# Supplementary material for: Non-templated addition and template switching by Moloney murine leukemia virus (MMLV)-based reverse transcriptases co-occur and compete with each other
Source: J Biol Chem. 2019 Oct 22;294(48):18220–31. doi: 10.1074/jbc.RA119.010676 (PMC6885630; doi:10.1074/jbc.RA119.010676)
Supplement: Supporting Information [file supp_RA119.010676_155253_1_supp_413280_pzhsrd.zip › Template switching bias/TS-C0-4rNV5FAM-B.fastq]

@FS10000125:23:BPA73012-1407:1:1101:1160:1000 1:N:0:14
GGGGGCTCAACTTCGTCGAGTACGCTCAAATCATTAGATCGGAAG
+
FF,FFFFFFFF::FF:FFFFFFFFF:FFFFFFFFFFFFFFFF:FF
@FS10000125:23:BPA73012-1407:1:1101:1660:1000 1:N:0:14
GGGGTGGGAACTTCGTCGAGTACGCTCAATGTTGAAGATCGGAAG
+
FF:FFFFFFFF::FF:FFFFFFFFF:FFFFFFFFFFFFFFFFFFF
@FS10000125:23:BPA73012-1407:1:1101:2020:1000 1:N:0:14
GGGGGTAGAACTTCGTCGAGTACGCTCAATGTCGCAGATCGGAAG
+
FFFFFFFFFFF,:FFFFFFFFFFFF:FFFFFFFFFFFFFFFFFFF
@FS10000125:23:BPA73012-1407:1:1101:2370:1000 1:N:0:14
GGGACGCAACTTCGTCGAGTACGCTCAATTCTATAGATCGGAAGA
+
F:,FFFFFFF::FFFFFFFFFFFFFFF,FFFFFFFFFFFFF:FFF
@FS10000125:23:BPA73012-1407:1:1101:3700:1000 1:N:0:14
GGGGGCGCAACTTCGTCGAGTACGCTCAATATGTGAGATCGGAAG
+
F:,F:FFFFF:::FF:FFFFFFFFF,FFFFFFFFFFFFFFFFFFF
@FS10000125:23:BPA73012-1407:1:1101:5240:1000 1:N:0:14
GATGCGAAAACTTCGTCGAGTACGCTCAACCTCCCAGATCGGAAG
+
,,FFFFFFFFFF::F:FF:FFFFFF,FFFFFFFFF:FFFF:F:F:
@FS10000125:23:BPA73012-1407:1:1101:6480:1000 1:N:0:14
GGGGAATTAACTTCGTCGAGTACGCTCAATATCTTAGATCGGAAG
+
F:,FFFFFFFF,:FF:FFFFFFFFF,FFFFFFFFFFFFFFFFFFF
@FS10000125:23:BPA73012-1407:1:1101:6520:1000 1:N:0:14
GGGGATTAAACTTCGTCGAGTACGCTCAATGGGTCAGATCGGAAG
+
F:,F,:,FFFFF:FF:FF:FFFFFF,FFF:,F,,FFFFFFFFFFF
@FS10000125:23:BPA73012-1407:1:1101:6570:1000 1:N:0:14
GGGGACTTCGTCGAGTACGCTCAATGGGTCAGATCGGAAGAGCAC
+
F,,FFFFFFF,FF,F:F,FFFF:FFFFFFFFFFFFFFFFF:F,F,
@FS10000125:23:BPA73012-1407:1:1101:7110:1000 1:N:0:14
GTTGATGGAACTTCGTCGAGTACGCTCAAGTGCTTAGATCGGAAG
+
,,F,FF::FFFF:FF:FF:FFFFFF:FFFFFFFFFFFFFF:FFFF
@FS10000125:23:BPA73012-1407:1:1101:7610:1000 1:N:0:14
GGGGGGATAACTTCGTCGAGTACGCTCAAGAAAATAGATCGGAAG
+
FF:FFFFFFF:,:FF,FFFFFFFFF,FFFFFFFFFFFFFFFFFFF
@FS10000125:23:BPA73012-1407:1:1101:8180:1000 1:N:0:14
GGGGATTTATCTTCGTCGAGTACGCTCAAGCCCTTAGATCGGAAG
+
FFFFFF,,F,FF:FF:FFFFFFFFF,FFF,:FF::FFFFFFFFFF
@FS10000125:23:BPA73012-1407:1:1101:8400:1000 1:N:0:14
GGAGACAGAACTTCGTCGAGTACGCTCAAGTAGGGAGATCGGAAG
+
,,,:FFFFFFF:FFFFFFFFFFFFF:FFFFFFFFFFFFFFFFFFF
@FS10000125:23:BPA73012-1407:1:1101:9050:1000 1:N:0:14
GGGGCACTAACTTCGTCGAGTACGCTCAATCCCGTAGATCGGAAG
+
FFFFFFFFFF:,,FF:FFFFFFFFF,FFFFFFFFFFFFFFFFFFF
@FS10000125:23:BPA73012-1407:1:1101:9370:1000 1:N:0:14
GGGGGCGGAACTTCGTCGAGTACGCTCAAGGAGTGAGATCGGAAG
+
F,,FFFFFFFF::FF:FFFFFFFFF,FFFFFFFFFFFFFFFFFFF
@FS10000125:23:BPA73012-1407:1:1101:9990:1000 1:N:0:14
GTTGTTTGAACTTCGTCGAGTACGCTCAATCGCTGAGATCGGAAG
+
,,F,FFF:FFFF::F:FF::F:FFF,FFFFFFFFF,:FFF,:F::
@FS10000125:23:BPA73012-1407:1:1101:10220:1000 1:N:0:14
GGGGGCACAACTTCGTCGAGTACGCTCAAGGTGTGAGATCGGAAG
+
FFFFFFFFFF:,,FF,FFFFFFFFF,FFFFFFFFFFFFFFFFFFF
@FS10000125:23:BPA73012-1407:1:1101:10690:1000 1:N:0:14
GGGGAAAGAACTTCGTCGAGTACGCTCAAAAGCCGAGATCGGAAG
+
F:FFFFFFFFF,,FF:FFFFFFFFF,FFFFFFFFFFFFFFFFFFF
@FS10000125:23:BPA73012-1407:1:1101:11420:1000 1:N:0:14
GGGGAAGTAACTTCGTCGAGTACGCTCAATTCCGCAGATCGGAAG
+
FFFFFFFFFF:,,FF,FFFFFFFFF,FFFFFFFFFFFFFFFFFFF
@FS10000125:23:BPA73012-1407:1:1101:11790:1000 1:N:0:14
GATGGTGATAACTTCGTCGAGTACGCTCAACCTAGGAGATCGGAA
+
,,::,F:FF:FF,,FFF,:FFF,FFFF:FFFFFFFF:FFF,:F::
@FS10000125:23:BPA73012-1407:1:1101:11810:1000 1:N:0:14
GGGGGGCCTAACTTCGTCGAGTACGCTCAAGTGTGAAGATCGGAA
+
F,,F:FFFFF::,:FFF:FFFF:FF:FFFFFFFFFFFFFF,FFFF
@FS10000125:23:BPA73012-1407:1:1101:12340:1000 1:N:0:14
GGGGGATCAACTTCGTCGAGTACGCTCAAAATTGAAGATCGGAAG
+
F:,FFFFFFF:,,FF:FFFFFFFFF,FFFFFFFFFFFFFFFFFFF
@FS10000125:23:BPA73012-1407:1:1101:14060:1000 1:N:0:14
GGGGCTGTAACTTCGTCGAGTACGCTCAAACATTGAGATCGGAAG
+
F:,FF:FFFFF::FF,FFFFFFFFF,FFFFFFFFFFFFFFFFFFF
@FS10000125:23:BPA73012-1407:1:1101:15420:1000 1:N:0:14
GGGCGACGCTCTTCCGATCTGGGGACCCAACTTCGTCGAGTACGC
+
FFFF:FFFF:,F:,FFF:,FFFFFFFF:FFFFFFFF,FFF:F,:,
@FS10000125:23:BPA73012-1407:1:1101:1180:1010 1:N:0:14
GGCGTGTGAACTTCGTCGAGTACGCTCAAGATGGAAGATCGGAAG
+
F,FFF,FFFFF::,F:FF,,FF:FF,FFFFFFFFFFFFFF,,FF,
@FS10000125:23:BPA73012-1407:1:1101:1750:1010 1:N:0:14
GGAGGCTTAACTTCGTCGAGTACGCTCAATGGAAGAGATCGGAAG
+
:,,FFFFFFFF:::F:FFFFFFFFF,FFFFFFFFFFFFFFFFFFF
@FS10000125:23:BPA73012-1407:1:1101:1980:1010 1:N:0:14
GGGCACGACGCTCTTCCGATCTGGGGATGTAACTTCGTCGAGTAC
+
FFFFFFFFF::F,:F,FFF:FF:F:F:FFFF:FFF,F:F:FF,F:
@FS10000125:23:BPA73012-1407:1:1101:2010:1010 1:N:0:14
GGGGAGAACTTCGTCGAGTACGCTCAAAACATGAGATCGGAAGAG
+
F,,FFFFFFF:FF:FFFFFFFFFFFF::FFFFFFFF,FFF:FFFF
@FS10000125:23:BPA73012-1407:1:1101:2200:1010 1:N:0:14
GGGCTCCAACTTCGTCGAGTACGCTCAAAGTATAAGATCGGAAGA
+
FFFFF,,,F:FF::F::F:FF,:FF:,FF:FFF:,:F,F:FFF:F
@FS10000125:23:BPA73012-1407:1:1101:2240:1010 1:N:0:14
GGGACTGAACTTCGTCGAGTACGCTCAACCGGTTAGATCGGAAGA
+
FFFFFFFFFF:,FFFFFFFFFFFFFFFFFFFFFFFFFFFFFFFFF
@FS10000125:23:BPA73012-1407:1:1101:2830:1010 1:N:0:14
GATGGTTGAACTTCGTCGAGTACGCTCAAAAAAATAGATCGGAAG
+
,,FF:FFFFFFF::F:FFFFFFFFF,FFFFFFFFFFFFFF:FFFF
@FS10000125:23:BPA73012-1407:1:1101:3320:1010 1:N:0:14
GGGGCTGGAACTTCGTCGAGTACGCTCAAACAAGTAGATCGGAAG
+
FF:FFFFFFF:,,FF:FFFFFFFFF,FFFFFFFFFFFFFFFFFFF
@FS10000125:23:BPA73012-1407:1:1101:3380:1010 1:N:0:14
GGGGATAAAACTTCGTCGAGTACGCTCAAACCTAAAGATCGGAAG
+
FFFFFFFFFF:,,FF:FFFFFFFFF,FFFFFFFFFFFFFFFFFFF
@FS10000125:23:BPA73012-1407:1:1101:3460:1010 1:N:0:14
GGGGCAGAAACTTCGTCGAGTACGCTCAATCCTTGAGATCGGAAG
+
FFFFFFFFFF,,,FF,FF:FFFFFF,FFFFFFFFFFFFFFFFFFF
@FS10000125:23:BPA73012-1407:1:1101:3580:1010 1:N:0:14
GGGGCGATAACTTCGTCGAGTACGCTCAAATTAGAAGATCGGAAG
+
FFFFFFFFFF:,:FF:FFFFFFFFF,FFFFFFFFFFFFFFFFFFF
@FS10000125:23:BPA73012-1407:1:1101:4040:1010 1:N:0:14
GGGGAGCTAACTTCGTCGAGTACGCTCAAAATTAGAGATCGGAAG
+
FFFFFFFFFF,,:FF:FFFFFFFFF,FFFFFFFFFFFFFFFFFFF
@FS10000125:23:BPA73012-1407:1:1101:4270:1010 1:N:0:14
GGGGGACAAACTTCGTCGAGTACGCTCAAAATCTAAGATCGGAAG
+
F,,FFFFFFF:,:FF:FFFFFFFFF,FFFFFFFFFFFFFFFFFFF
@FS10000125:23:BPA73012-1407:1:1101:4570:1010 1:N:0:14
GGGGGTAGAACTTCGTCGAGTACGCTCAACAGTTCAGATCGGAAG
+
:,,F:,,FFFFF:FF:FFFFFFFFF:FFFF,,FFFFFFFFFFFFF
@FS10000125:23:BPA73012-1407:1:1101:5480:1010 1:N:0:14
GGGAACTTCGTCGAGTACGCTCAAAGTATGAGATCGGAAGAGCAC
+
FFF,FFFFFF,:F:FFF:FFFF:FFFF,FFFFFFFFFFFF,F,F,
@FS10000125:23:BPA73012-1407:1:1101:6060:1010 1:N:0:14
GGGGCATTAACTTCGTCGAGTACGCTCATCAGTAGAGATCGGAAG
+
FF:FFF::FFFFFFFFFFF:FFF,:F:F,,:,F,,F:::FF:FF,
@FS10000125:23:BPA73012-1407:1:1101:6100:1010 1:N:0:14
GGGGGTGGGAACTTCGTCGAGTACGCTCAACAACTGAGATCGGAA
+
FFFFFFFFFF::::FFF:FFFF:FFFF:FFFFFFFFFFFF,FFFF
@FS10000125:23:BPA73012-1407:1:1101:6580:1010 1:N:0:14
GGGACGCAACTTCGTCGAGTACGCTCAATAAATGAGATCGGAAGA
+
FFF:FFFFFF:,FFFFFFFFFFFFFFF:FFFFFFFFFFFFFFFFF
@FS10000125:23:BPA73012-1407:1:1101:6610:1010 1:N:0:14
GGGGGACTAACTTCGTCGAGTACGCTCAACGTAAGAGATCGGAAG
+
FFFFFFFFFF,::FF:FFFFFFFFF,FFFFFFFFFFFFFFFFFFF
@FS10000125:23:BPA73012-1407:1:1101:6900:1010 1:N:0:14
GGGGACTTCGTCGAGTACGCTCAATAGTCCAGATCGGAAGAGCAC
+
FFFFFFFFFF,:F:F:F,FFFF:FFFF:FFFFFFFFFFFF:F,F:
@FS10000125:23:BPA73012-1407:1:1101:7180:1010 1:N:0:14
GGGGACGTAACTTCGTCGAGTACGCTCAATTAATCAGATCGGAAG
+
FFFFFFFFFF:,,FF:FFFFFFFFF,FFFFFFFFFFFFFFFFFFF
@FS10000125:23:BPA73012-1407:1:1101:7490:1010 1:N:0:14
GGGGGTTTAACTTCGTCGAGTACGCTCAAATGACGAGATCGGAAG
+
FF:FF,FFF:FF:FF:FFFFFFFFF,FFFFF:FFFFFFFFFFFFF
@FS10000125:23:BPA73012-1407:1:1101:7680:1010 1:N:0:14
GGGGGTTGAACTTCGTCGAGTACGCTCAAGGTTGTAGATCGGAAG
+
FFFFFFFFFF:,,FF:FFFFFFFFF,FFFFFFFFFFFFFFFFFFF
@FS10000125:23:BPA73012-1407:1:1101:8600:1010 1:N:0:14
GGGCCTCAATTTCGTCGAGTACGCTCAAACAAAAAGATCGGAAGA
+
F:,,FFFFFF:FFFFFFFFFFFFFFFF:FFFFFFFFFFFFFFFFF
@FS10000125:23:BPA73012-1407:1:1101:9110:1010 1:N:0:14
GGGGGCCGTAACTTCGTCGAGTACGATCAAGAGGTAAGATCGGAA
+
FFFFFFFFFF:,,:FFF:FFFF:FFFF:FFFFFFFFFFFF,FFFF
@FS10000125:23:BPA73012-1407:1:1101:9950:1010 1:N:0:14
GGGGGATGAACTTCGTCGAGTACGCTCAAACAAGGAGATCGGAAG
+
F,,FFFFFFFF,,FF,FFFFFFFFF,FFFFFFFFFFFFFFFFFFF
@FS10000125:23:BPA73012-1407:1:1101:10320:1010 1:N:0:14
GGGCGGGAACTTTCGTCGAGTACGCTCAAGCATATAGATCGGAAG
+
FFF:FFFFFF:,,FF,FFFFFFFFF,FFFFFFFFFFFFFFFFFFF
@FS10000125:23:BPA73012-1407:1:1101:10410:1010 1:N:0:14
GGGGAAGTAACTTCGTCGACTACGCTCAACGTCGGAGATCGGAAG
+
FFFF:,,FFFF::FF,FFF,FFFFF,FFFFFFF,F:FFFFFFFFF
@FS10000125:23:BPA73012-1407:1:1101:10580:1010 1:N:0:14
GGGGGGTTAACTTCGTCGAGTACGCTCAAATAAAAAGATCGGAAG
+
FFFFFFFFFF,,,FF,FFFFFFFFF,FFFFFFFFFFFFFFFFFFF
@FS10000125:23:BPA73012-1407:1:1101:10680:1010 1:N:0:14
GGGGATTCAACTTTGTCGAGTACGCTCAATCAGAAAGATCGGAAG
+
FFFFFFFFFFF,,,F,FFFFFFFFF,FFFFFFFFFFFFFFFFFFF
@FS10000125:23:BPA73012-1407:1:1101:10970:1010 1:N:0:14
GGGGCGGGAACTTCGTCGAGTACGCTCAAAAATAGAGATCGGAAG
+
F,,FFFFFFF:,,FF,FFFFFFFFF,FFFFFFFFFFFFFFFFFFF
@FS10000125:23:BPA73012-1407:1:1101:11220:1010 1:N:0:14
GGGCGAGAACTTCGTCGAGTACGCTCAAGCAATAAGATCGGAAGA
+
FFF:FFFFFF:,FFFFFFFFFFFFFFFFFFFFFFFFFFFFFFFFF
@FS10000125:23:BPA73012-1407:1:1101:11470:1010 1:N:0:14
GGGGTATTAACTTCGTCGAGTACGCTCAACTAGGCAGATCGGAAG
+
:,,FFFFFFF:,:FF,FFFFFFFFF,FFFFFFFFFFFFFFFFFFF
@FS10000125:23:BPA73012-1407:1:1101:11770:1010 1:N:0:14
GGGGGCCGAACTTCGTCGAGTACGCTCAATATAACAGATCGGAAG
+
F,,FFFFFFF:,,FF,FFFFFFFFF,FFFFFFFFFFFFFFFF:FF
@FS10000125:23:BPA73012-1407:1:1101:12650:1010 1:N:0:14
GATGAACTTCGTCGAGTACGCTCAAAGAATTAGATCGGAAGAGCT
+
,,:F,FFFFFF,F::FFF,:FF:FFFFFFFFFFFF,FFF:,,F,:
@FS10000125:23:BPA73012-1407:1:1101:12850:1010 1:N:0:14
GGGGGCCAAACTTCGTCGAGTACGCTCAAACACTAAGATCGGAAG
+
F::FFFFFFF:,,FF:FFFFFFFFF,FFFFFFFFFFFFFFFFFFF
@FS10000125:23:BPA73012-1407:1:1101:14120:1010 1:N:0:14
GGGGGCTTAACTTCGTCGAGTACGCTCAAATGACAAGATCGGAAG
+
FF,FFF,F:F,FFF,FF:F,F,F,:F,F,FFFF,F:,FFFF,F:,
@FS10000125:23:BPA73012-1407:1:1101:14700:1010 1:N:0:14
GGGGAGACAACTTCGTCGAGTACGCTCAAATGTTCAGATCGGAAG
+
FFFFFFFFFFF,,FF,FFFFFFFFF,FFFFFFFFFFFFFFFFFFF
@FS10000125:23:BPA73012-1407:1:1101:1370:1020 1:N:0:14
GGGGGTAGAACTTCGTCGAGTACGCTCAACAGTGAAGATCGGAAG
+
FFFFFFFFFFF,FFF:FFFFFFFFF,FFFFFFFFFFFFFFFFFFF
@FS10000125:23:BPA73012-1407:1:1101:1870:1020 1:N:0:14
GGGGCTGAAACTTCGTCGAGTACGCTCAAATGTGTAGATCGGAAG
+
F,,FFFFFFFF:FFFFFFF:FFFFF:FFFFFFFFFFFFFFFFFFF
@FS10000125:23:BPA73012-1407:1:1101:2080:1020 1:N:0:14
GGGGACTGAACTTCGTCGAGTACGCTCAATGACTGAGATCGGAAG
+
F:,FFFFFFFF,:FF:FFFFFFFFF,FFFFFFFFFFFFFFFFFFF
@FS10000125:23:BPA73012-1407:1:1101:2550:1020 1:N:0:14
GATGTGTGAACTTCGTCGAGTACGCTCAATTGATAAGATCGGAAG
+
:,:FFFFFFFFF::F:FFFFFFFFF,FFFFFFFFFFFFFFF:FFF
@FS10000125:23:BPA73012-1407:1:1101:3330:1020 1:N:0:14
GGGGTACCAACTTCGTCGAGTACGCTCAATAGCAAAGATCGGAAG
+
F:,FFFFFFF:,,FF:FFFFFFFFF,FFFFFFFFFFFFFFFFFFF
@FS10000125:23:BPA73012-1407:1:1101:3630:1020 1:N:0:14
GGTGAAGTAACTTCGTCGAGTACGCTCAAATGTAAAGATCGGAAG
+
,:,FFFFFFFF,FFF:FFF,FFFFF,FFFFFFFFFFFFFFFF:FF
@FS10000125:23:BPA73012-1407:1:1101:3800:1020 1:N:0:14
GGGGGCTTAACTTCGTCGAGTACGCTCAAAAATAAAGATCGGAAG
+
FF:F,FF:FFF::FF:FFFFFFFFF,FFFFF:,FFFFFFFFFFFF
@FS10000125:23:BPA73012-1407:1:1101:4840:1020 1:N:0:14
TTACTAAACTTCGTCGAGTACGCTCAATACGGTAGATCGGATCTG
+
,:,:F,FFF:F,F,FF:,:FFF:FFFF,FFFFFF::,:FF,:,:F
@FS10000125:23:BPA73012-1407:1:1101:5250:1020 1:N:0:14
GGGGTCACAACTTCGTCGAGTACGCTCAAATCTGTAGATCGGAAG
+
F,,FFFFFFF,,,FF:FFFFFFFFF,FFFFFFFFFFFFFFFFFFF
@FS10000125:23:BPA73012-1407:1:1101:5520:1020 1:N:0:14
GGGGAACTTCGTCGAGTACGCTCAACATGAGAGATCGGAAGAGCA
+
FF,FFFFFFFF,:FFFFF,,FFFFFFF,FFFFFFF,FFFFFFF,,
@FS10000125:23:BPA73012-1407:1:1101:5530:1020 1:N:0:14
GGGGGTACAACTTCGTCGAGTACGCTCAAAAGAATAGATCGGAAG
+
F:,FFFFFFF:,,FF,FFFFFFFFF,FFFFFFFFFFFFFFFFFFF
@FS10000125:23:BPA73012-1407:1:1101:5920:1020 1:N:0:14
GGGGGCTCAGCTTCGTCGAGTACGCTCAAGGGCTTAGATCGGAAG
+
FFFFFFFFFF:,:FF,FFFFFFFFF,FFFFFFFFFFFFFFFFFFF
@FS10000125:23:BPA73012-1407:1:1101:6800:1020 1:N:0:14
GGGGGATAAACTTCGTCGAGTACGCTCAAGATAACAGATCGGAAG
+
FFFFFFFFFF::,FF:FFFFFFFFF,FFFFFFFFFFFFFFFFFFF
@FS10000125:23:BPA73012-1407:1:1101:7460:1020 1:N:0:14
GGGGGGTAATCTTCGTCGAGTACGCTCAATTTAACAGATCGGAAG
+
FFFFFFFFFF:::FF:FFFFFFFFF,FFFFFFFFFFFFFFFFFFF
@FS10000125:23:BPA73012-1407:1:1101:7530:1020 1:N:0:14
GGGGGAAATTTCGTCGAGTACGCTCAAAATTAAAGATCGGAAGAG
+
F,,F:FFFFFFFF:FFFF:FFFFFFF,:FFFFFFFF,FFF,FFFF
@FS10000125:23:BPA73012-1407:1:1101:9690:1020 1:N:0:14
GGGGACTTCGTCGAGTACGCTCAAATCATAAGATCGGAAGAGCAC
+
F,:F,FFFFF:FF:FFF:FFFF:FF:FFFFFFFFFFFF:F:F,F,
@FS10000125:23:BPA73012-1407:1:1101:9900:1020 1:N:0:14
GGGGGCAGAACTTCGTCGAGTACGCTCAAGTGTGAAGATCGGAAG
+
FFFFFFFFFF:,:FF:FFFFFFFFF,FFFFFFFFFFFFFFFFFFF
@FS10000125:23:BPA73012-1407:1:1101:10000:1020 1:N:0:14
GGGGGTCTAACTTCGTCGAGTACGCTCAACGTCTGAGATCGGAAG
+
FFFFFFFFFF::,FF,FFFFFFFFF,FFFFFFFFFFFFFFFFFFF
@FS10000125:23:BPA73012-1407:1:1101:10440:1020 1:N:0:14
GGGGTGACAACTTCGTCGAGTACGCTCAAATCGGGAGATCGGAAG
+
FFFFFFFFFF:,,FF,FFFFFFFFF,FFFFFFFFFFFFFFFFFFF
@FS10000125:23:BPA73012-1407:1:1101:11130:1020 1:N:0:14
GGGGTACGAACTTCGTCGAGTACGCTCAAAGTTGAAGATCGGAAG
+
F,,FFFFFFF:,,FF,FFFFFFFFF,FFFFFFFFFFFFFFFFFFF
@FS10000125:23:BPA73012-1407:1:1101:12560:1020 1:N:0:14
GGGGCATGAACTTCGTCGAGTACGCTCAAAAGTAAAGATCGGAAG
+
F:,FFFFFFF:,,FF,FFFFFFFFF,FFFFFFFFFFFFFFFFFFF
@FS10000125:23:BPA73012-1407:1:1101:12590:1020 1:N:0:14
GGAGGGCTAACTTCGTCGAGTACGCTCAACTTGCAAGATCGGAAG
+
:,,F:FFFFFF::FF,FF:FFFFFF,FFFFFFFFFFFFFF,F::F
@FS10000125:23:BPA73012-1407:1:1101:13720:1020 1:N:0:14
GGGGGACTTAACATCGTCGAGTACGCTCAACTGTCTAGATCGGAA
+
FFFFFFFFFF::,:FFF,FFFF:FF:F:FFFFFFF:FFFF,FFF:
@FS10000125:23:BPA73012-1407:1:1101:16280:1020 1:N:0:14
GGGGGGCAAACTTCGTCGAGTACGCTCAATGGAGTAGATCGGAAG
+
FFFFFFFFFFF::FF:FFFFFFFFF,FFFFFFFFFFFFFFFFFFF
@FS10000125:23:BPA73012-1407:1:1101:16370:1020 1:N:0:14
GATGATTAAACTTCGTCGAGTACGCTCAATTGTAAAGATCGGAAG
+
,,F,:,:,F:FF:,F,FF,,FF:FF,:FFFF,,,:::FF:,,:,,
@FS10000125:23:BPA73012-1407:1:1101:1280:1030 1:N:0:14
GGGCACGAACTTCGTCGAGTACGCTCAAGAGTCCAGATCGGAAGA
+
F,,FFFFFFFF:FFFFFFFFFFFFFFFFFFFFFFFFFFFFF,FFF
@FS10000125:23:BPA73012-1407:1:1101:1620:1030 1:N:0:14
GGGGCTTAAACTTCGTCGAGTACGCTCAAAATTCTAGATCCGAAG
+
FFFFFFFFFFFFFFF:FF:FFFFFF:FFFF,,,,FF,,:,FF,F,
@FS10000125:23:BPA73012-1407:1:1101:1950:1030 1:N:0:14
GGGGACGAAACTTCGTCGAGTACGCTCAACGGGACAGATCGGAAG
+
FF:FFFFFFF::FFFFFFFFFFFFF:FFFFFFFFFFFFFFFFFFF
@FS10000125:23:BPA73012-1407:1:1101:2000:1030 1:N:0:14
GGGGATTGAACTTCGTCGAGTACGCTCAATCACGCAGATCGGAAG
+
FF:FFFFFFFF,:FF:FFFFFFFFF,FFFFFFFFFFFFFFF:FFF
@FS10000125:23:BPA73012-1407:1:1101:2680:1030 1:N:0:14
GGGGGGTCAACTTCGTCGAGTACGCTCAAACGTTAAGATCGGAAG
+
FF,F:,FFFF:::FFFFFFFFFFFF:FFFFFFFFFFFFFFFFFFF
@FS10000125:23:BPA73012-1407:1:1101:3020:1030 1:N:0:14
GGGAACTTCGTCGAGTACGCTCAAAAAGAAAGATCGGAAGAGCAC
+
FF:,FFFFFF,FF:FFF,FFFF:FFFFFFFFFFFFFFFFF,F,F,
@FS10000125:23:BPA73012-1407:1:1101:3320:1030 1:N:0:14
GGGGGCTGAACTTCGTCGAGTACGCTCAATACAGTAGATCGGAAG
+
FFFF,FFFFF:::FFFFFF,FFFFF:FFFFFFFFFFFFFFFFFFF
@FS10000125:23:BPA73012-1407:1:1101:3950:1030 1:N:0:14
GGGGATCTAACTTCGTCGAGTACGCTCAAAGAGGAAGATCGGAAG
+
F,,FFFFFFF:,:FF:FFFFFFFFF,FFFFFFFFFFFFFFFFFFF
@FS10000125:23:BPA73012-1407:1:1101:4310:1030 1:N:0:14
GATGCAACAACTTCGTCGAGTACGCTCAAGGTCTAAGATCGGAAG
+
:,,FFFFFFFFF::F:FF:FFFFFF:FFFFFFFFFFFFFFFFFFF
@FS10000125:23:BPA73012-1407:1:1101:4540:1030 1:N:0:14
GGGGCTTAAACTTCGTCGAGTACGCTCAAGAACAAAGATCGGAAG
+
FF,FFFFFFF:::FF:FFFFFFFFF,FFFFFFFFFFFFFFFFFFF
@FS10000125:23:BPA73012-1407:1:1101:5430:1030 1:N:0:14
GATGTGTCATCTTCGTCGAGTACGCTCAATCATATAGATCGGAAG
+
:,FFFFFFFFFF:FF:FFFFFFFFF,FFFFFFFFFFFFFFF:FFF
@FS10000125:23:BPA73012-1407:1:1101:5810:1030 1:N:0:14
GGGGTTATAACTTCGTCGAGTACGCTCAAGCTATAAGATCGGAAG
+
F:,F,,:FFFFF:FF:FFFFFFFFF,FFFFFF,FFFFFFFFFFFF
@FS10000125:23:BPA73012-1407:1:1101:5980:1030 1:N:0:14
GGCGCTAAAACTTCGTCGAGTACGCTCAATAATAGAGATCGGAAG
+
FF,FFFFFFF:,,FF,FFFFFFFFF,FFFFFFFFFFFFFFFFFFF
@FS10000125:23:BPA73012-1407:1:1101:7530:1030 1:N:0:14
GGGGACTAAACTTCGTCGAGTACGCTCAAACTGTTAGATCGGAAG
+
FF:FFFFFFF:,:FF,FFFFFFFFF,FFFFFFFFFFFFFFFFFFF
@FS10000125:23:BPA73012-1407:1:1101:8340:1030 1:N:0:14
GGGGGAGAAACTTCGTCGAGTACGCTCAATATTACAGATCGGAAG
+
FF,F:FFFFFF::FF:FFFFFFFFF,FFFFFFFFFFFFFFFFFFF
@FS10000125:23:BPA73012-1407:1:1101:9290:1030 1:N:0:14
GGGGGAATAACTTCGTCGAGTACGCTCAAAATATAAGATCGGAAG
+
FFFFFFFFFF::,FF:FFFFFFFFF,FFFFFFFFFFFFFFFFFFF
@FS10000125:23:BPA73012-1407:1:1101:9450:1030 1:N:0:14
GGGGGATCAACTTCGTCGAGTACGCTCAAGCATGGAGATCGGAAG
+
F,,FFFFFFF:,,FF:FFFFFFFFF,FFFFFFFFFFFFFFFFFFF
@FS10000125:23:BPA73012-1407:1:1101:10100:1030 1:N:0:14
GGGGGCCCAAGGACGACGAGTACGCACGACAAATGAGGACGGGAG
+
FFFFF,FF,F:,,FF::FFF,,FF,FF,FFF,,,FFF,,,:F,FF
@FS10000125:23:BPA73012-1407:1:1101:14050:1030 1:N:0:14
GGGGGGGGAACTTCGTCGAGTACGCTCAAAGTGTTAGATCGGAAG
+
F,,FFFFFFFF::FF:FFFFFFFFF,FFFFFFFFFFFFFFFFFFF
@FS10000125:23:BPA73012-1407:1:1101:14060:1030 1:N:0:14
GGGGGGGGAACTTCGTCGAGTACGCTCAAAGTGTTAGATCGGAAG
+
FFFFFFFFFFF::FF,FFFFFFFFF,FFFFFFFFFFFFFFFFFFF
@FS10000125:23:BPA73012-1407:1:1101:14140:1030 1:N:0:14
GGGGGTTGCAGCTTCGTCGATACGCTCAATTAAACAGATCGGAAG
+
FFFF,FFFFFFF,:FFF:FFFFFFF,FFFFFFFFFFFFFFFFFFF
@FS10000125:23:BPA73012-1407:1:1101:14530:1030 1:N:0:14
GGGGAAGTAACTTCGTCGAGTACGCTCAAGTTGTTAGATCGGAAG
+
F,,FFFFFFFF:,FF,FFFFFFFFF,FFFFFFFFFFFFFF:FFFF
@FS10000125:23:BPA73012-1407:1:1101:14660:1030 1:N:0:14
GAAGATTTAACTTCGTCGAGTACGCACAACAATAAAGATCGGAAG
+
FF,,,,:FFFF,,,F,FF:,FFFFF,FFFFFFFFFFFFFF:F:FF
@FS10000125:23:BPA73012-1407:1:1101:14710:1030 1:N:0:14
GGGGGCTTAACTTCGTCGAGTACGCTCAAAGTAGAAGATCGGAAG
+
F,,FFFFF:FF,,FF,FFF,FFFFF,FFFFFFFFFFFFFF:FFFF
@FS10000125:23:BPA73012-1407:1:1101:14900:1030 1:N:0:14
GGGGAGCCAACTTCGTCGAGTACGCTCAAGTGATAGATCGGAAGA
+
FFFFFFFFFFF::FF:FFF,FFFFF,FFFFFFFFFFFFFFFFFFF
@FS10000125:23:BPA73012-1407:1:1101:15330:1030 1:N:0:14
GGGGGTGCTCTTCGTCGAGTACGCTCAATTACTTAGATCGGAAGA
+
FFFFFFFFF:,,:FFFFFFFFFFFFFF:FFFFFFFFFFFFFFFFF
@FS10000125:23:BPA73012-1407:1:1101:16380:1030 1:N:0:14
GGGGCTGGAACTTCGTCGAGTACGCTCAACGATAGAGATCGGAAG
+
FFFFFFFFFFFF:FF:FFFFFFFFF,FFFFFFFFFFFFFFFFFFF
@FS10000125:23:BPA73012-1407:1:1101:1090:1040 1:N:0:14
GGGGACCGAACTTCGTCGAGTACGCTCAAGCAGAAAGATCGGAAG
+
FFFFFFFFFFF::FF:FFF:FFFF::FFFFFFFFFFFFFFFFFFF
@FS10000125:23:BPA73012-1407:1:1101:1500:1040 1:N:0:14
GGGGAACTTCGTCGAGTACGCTCAATCATTAAGATCGGAAGAGCA
+
FFFFFFFFFFF:FFFFFF,,FFF:FFFFFFFFFFF,FFFFFFF,,
@FS10000125:23:BPA73012-1407:1:1101:1540:1040 1:N:0:14
GGGAGCGGAAACTTCGTCGAGTACGCTCAACTCGTGAGATCGGAA
+
FFFFFFFFFFFF::FFF:FFFF:FFFF:FFFFFFFFFFFF,FFFF
@FS10000125:23:BPA73012-1407:1:1101:1900:1040 1:N:0:14
GGGGTGATAACTTCGTCGAGTACGCTCAACAAGACAGATCGGAAG
+
FFFFFFFFFFF,FFFFFFFFFFFFF:FFFFFFFFFFFFFFFFFFF
@FS10000125:23:BPA73012-1407:1:1101:2490:1040 1:N:0:14
GGGGAGGCAACTTCGTCGAGTACGCTCAATGACATAGATCGGAAG
+
F::FF,FFFFF:FFFFFFF,FFFFFFFFFFFFFFFFFFFFFFFFF
@FS10000125:23:BPA73012-1407:1:1101:4010:1040 1:N:0:14
GGGAGTGAACTTCGTCGAGTACGCTCAAATCCTAAGATCGGAAGA
+
FFF,F:,FFF::FFFFFFFFFFFFFFFFFFFFFFFFFFFFFFFFF
@FS10000125:23:BPA73012-1407:1:1101:4400:1040 1:N:0:14
GATGACCCAGCTTCGTCGAGTACGCTCAAGGTCGTAGATCGGAAG
+
:,FFFFFFFFFF:FF:FF:FFFFFF:FFFFFFFFFFFFFFFFFFF
@FS10000125:23:BPA73012-1407:1:1101:5180:1040 1:N:0:14
GGGGATCGATCTTCGTCGATTACGCTCAAGTTTGTAGATCGGAAG
+
FF:FFFFFFF:::FF:FFFFFFFFF,FFFFFFFFFFFFFFFFFFF
@FS10000125:23:BPA73012-1407:1:1101:5420:1040 1:N:0:14
GGGGTAGAAACTTCGTCGAGTACGCTCAACCAAATCAGATCGGAA
+
FFFFFF:FFF:::FF:FFFFFFFFF,FFFF:FFFF,FFFF:FFFF
@FS10000125:23:BPA73012-1407:1:1101:5510:1040 1:N:0:14
GATGTTTGAACTTCGTCGAGTACGCTCAAATCGACAGATCGGAAG
+
,,FFFFFFFFFF:FF:FF:FFFFFF:FFFFFFFFFFFFFF:FFFF
@FS10000125:23:BPA73012-1407:1:1101:5590:1040 1:N:0:14
GTTGCTTCTTCGTCGAGTACGCTCAAAGTGGAAGATCGGAAGAGC
+
,,FFF,:FF:FF::F:F::F:F:F,F:FFFFFFFF:,FF,,:F:,
@FS10000125:23:BPA73012-1407:1:1101:6860:1040 1:N:0:14
GGGGAAGCAACATTCGTCGAGTACGCTCAACGACATAGATCGGAA
+
FFFFF,FFFF:FF:F:F:,F:F,FF:F:FFFFFFF:FFFF:FFF,
@FS10000125:23:BPA73012-1407:1:1101:6900:1040 1:N:0:14
GGGGAAAGAACTTCGTCGAGTACGCTCAAGGATTGAGATCGGAAG
+
FFFFFFFFFFF:FFF:FFFFFFFFF:FFFFFFFFFFFFFFFFFFF
@FS10000125:23:BPA73012-1407:1:1101:7050:1040 1:N:0:14
GGGGAGATAACTTCGTCGAGTACGCTCAAGTCGGCAGATCGGAAG
+
F:,FFFFFFF:,:FF,FFFFFFFFF:FFFFFFFFFFFFFFFFFFF
@FS10000125:23:BPA73012-1407:1:1101:7790:1040 1:N:0:14
GGGGTTGCAACTTCGTCGAGTACGCTCAACGTAAGAGATCGGAAG
+
:,,FFFFFFF::FFF:FFFFFFFFF,FFFFFFFFFFFFFFFFFFF
@FS10000125:23:BPA73012-1407:1:1101:8060:1040 1:N:0:14
GGGGCAGGAACTTCGTCGAGTACGCTCAAGATGTAAGATCGGAAG
+
FFFFF,FFFFFF::F:FFFFFFFFF:FFFFFFFFFFFFFFFFFFF
@FS10000125:23:BPA73012-1407:1:1101:8180:1040 1:N:0:14
GGGGGTCTAACTTCGTCGAGTACGCTCAAATCAATAGATCGGAAG
+
FFFFFFFFFF:::FF:FFFFFFFFF,FFFFFFFFFFFFFFFFFFF
@FS10000125:23:BPA73012-1407:1:1101:8210:1040 1:N:0:14
GGGTTAGAACTTCGTCGAGTACGCTCAAAGAGAGAGATCGGAAGA
+
F,,:FFFFFF::FFFFFFFFFFFFFFF:FFFFFFFFF:FFFFFFF
@FS10000125:23:BPA73012-1407:1:1101:8700:1040 1:N:0:14
GGGAGCCAGAACTTCGTCGAGTACGCTCAAAGTATGAGATCGGAA
+
F:F,FFFFFFF:,:FFF:FFFF:FFFF:FFFFFFFFFFFF,FFFF
@FS10000125:23:BPA73012-1407:1:1101:8830:1040 1:N:0:14
GGGGGGGTAACCTCGTCGAGTACGCTCAATGCCTGAGATCGGAAG
+
F,,F,,,FFFFF:FFFFFF,FFFFF:FFFFFFFFFFFFFFFFFFF
@FS10000125:23:BPA73012-1407:1:1101:9000:1040 1:N:0:14
GGGGATTCAACTTCGTCGAGTACGCTCAATCAATCAGATCGGAAG
+
F,,FFFFFFFF:FFFFFFFFFFFFF:FFFFFFFFFFFFFFFFFFF
@FS10000125:23:BPA73012-1407:1:1101:9150:1040 1:N:0:14
GGGGTCACAACTTCGTCGAGTACGCTCAATGGAGGAGATCGGAAG
+
F,,FFFFFFF:,:FF:FFFFFFFFF,FFFFFFFFFFFFFFFFFFF
@FS10000125:23:BPA73012-1407:1:1101:10420:1040 1:N:0:14
GGGGCCCAACTTCGTCGAGTACGCTCAAGGTAGGAGATCGGAAGA
+
FFFFFFFFFF::FFFFFFFFFFFFFFFFFFFFFFFFF,FFFFFFF
@FS10000125:23:BPA73012-1407:1:1101:10560:1040 1:N:0:14
GGGGGCACAACTTCGTCGAGTACGCTCAACCTATGAGATCGGAAG
+
F,:FFFFFFF:,:FF:FFFFFFFFF,FFFFFFFFFFFFFFFFFFF
@FS10000125:23:BPA73012-1407:1:1101:10820:1040 1:N:0:14
GGGGACAAACTTCGTCGAGTACGCTCAAGAATGAAGATCGGAAGA
+
FFFFFFFFFF,:FFFFFFFFFF:FFFF:FFFFFFFFF,FF:F:FF
@FS10000125:23:BPA73012-1407:1:1101:11120:1040 1:N:0:14
GGGCAACAACTTCGTCGAGTACGCTCAAGGGGATAGATCGGAAGA
+
F,,,FFFFFF::FFFFFFFFFFFFFFFFFFFFFFFFFFFFFFFFF
@FS10000125:23:BPA73012-1407:1:1101:11260:1040 1:N:0:14
GGGGCAACAACTTCGTCGAGTACGCTCAAAGGTGCAGATCGGAAG
+
F,,FFFFFFF:,,FF,FFFFFFFFF,FFFFFFFFFFFFFFFF:FF
@FS10000125:23:BPA73012-1407:1:1101:11940:1040 1:N:0:14
GGGCAGTAACTTCGTCGAGTACGCTCAATTAACTAGATCGGAAGA
+
FFFFFFFFFF::FFFFFFFFFFFFFFF,FFFFFFFFFFFFFFFFF
@FS10000125:23:BPA73012-1407:1:1101:12720:1040 1:N:0:14
GATGCTGTAACTTCGTCGAGTACGCTCAAGTGTAAAGATCGGAAG
+
,,::FF:FFFFF::F:FF:FFFFFF,FFFFFFFF:FFFFFFFFFF
@FS10000125:23:BPA73012-1407:1:1101:13200:1040 1:N:0:14
GGGGCTTCAACTTCGTCGAGTACGCTCAATCGCAGAGATCGGAAG
+
F,,F,F:,FFF:FFFFFFF:FFFFFFFFF,,F:,FFFFFFFFFF:
@FS10000125:23:BPA73012-1407:1:1101:13320:1040 1:N:0:14
GGGTGCTAACTTCGTCGAGTACGCTCAAAGATATAGATCGGAAGA
+
F:,:FFFFFF:,FFFFFFFFFFFFFFF:FFFFFFFFFFFFFFFFF
@FS10000125:23:BPA73012-1407:1:1101:13480:1040 1:N:0:14
GGGGGACCAACTTCGTCGAGTACGCTCAACAGTAAAGATCGGAAG
+
FFFFFFFFFF:,:FF,FFFFFFFFF,FFFFFFFFFFFFFFFFFFF
@FS10000125:23:BPA73012-1407:1:1101:14820:1040 1:N:0:14
GGGGATACAACTTCGTCGAGTACGCTCAAATTCTAAGATCGGAAG
+
FFFFFFFFFFF,,FF,FFFFFFFFF,FFFFFFFFFFFFFFFFFFF
@FS10000125:23:BPA73012-1407:1:1101:15610:1040 1:N:0:14
GGGACCAGGAACTTCGTCGAGTACGCTCAAAGTTTGAGATCGGAA
+
FFFF,FFF,FFFFFFFF:FFFFFF:F::FF:F:FF:FF:F,FFFF
@FS10000125:23:BPA73012-1407:1:1101:15890:1040 1:N:0:14
GGGGGATCAACTTCGTCGAGTACGCTCAATGGAATAGATCGGAAG
+
FFFF,F,,FFFF,:F,FF,FFFFFF,:FFF,,F:FFFFFFFFFFF
@FS10000125:23:BPA73012-1407:1:1101:16060:1040 1:N:0:14
GGGGCTATAACTTCGTCGAGTACGCTCAAAATTTTAGATCGGAAG
+
FFFFFFFFFFF,,FF,FFFFFFFFF,FFFFFFFFFFFFFFFFFFF
@FS10000125:23:BPA73012-1407:1:1101:16300:1040 1:N:0:14
GGGGCGTAAACTTCGTCGAGTACGCTCAATACACTAGATCGGAAG
+
FFFFFFFFFFF::FF:FFFFFFFFF,FFFFFFFFFFFFFFFFFFF
@FS10000125:23:BPA73012-1407:1:1101:1170:1050 1:N:0:14
GGGGGAGGTAACTTCGTCGAGTACGCTCAAAAAAGAAGATCGGAA
+
FFFFFFFFFFFF,:FFF:FFFFFFFFF:FFFFFFFFFFFF:FFFF
@FS10000125:23:BPA73012-1407:1:1101:1560:1050 1:N:0:14
GGGGGAAGAACTTCGTCGAGTACGCTCAAGGATAGAGATCGGAAG
+
FFFF,,FFFFF,:FF:FFFFFFFFF,FFF::FFFFFFFFFFFFFF
@FS10000125:23:BPA73012-1407:1:1101:2170:1050 1:N:0:14
GGGGAGTCAACTTCGTCGAGTACGCTCAACATTAAAGATCGGAAG
+
FF:FFFFFFF:,:FF:FFFFFFFFF,FFFFFFFFFFFFFFF:FFF
@FS10000125:23:BPA73012-1407:1:1101:2260:1050 1:N:0:14
GGGGATTTAACTTCGTCGAGTACGCTCAATCAATGAGATCGGAAG
+
FFFFFFFFFFF,:FF:FFFFFFFFF:FFFFFFFFFFFFFFFFFFF
@FS10000125:23:BPA73012-1407:1:1101:3110:1050 1:N:0:14
GGGGTAGGAACTTCGTCGAGTACGCTCAACCCCTGAGATCGGAAG
+
F:,FFFFFFF:,:FF:FFFFFFFFF,FFFFFFFFFFFFFFFFFFF
@FS10000125:23:BPA73012-1407:1:1101:3600:1050 1:N:0:14
GGGGAAGCAAAACTTCGTCGAGTACGCTCAATGAATAAGATCGGA
+
FF:FFFFFFFFF::FFF:::FF:FFFFFFFFFFFF,FFFF,,FFF
@FS10000125:23:BPA73012-1407:1:1101:3830:1050 1:N:0:14
GATGTCAGAACTTCGTCGAGTACGCTCAAATGGAAAGATCGGAAG
+
,,FFFFFFFFFFFFF:FFFFFFFFF,FFFFFFFFFFFFFF:FFF:
@FS10000125:23:BPA73012-1407:1:1101:4090:1050 1:N:0:14
GGAGACAACTTCGTCGAGTACGCTCAAAGATACAGATCGGAAGAG
+
F,,FFFFFFF:FF:FFFF:FFFFFFFFFFFFFFFFF,:FF,FFFF
@FS10000125:23:BPA73012-1407:1:1101:4320:1050 1:N:0:14
GGGGTCTCAACTTCGTCGAGTACGCTCAATCATTTAGATCGGAAG
+
FF:F:FFFFF::,FFFFFF,FFFFF:FFFFFFFFFFFFFFFFFFF
@FS10000125:23:BPA73012-1407:1:1101:6100:1050 1:N:0:14
GGGGGAACTTCGTCGAGTACGCTCAATTTGAAAGATCGGAAGAGC
+
FFFFFFFFFFFF:FFFF:FFFF:FF:F:FFFFFFF:,FFFFFFF,
@FS10000125:23:BPA73012-1407:1:1101:6230:1050 1:N:0:14
GTTGAAGAAACTTCGTCGAGTACGCTCAAAAAGGAAGATCGGAAG
+
,:F:FFFFFFFF:,F:FF:FFF:FF,FFFFFFFFFFFFFF,FFF:
@FS10000125:23:BPA73012-1407:1:1101:6310:1050 1:N:0:14
GTTGGAATAACTTCGTCGAGTACGCTCAATAGGAGAGATCGGAAG
+
,,FF,FFFFFFF:,F:FF:FFFFFF,FFFFFFFFF:FFFF:FFFF
@FS10000125:23:BPA73012-1407:1:1101:6560:1050 1:N:0:14
GGGGATTTAACTTCGTCGAGTACGCTCAAGGATTTAGATCGGAAG
+
FFFFFFFFFFF::FFFFFFFFFFFF:FFFFFFFFFFFFFFFFFFF
@FS10000125:23:BPA73012-1407:1:1101:6730:1050 1:N:0:14
GGTGTAGTAACTTCGTCGAGTACGCTCAAACACTAAGATCGGAAG
+
,:,F:FFFFFFF::F:FFFFFFFFF,FFFFFFFFFFFFFF:FF:F
@FS10000125:23:BPA73012-1407:1:1101:6830:1050 1:N:0:14
GGGGATGAACTTCGTCGAGTACGCTCAAGGTAAGAGATCGGAAGA
+
F:,FFFFFFF::FFFFFFFFFFFFFFFFFFFFFFFFFFFFFFFFF
@FS10000125:23:BPA73012-1407:1:1101:6910:1050 1:N:0:14
GGGGCTACAACTTCGTCGAGTACGCTCAAGAATCTAGATCGGAAG
+
F:,FFFFFFF:,:FF:FFFFFFFFF,FFFFFFFFFFFFFFFFFFF
@FS10000125:23:BPA73012-1407:1:1101:7130:1050 1:N:0:14
GCAGAAACTTCGTCGAGTACGCTCAAGTACCAAGATCGGTAGAGC
+
F,:FF:,F:::F:FF:F:FFF,:F:FF:FFF:FF,F,FF,:FFF:
@FS10000125:23:BPA73012-1407:1:1101:7170:1050 1:N:0:14
GGGGGGATAACTTCGTCGAGTACGCTCAAGCTAGCAGATCGGAAG
+
FFFF:FFFFFF,:FF,FFFFFFFFF,FFFFFFFFFFFFFFFFFFF
@FS10000125:23:BPA73012-1407:1:1101:7910:1050 1:N:0:14
GGAGCTTAACTTCGTCGAGTACGCTCAACGTAAGAGATCGGAAGA
+
:,,FFFFFFFFFFFFFFFFFFFFFFFFFFFFFFFFFFFFFFFFFF
@FS10000125:23:BPA73012-1407:1:1101:8430:1050 1:N:0:14
GGAGCGAGAACTTCGTCGAGTACGCTCAATACTGTAGATCGGAAG
+
:,,FFF,,FFF,:FFFFFFFFFFFF,FFFFFFFFFFFFFFFFFFF
@FS10000125:23:BPA73012-1407:1:1101:8540:1050 1:N:0:14
GGGGCAGAAACTTCGTCGAGTACGCTCAATTGTAAAGATCGGAAG
+
FFFFFFFFFF::,FF:FFFFFFFFF,FFFFFFFFFFFFFFFFFFF
@FS10000125:23:BPA73012-1407:1:1101:8770:1050 1:N:0:14
GGGGATCAAACTTCGTCGAGTACGCTCAACCGTAAAGATCGGAAG
+
F,,FFFFFFF:,:FF:FFFFFFFFF,FFFFFFFFFFFFFFFFFFF
@FS10000125:23:BPA73012-1407:1:1101:9020:1050 1:N:0:14
GGGGAGCAAACTTCGTCGAGTACGCTCAAGGAAAGAGATCGGAAG
+
FFFFFFFFFFF,:FF:FFFFFFFFF,FFFFFFFFFFFFFFFFFFF
@FS10000125:23:BPA73012-1407:1:1101:9240:1050 1:N:0:14
GGGGGTGAAACTTCGTCGAGTACGCTCAATCAACAAGATCGGAAG
+
FFFFFFFFFF:::FF:FFFFFFFFF,FFFFFFFFFFFFFFFFFFF
@FS10000125:23:BPA73012-1407:1:1101:9570:1050 1:N:0:14
GGGGAGTAAACTTCGTCGAGTACGCTCAAATCATGAGATCGGAAG
+
FFF,F,FFF::FFF,FF:F::,F::FFFF,FFFF:FFFFFF:FF,
@FS10000125:23:BPA73012-1407:1:1101:9690:1050 1:N:0:14
GGGGGCCTAACTTCGTCGAGTACGCTCAATCCTGAAGATCGGAAG
+
FFFFFFFFFF:,,FF,FFFFFFFFF,FFFFFFFFFFFFFFFFFFF
@FS10000125:23:BPA73012-1407:1:1101:10310:1050 1:N:0:14
GGGGCCTCAACTTCGTCGAGTACGCTCAAGCCCATAGATCGGAAG
+
F,,FFFFFFF:,,FF,FFFFFFFFF,FFFFFFFFFFFFFFFFFFF
@FS10000125:23:BPA73012-1407:1:1101:10740:1050 1:N:0:14
GGGGGCAAAACTTCGTCGAGTACGCTCAAGGTTCGAGATCGGAAG
+
FFFFFFFFFF::,FF:FFFFFFFFF,FFFFFFFFFFFFFFFFFFF
@FS10000125:23:BPA73012-1407:1:1101:11100:1050 1:N:0:14
GGGGCTGCAACTTCGTCGAGTACGCTCAAAACCCAAGATCGGAAG
+
F::FFFFFFF:,,FF,FFFFFFFFF,FFFFFFFFFFFFFFFFFFF
@FS10000125:23:BPA73012-1407:1:1101:11400:1050 1:N:0:14
GGGGGTGTAACTTCGTCGAGTACACTCAAAAAGCCAGATCGGAAG
+
FFFFFFFFFF:,,FF,FFFFFFF,F,FFFFFFFFFFFFFFFFFFF
@FS10000125:23:BPA73012-1407:1:1101:12060:1050 1:N:0:14
GGGGGCACAACTTCGTCGAGTACGCTCAACAAGATAGATCGGAAG
+
FFFFFFFFFF:,,FF,FFFFFFFFF,FFFFFFFFFFFFFFFFFFF
@FS10000125:23:BPA73012-1407:1:1101:12100:1050 1:N:0:14
GGGCGACAACTTCGTCGAGTACGCTCAAAATATAAGATCGGAAGA
+
FFF:FFFFFF:,FFFFFFFFFFFFFFF,FFFFFFFFFFFFFFFFF
@FS10000125:23:BPA73012-1407:1:1101:12140:1050 1:N:0:14
GGGGTCTTAACTTCGTCGAGTACGCTCAAGGAGTTAGATCGGAAG
+
FFFFFFFFFF:,,FF,FFFFFFFFF,FFFFFFFFFFFFFFFFFFF
@FS10000125:23:BPA73012-1407:1:1101:12690:1050 1:N:0:14
GGGGACTTCGTCGAGTACGCTCAAATTCGGAGATCGGAAGAGCAC
+
FF:FFF:FFF,FF:F:F:FFF::FF,FF:FFFFFFFFFFF:F,F:
@FS10000125:23:BPA73012-1407:1:1101:12870:1050 1:N:0:14
GGGGGAGGAACTTCGTCGAGTACGCTCAATTTTCAAGATCGGAAG
+
F,,FFFFFFF:,,FF:FFFFFFFFF,FFFFFFFFFFFFFFFFFFF
@FS10000125:23:BPA73012-1407:1:1101:13640:1050 1:N:0:14
GGGGATTAAACTTCGTCGAGTACGCTCAAGATTGCAGATCGGAAG
+
FFFFFFFFFFF,:FF,FFFFFFFFF,FFFFFFFFFFFFFFFFFFF
@FS10000125:23:BPA73012-1407:1:1101:13810:1050 1:N:0:14
GGGGCGATAACTTCGTCGAGTACGCTCAAGCCTATAGATCGGAAG
+
F::FFFFFFF:,,FF,FFFFFFFFF,FFFFFFFFFFFFFF:FFFF
@FS10000125:23:BPA73012-1407:1:1101:13950:1050 1:N:0:14
GGGGGTCAAACTTCGTCGAGTACGCTCAAGTGGTGAGATCGGAAG
+
FFFFFFFFFFF,,FF,FFFFFFFFF,FFFFFFFFFFFFFFFFFFF
@FS10000125:23:BPA73012-1407:1:1101:14060:1050 1:N:0:14
GGGGTGGCATCTTCTCGAGTACGCTCAACTGTCTAGATCGGAAGA
+
FFFFFFFFF:F:,FFFFFFFFFFFFFFFFFFFFFFFFFFFFFFFF
@FS10000125:23:BPA73012-1407:1:1101:14260:1050 1:N:0:14
GGGGTTGAAACTTCGTCGAGTACGCTCAAAGAAAGAGATCGGAAG
+
FFFFFFFFFFF::FF:FFFFFFFFF,FFFFFFFFFFFFFFFFFFF
@FS10000125:23:BPA73012-1407:1:1101:14290:1050 1:N:0:14
GGGGGTGCATCTTCGTCGAGTACGCTCAAAAGAGTAGATCGGAAG
+
FFFFFFFFFFF:,FF,FFFFFFFFF,FFFFFFFFFFFFFFFFFFF
@FS10000125:23:BPA73012-1407:1:1101:14340:1050 1:N:0:14
GGGGCGGAATTTCGTCGAGTACGCTCAAAATAGAAGATCGGAAGA
+
FFFFFFFFFFFFFFFFFFFFFFFFFFF:FFFFFFFFFFFFFFFFF
@FS10000125:23:BPA73012-1407:1:1101:14800:1050 1:N:0:14
GGGGCAATAACTTCGTCGAGTACGCTCAACGGGATAGATCGGAAG
+
F,,FFFFFFF:,:FF,FF:FFFFFF,FFFFFFFFFFFFFFFF:FF
@FS10000125:23:BPA73012-1407:1:1101:15140:1050 1:N:0:14
GGGGGCGCAACTTCGTCGAGTACGCTCAAAACGTGAGATCGGAAG
+
FFFFFFFFFF::,FF,FF:FFFFFF,FFFFFFFFFFFFFFFFFFF
@FS10000125:23:BPA73012-1407:1:1101:15180:1050 1:N:0:14
GGGGACATAACTTCGTCGAGTACGCTCAAATTTGTAGATCGGAAG
+
FFFFFFFFFFF,,FF,FFFFFFFFF,FFFFFFFFFFFFFFFFFFF
@FS10000125:23:BPA73012-1407:1:1101:15890:1050 1:N:0:14
GGGGACAAAACTTCGTCGAGTACGCTCAAAACGACAGATCGGAAG
+
FFFFFFFFFF:,,:F,FF,FFFFFF,FFFFFFFFFFFFFF:FFFF
@FS10000125:23:BPA73012-1407:1:1101:1110:1060 1:N:0:14
GGGGGTTAACTTCGTCGAGTACGCTCAAACGGGCAGATCGGAAGA
+
FFFFFFFFFF::FFFFFFFFFFFFFFFFFFFFFFFFFFFFF:FFF
@FS10000125:23:BPA73012-1407:1:1101:1640:1060 1:N:0:14
GGGTTGCAACTTCGTCGAGTACGCTCAATTCCTAAGATCGGAAGA
+
FFFFFFFFFFF:FFFFFFFFFFFFFFFFFFFFFFFFFFFFFFFFF
@FS10000125:23:BPA73012-1407:1:1101:1720:1060 1:N:0:14
GGGGTAGTAACTTCGTCGGTACGCTCAAGCCTAAAGATCGGAAGA
+
FF:FF:,,F,FFFF,FF,FFFFFFFFFFF,FF:,FFFFFFFFFFF
@FS10000125:23:BPA73012-1407:1:1101:2160:1060 1:N:0:14
GGGGCGATAACTTCGTCGAGTACGCTCAAATTTGTAGATCGGAAG
+
F,,FFFFFFFF,:FF:FFFFFFFFF,FFFFFFFFFFFFFFFFFFF
@FS10000125:23:BPA73012-1407:1:1101:2540:1060 1:N:0:14
GGGGGCTGAACTTCGTCGAGTACGCTCAACACCAGAGATCGGAAG
+
FFFFFFFFFF:,:FF:FFFFFFFFF,FFFFFFFFFFFFFFFFFFF
@FS10000125:23:BPA73012-1407:1:1101:2720:1060 1:N:0:14
GGGAGTTAACTTCGTCGAGTACGCTCAATCAGTAAGATCGGAAGA
+
F,,:FFFFFF:,FFFFFFFFFFFFFFF,FFFFFFFFFFFFFFFFF
@FS10000125:23:BPA73012-1407:1:1101:3020:1060 1:N:0:14
GGGGGTTGAACTTCGTCGAGTACGCTCAACTGGAAAGATCGGAAG
+
FFFFFFFFFF:,:FF:FFFFFFFFF,FFFFFFFFFFFFFFFFFFF
@FS10000125:23:BPA73012-1407:1:1101:3120:1060 1:N:0:14
GGGGGGCCAACTTCGTCGAGTACGCTCAAGTAAACAGATCGGAAG
+
F:,FFFFFFF:,:FF:FFFFFFFFF,FFFFFFFFFFFFFFFFFFF
@FS10000125:23:BPA73012-1407:1:1101:3220:1060 1:N:0:14
GGGGGAACAACTTCGTCGAGTACGCTCAAGACGATAGATCGGAAG
+
FFFFF,FFFF,,:FF:FFFFFFFFF,FFF:F,:F,FF,:F,F,FF
@FS10000125:23:BPA73012-1407:1:1101:3890:1060 1:N:0:14
GGGGAATTAACTTCGTCGAGTACGCTCAAGACTCTAGATCGGAAG
+
FF,FFF,,FFFFFFF:FFFFFFFFF:FFF,,:,::FFFFFFFFFF
@FS10000125:23:BPA73012-1407:1:1101:4000:1060 1:N:0:14
GGGGACAAAACTTCGTCGAGTACGCTCAATTACACAGATCGGAAG
+
FF,FFFFFFFF::FFFFFF,FFFFFFFFFFFFFFFFFFFFFFFFF
@FS10000125:23:BPA73012-1407:1:1101:4370:1060 1:N:0:14
GGGGGCACAACTTCGTCGAGTACGCTCAAGTAGTTAGATCGGAAG
+
F,,FFFFFFF:::FF:FFFFFFFFF:FFFFFFFFFFFFFFFFFFF
@FS10000125:23:BPA73012-1407:1:1101:4560:1060 1:N:0:14
GGGGGTTAAACTTCGTCGAGTACGCTCAACCATATAGATCGGAAG
+
F:,FFFFFFF:::FF:FFFFFFFFF,FFFFFFFFFFFFFFFFFFF
@FS10000125:23:BPA73012-1407:1:1101:4910:1060 1:N:0:14
GGGGGCCAAACTTCGTCGAGTACGCTCAAAGGCTCAGATCGGAAG
+
F,:FFFFFFF:,:FF,FF:FFFFFF,FFFFFFFFFFFFFFFFFFF
@FS10000125:23:BPA73012-1407:1:1101:5400:1060 1:N:0:14
GGGGTAGAAACTTCGTCGAGTACGCTCAACCAAATCAGATCGGAA
+
FFFFFFFFFF:,:FF:FFFFFFFFF,FFFFFFFFF,FFFF,FFFF
@FS10000125:23:BPA73012-1407:1:1101:5560:1060 1:N:0:14
GGGGCGGTAACTTCGTCGAGTACGCTCAAATCCTAAGATCGGAAG
+
F:,FFFFFFF:::FF:FFFFFFFFF,FFFFFFFFFFFFFFFFFFF
@FS10000125:23:BPA73012-1407:1:1101:5710:1060 1:N:0:14
GGGGTATGAACTTCGTCGAGTACGCTCAAGTCTTTAGATCGGAAG
+
F:,FFF:FFFF::FF,FFFFFFFFF,FFFFFFFFFFFFFFFFFFF
@FS10000125:23:BPA73012-1407:1:1101:6000:1060 1:N:0:14
GGGGTGAAACTTCGTCGAGTACGCTCAATGATTGAGATCGGAAGA
+
FF,FFFFFFF,,FFFFFFFFFFFFFFF:FFFFFFFFFFFFFFFFF
@FS10000125:23:BPA73012-1407:1:1101:6550:1060 1:N:0:14
GGGGCGGGAACTTCGTCGAGTACGCTCAACAAGTAAGATCGGAAG
+
:,,FFFFFFF:::FF:FFFFFFFFF,FFFFFFFFFFFFFFFFFFF
@FS10000125:23:BPA73012-1407:1:1101:7060:1060 1:N:0:14
GGGGCCATAACTTCGTCGAGTACGCTCAAACTTTGAGATCGGAAG
+
FFFFFFFFFF,,,FF:FFFFFFFFF,FFFFFFFFFFFFFFFFFFF
@FS10000125:23:BPA73012-1407:1:1101:7300:1060 1:N:0:14
GGGGCACAAACTTCGTCGAGTACGCTCAAAGCCCGAGATCGGAAG
+
FFFFFFFFFFF::FF:FFFFFFFFF,FFFFFFFFFFFFFFFFFFF
@FS10000125:23:BPA73012-1407:1:1101:7470:1060 1:N:0:14
GCTGACCCAACTTCGTCGAGTACGCTCAATTAAATAGATCGGAAG
+
,,F:FFFFFFF:::F:FFF:FF:FF,FFFFFFFFFFFFFF:F:FF
@FS10000125:23:BPA73012-1407:1:1101:7970:1060 1:N:0:14
GGGGCTGCAACTTCGTCGAGTACGCTCAAGAAAAAAGATCGGAAG
+
F:,,,F,FFFFFFF:FF:F:F:F:FFFF:FFFF,FFFFFFFFFF,
@FS10000125:23:BPA73012-1407:1:1101:8170:1060 1:N:0:14
GGGGACTTCGTCGAGTACGCTCAATACTTTAGATCGGAAGAGCAC
+
F:,FFFFFFF,FF:F:F,FFFF,F:FFFFFFFFFFFFFFF,F,F,
@FS10000125:23:BPA73012-1407:1:1101:8310:1060 1:N:0:14
GGAGGTTGAACTTCGTCGAGTACGCTCAATAAGACAGATCGGAAG
+
F,,F,FFFFFF::FF:FFFFFFFFF,FFFFFFFFFFFFFFFFFFF
@FS10000125:23:BPA73012-1407:1:1101:8420:1060 1:N:0:14
GGGGGACTAACTTCGTCGAGTACGCTCAATGAGTTAGATCGGAAG
+
FFFFFFFFFFF,,FF,FFF:FFFFF,FFFFFFFFFFFFFFFFFFF
@FS10000125:23:BPA73012-1407:1:1101:8920:1060 1:N:0:14
GGGGGAAAGAACTTCGTCGAGTACGCTCAAGGTAAGAGATCGGAA
+
FF:FFFFFFFFF,:FFF:FFFF:FFFF:FFFFFFFFFFFF,FFFF
@FS10000125:23:BPA73012-1407:1:1101:9060:1060 1:N:0:14
GGGGTGGCAACTTCGTCGAGTACGCTCAATGAATTAGATCGGAAG
+
FFFFFFFFFF:,:FFFFFFFFFFFF,FFFFFFFFFFFFFFFFFFF
@FS10000125:23:BPA73012-1407:1:1101:9480:1060 1:N:0:14
GGGTCGCAACTTCGTCGAGTACGCTCAAGTATAAAGATCGGAAGA
+
FFFFFFFFFFFFFFFFFFFFFFFFFFFFFFFFFFFFFFFFFFFFF
@FS10000125:23:BPA73012-1407:1:1101:9860:1060 1:N:0:14
GGGGGCTGAACTTCGTCGAGTACGCTCAAAGAATAAGATCGGAAG
+
FFFF:FFFFFF:,FF:FFFFFFFFF,FFFFFFFFFFFFFFFFFFF
@FS10000125:23:BPA73012-1407:1:1101:10890:1060 1:N:0:14
GGGGGAAGAACTTCGTCGAGTACGCTCAATGCCTGAGATCGGAAG
+
F,:FFFFFFF:,:FF:FFFFFFFFF,FFFFFFFFFFFFFFFFFFF
@FS10000125:23:BPA73012-1407:1:1101:10910:1060 1:N:0:14
GTTGCAAGAACTTCGTCGAGTACGCTCAATTACAAAGATCGGAAG
+
,,F,FFFFFFFF::F:FF:FFFFFF,FFFFFFFFFFFFFF:FF:F
@FS10000125:23:BPA73012-1407:1:1101:12360:1060 1:N:0:14
GGGTAGCCTAACTTCGTCGAGTACGCTCAAAATGAGAGATCGGAA
+
F,,:FFFFFFFF::FFF,FFFF:FFFF:FFFFFFFFFFFF,FFFF
@FS10000125:23:BPA73012-1407:1:1101:12500:1060 1:N:0:14
GGGGTGGCAACCTCGTCGAGTACGCTCAAGTTATAAGATCGGAAG
+
FFFFFFFFFF:F,FF,FFFFFFFFF,FFFFFFFFFFFFFFFFFFF
@FS10000125:23:BPA73012-1407:1:1101:12940:1060 1:N:0:14
GGGGGGCAACTTCGTCGAGTACGCTCAACCACCAAGATCGGAAGA
+
FFFFFFFFFF::FFFFFFFFFFFFFFFFFFFFFFFFFFFFFFFFF
@FS10000125:23:BPA73012-1407:1:1101:13170:1060 1:N:0:14
GGGGAGTTAACTTCGTCGAGTACGCTCAACCTGTGAGATCGGAAG
+
F:,,F,,FFFF:FFFFFFF,FFFFFFFFFF:FFFFFFFFFFFFFF
@FS10000125:23:BPA73012-1407:1:1101:14350:1060 1:N:0:14
GGGAGCAGGAACTTCGTCGAGTACGCTCAAACACAAAGATCGGAA
+
FFFFFFFFFFFF,:FFF:FFFF:FFFF:FFFFFFFFFFFF:FFFF
@FS10000125:23:BPA73012-1407:1:1101:14490:1060 1:N:0:14
GGGGAGATAACTTCGTCGAGTACGCTCAATAGGCCAGATCGGAAG
+
F,,FFFFF:FF,,FF,FF:FFFFFF,FFFFFFFFFFFFFF:FFF:
@FS10000125:23:BPA73012-1407:1:1101:14640:1060 1:N:0:14
GATGCTTAAACTTCGTCGAGTACGCTCAACCGAAAAGATCGGAAG
+
:,:,FFFFFFFF:,F:FF,FFFFFF,FFFFFFFFFFFFFF:::F:
@FS10000125:23:BPA73012-1407:1:1101:14710:1060 1:N:0:14
GGGTCGAACTTCGTCGAGTACGCTCAAGTGTAAAGATCGGAAGAG
+
F,,:FFFFF:,FF:FFFF:FFFFFFFFFFFFFFFFF:FFF,FFF,
@FS10000125:23:BPA73012-1407:1:1101:14750:1060 1:N:0:14
GGGGAAATAACTTCGTCGAGTACGCTCAAAATTGGAGATCGGAAG
+
F:FFF:F:FFF,,FF,FFFFFFFFF,FFF,FFFF,FFFFFFFFFF
@FS10000125:23:BPA73012-1407:1:1101:15330:1060 1:N:0:14
GGGGGCAAACTTCGTCGAGTACGCTCAATAAAACAGATCGGAAGA
+
FFFFFFFFFF,:FFFFFFFFFFFFFFF:FFFFFFFFFFFFFFFFF
@FS10000125:23:BPA73012-1407:1:1101:15480:1060 1:N:0:14
GGGGTTGAACTTCGTCGAGTACGCTCAATTTTACAGATCGGAAGA
+
F,,FFFFFFF,:FFFFFFFFFFFFFFF:FFFFFFFFFFFFF:FF:
@FS10000125:23:BPA73012-1407:1:1101:15570:1060 1:N:0:14
GGGGGCTAAACTTCGTCGAGTACGCTCAAACACCCAGATCGGAAG
+
FFFFFFFFFF::,FF,FF:FFFFFF,FFFFFFFFFFFFFFFFFFF
@FS10000125:23:BPA73012-1407:1:1101:2520:1070 1:N:0:14
GGGGGGTCAACTTCGTCGACCGCTCAAGGTTCAAGATCGGAAGAG
+
F,,FFFFFFF:,:FF:FFFFFFFFFFFFFFFFFFFF,FFF:FFFF
@FS10000125:23:BPA73012-1407:1:1101:2990:1070 1:N:0:14
GGGGATGGAACTTCGTCGAGTACGCTCAAAGAATTAGATCGGAAG
+
F,,FF:FFFFFF:FF:FFFFFFFFF,FFFF::,:,FFFFFFFFFF
@FS10000125:23:BPA73012-1407:1:1101:3130:1070 1:N:0:14
GGGGGGCCAACCTCGTCGAGTACGCTCAATAACTGAGATCGGAAG
+
F,:FFFFFFF:F,FF:FFFFFFFFF,FFFFFFFFFFFFFFFFFFF
@FS10000125:23:BPA73012-1407:1:1101:3450:1070 1:N:0:14
GGGAGACGTAACTTCGTCGAGTACGCTCAATAAAAAAGATCGGAA
+
FFFF,FFFFF,:,:FFF::FFF:FF,F:FFFFFFF:FFFF:FF,F
@FS10000125:23:BPA73012-1407:1:1101:3740:1070 1:N:0:14
GGGGCTCCAAACTTCGTCGAGTACGCTCAAATAAAAAGATCGGAA
+
FFFFF:FFFFF,:FFFF:FFFF,FF:F:FFFFFFFFFFFF,FFFF
@FS10000125:23:BPA73012-1407:1:1101:3820:1070 1:N:0:14
GGGGGCCCAACTTCGTCGAGTACGCTCAACCTCGAAGATCGGAAG
+
FF:F:FFFFF::FFF:FFFFFFFFF:FFFFFFFFFFFFFFFFFFF
@FS10000125:23:BPA73012-1407:1:1101:4710:1070 1:N:0:14
GATTGGAAACTTCGTCGAGTACGCTCAAGACGTAAGATCGGAAGA
+
,,F,::FFFFFFFFFFF:FFFFFFFFFFFFFFFFFFFFFFF:FF:
@FS10000125:23:BPA73012-1407:1:1101:5290:1070 1:N:0:14
GGGGGAAAAACTTCGTCGAGTACGCTCAAAAGTAGAGATCGGAAG
+
F:,FFFFFFF:::FF:FFFFFFFFF,FFFFFFFFFFFFFFFFFFF
@FS10000125:23:BPA73012-1407:1:1101:5870:1070 1:N:0:14
GGGGGGGCAACTTCGTCGAGTACGCTCAAGAGCTCAGATCGGAAG
+
F,,FFFFFFF:,::F:F:FFFF:FF,FFFFFFFFF:FFFF,F:FF
@FS10000125:23:BPA73012-1407:1:1101:6450:1070 1:N:0:14
GGGGGCAACTTCGTCGAGTACGCTCAATGGAAAAGATCGGAAGAG
+
FF,FFFFFFF:FF:FFFF:FFFFFFF:,FFFFFFFF,FFF:FFFF
@FS10000125:23:BPA73012-1407:1:1101:7230:1070 1:N:0:14
GGGGCACAAACTTCGTCGAGTACGCTCAAAAAATCAGATCGGAAG
+
F:,FFFFFFF:,:FF:FFFFFFFFF,FFFFFFFFFFFFFFFFFFF
@FS10000125:23:BPA73012-1407:1:1101:7520:1070 1:N:0:14
GGGGACTTAACTTCGTCGAGTACGCTCAAAGTTGCAGATCGGAAG
+
FF:FFFFFFF:,:FF:FFFFFFFFF,FFFFFFFFFFFFFFFFFFF
@FS10000125:23:BPA73012-1407:1:1101:7750:1070 1:N:0:14
GGGGGAACTTCGTCGAGTACGCTCAAACAATCAGATCGGAAGAGC
+
F::F:FFFFFFFFFFFF:FFFF:FFFF:FFFFFFF:,FFFFFFF:
@FS10000125:23:BPA73012-1407:1:1101:8150:1070 1:N:0:14
GGAGTGGTAACTTCGTCGAGTACGCTCAATCAAGGAGATCGGAAG
+
:,,FFFFFFFFF:FF:FFFFFFFFF,FFFFFFFFFFFFFFFFFFF
@FS10000125:23:BPA73012-1407:1:1101:8970:1070 1:N:0:14
GGGGTGTTAACTTCGTCGAGTACGCTCAATAGTCGAGATCGGAAG
+
F,,FFFFFFFF,:FF:FFFFFFFFF,FFFFFFFFFFFFFFFFFFF
@FS10000125:23:BPA73012-1407:1:1101:9990:1070 1:N:0:14
GGGGTAACTTCGTCGAGTACGCTCAAAGCCGTAGATCGGAAGAGC
+
F,,FFFFFF::F,FFFF:FFFF,FFFFFFFFFFFF::FFFFFFF,
@FS10000125:23:BPA73012-1407:1:1101:10740:1070 1:N:0:14
GGGGAACGAACTTCGTCGAGTACGCTCAAATGTGGAGATCGGAAG
+
FFFFFFFFFF::,FF:FFFFFFFFF,FFFFFFFFFFFFFFFFFFF
@FS10000125:23:BPA73012-1407:1:1101:11020:1070 1:N:0:14
GGGGGACTTAACTTCGTCGAGTACGCTCAAACATAGAGATCGGAA
+
F:FFFFFFFFFF,FFFF:FFFF:FFFF:FFFFFFFFFFFF,FFFF
@FS10000125:23:BPA73012-1407:1:1101:11040:1070 1:N:0:14
GATGCATGAACTTCGTCGAGTACGCTCAAATGTCGAGATCGGAAG
+
:,,:FFFFFFFF:FF:FF:FFFFFF,FFFFFFFFFFFFFFFFFFF
@FS10000125:23:BPA73012-1407:1:1101:11110:1070 1:N:0:14
GTTGCAACAACTTCGTCGAGTACGCTCAAAGGTGCAGATCGGAAG
+
,,F,FFFFFFFF::F:FF:FFF:FF,FFFFFFFFF:FFFF,F:F:
@FS10000125:23:BPA73012-1407:1:1101:12580:1070 1:N:0:14
GGGGGCCGAACTTCGTCGAGTACGCTCAATAAATAAGATCGGAAG
+
FFFFFFFFFF::,FF:FFFFFFFFF,FFFFFFFFFFFFFFFFFFF
@FS10000125:23:BPA73012-1407:1:1101:13420:1070 1:N:0:14
GGGGGTGTAACTTCGTCGAGTACGCTCAATTCAAAAGATCGGAAG
+
FFFF:FFFFFF,:FF:FFFFFFFFF,FFFFFFFFFFFFFFFFFFF
@FS10000125:23:BPA73012-1407:1:1101:14940:1070 1:N:0:14
GGGGGGCAACTTCGTCGAGTACGCTCAAATATGGAGATCGGAAGA
+
FF:FFFFFFF:,FFFFFFFFFFFFFFF:FFFFFFFFFFFFFFFFF
@FS10000125:23:BPA73012-1407:1:1101:15050:1070 1:N:0:14
GGGGCTCTAACTTCGTCGAGTACGCTCAATCCTGTAGATCGGAAG
+
FFFFFFFFFFF,:FF,FFFFFFFFF,FFFFFFFFFFFFFFFFFFF
@FS10000125:23:BPA73012-1407:1:1101:15140:1070 1:N:0:14
GGGATACAACTTCGTCGAGTACGCTCAAGGTTGCAGATCGGAAGA
+
FFF:FFFFFF,:FFFFFFFFFFFFFFFFFFFFFFFFFFFFFFFFF
@FS10000125:23:BPA73012-1407:1:1101:15220:1070 1:N:0:14
GGGGGCACATCTTCGTCGAGTACGCTCAAATAAAGAGATCGGAAG
+
FFFFFFFFFF:::FFFFFFFFFFFF:FFFFFF:FFFFFFFFFFFF
@FS10000125:23:BPA73012-1407:1:1101:15450:1070 1:N:0:14
GGGGAATCAACTTCGTCGAGTACGCTCAAGCATATAGATCGGAAG
+
FFFFFFFFFFF,,FF,FFFFFFFFF,FFFF,F,:,FFFFFFFFFF
@FS10000125:23:BPA73012-1407:1:1101:15550:1070 1:N:0:14
GATGGCCTAACTTCGTCGAGTACGCTCAATGTGTTAGATCGGAAG
+
,,F,,FFF:FFF::F:F::,FF:FF,FFFFFFFFF::FFF,,::,
@FS10000125:23:BPA73012-1407:1:1101:1500:1080 1:N:0:14
GGGGTGGAACTTCGTCGAGTACGCTCAAAGACTCAGATCGGAAGA
+
FFFFFFFFFF::FFFFFFFFFFFFFFFFFFFFFFFFFFFFFFFFF
@FS10000125:23:BPA73012-1407:1:1101:1800:1080 1:N:0:14
GGGGATTGAACTTCGTCGAGTACGCTCAAACGCTTAGATCGGAAG
+
FFFFFFFFFFF,:FFFFFFFFFFFF,FFFFFFFFFFFFFFFFFFF
@FS10000125:23:BPA73012-1407:1:1101:1820:1080 1:N:0:14
GGGGGGATAACTTCGTCGAGTACGCTCAATGATGGAGATCGGAAG
+
FFFFFFFFFFF,:FFFFFFFFFFFF,FFFFFFFFFFFFFFFFFFF
@FS10000125:23:BPA73012-1407:1:1101:2170:1080 1:N:0:14
GGGGGCAGAACTTCGTCGAGTACGCTCAATACGTTAGATCGGAAG
+
FF:FFFFFFFF,:FF:FFFFFFFFF,FFFFFFFFFFFFFFFFFFF
@FS10000125:23:BPA73012-1407:1:1101:2190:1080 1:N:0:14
GGGGGGATGAACTTCGTCGAGTACGCTCAATCGAGTAGATCGGAA
+
F:,FFFFFFFF:,:FFF:FFFF:FF:F:FFFFFFF:FFFF,FFFF
@FS10000125:23:BPA73012-1407:1:1101:2490:1080 1:N:0:14
GGGTGACACCTTCGTCGAGTACGCTCAAAGGCAAAGATCGGAAGA
+
FF:FFFFFFF,,FFFFFFFFFFFFFFF,FFFFFFFFFFFFFFFFF
@FS10000125:23:BPA73012-1407:1:1101:2580:1080 1:N:0:14
GGGGGAACAACTTCGTCGAGTACGCTCAATATGAGAGATCGGAAG
+
FFFFFFFFFFF,:FF:FFFFFFFFF,FFFFFFFFFFFFFFFFFFF
@FS10000125:23:BPA73012-1407:1:1101:2810:1080 1:N:0:14
GGGGGCGGAACTTCGTCGAGTACGCTCAAAGTAGTAGATCGGAAG
+
FF:FFFFFFF:::FF:FFFFFFFFF,FFFFFFFFFFFFFFFFFFF
@FS10000125:23:BPA73012-1407:1:1101:3050:1080 1:N:0:14
GATGACTAAACTTCGTCGAGTACGCTCAAGTCGACAGATCGGAAG
+
,,FFFFFFFFFF::FFFFF:FFFFF:FFFFFFFFF:FFFFF,FF:
@FS10000125:23:BPA73012-1407:1:1101:3550:1080 1:N:0:14
GGGGCGGCAACTTCGTCGAGTACGCTCAATCATGTAGATCGGAAG
+
F,,FFFFFFF:::FF:FFFFFFFFF,FFFFFFFFFFFFFFFFFFF
@FS10000125:23:BPA73012-1407:1:1101:3660:1080 1:N:0:14
GGGGCCGAACTTCGTCGAGTACGCTCAAGTCGTGAGATCGGAAGA
+
FFFFFFFFFFFFFFFFFFFFFFFFFFFFFFFFFF:FF:FFFFFFF
@FS10000125:23:BPA73012-1407:1:1101:4030:1080 1:N:0:14
GGCGATGTAACTTCGTCGAGTACGCTCAATCTGATAGATCGGAAG
+
:,,F,FFFFFFFFFFFFFFFFFFFF:FFFFFFFFFFFFFFFFFFF
@FS10000125:23:BPA73012-1407:1:1101:4060:1080 1:N:0:14
GGGGGTTGACCTTCGTCGAGTACGCTCAAAGGAATAGATCGGAAG
+
FFFFFFFFFF:::FF:FFFFFFFFF,FFFFFFFFFFFFFFFFFFF
@FS10000125:23:BPA73012-1407:1:1101:4610:1080 1:N:0:14
GGAGAGCCAACTTCGTCGAGTACGCTCAATTAGAAAGATCGGAAG
+
:,,FFFFFFFFF:FF:FFFFFFFFF,FFFFFFFFFFFFFFFFFFF
@FS10000125:23:BPA73012-1407:1:1101:5290:1080 1:N:0:14
GGGGAGCTAACTTCGTCGAGTACGCTCAAAGAATTAGATCGGAAG
+
:,,FFFFFFF:,:FF:FFFFFFFFF,FFFFFFFFFFFFFFFFFFF
@FS10000125:23:BPA73012-1407:1:1101:5310:1080 1:N:0:14
GATGAATGAACTTCGTCGAGTACACTCAACATTTTAGATCGGAAG
+
:,FFFFFFFFFF:FF:FFFFFFF,F,FFFFFFFFFFFFFFFFFFF
@FS10000125:23:BPA73012-1407:1:1101:5440:1080 1:N:0:14
GGGGAGTAAACTTCGTCGAGTACGCTCAAGTTATAAGATCGGAAG
+
FFFFFFFFFF:,:FF:FFFFFFFFF,FFFFFFFFFFFFFFFFFFF
@FS10000125:23:BPA73012-1407:1:1101:5460:1080 1:N:0:14
GGGGATCGAACTTCGTCGAGTACGCTCAAATTTGGATATCGGAAG
+
FFFFFFFFFF:,:FF:FFFFFFFFF,FFFFFFFFFF,FFFFFFFF
@FS10000125:23:BPA73012-1407:1:1101:5860:1080 1:N:0:14
GGGAGTAGGAACTTCGTCGAGTACGCTCAATATCAAAGATCGGAA
+
FFFFFFFFFFF:,:FFF:FFFF:FF:F:FFFFFFFFFFFF,FFFF
@FS10000125:23:BPA73012-1407:1:1101:6490:1080 1:N:0:14
GGGGTAGGAACTTCGTCGAGTACGCTCAATTTCCAAGATCGGAAG
+
FF:FFFFFFF:,,FF:FFFFFFFFF,FFFFFFFFFFFFFFFFFFF
@FS10000125:23:BPA73012-1407:1:1101:6690:1080 1:N:0:14
GCTGGAGTTAACTTCGTCGAGTACGCTCAATGACTGAGATCGGAA
+
:,,FFFFFFFFF,:FFF,FFFF,FFF::FFFFFFFFFFFF,FFFF
@FS10000125:23:BPA73012-1407:1:1101:8330:1080 1:N:0:14
GGGCCGAGCTTCGTCGAGTACGCTCAAAAGAGCAGATCGGAAGAG
+
F,,FF,FFFF,FF:FFFF:FFFFFFFF,FFFFFFFF:FFF,FFFF
@FS10000125:23:BPA73012-1407:1:1101:10690:1080 1:N:0:14
GGGGGTGTAACTTCGTCGAGTACGCTCAAGACCATAGATCGGAAG
+
FFFFFFFFFF:,,FF:FFFFFFFFF,FFFFFFFFFFFFFFFFFFF
@FS10000125:23:BPA73012-1407:1:1101:11030:1080 1:N:0:14
GTTGATCGAACTTCGTCGAGTACGCTCAATAAGAAAGATCGGAAG
+
:,F,FFF:FFFF::F:FF::FF:FF,FFFFFFFFFFFFFF,FF::
@FS10000125:23:BPA73012-1407:1:1101:11110:1080 1:N:0:14
GTTGTGGGAACTTCGTCGAGTACGCTCAAATCCTGAGATCGGAAG
+
,,F,F,::F:FF::F:FF,FFF:FF,FFFFFFFFF,FFFF:FF:F
@FS10000125:23:BPA73012-1407:1:1101:11420:1080 1:N:0:14
GGGGCCCAAACTTCGTCGAGTACGCTCAATTTACGAGATCGGAAG
+
FFFFFFF:FF:,,FF:FFFFFFFFF,FFF::FFF:FFFFFFFFFF
@FS10000125:23:BPA73012-1407:1:1101:11820:1080 1:N:0:14
GGGGGTATAACTTCGTCGAGTACGCTCAAATATAAAGATCGGAAG
+
FFFFFFFFFFF,,FF,FFFFFFFFF,FFFFFFFFFFFFFFFFFFF
@FS10000125:23:BPA73012-1407:1:1101:12740:1080 1:N:0:14
GGGGGACTAACCTCGTCGAGTACGCTCAACATTGAAGATCGGAAG
+
FFFFFFFFFF:,,FF:FFFFFFFFF,FFFFFFFFFFFFFFFFFFF
@FS10000125:23:BPA73012-1407:1:1101:12940:1080 1:N:0:14
GGGGGATTATCTTCGTCGAGTACGCACAAACTTAAAGATCGGAAG
+
FFFFFFFFFF,,,FF,FFFFFFFFF,FFFFFFFFFFFFFFFFFFF
@FS10000125:23:BPA73012-1407:1:1101:13420:1080 1:N:0:14
GGGGATTTAACTTCGTCGAGTACGCTCAATCGAGTAGATCGGAAG
+
FFFF,,,:FFFF:FF:FF:FFFFFF,FFFFFFFFFFFFFFFFFFF
@FS10000125:23:BPA73012-1407:1:1101:13460:1080 1:N:0:14
GGGGGTGTAACTTCGTCGAGTACGCTCAATTCAAAAGATCGGAAG
+
FFFFFFFFFFF,:FF:FFFFFFFFF,FFFFFFFFFFFFFFFFFFF
@FS10000125:23:BPA73012-1407:1:1101:13910:1080 1:N:0:14
GGGGGTGTTTTTTTTTTTTTTTTTTTTTTTTTTTTTTTCTTTTTT
+
F:,::,,,,:,FFFFFF:,FF,::F,F:::,FFFF:FF,,FFFFF
@FS10000125:23:BPA73012-1407:1:1101:14270:1080 1:N:0:14
GGGGTATAACTTCGTCGAGTACGCTCAAGCACATAGATCGGAAGA
+
FFFF:FFFFF,:FFFFFFFFFFFFFFFFFFFFFFFFFFFFFFFFF
@FS10000125:23:BPA73012-1407:1:1101:14900:1080 1:N:0:14
GGGGCTCTAACTTCGTCGAGTACGCTCAATCCTGTAGATCGGAAG
+
FFFFFFFFFFF:,FF,FFFFFFFFF,FFFFFFFFFFFFFFFFFFF
@FS10000125:23:BPA73012-1407:1:1101:15050:1080 1:N:0:14
GGGGGGGCTTTCTTCGTCGAGTACGCTCAAAAGAAAAGATCGGAA
+
FFFFFFFFF,,F,:FFF,FFFF:FFFF:FFFFFFFFFFFF,FFFF
@FS10000125:23:BPA73012-1407:1:1101:15470:1080 1:N:0:14
GATGCTCAACTTCGTCGAGTACGCTCAAAAGTAAAGATCGGAAGA
+
,,F:FFFFFF::F:FFF:,FFF,FFFF::FFFFFF,FFFF,,,,,
@FS10000125:23:BPA73012-1407:1:1101:15720:1080 1:N:0:14
GGGGTGGCAACTACGTCAAGTACGCTCAAGTCTAGAGATCGGAAG
+
FFFF:FFFFFFFFFF:FFF,FFFFF:FFFFFFFFFFFFFFFFFFF
@FS10000125:23:BPA73012-1407:1:1101:15730:1080 1:N:0:14
GGGGTCGGAACTTCGTCGAGTACACTCAAGTGTTCAGATCGGAAG
+
FFFF,FFFFFF,,FF,FF:FFFF,F,FFFFFFFFFFFFFFFFFFF
@FS10000125:23:BPA73012-1407:1:1101:15850:1080 1:N:0:14
GGGGGAGAAACTTCGTCGAGTACGCTCAAATACGGAGATCGGAAG
+
FFFFFFFFFFF,,FF,FF:FFFFFF,FFFFFFFFFFFFFFFFFFF
@FS10000125:23:BPA73012-1407:1:1101:16430:1080 1:N:0:14
GGGAGTCAGAACTTCGTCGAGTACGCTCAATATTTAAGATCGGAA
+
F:,FFFFFFFFF::FFF,FFFF:FFFF:FF:FFFFFFFFF,FFFF
@FS10000125:23:BPA73012-1407:1:1101:1660:1090 1:N:0:14
GGGGCCTCAACTTTGTCGAGTACGCTCAAACTACAAGATCGGAAG
+
FFFF,F,FFFF:F,F:FFFFFFFFF,FFFF,,F,,FFFFFFFFFF
@FS10000125:23:BPA73012-1407:1:1101:1700:1090 1:N:0:14
GGGGCCAGAACTTCGTCGAGTACGCTCAAAGAATTAGATCGGAAG
+
FFFFFFFFFF:,:FFFFFFFFFFFF,FFFFFFFFFFFFFFFFFFF
@FS10000125:23:BPA73012-1407:1:1101:1890:1090 1:N:0:14
GGGGCGGTAACTTCGTCGAGTACGCTCAATGGTTAAGATCGGAAG
+
FFFFFFFFFFF,:FF:FFFFFFFFF,FFFFFFFFFFFFFFFFFFF
@FS10000125:23:BPA73012-1407:1:1101:1960:1090 1:N:0:14
GGGGGCCGAACTTCGTCGAGTACGCTCAAACTGAGAGATCGGAAG
+
F::FFFFFFFF:FFF:FFFFFFFFFFFFFFFFFFFFFFFFFFFFF
@FS10000125:23:BPA73012-1407:1:1101:2160:1090 1:N:0:14
GGGGACATAACTTCGTCGAGTACGCTCAAAGTAAGAGATCGGAAG
+
FFFFFFFFFF:,,FF:FFFFFFFFF,FFFFFFFFFFFFFFFFFFF
@FS10000125:23:BPA73012-1407:1:1101:2240:1090 1:N:0:14
GGGGATGGAACTTCGTCGAGTACGCTCAAAACGATAGATCGGAAG
+
FF:FFFFFFFF::FF:FFFFFFFFF,FFFFFFFFFFFFFFFFFFF
@FS10000125:23:BPA73012-1407:1:1101:2520:1090 1:N:0:14
GGCGTCATAACTTCGTCGAGTACGCTCAAATATATAGATCGGAAG
+
FF:FFFFFFF,:,FF:FFF,FF:FF,FFFFFFFFFFFFFF:FF,F
@FS10000125:23:BPA73012-1407:1:1101:3710:1090 1:N:0:14
GGGGAACTTCGTCGAGTACGCTCAAATGCAAAGATCGGAAGAGCA
+
FF,FFFFFFFF,:FFFFF,,FFF:FFFFFFFFFFF,FFFFFFF,,
@FS10000125:23:BPA73012-1407:1:1101:4670:1090 1:N:0:14
GGGGTCATAACTTCGTCGAGTACGCTCAATGGCATAGATCGGAAG
+
F:,F,FFFFFFF:FF:FFFFFFFFF:FFFF,F:FFFFFFFFFFFF
@FS10000125:23:BPA73012-1407:1:1101:4750:1090 1:N:0:14
GGGCTAAACTTCGTCGAGTACGCTCAAGATTTAAGATCGGAAGAG
+
F,,:FFFFFF,FF:FFFF:FFFFFFFFFFFFFFFFF,FFF,FFFF
@FS10000125:23:BPA73012-1407:1:1101:5260:1090 1:N:0:14
GGGATAAACCTCGTCGAGTACGCTCAATGTGGAAGATCGGAAGAG
+
FFF,FFFFFF,FF:FFFF:FFFFFFF:,FFFFFFFF,FFF,FFFF
@FS10000125:23:BPA73012-1407:1:1101:6580:1090 1:N:0:14
GGGGGATAAACTTCGTCGAGTACGCTCAATAGATTAGATCGGAAG
+
FFFFFFFFFF:,:FF:FFFFFFFFF,FFFFFFFFFFFFFFFFFFF
@FS10000125:23:BPA73012-1407:1:1101:7350:1090 1:N:0:14
GGGGAGGGAACTTGGTCGAGTACGCTCAACAACATAGATCGGAAG
+
F:,FF,:FFFF:F,F:FFFFFFFFF,FFF,FFFF:FFFFFFFFFF
@FS10000125:23:BPA73012-1407:1:1101:8090:1090 1:N:0:14
GGGGTCATAACTTCGTCGAGTACGCTCAAGTGTGAAGATCGGAAG
+
FFFFFFFFFFF,:FF:FFFFFFFFF,FFFFFFFFFFFFFFFFFFF
@FS10000125:23:BPA73012-1407:1:1101:8750:1090 1:N:0:14
GGGGACATAACTTCGTCGAGTACGCTCAAGTAAATAGATCGGAAG
+
FFF,FFFFFFF:FFFFFFF,FFFFFFFFF:FFFFFFFFFFFFFFF
@FS10000125:23:BPA73012-1407:1:1101:9090:1090 1:N:0:14
GGGGCTTCGTCGAGTACGCTCAAATCGTGAGATCGGAAGAGCACA
+
F:FFFFFFFFFFFFFFFF,:FF:FFFF:FFFFFFFFFFFFF,F,,
@FS10000125:23:BPA73012-1407:1:1101:9400:1090 1:N:0:14
GGGGGCATAACTTCGTCGAGTACGCTCAAATAGATAGATCGGAAG
+
FFFFFFFFFF:,,FF,FFFFFFFFF,FFFFFFFFFFFFFFFFFFF
@FS10000125:23:BPA73012-1407:1:1101:9420:1090 1:N:0:14
GGGGCGCAATCTTCGTCGAGTACGCTCAACAGTTTAGATCGGAAG
+
FFFFFFFFFFFFFFFFFFF:FFFFF:FFFFFFFFFFFFFFFFFFF
@FS10000125:23:BPA73012-1407:1:1101:11710:1090 1:N:0:14
GGGGCGGGATCTTCGTCGAGTACGCTCAAGACGAAAGATCGGAAG
+
F:,FFFFFFF,F,FF,FF:FFFFFF,FFFFFFFFFFFFFFFF:FF
@FS10000125:23:BPA73012-1407:1:1101:11930:1090 1:N:0:14
GGGGATTGAACTTCGTCGAGTACGCTCAAGCATTGAGATCGGAAG
+
FF,F:F:FF:F,FF:FF:F:::F:FFFFF,:F,F,FFFFFF:FF,
@FS10000125:23:BPA73012-1407:1:1101:12990:1090 1:N:0:14
GGGGGAAGAACTTCGTCGAGTACGCTCAATCCGGTAGATCGGAAG
+
F,,FFFFFFF:,:FF:FF:FFFFFF,FFFFFFFFFFFFFFFFFFF
@FS10000125:23:BPA73012-1407:1:1101:13920:1090 1:N:0:14
GGGAGATGAAACTTCGTCGAGTACGCTCAATATCCGAGATCGGAA
+
FFFFFFFFFFFF,:FFF,FFFF,FFFF:FFFFFFFFFFFF,FFFF
@FS10000125:23:BPA73012-1407:1:1101:13940:1090 1:N:0:14
GGGGAACTTCGTCGAGTACGCTCAAAATACGAGATCGGAAGAGCA
+
FFFFFFFFFFF,:FFFFF,,FFFFFFF,FFFFFFF,FFFFFFF,F
@FS10000125:23:BPA73012-1407:1:1101:13970:1090 1:N:0:14
GGGGTGATAACTTCGTCGAGTACGCTCAACATTGGAGATCGGAAG
+
FFFFFFFFFFF::FF,FFFFFFFFF,FFFFFFFFFFFFFFFFFFF
@FS10000125:23:BPA73012-1407:1:1101:14650:1090 1:N:0:14
GGGGGGCAACTTCGTCGAGTACGCTCAACTAATAAGATCGGAAGA
+
F,,FFFFFFF:FFFFFFFFFFFFFFFFFFFFFFFFFFFFFFFFFF
@FS10000125:23:BPA73012-1407:1:1101:15980:1090 1:N:0:14
GGGGTCTAAACTTCGTCGAGTACGCTCAAAAAAAAAGATCGGAAG
+
FFFFFFFFFFF,,FF:FFFFFFFFF,FFFFFFFFFFFFFFFFFFF
@FS10000125:23:BPA73012-1407:1:1101:16040:1090 1:N:0:14
GGGGGGTGAACTTCGTCGAGTACGCTCAAGGCGGGAGATCGGAAG
+
FFFFFFFFFFF,,FF,FFFFFFFFF,FFFFFFFFFFFFFFFFFFF
@FS10000125:23:BPA73012-1407:1:1101:16060:1090 1:N:0:14
GGGGGCTCAACTTCGTCGAGTACGCTCAAAAGTCGAGATCGGAAG
+
FFFFFFFFFFF,,FF,FFFFFFFFF,FFFFFFFFFFFFFFFFFFF
@FS10000125:23:BPA73012-1407:1:1101:1070:1100 1:N:0:14
GGGGGTCTAACTTCGTCGAGTACGCTCAATAGAAAAGATCGGAAG
+
FFFFFFFFFFF::FFFFFFFFFFFF:FFFFFFFFFFFFFFF:FFF
@FS10000125:23:BPA73012-1407:1:1101:1740:1100 1:N:0:14
GGGGCACTAACTTCGTCGAGTACGCTCAATATGTGAGATCGGAAG
+
FFFFFFFFFF:,:FF:FFFFFFFFF,FFFFFFFFFFFFFFFFFFF
@FS10000125:23:BPA73012-1407:1:1101:2190:1100 1:N:0:14
GGGGCAATAACTTCGTCGAGTACGCTCAATGTAAAAGATCGGAAG
+
FF:FFFFFFFF,:FF:FFFFFFFFF,FFFFFFFFFFFFFFFFFFF
@FS10000125:23:BPA73012-1407:1:1101:2330:1100 1:N:0:14
GGGGGTGGAACTTCGTCGAGTACGCTCAAGTAATCAGATCGGAAG
+
F,,FFFFFFF:,:FF:FFFFFFFFF,FFFFFFFFFFFFFFFFFFF
@FS10000125:23:BPA73012-1407:1:1101:2620:1100 1:N:0:14
GGGGTGACAACTTCGTCGAGTACGCTCAACTGGAGAGATCGGAAG
+
FFFFFFFFFF:,,FF:FFFFFFFFF,FFFFFFFFFFFFFFFFFFF
@FS10000125:23:BPA73012-1407:1:1101:2750:1100 1:N:0:14
GATGTAGAACTTCGTCGAGTACGCTCAAGTTGAAAGATCGGAAGA
+
F,,FFFFFFFFFFFFFFFFFFFFFFFFFFFFFFFFFFFFFF:FFF
@FS10000125:23:BPA73012-1407:1:1101:2850:1100 1:N:0:14
GGGGCTAAAACTTCGTCGAGTACGCTCAACTTCAAAGATCGGAAG
+
F,,FFFFFFF::FFF:FFFFFFFFF,FFFFFFFFFFFFFFFFFFF
@FS10000125:23:BPA73012-1407:1:1101:3340:1100 1:N:0:14
GGGGACATAACTTCGTCGAGTACGCTCAAGTAAGAAGATCGGAAG
+
FFFFFFFFFF:,,FF:FFFFFFFFF,FFFFFFFFFFFFFFFFFFF
@FS10000125:23:BPA73012-1407:1:1101:4100:1100 1:N:0:14
GGGGGCGCAAACTTCGTCGAGTACGCTCAATCATGTAGATCGGAA
+
FFFFFFFFFFFF,,FFF:FFFF:FF:F:FFFFFFF:FFFF,FFFF
@FS10000125:23:BPA73012-1407:1:1101:5550:1100 1:N:0:14
GATGTTTTAACTTCGTCGAGTACGCTCAACGTGACAGATCGGAAG
+
:,FFF,,::,:FF:,FF:F,F:FFFFFFFF:FFFFFF:FF::FF,
@FS10000125:23:BPA73012-1407:1:1101:5960:1100 1:N:0:14
GGGGGTGTAACTTCGTCGACTACGCTCAAAAAAACAGATCGGAAG
+
FFFFFF:FFF,,:,F,F:F:FF:FFFF,FFFF:FF:FFFF,F:FF
@FS10000125:23:BPA73012-1407:1:1101:6070:1100 1:N:0:14
GATGGTCAAACTTCGTCGAGTACGCTCAAAACGTAAGATCGGAAG
+
:,FF,FFFFFFF::F:FF:FFFFFF,FFFFFFFFFFFFFF:FFFF
@FS10000125:23:BPA73012-1407:1:1101:6180:1100 1:N:0:14
GGGGTGAAAACTTCGTCGAGTACGCTCAAGTTTCTAGATCGGAAG
+
FFFFFFFFFF:,,FF,FFFFFFFFF,FFFFFFFFFFFFFFFFFFF
@FS10000125:23:BPA73012-1407:1:1101:6280:1100 1:N:0:14
GGGGCTGTAACTTCGTCGAGTACGCTCAACTCAACAGATCAGAAG
+
FF:FFFFFFF:::FF:FFFFFFFFF,FFFFFFFFFFFFFF:FFFF
@FS10000125:23:BPA73012-1407:1:1101:6600:1100 1:N:0:14
GGGGCATGAACTTCGTCGAGTACGCTCAAGTGACAAGATCGGAAG
+
FF:FFFFFFF:,:FF:FFFFFFFFF,FFFFFFFFFFFFFFFFFFF
@FS10000125:23:BPA73012-1407:1:1101:7370:1100 1:N:0:14
GGGTGCAAACTTCGTCGAGTACGCTCAACTAGTTAGATCGGAAGA
+
FFFFFFFFFF:FFFFFFFFFFFFFFFFFFFFFFFFFFFFFFFFFF
@FS10000125:23:BPA73012-1407:1:1101:7420:1100 1:N:0:14
GGGGTAGGAACTTCGTCGAGTACGCTCAATTGTGTAGATCGGAAG
+
FFFFFFFFFF,,:FF:FFFFFFFFF,FFFFFFFFFFFFFFFFFFF
@FS10000125:23:BPA73012-1407:1:1101:7680:1100 1:N:0:14
GGGGGCTGAACTTCGTCGAGTACGCTCAAATTCTGAGATCGGAAG
+
FFFFFFFFFF:,:FF,FFFFFFFFF,FFFFFFFFFFFFFFFFFFF
@FS10000125:23:BPA73012-1407:1:1101:7990:1100 1:N:0:14
GGGGACCAAACTTCGTCGAGTACGCTCAAATCCGTAGATCGGAAG
+
:,,FFFFFFF:::FF:FFFFFFFFF,FFFFFFFFFFFFFFFFFFF
@FS10000125:23:BPA73012-1407:1:1101:8240:1100 1:N:0:14
GGGGCAACAACTTCGTCGAGTACGCTCAAGGAGTAAGATCGGAAG
+
FFFFFFFFFF:,,FF:FFFFFFFFF,FFFFFFFFFFFFFFFFFFF
@FS10000125:23:BPA73012-1407:1:1101:9800:1100 1:N:0:14
GGGCACAAACTTCGTCGAGTACGCTCAATTACATAGATCGGAAGA
+
F,:,FFFFFF,,FFFFFFFFFFFFFFF,FFFFFFFFFFFFFFFFF
@FS10000125:23:BPA73012-1407:1:1101:10650:1100 1:N:0:14
GGGGTAATAACTTCGTCGAGTACGCTCAATGTTATAGATCGGAAG
+
FFFFFFFFFF:,,FF,FFFFFFFFF,FFFFFFFFFFFFFFFFFFF
@FS10000125:23:BPA73012-1407:1:1101:10850:1100 1:N:0:14
GGGGGTCAAACTTCGTCGAGTACGCTCAATGGTAAAGATCGGAAG
+
FFFFFFFFFFF,:FF:FFFFFFFFF,FFFFFFFFFFFFFFFFFFF
@FS10000125:23:BPA73012-1407:1:1101:10980:1100 1:N:0:14
GGGGCATGAACTTCGTCGAGTACGCTCAAATGTCGAGATCGGAAG
+
FFFFFFFFFFF,:FF:FFFFFFFFF,FFFFFFFFFFFFFFFFFFF
@FS10000125:23:BPA73012-1407:1:1101:11120:1100 1:N:0:14
GGGGGCTTAACTTCGTCGAGTACGCTCAATATACGAGATCGGAAG
+
FFFFFFFFFFF,:FF:FFFFFFFFF,FFFFFFFFFFFFFFFFFFF
@FS10000125:23:BPA73012-1407:1:1101:11440:1100 1:N:0:14
GGGCGGCAACTTCGTCGAGTACGCTCAAGTAATGAGATCGGAAGA
+
FF,:FFFFFF,,FFFFFFFFFFFFFFFFFFFFFFFFFFFFFFFFF
@FS10000125:23:BPA73012-1407:1:1101:13010:1100 1:N:0:14
GGGGGCATAGCTTCGTCGAGTACGCTCAAAGAGGAAGATCGGAAG
+
FF:F,FFFFFF:FF:FFFF,FFFFFFFF::FFF:FFFFFFFFFF:
@FS10000125:23:BPA73012-1407:1:1101:13020:1100 1:N:0:14
GGGGAGATAACTTCGTCGAGTACGCTCAAGCGGTTAGATCGGAAG
+
FFFFFFFFFF:,,FF:FFFFFFFFF,FFFFFFFFFFFFFFFFFFF
@FS10000125:23:BPA73012-1407:1:1101:13210:1100 1:N:0:14
GGGGCGGAAACTTCGTCGAGTACGCTCAAACAGTTAGATCGGAAG
+
F:,FFFFFFFF:,FF,FF:FFFFFF,FFFFFFFFFFFFFFFFFFF
@FS10000125:23:BPA73012-1407:1:1101:13610:1100 1:N:0:14
GGGGTAGAACTTCGTCGAGTACGCTCAACCAAAAAGATCGGAAGA
+
::,FFF,FFFFF:FFF:FFF:FFFFFFFF:F:FF:FFFFFFF:,F
@FS10000125:23:BPA73012-1407:1:1101:13660:1100 1:N:0:14
GGGGAGAAAACTTCGTCGAGTACGCTCAAGGCCTTAGATCGGAAG
+
FFFFFFFFFFF,:FF,FFFFFFFFF,FFFFFFFFFFFFFFFFFFF
@FS10000125:23:BPA73012-1407:1:1101:14220:1100 1:N:0:14
GGGGTTTGAACTTCGTCGAGTACGCTCAATCTTCCAGATCGGAAG
+
FFFF,FFFFFFF:FF,FFFFFFFFF:FFFFFFFFFFFFFFFFFFF
@FS10000125:23:BPA73012-1407:1:1101:14370:1100 1:N:0:14
GGGGTGTTAACTTCGTCGAGTACGCTCAAAGAATAAGATCGGAAG
+
FFFFFFFFFFF::FF:FFFFFFFFF,FFFFFFFFFFFFFFFFFFF
@FS10000125:23:BPA73012-1407:1:1101:14890:1100 1:N:0:14
GGGGTTGTAACTTCGTCGAGTACGCTCAACGTGAAAGATCGGAAG
+
FFFFFFFFFFF::FF,FFFFFFFFF,FFFFFFFFFFFFFFFFFFF
@FS10000125:23:BPA73012-1407:1:1101:15490:1100 1:N:0:14
GGGGGCCGAACTTCGTCGAGTACGCTCAAAGAAAGAGATCGGAAG
+
FFFFFFFFFF:,,FF,FFFFFFFFF,FFFFFFFFFFFFFFFFFFF
@FS10000125:23:BPA73012-1407:1:1101:1240:1110 1:N:0:14
GGGCCGAAACTTCGTCGAGTACGCTCAAATCAGTAGATCGGAAGA
+
F::FFFFFFFF:FFFFFFFFFFFFFFFFFFFFFFFFFFFFF:FFF
@FS10000125:23:BPA73012-1407:1:1101:1400:1110 1:N:0:14
GGGGCAACTTCGTCGAGTACGCTCAAATCGAGAGATCGGAAGAGC
+
F:,FFFFFFF:FFFFFF:FFFF,FFFF:FFFFFFF:,FFF:FFF,
@FS10000125:23:BPA73012-1407:1:1101:1890:1110 1:N:0:14
GGGGGGGAACTCTCGTCGAGTACGCTCAAGTTACTAGATCGGAAG
+
F:,FFFFFFFFF,FFFFFFFFFFFF:FFFFFFFFFFFFFFFFFFF
@FS10000125:23:BPA73012-1407:1:1101:2420:1110 1:N:0:14
GGGGGCTAACTTCGTCGAGTACGCTCAAGGAGGGAGATCGGAAGA
+
FFFF,FFFFF:,FFFFFFFFFFFFFFF,:,,,:FFFFFFFFFFFF
@FS10000125:23:BPA73012-1407:1:1101:2630:1110 1:N:0:14
GATTGAGAACTTCGTCGAGTACGCTCAATTAATTAGATCGGAAGA
+
:,,,,FFFFFFFFFFFFFFFFFFFFFFFFFFFFFFFFFFFF:FFF
@FS10000125:23:BPA73012-1407:1:1101:2640:1110 1:N:0:14
GGGGTGACAACTTCGTCGAGTACGCTCAACTGGAGAGATCGGAAG
+
F,,FFFFFFF:,:FF:FFFFFFFFF:FFFFFFFFFFFFFFFFFFF
@FS10000125:23:BPA73012-1407:1:1101:2960:1110 1:N:0:14
GGGGGTTAAACTTCGTCGAGTACGCTCAAACAGCCAGATCGGAAG
+
FFFFFFFFFF,::FF:FFFFFFFFF,FFFFFFFFFFFFFFFFFFF
@FS10000125:23:BPA73012-1407:1:1101:4340:1110 1:N:0:14
GGGGGCCTAACTTCGTCGAGTACGCTCAAGTTATAAGATCGGAAG
+
FFFFFFFFFF:::FF:FFFFFFFFF,FFFFFFFFFFFFFFFFFFF
@FS10000125:23:BPA73012-1407:1:1101:4540:1110 1:N:0:14
GGGGGTACAACTTCGTCGAGTACGCTCAATAAAGTAGATCGGAAG
+
FFFFFFFFFF:,:FF:FFFFFFFFF,FFFFFFFFFFFFFFFFFFF
@FS10000125:23:BPA73012-1407:1:1101:4590:1110 1:N:0:14
GATGAGTTAACTTCGTCGAGTACGCTCAAGCGATTAGATCGGAAG
+
:,F:F:FFFFFF:,F:FFF:FF:FF:FFFFFFFFFFFFFF:FFFF
@FS10000125:23:BPA73012-1407:1:1101:4780:1110 1:N:0:14
GGGGCTCAAACTTCGTCGAGTACGCTCAAATAAAAAGATCGGAAG
+
FFFF,,F:FFFF:FF:FFFFFFFFF,FFFFFF:F:FFFFFFFFFF
@FS10000125:23:BPA73012-1407:1:1101:5170:1110 1:N:0:14
GGGGTGTGAACTTCGTCGAGTACGCTCAAGTTATTAGATCGGAAG
+
F,,FFFFFFF:,:FF:FFFFFFFFF,FFFFFFFFFFFFFFFFFFF
@FS10000125:23:BPA73012-1407:1:1101:5260:1110 1:N:0:14
GATGTCATAACTTCGTCGAGTACGCTCAAGAACCTAGATCGGAAG
+
,,F::FFF:FFFFFF:FFFFFFFFF:FFFFFFFFFFFFFFF::FF
@FS10000125:23:BPA73012-1407:1:1101:6240:1110 1:N:0:14
GGGGGGGCAACTTCGTCGAGTACGCTCAAGTATGCAGATCGGAAG
+
FFFFFFFFFF::,FF:FFFFFFFFF,FFFFFFFFFFFFFFFFFFF
@FS10000125:23:BPA73012-1407:1:1101:6980:1110 1:N:0:14
GGGGGTTAAACTTCGTCGAGTACGCTCAAGATCATAGATCGGAAG
+
FFFFFFFFFFF,:FF:FFFFFFFFF,FFFFFFFFFFFFFFFFFFF
@FS10000125:23:BPA73012-1407:1:1101:7290:1110 1:N:0:14
GGGGTGAGAACTTCGTCGAGTACGCTCAACACGGAAGATCGGAAG
+
F:,F::FFFFF:FFFFFFF,FFFFF:FFFFFFFFFFFFFFFFFFF
@FS10000125:23:BPA73012-1407:1:1101:9200:1110 1:N:0:14
GGGGATCGAACTTCGTCGAGTACGCTCAATGTTAAAGATCGGAAG
+
FFFFFFFFFF:,,FF:FFFFFFFFF,FFFFFFFFFFFFFFFFFFF
@FS10000125:23:BPA73012-1407:1:1101:10640:1110 1:N:0:14
GGGGACCAACTTCGTCGAGTACGCTCAACAGAAAAGATCGGAAGA
+
FFFFFFFFFF::FFFFFFFFFFFFFFFFFFFFFFFFFFFFFFFFF
@FS10000125:23:BPA73012-1407:1:1101:11170:1110 1:N:0:14
GGGGAGGTAACTTCGTCGAGTACGCTCAAAGTCTAAGATCGGAAG
+
FFFFFFFFFF:,,FF:FFFFFFFFF,FFFFFFFFFFFFFFFFFFF
@FS10000125:23:BPA73012-1407:1:1101:11180:1110 1:N:0:14
GGGGTTTGAACTTTGTCCAGTATGCTAACTCCTGTGATCGCAAGA
+
FFFFFFFF:F,F:,:,F,F,F,,,FF,,:,:,:F,FF,:,FF:,F
@FS10000125:23:BPA73012-1407:1:1101:11540:1110 1:N:0:14
GGGGCCTAAACTTCGTCGAGTACGCTCAAGGTTACAGATCGGAAG
+
FFFFFFFFFFF,:FF:FFFFFFFFF,FFFFFFFFFFFFFFFFFFF
@FS10000125:23:BPA73012-1407:1:1101:11560:1110 1:N:0:14
GGGGCCTAAACTTCGTCGAGTACGCTCAAGGTTACAGATCGGAAG
+
F,,FFFFFFFF,,FF:FFFFFFFFF,FFFFFFFFFFFFFFFFFFF
@FS10000125:23:BPA73012-1407:1:1101:11930:1110 1:N:0:14
GGGGCCGGAACTTCGTCGAGTACGCTCAAGTTATGAGATCGGAAG
+
F:,FFFFFFFF:,FF:FFFFFFFFF,FFFFFFFFFFFFFFFFFFF
@FS10000125:23:BPA73012-1407:1:1101:12540:1110 1:N:0:14
GGGGGCCGAACTTCGTCGAGTACGCTCAATAAATAAGATCGGAAG
+
FF,FFFFFFF:::FF:FFFFFFFFF,FFFFFFFFFFFFFFFFFFF
@FS10000125:23:BPA73012-1407:1:1101:12750:1110 1:N:0:14
GATGATGCAACTTCGTCGAGTACGCTCAATGAAATAGATCGGAAG
+
,,:,:F:FFFFF::F:FFF:FF:FF:FFFFFFFFFFFFFF:FFF:
@FS10000125:23:BPA73012-1407:1:1101:12770:1110 1:N:0:14
GATGTCCGAATTTCGTCGAGTACGCTCAAGGGGACAGATCGGAAG
+
,,:FFFF,FFFF::F:FF,,FF:FF:FFFFFFFFF,FFFF:::F,
@FS10000125:23:BPA73012-1407:1:1101:13250:1110 1:N:0:14
GGGGCAACAACTTCGTCGAGTACGCTCAAGGAATAAGATCGGAAG
+
F,,FFFFFFFF,,FF:FFFFFFFFF,FFFFFFFFFFFFFFFFFFF
@FS10000125:23:BPA73012-1407:1:1101:13480:1110 1:N:0:14
GGGGGTTAAACTTCGTCGAGTACGCTCAAGATTGTAGATCGGAAG
+
FFFFFFFFFFF::FF,FFFFFFFFF,FFFFFFFFFFFFFFFFFFF
@FS10000125:23:BPA73012-1407:1:1101:14270:1110 1:N:0:14
GGGGAGTTAACTTCGTCGAGTACGCTCAAAATAGTAGATCGGAAG
+
F:,,:,,,FFFF:FF:FFFFFFFFF,FFFF,,,FFFFFFFFFFFF
@FS10000125:23:BPA73012-1407:1:1101:14770:1110 1:N:0:14
GGGAATAAACTTCGTCGAGTACGCTCAACATGGTAGATCGGAAGA
+
FFFFFFFFFF:FFFFFFFFFFFFFFFFFFFFFFFFFF:FFFFFFF
@FS10000125:23:BPA73012-1407:1:1101:15450:1110 1:N:0:14
GGGGGTGTAATTTCGTCGAGTACGCTCAACTTTTAAGATCGGAAG
+
FFFF:,,FFF,FFFF,FF,FFFF:F,FFFFFFFFFFFFFFFFF,F
@FS10000125:23:BPA73012-1407:1:1101:15730:1110 1:N:0:14
GGGGGAGGAAACTTCGTCGAGTACGCTCAAGAATTAAGATCGGAA
+
FFFFFFFFFFFF,:FFF:FFFFFFFFF:FFFFFFFFFFFF,FFFF
@FS10000125:23:BPA73012-1407:1:1101:1120:1120 1:N:0:14
GGGGAACCATCTTCGTCGAGTACGCTCAACTGGCGAGATCGGAAG
+
FFFFF:FFFFFFFFFFFFFFFFFFF:FFFFFFFF,FFFFFFFFFF
@FS10000125:23:BPA73012-1407:1:1101:1660:1120 1:N:0:14
GGGGGCTAAACTTCGTCGAGTACGCTCAAACGTTAAGATCGGAAG
+
FFFFFFFFFF:::FFFFFFFFFFFF:FFFFFFFFFFFFFFFFFFF
@FS10000125:23:BPA73012-1407:1:1101:1750:1120 1:N:0:14
GGGGCAACTTCGTCGAGTACGCTCAAAATGTCAGATCGGAAGAGC
+
F,,FFFFFFF:F:FFFF:FFFF,FFF:,FFFFFFF:,FFFFFFF,
@FS10000125:23:BPA73012-1407:1:1101:1800:1120 1:N:0:14
GGGGGGTGAACTTCGTCGAGTACGCTCAACTGCTGCAGATCGGAA
+
F:,FF,FFFF::FFFFFFFFFFFFF:FFFFFFFFF,FFFF,FFFF
@FS10000125:23:BPA73012-1407:1:1101:2070:1120 1:N:0:14
GGCGGTCGAACTTCGTCGAGTACGCTCAAACGCATAGATCGGAAG
+
:,,F:FFFFFFFFFF:FFFFFFFFF:FFFFFFFFFFFFFFFFFFF
@FS10000125:23:BPA73012-1407:1:1101:3030:1120 1:N:0:14
GATGATTAAACTTCGTCGAGTACGCTCAAACTAATAGATCGGAAG
+
,,FFFFFFFFFF::F:FF:,FFFFF,FFFFFFFFFF,FFF,:FFF
@FS10000125:23:BPA73012-1407:1:1101:3230:1120 1:N:0:14
GATGCGAAAACTTCGTCGAGTACGCTCAATGAGGGAGATCGGAAG
+
:,F:F,FFFFFF::F:FFFFFFFFF,FFFFFFFFFFFFFFFFFFF
@FS10000125:23:BPA73012-1407:1:1101:3710:1120 1:N:0:14
GGGAAGCAGTGGTATCAACGCAGAGTAGGGTCCGCTTCACTCTTG
+
F:,FFFFFFFFFFFFFFF,,FFFFFFFFFFFFFFF::FFF:,,,:
@FS10000125:23:BPA73012-1407:1:1101:4930:1120 1:N:0:14
GGGGGAGGTAACTTCGTCGAGTACGCTCAAGCTTGGAGATCGGAA
+
F,,F:FFFFFF:,:FFF:FFFF,FF:F:FFFFFFFFFFFF,FFFF
@FS10000125:23:BPA73012-1407:1:1101:5300:1120 1:N:0:14
GGGGTACTAACTTCGTCGAGTACGCTCAAACAGAAAGATCGGAAG
+
FFFFFFF,FFFF:FF,FF:FFFFFF,FFF:FFFF,FFFFFFFFFF
@FS10000125:23:BPA73012-1407:1:1101:5340:1120 1:N:0:14
GGGGGATTAAGTTCGTCGAGTACGCTCAATATTCAAGATCGGAAG
+
FFFF,FFFFF,F:FFFFFFFFFFFF,FFF,:F,,FFFFFFFFFFF
@FS10000125:23:BPA73012-1407:1:1101:5620:1120 1:N:0:14
GGGATATAAACTTCGTCGAGTACGCTCAATCACCGAGATCGGAAG
+
FFFFFFFFFF:::FF:FFFFFFFFF,FFFFFFFFFFFFFFFFFFF
@FS10000125:23:BPA73012-1407:1:1101:5990:1120 1:N:0:14
GATGAATCAACTTCGTCGAGTACGCTCAAGCTTGAAGATCGGAAG
+
:,:FFFFFFFF:::F:FF:FFFFFF:FFFFFFFFFFFFFF:FFFF
@FS10000125:23:BPA73012-1407:1:1101:6880:1120 1:N:0:14
GGGGGACAACTTCGTCGAGTACGCTCAAAATATTAGATCGGAAGA
+
F::FFFFFFF,,FFFFFFFFFFFFFFF:FFFFFFFFFFFFFFFFF
@FS10000125:23:BPA73012-1407:1:1101:6930:1120 1:N:0:14
GGGGACATAACTTCGTCGAGTACGCTCAACTATAAAGATCGGAAG
+
F:,FFFFFFF:,FFF:FFFFFFFFF,FFFFFFFFFFFFFFFFFFF
@FS10000125:23:BPA73012-1407:1:1101:7640:1120 1:N:0:14
GGGTAACATCGTCGAGTACGCTCAATACGGGAGATCGGAAGAGCA
+
FFFFFFFFFFF:FFFFFF,,FFFFFFF:FFFFFFF,FFFFFFF,F
@FS10000125:23:BPA73012-1407:1:1101:7820:1120 1:N:0:14
GGGGGTGGAACTTCGTCGAGTACGCTCAACATCAAAGATCGGAAG
+
FFFFFFFFFF:F:FF:FFFFFFFFF,FFFFFFFFFFFFFFFFFFF
@FS10000125:23:BPA73012-1407:1:1101:8020:1120 1:N:0:14
GGGGAGGGAACTTCGTCGAGTACGCTCAATATCGGAGATCGGAAG
+
FFFFFFFFFF:::FF:FFFFFFFFF,FFFFFFFFFFFFFFFFFFF
@FS10000125:23:BPA73012-1407:1:1101:8130:1120 1:N:0:14
GGGGATAGAACTTCGTCGAGTACGCTCAAGGTATTAGATCGGAAG
+
FFFFFFFFFFF:,FF,FFFFFFFFF,FFFFFFFFFFFFFFFFFFF
@FS10000125:23:BPA73012-1407:1:1101:8910:1120 1:N:0:14
GGGGCCCTAACTTCGTCGAGTACGCTCAAGTGTACAGATCGGAAG
+
F,,FFF,,F:::FF,FF,F::,F,:F:F,:FF,F,F:::FF,FF,
@FS10000125:23:BPA73012-1407:1:1101:9220:1120 1:N:0:14
GGGGAGAGAACTTCGTCGAGTACGCTCAAGGGTGGAGATCGGAAG
+
FFFFFFFFFFF,:FF:FFFFFFFFF,FFFFFFFFFFFFFFFFFFF
@FS10000125:23:BPA73012-1407:1:1101:9710:1120 1:N:0:14
GTTGACTGGACTTCGTCGAGTACGCTCAAATAAGGAGATCGGAAG
+
:,F,:FFFF:FF:,F:FF,,FF:FF,FFFFFFFFF:FFFF,F:F:
@FS10000125:23:BPA73012-1407:1:1101:9860:1120 1:N:0:14
GGGACGGAACTTCGTCGAGTACGCTCAAGATTAAAGATCGGAAGA
+
FFF:FFFFFFFFFFFFFFFFFFFFFFFFFFFFFFFFFFFFFFFFF
@FS10000125:23:BPA73012-1407:1:1101:9920:1120 1:N:0:14
GGGGGCATAACTTCGTCGAGTACGCTCAAAGTGAAAGATCGGATG
+
FF:FFFFFFFF::FF:FFFFFFFFF,FFF,:F,::FFFF,F:,F:
@FS10000125:23:BPA73012-1407:1:1101:10120:1120 1:N:0:14
GGGGACATAACTTCGTCGAGTACGCTCAAGTTTTCAGATCGGAAG
+
FF:FFFFFFF:,,FF,FFFFFFFFF,FFFFFFFFFFFFFFFFFFF
@FS10000125:23:BPA73012-1407:1:1101:10950:1120 1:N:0:14
GTTGACCGAACTTCGTCGAGTACGCTCAAATACAAAGATCGGAAG
+
:,F,FFF:FFFF::F:FF:FFFFFF,FFFFFFFFFFFFFF,F:::
@FS10000125:23:BPA73012-1407:1:1101:11060:1120 1:N:0:14
GGGGGATTAACTTCGTCGAGTACGCTCAAGTTATTAGATCGGAAG
+
FFFFFFFFFF:,:FF:FFFFFFFFF,FFFFFFFFFFFFFFFFFFF
@FS10000125:23:BPA73012-1407:1:1101:11180:1120 1:N:0:14
GATGGCGAAACTTCGTCGAGTACGCTCAAACGTAGAGATCGGAAG
+
F,:,:FFFFFFF:,F:F:,FFF:FF,FFFFFFFFF,:FFF,FFFF
@FS10000125:23:BPA73012-1407:1:1101:11260:1120 1:N:0:14
GGGGGCTGAACTTCGTCGAGTACGCTCAACTACTAAGATCGGAAG
+
F:,F,FFFFFF::FF:FFFFFFFFF,FFFFFFFFFFFFFFFFFFF
@FS10000125:23:BPA73012-1407:1:1101:14010:1120 1:N:0:14
GGAGAATAAACTTCGTCGAGTACGCTCAAGACGATAGATCGGAAG
+
,,,,FFFFFFFF::F,FF,FFFFFF,FFFFFFFFFFFFFF,,F::
@FS10000125:23:BPA73012-1407:1:1101:14140:1120 1:N:0:14
GGGGGGTCAACTTCGTCGAGTACGCTCAACTTATAAGATCGGAAG
+
FFFF:FFFFFFFFFFFFFF,FFFFF:FFFFFF:FFFFFFFFFFFF
@FS10000125:23:BPA73012-1407:1:1101:14150:1120 1:N:0:14
GGGGGGAGGAACTTCGTCGAGTACGCTCAAACTTGGAGATCGGAA
+
F:,F:FFFFF:F,:FFF:FFFF:FFFF:FFFFFFFFFFFF,FFFF
@FS10000125:23:BPA73012-1407:1:1101:14210:1120 1:N:0:14
GGGTTGTAACTTCGTCGAGTACGCTCAAACCCCAAGATCGGAAGA
+
FFF:FFFFFF:FFFFFFFFFFFFFFFFFFFFFFFFFFFFFFFFFF
@FS10000125:23:BPA73012-1407:1:1101:15010:1120 1:N:0:14
GGGGCTCTAACTTCGTCGAGTACGCTCAAGGCTCTAGATCGGAAG
+
FFFFFFFFFF:,,FF,FFFFFFFFF,FFFFFFFFFFFFFFFF:FF
@FS10000125:23:BPA73012-1407:1:1101:15480:1120 1:N:0:14
GGGGCGACAACTTCGTCGAGTACGCTCAACGATTCAGATCGGAAG
+
FFFFFFF,F:FF::F,FF:FFFFFF,FFF,FF,F,FFFFFFFFFF
@FS10000125:23:BPA73012-1407:1:1101:15530:1120 1:N:0:14
GGGGATGTAACTTCGTCGAGTACGCTCAAGTAGTTAGATCGGAAG
+
F::FFFFFFFF:,FF,FFFFFFFFF,FFFFFFFFFFFFFFFFFFF
@FS10000125:23:BPA73012-1407:1:1101:15840:1120 1:N:0:14
GGGGTTCAAACTTCGTCGAGTACGCTCAATAAAACAGATCGGAAG
+
F:,FFFFF:FF,,FF,FF,,FFFFF,FFFFFFFFF::FFF,F:::
@FS10000125:23:BPA73012-1407:1:1101:16200:1120 1:N:0:14
GGGGTGCAACTTCGTCGAGTACGCTCAAAGGGTTAGATCGGAAGA
+
F::FFFFFFF::FFFFFFFFFFFFFFFFFFFFFFFFFFFFFFFFF
@FS10000125:23:BPA73012-1407:1:1101:1940:1130 1:N:0:14
GGGGAATCAACTTCGTCGAGTACGCTCAATGGCTCAGATCGGAAG
+
FFFF,FFFF:FF:F:FF:F:,,F,FFFFFFF,F:FF::,FF:FFF
@FS10000125:23:BPA73012-1407:1:1101:2300:1130 1:N:0:14
GGGGAAGCAACTTCGTCGAGTACGCTCAATCCAATAGATCGGAAG
+
FFFFFFFFFF:,:FF:FFFFFFFFF,FFFFFFFFFFFFFFFFFFF
@FS10000125:23:BPA73012-1407:1:1101:2380:1130 1:N:0:14
GGGGGTTCAACTTCGTCGAGTACGCTCAACCAAATAGATCGGAAG
+
FFFFFFFFFF:,:FF:FFFFFFFFF,FFFFFFFFFFFFFFFFFFF
@FS10000125:23:BPA73012-1407:1:1101:2410:1130 1:N:0:14
GGGGGTTTAACTTCGTCGAGTACGCTCAAGAATCTAGATCGGAAG
+
FFFF:F:FFFF,:FFFFFF,FFFFF:FF:FFFFFFFFFFFFFFFF
@FS10000125:23:BPA73012-1407:1:1101:2430:1130 1:N:0:14
GGGGGAACAACTTCGTCGAGTACGCTCAAATAATAATCGGAAGAG
+
F,,F,,:FFFF,:FF:FFFFFFFFF,FFFFFFFF:F,FF:F:FF:
@FS10000125:23:BPA73012-1407:1:1101:2590:1130 1:N:0:14
GGGGTCATAACTTCGTCGAGTACGCTCAAATATATAGATCGGAAG
+
FF:FFFFFFF:,,FF:FFFFFFFFF,FFFFFFFFFFFFFFFFFFF
@FS10000125:23:BPA73012-1407:1:1101:2600:1130 1:N:0:14
GGGGTTCCAACTTCGTCGAGTACGCTCAACAATGCAGATCGGAAG
+
FFFF:FFFFF:,:FF:FFFFFFFFF,FFFFFFFFFFFFFFFFFFF
@FS10000125:23:BPA73012-1407:1:1101:2610:1130 1:N:0:14
GGGGAACTTCGTCGAGTACGCTCAAGTAAATAGATCGGAAGAGCA
+
FFFFFFFFFFF,:FFFFF,,FFFFFFF,FFFFFFF,FFFFFFF,:
@FS10000125:23:BPA73012-1407:1:1101:2990:1130 1:N:0:14
GGGGAGTCAACTTCGTCGAGTACGCTCAAGAAAGTAGATCGGAAG
+
F,,FFFFFFF,,,FF:FFFFFFFFF,FFFFFFFFFFFFFFFFFFF
@FS10000125:23:BPA73012-1407:1:1101:3290:1130 1:N:0:14
GGGGACAACTTCGTCGAGTACGCTCAATGGACAAGATCGGAAGAG
+
FFFFFFFFFF,FF:FFFF:FFFFFFF:,FFFFFFFF,FFF:FFFF
@FS10000125:23:BPA73012-1407:1:1101:3450:1130 1:N:0:14
GGGGTCGAACTTCGACCCAGTACGCTCAACTTGACAGATCGGAAG
+
F,,FFFFFFF:,FFFFF,FFFFFFF,FFFFFFFFFFFFFFFFFFF
@FS10000125:23:BPA73012-1407:1:1101:3480:1130 1:N:0:14
GGGGGAACTTCGTCGAGTACGCTCAATATACGAGATCGGAAGAGC
+
FFFFFFFFFF:F:FFFF:FFFF,FF:F,FFFFFFF:,FFFFFFF,
@FS10000125:23:BPA73012-1407:1:1101:3700:1130 1:N:0:14
GGGGCATGAACTTCGTCGAGTACGCTCAATCATCAAGATCGGAAG
+
FFFFFFFFFF:,:FF,FFFFFFFFF,FFFFFFFFFFFFFFFFFFF
@FS10000125:23:BPA73012-1407:1:1101:4220:1130 1:N:0:14
GGGGATGAAACTTCGTCGAGTACGCTCAAAGTTTGAGATCGGAAG
+
FFFF:::FFFF:FFFFFFFFFFFFF:FFFFFFFFFFFFFFFFFFF
@FS10000125:23:BPA73012-1407:1:1101:4510:1130 1:N:0:14
GGGGTACAAACTTCGTCGAGTACGCTCAACCAGTTAGATCGGAAG
+
F::FFFFFF:FF:FF:FF:FFFFFF:FFFFF,:FFFFFFFFFFFF
@FS10000125:23:BPA73012-1407:1:1101:4550:1130 1:N:0:14
GGGGGACAAACTTCGTCGAGTACGCTCAATATATAAGATCGGAAG
+
F,,FFFFFFF:,:FF:FFFFFFFFF,FFFFFFFFFFFFFFFFFFF
@FS10000125:23:BPA73012-1407:1:1101:5100:1130 1:N:0:14
GGGGATCGATCTTCGTCGATTACGCTCAAGTTTGTAGATCGGAAG
+
FFFFFFFFFF:,:FF:FFFFFFFFF,FFFFFFFFFFFFFFFFFFF
@FS10000125:23:BPA73012-1407:1:1101:5240:1130 1:N:0:14
GGGGACCCAACTTCGTCGAGTACGCTCAATTGGATAGATCGGAAG
+
FFFFFFFFFF:,:FF:FFFFFFFFF,FFFFFFFFFFFFFFFFFFF
@FS10000125:23:BPA73012-1407:1:1101:6200:1130 1:N:0:14
GGGGCTTGAACTTCGTCGAGTACGCTCAACATTGTAGATCGGAAG
+
FFFFFFFFFFF:FFFFFFFFFFFFF,FFFFFFFFFFFFFFFFFFF
@FS10000125:23:BPA73012-1407:1:1101:6560:1130 1:N:0:14
GGGCTCCAACTTCGTCGAGTACGCTCAAGAAATCAGATCGGAAGA
+
FFFF,FF:FF::FFFFFFFFFFFFFFFFFFFFFF:FF,FFFFFFF
@FS10000125:23:BPA73012-1407:1:1101:6660:1130 1:N:0:14
GGGGACCTAACTTCGTCGAGTACGCTCAAGTAAATAGATCGGAAG
+
FFFFFFFFFF:,,FF:FFFFFFFFF,FFFFFFFFFFFFFFFFFFF
@FS10000125:23:BPA73012-1407:1:1101:6670:1130 1:N:0:14
GGGGGAACTTCGTCGAGTACGCTCAAAATTAAAGATCGGAAGAGC
+
:,,FFFFFFF:F,FFFF:FFFF,FFF:,FFFFFFF:,FFF:FFF,
@FS10000125:23:BPA73012-1407:1:1101:6810:1130 1:N:0:14
GGGAAGGAACTTCGTCGAGTACGCTCAAGGAACCAGATCGGAAGA
+
FF:FFFFFFF::FFFFFFFFFFFFFFFFFFFFFFFFFFFFFFFFF
@FS10000125:23:BPA73012-1407:1:1101:7330:1130 1:N:0:14
GGGGTGATAACTTCGTCGAGTACGCTCAAAATATAAGATCGGAAG
+
FFFF,FFFFFF,,FF:FFFFFFFFF,FFFFFFFFFFFFFFFFFFF
@FS10000125:23:BPA73012-1407:1:1101:7900:1130 1:N:0:14
GGGGGTTAAACTTCGTCGAGTACGCTCAAGTTGTTAGATCGGAAG
+
FFFFFFFFFFF:FF:FFFF,::F:FFFF,F::FFFFFFFFFFFF:
@FS10000125:23:BPA73012-1407:1:1101:8240:1130 1:N:0:14
GGGAGCTAACTTCGTCGAGTACGCTCAACTAGAGAGATCGGAAGA
+
FFF:FFFFFF:FFFFFFFFFFFFFFFFFFFFFFFFFFFFFFFFFF
@FS10000125:23:BPA73012-1407:1:1101:8980:1130 1:N:0:14
GGGGTACAAACTTCGTCGAGTACGCTCAACATCCAAGATCGGAAG
+
FFFFFFFFFF:,:FF:FFFFFFFFF,FFFFFFFFFFFFFFFFFFF
@FS10000125:23:BPA73012-1407:1:1101:9540:1130 1:N:0:14
GGGGCGATAACTTCGTCGAGTACGCTCAATGATTAAGATCGGAAG
+
FFFFFFFFFF:::FF:FFFFFFFFF,FFFFFFFFFFFFFFFFFFF
@FS10000125:23:BPA73012-1407:1:1101:9660:1130 1:N:0:14
GGGGTATAAACTTCGTCGAGTACGCTCAAAACATTAGATCGGAAG
+
FFF,FFFFF::FFF,FF,F::,F,:F:FFFFFFFFF:,:FF,FF,
@FS10000125:23:BPA73012-1407:1:1101:10460:1130 1:N:0:14
GGGGTCCCAACTTCGTCGAGTACGCTCAACATCCAAGATCGGAAG
+
FFFFFFFFFF,,,FF,FFFFFFFFF,FFFFFFFFFFFFFFFF:FF
@FS10000125:23:BPA73012-1407:1:1101:11780:1130 1:N:0:14
GGGGCAACTTCGTCGAGTACGCTCAATCCTAAAGATCGGAAGAGC
+
FFFFFFFFFF,F,FFFF,FFFF,FF:FFFFFFFFF:,FFFFF:F,
@FS10000125:23:BPA73012-1407:1:1101:11820:1130 1:N:0:14
GGGGGATAACTTCGTCGAGTACGCTCAAAGAAATAGATCGGAAGA
+
FFFFFFFFFF,,:FF:FFFFFFFFFFF:FFFFFFFFFFFFFF:FF
@FS10000125:23:BPA73012-1407:1:1101:12340:1130 1:N:0:14
GGGGTATTAACTTCGTCGAGTACGCTCAAAGCTAAAGATCGGAAG
+
FFFFFF:FFF:,:FF:FFFFFFFFF:FFFFFFFFFFFFFFFFFFF
@FS10000125:23:BPA73012-1407:1:1101:12540:1130 1:N:0:14
GGGGAAACTTCGTCGAGTACGCTCAAATTGACAGATCGGAAGAGC
+
FFFFFFFFFF:F,FFFF:FFFF,FFF,,FFFFFFF:,FFFFFFF,
@FS10000125:23:BPA73012-1407:1:1101:14220:1130 1:N:0:14
GGGGGCATAACTTCGTCGAGTACGCTCAATCATGCAGATCGGAAG
+
FFF:,F,FFFFFFF:FFFF,:FFFFFFFF:FFF,,FFFFFFFFF:
@FS10000125:23:BPA73012-1407:1:1101:14260:1130 1:N:0:14
GGGGTGATAACTTCGTCGAGTACGCTCAACAAATAAGATCGGAAG
+
FFFFFFFFFF:,:FF,FFFFFFFFF,FFFFFFFFFFFFFF:FFFF
@FS10000125:23:BPA73012-1407:1:1101:14470:1130 1:N:0:14
GGGGCACAGCTTCGTCGAGTACGCTCAAGGAGGTAGATCGGAAGA
+
FFFFFFFFFF,,FFFFFFFFFFFFFFF:FFFFFFFFF,FF::FF:
@FS10000125:23:BPA73012-1407:1:1101:14740:1130 1:N:0:14
GGGAGCTGGAACTTCGTCGAGTACGCTCAATGTGACAGATCGGAA
+
FFFFFFFFFFFF,:FFF:FFFF:FFFF:FFFFFFF,FFFF,FFFF
@FS10000125:23:BPA73012-1407:1:1101:14930:1130 1:N:0:14
GGGGCTATAACTTCGTCGAGTACGCTCAAGTAAAGAGATCGGAAG
+
FFFFFFFFFFF,,FF,FFFFFFFFF,FFFFFFFFFFFFFFFFFFF
@FS10000125:23:BPA73012-1407:1:1101:16020:1130 1:N:0:14
GGGGGTTAACTTCGTCGAGTACGCTCAACCCTGAAGATCGGAAGA
+
FFFFFFFFFF,:FFFFFFFFFFFFFFFFFFFFFFFFFFFFFFFFF
@FS10000125:23:BPA73012-1407:1:1101:16100:1130 1:N:0:14
GGGGTTCCAACTTCGTCGAGTACGCTCAATAGCAAAGATCGGAAG
+
FFFFFFFFFFF,,FF,FFFFFFFFF,FFFFFFFFFFFFFFFFFFF
@FS10000125:23:BPA73012-1407:1:1101:16390:1130 1:N:0:14
GGGGGGCTGAATTTCGTCGAGTACGCTCAACCATCGAGATCGGAA
+
F:,FFFFFFF:,:,FFF,FFFF:FFFF:FFFFFFFFFFFF,FFFF
@FS10000125:23:BPA73012-1407:1:1101:1280:1140 1:N:0:14
GGGGTGGGAACTTCGTCGAGTACGCTCAAGAACTAAGATCGGAAG
+
FFFFFFFFFFFFFFFFFFF,FFFFFFFFF::FFFFFFFFFF:FFF
@FS10000125:23:BPA73012-1407:1:1101:1320:1140 1:N:0:14
GGGGCGACAACTTCGTCGAGTACGCTCAATCCAGAAGATCGGAAG
+
FFFFFFFFFFF::FFFFFFFFFFFF:FFFFFFFFFFFFFFFFFFF
@FS10000125:23:BPA73012-1407:1:1101:1770:1140 1:N:0:14
GGGGCGGGAACTTCGTCGAGTACGCTCAACTTGAGAGATCGGAAG
+
FFFFFFFFFF::FFF:FFFFFFFFF,FFFFFFFFFFFFFFFFFFF
@FS10000125:23:BPA73012-1407:1:1101:1790:1140 1:N:0:14
GGAGGTTCAACTTCATCGAGTACGCTCAACAAACTAGATCGGAAG
+
:F,FFFFFFFFF:FFFFFFFFFFFF,FFFFFFFFFFFFFFFFFFF
@FS10000125:23:BPA73012-1407:1:1101:1870:1140 1:N:0:14
GGGGAGGTAACTTCGTCGAGTACGCTCAATGATGGAGATCGGAAG
+
F,,FFFFFFFF:FFFFFFFFFFFFF,FFFFFFFFFFFFFFFFFFF
@FS10000125:23:BPA73012-1407:1:1101:2140:1140 1:N:0:14
GGGGCTTAACTTCGTCGAGTACGCTCAAAAGAGAGATCGGAAGAG
+
FFFFFFFFFF:,FFFFFFFFFFFFFFF,FFFFFFFF,,FF,FFFF
@FS10000125:23:BPA73012-1407:1:1101:2160:1140 1:N:0:14
GGGGACTTCGTCGAGTACGCTCAAGAATCGAGATCGGAAGAGCAC
+
FF,FFFFFFF,FF:F:F,FFFFFFFF,,FFFFFFFFFFFF:F,F,
@FS10000125:23:BPA73012-1407:1:1101:3540:1140 1:N:0:14
GGGGTGGCAACTTCGTCGAGTACGCTCAATCACGCAGATCGGAAG
+
FFFFFFFFFF:,:FFFFFFFFFFFF,FFFFFFFFFFFFFFFFFFF
@FS10000125:23:BPA73012-1407:1:1101:3610:1140 1:N:0:14
GGGGGCCCAACTTCGTCGAGTACGCTCAATACGAAAGATCGGAAG
+
F:,FFFFFFF:::FF:FFFFFFFFF,FFFFFFFFFFFFFFFFFFF
@FS10000125:23:BPA73012-1407:1:1101:4290:1140 1:N:0:14
GGGGTTATAGCTTCGTCGAGTACGCTCAAATAAAGAGATCGGAAG
+
FF:FF:FF:FF,,:F,FF:,FFFFF,FFFFFFFFFF:FFF,FFFF
@FS10000125:23:BPA73012-1407:1:1101:4570:1140 1:N:0:14
GGGGTATAAACTTCGTCGAGTACGCTCAACAACAAAGATCGGAAG
+
FFFFFFFFFF:,:FF:FFFFFFFFF,FFFFFFFFFFFFFFFFFFF
@FS10000125:23:BPA73012-1407:1:1101:4790:1140 1:N:0:14
CTTGACGAAATTCGTCGAGTACGCTCAAATTCGTACATCGCATGA
+
,:,::F,F,FFF:,F::F,FFFFFFFFFFFF:FF,,F:F:,::F:
@FS10000125:23:BPA73012-1407:1:1101:4980:1140 1:N:0:14
GGGGTAAGAACTTCGTCGAGTACGCTCAAAAGCCAAGATCGGAAG
+
FFFFFFFFFF,,:FF:FFFFFFFFF,FFFFFFFFFFFFFFFFFFF
@FS10000125:23:BPA73012-1407:1:1101:5420:1140 1:N:0:14
GGGGCTATAACTTCGTCGAGTACGCTCAATCGTTGAGATCGGAAG
+
FFFFFFFFFFFFFFFFFFF,FFFFFFFFFFFFFFFFFFFFFFFFF
@FS10000125:23:BPA73012-1407:1:1101:5570:1140 1:N:0:14
GGGGGCTAACTTCGTCGAGTACGCTCAAAAAGCAAGATCGGAAGA
+
F:,FFFFFFF:,FFFFFFFFFFFFFFFFFFFFFFFFFFFFFFFFF
@FS10000125:23:BPA73012-1407:1:1101:5610:1140 1:N:0:14
GGGGTGGCAACTTCGTCGAGTACGCTCAAACAAAAAGATCGGAAG
+
F,,FFFFFFF:,:FF:FFFFFFFFF,FFFFFFFFFFFFFFFFFFF
@FS10000125:23:BPA73012-1407:1:1101:5790:1140 1:N:0:14
GATACTTCGTCGAGTACGCTCAAAGTGTTAGATCGGAAGAGCACT
+
,,F,FFFFFFFFFFFFFF,FFF::F:F:FFFFFFFFFFF:F,F,,
@FS10000125:23:BPA73012-1407:1:1101:5890:1140 1:N:0:14
GGGGAGCAAACTTCGTCGAGTACGCTCAATATAAAAGATCGGAAG
+
FFFFFFFFFF:,:FF:FFFFFFFFF,FFFFFFFFFFFFFFFFFFF
@FS10000125:23:BPA73012-1407:1:1101:6050:1140 1:N:0:14
GGGGACACAACTTCGTCGAGTACGCTCAATTGTGCAGATCGGAAG
+
F:,FFFFFFFF,:FF:FFFFFFFFF,FFF,:F:,,FFFFFFFFFF
@FS10000125:23:BPA73012-1407:1:1101:6180:1140 1:N:0:14
GGGGTGAAAACTTCGTCGAGTACGCTCAAGTTTCTAGATCGGAAG
+
FFFFFFFFFF:,:FF:FFFFFFFFF,FFFFFFFFFFFFFFFFFFF
@FS10000125:23:BPA73012-1407:1:1101:6220:1140 1:N:0:14
GGGCCTAAACTTCGTCGAGTACGCTCAACTGATAAGATCGGAAGA
+
FFF,FFFFFF:FFF:FFFFFFFFFFFFF,,,F,FFFFFFFFFFFF
@FS10000125:23:BPA73012-1407:1:1101:6420:1140 1:N:0:14
GGGGTTGTAACTTCGTCGAGTACGCTTAAAGTTTGAGATCGGAAG
+
FFFFFFFFFFF,FFF:FFFFFFFFF,FFFFFFFFFFFFFFFFFFF
@FS10000125:23:BPA73012-1407:1:1101:6910:1140 1:N:0:14
GGGGTGGAACTTCGTCGAGTACGCTCAAACATTTAGATCGGAAGA
+
FF:FFFFFFF::FFFFFFFFFFFFFFF:FFFFFFFFFFFFFFFFF
@FS10000125:23:BPA73012-1407:1:1101:7060:1140 1:N:0:14
GGGGACATAACTTCGTCGAGTACGCTCAACTATAAAGATCGGAAG
+
FFFFFFFFFF,,:FF:FFFFFFFFF,FFFFFFFFFFFFFFFFFFF
@FS10000125:23:BPA73012-1407:1:1101:8500:1140 1:N:0:14
GGGGTAGAACTTCGTCGAGTACGCTCAAAAATTAAGATCGGAAGA
+
FFFFFFFFFF:,FFFFFFFFFFFFFFF:FFFFFFFFFFFFFFFFF
@FS10000125:23:BPA73012-1407:1:1101:8610:1140 1:N:0:14
GGGGCGAGAACTTCGTCGAGTACGCTCAAGAGTAAAGATCGGAAG
+
FFFFFFFFFFF,,FF:FFFFFFFFF,FFFFFFFFFFFFFFFFFFF
@FS10000125:23:BPA73012-1407:1:1101:8680:1140 1:N:0:14
GGGGCGGTAACTTCGTCGAGTACGCTCAAGAATCGAGATCGGAAG
+
FFFFF,FFFF:::FF:FFFFFFFFF,FFFFF:FFFFFFFFFFFFF
@FS10000125:23:BPA73012-1407:1:1101:8770:1140 1:N:0:14
GGGGTGCAAACTTCGTCGAGTACGCTCAAGAATTAAGATCGGAAG
+
F,FFFFFFFF:,:FF:FFFFFFFFF,FFFFFFFFFFFFFFFFFFF
@FS10000125:23:BPA73012-1407:1:1101:8860:1140 1:N:0:14
GGGGTGGCAACTTCGTCGAGTACGCTCAATGAATTAGATCGGAAG
+
FFFFFFFFFF:,,FF:FFFFFFFFF,FFFFFFFFFFFFFFFFFFF
@FS10000125:23:BPA73012-1407:1:1101:9000:1140 1:N:0:14
GGGGTACAAACTTCGTCGAGTACGCTCAACATCCAAGATCGGAAG
+
FFFFFFFFFFF:FFFFFFF,F:FFFFFFFFFFFFFFFFFFFFFF:
@FS10000125:23:BPA73012-1407:1:1101:9120:1140 1:N:0:14
GGGGTGGAACTTCGTCGAGTACGCTCAAAAACGTAGATCGGAAGA
+
F,,FFFFFFF,:FFFFFFFFFFFFFFF,FFFFFFFFFFFFFFFFF
@FS10000125:23:BPA73012-1407:1:1101:9560:1140 1:N:0:14
GGGTGGCAAAACTTCGTCGAGTACGCTCAATGAAAAAGATCGGAA
+
FFF:FFFFFFFF,:FFF:FFFF:FFFF:FFFFFFFFFFFF,FFFF
@FS10000125:23:BPA73012-1407:1:1101:9930:1140 1:N:0:14
GGGGACACAACTTCGTCGAGTACGCTCAATAATTCAGATCGGAAG
+
FFF,FFF,F::FFF,FF,F::,F,:F:F,F,FF,,F,:FFF,FF,
@FS10000125:23:BPA73012-1407:1:1101:10560:1140 1:N:0:14
GGGGTCATAACTTCGTCGAGTACGCTCAATTATGTAGATCGGAAG
+
FFFFFFF,FFFFFFF:FFF:FFFFF:FFF,,FF,,FFFFFFFFFF
@FS10000125:23:BPA73012-1407:1:1101:10720:1140 1:N:0:14
GGGGGGGAAACTTCGTCGAGTACGCTCAAATTTTAAGATCGGAAG
+
F:FFFFFFFFF,:FF:FFFFFFFFF,FFFFFFFFFFFFFFFFFFF
@FS10000125:23:BPA73012-1407:1:1101:11120:1140 1:N:0:14
GGGTGAACTTCGTCGAGTACGCTCAAGACGACAGATCGGAAGAGC
+
FF:F:FFFFF,F,FFFF:FFFF,FFFFFFFFFFFF:,FFF,::F,
@FS10000125:23:BPA73012-1407:1:1101:11260:1140 1:N:0:14
GGGGGTGAAACTTCGTCGAGTACGCTCAAAAAAGAAGATCGGAAG
+
FFFFFFFFFFF,:FF:FFFFFFFFF,FFFFFFFFFFFFFFFFFFF
@FS10000125:23:BPA73012-1407:1:1101:11600:1140 1:N:0:14
GGGGAGTAAACTTCGTCGAGTACGCTCAATTAAGTAGATCGGAAG
+
:,,FFFFFFFF,FFFFFFF:FFFFF:FFFFF,,FFFFFFF:FFF:
@FS10000125:23:BPA73012-1407:1:1101:11940:1140 1:N:0:14
GGGCCTGAACTTCGTCGAGTACGCTCAAGACTTAAGATCGGAAGA
+
FFF:FFFFFF::FFFFFFFFFFFFFFFFFFFFFFFFFFFFFFFFF
@FS10000125:23:BPA73012-1407:1:1101:12450:1140 1:N:0:14
GGGGCGGCAACTTCGTCGAGTACGCTCAAACAGTAAGATCGGAAG
+
FF,FFFFFFFF,,FF,FFFFFFFFF,FFFFFFFFFFFFFFFFFFF
@FS10000125:23:BPA73012-1407:1:1101:12460:1140 1:N:0:14
GGGGCTACAACTTCGTCGAGTACGCTCAACACGCAAGATCGGAAG
+
FFFFFFFFFFF,,FF,FFFFFFFFF,FFFFFFFFFFFFFFFFFFF
@FS10000125:23:BPA73012-1407:1:1101:12590:1140 1:N:0:14
GGGGAAAAACTCCGTCGAGTACGCTCAAAGTCTGTGATCGGAAGA
+
F,,:FFFFFFFFFFFFFFFFFFFFFFFFFFFFFFFFFFFFFFFFF
@FS10000125:23:BPA73012-1407:1:1101:12820:1140 1:N:0:14
GGGGGCGCAACTTCGTCGAGTACGCTCAAGGCGTTAGATCGGAAG
+
FFFFFFFFFF:,,FF:FF:FFFFFF,FFFFFFFFFFFFFFFFFFF
@FS10000125:23:BPA73012-1407:1:1101:13160:1140 1:N:0:14
GGGGGCTAACTTCGTCGAGTACGCTCAATACTTGAGATCGGAAGA
+
F:,FFFFFFF:,FFFFFFFFFFFFFFF,FFFFFFFFFFFFFFFFF
@FS10000125:23:BPA73012-1407:1:1101:13570:1140 1:N:0:14
GGGGTATTAACTTCGTCGAGTACGCTCAAACAAATAGATCGGAAG
+
FF:FFFFFFFF,:FF:FFFFFFFFF,FFFFFFFFFFFFFFFFFFF
@FS10000125:23:BPA73012-1407:1:1101:14350:1140 1:N:0:14
GGGGAGGCAACTTCGTCGAGTACGCTCAAAAGAGTAGATCGGAAG
+
F::FFFFFFFF:,FF:FFFFFFFFF,FFFFFFFFFFFFFFFFFFF
@FS10000125:23:BPA73012-1407:1:1101:14900:1140 1:N:0:14
GGGAGCTGGAACTTCGTCGAGTACGCTCAATGTGACAGATCGGAA
+
FFFFFFFFFF:F,FF:F:,FFF:FFFF:FFFFFF:,FFFF,FFF:
@FS10000125:23:BPA73012-1407:1:1101:15660:1140 1:N:0:14
GGGGTAGAACTTCGTCGAGTACGCTCAAAGAATAAGATCGGAAGA
+
FFFFFFFFFF,:FFFFFFFFFFFFFFFFFFFFFFFFFFFFFFFFF
@FS10000125:23:BPA73012-1407:1:1101:15690:1140 1:N:0:14
GGGGATGAATCTTCGTCGAGTACGCTCAAGACTCTAGATCGGAAG
+
FFFF:F:FFFF::FF:FF:FFFFFF,FFFFFFFFFFFFFFFFFFF
@FS10000125:23:BPA73012-1407:1:1101:15840:1140 1:N:0:14
GGGGGCCAAATTTCGTCGAGTACGCTCAACATCAGAGATCGGAAG
+
FFFF,FF,FF:::FF:FF,FFFFFF,FFFFFFFFF:FFFFFFFFF
@FS10000125:23:BPA73012-1407:1:1101:15860:1140 1:N:0:14
GGGGTGGGAACTTCGTCGAGTACGCTCAATGCTATAGATCGGAAG
+
FFFF:FFFFFF,,FF,FFFFFFFFF,FFFFFFFFFFFFFFFFFFF
@FS10000125:23:BPA73012-1407:1:1101:16080:1140 1:N:0:14
GGGGGGCAACTTCGTCGAGTACGCTCAAATCGGAAGATCGGAAGA
+
FFFFFFFFFF:,FFFFFFFFFFFFFFF:FFFFFFFFFFFFFFFFF
@FS10000125:23:BPA73012-1407:1:1101:16180:1140 1:N:0:14
GGGGTGGTAACTTCGTCGAGTACGCTCAAGGCAAAAGATCGGAAG
+
FFFF:FFFFFF::FF:FFFFFFFFF,FFFFFFFFFFFFFFFFFFF
@FS10000125:23:BPA73012-1407:1:1101:1010:1150 1:N:0:14
GGGGGATGAACTTCGTCGAGTACGCTCAAGATGTTAGATCGGAAG
+
F:FFFFFFFFF::FF:FFFFFFFFF:FFFFFFFFFFFFFFF,FFF
@FS10000125:23:BPA73012-1407:1:1101:1270:1150 1:N:0:14
GCCGTGGGAACTTCGTCGAGTACGCTCAAGAACTAAGATCGGAAG
+
F,:FF,,:F:FFF,F:F::,F::FFFFFFF:FFFFFFFFF,,F,,
@FS10000125:23:BPA73012-1407:1:1101:1850:1150 1:N:0:14
GGGGATGTAACTTCGTCGAGTACGCTCAAAGGTGTAGATCGGAAG
+
FF:FFFFFFFF,:FF:FFFFFFFFF:FFFFFFFFFFFFFFFFFFF
@FS10000125:23:BPA73012-1407:1:1101:1950:1150 1:N:0:14
GGGGACTTCGTCGAGTACGCTCAAAGAGTGAGATCGGAAGAGCAC
+
FF:FFFFFFF,FF:FFF:FFFFFFFFF,FFFFFFFFFFFF:F,F,
@FS10000125:23:BPA73012-1407:1:1101:1960:1150 1:N:0:14
GGGGAACTTCGTCGAGTACGCTCAATACAGAAGATCGGAAGAGCA
+
FFFFFFFFFFF,:FFFFF,,FFFFFFF:FFFFFFF:FFFFFFF,,
@FS10000125:23:BPA73012-1407:1:1101:2170:1150 1:N:0:14
GGGGACTTCGTCGAGTACGCTCAAGAATCGAGATCGGAAGAGCAC
+
F,,FFFFFFF:FF:F:F,FFFF:FFF,,FFFFFFFFFFFF:F,F,
@FS10000125:23:BPA73012-1407:1:1101:2580:1150 1:N:0:14
GGGGGCTCAACTTCGTCGAGTACGCTCAAAGAGAGAGATCGGAAG
+
FFFFFFFFFFF,:FF:FFFFFFFFF,FFFFFFFFFFFFFFFFFFF
@FS10000125:23:BPA73012-1407:1:1101:2740:1150 1:N:0:14
GGGGACATAACTTCGTCGAGTACGCTCAACACAGTAGATCGGAAG
+
FFFFFFFFFF:,:FF:FFFFFFFFF,FFFFFFFFFFFFFFFFFFF
@FS10000125:23:BPA73012-1407:1:1101:3300:1150 1:N:0:14
GGGGGGTAAACTTCGTCGAGTACGCTCAAAAGATAAGATCGGAAG
+
FFFFFFFFFFF,:FFFFFFFFFFFF:FFFFFFFFFFFFFFFFFFF
@FS10000125:23:BPA73012-1407:1:1101:3630:1150 1:N:0:14
GATGTCTTAACTTCGTCGAGTACGCTCAAGAAGTAAGATCGGAAG
+
,,FF,F:F::FF::F:FF:FFFFFF:FFFFFFFFFFFFFFFFFFF
@FS10000125:23:BPA73012-1407:1:1101:3680:1150 1:N:0:14
GGGGCGCCAACTTCGTCGAGTACGCTCAAGAACCTAGATCGGAAG
+
FFFFFFFFFFFFFFF:FFFFFFFFF,FFFFF:FFFFFFFFFFFFF
@FS10000125:23:BPA73012-1407:1:1101:3800:1150 1:N:0:14
GGGGGATCAACTTCGTCGAGTACGCTCAAGCAGATAGATCGGAAG
+
F::FFFFFFF:,:FF:FFFFFFFFF:FFFFFFFFFFFFFFFFFFF
@FS10000125:23:BPA73012-1407:1:1101:4740:1150 1:N:0:14
GGGGGACATAACTTCGTCGAGTACGCTCAAATTGTAAGATCGGAA
+
FFFFFFFFFF::,FFFFFFFFF:FFFFFFFFFFFFFFFFF,FFFF
@FS10000125:23:BPA73012-1407:1:1101:5400:1150 1:N:0:14
GGGGTAGGAACTTCGTCGAGTACGCTCAAGGCTAGAGATCGGAAG
+
F:,FFFFFFF:,:FF:FFFFFFFFF,FFFFFFF:FFFFFFFFFFF
@FS10000125:23:BPA73012-1407:1:1101:6010:1150 1:N:0:14
GATGTACAAACTTCGTCGAGTACGCTCAATCAAGGAGATCGGAAG
+
F,FF,FFFF:FF::F:FF:FFF:FF,FFFFFFFFF:FFFFFFFFF
@FS10000125:23:BPA73012-1407:1:1101:6020:1150 1:N:0:14
GGGGGATGAACTTCGTCGAGTACGCTCAATATATAAGATCGGAAG
+
FFFFFFFFFF:,:FF:FFFFFFFFF,FFFFFFFFFFFFFFFFFFF
@FS10000125:23:BPA73012-1407:1:1101:6740:1150 1:N:0:14
GGGGGTCCAACTTCGTCGAGTACGCTCAATAAATTAGATCGGAAG
+
FFFFFFFFFF:,:FF:FFFFFFFFF,FFFFFFFFFFFFFFFFFFF
@FS10000125:23:BPA73012-1407:1:1101:6960:1150 1:N:0:14
GGGGACACAACTTCGTCGAGTACGCTCAACTACGTAGATCGGAAG
+
F:,,:FF:F::FFF,FF,F::,F,:FFFF,,F,FFFF::FF:FF,
@FS10000125:23:BPA73012-1407:1:1101:8590:1150 1:N:0:14
GGGGCGTGAACTTCGTCGAGTACGCTCAAAAAGTAAGATCGGAAG
+
F,,FF,FFFFFF:FF:FFFFFFFFF,FFF::FF:FFFFFFFFFFF
@FS10000125:23:BPA73012-1407:1:1101:9500:1150 1:N:0:14
GGGGATTTAACTTCGTCGAGTACGCTCAATGCCTCAGATCGGAAG
+
FFFFFFFFFF:,:FF:FFFFFFFFF,FFFFFFFFFFFFFFFFFFF
@FS10000125:23:BPA73012-1407:1:1101:9560:1150 1:N:0:14
GGGGGGGTAATTTCGTCGAGTACGCTCAATTGAAAGATCGGAAGA
+
F,,F:,,FFF:FFFF:FFF:FFFFF,FFFFFF:FFFF,FFFFFFF
@FS10000125:23:BPA73012-1407:1:1101:10120:1150 1:N:0:14
GGGGCTTCGTCGAGTACGCTCAAGGATTGAGATCGGAAGAGCACA
+
FFFFFFFFFF:FFFFFFF,:FF:FFFF:FFFFFFFFFFFFF,F,,
@FS10000125:23:BPA73012-1407:1:1101:10380:1150 1:N:0:14
GGGGGGCAAACTTCGTCGAGTACGCTCAATATATGAGATCGGAAG
+
FFFFFFFFFF:,:FF:FFFFFFFFF,FFFFFFFFFFFFFFFFFFF
@FS10000125:23:BPA73012-1407:1:1101:11780:1150 1:N:0:14
GGGGGGCAGAACTTCGTCGAGTACGCTCAATACAAAAGATCGGAA
+
FFFFFFFFFF::,:FFF:FFFF:FF:F:FFFFFFFFFFFF,FFFF
@FS10000125:23:BPA73012-1407:1:1101:11820:1150 1:N:0:14
GGGGACATAACTTCGTCGAGTACGCTCAACGAATGAGATCGGAAG
+
FFFFFFFFFF,FFFFFFFF,FFFFFFFFFFFFFFFFFFFFFFFFF
@FS10000125:23:BPA73012-1407:1:1101:12450:1150 1:N:0:14
GGGGCGGGAACTTCGTCGAGTACGCTCAAATTTACAGATCGGAAG
+
F:,FFFFFFFF:,FF:FFFFFFFFF,FFFFFFFFFFFFFFFFFFF
@FS10000125:23:BPA73012-1407:1:1101:12560:1150 1:N:0:14
GATGATCGAACTTCGTCGAGTACGCTCAAGGACAGAGATCGGAAG
+
,,F:FFF:FFFF:FF:FF:FFFFFF:FFFFFFFFF:FFFFFFFFF
@FS10000125:23:BPA73012-1407:1:1101:12700:1150 1:N:0:14
GGGGACTCAACTTCGTCGAGTACGCTCAATTTGATAGATCGGAAG
+
FF:FFFFFFF:,,FF:FFFFFFFFF,FFFFFFFFFFFFFFFFFFF
@FS10000125:23:BPA73012-1407:1:1101:13120:1150 1:N:0:14
GGGGCATGAACTTCGTCGAGTACGCTCAAATCTTTAGATCGGAAG
+
F,,FFFFFFFF,,FF:FFFFFFFFF,FFFFFFFFFFFFFFFFFFF
@FS10000125:23:BPA73012-1407:1:1101:13570:1150 1:N:0:14
GGAGGACTAACTTCGTCGAGTACGCTCAAAGACTGAGATCGGAAG
+
:,,F:FFFFFF::FF:FFFFFFFFF,FFFFFFFFFFFFFF:FFFF
@FS10000125:23:BPA73012-1407:1:1101:14280:1150 1:N:0:14
GGGGGGATAACTTCGTCGAGTACGCTCAAAATAACAGATCGGAAG
+
F:,FFFFFFFF:,FF:FFFFFFFFF,FFFFFFFFFFFFFFFFFFF
@FS10000125:23:BPA73012-1407:1:1101:14960:1150 1:N:0:14
GGGGGGGATAACTTCGTCGAGTACGCTCAACGTAAAAGATCGGAA
+
F,,FFFFFFF:F,:FFF:FFFFFFFFFFFFFFFFFFFFFF,FFFF
@FS10000125:23:BPA73012-1407:1:1101:16270:1150 1:N:0:14
GGGGCTTAACTTCGTCGAGTACGCTCAAACTGTTAGATCGGAAGA
+
:,,F:FFF:F,:FFFFFF,F:FFFFFF:FFFFFF:,F,FFFF:,:
@FS10000125:23:BPA73012-1407:1:1101:16380:1150 1:N:0:14
GGGAGCTCCAACTTCGTCGAGTACGCTCAAAGGTGCAGATCGGAA
+
FFFFFFFFFFFF,:FFF,FFFFFFFFF:FFFFFFF,FFFF,FFFF
@FS10000125:23:BPA73012-1407:1:1101:1570:1160 1:N:0:14
GGGGATTGAACTTCGTCGAGTACGCTCAATATACTAGATCGGAAG
+
F:,FFFF:FFFFFFF:FFF:FFFFF:FFFFFFFFFFFFFFF:FFF
@FS10000125:23:BPA73012-1407:1:1101:2330:1160 1:N:0:14
GGGGATTTAACTTCGTCGAGTACGCTCAAGGGAATAGATCGGAAG
+
F,FFFFFFFF:,,FF:FFFFFFFFF,FFFFFFFFFFFFFFF:FFF
@FS10000125:23:BPA73012-1407:1:1101:2700:1160 1:N:0:14
ATGGTAGGAACTTCGTCGAGTACGCTCAATTATTGAGATCGCAAC
+
:::F,F,,FFFF,FF,FFFFFF::F,FF:FFFFFFF,FFF,FFF,
@FS10000125:23:BPA73012-1407:1:1101:4840:1160 1:N:0:14
GGGGAAAGAACTTCGTCGAGTACGCTCAACGGAAAAGATCGGAAG
+
F:,FFFFFFF,::FF:FFFFFFFFF,FFFFFFFFFFFFFFFFFFF
@FS10000125:23:BPA73012-1407:1:1101:5300:1160 1:N:0:14
GGGGCAGAACTTCGTCGAGTACGCTCAATTGAACAGATCGGAAGA
+
FFFFFFFFFF::FFFFFFFFFFFFFFF:FFFFFFFFFFFFFFFFF
@FS10000125:23:BPA73012-1407:1:1101:5620:1160 1:N:0:14
GGGGATTGAACTTCGTCGAGTACGCTCAAAGGATGAGATCGGAAG
+
FFFFFFFFFFF:FFFFFFFFFFFFF:FFFFFFFFFFFFFFFFFFF
@FS10000125:23:BPA73012-1407:1:1101:5870:1160 1:N:0:14
GATGGGTTGAACTTCGTCGAGTACGCTCAATTCAAGAGATCGGAA
+
,,F:,::FF,FF:,FFF,FFFF,FFFF,FFFFFFFFFFFF,FFFF
@FS10000125:23:BPA73012-1407:1:1101:7640:1160 1:N:0:14
GGGGATGAAACTTCGTCGAGTACGCTCAAGAACTAAGATCGGAAG
+
F,,FFFFFFFF::FF:FFFFFFFFF,FFFFFFFF:FFFFFFFFFF
@FS10000125:23:BPA73012-1407:1:1101:8130:1160 1:N:0:14
GGGGGACTAACTTCGTCGAGTACGCTCAAAAAGGTAGATCGGAAG
+
F:,FFFFFFFF,,FF:FFFFFFFFF,FFFFFFFFFFFFFFFFFFF
@FS10000125:23:BPA73012-1407:1:1101:8700:1160 1:N:0:14
GGGGAACCAACTTCGTCGAGTACGCTCAAACGCAGAGATCGGAAG
+
FF:FFFFFFF:,:FF:FFFFFFFFF,FFFFFFFFFFFFFFFFFFF
@FS10000125:23:BPA73012-1407:1:1101:8730:1160 1:N:0:14
GGGGACAAAACTTCGTCGAGTACGCTCAAACAATAAGATCGGAAG
+
FFFFFF,FFF::FF:FF:F:F,F,FFFF:FFFFFFFFFFFF:FF:
@FS10000125:23:BPA73012-1407:1:1101:8850:1160 1:N:0:14
GGTTCAGAACTTCGTCGAGTACGCTCAATAATGGAGATCGGAAGA
+
F,,FFFFFFF::FFFFFFFFFFFFFFF:FFFFFFFFFFFFFFFFF
@FS10000125:23:BPA73012-1407:1:1101:8900:1160 1:N:0:14
GGGGCATAAACTTCGTCGAGTACGCTCAAATGATAAGATCGGAAG
+
FFFF,,,,FFF::FFFFFFFFFFFF,FFF:::FF,FFFFFFFFFF
@FS10000125:23:BPA73012-1407:1:1101:9130:1160 1:N:0:14
GGGGTAGTAACTTCGTCGAGTACGCTCAACCTGCAAGATCGGAAG
+
F::FFFFFFF:,:FF:FFFFFFFFF,FFFFFFFFFFFFFFFFFFF
@FS10000125:23:BPA73012-1407:1:1101:9650:1160 1:N:0:14
GGGGGTTAAACTTCGTCGAGTACGCTCAACATGTGAGATCGGAAG
+
F,:FFFFFFFF::FF:FFFFFFFFF,FFFFFFFFFFFFFFFFFFF
@FS10000125:23:BPA73012-1407:1:1101:10180:1160 1:N:0:14
GGGTTTAACTTCGTCGAGTACGCTCAAACCACTAGATCGGAAGAG
+
FFF:FFFFFF,FFFFFFF:FFFFFFFFFFFFFFFFF,FFF:FFFF
@FS10000125:23:BPA73012-1407:1:1101:10740:1160 1:N:0:14
GGGGACTAAACTTCGTCGAGTACGCTCAAAAAAAGAGATCGGAAG
+
FFFFFFFFFFF::FF:FFFFFFFFF,FFFFFFFFFFFFFFFFFFF
@FS10000125:23:BPA73012-1407:1:1101:13740:1160 1:N:0:14
GATGCCTAACTTCGTCGAGTACGCTCAAATGAATAGATCGGAAGT
+
,,,F::F::F,:FFFFF,:FFFFFFFF:FFFFFFFFF:FFFF:F,
@FS10000125:23:BPA73012-1407:1:1101:13870:1160 1:N:0:14
GGGGCAAAAACTTCGTCGAGTACGCTCAATCACAGAGATCGGAAG
+
F,,FFFFFFFF:,FF,FF::FFFFF,FFFFFFFFFFFFFF:FFFF
@FS10000125:23:BPA73012-1407:1:1101:13930:1160 1:N:0:14
GGGGATGTAACTTCGTCGAGTACGCTCAAGAGTTGAGATCGGAAG
+
F,,FFFFFFFF,:FF,FFF:FFFFF,FFFFFFFFFFFFFF:FFFF
@FS10000125:23:BPA73012-1407:1:1101:14120:1160 1:N:0:14
GGGGAAGCAACTTCGTCGAGTACGCTCAAGTGGCAAGATCGGAAG
+
F,,FF,:FFFFFFFFFFFF,FFFFF:FFFFFFFFFFFFFFFFFFF
@FS10000125:23:BPA73012-1407:1:1101:14170:1160 1:N:0:14
GGGGCACAAACTTCGTCGAGTACGCTCAACTGGAGAGATCGGAAG
+
F:,FFFFFFFF,:FF:FFFFFFFFF:FFFFFFFFFFFFFFFFFFF
@FS10000125:23:BPA73012-1407:1:1101:14290:1160 1:N:0:14
GGGGCGATAACTTCGTCGAGTACGCTCAAGGCAGAAGATCGGAAG
+
FFFFFFFFFFF:,FF:FFFFFFFFF,FFFFFFFFFFFFFFFFFFF
@FS10000125:23:BPA73012-1407:1:1101:14420:1160 1:N:0:14
GGGGGTAAAACTTCGTCGAGTACGCTCAAATCATTAGATCGGAAG
+
FFFFFFFFFFF::FF:FFFFFFFFF,FFFFFFFFF:FFFFFFFFF
@FS10000125:23:BPA73012-1407:1:1101:14580:1160 1:N:0:14
GGGGTATCAACTTCGTCGAGTACGCTCAAGCACTTAGATCGGAAG
+
FFFFFFFFFFF,,FF,FFFFFFFFF,FFFFFFFFFFFFFFFFFFF
@FS10000125:23:BPA73012-1407:1:1101:14730:1160 1:N:0:14
GGGGACACAACTTCGTCGAGTACGCTCAAACAGGAAGATCGGAAG
+
:,,FFFFFFFF,,FF,FFFFFFFFF,FFFFFFFFFFFFFF:FFFF
@FS10000125:23:BPA73012-1407:1:1101:15050:1160 1:N:0:14
GGGGTACGAACTTCGTACAGTACGCTCAAGAACTAAGATCGGAAG
+
FFFFFFFFFFF,,FF:F,F:FFFFF,FFFFFFFFFFFFFFFF:FF
@FS10000125:23:BPA73012-1407:1:1101:15490:1160 1:N:0:14
GGGGCACAACTTCGTCGAGTACGCTCAACGGGTTAGATCGGAAGA
+
FFFFFFFFFF::FFFFFFFFFFFFFFFFFFFFFFFFFFFFFFFFF
@FS10000125:23:BPA73012-1407:1:1101:15740:1160 1:N:0:14
GGGGAGACAACTTCGTCGAGTACGCTCAAGTATCGAGATCGGAAG
+
FFFFFFFFFFF,,FF,FFFFFFFFF,FFFFFFFFFFFFFFFFFFF
@FS10000125:23:BPA73012-1407:1:1101:16060:1160 1:N:0:14
GGGGAAAAACTTCGTCGAGTACGCTCAAGATGAAAGATCGGAAGA
+
FFFFFFFF:F:,FFFFFF:F:FFFFFFFFFFFF:FFFFFFFFFFF
@FS10000125:23:BPA73012-1407:1:1101:16280:1160 1:N:0:14
GGGGAGGGAACTTCGTCGAGTACGCTCAATCGGAAAGATCGGAAG
+
FFFFFFFFFFF::FF:FFFFFFFFF,FFFFFFFFFFFFFFFFFFF
@FS10000125:23:BPA73012-1407:1:1101:1190:1170 1:N:0:14
GGGCAACTTCGTCGAGTACGCTCAATCACCTAGATCGGAAGAGCT
+
FF:FFFFFFFF:FFFFFF,,FFF:FFFFFFFFFFF,FFFFF:F,,
@FS10000125:23:BPA73012-1407:1:1101:1220:1170 1:N:0:14
GGGGACGGAACTTCGTCGAGTACGCTCAAAGTCCAAGATCGGAAG
+
FFFFFFFFFFF::FF:FFFFFFFFF,FFFFFFFFFFFFFFFFFFF
@FS10000125:23:BPA73012-1407:1:1101:1600:1170 1:N:0:14
GGGGCTGCAACTTCGTCGAGTACGCTCAATTATGAAGATCGGAAG
+
FFFFF,FF::FF:,F:FF:FFFFFF:FFF,,,FFFFFFFF::FFF
@FS10000125:23:BPA73012-1407:1:1101:1900:1170 1:N:0:14
GGGGATGTAACTTCGTCGAGTACGCTCAAGATTTCAGATCGGAAG
+
FFFFFFFFFFF:FFFFFFFFFFFFF:FFFFFFFFFFFFFFFFFFF
@FS10000125:23:BPA73012-1407:1:1101:2210:1170 1:N:0:14
GGGGACTAAACTTCGTCGAGTACGCTCAACGTTTTAAGATCGGAA
+
FFFFFFFFFFF::FF:FFFFFFFFF,FFFFFFFFFFFFFF,FFFF
@FS10000125:23:BPA73012-1407:1:1101:2360:1170 1:N:0:14
GGGGAATGAACTTCGTCGAGTACGCTCAATGGATAAGATCGGAAG
+
F,,FFFFFFFF,:FFFFFF,FFFFF:FFFFFFFFFFFFFFFFFFF
@FS10000125:23:BPA73012-1407:1:1101:2680:1170 1:N:0:14
GGGAAAAACTTCGTCGAGTACGCTCAAGTTGACAGATCGGAAGAG
+
FFF:FFFFFF,FF:FFFF:FFFFFFFFFFFFFFFFF,FFF:FFFF
@FS10000125:23:BPA73012-1407:1:1101:2850:1170 1:N:0:14
GCGATGCAAACTTCGTCGAGTACGCTCAACAGGTTAGATCGCAAG
+
F::,F:F:,F:,,FF:FF:,FFFFF,FFFF:FFFF:FFFFF,,,,
@FS10000125:23:BPA73012-1407:1:1101:3360:1170 1:N:0:14
GGGGGATAAACTTCGTCGAGTACGCTCAAGAATAAAGATCGGAAG
+
FFFFFFFFFF:::FF:FFFFFFFFF,FFFFFFFFFFFFFFFFFFF
@FS10000125:23:BPA73012-1407:1:1101:3580:1170 1:N:0:14
GGGGCAAGATCTTCGTCGAGTACGCTCAAGGCAGAAGATCGGAAG
+
FFFFFFFFFFF,:FF,FFFFFFFFF:FFFFFFFFFFFFFFFFFFF
@FS10000125:23:BPA73012-1407:1:1101:3700:1170 1:N:0:14
GGGGCATAAACTTCGTCGAGTACGCTCAAGAATAAAGATCGGAAG
+
FFFF,:,FFFFF:FF:FFFFFFFFF,FFFFFFFF:FFFFFFFFFF
@FS10000125:23:BPA73012-1407:1:1101:3760:1170 1:N:0:14
GGGGGTCTAACTTCGTCGAGTACGCTCAAGACTAAAGATCGGAAG
+
FFFFFFFFFF:,:FF,FFFFFFFFF,FFFFFFFFFFFFFFFFFFF
@FS10000125:23:BPA73012-1407:1:1101:3910:1170 1:N:0:14
GGAGTGGCAACTTCGTCGAGTACGCTCAATATATTAGATCGGAAG
+
:,,FFFFFFFFF:FF:FFFFFFFFF,FFFFFFFFF:FFFFFFFFF
@FS10000125:23:BPA73012-1407:1:1101:4360:1170 1:N:0:14
GGGGGATGAACTTCGTCGAGTACGCTCAATACTCAAGATCGGAAG
+
FF:FFFFFFF:,:FF:FFFFFFFFF,FFFFFFFFFFFFFFFFFFF
@FS10000125:23:BPA73012-1407:1:1101:5090:1170 1:N:0:14
GGGGCGCCAACTTCGTCGAGTACGCTCAATAATTCAGATCGGAAG
+
FFFFF,FFFFFFFFFFFFF:FFFFFFFFF:FFFFF,:FFF,F:F:
@FS10000125:23:BPA73012-1407:1:1101:5360:1170 1:N:0:14
GGGGAGGTAACTTCGTCGAGTACGCTCAATCGTAGAGATCGGAAG
+
F,,FF::FFF::FFFFFFF:FFFFF:FFFFFFFFFFFFFFFFFFF
@FS10000125:23:BPA73012-1407:1:1101:5480:1170 1:N:0:14
GGGAGACAACTTCGTCTAGTACGCTCAAAGACTTAGATCGGAAGA
+
FFFF,FFFFF::FFFFFFFFFFFFFFFFFFFFFFFFFFFFFFFFF
@FS10000125:23:BPA73012-1407:1:1101:6290:1170 1:N:0:14
GGGGGCACAACTTCGTCGAGTACGCTCAATAAAACAGATCGGAAG
+
F:,FFFFFFF:,:FF:FFFFFFFFF,FFFFFFFFFFFFFFFFFFF
@FS10000125:23:BPA73012-1407:1:1101:7350:1170 1:N:0:14
GGGAGTCAACTTCGTCGAGTACGCTCAACGCTAAAGATCGGAAGA
+
:,,:FFFFFF,,FFFFFFFFFFFFFFFFFFFFFFFFFFFFFFFFF
@FS10000125:23:BPA73012-1407:1:1101:7530:1170 1:N:0:14
GGGAGTCGAACTTCGTCGAGTACGCTCAATGCGAAAGATCGGAAG
+
FFFFFFFFFF:,,FF,FFFFFFFFF,FFFFFFFFFFFFFFFFFFF
@FS10000125:23:BPA73012-1407:1:1101:7590:1170 1:N:0:14
GGGGGATCTTCGTCGAGTACGCTCAAAATGACAGATCGGAAGAGC
+
F:,FFFFFFF:F:FFFF:FFFF,FFF:,FFFFFFF:,FFFFFFF,
@FS10000125:23:BPA73012-1407:1:1101:8400:1170 1:N:0:14
GGGGACGGAACTTCGTCGAGTACGCTCAAATACGGAGATCGGAAG
+
F:,FFFFFFFF::FFFFFFFFFFFF:FFFFFFFFFFFFFFFFFFF
@FS10000125:23:BPA73012-1407:1:1101:8460:1170 1:N:0:14
GGGGAACCAACTTCGTCGAGTACGCTCAACGCAATAGATCGGAAG
+
FF:FFFFFFFF,,FF,FF:FFFFFFFFFFFFF:FFFFFFFFFFFF
@FS10000125:23:BPA73012-1407:1:1101:8510:1170 1:N:0:14
GGGGCAACTTCGTCGAGTACGCTCAATCGATTAGATCGGAAGAGC
+
F:,FFFFFFFFF:FFFF:FFFF,FFFF:FFFFFFF:,FFFFFFF:
@FS10000125:23:BPA73012-1407:1:1101:9090:1170 1:N:0:14
GCCGGTCAAACTTCGTCGAGTACGCTCAAGACTGAAGATCGGAAG
+
::::,,FFFFFF:FFFF:F,FFFFF,FFF:FFFFFFFFFFFFFFF
@FS10000125:23:BPA73012-1407:1:1101:9670:1170 1:N:0:14
GTTGACGGAACTTCGTCGAGTACGCTCAATGGGTAAGATCGGAAG
+
:,F,FF,FFFFF::F:FF:FFF:FF,FFFFFFFFFFFFFFFFFFF
@FS10000125:23:BPA73012-1407:1:1101:9720:1170 1:N:0:14
GGGGAGGTAACTTCGTCGAGTACGCTCAATTCAAGAGATCGGAAG
+
FFFFF::FFFF::FF:FFFFFFFFF,FFFFFFFFFFFFFFFFFFF
@FS10000125:23:BPA73012-1407:1:1101:9920:1170 1:N:0:14
GGGTGTAAACTTCGTCGAGTACGCTCAAAATCATAGATCGGAAGA
+
:,,:FFFFFF,:FFFFFFFFFFFFFFFFFFFFFFFFFFFFFF:FF
@FS10000125:23:BPA73012-1407:1:1101:10410:1170 1:N:0:14
GGGGCACAACTTCGTCGAGTACGCTCAAGAGATCAGATCGGAAGA
+
FFFFFFFFFFFFFFFFFFFFFFFFFFFF,:::FFFFFFFFFFFFF
@FS10000125:23:BPA73012-1407:1:1101:10650:1170 1:N:0:14
GGGGCCGGAACTTCGTCGAGTACGCTCAAACAACTAGATCGGAAG
+
F,,FFFFFFFF::FFFFFFFFFFFF,FFFFFFFFFFFFFFFFFFF
@FS10000125:23:BPA73012-1407:1:1101:11160:1170 1:N:0:14
GGGGAAATAACTTCGTCGAGTACGCTCAAGTTTTGAGATCGGAAG
+
FFFFFFFFFFF,:FF:FFFFFFFFF,FFFFFFFFFFFFFFFFFFF
@FS10000125:23:BPA73012-1407:1:1101:12160:1170 1:N:0:14
GGGGACCCAACTTCGTCGAGTACGCTCAAAACAGCAGATCGGAAG
+
FF::FFFFFFF:FFFFFFF:FFFFFFFF,FFF,FFFFFFFFFFFF
@FS10000125:23:BPA73012-1407:1:1101:12580:1170 1:N:0:14
GGGGCTAAAACTTCGTCGAGTACGCTCAATTCCACAGATCGGAAG
+
FFFFF:FFF,FFFF,FF,F::,F,:FFF,FFF,:FFF,FFF:FF,
@FS10000125:23:BPA73012-1407:1:1101:12990:1170 1:N:0:14
GGAGGCTCAACTTCGTCGAGTACGCTCAAAGGTTCAGATCGGAAG
+
:,,F:FFFFF::,FF:FF:,FFFFF,FFFFFFFFF::FFF:FFFF
@FS10000125:23:BPA73012-1407:1:1101:13520:1170 1:N:0:14
GGGGCTCAACTTCGTCGAGTACGCTCAACAGTTGAGATCGGAAGA
+
FF:FFFFFFF,:FFFFFFFFFFFFFFFFFFFFFFFFFFFFFF:FF
@FS10000125:23:BPA73012-1407:1:1101:13640:1170 1:N:0:14
GGGGGACGAACTTCGTCGAGTACGCTCAAATTTTAAGATCGGAAG
+
FF:FF:F,FFF,:FF:FFF,FFFFF,FFFF,FFFFFFFFFFFFFF
@FS10000125:23:BPA73012-1407:1:1101:13900:1170 1:N:0:14
GGGGGTGGAACTTCGTCGAGTACGCTCAAGATATCAGATCGGAAG
+
FFFFFFFFFFF,,FF:FFFFFFFFF,FFFFF:FFFFFFFFFF:FF
@FS10000125:23:BPA73012-1407:1:1101:14150:1170 1:N:0:14
GGGGCAATAACTTCGTCGAGTACGCTCAAAATAGTAGATCGGAAG
+
FF:FFFFFFFF,:FF,FFFFFFFFF,FFFFFFFFFFFFFFFFFFF
@FS10000125:23:BPA73012-1407:1:1101:14580:1170 1:N:0:14
GGGGTGGAAACTTCGTCGAGTACGCTCAACAAGATAGATCGGAAG
+
FFFFFFFFFFF::FF,FFFFFFFFF,FFFFFFFFFFFFFFFFFFF
@FS10000125:23:BPA73012-1407:1:1101:15040:1170 1:N:0:14
GGGTGCCAACTTCGTCGAGTACGCTCAAACGAGAAGATCGGAAGA
+
F,,FFFF:FF::FFFFFFFFFFFFFFF:FFFFFFFFFFFFF:FF:
@FS10000125:23:BPA73012-1407:1:1101:1040:1180 1:N:0:14
GGGGTTGCAACTTCGTCGAGTACGCTCAAATAAGAAGATCGGAAG
+
FFFFFFFFFFF::FF:FFFFFFFFF,FFFFFFFFFFFFFFFFFFF
@FS10000125:23:BPA73012-1407:1:1101:1120:1180 1:N:0:14
GGGGGGCAACTTCGTCGAGTACGCTCAAGTCATGAGATCGGAAGA
+
FFFF:FFFFFF:FFFFFFFFFFFFFFFFFFFFFFFFFFFFF,FFF
@FS10000125:23:BPA73012-1407:1:1101:1720:1180 1:N:0:14
GGGGCCAGAACTTCGTCGAGTACGCTCAAATTGGAAGATCGGAAG
+
FFFFFFFFFF:,:FF:FFFFFFFFF,FFFFFFFFFFFFFFFFFFF
@FS10000125:23:BPA73012-1407:1:1101:2140:1180 1:N:0:14
GGGGCTGCAACTTCGTCGAGTACGCTCAAAAATTTAGATCGGAAG
+
FFFFFFFFFFF:FFFFFFFFFFFFF:FFFFFFFFFFFFFFFFFFF
@FS10000125:23:BPA73012-1407:1:1101:2380:1180 1:N:0:14
GGGGTTAGAACTTCGTCGAGTACGCTCAAGTGATTAGATCGGAAG
+
FFFFFFFFFFF,,FF:FFFFFFFFF,FFFFFFFFFFFFFFFFFFF
@FS10000125:23:BPA73012-1407:1:1101:2980:1180 1:N:0:14
GGGGCTGAACTTCGTCGAGTACGCTCAAGGTCAGAGATCGGAAGA
+
FFFFFFFFFF:,FFFFFFFFFFFFFFFFFFFFFFFFFFFFFFFFF
@FS10000125:23:BPA73012-1407:1:1101:3190:1180 1:N:0:14
GGGGGCACAACTTCGTCGAGTACGCTCAATTCGACAGATCGGAAG
+
F:,FFFFFFF,::FF:FFFFFFFFF,FFFFFFFFFFFFFFFFFFF
@FS10000125:23:BPA73012-1407:1:1101:3250:1180 1:N:0:14
GGGGCGGTAACTTCGTCGAGTACGCTCAAGATTACAGATCGGAAG
+
FF,FF:FFFF:::FF:FFFFFFFFF,FFFFFFFFFFFFFFFFFFF
@FS10000125:23:BPA73012-1407:1:1101:3450:1180 1:N:0:14
GGGGGCAAACTTCGTCGAGTACGCTCAACCTCGTAGATCGGAAGA
+
F:,FFFFFFF::FFFFFFFFFFFFFFFFFFFFFFFFFFFFFFFFF
@FS10000125:23:BPA73012-1407:1:1101:3620:1180 1:N:0:14
GGGGGATGAACTTCGTCGAGTACGCTCAAAAAATAAGATCGGAAG
+
FFFFFFFFFF:::FF:FFFFFFFFF,FFFFFFFFFFFFFFFFFFF
@FS10000125:23:BPA73012-1407:1:1101:3660:1180 1:N:0:14
GGGGGTCTAAATTCGTCGAGTACGCTCAAGTTCGAAGATCGGAAG
+
FFFFFFFFFFF:FFF:FFFFFFFFF:FFFFFFFFFFFFFFFFFFF
@FS10000125:23:BPA73012-1407:1:1101:3750:1180 1:N:0:14
GGCAGTCAACTTCGTCGAGTACGCTCAATAAGAGAGATCGGAAGA
+
:,,,FFFFFF::FFFFFFFFFFFFFFF:FFFFFFFFFFFFFFFFF
@FS10000125:23:BPA73012-1407:1:1101:3760:1180 1:N:0:14
GGGGGACGATCTTCGTAGAGTACGCTCAAGGCACCAGATCGGAAG
+
FF::,,F,FF::FF:FFFF:F:F:FFFFF:FF:F,FF::FF:FF:
@FS10000125:23:BPA73012-1407:1:1101:3940:1180 1:N:0:14
GGGGCAAAACTTCGTCGAGTACGCTCAAACTGATAGATCGGAAGA
+
FFFF:F:FFF:,FFF:FFFFFFFFFFF,::FF:FFFFFFFFF:FF
@FS10000125:23:BPA73012-1407:1:1101:3980:1180 1:N:0:14
GGGGTGCCAACTTCGTCGAGTACGCTCAAAAAAGAAGATCGGAAG
+
FFFFFFFFFF:,:FF:FFFFFFFFF,FFFFFFFFFFFFFFFFFFF
@FS10000125:23:BPA73012-1407:1:1101:4240:1180 1:N:0:14
GCCGTAAGAACTTCGTCGAGTACGTTCAAATGAGGACATCGGAAG
+
F:,FFFF,FF:,FFF,FF,,FFFFF,F,FFFF:FFF,FFFFF,FF
@FS10000125:23:BPA73012-1407:1:1101:4540:1180 1:N:0:14
GGGGCTGTAACTTCGTCGAGTACGCTCAATCATTGAGATCGGAAG
+
FFFFFFFFFF::,FF:FFFFFFFFF,FFFFFFFFFFFFFFFFFFF
@FS10000125:23:BPA73012-1407:1:1101:4880:1180 1:N:0:14
GGGGCATGAACTTCGTCGAGTACGCTCAAATCAGTAGATCGGAAG
+
FFFFFFF,FF:,:FF,FFF,FFFFF,FFFFFFFFFFFFFFFF:FF
@FS10000125:23:BPA73012-1407:1:1101:5170:1180 1:N:0:14
GGGGCCTAAACTTCGTCGAGTACGCTCAACGGCAGAGATCGGAAG
+
F:,FFFFFFF,:::F,FFF,FFFFF:FFFFFFFFFFFFFFFFFFF
@FS10000125:23:BPA73012-1407:1:1101:5700:1180 1:N:0:14
GGGGGCCAAACTTCGTCGAGTACGCTCAAGAAGAAAGATCGGAAG
+
FFFFFFFFFF:,:FF:FFFFFFFFF,FFFFFFFFFFFFFFFFFFF
@FS10000125:23:BPA73012-1407:1:1101:6260:1180 1:N:0:14
GGGGCGGTAACTTCGTCGAGTACGCTCAACTCTCTAGATCGGAAG
+
FFFFFFFFFF:::FF:FFFFFFFFF,FFFFFFFFFFFFFFFFFFF
@FS10000125:23:BPA73012-1407:1:1101:6450:1180 1:N:0:14
GGGGGTATAACTTCGTCGAGTACGCTCAACAGTTAAGATCGGAAG
+
FFFFFFF:F,F:FF,FF,F::,F,FF:F,F,FF:FF:::FF:FF:
@FS10000125:23:BPA73012-1407:1:1101:6630:1180 1:N:0:14
GTTGCCTTAACTTCGTCGAGTACGCTCAAAACAGAAGATCGGAAG
+
,,F:FFFF:FFF:,F:FF:FFF:FF,FFFFFFFFFFFFFF:F:FF
@FS10000125:23:BPA73012-1407:1:1101:6760:1180 1:N:0:14
GGGGACACAACTTCGTCGAGTACGCTCAAAATAGAAGATCGGAAG
+
FFFFFFFFFFF,FFFFFFF,FFFFF:FFFFFFFFFFFFFFFFFFF
@FS10000125:23:BPA73012-1407:1:1101:7440:1180 1:N:0:14
GGGGCACAACTTCGTCGAGTACGCTCAAATCAGCAGATCGGAAGA
+
F:,FFFFFFF:,FFFFFFFFFFFFFFFFFFFFFFFFF,FFFFFFF
@FS10000125:23:BPA73012-1407:1:1101:7590:1180 1:N:0:14
GGGGCTCTAACTTCGTCGAGTACGCTCAAGGATCAAGATCGGAAG
+
FF:FFFFFFFF,:FF,FFFFFFFFF,FFFFFFFFFFFFFFFFFFF
@FS10000125:23:BPA73012-1407:1:1101:7860:1180 1:N:0:14
GGGGTACTAACTTCGTCGAGTACGCTCAATACATAAGATCGGAAG
+
FFFFFFFFFF:,:FF:FFFFFFFFF,FFFFFFFFFFFFFFFFFFF
@FS10000125:23:BPA73012-1407:1:1101:8520:1180 1:N:0:14
GGGGGGACCATCTTCGTCGAGTACGCTCAATAGAGAAGATCGGAA
+
F:,FFFFFFF,:,:FFF:FFFF:FFFF:FFFFFFFFFFFF,FFFF
@FS10000125:23:BPA73012-1407:1:1101:9660:1180 1:N:0:14
GGGGCGGCAACTTCGTCGAGTACGCTCAAACATCAAGATCGGAAG
+
FFFFFFFFFFF::FF:FFF,FFFFF,FFFFFFFFFFFFFFFFFFF
@FS10000125:23:BPA73012-1407:1:1101:9690:1180 1:N:0:14
GGGGCTGAACTTCGTCGAGTACGCTCAAGACGTAAGATCGGAAGA
+
FFFFFFFFFF::FFFFFFFFFFFFFFFFFFFFFFFFFFFFFFFFF
@FS10000125:23:BPA73012-1407:1:1101:10230:1180 1:N:0:14
GAAGTAGAAACTTCGTCGAGTACGCTCAAAAGAGTAGATCGGAAG
+
,,,F:FFFFFF,,:F,FFFFFFFFF,FFFFFFFFFFFFFFFFFFF
@FS10000125:23:BPA73012-1407:1:1101:10460:1180 1:N:0:14
GGGGACTGAACTTCGTCGAGTACGCTCAACTAATTAGATCGGAAG
+
FFFFFFFFFF:,FFF:FFFFFFFFF,FFFFFFFFFFFFFFFFFFF
@FS10000125:23:BPA73012-1407:1:1101:11180:1180 1:N:0:14
GGGGCGGAAACTTCGTCGAGTACGCTCAAGAGGATAGATCGGAAG
+
FFFFFFFFFFF::FFFFFFFFFFFF,FFFFFFFFFFFFFFFFFFF
@FS10000125:23:BPA73012-1407:1:1101:11240:1180 1:N:0:14
GGGGTTAAAACTTCGTCGAGTACGCTCAATTTTGGAGATCGGAAG
+
FFFF,FFFFF:,,FF:FFFFFFFFF,FFFFFFFFFFFFFFFFFFF
@FS10000125:23:BPA73012-1407:1:1101:11420:1180 1:N:0:14
GGGGCACCAACTTCGTCGAGTACGCTCAAACAAAAAGATCGGAAG
+
FFFFFFFFFF:,,FF,FFFFFFFFF,FFFFFFFFFFFFFFFFFFF
@FS10000125:23:BPA73012-1407:1:1101:11700:1180 1:N:0:14
GGGGTGCAACTTCGTCGAGTACCCTCAAAGTGCGAGATCGGAAGA
+
FFFFFFFFFF,,FFFFFFFFFFFFFFF:FFFFFFFFFFFFFFFFF
@FS10000125:23:BPA73012-1407:1:1101:11980:1180 1:N:0:14
GGGGACAGAACTTCGTCGAGTACGCTCAAGACGTGAGATCGGAAG
+
FFFFFFFFFF,,,FF,FFFFFFFFF,FFFFFFFFFFFFFFFFFFF
@FS10000125:23:BPA73012-1407:1:1101:12100:1180 1:N:0:14
GGGGATGTAACTTCGTCGAGTACGCTCAATAGGAAAGATCGGAAG
+
FFFFF,,FFFF:FFFFFFF,FFFFF:FF:FFFFFFFFFFFFFFFF
@FS10000125:23:BPA73012-1407:1:1101:13010:1180 1:N:0:14
GGGGGAGGAACTTCGTCGAGTACGCTCAAAATATCAGATCGGAAG
+
F:,FFFFFFFF,,FF:FFFFFFFFF,FFFFFFFFFFFFFFFFFFF
@FS10000125:23:BPA73012-1407:1:1101:13640:1180 1:N:0:14
GGGGCTGGAACTTCGTCGAGTACGCTCAAAGCCATAGATCGGAAG
+
F,,FFFFFFFF::FF,FFFFFFFFF,FFFFFFFFFFFFFFFFFFF
@FS10000125:23:BPA73012-1407:1:1101:13930:1180 1:N:0:14
GGGGTAAACTTCGTCGAGTACGCTCAATGGGAGAGATCGGAAGAG
+
FFFFFFFFF:,FF:FFFF:FFFFFFF:,FFFFFFFF:FFF:FFFF
@FS10000125:23:BPA73012-1407:1:1101:14030:1180 1:N:0:14
GGGAGAGGGAACTTCGTCGAGTACGCTCAATCGTTTAGATCGGAA
+
FF:FFFFFFFFF,:FFF,FFFFFFFFF:FFFFFFF:FFFF,FFFF
@FS10000125:23:BPA73012-1407:1:1101:14130:1180 1:N:0:14
GGGGGACGATCTTCGTCGAGTACGCTCAAGACTAAAGATCGGAAG
+
FFFFFFFFFF:::FF:FFFFFFFFF,FFFFFFFFFFFFFFFFFFF
@FS10000125:23:BPA73012-1407:1:1101:14290:1180 1:N:0:14
GGGGGCTTAACTTCGTCGAGTACGCTCAATAGAATAGATCGGAAG
+
FFFFFFFFFFF:,FF,FFFFFFFFF,FFFFFFFFFFFFFFFFFFF
@FS10000125:23:BPA73012-1407:1:1101:14380:1180 1:N:0:14
GGGGGTAAAACTTCGTCGAGTACGCTCAAATCATTAGATCGGAAG
+
FFFFFFFFFFF::FF:FFFFFFFFF,FFFFFFFFFFFFFFFFFFF
@FS10000125:23:BPA73012-1407:1:1101:14820:1180 1:N:0:14
GGGGGACAAACTTCGTCGAGTACGCTCAAGAATGAAGATCGGAAG
+
FFFFFFFFFFF,,FF,FFFFFFFFF,FFFFFFFFFFFFFFFFFFF
@FS10000125:23:BPA73012-1407:1:1101:15150:1180 1:N:0:14
GATGACTTCGTCGAGTACGCTCAAATAGTTAGATCGGAAGAGCAC
+
,,F:FFFFFFFFF,F:F,FFFF,FFFFFFFFFFFFFFFFF,F,F,
@FS10000125:23:BPA73012-1407:1:1101:15560:1180 1:N:0:14
GGGGCCAAAACTTCGTCGAGTACGCTCAACAGTATAGATCGGAAG
+
FFFFFFFFFFF::FF,FFFFFFFFF,FFFFFFFFFFFFFFFFFFF
@FS10000125:23:BPA73012-1407:1:1101:16210:1180 1:N:0:14
GATGCACAACTTCGTCGAGTACGCTCAAGGCCAAAGATCGGAAGA
+
,,:,FFFFFFFFFFFFFFFFFF:FFFFFF:FFFFF:FFFF:,F:,
@FS10000125:23:BPA73012-1407:1:1101:1230:1190 1:N:0:14
GGGGCGAAACTTCGTCGAGTACGCTCAATATGGGAGATCGGAAGA
+
FFFFFFFFFF::FFFFFFFFFFFFFFF:FFFFFFFFFFFFF:FFF
@FS10000125:23:BPA73012-1407:1:1101:2090:1190 1:N:0:14
GGGGTAGCAACTTCGTCGAGTACGCTCAAGACAGTAGATCGGAAG
+
F:,FFFFFFFF,:FF:FFFFFFFFF,FFFFFFFFFFFFFFFFFFF
@FS10000125:23:BPA73012-1407:1:1101:2410:1190 1:N:0:14
GGGGCTGAAACTTCGTCGAGTACGCTCAACAAGAGAGATCGGAAG
+
FF,FFFFFFF:,:FF:FFFFFFFFF,FFFFFFFFFFFFFFFFFFF
@FS10000125:23:BPA73012-1407:1:1101:2620:1190 1:N:0:14
GGGGAGAAAACTTCGTCGAGTACGCTCAATGCTCGAGATCGGAAG
+
FFFFFFFFFF:,,FF:FFFFFFFFF,FFFFFFFFFFFFFFFFFFF
@FS10000125:23:BPA73012-1407:1:1101:2710:1190 1:N:0:14
GATTGACAACTTCGTCGAGTACGCTCAAACCAGGAGATCGGAAGA
+
:,F,,FFFFFFFFFFFFFFFFFFFFFFFFFFFFFFFFFFF:,FFF
@FS10000125:23:BPA73012-1407:1:1101:2750:1190 1:N:0:14
GGGGAACTTCGTCGAGTACGCTCAAATCTGCAGATCGGAAGAGCA
+
F,,FFFFFFFF,:FFFFF,,FFFFFFFFFFFFFFF,FFFFFFF,,
@FS10000125:23:BPA73012-1407:1:1101:2990:1190 1:N:0:14
GGGGAACTTCGTCGAGTACGCTCAAAAGCAAAGATCGGAAGAGCT
+
:,,FFFFFFFF,FFFFFF,,FFF:FFFFFFFFFFF,FFFFFFF,,
@FS10000125:23:BPA73012-1407:1:1101:3270:1190 1:N:0:14
GGTGCGTGAACTTCGTCGAGTACGCTCAACAAACAAGATCGGAAG
+
:,,FFFFFFFFF:FF:FFFFFFFFF,FFFFFFFFFFFFFFF:FFF
@FS10000125:23:BPA73012-1407:1:1101:3340:1190 1:N:0:14
GACGTATAAACTTCGTCGAGTACGCTCAACATAAAAGATCGGAAG
+
:,,FFFFFFFFF:FF:FFFFFFFFF,FFFFFFFFFFFFFF:,:FF
@FS10000125:23:BPA73012-1407:1:1101:3450:1190 1:N:0:14
GGGGGTCGAACTTCGTCGAGTACGCTCAAGCGAAGAGATCGGAAG
+
FFFF,FF,FFF:FF:FFFF,FFFFFFFFF,FF,FFFFFFFFFFFF
@FS10000125:23:BPA73012-1407:1:1101:4370:1190 1:N:0:14
GGGGGTTGCAACTTCGTCGAGTACGCTCAAAAATCAAGATCGGAA
+
FFFFFFFFFFF:,:FFF:FFFF:FF:F:FFFFFFFFFFFF,FFFF
@FS10000125:23:BPA73012-1407:1:1101:4920:1190 1:N:0:14
GGGGTTGTAATTTCGTCGAGTACGCTCAATTGGAAAGATCGGAAG
+
F:,FFFFFFF::FFF:FFFFFFFFF,FFFFFFFFFFFFFFFFFFF
@FS10000125:23:BPA73012-1407:1:1101:5040:1190 1:N:0:14
GGGGGGGCAACTTCGTCGAGTACGCTCAAAAAACAAGATCGGAAG
+
FF:FF,,FFF::FFFFFFF,FFFFF:FFFFFFFFFFFFFFFFFFF
@FS10000125:23:BPA73012-1407:1:1101:5220:1190 1:N:0:14
GGGGAAGGATCTTCGTCGAGTACGCTCAAAGAGTGAGATCGGAAG
+
FFFFFFFFFF,,:FF:FFFFFFFFF,FFFFFFFFFFFFFFFFFFF
@FS10000125:23:BPA73012-1407:1:1101:5820:1190 1:N:0:14
GGGGAACTTCGTCGAGTACGCTCAACGGTTCAGATCGGAAGAGCA
+
FFFFFFFFFFF,FFFFFF,,FFFFFFFFFFFFFFF,FFFFFFF,:
@FS10000125:23:BPA73012-1407:1:1101:6170:1190 1:N:0:14
GGGGAACTTCGTCGAGTACGCTCAAAATCACAGATCGGAAGAGCA
+
F::FFFFFFFF,:FFFFF,,FFFFFFF,FFFFFFF,FFFFFFF,,
@FS10000125:23:BPA73012-1407:1:1101:6970:1190 1:N:0:14
GGGGGCAAAATCTTCGTCGAGTACGCTCAAGTGGGAAGATCGGAA
+
FFFFFFFFFFF:::FFF,FFFF:FFFF:FFFFFFFFFFFF,FFFF
@FS10000125:23:BPA73012-1407:1:1101:7280:1190 1:N:0:14
GGGGGGTTAACTTCGTCGAGTACGCTCAATTAGCCAGATCGGAAG
+
FF:FFFFFFFF::FFFFFFFFFFFF,FFFFFFFFFFFFFFFFFFF
@FS10000125:23:BPA73012-1407:1:1101:7320:1190 1:N:0:14
GGGGGCAAAACTTCGTCGAGTACGCTCAATTGTCTAGATCGGAAG
+
FFFFFFFFFF:::FF:FFFFFFFFF,FFFFFFFFFFFFFFFFFFF
@FS10000125:23:BPA73012-1407:1:1101:7460:1190 1:N:0:14
GGGGGCTGAACTTCGTCGAGTACGCTCAAAAAGATAGATCGGAAG
+
FFFFFFFFFF:,:FF,FFFFFFFFF,FFFFFFFFFFFFFFFFFFF
@FS10000125:23:BPA73012-1407:1:1101:7880:1190 1:N:0:14
GCTGACAGAACTTCGTCGAGTACGCTCAATTGTAAAGATCGGAAG
+
,,,FFFFFFFFF::F:FFFFFFFFF,FFFFFFFFFFFFFFFFFFF
@FS10000125:23:BPA73012-1407:1:1101:8170:1190 1:N:0:14
GGGGCGTAAACTTCGTCGAGTACGCTCAAAAGGAGAGATCGGAAG
+
FFFFFFFFFFF::FF:FFFFFFFFF,FFFFFFFFFFFFFFFFFFF
@FS10000125:23:BPA73012-1407:1:1101:8680:1190 1:N:0:14
GGGGAGGAAACTTCGTCGAGTACGCTCAAGGGAACAGATCGGAAG
+
F,,FFFFFFFF::FFFFFFFFFFFF:FFFFFFFFFFFFFFFFFFF
@FS10000125:23:BPA73012-1407:1:1101:8770:1190 1:N:0:14
GGGGAGGCAACTGCGTCGAGTACGCTCAATGGGCAAGATCGGAAG
+
F:::F::FFF:FFFF,FF:,FFFFF,FFFFFFFFFFF:FF,F:FF
@FS10000125:23:BPA73012-1407:1:1101:8840:1190 1:N:0:14
GGGGCGCAGACTTCGTCGAGTACGCTCAAACACTAAGATCGGAAG
+
FFFFFFFFFF:,:FF:FFFFFFFFF,FFFFFFFFFFFFFFFFFFF
@FS10000125:23:BPA73012-1407:1:1101:9760:1190 1:N:0:14
GGGTGAAAACTTCGTCGAGTACGCTCAATGGTATAGATCGGAAGA
+
FFF:,FFFFFFFFFFFFFFFFFFFFFFF:F,,,:FFFFFFFFFFF
@FS10000125:23:BPA73012-1407:1:1101:10180:1190 1:N:0:14
GGGGGTGCAACTTCGTCGAGTACGCTCAAATGAACAGATCGGAAG
+
FFFFFFFFFF:,:FF:FFFFFFFFF,FFFFFFFFFFFFFFFFFFF
@FS10000125:23:BPA73012-1407:1:1101:10330:1190 1:N:0:14
GGGGCATGAACTTCGTCGAGTACGCTCAAATTTTCAGATCGGAAG
+
FFFFFFFFFF:,:FF:FFFFFFFFF,FFFFFFFFFFFFFFFFFFF
@FS10000125:23:BPA73012-1407:1:1101:10940:1190 1:N:0:14
GGGGCCTGAACTTCGTCGAGTACGCTCAAATGGTAAGATCGGAAG
+
FFFF,FFFFFFFFFFFFFF,FFFFFFFFFFFFFFFFFFFFFFFFF
@FS10000125:23:BPA73012-1407:1:1101:10970:1190 1:N:0:14
GGGGGCTCAACTTCGTCGAGTACGCTCAATGCAGAAGATCGGAAG
+
FFFFFFFFFF:,,FF,FFFFFFFFF:FFFFFFFFF,FFFFFFFFF
@FS10000125:23:BPA73012-1407:1:1101:11590:1190 1:N:0:14
GATGGCCTAACTTCGTCGAGTACGCTCAACGCAATAGATCGGAAG
+
,,F:,FFFFFFF,:F,FF,FFFFFF,FFFFFFFFFFFFFF:::::
@FS10000125:23:BPA73012-1407:1:1101:11640:1190 1:N:0:14
GGGGGTGTAACTTCGTCGAGTACGCTCAAGTAATCAGATCGGAAG
+
:,,F:FFFFFF::FF:FFF,FFFFF:FFFFFFFFFFFFFFFFFFF
@FS10000125:23:BPA73012-1407:1:1101:12610:1190 1:N:0:14
GGGGGATTAACTTCGTCGAGTACGCTCAAAATTGCAGATCGGAAG
+
F::F,F:F:F,::FF:FF,,FFFFF:F:FFFFF:F:FFFFFF:,F
@FS10000125:23:BPA73012-1407:1:1101:12920:1190 1:N:0:14
GGTGCCGAAACTTCGTCGAGTACGCTCAAGAATGTAGATCGGAAG
+
:,,:FFFFFFFF::F:FFFFFFFFF,FFFFFFFFFFFFFFFFFFF
@FS10000125:23:BPA73012-1407:1:1101:13380:1190 1:N:0:14
GGGGGTTCATCTTCGTCGAGTACGCTCAACGTAGAAGATCGGAAG
+
FFFFFFFFFFF,:FF,FFFFFFFFF,FFFFFFFFFFFFFFFFFFF
@FS10000125:23:BPA73012-1407:1:1101:14220:1190 1:N:0:14
GGGGAACGAACTTCGTCGAGTACGCTCAATACCCAAGATCGGAAG
+
FFFFFFFFFFFF:FF,FFFFFFFFF,FFFFFFFFFFFFFFFFFFF
@FS10000125:23:BPA73012-1407:1:1101:15660:1190 1:N:0:14
GGGGAAGGAACTTCGTCGAGTACGCTCAAAAATATAGATCGGAAG
+
F:,FFFFFFFF:,FF,FF:FFFFFF,FFFFFFFFFFFFFFFFFFF
@FS10000125:23:BPA73012-1407:1:1101:16220:1190 1:N:0:14
GGGGTGTCAACTTCGTCGACACGCTCAAGCTTTCAGATCGGAAGA
+
FFFFFFFFFFF,,FF:FFFFFFFFFFFFFFFFFFFFF,FFFF:FF
@FS10000125:23:BPA73012-1407:1:1101:1120:1200 1:N:0:14
GGGGCATGAACTTCGTCGAGTACGCTCAAGATTCTAGATCGGAAG
+
FFFFFFFFFFF:FFFFFFF,FFFFFFFFFFFFFFFFFFFFFFFFF
@FS10000125:23:BPA73012-1407:1:1101:1950:1200 1:N:0:14
GGCGGCATAACTTCGTCGAGTACGCTCAAACGTGCAGATCGGAAG
+
F,,F:FFFFFF::FF:FFFFFFFFF:FFFFFFFFFFFFFFFFFFF
@FS10000125:23:BPA73012-1407:1:1101:2880:1200 1:N:0:14
GGGGGTCAAACTTCGTCGAGTACGCTCAAAGTCATAGATCGGAAG
+
F:,F,FFFFF:::FF:FFFFFFFFF,FFFFFFFFFFFFFFFFFFF
@FS10000125:23:BPA73012-1407:1:1101:3360:1200 1:N:0:14
GGGGCGTCAACTTCGTCGAGTACGCTCAAAGGATCAGATCGGAAG
+
F::FFFFFFF:::FFFFFFFFFFFF:FFFFFFFFFFFFFFFFFFF
@FS10000125:23:BPA73012-1407:1:1101:3800:1200 1:N:0:14
GGGGGATTAACTTCGTCGAGTACGCTCAATATCCAAGATCGGAAG
+
FF,FFFFFFF:::FF:FFFFFFFFF,FFFFFFFFFFFFFFFFFFF
@FS10000125:23:BPA73012-1407:1:1101:3860:1200 1:N:0:14
GGGGCACTAACTTCGTCGAGTACGCTCAAGTTCCCAGATCGGAAG
+
FFFFFFFFFF:::FF:FFFFFFFFF:FFFFFFFFFFFFFFFFFFF
@FS10000125:23:BPA73012-1407:1:1101:3870:1200 1:N:0:14
GGGGGGGGTAACTGCGTCGAGTACGCTCAAGTTATGAGATCGGAA
+
F,,F:FFFFF:::FFFF:FFFF:FFFF:FFFFFFFFFFFF,FFFF
@FS10000125:23:BPA73012-1407:1:1101:3920:1200 1:N:0:14
GGGGGTTTAACTTCGTCGAGTACGCTCAAACCGTTAGATCGGAAG
+
FFFFFFFFFFF:FFFFFFFFFFFFF:FFFFFFFFFFFFFFFFFFF
@FS10000125:23:BPA73012-1407:1:1101:5500:1200 1:N:0:14
GGGGGAATAACCTCGTCGAGTACGCTCAACTAAGGAGATCGGAAG
+
FF:FFFFFFF:F:FF:FFFFFFFFF,FFFFFFFFFFFFFFFFFFF
@FS10000125:23:BPA73012-1407:1:1101:5620:1200 1:N:0:14
GGGGGGAGAACTTCGTCGAGTACGCTCAAATCTGAAGATCGGAAG
+
FFFFFFFFFF::FFF:FFFFFFFFF,FFFFFFFFFFFFFFFFFFF
@FS10000125:23:BPA73012-1407:1:1101:7040:1200 1:N:0:14
GGGGCTTTAACTTCGTCGAGTACGCTCAACAAATAAGATCGGAAG
+
:,,FFFFFFF:F:FF:FFFFFFFFF,FFFFFFFFFFFFFFFFFFF
@FS10000125:23:BPA73012-1407:1:1101:7070:1200 1:N:0:14
GCTGACCAACTTCGTCGAGTACGCTCAAATTATAAGATCGGAAGA
+
,,,:FFFFFFFFFFFFFFFFFFFFFFFFFFFFFFFFFFFFFFFFF
@FS10000125:23:BPA73012-1407:1:1101:7530:1200 1:N:0:14
GGGGGGAGAACTTCGTCGAGTACGCTCAATATTGTAGATCGGAAG
+
F,,F,,FFFFF::FF:FFFFFFFFF,FFFFFFFFFFFFFFFFFFF
@FS10000125:23:BPA73012-1407:1:1101:7620:1200 1:N:0:14
GGGGTGGAAACTTCGTCGAGTACGCTCAAGTGTCCAGATCGGAAG
+
FFFFFFFFFF:::FF:FFFFFFFFF,FFFFFFFFFFFFFFFFFFF
@FS10000125:23:BPA73012-1407:1:1101:8280:1200 1:N:0:14
GGGCAGCAACTTCGTCGAGTACGCTCAAGTTCTAAGATCGGAAGA
+
FF::FFFFFF::FFFFFFFFFFFFFFFFFFFFFFFFF:FFFFFFF
@FS10000125:23:BPA73012-1407:1:1101:8440:1200 1:N:0:14
GGGAACTTCGTCGAGTACGCTCAATCAAATAGATCGGAAGAGCAC
+
FF:,FFFFFF:FF:FFF,FFFF:FFFF,FFFFFFFFFFFF,F,F,
@FS10000125:23:BPA73012-1407:1:1101:8450:1200 1:N:0:14
GGGGGGGTCAACTTCGTCGAGTACGCTCAAATGTAGAGATCGGAA
+
FFFFFFFFFFFF,:FFF:FFFF:FFFF:FFFFFFFFFFFF:FFFF
@FS10000125:23:BPA73012-1407:1:1101:9130:1200 1:N:0:14
GGGGCAGGAACTTCGTCGAGTACGCTCAAATCAATAGATCGGAAG
+
FF:FFFFFFF:,,FF:FFFFFFFFF,FFFFFFFFFFFFFFFFFFF
@FS10000125:23:BPA73012-1407:1:1101:9540:1200 1:N:0:14
GGGCGTTAACTTCGTCGAGTAAGCTCAATCACCCAGATCGGAAGA
+
FFFFFFFFFF,,FFFFFFFFFFFFFFF:FFFFFFFFFFFFFFFFF
@FS10000125:23:BPA73012-1407:1:1101:10430:1200 1:N:0:14
GGGGGGAGAAATTCGTCGAGTACGCTCAAAAATCTAGATCGGAAG
+
F,,FFFFFFFF::FF:FFFFFFFFF,FFFFFFFFFFFFFFFFFFF
@FS10000125:23:BPA73012-1407:1:1101:10450:1200 1:N:0:14
GGGATAGAACTTCGTCGAGTACGCTCAAAGGACAAGATCGGAAGA
+
FFF:FFFFFF::FFFFFFFFFFFFFFF:FFFFFFFFFFFFFFFFF
@FS10000125:23:BPA73012-1407:1:1101:11230:1200 1:N:0:14
GTTGTAGAACTTCGTCGAGTACGCTCAACTTAACAGATCGGAAGA
+
,:F,FFFFFFFFFFFFF:FFFF,FFFFFFFFFFFFFFFFFF,FF,
@FS10000125:23:BPA73012-1407:1:1101:11260:1200 1:N:0:14
GGGGGCACAACTTCGTCGAGTACGCTCAAAGATTGAGATCGGAAG
+
FFFF,FFFFF:,,FF,FFFFFFFFF,FFFFF:FFFFFFFFFFFFF
@FS10000125:23:BPA73012-1407:1:1101:11480:1200 1:N:0:14
GGGGGGCCAACTTCGTCGAGTACGCTCAAAAGCTGAGATCGGAAG
+
F::FFFFFFF,,,FF,FFFFFFFFF,FFFFFFFFFFFFFFFF:FF
@FS10000125:23:BPA73012-1407:1:1101:12190:1200 1:N:0:14
GATGAACCAACTTCGTCGAGTACGCTCAAGTTTTAAGATCGGAAG
+
,,:,FFFFFFF::FF:FF::FFFFF,FFFFFFFFFFFFFF:FF::
@FS10000125:23:BPA73012-1407:1:1101:13470:1200 1:N:0:14
GATGTATAAACTTCGTCGAGTACGCTCAATAGAACAGATCGGAAG
+
,,F:FFFFFFFF::F:FF:FFF:FF,FFFFFFFFF:FFFF:FF::
@FS10000125:23:BPA73012-1407:1:1101:13490:1200 1:N:0:14
GGGGTTTGAACTTCGTCGAGTACGCTCAACTATGGAGATCGGAAG
+
FF:F,,FFFFFF:FF,FF:FFFFFF,FFF,,,,F,FFFFFFFFFF
@FS10000125:23:BPA73012-1407:1:1101:13880:1200 1:N:0:14
GGGGACTTCGTCGAGTACGCTCAATTTAAGAGATCGGAAGAGCAC
+
FF:FFFFFFF,FF:F:F:FFFFFF:,F:FFFFFFFFFFFF:F,F,
@FS10000125:23:BPA73012-1407:1:1101:14280:1200 1:N:0:14
GAGGATGGAACTTCGTCGAGTACGCTCAAAGATACAGATCGGAAG
+
F,FF:FFFFF,,,FF:FFF:FFFFF,FFFFFFFFFFFFFFFFFFF
@FS10000125:23:BPA73012-1407:1:1101:14900:1200 1:N:0:14
GGGGACACAACTTCGTCGAGTACGCTCAAACAGGAAGATCGGAAG
+
FFFFFFFFFFF,,FF,FFFFFFFFF,FFFFFFFFFFFFFFFFFFF
@FS10000125:23:BPA73012-1407:1:1101:15180:1200 1:N:0:14
GGGGCTCCAACTTCGTCGAGTACGCTCAAGACGCAAGATCGGAAG
+
FFF:FF::FFFFFF,FF:F:F:F:FFFFF,FF:FFFFFFFFFFF:
@FS10000125:23:BPA73012-1407:1:1101:15310:1200 1:N:0:14
GATTGAAAACTTCGTCGAGTACGCTCAAAAAAAAAGATCGGAAGA
+
,,:,,FFFFFFFFFFFFFFFFF:FFFFFFFFFFFFFFFFFF,:F,
@FS10000125:23:BPA73012-1407:1:1101:16070:1200 1:N:0:14
GGGGGTTCAACTTCGTCGAGTACGCTCAATTCCAAAGATCGGAAG
+
F,,F:FFFFFF,,FF:FF:,FFFFF,FFFFFFFFFFFFFF:FFFF
@FS10000125:23:BPA73012-1407:1:1101:16480:1200 1:N:0:14
GGGGGGACAACTTCGTCGAGTACGCTCAACTATCAAGATCGGAAG
+
FF:FFFFFFFF,:FF:FFFFFFFFF,FFFFFFFFFFFFFFFFFFF
@FS10000125:23:BPA73012-1407:1:1101:1640:1210 1:N:0:14
GGGGGTTCAGCTTCGTCGAGTACGCTCAATGATAGAGATCGGAAG
+
FFFFFFFFFFF,:FF:FFFFFFFFF,FFFFFFFFFFFFFFFFFFF
@FS10000125:23:BPA73012-1407:1:1101:1730:1210 1:N:0:14
GGGGGTTAATCTTCGTCGAGTACGCTCAAGGAGAAAGATCGGAAG
+
FFFFFFFFFF:::FF:FFFFFFFFF,FFFFFFFFFFFFFFFFFFF
@FS10000125:23:BPA73012-1407:1:1101:2020:1210 1:N:0:14
GGGGCAGAAACTTCGTCGAGTACGCTCAATGGACTAGATCGGAAG
+
FFFFFFFFFFF,:FF:FFFFFFFFF,FFFFFFFFFFFFFFFFFFF
@FS10000125:23:BPA73012-1407:1:1101:2130:1210 1:N:0:14
GGGGACAACTTCGTCGAGTACGCTCAAAAAAAAAGATCGGAAGAG
+
FFF:FFFFFF:FF:FFFFFF:FFFFFF:F:,F:FFFF:FFFFFFF
@FS10000125:23:BPA73012-1407:1:1101:2380:1210 1:N:0:14
GGGGTCGTAACTTCGTCGAGTACGCTCAAGATGTAAGATCGGAAG
+
FFFFFFFFFF:,,FF:FFFFFFFFF,FFFFFFFFFFFFFFFFFFF
@FS10000125:23:BPA73012-1407:1:1101:2540:1210 1:N:0:14
GGGGGCGGAACTTCGTCGAGTACGCTCAAAAACGGAGATCGGAAG
+
FFFFFFFFFF:,,FF,FFFFFFFFF,FFFFFFFFFFFFFFFF:FF
@FS10000125:23:BPA73012-1407:1:1101:2600:1210 1:N:0:14
GGGGGGTCAACTTCGTCGAGTACGCTCAATATAACAGATCGGAAG
+
FFFFFFFFFFF,,FF:FFFFFFFFF,FFFFFFFFFFFFFFFFFFF
@FS10000125:23:BPA73012-1407:1:1101:2650:1210 1:N:0:14
GGGGCGCAACTTCGTCGAGTACGCTCAATTATAAAGATCGGAAGA
+
F:,FFFFFFFF:FFFFFFFFFFFFFFF,FFFFFFFFFFFFFFFFF
@FS10000125:23:BPA73012-1407:1:1101:3040:1210 1:N:0:14
GGGGCGTTAACTTCGTCGAGTACGCTCAATAGGAAAGATCGGAAG
+
F:,F,,FFFF::,FF:FFFFFFFFF,FFF:F::F,FFFFFFFFFF
@FS10000125:23:BPA73012-1407:1:1101:3520:1210 1:N:0:14
GGGGGTACAACTTCGTCGAGTACGCTCAATTGAAAAGATCGGAAG
+
FFFF,FFFFF:,:FF:FFFFFFFFF,FFFFFFFFFFFFFFFFFFF
@FS10000125:23:BPA73012-1407:1:1101:3690:1210 1:N:0:14
GGGGGCCCAACTTCGTCGAGTACGCTCAATACGAAAGATCGGAAG
+
FF,FFFFFFF:::FF:FFFFFFFFF,FFFFFFFFFFFFFFFFFFF
@FS10000125:23:BPA73012-1407:1:1101:3970:1210 1:N:0:14
GGGGAGCCAACTTCGTCGAGTACGCTCAACAGAGTAGATCGGAAG
+
FFFFFFFFFF:,:FF,FFFFFFFFF:FFFFFFFFFFFFFFFFFFF
@FS10000125:23:BPA73012-1407:1:1101:4140:1210 1:N:0:14
GGGGTCGCAACTTCGTCGAGTACGCTCAATGGATAAGATCGGAAG
+
FFFFFFFFFF:::FF,FFFFFFFFF,FFFFFFFFFFFFFFFFFFF
@FS10000125:23:BPA73012-1407:1:1101:4370:1210 1:N:0:14
GGGGGGGAAACTTCGTCGAGTACGCTCAAGACAAGAGATCGGAAG
+
FF:FFFFFFFF::FF:FFFFFFFFF:FFFFFFFFFFFFFFFFFFF
@FS10000125:23:BPA73012-1407:1:1101:4630:1210 1:N:0:14
GGGGGACGGAACTTCGTCGAGTACGCTCAACAGGATAGATCGGAA
+
F:,FFFFFFFF:,:FFF:FFFF:FFFF:FFFFFFF,FFFF,FFFF
@FS10000125:23:BPA73012-1407:1:1101:4890:1210 1:N:0:14
GGGGTGATAACTTCGTCGAGTACGCTCAAACATGTAGATCGGAAG
+
FFFFFFFFFF,,,FF,FFFFFFFFF,FFFFFFFFFFFFFFFFFFF
@FS10000125:23:BPA73012-1407:1:1101:5140:1210 1:N:0:14
GGGGGACTCAACTTCGTCGAGTACGCTCAATAATGGAGATCGGAA
+
FFFFFFFFFF:,,:FFF:FFFF:FF,F:FF:FFFFFFFFF,FFFF
@FS10000125:23:BPA73012-1407:1:1101:5430:1210 1:N:0:14
GGGGTTTTAACTTCGTCGAGTACGCTCAAGAATAGAGATCGGAAG
+
F,,FFFFFFF,,,FF:FFFFFFFFF,FFFFFFFFFFFFFFFFFFF
@FS10000125:23:BPA73012-1407:1:1101:5450:1210 1:N:0:14
GGGGGTTAAACTTCGTCGAGTACGCTCAACCCCTTAGATCGGAAG
+
F:,FFFFFFF,::FF:FFFFFFFFF,FFFFFFFFFFFFFFFFFFF
@FS10000125:23:BPA73012-1407:1:1101:5630:1210 1:N:0:14
GGGACACAACTTCGTCGAGTACGCTCAATCCTTCAGATCGGAAGA
+
FF,FFFFFFF:,FFFFFFFFFFFFFFFFFFFFFFFFFFFFFF:FF
@FS10000125:23:BPA73012-1407:1:1101:5760:1210 1:N:0:14
GGGGCGCACCTTCGTCGAGTACGCTCAAGGAAAGAGATCGGAAGA
+
F:,FFFFFFF,,FFFFFFFFFFFFFFFFFFFFFFFFFFFFFFFFF
@FS10000125:23:BPA73012-1407:1:1101:5900:1210 1:N:0:14
GGGGCTGAAACTTCGTCGAGTACGCTCAAAGTTGTAGATCGGAAG
+
FFFFF,F:FFF::FF:FFFFFFFFF,FFFFFFFFFFFFFFFFFFF
@FS10000125:23:BPA73012-1407:1:1101:6200:1210 1:N:0:14
GGGAACTTCGTCGAGTACGCTCAAATGGGGAGATCGGAAGAGCAC
+
FFFFF:,,,:FFFF:FF,F,,F:,FFFFFFF:FF:FF:,FFF,F,
@FS10000125:23:BPA73012-1407:1:1101:6270:1210 1:N:0:14
GGGTGGAACTTCGTCGAGTACGCTCAATAGTGAAGATCGGAAGAG
+
FFFFFFFFFF,FF:FFFF:FFFFFFF:,FFFFFFFF,FFF,FFFF
@FS10000125:23:BPA73012-1407:1:1101:6650:1210 1:N:0:14
GGGGCTAACTTCGTCGAGTACGCTCAACAACTGAGATCGGAAGAG
+
FFFFFFFFFF:FF:FFFF:FFFFFFFF,FFFFFFFF,FFF:FFFF
@FS10000125:23:BPA73012-1407:1:1101:6830:1210 1:N:0:14
GGAGGGCAAAACTTCGTCGGTACGCTCAAGGGTATAGATCGGAAG
+
:,,F,:FFFFFF::FFF,F,FFFFF,FFFFFFFFFFFFFFFFFFF
@FS10000125:23:BPA73012-1407:1:1101:7210:1210 1:N:0:14
GGGGAAGCAACTTCGTCGAGTACGCTCAAAAGTAAAGATCGGAAG
+
FFFFFFFFFF,::FF,FFFFFFFFF,FFFFFFFFFFFFFFFFFFF
@FS10000125:23:BPA73012-1407:1:1101:7640:1210 1:N:0:14
GGGGAATAAACTTCGTCGAGTACGCTCAAAATATGAGATCGGAAG
+
FFFFFFFFFF:::FF,FFFFFFFFF,FFFFFFFFFFFFFFFFFFF
@FS10000125:23:BPA73012-1407:1:1101:8260:1210 1:N:0:14
GGGGGGACAACTTCGTCGAGTACGCTCAAGTCGATAGATCGGAAG
+
FFFFFFFFFF:,:FF:FFFFFFFFF,FFFFFFFFFFFFFFFFFFF
@FS10000125:23:BPA73012-1407:1:1101:8350:1210 1:N:0:14
GGGGACTAAACTTCGTCGAGTACGCTCAATGGTAGAGATCGGAAG
+
F,,FF,FFFFF:FFF:FFFFFFFFF,FFFF,,F,FFFFFFFFF:F
@FS10000125:23:BPA73012-1407:1:1101:8480:1210 1:N:0:14
GGGGATCAACTTCGTCGAGTACGCTCAAGTGCCTAGATCGGAAGA
+
FFFFFFFFFF::FFFFFFFFFFFFFFFFFFFFFFFFFFFFFFFFF
@FS10000125:23:BPA73012-1407:1:1101:8900:1210 1:N:0:14
GGGGTGGCAACTTCGTCGAGTACGCTCAAACCGATAGATCGGAAG
+
FFFFFFFFFF:::FF:FFFFFFFFF,FFFFFFFFFFFFFFFFFFF
@FS10000125:23:BPA73012-1407:1:1101:9120:1210 1:N:0:14
GGGGCAGAAACTTCGTCGAGTACGCTCAAAATACAAGATCGGAAG
+
F::FF:,FF:F:FF,FF:F::,F:FFFF,F:FFFFF,F:FF:FF,
@FS10000125:23:BPA73012-1407:1:1101:9270:1210 1:N:0:14
GGGGGTCAAACTTCGTCGAGTACGCTCAAGACTGAAGATCGGAAG
+
FFFFFFFFFF:,:FF:FFFFFFFFF,FFFFFFFFFFFFFFFFFFF
@FS10000125:23:BPA73012-1407:1:1101:9600:1210 1:N:0:14
GGGGGCCAACTTCGTCGAGTACGCTCAAATTGTAAGATCGGAAGA
+
FFFF,FFFFF:,FFFFFFFFFFFFFFF:F:FFFFFFFFFFFFFFF
@FS10000125:23:BPA73012-1407:1:1101:9820:1210 1:N:0:14
GGGGAACAAACTTCGTCGAGTACGCTCAAACTCAGAGATCGGAAG
+
FFFFF,F,FF:,:FF:FFFFFFFFF,FFF:F,,FFFFFFFFFFFF
@FS10000125:23:BPA73012-1407:1:1101:9860:1210 1:N:0:14
GGGGATGGAACTTCGTCGAGTACGCTCAATTTCTAAGATCGGAAG
+
FFFFFFFFFFF::FF:FFFFFFFFF:FFFFFFFFFFFFFFFFFFF
@FS10000125:23:BPA73012-1407:1:1101:9920:1210 1:N:0:14
GGGGCGGTAACTTCGTCGAGTACCTCAAGCATGCAGATCGGAAGA
+
FF,FFFFFFFF:,FF:FFFFFFFFFFFFFFFFFFFFF,FFFFFFF
@FS10000125:23:BPA73012-1407:1:1101:10020:1210 1:N:0:14
GGGACTTCGTCGAGTACGCTCAAACCTAGAGATCGGAAGAGCACA
+
FFFFFFFFFF:FFFFFFF,,FFFFF:F:FFFFFFFFFFFFF,:,F
@FS10000125:23:BPA73012-1407:1:1101:10180:1210 1:N:0:14
GGGGACGCACCTTCGTCGAGTACGCTAAAAGGGTGAGATCGGAAG
+
FFFFFFFFFFF,:FF,FFFFFFFFF:F,FFFFFFFFFFFFFFFFF
@FS10000125:23:BPA73012-1407:1:1101:10210:1210 1:N:0:14
GGGGTACCAACTTCGTCGAGTACGCTCAAACTTACAGATCGGAAG
+
FFFFFFFFFF:,,FF,FFFFFFFFF,FFFFFFFFFFFFFFFFFFF
@FS10000125:23:BPA73012-1407:1:1101:10610:1210 1:N:0:14
GGGGGGATAACTTCGTCGAGTACGCTCAACGGGTTAGATCGGAAG
+
FFFFFFFFFF,,,FF,FFFFFFFFF,FFFFFFFFFFFFFFFFFFF
@FS10000125:23:BPA73012-1407:1:1101:10680:1210 1:N:0:14
GGGGGTGATAACTTCGTCGAGTACGCTCAAGGTTACAGATCGGAA
+
FF:FFFFFFF::,:FFF:FFFF:FFFF:FFFFFFF,FFFF,FFFF
@FS10000125:23:BPA73012-1407:1:1101:11280:1210 1:N:0:14
GGGACTTCGTCGAGTACGCTCAACGGATGAGATCGGAAGAGCACA
+
FFFFFFF,,FFFFFFFFF:F::FF:FFFF,FFF,,FFF::F,F,,
@FS10000125:23:BPA73012-1407:1:1101:11960:1210 1:N:0:14
GGAGTGTAACTTCGTCGAGTACGCTCAAGTAATGAGATCGGAAGA
+
:,,FFFFFFF:FFFFFFFFFFFFFFFFFFFFFFFFFFFFFFFFFF
@FS10000125:23:BPA73012-1407:1:1101:11980:1210 1:N:0:14
GGGTAGGAACTTCGTCGAGTACGCTCAAATAGGTAGATCGGAAGA
+
FFFFFFFFFF,,FFFFFFFFFFFFFFF,FFFFFFFFFFFFFF:FF
@FS10000125:23:BPA73012-1407:1:1101:12140:1210 1:N:0:14
GGGGGCCAAACTTCGTCGAGTACGCTCAATAGGAGAGATCGGAAG
+
FFFFFFFFFF:,,FF,FFFFFFFFF,FFFFFFFFFFFFFFFFFFF
@FS10000125:23:BPA73012-1407:1:1101:12220:1210 1:N:0:14
GGGGGATTAACTTCGTCGAGTACGCTCAAAAAAGTAGATCGGAAG
+
:,FFFF:FFFF:,FF:FFF:FFFFF:FFFFF:FFFFFFFFFF:FF
@FS10000125:23:BPA73012-1407:1:1101:13770:1210 1:N:0:14
GGGGGGGAAACTTCGTCGAGTACGCTCAAACTGAAAGATCGGAAG
+
F,,FFFFFFFF::FF:FFFFFFFFF,FFFFFFFFFFFFFFFFFFF
@FS10000125:23:BPA73012-1407:1:1101:14190:1210 1:N:0:14
GGGGGCTCAACTTCGTCGAGTACGCTCAAAGATATAGATCGGAAG
+
FFFFFFFFFFF::FF:FFFFFFFFF,FFFFFFFFFFFFFFFFFFF
@FS10000125:23:BPA73012-1407:1:1101:14210:1210 1:N:0:14
GGGGTGCTAACTTCGTCGAGTACGCTCAACATTAGAGATCGGAAG
+
FFFFFFFFFFF:FFF:FFFFFFFFF,FFFFFFFFFFFFFFFFFFF
@FS10000125:23:BPA73012-1407:1:1101:14380:1210 1:N:0:14
GGGGTTGAACTTCGTCGAGTACGCTCAACGTTGAAGATCGGAAGA
+
FFFFFFFFFF:FFFFFFFFFFFFFFFFFFFFFFFFFFFFFFFFFF
@FS10000125:23:BPA73012-1407:1:1101:14510:1210 1:N:0:14
GGGGTGGATCTTCGTCGAGTACGCTCAATTAGGGAGATCGGAAGA
+
F:,FFFFFFF,,FFFFFFFFFFFFFFF:FFFFFFFFFFFFFFFFF
@FS10000125:23:BPA73012-1407:1:1101:14690:1210 1:N:0:14
GGGGCAACTTCGTCGAGTACGCTCAATCATTGAGATCGGAAGAGC
+
FF:FFFFFF:FF,FFFF:FFFF,FF:F:F:FFFFFF,FFFFFFF,
@FS10000125:23:BPA73012-1407:1:1101:15080:1210 1:N:0:14
GGGGGTTAAACTTCGTCGAGTACGCTCAATGGTAAAGATCGGAAG
+
F,:FFFFFFFF::FF:FFFFFFFFF,FFFFFFFFFFFFFFFFFFF
@FS10000125:23:BPA73012-1407:1:1101:15420:1210 1:N:0:14
GGGATAAAACTTCGTCGAGTACGCTCAATCTAGTAGATCGGAAGA
+
FFF,FF,FFFFFFFFFFFFFFFFFFFFF,:,:,,FFFFFFFFFFF
@FS10000125:23:BPA73012-1407:1:1101:15500:1210 1:N:0:14
GGGGATGTAACTTCGTCGAGTACGCTCAATAGGATAGATCGGAAG
+
FFFFFFFFFFF:,FF,FFFFFFFFF,FFFFFFFFFFFFFFFFFFF
@FS10000125:23:BPA73012-1407:1:1101:16250:1210 1:N:0:14
GATGCAACTTCGTCGAGTACGCTCAAGTCGAGAGATCGGAAGAGC
+
,,:,FFFFFFFF:FFFF:F:FF::FFFFFFFFFFF:,FFF,:FF,
@FS10000125:23:BPA73012-1407:1:1101:1300:1220 1:N:0:14
GGGGCGTGAACTTCGTCGAGTACGCTCAAATTCCTAGATCGGAAG
+
FFFFFFFFFFF::FF:FFFFFFFFF,FFFFFFFFFFFFFFFFFFF
@FS10000125:23:BPA73012-1407:1:1101:1340:1220 1:N:0:14
GGGGGGCGAACTTCGTCGAGTACGCTCAATACAGTAGATCGGAAG
+
FFFFFFFFFFF::FF:FFFFFFFFF:FFFFFFFFFFFFFFFFFFF
@FS10000125:23:BPA73012-1407:1:1101:1460:1220 1:N:0:14
GGGGATGCAACTTCGTCGAGTACGCTCAATGTTTTAGATCGGAAG
+
FFFFFFFFFFF::FF:FFFFFFFFF,FFFFFFFFFFFFFFFFFFF
@FS10000125:23:BPA73012-1407:1:1101:1640:1220 1:N:0:14
GGGGGCGCAACTTCGTCGAGTACGCTCAATGCAGGAGATCGGAAG
+
FFFFFFFFFF:::FF:FFFFFFFFF:FFFFFFFFFFFFFFFFFFF
@FS10000125:23:BPA73012-1407:1:1101:1660:1220 1:N:0:14
GGGGCGACAACTTCGTCGAGTACGCTCAAACTGTAAGATCGGAAG
+
FFFF,:F,F::FFF,FF,F:,,F,:FFFF,,,,FFF::,FF:FF:
@FS10000125:23:BPA73012-1407:1:1101:1690:1220 1:N:0:14
GGGGATAAACTTCGTCGAGTACGCTCAAGTTTTGAGATCGGAAGA
+
FF,FFFFFFF:,FFFFFFFFFFFFFFF:FFFFFFFFFFFFF,FFF
@FS10000125:23:BPA73012-1407:1:1101:2370:1220 1:N:0:14
GGGGATCAACTTCGTCGAGTACGCTCAATTCTGCAGATCGGAAGA
+
FFFFFFFFFF:,:FFFFFFFFFFFFFF,FFFFFFFFFFFFFF:FF
@FS10000125:23:BPA73012-1407:1:1101:2580:1220 1:N:0:14
GGGGACATAACTTCGTCGAGTACGCTCAAGTCAGAAGATCGGAAG
+
FFFFFFFFFF:,,FF,FFFFFFFFF,FFFFFFFFFFFFFFFFFFF
@FS10000125:23:BPA73012-1407:1:1101:2720:1220 1:N:0:14
GGGGAACTTCGTCGAGTACGCTCAAGGTAGAAGATCGGAAGAGCA
+
F,,FFFFFFFF,:FFFFF,,FFFFFFF,FFFFFFF,FFFFFFF,,
@FS10000125:23:BPA73012-1407:1:1101:2900:1220 1:N:0:14
GGGGCAACAACTTCGTCGAGTACGCTCAATGGAAAAGATCGGAAG
+
FFFFFFFFFFF:FFFFFFFFFFFFF:FFFFFFFFFFFFFFFFFFF
@FS10000125:23:BPA73012-1407:1:1101:2960:1220 1:N:0:14
GGGATTCAATTTCGTCGAGTACGCTCAATCTTCCAGATCGGAAGA
+
FFF:FFFFFF:F:FF:FFFFFFFFFFFFFFFFFFFFFFFFFFFFF
@FS10000125:23:BPA73012-1407:1:1101:3660:1220 1:N:0:14
GGGGGAATAACTTCGTCGAGTACGCTCAAAATTTTAGATCGGAAG
+
FFFF:FFFFF:::FF:FFFFFFFFF,FFFFFFFFFFFFFFFFFFF
@FS10000125:23:BPA73012-1407:1:1101:4060:1220 1:N:0:14
GGGGATTTAACTTCGTCGAGTACGCTCAACATCTTAGATCGGAAG
+
FFFFFFFFFF,::FF:FFFFFFFFF,FFFFFFFFFFFFFFFFFFF
@FS10000125:23:BPA73012-1407:1:1101:4510:1220 1:N:0:14
GGGGAATAAACTTCGTCGAGTACGCTCAAACTTAAAGATCGGAAG
+
F::FFFFFFF:,:FF:FFFFFFFFF,FFFFFFFFFFFFFFFFFFF
@FS10000125:23:BPA73012-1407:1:1101:4550:1220 1:N:0:14
GGGGGGTAAACTTCGTCGAGTACGCTCAATGGTTAAGATCGGAAG
+
F:,FFFFFFF::,FF:FFFFFFFFF,FFFFFFFFFFFFFFFFFFF
@FS10000125:23:BPA73012-1407:1:1101:5020:1220 1:N:0:14
GGGGTGACAACTTCGTCGAGTACGCTCAAAAATGTAGATCGGAAG
+
FFFFFFFFFF,,,FF:FFFFFFFFF,FFFFFFFFFFFFFFFFFFF
@FS10000125:23:BPA73012-1407:1:1101:5180:1220 1:N:0:14
GGGTATCAACTTCGTCGAGTACGCTCAAAACAATAGATCGGAAGA
+
FFFFFFFFFF:,FFFFFFFFFFFFFFF:FFFFFFFFFFFFFFFFF
@FS10000125:23:BPA73012-1407:1:1101:5390:1220 1:N:0:14
GGAGGGGTAACTTCGTCGAGTACGCTCAAATTAGTAGATCGGAAG
+
F,,F:FFFFFFF:FF:FFFFFFFFF,FFFFFFFFFFFFFFFFFFF
@FS10000125:23:BPA73012-1407:1:1101:6610:1220 1:N:0:14
GGGGCGGAACTTCGTCGAGTACGCTCAAATAAGAAGATCGGAAGA
+
FF:FF,:FFF::FFFFFFFFFFFFFFF:FFFFFFFFFFFFFFFFF
@FS10000125:23:BPA73012-1407:1:1101:7130:1220 1:N:0:14
GGGGCCAACTTCGTCGAGTACGCTCAATGAATAAGATCGGAAGAG
+
FF:FFFFFFF,FF:FFFF:FFFFFFF,,FFFFFFFF,FFF:FFFF
@FS10000125:23:BPA73012-1407:1:1101:7540:1220 1:N:0:14
GGGCAAGAACTTCGTCGAGTACGCTCAATATGATAGATCGGAAGA
+
FFFFFFFFFFFFFFFFFFFFFFFFFFF:FFFFFFFFFFFFFFFFF
@FS10000125:23:BPA73012-1407:1:1101:8380:1220 1:N:0:14
GGGGCTTCGTCGAGTACGCTCAATAAGATAGATCGGAAGAGCACA
+
FFFFFFFFFFFFFFFFFF:FFFFFFFFFFFFFFFFFFFFFF,F,:
@FS10000125:23:BPA73012-1407:1:1101:8390:1220 1:N:0:14
GGGGTTTCAACCTCGTCGAGTACGCTCAAGATGATAGATCGGAAG
+
F:,F,::FF:FF,:F:FF:FFFFFF,:FFFFFFFFFFFFFFFFFF
@FS10000125:23:BPA73012-1407:1:1101:8430:1220 1:N:0:14
GGGGCAGTAACTTCGTCGAGTACGCTCAAATACTAAGATCGGAAG
+
FFFFFFFFFFF,:FF:FFFFFFFFF,FFFFFFFFFFFFFFFFFFF
@FS10000125:23:BPA73012-1407:1:1101:8610:1220 1:N:0:14
GGGGCGGGAACTTCGTCGAGTACGCTCAATAATTTAGATCGGAAG
+
FFFFFFFFFF:::FF:FFFFFFFFF,FFFFFFFFFFFFFFFFFFF
@FS10000125:23:BPA73012-1407:1:1101:9410:1220 1:N:0:14
GGGGGATGCAACTTCGTCGAGTACGCTCAAGAGTGAAGATCGGAA
+
FFFFFFFFFFFF,:FFF:FFFF:FFFF:FFFFFFFFFFFF,FFFF
@FS10000125:23:BPA73012-1407:1:1101:9720:1220 1:N:0:14
GGGGCAGTAACTTCGTCGAGTACGCTCAAAGACAGAGATCGGAAG
+
FFFFFFFFFF::,FF:FFFFFFFFF,FFFFFFFFFFFFFFFFFFF
@FS10000125:23:BPA73012-1407:1:1101:10080:1220 1:N:0:14
GGGGGTAGCAACTTCGTCGAGTACGCTCAAGTGGACAGATCGGAA
+
FFFFFFF,:FFFF:,FF:FFFFFF,F:FFF:F,,F,F:,F:,FFF
@FS10000125:23:BPA73012-1407:1:1101:10090:1220 1:N:0:14
GGGGGAACAACTTCGTCGAGTACGCTCAAGGTAACAGATCGGAAG
+
FFFF,,FFFFF::FF:FFFFFFFFF,FFF,,FFF,FFFFFFFFFF
@FS10000125:23:BPA73012-1407:1:1101:10110:1220 1:N:0:14
GGGGGAACTTCGTCGAGTACGCTCAATAATTGAGATCGGAAGAGC
+
F,:FFFFFF::F,FFFF:FFFF,FF:F,FFFFFFF,,FFFFFFF,
@FS10000125:23:BPA73012-1407:1:1101:10150:1220 1:N:0:14
GGGAGGGGAAACTTCGTCGAGTACGCTCAAGATTACAGATCGGAA
+
F,,:FFFFFFFF::FFF:FFFF:FFFF:FFFFFFF,FFFF,FFFF
@FS10000125:23:BPA73012-1407:1:1101:10650:1220 1:N:0:14
GGGGCAATAACTTCGTCGAGTACGCTCAATGACATAGATCGGAAG
+
FFFF,,,:F,F::FF:FF:FFFFFF,FFF,,,:FFFFFFFFFFFF
@FS10000125:23:BPA73012-1407:1:1101:10680:1220 1:N:0:14
GGGGTGAAAACTTCGTCGAGTACGCTCAAACATGGAGATCGGAAG
+
F::FFFFFFF:,,FF:FFFFFFFFF,FFFFFFFFFFFFFFFFFFF
@FS10000125:23:BPA73012-1407:1:1101:10940:1220 1:N:0:14
GGGGCGGCAACTTCGTCAGTACGCTCAAAGTGACAGATCGGAAGA
+
FFFFFFFFFF:,,FF,FFFFFFFFFFF:FFFFFFFFFFFFFF:FF
@FS10000125:23:BPA73012-1407:1:1101:11240:1220 1:N:0:14
GGGGGGGGAACTTCGTCGAGTACGCTCAACTGGAGAGATCGGAAG
+
FF:FFFFFFF,::FF:FFFFFFFFF,FFFFFFFFFFFFFFFFFFF
@FS10000125:23:BPA73012-1407:1:1101:11300:1220 1:N:0:14
GGGGAACTTCGTCGAGTACGCTCAACCAAAAAGATCGGAAGAGCA
+
FFFFFFFFFFF,FFFFFF,,FFFFFFFFFFFFFFF,FFFFFFF,F
@FS10000125:23:BPA73012-1407:1:1101:11650:1220 1:N:0:14
GGGGACTGAACTTCGTCGAGTACGCTCAAGTTATAAGATCGGAAG
+
F:,FFFFFFF:,,FF,FFFFFFFFF,FFFFFFFFFFFFFFFFFFF
@FS10000125:23:BPA73012-1407:1:1101:11720:1220 1:N:0:14
GGGGAGGCAACTTCGTCGAGTACGCTCAACTCTTCAGATCGGAAG
+
F:,FFFFFFF:,:FF:FFFFFFFFF,FFFFFFFFFFFFFFFFFFF
@FS10000125:23:BPA73012-1407:1:1101:11960:1220 1:N:0:14
GGGGGTGTATCTTCGTCGAGTACGCTCAAGATTAAAGATCGGAAG
+
FF,FFFFFFF:,,FF,FFFFFFFFF,FFFFFFFFFFFFFFFFFFF
@FS10000125:23:BPA73012-1407:1:1101:12060:1220 1:N:0:14
GGGGCCCGAACTTCGTCGAGTACGCTCAAAGAAACAGATCGGAAG
+
FFFFFFFFFF:,,FF,FFFFFFFFF,FFFFFFFFFFFFFFFFFFF
@FS10000125:23:BPA73012-1407:1:1101:12220:1220 1:N:0:14
GGGGGAAAAACTTCGTCGAGTACGCTCAATACAGTAGATCGGAAG
+
FFF:,FFFFFFFFFFFFFF,:FFFFFFFFFFFFFFFFFFFFFFFF
@FS10000125:23:BPA73012-1407:1:1101:12480:1220 1:N:0:14
GGGAACTTCGTCGAGTACGCTCAAAATGACAGATCGGAAGAGCAC
+
F:,:FFFFFF,FF:F:F,FFFF:FFFFFFFFFFFFFFFFF,F,F,
@FS10000125:23:BPA73012-1407:1:1101:13330:1220 1:N:0:14
GGGGGAACTTCGTCGAGTACGCTCAACTACGTAGATCGGAAGAGC
+
FF:FFFFFFFFF,FFFF,FFFF,FFFF:FFFFFFF:,FFFFFFF,
@FS10000125:23:BPA73012-1407:1:1101:13980:1220 1:N:0:14
GGGGACAGAACTTCGTCGAGTACGCTCAACAGACTAGATCGGAAG
+
FFFFFFFFFF:,:FF:FFFFFFFFF,FFFFFFFFFFFFFFFFFFF
@FS10000125:23:BPA73012-1407:1:1101:14290:1220 1:N:0:14
GGGGAAGAAACTTCGTCGAGTACGCTCAAACATGTAGATCGGAAG
+
FFFFFFFFFFF::FF:FFFFFFFFF,FFFFFFFFFFFFFFFFFFF
@FS10000125:23:BPA73012-1407:1:1101:14700:1220 1:N:0:14
GGGGCATCAACTTCGTCGAGTACGCTCAAAAATAAAGATCGGAAG
+
FFFFFFFFFF:,,FF,FFFFFFFFF,FFFFFFFFFFFFFFFFFFF
@FS10000125:23:BPA73012-1407:1:1101:14850:1220 1:N:0:14
GGGGCCGCAACTTCGTCGAGTACGCTCAAGTGTATAGATCGGAAG
+
FFFFFFFFFFF,,FF,FFFFFFFFF,FFFFFFFFFFFFFFFFFFF
@FS10000125:23:BPA73012-1407:1:1101:14950:1220 1:N:0:14
GATGTCAAACTTCGTCGAGTACGCTCAAGAGACAAGATCGGAAGA
+
:,F:FFFFFFFFFFFFF:FFFF,FFFF:F:FFFFF,FFFF,,,:,
@FS10000125:23:BPA73012-1407:1:1101:15640:1220 1:N:0:14
GGGCTTCGTCGAGTACGCTCAAATCCTAAGATCGGAAGAGCACAC
+
FFFFFFFFFFFFF:FFF,:F,FFFF,:,FFFFFFFF:FFF,F:F:
@FS10000125:23:BPA73012-1407:1:1101:1340:1230 1:N:0:14
GGGGGATCAACTTCGTCGAGTACGCTCAAAGTGATAGATCGGAAG
+
FFFFFFFFFFF,:FF:FFF:FFFFF:FFFFFFFFFFFFFFFFFFF
@FS10000125:23:BPA73012-1407:1:1101:1690:1230 1:N:0:14
GGGGCCTTAACTTCGTCGAGTACGCTCAATTTATGAGATCGGAAG
+
F,,FFFFFFFF,,FF:FFFFFFFFF,FFFFFFFFFFFFFFFFFFF
@FS10000125:23:BPA73012-1407:1:1101:1930:1230 1:N:0:14
GGGGGGAAAACTTCGTCGAGTACGCTCAAAGTCTGAGATCGGAAG
+
F:,FF:FFFFF::FF:FFFFFFFFF:FFFFFFFFFFFFFFFFFFF
@FS10000125:23:BPA73012-1407:1:1101:1970:1230 1:N:0:14
GGGGCAGGACCTTCGTCGAGTACGCTCAAAGGAATAGATCGGAAG
+
FF,FFFFFFFF:FFFFFFFFFFFFF,FFFFFFFFFFFFFFFFFFF
@FS10000125:23:BPA73012-1407:1:1101:2060:1230 1:N:0:14
GGGGACTCAACTTCGTCGAGTACGCTCAAATGACAAGATCGGAAG
+
FFFFFF:FFFF,:FF:FFFFFFFFF,FFFFFFFFFFFFFFFFFFF
@FS10000125:23:BPA73012-1407:1:1101:2180:1230 1:N:0:14
GGGGCATTAACTTCGTCGAGTACGCTCAAAAATTAAGATCGGAAG
+
FF:FFFFFFF:,,FF:FFFFFFFFF:FFFFFFFFFFFFFFFFFFF
@FS10000125:23:BPA73012-1407:1:1101:2370:1230 1:N:0:14
GGGGCTATAACTTCGTCGAGTACGCTCAATGTGTCAGATCGGAAG
+
F:,FFFFFFFF,:FF:FFFFFFFFF,FFFFFFFFFFFFFFFFFFF
@FS10000125:23:BPA73012-1407:1:1101:2650:1230 1:N:0:14
GGGGGTGCACCTTCGTCGAGTACGCTCAAAAACACAGATCGGAAG
+
FFFFFFFFFFF,:FF:FFFFFFFFF,FFFFFFFFFFFFFFFFFFF
@FS10000125:23:BPA73012-1407:1:1101:3900:1230 1:N:0:14
GGGGCTACAACTTCGTCGAGTACGCTCAAAGTTCGAGATCGGAAG
+
FFFFFFFFFF:,,FF:FFFFFFFFF,FFFFFFFFFFFFFFFFFFF
@FS10000125:23:BPA73012-1407:1:1101:3960:1230 1:N:0:14
GGGGACAACTTCGTCGAGTACGCTCAAAGATACAGATCGGAAGAG
+
FFFFFFFFFF:FF:FFFF:FFFFFFFF:FFFFFFFF,FFF:FFFF
@FS10000125:23:BPA73012-1407:1:1101:5090:1230 1:N:0:14
GGGGTCGAACTTCGTCGAGTACGCTCAACTGTGGAGATCGGAAGA
+
F:,F,:FFFFFF:FFFFFFFF:FFFFFFFFFF:FFFF:FFFFFFF
@FS10000125:23:BPA73012-1407:1:1101:5470:1230 1:N:0:14
GATGGTCATAACTTCGTCGAGTACGCTCAACCGTAGAGATCGGAA
+
:,FF:FFFF:FF:,FFF,FFF:,FFFF,FFFFFFFFFFFF,FFFF
@FS10000125:23:BPA73012-1407:1:1101:6620:1230 1:N:0:14
GGGGTCGAACCTTCGTCGAGTACGCTCAATGATATAGATCGGAAG
+
FFFFFFFFFFF::FF:FFFFFFFFF,FFFFFFFFFFFFFFFFFFF
@FS10000125:23:BPA73012-1407:1:1101:7050:1230 1:N:0:14
GGGGATGAACTTCGTCGAGTACGCTCAAATCGTAAGATCGGAAGA
+
FF,FFFFFFF::FFFFFFFFFFFFFFFFFFFFFFFFFFFFFFFFF
@FS10000125:23:BPA73012-1407:1:1101:7740:1230 1:N:0:14
GGGGTGACACCTTCGTCGAGTACGCTCAAGGTGTAAGATCGGAAG
+
FFFFFFFFFF:,:FF:FFFFFFFFF,FFFFFFFFFFFFFFFFFFF
@FS10000125:23:BPA73012-1407:1:1101:8330:1230 1:N:0:14
GGGGTCTAAACTTCGTCGAGTACGCTCAAAATAAAAGATCGGAAG
+
F,,FF,:,F:FFFFFFFFF,FFFFFFFFFF,,FFFFFFFFFFFF:
@FS10000125:23:BPA73012-1407:1:1101:9000:1230 1:N:0:14
GGGGGTTGAACTTCGTCGAGTACGCTCAAACATTTAGATCGGAAG
+
FFFFFFFFFFF,:FF:FFFFFFFFF,FFFFFFFFFFFFFFFFFFF
@FS10000125:23:BPA73012-1407:1:1101:9140:1230 1:N:0:14
GGGGGGGAAACTTCGTCGAGTACGCTCAATAACTAAGATCGGAAG
+
FFFFFFFFFFF::FF:FFFFFFFFF,FFFFFFFFFFFFFFFFFFF
@FS10000125:23:BPA73012-1407:1:1101:10440:1230 1:N:0:14
GGGGTAGAAACTTCGTCGAGTACGCTCAACCTGTGAGATCGGAAG
+
FFFFFFFFFFF,::FFFFFFFFFFF,FFFFFFFFFF:FFF,:,FF
@FS10000125:23:BPA73012-1407:1:1101:10600:1230 1:N:0:14
GGGACTAACTTCGTCGAGTACGCTCAACCCGTTAGATCGGAAGAG
+
F,,,FFFFFF:FF:FFFF,FFFFFFFF:FFFFFFFF,FFF:FFFF
@FS10000125:23:BPA73012-1407:1:1101:11520:1230 1:N:0:14
GGGGTTGCAACTTCGTCGAGTACGCTCAAATTTTCAGATCGGAAG
+
FF:F,:FFFF:,,:F,FF:FFFFFF,FFFFFFFFFFFFFFFF:FF
@FS10000125:23:BPA73012-1407:1:1101:11640:1230 1:N:0:14
GGGGGTTTAACTTCGTCGAGTACGCTCAAGCTGGAAGATCGGAAG
+
:,,FFF:FFFF,,FF:FFFFFFFFF:FFFFFFFFFFFFFFFFFFF
@FS10000125:23:BPA73012-1407:1:1101:13180:1230 1:N:0:14
GGGGGGTCTAACTTCGTCGAGTACGCTCAAACGTTTAGATCGGAA
+
FFFFFFFFFFF:,:FFF:FFFF:FF:F:FFFFFFF,FFFF,FFFF
@FS10000125:23:BPA73012-1407:1:1101:13360:1230 1:N:0:14
GGGGCCTAAACTTCGTCGAGTACGCTCAAATATATAGATCGGAAG
+
FFFFFFFFFFF,,FF,FFFFFFFFF,FFFFFFFFFFFFFFFFFFF
@FS10000125:23:BPA73012-1407:1:1101:13460:1230 1:N:0:14
GGGGTTTCAACTTCGTCGAGTACGCTCAATTATCTAGATCGGAAG
+
FFFFFFFFFFF,,FF,FFFFFFFFF,FFFFFFFFFFFFFFFFFFF
@FS10000125:23:BPA73012-1407:1:1101:14070:1230 1:N:0:14
GGGGACTTCGTCGAGTACGCTCAAATTTCTAGATCGGAAGAGCAC
+
F,,FFFFFFF,FF:F:F,FFFFFFF,FFFFFFFFFFFFFF:F,F,
@FS10000125:23:BPA73012-1407:1:1101:14270:1230 1:N:0:14
GGGGGTCAAACTTCGTCGAGTACGCTCAAGTGGTGAGATCGGAAG
+
FFFFFFFFFFF:,FF:FFFFFFFFF,FFFFFFFFFFFFFFFFFFF
@FS10000125:23:BPA73012-1407:1:1101:14630:1230 1:N:0:14
GGGGTGATAACTTCGTCGAGTACGCTCAAGAATTGAGATCGGAAG
+
F,,F:,FFFFF,:FF:FFFFFFFFF:FFFFFFFFFFFFFFFFFF:
@FS10000125:23:BPA73012-1407:1:1101:14680:1230 1:N:0:14
GGGGGGGCAACTTCGTCGAGTACGCTCAATGTATTAGATCGGAAG
+
F:,FFFFFFFF,,FF:FFFFFFFFF,FFFFFFFFFFFFFFFFFFF
@FS10000125:23:BPA73012-1407:1:1101:15330:1230 1:N:0:14
GGGGGCTTAACTTCGTCGAGTACGCTCAAAATACTAGATCGGAAG
+
FFFFFFFFFFF:,FF,FFFFFFFFF,FFFFFFFFFFFFFFFFFFF
@FS10000125:23:BPA73012-1407:1:1101:15690:1230 1:N:0:14
GGGGCACAACTTCGTCGAGTACGCTCAAATCTGTAGATCGGAAGA
+
FFFFFFFFFF,:FFFFFFFFFFFFFFF:FFFFFFFFFFFFFFFFF
@FS10000125:23:BPA73012-1407:1:1101:15860:1230 1:N:0:14
GGGGACAACTTCGTCGAGTACGCTCAAATAAGTAGATCGGAAGAG
+
FFFFFFFFF:,FF:FFFF:FFFFFFF::FFFFFFFF:FFF:FFFF
@FS10000125:23:BPA73012-1407:1:1101:1680:1240 1:N:0:14
GGGGTTTAACTTCGTCGAGTACGCTCAATCCAATAGATCGGAAGA
+
F:,FFFFFFFF:FFFFFFFFFFFFFFF:FFFFFFFFFFFFFFFFF
@FS10000125:23:BPA73012-1407:1:1101:3090:1240 1:N:0:14
GGGGGGGGAACTTCGTCGAGTACGCTCAAGAATTGAGATCGGAAG
+
F::FFFFFFF:::FF:FFFFFFFFF:FFFFFFFFFFFFFFFFFFF
@FS10000125:23:BPA73012-1407:1:1101:3130:1240 1:N:0:14
GGGGTGACAACTTCGTCGAGTACGCTCAAGGGAATAGATCGGAAG
+
FFFFFFFFFFF::FFFFFF,FFFFF:FFFFFFFFFFFFFFFFFFF
@FS10000125:23:BPA73012-1407:1:1101:3230:1240 1:N:0:14
GATGGCTTAACTTCGTCGAGTACGCTCAACCTGCCAGATCGGAAG
+
:,:F,FFFFFFF::F:FFFFFFFFF:FFFFFFFFF:FFFF,:FFF
@FS10000125:23:BPA73012-1407:1:1101:3480:1240 1:N:0:14
GGGAGTTAACTTCGTCGAGTACGCTCAAGTTTGTAGATCGGAAGA
+
FF,:F:FFFF::FFFFFFFFFFFFFFFFFFFFFFFFFFFFFFFFF
@FS10000125:23:BPA73012-1407:1:1101:3530:1240 1:N:0:14
GGGCAGCAACTTCGTCGAGTACGCTCAGATGTGGAGATCGGAAGA
+
FF::FFFFFFF,FFFFFFFFFFFFFFFFFFFFFFFFFFFFFFFFF
@FS10000125:23:BPA73012-1407:1:1101:4930:1240 1:N:0:14
GGGGGCTAATCTTCGTCGAGTACGCTCAATTCAGTAGATCGGAAG
+
F:,FFFFFFF:::FFFFFFFFFFFF,FFFFFFFFFFFFFFFFFFF
@FS10000125:23:BPA73012-1407:1:1101:5500:1240 1:N:0:14
GGGGTCGTAACTTCGTCGAGTACGCTCAACCCAGTAGATCGGAAG
+
FFFFFFFFFF:::FF:FFFFFFFFF,FFFFFFFFFFFFFFFFFFF
@FS10000125:23:BPA73012-1407:1:1101:5600:1240 1:N:0:14
GGGGCAGCAACTTCGTCGAGTACGCTCAACGAATCAGATCGGAAG
+
F::FFFFFFF,FFFF:FFFFFFFFF,FFFFFFFFFFFFFFFFFFF
@FS10000125:23:BPA73012-1407:1:1101:5800:1240 1:N:0:14
GGGGCAAGAACTTCGTCGAGTACGCTCAAAGCCCAAGATCGGTAG
+
F:,FFFFFFFF,:FFFF:F,FFFFF:FF:FFFFFFFFFFF,F,F,
@FS10000125:23:BPA73012-1407:1:1101:5860:1240 1:N:0:14
GGGGATGAAACTTCGTCGAGTACGCTCAACGTTAAAGATCGGAAG
+
FFFFFFFFFF:::FF:FFFFFFFFF,FFFFFFFFFFFFFFFFFFF
@FS10000125:23:BPA73012-1407:1:1101:5940:1240 1:N:0:14
GGGACAAACTTCGTCGAGTACGCTCAAATATAAAGATCGGAAGAG
+
FFFFFFFFFF:FF:FFFF:FFFFFFF:,FFFFFFFF,FFF,FFFF
@FS10000125:23:BPA73012-1407:1:1101:6220:1240 1:N:0:14
GGGGGACAATTTCGTCGAGTACGCTCAACCATGTAGATCGGAAGA
+
FFFFFFFFFFFFFFFFFFFFFFFFFFFFFFFFFFFFFFFFFFFFF
@FS10000125:23:BPA73012-1407:1:1101:6240:1240 1:N:0:14
GGGGTATGAACTTCGTCGAGTACGCTCAACTAGTGAGATCGGAAG
+
F::FFFFFFFF,:FF:FFFFFFFFF,FFFFFFFFFFFFFFFFFFF
@FS10000125:23:BPA73012-1407:1:1101:7490:1240 1:N:0:14
GGGGGCGGAACTTCGTCGAGTACGTTCAATCGGGGAGATCGGAAG
+
FFFFFFFFFF:::FF,FFFFFFFFF,FFFFFFFFFFFFFFFFFFF
@FS10000125:23:BPA73012-1407:1:1101:7640:1240 1:N:0:14
GGGGAATAAACTTCGTCGAGTACGCTCAAAATATGAGATCGGAAG
+
F:,FFFFFFFF::FF:FFFFFFFFF,FFFFFFFFFFFFFFFFFFF
@FS10000125:23:BPA73012-1407:1:1101:7730:1240 1:N:0:14
GAGGTTGAACTTCGTCGAGTACGCTCAAGTGGAGAGATCGGAAGA
+
F,FFFFFFFF,,FFFFFFFFFFFFFFFFFFFFFFFFFFFFFFFFF
@FS10000125:23:BPA73012-1407:1:1101:7780:1240 1:N:0:14
GGGGGCTGAACTTCGTCGAGTACGCTCAAAAAATTAGATCGGAAG
+
FFFFFFFFFF,,:FF:FFFFFFFFF,FFFFFFFFFFFFFFFFFFF
@FS10000125:23:BPA73012-1407:1:1101:10090:1240 1:N:0:14
GGGGGTCAAACTTCGTCGAGTACGCTCAATGCCGTAGATCGGAAG
+
F::F:FFFFF:,:FF:FFFFFFFFF,FFFFFFFFFFFFFFFFFFF
@FS10000125:23:BPA73012-1407:1:1101:10740:1240 1:N:0:14
GGGCTCTAACTTCGTCGAGTACGCTCAATCACCGAGATCGGAAGA
+
FFFF,FFFFFF:FFFFFFFFFFFFFFF:FFFFFFFFFFFFFFFFF
@FS10000125:23:BPA73012-1407:1:1101:10780:1240 1:N:0:14
GGGGTAGGAACTTCGTCGAGTACGCTCAAGGGGACAGATCGGAAG
+
FFFFFFFFFFF,:FF:FFFFFFFFF,FFFFFFFFFFFFFFFFFFF
@FS10000125:23:BPA73012-1407:1:1101:11690:1240 1:N:0:14
GGGGGGCCAAACTTCGTCGAGTACGCTCAAGAATTAAGATCGGAA
+
:,,F:FFFFFFF,:FFF:FFFF:FFFFFFFFFFFFFFFFF,FFFF
@FS10000125:23:BPA73012-1407:1:1101:12260:1240 1:N:0:14
GGGGGCCAAACTTCGTCGAGTACGCTCAAGTAGATAGATCGGAAG
+
FFFFFFFFFF:,,FF:FFFFFFFFF,FFFFFFFFFFFFFFFFFFF
@FS10000125:23:BPA73012-1407:1:1101:13240:1240 1:N:0:14
GGGGATGGAACTTCGTCGAGTACGCTCAATGACTCAGATCGGAAG
+
FFFFFFFFFF:,,FF:FFFFFFFFF,FFFFFFFFFFFFFFFFFFF
@FS10000125:23:BPA73012-1407:1:1101:13480:1240 1:N:0:14
GGGGGGCAAACTTCGTCGAGTACGCTCAAACAAACAGATCGGAAG
+
FF,FFFFFFFF::FF:FFFFFFFFF,FFFFFFFFFFFFFFFFFFF
@FS10000125:23:BPA73012-1407:1:1101:13530:1240 1:N:0:14
GGGAGAAAACTTCGTCGAGTACGCTCAAGCGAGTAGATCGGAAGA
+
FF::FFFFFF,,FFFFFFFFFFFFFFFFFFFFFFFFFFFFFFFFF
@FS10000125:23:BPA73012-1407:1:1101:14230:1240 1:N:0:14
GGGGGGGGAAACTTCGTCGAGTACGCTCAATCTTTAAGATCGGAA
+
F::F,,,,,FFF,,FFF,FFFFFFFFFFFFFF:FFFFFFF,F,F,
@FS10000125:23:BPA73012-1407:1:1101:14430:1240 1:N:0:14
GATGGAGTAACTTCGTCGAGTACGCTCAAGTTGAAAGATCGGAAG
+
:,:,,FFFFFFF::F:FF:,FFFFF,FFFFFFFFFFFFFF,FFFF
@FS10000125:23:BPA73012-1407:1:1101:14580:1240 1:N:0:14
GGGGGATCAACTTCGTCGAGTACGCTCAATAGACCAGATCGGAAG
+
FFFFFFFFFF:,,FF,FFFFFFFFF,FFFFFFFFFFFFFFFFFFF
@FS10000125:23:BPA73012-1407:1:1101:14670:1240 1:N:0:14
GGGGTAGGAACTTCGTCGAGTACGCTCAACGTGCAAGATCGGAAG
+
F,,FFFFFFFF::FF,FF:FFFFFF,FFFFFFFFFFFFFFFFFFF
@FS10000125:23:BPA73012-1407:1:1101:14750:1240 1:N:0:14
GGGGGATGAACTTCGTCGAGTACGCTCAAGTCACGAGATCGGAAG
+
F,,FFFFFFFF:,:F,FF,FFFFFF,FFFFFFFFFF:FFF,F:FF
@FS10000125:23:BPA73012-1407:1:1101:16180:1240 1:N:0:14
GGGGGTAAAACTTCGTCGAGTACGCTCAATCGCCGAGATCGGAAG
+
FFFFFFFFFFFF:FF:FFFFFFFFF,FFFFFFFFFFFFFFFFFFF
@FS10000125:23:BPA73012-1407:1:1101:1460:1250 1:N:0:14
GGGGGAACAACTTCGTCGAGTACGCTCAAAAAGTAAGATCGGAAG
+
FFFFFFFFFF:,:FF:FFFFFFFFF,FFFFFFFFFFFFFFFFFFF
@FS10000125:23:BPA73012-1407:1:1101:1520:1250 1:N:0:14
GGGGGGAGAACTTCGTCGAGTACGCTCAAGAGTAAAGATCGGAAG
+
FF:FFFFFFF:,:FF:FFFFFFFFF,FFFFFFFFFFFFFFFFFFF
@FS10000125:23:BPA73012-1407:1:1101:2050:1250 1:N:0:14
GGGGCCGGAACTTCGTCGAGTACGCTCAAACAATAAGATCGGAAG
+
FFFFFFFFFFF::FFFFFFFFFFFF,FFFFFFFFFFFFFFFFFFF
@FS10000125:23:BPA73012-1407:1:1101:2180:1250 1:N:0:14
GGGAATGAACATTCGTCGAGTACGCTCAAGTTCGGAGATCGGAAG
+
FFFFFFFFFFF,:FF:FFFFFFFFF,FFFFFFFFFFFFFFFFFFF
@FS10000125:23:BPA73012-1407:1:1101:2320:1250 1:N:0:14
GGGGGGACAACTTCGTCGAGTACGCTCAAGATTGAAGATCGGAAG
+
FFFFFFFFFF:,,FF:FFFFFFFFF,FFFFFFFFFFFFFFFFFFF
@FS10000125:23:BPA73012-1407:1:1101:2420:1250 1:N:0:14
GGGGGCACAACTTCGTGCCCCCAGATCGGGAGAGCACACGTCTGA
+
FFFFFFFFFF,,:FF:F::FFFFFF,FFFFFFFFFF,FFFF,,F:
@FS10000125:23:BPA73012-1407:1:1101:2760:1250 1:N:0:14
GGGGGCCTAACTTCGTCGAGTACGCTCAAAGACATAGATCGGAAG
+
FFFFFFFFFF:::FFFFFFFFFFFF:FFFFFFFFFFFFFFFFFFF
@FS10000125:23:BPA73012-1407:1:1101:3450:1250 1:N:0:14
GGGGAAAGAACTTCGTCGAGTACGCTCAAATCCTGAGATCGGAAG
+
FF:FFFFFFF:,,FF:FFFFFFFFF,FFFFFFFFFFFFFFFFFFF
@FS10000125:23:BPA73012-1407:1:1101:4390:1250 1:N:0:14
GGGGGTCTAACTTCGTCGAGTACGCTCAATACTTAAGATCGGAAG
+
F:,FFFFFFF:,:FF:FFFFFFFFF,FFFFFFFFFFFFFFFFFFF
@FS10000125:23:BPA73012-1407:1:1101:4880:1250 1:N:0:14
GGGGTGCAACTTCGTCGAGTACGCTCAAACATTTAGATCGGAAGA
+
FFFFFFF:FF::FFFFFFFFF:FFFFFFFFF:FF,FF,FFFFFFF
@FS10000125:23:BPA73012-1407:1:1101:5590:1250 1:N:0:14
GGGGGCCAACTTCGTCGAGTACGCTCAACTCACCAGATCGGAAGA
+
F,,FFFFFFFF:FFFFFFFFFFFFFFFFFFFFFFFFFFFFFFFFF
@FS10000125:23:BPA73012-1407:1:1101:5820:1250 1:N:0:14
GGGGGAACAAACTTCGTCGAGTACGCTCAAATATATAGATCGGAA
+
FFFFFFFFFFF:,:FFF,FFFF:FF:F:FFFFFFF,FFFF,FFFF
@FS10000125:23:BPA73012-1407:1:1101:5890:1250 1:N:0:14
GGGGGTCTAACTTCGTCGAGTACGCTCAACAGTAAAGATCGGAAG
+
FFFFFF,,FFFFFFF:FFFFFFFFF,FFF:F,FFFFFFFFFFFFF
@FS10000125:23:BPA73012-1407:1:1101:6260:1250 1:N:0:14
GGGGGTGTAACTTCGTCGAGTACGCTCAAATCTGAAGATCGGAAG
+
FFFFFFFFFF:,:FF:FFFFFFFFF,FFFFFFFFFFFFFFFFFFF
@FS10000125:23:BPA73012-1407:1:1101:6730:1250 1:N:0:14
GGGTGTAAACTTCGTCGAGTACGCTCAAGAGTATAGATCGGAAGA
+
FFFFFFFFFF:,FFFFFFFFFFFFFFFFFFFFFFFFFFFFFFFFF
@FS10000125:23:BPA73012-1407:1:1101:6820:1250 1:N:0:14
GGGGGGCAAAACTTCGTCGGTACGCTCAAGGGTATAGATCGGAAG
+
FFFFFFFFFFF:,:FFF,FFFFFFF,F:FFFFFFFFFFFFFF:FF
@FS10000125:23:BPA73012-1407:1:1101:7100:1250 1:N:0:14
GGGGTGGCAACTTCGTCGAGTACGCTCAAAAAAGGGGATCGGAAG
+
FFFFFFFFFF:::FF:FFFFFFFFF,FFFFFFFFFFFFFFFFFFF
@FS10000125:23:BPA73012-1407:1:1101:7240:1250 1:N:0:14
GGGGGCCAAACTTCGTCGAGTACGCTCAAGAATTGAGATCGGAAG
+
FF:F,FFFFF:,:FFFFFF,FFFFF:FFFFFFFFFFFFFFFFFFF
@FS10000125:23:BPA73012-1407:1:1101:7290:1250 1:N:0:14
GGGGGGTAAATTCGTCGAGTACGCTCAAGAGTAAAGATCGGAAGA
+
FFFFFFFFFFFFFFFFFFFFFFFFFFFFFFFFFFFFFFFFFFFFF
@FS10000125:23:BPA73012-1407:1:1101:7560:1250 1:N:0:14
GGGATGCAACTTCGTCGAGTACGCTCAAGGGTTTAGATCGGAAGA
+
FFFFFFFFFF,,FFFFFFFFFFFFFFFFFFFFFFFFFFFFFFFFF
@FS10000125:23:BPA73012-1407:1:1101:7600:1250 1:N:0:14
GGGGGCACAACTTCGTCGAGTACGCTCAATGGACAAGATCGGAAG
+
FFFFFFFFFF:,:FF,FFFFFFFFF,FFFFFFFFFFFFFFFFFFF
@FS10000125:23:BPA73012-1407:1:1101:8250:1250 1:N:0:14
GGGGAGGTAACTTCGTCGAGTACGCTCAAGCACAGAGATCGGAAG
+
FFFFFFFFFF:,:FF:FFFFFFFFF,FFFFFFFFFFFFFFFFFFF
@FS10000125:23:BPA73012-1407:1:1101:8600:1250 1:N:0:14
GGGGACCAAACTTCGTCGAGTACGCTCAATATGAAAGATCGGAAG
+
FFFFFFFFFFF:FFFFFFFFFFFFF:FFFFFFFFFFFFFFFFFFF
@FS10000125:23:BPA73012-1407:1:1101:9170:1250 1:N:0:14
GGGGATGCAACTTCGTCGAGTACGCTCAATCGCAAAGATCGGAAG
+
FFFF,FFFFFF,:FFFFFFFFFFFF:FFFFFFF::FFFFFFFFFF
@FS10000125:23:BPA73012-1407:1:1101:9200:1250 1:N:0:14
GGGACCAAACTTCGTCGAGTACGCTCAAGTCTTCAGATCGGAAGA
+
FFF:FFFFFF,,FFFFFFFFFFFFFFFFFFFFFFFFFFFFFFFFF
@FS10000125:23:BPA73012-1407:1:1101:9470:1250 1:N:0:14
GGGGGTCTAACTTCGTCGAGTACGCTCAAGGTAGTAGATCGGAAG
+
FFFFFFFFFF::,FF:FFFFFFFFF,FFFFFFFFFFFFFFFFFFF
@FS10000125:23:BPA73012-1407:1:1101:9500:1250 1:N:0:14
GGGGCTTAAACTTCGTCGAGTACGCTCAATAGTAAAGATCGGAAG
+
FFFFFFFFFFFFFFFFFFFFFFFFF:FFFFFFFFFFFFFFFFFFF
@FS10000125:23:BPA73012-1407:1:1101:9880:1250 1:N:0:14
GGGGGGTTAACTTCGTCGAGTACGCTCAAGCAGGAAGATCGGAAG
+
FFFFFFFFFF:,,FF:FFFFFFFFF,FFFFFFFFFFFFFFFFFFF
@FS10000125:23:BPA73012-1407:1:1101:9970:1250 1:N:0:14
GGGCTTTAACTTCGTCGAGTACGCTCAAACCGGAAGATCGGAAGA
+
FFFFFFFFFF,,FFFFFFFFFFFFFFF:FFFFFFFFFFFFFF:FF
@FS10000125:23:BPA73012-1407:1:1101:10180:1250 1:N:0:14
GGGGTAGTAACTTCGTCGAGTACGCTCAATAGTGGAGATCGGAAG
+
FFFFFFFFFF:,,FF,FFFFFFFFF,FFFFFFFFFFFFFFFFFFF
@FS10000125:23:BPA73012-1407:1:1101:10260:1250 1:N:0:14
GGGCGCCAACTTCGTCGAGTACGCTCAACTGGCCAGATCGGAAGA
+
FFFFFFFFFF,,FFF:FFFFFFFFFFF:FFFFFFFFFFFFFFFFF
@FS10000125:23:BPA73012-1407:1:1101:10280:1250 1:N:0:14
GGGGTCGCAATTTCGTCGAGTACGCTCAATGGTCCAGATCGGAAG
+
FFFFFFFFFF,,:FF,FFFFFFFFF,FFFFFFFFFFFFFFFFFFF
@FS10000125:23:BPA73012-1407:1:1101:10770:1250 1:N:0:14
GGGGGCTTAACTTCGTCGAGTACGCTCAACTATCAAGATCGGAAG
+
FFFFFFFFFFF,:FF:FFFFFFFFF,FFFFFFFFFFFFFFFFFFF
@FS10000125:23:BPA73012-1407:1:1101:11040:1250 1:N:0:14
GGGGCTCAACTTCGTCGAGTACGCTCAAAAGGTCAGATCGGAAGA
+
FFFFFFFFFF,,FFFFFFFFFFFFFFF:FFFFFFFFFFFFFFFFF
@FS10000125:23:BPA73012-1407:1:1101:11500:1250 1:N:0:14
GGGTTACAACTTCGTCGAGTACGCTCAAATCAGGAGATCGGAAGA
+
FFFFFFFFFF,,FFFFFFFFFFFFFFF,FFFFFFFFFFFFFFFFF
@FS10000125:23:BPA73012-1407:1:1101:12130:1250 1:N:0:14
GGGAAACTTCGTGAGTACGCTCAAACTAAAAGATCGGAAGAGCAC
+
FF,:FFFFFFF:F:F:F,FF:F:FFFF,F:FFFFFFFFFF:F,F,
@FS10000125:23:BPA73012-1407:1:1101:13150:1250 1:N:0:14
GATGCGGAAACTTCGTCGAGTACGCTCAAGGAATGAGATCGGAAG
+
:,FFF,FFFFFF:,F:FF::FF:FF,FFFFFFFFF,FFFF,FFF:
@FS10000125:23:BPA73012-1407:1:1101:13180:1250 1:N:0:14
GGGGGCCCAACTTCGTCGAGTACGCTCAAAAAGAAAGATCGGAAG
+
FFFFFFFFFF:,,FF:FFFFFFFFF,FFFFFFFFFFFFFFFFFFF
@FS10000125:23:BPA73012-1407:1:1101:13830:1250 1:N:0:14
GGGGGGAAAACTTCGTCGAGTACGCTCAATACTGTAGATCGGAAG
+
F:,FFFFFFFF:,FF,FFFFFFFFF,FFFFFFFFFFFFFFFFFFF
@FS10000125:23:BPA73012-1407:1:1101:13870:1250 1:N:0:14
GGGGCACGAACTTGTCGAGTACGCTCAAAACTGAAGATCGGAAGA
+
FFFFFFFFFFF::FFFFFFFFFFFFFF:FFFFFFFFFFFFFFFFF
@FS10000125:23:BPA73012-1407:1:1101:14010:1250 1:N:0:14
GGGCCAAACTTCGTCGAGTACGCTCAAAACTTCAGATCGGAAGAG
+
FFFFFFFFF:,FF:FFFF:FFFFFFFFFFFFFFFFF:FFF:FFFF
@FS10000125:23:BPA73012-1407:1:1101:14600:1250 1:N:0:14
GGGGGATAAACTTCGTCGAGTACGCTCAAGGCTGTAGATCGGAAG
+
FFFFFFFFFFF::FF:FFFFFFFFF,FFFFFFFFFFFFFFFFFFF
@FS10000125:23:BPA73012-1407:1:1101:14720:1250 1:N:0:14
GGGGTGACAACTTCGTCGAGTACGCTCAAAGTAGGAGATTGGAAG
+
FFF:FF:FFF:::F:FFFF:F:FFF:FFFFFF:,FFFF:FF:FF:
@FS10000125:23:BPA73012-1407:1:1101:15170:1250 1:N:0:14
GGGGTTAACTTCGTCGAGTACGCTCAACGAGGTAGATCGGAAGAG
+
FFFFFFFFFF,FF:FFFF:FFFFFFF::FFFFFFFF,FFF:FFFF
@FS10000125:23:BPA73012-1407:1:1101:15330:1250 1:N:0:14
GGGGTCTTAACTTCGTCGAGTACGCTCAAAAGAACAGATCGGAAG
+
FFFF:FFFFFF::FF:FFFFFFFFF,FFFFFFFFFFFFFFFFFFF
@FS10000125:23:BPA73012-1407:1:1101:15340:1250 1:N:0:14
GGGGTTCTAACTTCGTCGAGTACGCTCAACTTTCGAGATCGGAAG
+
FFFFFFFFFFF::FF,FFFFFFFFF,FFFFFFFFFFFFFFFFFFF
@FS10000125:23:BPA73012-1407:1:1101:15590:1250 1:N:0:14
GATTGGGAACTTCGTCGAGTACGCTCAATTGACGAGATCGGAAGA
+
,,F,,,:FFFFFF:FFF::FFF,FFFFFFFFFFFF:FFFF,,::,
@FS10000125:23:BPA73012-1407:1:1101:1520:1260 1:N:0:14
GGGGATACAACTTCGTCGAGTACGCTCAAAATAGTAGATCGGAAG
+
F::FFFFFFFF::FF:FFFFFFFFF,FFFFFFFFFFFFFFFFFFF
@FS10000125:23:BPA73012-1407:1:1101:1760:1260 1:N:0:14
GGGGTCCGAACTTCGTCGAGTACGCTCAAAGAAATAGATCGGAAG
+
FFFFFFFFFFF:FFFFFFFFFFFFF:FFFFFFFFFFFFFFFFFFF
@FS10000125:23:BPA73012-1407:1:1101:2010:1260 1:N:0:14
GGGGTTTTAACTTCGTCGAGTACGCTCAATGCAGTAGATCGGAAG
+
FF:F,FF:F,F:,,F:FF:FFF:FF,:FF,,,,,FFFFFFFFFFF
@FS10000125:23:BPA73012-1407:1:1101:2120:1260 1:N:0:14
GGGGTGGCAACTTCGTCGAGTACGCTCAAAAAATAAGATCGGAAG
+
FFFFFFFFFFF::FF:FFFFFFFFF,FFFFFFFFFFFFFFFFFFF
@FS10000125:23:BPA73012-1407:1:1101:2160:1260 1:N:0:14
GGGGCATGAACTTCGTGGAGTACGCTCAAACCGGCAGATCGGAAG
+
FFFFFFFFFFF,:FFFFFFFFFFFF,FFFFFFFFFFFFFFFFFFF
@FS10000125:23:BPA73012-1407:1:1101:2210:1260 1:N:0:14
GGGGCGATAACTTCGTCGAGTACGCTCAATTCAAAAGATCGGAAG
+
FF:FFFFFFFF,:FF:FFFFFFFFF,FFFFFFFFFFFFFFFFFFF
@FS10000125:23:BPA73012-1407:1:1101:2660:1260 1:N:0:14
GGGGATGAACATCGTCGAGTACGCTCAAGCGAGTAGATCGGAAGA
+
FFFFFFFFFFF:FFFFFFFFFFFFFFFFFFFFFFFFFFFFFFFFF
@FS10000125:23:BPA73012-1407:1:1101:3420:1260 1:N:0:14
GGGTGGGAACTTCGTCGAGTACGCTCAATAAAAGAGATCGGAAGA
+
FFFFFFFFFF::FFFFFFFFFFFFFFF,FFFFFFFFFFFFFFFFF
@FS10000125:23:BPA73012-1407:1:1101:3450:1260 1:N:0:14
GGGGGTTTAACTTCGTCGAGTACGCTCAATTGAATAGATCGGAAG
+
FF:F,FFFFFF,:FFFFFFFFFFFF,FFFFFFF:FFFFFFFFFFF
@FS10000125:23:BPA73012-1407:1:1101:3700:1260 1:N:0:14
GGGGAGGGAACTTCGTCGAGTACGCTCAAAAGTCAAGATCGGAAG
+
FFFFFFFFFFF::FF:FFFFFFFFF,FFFFFFFFFFFFFFFFFFF
@FS10000125:23:BPA73012-1407:1:1101:3710:1260 1:N:0:14
GGGGGCTAACTTCGTCGAGTACGCTCAAAGAAATAGATCGGAAGA
+
F,,F,FFFFF::FFFFFFFFFFFFFFF:FFFFFFFFFFFFFFFFF
@FS10000125:23:BPA73012-1407:1:1101:3820:1260 1:N:0:14
GGCGATCAAACTTCGTCGACTACGCTCAAACTCACAGATCGGAAG
+
F,,F:FFFF:FF:FF:FF::F::FF,::FFFFFFF:FFFF,FF,F
@FS10000125:23:BPA73012-1407:1:1101:3970:1260 1:N:0:14
GGGGGAACTTCGTCGAGTACGCTCAAGATCATAGATCGGAAGAGC
+
:FFFFFFFF::F:FFFF,FFFF:FFFFFFFFFFFF:,FFFFFFF,
@FS10000125:23:BPA73012-1407:1:1101:4020:1260 1:N:0:14
GGGGTGGAACTTCGTCGAGTACGCTCAACAAACGAGATCGGAAGA
+
FFFFFFFFFFFFFFFFFFFFFFFFFFFFFFFFFFFFFFFFFFFFF
@FS10000125:23:BPA73012-1407:1:1101:4490:1260 1:N:0:14
GGGGTTGTAACTTCGTCGAGTACGCTCAAAAAGGGAGATCGGAAG
+
F,,FFFFFFF:::FF:FFFFFFFFF,FFFFFFFFFFFFFFFFFFF
@FS10000125:23:BPA73012-1407:1:1101:4790:1260 1:N:0:14
GGGAGGTATAACTTCGTCGAGTACGCTCAACAGCGAAGATCGGAA
+
F:,FFFFFFFF:,:FFF:FFFF,FF:F:FFFFFFFFFFFF,FFFF
@FS10000125:23:BPA73012-1407:1:1101:5080:1260 1:N:0:14
GGGGTGTTAACTTCGTCGAGTACGCTCAACGGCAAAGATCGGAAG
+
FF:FFFFFFF:,,FF:FFFFFFFFF,FFFFFFFFFFFFFFFFFFF
@FS10000125:23:BPA73012-1407:1:1101:5390:1260 1:N:0:14
GGGGACCTAACTTCGTCGAGTACGCTCAACGACTGAGATCGGAAG
+
FF:FFFFFFF,::FF:FFFFFFFFF,FFFFFFFFFFFFFFFF:FF
@FS10000125:23:BPA73012-1407:1:1101:5990:1260 1:N:0:14
GGGGGCTAATCTTCGTCGAGTACGCTCAATTCAGTAGATCGGAAG
+
F,,FFFFFFF:::FF:FFFFFFFFF,FFFFFFFFFFFFFFFFFFF
@FS10000125:23:BPA73012-1407:1:1101:6630:1260 1:N:0:14
GGGGGTTCAACTTTCGTCGAGTACGCTCAACAACAAAGATCGGAA
+
F::FFFFFFF:::,FFF,FFFF,FFFF:FFFFFFFFFFFF,FFFF
@FS10000125:23:BPA73012-1407:1:1101:6730:1260 1:N:0:14
GGGGAGGGAACTTCGTCGGGTACGCTCAAACTAGAAGATCGGAAG
+
FF:FFFFFFFF,:FF,FFFFFFFFF,FFFFFFFFFFFFFFFFFFF
@FS10000125:23:BPA73012-1407:1:1101:6840:1260 1:N:0:14
GGGGCAACTTCGTCGAGTACGCTCAAGTTTCCAGATCGGAAGAGC
+
FFFFFFFFFF:F,FFFF:FFFF:FFFF:FFFFFFFF,FFFFFFF:
@FS10000125:23:BPA73012-1407:1:1101:6970:1260 1:N:0:14
GGGGAACGAAACTTCGTCGAGTACGCTCAACATGCAAGATCGGAA
+
FFFFFFFFFFF:,:FFF:FFFF:FFFF:FFFFFFFFFFFF,FFFF
@FS10000125:23:BPA73012-1407:1:1101:7090:1260 1:N:0:14
GGGGACTTCGTCGAGTACGCTCAATGCCAAAGATCGGAAGAGCAC
+
F::FFF:FFF:FF:FFF:FFFFFFFFF:F:FFFFFFFFFF:F,F,
@FS10000125:23:BPA73012-1407:1:1101:7370:1260 1:N:0:14
GGGGTATCAACTTCGTCGAGTACGCTCAAATGCCTAGATCGGAAG
+
FFFF:FFFFF:,,FF,FFFFFFFFF,FFFFFFFFFFFFFFFFFFF
@FS10000125:23:BPA73012-1407:1:1101:7730:1260 1:N:0:14
GGGGGGATAACTTCGTCGAGTACGCTCAAGGGTTAAGATCGGAAG
+
FFFFFFFFFF:,:FF:FFFFFFFFF,FFFFFFFFFFFFFFFFFFF
@FS10000125:23:BPA73012-1407:1:1101:7740:1260 1:N:0:14
GGGGCATAACTTTCGTCGAGTACGCTCAATATACGAGATCGGAAG
+
FFFF:::,F,:FFFF:FFFFFFFFF,FFF,FFFF,FFFFFFFFFF
@FS10000125:23:BPA73012-1407:1:1101:7840:1260 1:N:0:14
GGGGGTCGAACCTCGTCGAGTACGCTCAAGGAACAAGATCGGAAG
+
FF:FFFFFFF:F:FF:FFFFFFFFF,FFFFFFFFFFFFFFFFFFF
@FS10000125:23:BPA73012-1407:1:1101:7880:1260 1:N:0:14
GGGGCGACAACTTCGTCGAGTACGCTCAAGACTGGAGATCGGAAG
+
FFFFFFFFFFF::FF:FFFFFFFFF:FFFFFFFFFFFFFFFFFFF
@FS10000125:23:BPA73012-1407:1:1101:7920:1260 1:N:0:14
GGGGCAACAACTTCGTCGAGTACGCTCAAGGAGTAAGATCGGAAG
+
FF:FF,FFFFFFFFFFFFF,FFFFFFFFF::,FFFFFFFFFFFFF
@FS10000125:23:BPA73012-1407:1:1101:8000:1260 1:N:0:14
GGGGGAATAACTTCGTCGAGTACGCTCAATCTTTAAGATCGGAAG
+
F:,FFFFFFFF::FF:FFFFFFFFF,FFFFFFFFFFFFFFFFFFF
@FS10000125:23:BPA73012-1407:1:1101:8020:1260 1:N:0:14
GGGATCTAACCTTCGTCGAGTACGCTCAACAATAAAGATCGGAAG
+
FFFF:FFFFFF::FF:FFFFFFFFF,FFFFFFFFFFFFFFFFFFF
@FS10000125:23:BPA73012-1407:1:1101:8630:1260 1:N:0:14
GGGGGGAAAACTTCGTCGAGTACGCTCAAACTTTAAGATCGGAAG
+
FFFFFFFFFFF::FF:FFFFFFFFF,FFFFFFFFFFFFFFFFFFF
@FS10000125:23:BPA73012-1407:1:1101:9130:1260 1:N:0:14
GGGGGTTTAACTTCGTCGAGTACGCTCAATGATGCAGATCGGAAG
+
FFFFF:FFFF,,:FF:FFFFFFFFF,FFFFFFFFFFFFFFFFFFF
@FS10000125:23:BPA73012-1407:1:1101:9200:1260 1:N:0:14
GGGGAAGAACTTCGTCGAGTACGCTCAAATAGATAGATCGGAAGA
+
FFFFFFFFFF:,FFFFFFFFFFFFFFF:FFFFFFFFFFFFFFFFF
@FS10000125:23:BPA73012-1407:1:1101:9290:1260 1:N:0:14
GGGGGTTAACCTTCGTCGAGTACGCTCAATACGAAAGATCGGAAG
+
FFFFFFFFFFF,:FF:FFFFFFFFF,FFFFFFFFFFFFFFFFFFF
@FS10000125:23:BPA73012-1407:1:1101:10750:1260 1:N:0:14
GGGGCTTAACTTCGTCGAGTACGCTCAATACCGTAGATCGGAAGA
+
F::FFFFFFF:,FFFFFFFFFFFFFFF:FFFFFFFFF:FFFFFFF
@FS10000125:23:BPA73012-1407:1:1101:11690:1260 1:N:0:14
GGGGTTCTAACTTCGTCGAGTACGCTCAAATTTAGAGATCGGAAG
+
F,,FFFFFFF:,,FF:FFFFFFFFF,FFFFFFFFFFFFFFFFFFF
@FS10000125:23:BPA73012-1407:1:1101:11730:1260 1:N:0:14
GGGGCGGAAACTTCGTCGAGTACGCTCAAGTATAGAGATCGGAAG
+
FFFFFFFFFF:,,FF,FFFFFFFFF,FFFFFFFFFFFFFFFFFFF
@FS10000125:23:BPA73012-1407:1:1101:11910:1260 1:N:0:14
GGGGGTTGAACTTCGTCGAGTACGCTCAAAAGTTAAGATCGGAAG
+
::,FFFFFFFF,,FF,FF:FFFFFF,FFFFFFFFFFFFFF:FFFF
@FS10000125:23:BPA73012-1407:1:1101:12420:1260 1:N:0:14
GGGGGCACAACTTCGTCGAGTACGCTCAAAAGTAAAGATCGGAAG
+
FFFFFFFFFF:,,FF,FFFFFFFFF,FFFFFFFFFFFFFFFFFFF
@FS10000125:23:BPA73012-1407:1:1101:12740:1260 1:N:0:14
GGGGTGATAACTTCGTCGAGTACGCTCAATGTTTTAGATCGGAAG
+
FFFF,FFFFFF::FF:FFFFFFFFF,FFFFFF:FFFFFFFFFFFF
@FS10000125:23:BPA73012-1407:1:1101:12840:1260 1:N:0:14
GGGGCAAAAGTTCGTCGAGTACGCTCAATAAATTAGATCGGAAGA
+
FFFFFFFFFF::FFFFFFFFFFFFFFF,FFFFFFFFFFFFFFFFF
@FS10000125:23:BPA73012-1407:1:1101:13140:1260 1:N:0:14
GGGGGCTGCAACTTCGTCGAGTACGCTCAATAGGGTAGATCGGAA
+
FFFFFFFFFF::,:FFF,FFFF:FF:F:FFFFFFF:FFFF,FFFF
@FS10000125:23:BPA73012-1407:1:1101:13160:1260 1:N:0:14
GGCGCATGAACTTTCGTGGAGTACGCTCAAGGAAATAGATCGGAA
+
,,,FFFF:FFF:::FFFFFFFF,FFFF,FFFFFFF,FFFF,F:F:
@FS10000125:23:BPA73012-1407:1:1101:13310:1260 1:N:0:14
GGAGGGATAACTTCGTCGAGTACGCTCAATTTTTGAGATCGGAAG
+
:,,F,,FFFFF::FF:FFFFFFFFF,FFFFFFFFFFFFFFFFFFF
@FS10000125:23:BPA73012-1407:1:1101:13500:1260 1:N:0:14
GGGTGGAACTTCGTCGAGTACGCTCAATTTCGCAGATCGGAAGAG
+
FFF:FFFFF,:FFFFFF::FFFFFFF,:FFF,FFFF,FFF:FFFF
@FS10000125:23:BPA73012-1407:1:1101:13810:1260 1:N:0:14
GGGGGTCTAACTTCGTCGAGTACGCTCAACCTGTAAGATCGGAAG
+
FF:FFFFFFFF::FF:FFFFFFFFF,FFFFFFFFFFFFFFFFFFF
@FS10000125:23:BPA73012-1407:1:1101:13860:1260 1:N:0:14
GGGTACAACTTCGTCGAGTACGCTCAACTAATGAGATCGGAAGAG
+
FFFFFFFFF:FFF:FFFF:FFFFFFFF:FFFFFFFF:FFF:FFFF
@FS10000125:23:BPA73012-1407:1:1101:14490:1260 1:N:0:14
GGGGAAACAACTTCGTCGAGTACGCTCAAGGAATCAGATCGGAAG
+
FF:FFFFFFFF,,FF,FF:FFFFFF,FFFFFFFFFFFFFF:F:FF
@FS10000125:23:BPA73012-1407:1:1101:15090:1260 1:N:0:14
GGGGCGAAAACTTCGTCGAGTACGCTCAAGTAGAGAGATCGGAAG
+
FFFFFFFFFFF::FF,FFFFFFFFF,FFFFFFFFFFFFFFFFFFF
@FS10000125:23:BPA73012-1407:1:1101:15340:1260 1:N:0:14
GGGCCCTAACTTCGTCGAGTACGCTCAAACAGTTAGATCGGAAGA
+
FFF,,:,FFFFFFFFFFFFFFFFFFFFF,:FFF,FFFFFFFFFFF
@FS10000125:23:BPA73012-1407:1:1101:1280:1270 1:N:0:14
GGGGCGAGAACTTCGTCGAGTACGCTCAAATCCTGAGATCGGAAG
+
FFFFFFFFFFF::FF:FFFFFFFFF,FFFFFFFFFFFFFFFFFFF
@FS10000125:23:BPA73012-1407:1:1101:1290:1270 1:N:0:14
GGGGCATGAACTTCGTCGAGTACGCTCAAAAAAACAGATCGGAAG
+
FFFFFFFFFFF:FFFFFFF,FFFFFFFFFFFFFFFFFFFFF:FFF
@FS10000125:23:BPA73012-1407:1:1101:1610:1270 1:N:0:14
GGGGTGGCAACTTCGTCGAGTACGCTCAACCAAATAGATCGGAAG
+
FFFFFFFFFF::FFF:FFFFFFFFF,FFFFFFFFFFFFFFFFFFF
@FS10000125:23:BPA73012-1407:1:1101:1640:1270 1:N:0:14
GGGGACGGATCTTCGTCGAGTACGCTCAAAAAAGAAGATCGGAGG
+
FF:FFFFFFFF::FF:FFFFFFFFF:FFFFFFFFFFFFFFFFFFF
@FS10000125:23:BPA73012-1407:1:1101:1840:1270 1:N:0:14
GGGGTTAGAACTTCGTCGAGTACGCTCAAGCATAGAGATCGGAAG
+
FF,FFFFFFF:,:FF:FFFFFFFFF:FFFFFFFFFFFFFFFFFFF
@FS10000125:23:BPA73012-1407:1:1101:3060:1270 1:N:0:14
GGGGTTAGAACTTCGTCGAGTACGCTCAACTATGTAGATCGGAAG
+
FFFF:FFFFF::FFF:FFFFFFFFF:FFFFFFFFFFFFFFFFFFF
@FS10000125:23:BPA73012-1407:1:1101:3420:1270 1:N:0:14
GGGAGGCAACTTCGTCGAGTACGCTCAATCATGTAGATCGGAAGA
+
FFF::FFFFF,:FFFFFFFFFFFFFFF:FFFFFFFFF,FFFF:FF
@FS10000125:23:BPA73012-1407:1:1101:3810:1270 1:N:0:14
GGGGGTGTAAACTTCGTCGAGTACGCTCAATGTGGGAGATCGGAA
+
F:,FFFFFFFFF::FFF:FFFF:FFFF:FFFFFFFFFFFF,FFFF
@FS10000125:23:BPA73012-1407:1:1101:4360:1270 1:N:0:14
GGGGTAAGAACTTCGTCGAGTACGCTCAACATTAAAGATCGGAAG
+
FFFFFFFFFF:,:FF:FFFFFFFFF,FFFFFFFFFFFFFFFFFFF
@FS10000125:23:BPA73012-1407:1:1101:5650:1270 1:N:0:14
GGGATAACCTTCGTCGAGTACGCTCAAGGGACAAGATCGGAAGAG
+
FFFFFFFFFF:FF:FFFFFFFFFFFFFFFFFFFFFF,FFF,FFFF
@FS10000125:23:BPA73012-1407:1:1101:5960:1270 1:N:0:14
GGGGTGGAAACTTCGTCGAGTACGCTCAAAGGTGTAGATCGGAAG
+
FF,FFFFFFFF,:FF:FFFFFFFFF,FFFFFFFFFFFFFFFFFFF
@FS10000125:23:BPA73012-1407:1:1101:6560:1270 1:N:0:14
GGGGGCCAACTTCGTCGAGTACGCTCAAAAATTAAGATCGGAAGA
+
FF:FFFFFFF:,FFFFFFFFFFFFFFFFFFFFFFFFFFFFFFFFF
@FS10000125:23:BPA73012-1407:1:1101:6820:1270 1:N:0:14
GGGGGCTTAACTTCGTCGAGTACGCTCAATATCGAAGATCGGAAG
+
FFFFFFFFFF:,:FF:FFFFFFFFF,FFFFFFFFFFFFFFFFFFF
@FS10000125:23:BPA73012-1407:1:1101:7240:1270 1:N:0:14
GGGGGACCAACTTCGTCGAGTACGCTCAAACAAACAGATCGGAAG
+
FFFFFFFFFF,,:FF,FFFFFFFFF,FFFFFFFFFFFFFFFFFFF
@FS10000125:23:BPA73012-1407:1:1101:7540:1270 1:N:0:14
GGGGACTGAACTTCGTCGAGTACGCTCGAACAAACAGATTGGAAG
+
FFFFFFFFFF,::FF:FFFFFFFFF,FFFFFFFFFFFFFFFFFFF
@FS10000125:23:BPA73012-1407:1:1101:8330:1270 1:N:0:14
GGGGCGGGAACTTCGTCGAGTACGCTCAACAATTTAGATCGGAAG
+
F:,FFFFFFFF:FFF:FFFFFFFFF,FFFFFFFFFFFFFFFFFFF
@FS10000125:23:BPA73012-1407:1:1101:8730:1270 1:N:0:14
GGGGACTAAACTTCGTCGAGTACGCTCAAACTGTAAGATCGGAAG
+
FFFFFFFFFF:,:FF:FFFFFFFFF,FFFFFFFFFFFFFFFFFFF
@FS10000125:23:BPA73012-1407:1:1101:9180:1270 1:N:0:14
GGGGCAGGAACTTCGTCGAGTACGCTCAAAGTAAAAGATCGGAAG
+
FFFFFFFFFF:,:FF:FFFFFFFFF,FFFFFFFFFFFFFFFFFFF
@FS10000125:23:BPA73012-1407:1:1101:9620:1270 1:N:0:14
GGGGGTAGAACCTTCGTCGAGTACGCTCAAGTTGCAAGATCGGAA
+
FFFFFFFFFF:F,:FFF,FFFF:FFFF:FFFFFFFFFFFF,FFFF
@FS10000125:23:BPA73012-1407:1:1101:10360:1270 1:N:0:14
GGGTGACAACTTCGTCGAGTACGCTCAAGAAAAAAGATCGGAAGA
+
FFF:FFFFFF,,FFFFFFFFFFFFFFFFFFFFFFFFFFFFFFFFF
@FS10000125:23:BPA73012-1407:1:1101:10540:1270 1:N:0:14
GGGGTGCAACCTTCGTCGAGTACGCTCAAAGGAGTAGATCGGAAG
+
FFFFF:FFFFFF:FF:FFFFFFFFF,FFFFFFFFFFFFFFFFFFF
@FS10000125:23:BPA73012-1407:1:1101:10670:1270 1:N:0:14
GCTGATATAACTTCGTCGAGTACGCTCAACTGTGGAGATCGGAAG
+
:,,:FFFFFFFF:FF:FFFFFFFFF,FFFFFFFFF:FFFF:FFFF
@FS10000125:23:BPA73012-1407:1:1101:10850:1270 1:N:0:14
GGGGCATTAACTTCGTCGAGTACGCTCAAGTGGGTAGATCGGAAG
+
F,,F:,,FFFFF:FF:FFFFFFFFF,FFFFF:::FFFFFFFFFFF
@FS10000125:23:BPA73012-1407:1:1101:10940:1270 1:N:0:14
GCTGTTATAACTTCGTCGAGTACGCTCAATAGCAGAGTCGGAAGA
+
FF::,FFF:FFF:FF,F:F,F:FFF:FFFFFFFFF,FFFF,,F,F
@FS10000125:23:BPA73012-1407:1:1101:10970:1270 1:N:0:14
GGGGATCGAACTTCGTCGAGTACGCTCAAATTATCAGATCGGAAG
+
,,,FFFFFFFF,:FF:FFF,FFFFF:FFFFFFFFFFFFFFFFFFF
@FS10000125:23:BPA73012-1407:1:1101:11370:1270 1:N:0:14
GGGGGGTCAACTTCGTCGAGTACGCTCAAAGCGGGAGATCGGAAG
+
:,,FFFFFFF:,,FF,FFFFFFFFF,FFFFFFFFFFFFFFFFFFF
@FS10000125:23:BPA73012-1407:1:1101:11540:1270 1:N:0:14
GGGTGGAACTTCGTCGAGTACGCTCAACAACGGAGATCGGAAGAG
+
FFFFFFFFFF:FF:FFFF:FFFFFFFF:FFFFFFFF:FFF:FFFF
@FS10000125:23:BPA73012-1407:1:1101:12600:1270 1:N:0:14
GGGCGAGAACTTCGTCGAGTACGCTCAATATTAGAGATCGGAAGA
+
F:,F,FFFFF::FFFFFFFFFFFFFFF:FFFF:FFFF,FFFFFFF
@FS10000125:23:BPA73012-1407:1:1101:13080:1270 1:N:0:14
GGGGTAGGAACTTCGTCGAGTACGCTCAATTTTATAGATCGGAAG
+
F,,FFFFFFFF,,FF:FFFFFFFFF,FFFFFFFFFFFFFFFFFFF
@FS10000125:23:BPA73012-1407:1:1101:13330:1270 1:N:0:14
GGGGCAAAACTTCGTCGAGTACGCTCAAGCTCAGAGATCGGAAGA
+
FFFFFFFFFF:,FFFFFFFFFFFFFFFFFFFFFFFFFFFFFF:FF
@FS10000125:23:BPA73012-1407:1:1101:13460:1270 1:N:0:14
GGGGTAGGAACTTCGTCGAGTACGCTCAAAAATTCAGATCGGAAG
+
FFFF,F,FFFF:FFFFFFF,FFFFF:FF,FFFFFFFFFFFFFFFF
@FS10000125:23:BPA73012-1407:1:1101:13690:1270 1:N:0:14
GGGGCCAAACTTCGTCGAGTACGCTCAATATGAAAGATCGGAAGA
+
F:,FFFFFFF:,FFFFFFFFFFFFFFF:FFFFFFFFFFFFFFFFF
@FS10000125:23:BPA73012-1407:1:1101:13800:1270 1:N:0:14
GGGGGGCAGCTTCGTCGAGTACGCTCAAGTAGCCAGATCGGAAGA
+
FFFFFFFFFF,:FFFFFFFFFFFFFFFFFFFFFFFFFFFFFFFFF
@FS10000125:23:BPA73012-1407:1:1101:13940:1270 1:N:0:14
GGGGACGGAACTTCGTCGAGTACGCTCAATGTTCGAGATCGGAAG
+
FFFFFFFFFFF::FF:FFFFFFFFF,FFFFFFFFFFFFFFFFFFF
@FS10000125:23:BPA73012-1407:1:1101:13980:1270 1:N:0:14
GGGGTTCAACTTCGTCGAGTACGCTCAATTTTACAGATCGGAAGA
+
FFFFFFFFFF::FFFFFFFFFFFFFFF,FFFFFFFFFFFFFFFFF
@FS10000125:23:BPA73012-1407:1:1101:14250:1270 1:N:0:14
GGGTGAAACTTCGTCGAGTACGCTCAAATTCTGAGATCGGAAGAG
+
FFFFFFFFFF:FF:FFFF:FFFFFFFF,FFFFFFFF:FFF:FFFF
@FS10000125:23:BPA73012-1407:1:1101:1020:1280 1:N:0:14
GGGCGAGAACTTCGTCGAGTACGCTCAACCAACAAGATCGGAAGA
+
FFF,FFFFFFFFFFFF:FFFFF,FFFFF:::FFFF:,FFF:,,F,
@FS10000125:23:BPA73012-1407:1:1101:1080:1280 1:N:0:14
GGGTGGAACTTCGTCGAGTACGCTCAATTTAGAAGATCGGAAGAG
+
FFFFFFFFFFFFF:FFFFFFFFFFFFF:FFFFF::FF:FFFFFF:
@FS10000125:23:BPA73012-1407:1:1101:1120:1280 1:N:0:14
GGGGGGAGAACTTCGTCGAGTACGCTCAACGGAAAAGATCGGAAG
+
FFFFFFFFFFF:FFFFFFFFFFFFF:FFFFFFFFFFFFFFFFFFF
@FS10000125:23:BPA73012-1407:1:1101:1690:1280 1:N:0:14
GGGGATTTAACTTCGTCGAGTACGCTCAAACTTCAAGATCGGAAG
+
F,,FFFFF:FF,:FF:FFFFFFFFF:FFFFFFFFFFFFFFFFFFF
@FS10000125:23:BPA73012-1407:1:1101:2190:1280 1:N:0:14
GGAGGTCCAACTTCGTCGAGTACGCTCAAGAGAGGAGATCGGAAG
+
:,,F,FFFFFF::FFFFFFFFFFFF:FFFFFFFFFFFFFFFFFFF
@FS10000125:23:BPA73012-1407:1:1101:2650:1280 1:N:0:14
GGGGGGGTAACTTCGTCGAGTACGCTCAATTAATTAGATCGGAAG
+
FFFFFFFFFF:::FF:FFFFFFFFF,FFFFFFFFFFFFFFFFFFF
@FS10000125:23:BPA73012-1407:1:1101:2900:1280 1:N:0:14
GGGGTGTTAACTTCGTCGAGTACGCTCAAAAGTGTAGATCGGAAG
+
FFFFFFFFFF:::FF:FFFFFFFFF:FFFFFFFFFFFFFFFFFFF
@FS10000125:23:BPA73012-1407:1:1101:2960:1280 1:N:0:14
GGGGGATAAACTTCGTCGAGTACGCTCAATCAAGCAGATCGGAAG
+
F,,F,FFFFF:::FFFFFF:FFFFFFFFFFFFFFFFFFFFFFFFF
@FS10000125:23:BPA73012-1407:1:1101:3350:1280 1:N:0:14
GATGATCGAACTTCGTCGAGTACGCTCAATGGTCAAGATCGGAAG
+
,,FFFFFFFFFF:FF:FFFFFFFFF,FFFFFFFFFFFFFFF:FFF
@FS10000125:23:BPA73012-1407:1:1101:3390:1280 1:N:0:14
GGCGGATTATCTTCGTCGAGTACGCTCAAGGTACAAGATCGGAAG
+
,:FF,FFFFF,F:FF,FF:FFFFFF,FFFFFFFFF:FFFFF,F,F
@FS10000125:23:BPA73012-1407:1:1101:3470:1280 1:N:0:14
GGGGCGCTAACTTCGTCGAGTACGCTCAACACATTAGATCGGAAG
+
F,,FFFFFFFF:FFFFFFF,FFFFF:FFFFFFF:FFFFFFFFFFF
@FS10000125:23:BPA73012-1407:1:1101:3710:1280 1:N:0:14
GGGGGTCCGAACTTCGTCGAGTACGCTCAACGTTAAAGATCGGAA
+
F,,F:FFFFFF:::FFF:FFFF:FFFF:FFFFFFFFFFFF,FFFF
@FS10000125:23:BPA73012-1407:1:1101:4220:1280 1:N:0:14
GGGCGGCAACTTCGTCGAGTACGCTCAAGGTGGAAGATCGGAAGA
+
F:,F,FFFFF:,FFFFFFFF,F:FFFF,:,F:::FFFFFF,,,,F
@FS10000125:23:BPA73012-1407:1:1101:4250:1280 1:N:0:14
GGGGGATGAACTTCGTCGAGTACGCTCAAATGCCAAGATCGGAAG
+
F:,FFFFFFFF,:FF:FFFFFFFFF,FFFFFFFFFFFFFFFFFFF
@FS10000125:23:BPA73012-1407:1:1101:5070:1280 1:N:0:14
GATGGAGGAACTTCGTCGAGTACGCTCAAACGAATAGATCGGAAG
+
,,FF,FFFF:FF::F:FF:FFFFFF,FFFFFFFFFFFFFFFFFFF
@FS10000125:23:BPA73012-1407:1:1101:5260:1280 1:N:0:14
GGGGATCGAACTTCGATCGAGTACGCTCAACTAACAAGATCGGAA
+
FFFFFFFFFF,,:FFFF:FFFF:FF:F:FFFFFFFFFFFF,FFFF
@FS10000125:23:BPA73012-1407:1:1101:5270:1280 1:N:0:14
GGTGATGCAACTTCGTCGAGTACGCTCAAGATTCAAGATCGGAAG
+
,,,:FFFFFFFF:FF:FFFFFFFFF:FFFFFFFFFFFFFFFFFFF
@FS10000125:23:BPA73012-1407:1:1101:6860:1280 1:N:0:14
GGGGTGCCAACTTCGTCGAGTACGCTCAATTGCTCAGATCGGAAG
+
FFFFFFFFFF:,,FF,FFFFFFFFF,FFFFFFFFFFFFFFFFFFF
@FS10000125:23:BPA73012-1407:1:1101:6960:1280 1:N:0:14
GGGAACTTCGTCGAGTACGCTCAAATTCACAGATCGGAAGAGCAC
+
F,::FFFFFF:FF:FFF,FF:F:FF:F:FFFFFFFFFFFF:F,F,
@FS10000125:23:BPA73012-1407:1:1101:7040:1280 1:N:0:14
GGGGCGCAACTTCGTCGAGTACGCTCAATACCGGAGATCGGAAGA
+
FFFFFFFFFF::FFFFFFFFFFFFFFF:FFFFFFFFFFFFFFFFF
@FS10000125:23:BPA73012-1407:1:1101:7200:1280 1:N:0:14
GGGGGAGTAACTTCGTCGAGTACGCTCAAAATGGGAGATCGGAAG
+
F:,F:FFFFFF,:FF:FFFFFFFFF,FFFFFFFFFFFFFFFFFFF
@FS10000125:23:BPA73012-1407:1:1101:7520:1280 1:N:0:14
GGGTGGTAACTTCGTCGAGTACGCTCAAGTAATTAGATCGGAAGA
+
F,,FFFFFFF::FFFFFFFFFFFFFFFFFFFFFFFFFFFFFFFFF
@FS10000125:23:BPA73012-1407:1:1101:8070:1280 1:N:0:14
GGGGTCAGAACTTCGTCGAGTACGCTCAACAAAAAAGATCGGAAG
+
F,,FFFFFFFF::FF:FFFFFFFFF,FFFFFFFFFFFFFFFFFFF
@FS10000125:23:BPA73012-1407:1:1101:8150:1280 1:N:0:14
GGGGGTGCAACTTCGTCGAGTACGCTCAATCCCCAAGATCGGAAG
+
F:,FF,FFFFF:FFF:FFFFFFFFF:FFFFF:::FFFFFFFFFFF
@FS10000125:23:BPA73012-1407:1:1101:8190:1280 1:N:0:14
GGGGGCCGAACTTCGTCGAGTACGCTCAAATTAAAAGATCGGAAG
+
F:,FFFFFFFF,:FF:FFFFFFFFF,FFFFFFFFFFFFFFFFFFF
@FS10000125:23:BPA73012-1407:1:1101:8200:1280 1:N:0:14
GGGGGTGAAACATTCGTCGAGTACGCTCAAACAGAAAGATCGGAA
+
FF:FFFFFFFFFF:FFF:FFFF:FFFF:FFFFFFFFFFFF,FFFF
@FS10000125:23:BPA73012-1407:1:1101:9780:1280 1:N:0:14
GGGGCGTAACTTCGTCGAGTACGCTCAACGGCATAGATCGGAAAA
+
FFFFFFFFFF::FFFFFFFFFFFFFFFFFFFFFFFFFFFFFFFFF
@FS10000125:23:BPA73012-1407:1:1101:9980:1280 1:N:0:14
GGGGCCAAACTTCGTCGAGTACGTTCAACCACTTAGATCGGAAGA
+
FFFFFFFFFF::FFFFFFFFFFFFFFFFFFFFFFFFFFFFFFFFF
@FS10000125:23:BPA73012-1407:1:1101:10270:1280 1:N:0:14
GCAGCGCAAACTTCGTCGAGTACGCTCAATTCGAAAGATCGGAAG
+
,,:FF,FF,FF,,FF,F:,FFFF:F,FFFFFFFF,:FFFF,FF,,
@FS10000125:23:BPA73012-1407:1:1101:10690:1280 1:N:0:14
GGGGCTAAAACTTCGTCGAGTACGCTCAAAAGCGGAGATCGGAAG
+
FFFFFFFFFFF,:FF:FFFFFFFFF,FFFFFFFFFFFFFFFFFFF
@FS10000125:23:BPA73012-1407:1:1101:10740:1280 1:N:0:14
GGGTATTAACTTCGTCGAGTACGCTCAATTGCTAAGATCGGAAGA
+
FFFFFFFFFF::FFFFFFFFFFFFFFF:FFFFFFFFFFFFFFFFF
@FS10000125:23:BPA73012-1407:1:1101:10880:1280 1:N:0:14
GGGGAATGAACTTCGTCGAGTACGCTCAATGGCCGAGATCGGAAG
+
F,,FFFFFFFF,:FF:FFFFFFFFF,FFFFFFFFFFFFFFFFFFF
@FS10000125:23:BPA73012-1407:1:1101:10990:1280 1:N:0:14
GTTGGTGTAACTTCGTCGAGTACGCTCAAATTATTAGATCGGAAG
+
,,F,,:,::,FF,,F:FF,FFF:FF,:FFFFFFFF,FFFF:FFF:
@FS10000125:23:BPA73012-1407:1:1101:11810:1280 1:N:0:14
GGGGGTTCAACTTCGTCGAGTACGCTCAACCGCATAGATCGGAAG
+
FFFFFFFFFF:,:FF:FFFFFFFFF,FFFFFFFFFFFFFFFFFFF
@FS10000125:23:BPA73012-1407:1:1101:13420:1280 1:N:0:14
GGGGGTTGAACTTCGTCGAGTACGCTCAAGTCCAAAGATCGGAAG
+
FFFFFFFFFFF,,FF:FFFFFFFFF,FFFFFFFFFFFFFFFFFFF
@FS10000125:23:BPA73012-1407:1:1101:13520:1280 1:N:0:14
GGGGGGATAACTTCGTCGAGTACGCTCAATTTGTAAGATCGGAAG
+
FFFFF:FFFFF,:FF,FFFFFFFFF,FFFFFFFFFFFFFFFFFFF
@FS10000125:23:BPA73012-1407:1:1101:14380:1280 1:N:0:14
GGGGCCGGAACTTCGTCGAGTACGCTCAAACTACTAGATCGGAAG
+
FFFFFFFFFFF::FF:FFFFFFFFF,FFFFFFFFFFFFFFFFFFF
@FS10000125:23:BPA73012-1407:1:1101:15650:1280 1:N:0:14
GGGGGACAAACTTCGTCGAGTACGCTCAAGGACTAAGATCGGAAG
+
FFFFFFFFFF::,FF,FFFFFFFFF,FFFFFFFFFFFFFFFFFFF
@FS10000125:23:BPA73012-1407:1:1101:16420:1280 1:N:0:14
GGGAGAGCACACGTCTGAACTCCAGTCACGAACGAAGATCTCGTA
+
FFFF:F:FFFFFF:FFFFFF:FFFFFFFFFFFFFFFFF,F:FF:F
@FS10000125:23:BPA73012-1407:1:1101:1010:1290 1:N:0:14
GGGGAAGGAACTTCGTCGAGTACGCTCAAATGTTAAGATCGGAAG
+
FFFFFFFFFFF:FFFFFFFFFFFFF:FFFFFFFFFFFFFFFFFFF
@FS10000125:23:BPA73012-1407:1:1101:1410:1290 1:N:0:14
GGGGACGGAACTTCGTCGAGTACGCTCAAGTTGAGAGATCGGAAG
+
FFFFFFFFFFF:FFFFFFFFFFFFF:FFFFFFFFFFFFFFFFFFF
@FS10000125:23:BPA73012-1407:1:1101:1570:1290 1:N:0:14
GGGGGCTAACTTCGTCGAGTACGCTCAAGAAGCAAGATCGGAAGA
+
FFFFFFFFFF::FFFFFFFFFFFFFFFFFFFFFFFFFFFFFFFFF
@FS10000125:23:BPA73012-1407:1:1101:1610:1290 1:N:0:14
GGGGGTTCAACTTCGTCGAGTACGCTCAAGGATGGAGATCGGAAG
+
FF:FFFFFFFF,:FF:FFFFFFFFF,FFFFFFFFFFFFFFF:FFF
@FS10000125:23:BPA73012-1407:1:1101:1730:1290 1:N:0:14
GGGGGGTTGAACTTCGTCGAGTACGCTCAAATACTGGGATCGGAA
+
FFFFFF,FFFF:,:FFF,FFFF:FFFF:FFFFFFFFFFFF,FFFF
@FS10000125:23:BPA73012-1407:1:1101:1950:1290 1:N:0:14
GGGGGCTCAACTTCGTCGAGTACGCTCAAATCGGAAGATCGGAAG
+
F:,FFFFFFFF,,FF:FFFFFFFFF,FFFFFFFFFFFFFFFFFFF
@FS10000125:23:BPA73012-1407:1:1101:2500:1290 1:N:0:14
GGGGAATCAACTTCGTCGAGTACGCTCAATCGGACAGATCGGAAG
+
FFFFFFFFFF,,:FF:FFFFFFFFF,FFFFFFFFFFFFFFFFFFF
@FS10000125:23:BPA73012-1407:1:1101:2740:1290 1:N:0:14
GGGGGACGAACTTCGTCGAGTACGCTCAACCATTTAGATCGGAAG
+
FFFFFFFFFF:::FF:FFFFFFFFF,FFFFFFFFFFFFFFFFFFF
@FS10000125:23:BPA73012-1407:1:1101:2810:1290 1:N:0:14
GGGGTAAAACTTCGTCGAGTACGCTCAACTATTTAGATCGGAAGA
+
F,,FFFFFFFFF:FFFFFFFFFFFFFFFFFFFFFFFFFFFFFFFF
@FS10000125:23:BPA73012-1407:1:1101:3000:1290 1:N:0:14
GGGGAGGTAACTTCGTCGAGTACGCTCAAAGTGAAAGATCGGAAG
+
FFFFFFFFFF:::FFFFFFFFFFFF:FFFFFFFFFFFFFFFFFFF
@FS10000125:23:BPA73012-1407:1:1101:3280:1290 1:N:0:14
GGGTGGGAACTTCGTCGAGTACGCTCAATAAAAGAGATCGGAAGA
+
FFFFFFFFFF:,FFFFFFFFFFFFFFF,FFFFFFFFFFFFFFFFF
@FS10000125:23:BPA73012-1407:1:1101:3360:1290 1:N:0:14
GGGCGCCAACTTCGTCGAGTACGCTCAAAACGTGAGATCGGAAGA
+
FFF:FFFFFF::FFFFFFFFFFFFFFFFFFFFFFFFFFFFFFFFF
@FS10000125:23:BPA73012-1407:1:1101:3410:1290 1:N:0:14
GGAGCAGGAACTTCGTCGAGTACGCTCAAATGTTCAGATCGGAAG
+
FF,FFF:FFFF,,,F,FFF:FFFFF:FFFFFFFFFF,FFFFFFFF
@FS10000125:23:BPA73012-1407:1:1101:3520:1290 1:N:0:14
GGGGTAGCAACTTCGTCGAGTACGCTCAAAAACATAGATCGGAAG
+
FFFF:FFFFF:,:FFFFFFFFFFFF:FFFFFFFFFFFFFFFFFFF
@FS10000125:23:BPA73012-1407:1:1101:4580:1290 1:N:0:14
GGGGGCATAACTTCGTCGAGTACGCTCAACTCCTTAGATCGGAAG
+
FFFFFFFFFF,,:FF:FFFFFFFFF,FFFFFFFFFFFFFFFFFFF
@FS10000125:23:BPA73012-1407:1:1101:4740:1290 1:N:0:14
GGGGAACCAACTTCGTCGAGTACGCTCAAGCGAAAAGATCGGAAG
+
FFFF,:::FFFF:FF:FF:FFFFFF,FFFFF:,F,FFFFFFFFFF
@FS10000125:23:BPA73012-1407:1:1101:4980:1290 1:N:0:14
GGGCTTGAACTTCGTCGAGTACGCTCAAGACACGAGATCGGAAGA
+
FFF:FFFFFF:,FFFFFFFFFFFFFFFFFFFFFFFFFFFFFFFFF
@FS10000125:23:BPA73012-1407:1:1101:5010:1290 1:N:0:14
GGGGGCTCAACTTCGTCGAGTACGCTCAAAGAGTCAGATCGGAAG
+
FFFFFFFFFF,:,FF:FFFFFFFFF,FFFFFFFFFFFFFFFFFFF
@FS10000125:23:BPA73012-1407:1:1101:5710:1290 1:N:0:14
GGGGTTAGAACTTCGTCGAGTACGCTCAATGTGTTAGATCGGAAG
+
F,,FFFFFFFF,,FF:FFFFFFFFF,FFFFFFFFFFFFFFFFFFF
@FS10000125:23:BPA73012-1407:1:1101:5810:1290 1:N:0:14
GGGGGTGAAACTTCGTCGAGTACGCTCAATCTAGAAGATCGGAAG
+
F,:FFFFFFF:,:FF:FFFFFFFFF,FFFFFFFFFFFFFFFFFFF
@FS10000125:23:BPA73012-1407:1:1101:5850:1290 1:N:0:14
GGGGCGGAAACTTCGTCGAGTACGCTCAATACGTTAGATCGGAAG
+
FFFFFFFFFFF,:FF:FFFFFFFFF,FFFFFFFFFFFFFFFFFFF
@FS10000125:23:BPA73012-1407:1:1101:5940:1290 1:N:0:14
GGGGCTTCGTCGAGTACGCTCAAGTATAAAGATCGGAAGAGCACA
+
FFFFFFFFFF:FF:FFFF,:FFFFF,F,FFFFFFFFFFFFF,:,F
@FS10000125:23:BPA73012-1407:1:1101:6250:1290 1:N:0:14
GGGGCAACAACTTCGTCGAGTACGCTCAATGTAGGAGATCGGAAG
+
FFFFFFFFFF:,,FF,FFFFFFFFF,FFFFFFFFFFFFFFFFFFF
@FS10000125:23:BPA73012-1407:1:1101:6980:1290 1:N:0:14
GGGGCATCAACTTCGTCGAGTACGCTCAATTCCGAAGATCGGAAG
+
FFFFFFFFFF:,:FF:FFFFFFFFF:FFFFFFFFFFFFFFFFFFF
@FS10000125:23:BPA73012-1407:1:1101:7650:1290 1:N:0:14
GGGGGTTCAACTTCGTCGAGTACGCTCAATTAAACAGATCGGAAG
+
FFFFFFFFFF:,,FF,FFFFFFFFF,FFFFFFFFFFFFFFFFFFF
@FS10000125:23:BPA73012-1407:1:1101:8260:1290 1:N:0:14
GGGGGCAGATCTTCGTCGAGTACGCTCAACACCTCAGATCGGAAG
+
FFFFFFFFFF:::FF:FFFFFFFFF,FFFFFFFFFFFFFFFFFFF
@FS10000125:23:BPA73012-1407:1:1101:9310:1290 1:N:0:14
GGGGCTGCAACTTCGTCGAGTACGCTCAATAGTGCAGATCGGAAG
+
FFFFFFFFFF:,,FF:FFFFFFFFF,FFFFFFFFFFFFFFFFFFF
@FS10000125:23:BPA73012-1407:1:1101:9380:1290 1:N:0:14
GGGGGCATAACTTCGTCGAGTACGCTCAAATAGATAGATCGGAAG
+
FFFFFFFFFFF,,FF:FFFFFFFFF,FFFFFFFFFFFFFFFFFFF
@FS10000125:23:BPA73012-1407:1:1101:10300:1290 1:N:0:14
GGGGAGTAAACTTCGTCGAGTACGCTCAAGTTGTTAGATCGGAAG
+
FFFFFFFFFF,,,FF,FFFFFFFFF,FFFFFFFFFFFFFFFFFFF
@FS10000125:23:BPA73012-1407:1:1101:10390:1290 1:N:0:14
GGGGGTTGAACTTCGTCGAGTACGCTCAATGCGTGAGATCGGAAG
+
F::FFFFFFF:,,FF,FF:FFFFFF,FFFFFFFFFFFFFFFFFFF
@FS10000125:23:BPA73012-1407:1:1101:10640:1290 1:N:0:14
GGGGCGTTAACTTCGTCGAGTACGCTCAAGTTGTAAGATCGGAAG
+
FFFFF:FFFFF::FFFFFFFFFFFF,FFFFFFFFFFFFFFFFFFF
@FS10000125:23:BPA73012-1407:1:1101:10980:1290 1:N:0:14
GGGGGTATAACTTCGTCGAGTACGCTCAATAGCAGAGTCGGAAGA
+
FFFFFFFFFF:,,FF:FFFFFFFFF,FFFFFFFFFFF:FFFFFFF
@FS10000125:23:BPA73012-1407:1:1101:11740:1290 1:N:0:14
GGGAGCCACAACTTCGTCGAGTACGCTCAAAATATCAGATCGGAA
+
FFFFFFFFFF::,:FFF:FFFFFFFFF:FFFFFFF,FFFF,FFFF
@FS10000125:23:BPA73012-1407:1:1101:12180:1290 1:N:0:14
GGGGGCTAAACTTCGTCGAGTACGCTCAACCAGAAAGATCGGAAG
+
FFFFFFFFFF::FFF:FFFFFFFFF,FFFFFFFFFFFFFFFF:FF
@FS10000125:23:BPA73012-1407:1:1101:12510:1290 1:N:0:14
GGGGCGAACTTCGTCGAGTACGCTCAAAAGAATAGATCGGAAGAG
+
FF,FFFFFFF:FF:FFFF:FFFFFFF:,FFFFFFFF:FFF:FFFF
@FS10000125:23:BPA73012-1407:1:1101:12940:1290 1:N:0:14
GGGGGGGTAACTTCGTCGAGTACGCTCAAAGTGAAAGATCGGAAG
+
FFFFFFFFFF:,,FF:FFFFFFFFF,FFFFFFFFFFFFFFFFFFF
@FS10000125:23:BPA73012-1407:1:1101:13130:1290 1:N:0:14
GGGGGCACAACTTCGTCGAGTACGCTCAATAACTCAGATCGGAAG
+
FF:F,FFFFF::,FF:FFFFFFFFF,FFFFF,,,,FFFFFFFFFF
@FS10000125:23:BPA73012-1407:1:1101:13360:1290 1:N:0:14
GGGGCATCAACTTCGTCGAGTACGCTCAAGTATCAAGATCGGAAG
+
F::FFFFFFFF,:FF:FFF,FFFFF,FFFFFFFFFFFFFFFFFFF
@FS10000125:23:BPA73012-1407:1:1101:13470:1290 1:N:0:14
GGGGTCGCAACTTCGTCGAGTACGCTCAAGATAAAAGATCGGAAG
+
FF,FFFFFFF:,,FF,FFFFFFFFF,FFFFFFFFFFFFFFFFFFF
@FS10000125:23:BPA73012-1407:1:1101:13690:1290 1:N:0:14
GGGGCACTAACTTCGTCGAGTACGCTCAAGGTGACAGATCGGAAG
+
F:,FFFF,FFFF::F:,F:FFFFFF,FFF,,:FF:FFFFFFFFFF
@FS10000125:23:BPA73012-1407:1:1101:14010:1290 1:N:0:14
GGGGTTTGAACTTCGTCGAGTACGCTCAAACCCTGAGATCGGAAG
+
F::FFFFFFFF::FF:FFFFFFFFF,FFFFFFFFFFFFFFFFFFF
@FS10000125:23:BPA73012-1407:1:1101:14170:1290 1:N:0:14
GGGGACTTCGTCGAGTACGCTCAATAAAGTAGATCGGAAGAGCAC
+
FFFFFF,FFF:FF,F:F:FFF:FF,F,FFFFFFFFFFFFF:F:F:
@FS10000125:23:BPA73012-1407:1:1101:14490:1290 1:N:0:14
GGGGGCACAACTTCGTCGAGTACGCTCAACGTTGTAGATCGGAAG
+
FFFFFFFFFFF::FF:FFFFFFFFF,FFFFFFFFFFFFFFFFFFF
@FS10000125:23:BPA73012-1407:1:1101:14900:1290 1:N:0:14
GGGGTCTCAACTTCGTCGAGTACGCTCAAGAGATAAGATCGGAAG
+
FFFFFFFFFF:,,FF,FFFFFFFFF,FFFFFFFFFFFFFFFFFFF
@FS10000125:23:BPA73012-1407:1:1101:15650:1290 1:N:0:14
GGGGAGGCAACTTCGTCGAGTACGCTCAACATGTGAGATCGGAAG
+
FFFF,,,FFFF,,FF,FFFFFFFFF,FFFFFFF:FFFFFFFFFFF
@FS10000125:23:BPA73012-1407:1:1101:15760:1290 1:N:0:14
GGGGGGCTGAATTTCGTCGAGTACGCTCAACCATCGAGATCGGAA
+
FFFF,:FFFFFF::FFF:FFFF:FFFF:FFFFFFFFFFFF,FFFF
@FS10000125:23:BPA73012-1407:1:1101:16310:1290 1:N:0:14
GGGATGCAACTTCGTCGAGTACGCTCAATTTTCAAGATCGGAAGA
+
F,,FFFFFFF::FFFFFFFFFFFFFFFFFFFFFFFFFFFFFFFFF
@FS10000125:23:BPA73012-1407:1:1101:1710:1300 1:N:0:14
GGGGCTCTAACTTCGTCGAGTACGCTCAAAGTGACAGATCGGAAG
+
FFFFFFFFFFF,:FF:FFFFFFFFF,FFFFFFFFFFFFFFFFFFF
@FS10000125:23:BPA73012-1407:1:1101:2130:1300 1:N:0:14
GGGGGTGGAACTTCGTCGAGTACGCTCAATATAGAAGATCGGAAG
+
FF:FFFFFFFF,:FF:FFFFFFFFF,FFFFFFFFFFFFFFFFFFF
@FS10000125:23:BPA73012-1407:1:1101:2680:1300 1:N:0:14
GGGGACTTCGTCGAGTACGCTCAACGGCCGAGATCGGAAGAGCAC
+
F:,FFFFFFF,FF:FFF:FFFF:FFFFFFFFFFFFFFFFF:F,F,
@FS10000125:23:BPA73012-1407:1:1101:3450:1300 1:N:0:14
GGGGAAATAACTTCGTCGAGTACGCTCAATCGAGTAGATCGGAAG
+
F:FFFFFFFF:,,FF:FFFFFFFFF,FFFFFFFFFFFFFFFFFFF
@FS10000125:23:BPA73012-1407:1:1101:3580:1300 1:N:0:14
GGGGAACAAACTTCGTGAGTACGCTCAAGCAACAAGATCGGAAGA
+
FFFFFFFFFFFFFFFFFFFFFFFFFFFFFFFFFFFFFFFFFFFFF
@FS10000125:23:BPA73012-1407:1:1101:3660:1300 1:N:0:14
GGGGTCAACTTCGTCGAGTACGCTCAATACAAAAGATCGGAAGAG
+
FFFFFFFFFF:FF:FFFF:FFFFFFF,,FFFFFFFF,FFF:FFFF
@FS10000125:23:BPA73012-1407:1:1101:3700:1300 1:N:0:14
GGGGAATTAACTTCGTCGAGTACGCTCAAGCCGGAAGATCGGAAG
+
FFFFFFFFFF:,:FF,FFFFFFFFF:FFFFFFFFFFFFFFFFFFF
@FS10000125:23:BPA73012-1407:1:1101:3720:1300 1:N:0:14
GGGGCAATAACTTCGTCGAGTACGCTCAAGATAAAAGATCGGAAG
+
FFFFFFFFFFF,:FF:FFFFFFFFF,FFFFFFFFFFFFFFFFFFF
@FS10000125:23:BPA73012-1407:1:1101:3880:1300 1:N:0:14
GGGGGTCTAATTTCGTCGAGTACGCTCAACCTTATAGATCGGAAG
+
FFFFFFFFFFF::FF:FFFFFFFFF,FFFFFFFFFFFFFFFFFFF
@FS10000125:23:BPA73012-1407:1:1101:4060:1300 1:N:0:14
GGGTCTTAACTTCGTCGAGTACGCTCAACAACGCAGATCGGAAGA
+
FFFFFFFFFF::FFFFFFFFFFFFFFFFFFFFFFFFFFFFFFFFF
@FS10000125:23:BPA73012-1407:1:1101:4340:1300 1:N:0:14
GGGGTTCAACTTCGTCGAGTACGCTCAATTGTAAAGATCGGAAGA
+
FFFFFFFFFF,,:FF:FFFFFFFFFFF,FFFFFFFFFFFFFFFFF
@FS10000125:23:BPA73012-1407:1:1101:4380:1300 1:N:0:14
GGGGGGAAAACTTCGTCGAGTACGCTCAAGGAGTGAGATCGGAAG
+
FFFFFFFFFF:,:FF,FFFFFFFFF,FFFFFFFFFFFFFFFFFFF
@FS10000125:23:BPA73012-1407:1:1101:4710:1300 1:N:0:14
GGGGGCGAAACTTCGTCGAGTACGCTCAAGCATAGAGATCGGAAG
+
F::FFFFFFF:::FF:FFFFFFFFF:FFFFFFFFFFFFFFFFFFF
@FS10000125:23:BPA73012-1407:1:1101:4810:1300 1:N:0:14
GGGTGGAAACTTCGTCGAGTACGCTCAATCCTGGAGATCGGAAGA
+
FF::FFFFFF::FFFFFFFFFFFFFFF:FFFFFFFFFFFFFFFFF
@FS10000125:23:BPA73012-1407:1:1101:5660:1300 1:N:0:14
GGGGGTTCAACTTCGTCGAGTACGCTCAATGGACAAGATCGGAAG
+
FFFFFFFFFF:,:FF:FFFFFFFFF,FFFFFFFFFFFFFFFFFFF
@FS10000125:23:BPA73012-1407:1:1101:6370:1300 1:N:0:14
GGGGGCGAAACTTCGTCGAGTACGCTCAAGTGAGTAGATCGGAAG
+
F::FFFFFFF:,:FFFFFFFFFFFF,FFFFFFFFFFFFFFFFFFF
@FS10000125:23:BPA73012-1407:1:1101:6590:1300 1:N:0:14
GGGGTAGGAACTTCGTCGAGTACGCTCAATCCGTGAGATCGGAAG
+
FF:FFFFFFF,::FF:FFF,FFFFF:FFFFFFFFFFFFFF:FFFF
@FS10000125:23:BPA73012-1407:1:1101:6620:1300 1:N:0:14
GGGGGTTAAACTTCGTCGAGTACGCTCAAGTTGTTAGATCGGAAG
+
FFFFFFFFFF:::FF:FFFFFFFFF,FFFFFFFFFFFFFFFFFFF
@FS10000125:23:BPA73012-1407:1:1101:7620:1300 1:N:0:14
GGGGACCGAACTTCGTCGAGTACGCTCAATGGGAAAGATCGGAAG
+
FFFFFFFFFF:,:FF,FFFFFFFFF,FFFFFFFFFFFFFFFFFFF
@FS10000125:23:BPA73012-1407:1:1101:7940:1300 1:N:0:14
GGGTACAAACTTCGTCGAGTACGCTCAACCATGTAGATCGGAAGA
+
FFF:FFFFFFF:FFFFFFFFFFFFFFFFFFFFFFFFFFFFFFFFF
@FS10000125:23:BPA73012-1407:1:1101:8250:1300 1:N:0:14
GGGGGTGGCAAACTTCGTCGAGTACGCTCAACACCTGAGATCGGA
+
::,FFFFFFFF:F:FFF:,FFF:FFFFFFFFFFFF:FFFF:,FFF
@FS10000125:23:BPA73012-1407:1:1101:8290:1300 1:N:0:14
GGGGGTCCAAACCTCGTCGAGTACGCTCAAACATAGAGATCGGAA
+
FFFFFFFFFFFF::FFF:FFFF:FFFF:FFFFFFFFFFFF:FFFF
@FS10000125:23:BPA73012-1407:1:1101:8450:1300 1:N:0:14
GGGGCAGAAACTTCGTCGAGTACGCTCAATGGATGAGATCGGAAG
+
FFFFFFFFFFF::FFFFFFFFFFFF,FFFFFFFFFFFFFFFFFFF
@FS10000125:23:BPA73012-1407:1:1101:8580:1300 1:N:0:14
GGGGGTTTAACTTCGTCGAGTACGCTCAAACGCCGAGATCGGAAG
+
FFFFFFFFFF::,FF,FFFFFFFFF,FFFFFFFFFFFFFFFFFFF
@FS10000125:23:BPA73012-1407:1:1101:8910:1300 1:N:0:14
GGGGAGTTAACTTCGTCGAGTACGCTCAAGAACCAAGATCGGAAG
+
F:FFFFFFFF:,:FF:FFFFFFFFF,FFFFFFFFFFFFFFFFFFF
@FS10000125:23:BPA73012-1407:1:1101:9410:1300 1:N:0:14
GGGGGTAACTTCGTCGAGTACGCTCAAAATAATAGATCGGAAGAG
+
FFFFFFFFFF,FF:FFFF:FFFFFFFF:FFFFFFFF,FFF:FFFF
@FS10000125:23:BPA73012-1407:1:1101:10360:1300 1:N:0:14
GGGGGTGTAACTTCGTCGAGTACGCTCAAACAAGTAGATCGGAAG
+
FFFFFFFFFF:,:FF:FFFFFFFFF,FFFFFFFFFFFFFFFFFFF
@FS10000125:23:BPA73012-1407:1:1101:10470:1300 1:N:0:14
GGGTGACAACTTCGTCGAGTACGCTCAAGAAAAAAGATCGGAAGA
+
F,,:FFFFFF:,FFFFFFFFFFFFFFFFFFFFFFFFFFFFFFFFF
@FS10000125:23:BPA73012-1407:1:1101:10540:1300 1:N:0:14
GGGGTTACAACTTCGTCGTCTACGCTCAAACAGAGAGATCGGAAG
+
FFFFF,,FF::FFF:FF,F:::F,FF:FF,F,FF:FF::FFFFF,
@FS10000125:23:BPA73012-1407:1:1101:10610:1300 1:N:0:14
GGGGGCAGAACTTCGTCGAGTACGCTCAACATGCAAGATCGGAAG
+
FFFFFFFFFF,::FF:FFFFFFFFF,FFFFFFFFFFFFFFFFFFF
@FS10000125:23:BPA73012-1407:1:1101:10660:1300 1:N:0:14
GGGGAAATAACTTCGTCGAGTACGCTCAAACAGGTAGATCGGAAG
+
FFFFFFFFFFF::FFFFFFFFFFFF:FFFFFFFFFFFFFFFFFFF
@FS10000125:23:BPA73012-1407:1:1101:11690:1300 1:N:0:14
GGGGCAGTAACTTCGTCGAGTACGCTCAATTTGTAAGATCGGAAG
+
FF:FFFFFFFF,,FF:FFFFFFFFF,FFFFFFFFFFFFFFFFFFF
@FS10000125:23:BPA73012-1407:1:1101:12050:1300 1:N:0:14
GGGGGGGAACTTCGTCGAGTACGCTCAATTGTTAAGATCGGAAGA
+
FF:FFFFFFF::FFFFFFFFFFFFFFF:FFFFFFFFFFFFFFFFF
@FS10000125:23:BPA73012-1407:1:1101:12080:1300 1:N:0:14
GGGGATCTAACTTCGTCGAGTACGCTCAACGTGATAGATCGGAAG
+
FF:FFFFFFF::,FF,FFFFFFFFF,FFFFFFFFFFFFFFFFFFF
@FS10000125:23:BPA73012-1407:1:1101:12130:1300 1:N:0:14
GGGGAAGCAACTTCGTCGAGTACGCTCAACACGCAAGATCGGAAG
+
FFFFFFFFFFF,:FF:FFFFFFFFF,FFFFFFFFFFFFFFFFFFF
@FS10000125:23:BPA73012-1407:1:1101:12940:1300 1:N:0:14
GGGGGAATAACTTCGTCGAGTACGCTCAATATACGAGATCGGAAG
+
FFFFFFFFFFF,,FF,FFFFFFFFF,FFFFFFFFFFFFFFFFFFF
@FS10000125:23:BPA73012-1407:1:1101:13090:1300 1:N:0:14
GGGGAGGCAACTTCGTCGAGTACGCTCAAACAAGCAGATCGGAAG
+
F:,FFFFFFF:,,FF:FFFFFFFFF,FFFFFFFFFFFFFFFFFFF
@FS10000125:23:BPA73012-1407:1:1101:13360:1300 1:N:0:14
GGGGGGATAACTTCGTCGAGTACGCTCAATTTTTGAGATCGGAAG
+
FFFFFFFFFFF,:FF,FFFFFFFFF,FFFFFFFFFFFFFFFFFFF
@FS10000125:23:BPA73012-1407:1:1101:13440:1300 1:N:0:14
GGGGAACTTCGTCGAGTACGCTCAAATGAGTAGATCGGAAGAGCA
+
F:,FFFFFFFF,FFFFFF,,FFF:FFFFFFFFFFF,FFFFFFF,,
@FS10000125:23:BPA73012-1407:1:1101:13530:1300 1:N:0:14
GGGGAAGTAACTTCGTCGAGTACGCTCAATACATAAGATCGGAAG
+
FF:FFFFFFFF,:FF:FFFFFFFFF,FFFFFFFFFFFFFFFFFFF
@FS10000125:23:BPA73012-1407:1:1101:14410:1300 1:N:0:14
GGGGAAATAACTTCGTCGAGTACGCTCAAGGCCTAAGATCGGAAG
+
FFFFFFFFFFF::FF:FFFFFFFFF,FFFFFFFFFFFFFFFFFFF
@FS10000125:23:BPA73012-1407:1:1101:14820:1300 1:N:0:14
GGGGGGTAAACTTCGTCGAGTACGCTCAATCATGGAGATCGGAAG
+
FFFFFFFFFFF::FF,FFFFFFFFF,FFFFFFFFFFFFFFFFFFF
@FS10000125:23:BPA73012-1407:1:1101:15760:1300 1:N:0:14
GGGGGGTCAACTTCGTCGAGTACGCTCAAGGATAAAGATCGGAAG
+
FFFFFFFFFF:,,FF,FFFFFFFFF,FFFFFFFFFFFFFFFFFFF
@FS10000125:23:BPA73012-1407:1:1101:1320:1310 1:N:0:14
GGGGCGTGAACTTCGTCGAGTACGCTCAAATTCCTAGATCGGAAG
+
FFFFF:FFFFF:F:FFFF:,FFFFF:FFFFFFFFFF,FFF,,::,
@FS10000125:23:BPA73012-1407:1:1101:2340:1310 1:N:0:14
GGGGGTGCAAACTTCGTCGAGTACGCTCAATTGATTAGATCGGAA
+
FFFFFFFFFFF,,:FFF:FFFF:FF:F:FFFFFFF:FFFF,FFFF
@FS10000125:23:BPA73012-1407:1:1101:2580:1310 1:N:0:14
GGGGGGTAAACTTCGTCGAGTACGCTCAACCATTCAGATCGGAAG
+
FFFFFFFFFF::,FF:FFFFFFFFF,FFFFFFFFFFFFFFFFFFF
@FS10000125:23:BPA73012-1407:1:1101:2890:1310 1:N:0:14
GGGAGGATAAACTTCGTCGAGTACGCTCAAAATGGTAGATCGGAA
+
F:::,,FF:FFF,:FFF:FFFF:F:FFFFFFFFFF:FFFF,F,F,
@FS10000125:23:BPA73012-1407:1:1101:3050:1310 1:N:0:14
GGGGAACAACTTCGTCGAGTACGCTCAAGTTACAAGATCGGAAGA
+
FFFF:,:FFF:FFFFFFFFFFFFFFFFF:F:FFFFFFFFFFFFFF
@FS10000125:23:BPA73012-1407:1:1101:3470:1310 1:N:0:14
GGGGGTAGCTTCGTCGAGTACGCTCAACAAAATAGATCGGAAGAG
+
F::F,,FFF,:FF:F::FFFF:FFFF,:FF:FFFFF,,:::FFFF
@FS10000125:23:BPA73012-1407:1:1101:3640:1310 1:N:0:14
GGGTGGACCTTCGTCGAGTACGCTCAAATAAACAGATCGGAAGAG
+
FFF:FFFFFF:FF:FFFFFFFFFFFF:,FFFFFFFF:FFF:FFFF
@FS10000125:23:BPA73012-1407:1:1101:3740:1310 1:N:0:14
GCGGGACAGTTCGTCGAGTACGCTCAATACCTGAGATTGGAACAG
+
,FF,,,FFFF,FF:FFFF:FFFFFFFF,FFFFFFFF,,F:,F,:F
@FS10000125:23:BPA73012-1407:1:1101:4330:1310 1:N:0:14
GGGGGTCCAATTTCGTCGAGTACGCTCAAGATTGGAGATCGGAAG
+
FFFFFFFFFF::FFFFFFFFFFFFF:FFFFFFFFFFFFFFFFFFF
@FS10000125:23:BPA73012-1407:1:1101:4450:1310 1:N:0:14
GGGGCAGTAACTTCGTCGAGTACGCTCAAGTAAGTAGATCGGAAG
+
F,,FFFFFFFF,,FF:FFFFFFFFF,FFFFFFFFFFFFFFFFFFF
@FS10000125:23:BPA73012-1407:1:1101:4950:1310 1:N:0:14
GATGGCCAAACTTCGTCGAGTACGCTCAAGAAGTAAGATCGGAAG
+
,,FF,FFFFFFF:FF:FFFFFFFFF:FFFFFFFFFFFFFFFFFFF
@FS10000125:23:BPA73012-1407:1:1101:5090:1310 1:N:0:14
GGGGACATAACTTCGTCGAGTACACTCAATATGTAAGATCGGAAG
+
FFFFFFFFFF:,:FFFFFFFFFF:F,FFFFFFFFFFFFFFFFFFF
@FS10000125:23:BPA73012-1407:1:1101:5150:1310 1:N:0:14
GGGGGAATAACTTCGTCGAGTACGCTCAAGCTGGAAGATCGGAAG
+
F:,F,FFFFF:::FF:FFFFFFFFF:FFFFFFFFFFFFFFFFFFF
@FS10000125:23:BPA73012-1407:1:1101:5200:1310 1:N:0:14
GGGTGTGAACTTCGTCGAGTACGCTCAAGCAAGCAGATCGGAAGA
+
F,,,FFFFFF::FFFFFFFFFFFFFFFFFFFFFFFFFFFFFFFFF
@FS10000125:23:BPA73012-1407:1:1101:6210:1310 1:N:0:14
GGGGTAAAACTTCGTCGAGTACGCTCAAAGGGGAAGATCGGAAGA
+
FFFFFFFFFF:,FFFFFFFFFFFFFFF:FFFFFFFFFFFFFFFFF
@FS10000125:23:BPA73012-1407:1:1101:6220:1310 1:N:0:14
GGGGGATCAACTTCGTCGAGTACGCTCAATCTAAAAGATCGGAAG
+
FFFFFFFFFF:,,FF,FFFFFFFFF,FFFFFFFFFFFFFFFFFFF
@FS10000125:23:BPA73012-1407:1:1101:6350:1310 1:N:0:14
GGGGAACGAGCTTCGTCGAGTACGCTCAATGCTCCAGATCGGAAG
+
F:,FFFFFFFF,:FF:FFFFFFFFF,FFFFFFFFFFFFFFFFFFF
@FS10000125:23:BPA73012-1407:1:1101:6490:1310 1:N:0:14
GGGGGGGGAACTTCGTCGAGTACGCTCAAGGGAAAAGATCGGAAG
+
F,,FFFFFFFF:::F:FFF,FFFFF:F:FFFFFFFFFFFFFFFFF
@FS10000125:23:BPA73012-1407:1:1101:7240:1310 1:N:0:14
GGGTGGCAACTTCGTCGAGTACGCTCAAAAAACCAGATCGGAAGA
+
FFFFFFFFFF::FFFFFFFFFFFFFFF,FFFFFFFFFFFFFFFFF
@FS10000125:23:BPA73012-1407:1:1101:7330:1310 1:N:0:14
GGGGCGAGAACTTCGTCGAGTACGCTCAAGAATGCAGATCGGAAG
+
FFFFFFFFFF:,,FF:FFFFFFFFF,FFFFFFFFFFFFFFFFFFF
@FS10000125:23:BPA73012-1407:1:1101:7420:1310 1:N:0:14
GGGGCAGGATCTTCGTCGAGTACGCTCAACAAATTAGATCGGAAG
+
FFFFFFFFFF,::FF:FFFFFFFFF,FFFFFFFFFFFFFFFFFFF
@FS10000125:23:BPA73012-1407:1:1101:7720:1310 1:N:0:14
GGGGCAAAACTTCGTCGAGTACGCTCAACAAATGAGATCGGAAGA
+
F:FFFFFFFF::FFFFFFFFFFFFFFFFFFFFFFFFFFFFFFFFF
@FS10000125:23:BPA73012-1407:1:1101:8240:1310 1:N:0:14
GGGGACATAACTTCGTCGAGTACGCTCATGTTTCAAGATCGGAAG
+
FFFF:F,:FFFFFF:FF:F,F:F:FFFF,FFFFFFFFF:FFFFF:
@FS10000125:23:BPA73012-1407:1:1101:8890:1310 1:N:0:14
GGGGGGTAAACTTCGTCGAGTACGCTCAATAAGTAAGATCGGAAG
+
F:,FFFFFFFF::FF:FFFFFFFFF,FFFFFFFFFFFFFFFFFFF
@FS10000125:23:BPA73012-1407:1:1101:9050:1310 1:N:0:14
GGGGAAGCAACTTCGTCGAGTACGCTCAAAGGATTAGATCGGAAG
+
FFFFFFFFFF:,:FF:FFFFFFFFF,FFFFFFFFFFFFFFFFFFF
@FS10000125:23:BPA73012-1407:1:1101:9240:1310 1:N:0:14
GGGGGGCCAACTTCGTCGAGTACGCTCAATTTGATAGATCGGAAG
+
FFFF,FFFFFF,:FFFFFF,FFFFF:FFFFFFFFFFFFFFFFFFF
@FS10000125:23:BPA73012-1407:1:1101:9260:1310 1:N:0:14
GGGGTACCAACTTCGTCGAGTACGCTCAAGGAGATAGATCGGAAG
+
FFFFFFFFFF:,,FF:FFFFFFFFF,FFFFFFFFFFFFFFFFFFF
@FS10000125:23:BPA73012-1407:1:1101:9800:1310 1:N:0:14
GGGGGTTGGACTTCGTCGAGTACGCTCAATGTAAAAGATCGGAAG
+
F:,FFFFFFF:,:FF:FFFFFFFFF,FFFFFFFFFFFFFFFFFFF
@FS10000125:23:BPA73012-1407:1:1101:10010:1310 1:N:0:14
GGGGGGTTAACTTCGTCGAGTACGCTCAACTGTTAAGATCGGAAG
+
FFFFFFFFFF,::FF:FFFFFFFFF,FFFFFFFFFFFFFFFFFFF
@FS10000125:23:BPA73012-1407:1:1101:10100:1310 1:N:0:14
GGGGAACTTCGTCGAGTACGCTCAACAATTAAGATCGGAAGAGCA
+
FFFFFFFFFFF,FFFFFF,,FFFFFFF,FFFFFFF,FFFFFFF,:
@FS10000125:23:BPA73012-1407:1:1101:10730:1310 1:N:0:14
GGGGGGCCAACTTCGTCGAGTACGCTCAAACCTAGAGATCGGAAG
+
FFFFFFFFFF:,,FF:FFFFFFFFF,FFFFFFFFFFFFFFFFFFF
@FS10000125:23:BPA73012-1407:1:1101:10850:1310 1:N:0:14
GGGCTCTTCCGATCTGGGGAGTCAACTTCGTCGAGTACGCTCAAT
+
FFFFFFFF:FF,:FFFFFFFFFF:F:FFFFFFFFF,FFFF:,FF:
@FS10000125:23:BPA73012-1407:1:1101:11150:1310 1:N:0:14
GGGAGCATCAACTTCGTCGAGTACGCTCAAATTGCCAGATCGGAA
+
F,:F,FFFFF:F,FFFF:FFFF:FFFF:F:FFFFF,FFFF,FFFF
@FS10000125:23:BPA73012-1407:1:1101:11320:1310 1:N:0:14
GGGGGCTGAACTTCGTCGAGTACGCTCAAAGTGACAGATCGGAAG
+
F:,F:FFFFF:::FF:FFFFFFFFF,FFFFFFFFFFFFFFFFFFF
@FS10000125:23:BPA73012-1407:1:1101:12040:1310 1:N:0:14
GGGGGTGCAACTTCGTCGAGTACGCTCAAACGACGAGATCGGAAG
+
F,,FFFFFFF:F:FF:FFFFFFFFF,FFFFFFFFFFFFFFFFFFF
@FS10000125:23:BPA73012-1407:1:1101:12290:1310 1:N:0:14
GGGGTGCAAACTTCGTCGAGTACGCTCAATCCAATAGATCGGAAG
+
F:,FFFFFFFF,,FF:FFFFFFFFF,FFFFFFFFFFFFFFFFFFF
@FS10000125:23:BPA73012-1407:1:1101:12780:1310 1:N:0:14
GGGGGCGCAACTTCGTCGAGTACGCTCAATTCTCAAGATCGGAAG
+
FFFFFFFFFF,:,FF,FFFFFFFFF,FFFFFFFFFFFFFFFFFFF
@FS10000125:23:BPA73012-1407:1:1101:12880:1310 1:N:0:14
GGGGAACTTCGTCGAGTACGCTCAAATTATAAGATCGGAAGAGCA
+
FF,FFFFFFFF,:FFFFF,,FFFFFFF,FFFFFFF,FFFFFFF,,
@FS10000125:23:BPA73012-1407:1:1101:13150:1310 1:N:0:14
GGGGGCTGAACTTCGTCGAGTACGCTCAATCGATCAGATCGGAAG
+
F,,F:FFFFF:,:FF,FFFFFFFFF,FFFFFFFFFFFFFFFFFFF
@FS10000125:23:BPA73012-1407:1:1101:13250:1310 1:N:0:14
GGGGATTGAACTTCGTCGAGTACGCTCAAATCTGTAGATCGGAAG
+
F:,FFFFFFFF,:FF,FFFFFFFFF,FFFFFFFFFFFFFFFFFFF
@FS10000125:23:BPA73012-1407:1:1101:13340:1310 1:N:0:14
GGGACTCAACTTCGTCGAGTACGCTCAATGTTCAAGATCGGAAGA
+
FFF:FFFFFF:,FFFFFFFFFFFFFFF,FFFFFFFFFFFFFFFFF
@FS10000125:23:BPA73012-1407:1:1101:13940:1310 1:N:0:14
GGGGTGCTAACTTCGTCGAGTACGCTCAACTCACAAGATCGGAAG
+
FFFFFF:,FFF::FF:FFFFFFFFF,FFF,,FFF,FFFFFFFFFF
@FS10000125:23:BPA73012-1407:1:1101:14290:1310 1:N:0:14
GGGGCATAACTTCGTCGAGTACGCTCAACAAGTAAGATCGGAAGA
+
FFFFFFFFFFFFFFFFFFFFFFFFFFFF,,F,,,FFFFFFFFFFF
@FS10000125:23:BPA73012-1407:1:1101:14670:1310 1:N:0:14
GGGGCAGAAACTTCGTCGAGTACGCTCAAAAATGCAGATCGGAAG
+
F::FFFFFFFF,,FF,FFFFFFFFF,FFFFFFFFFFFFFFFFFFF
@FS10000125:23:BPA73012-1407:1:1101:14780:1310 1:N:0:14
GGGGGCATAACTACGTCGAGTACGCTCAAATAATAAGATCGGAAG
+
FFFFF:FFF:F:,F:FFFF::,FFF:FFFF,:FFFFFF:FFFFFF
@FS10000125:23:BPA73012-1407:1:1101:15620:1310 1:N:0:14
GGGGGATAAACTTCGTCGAGTACGCTCAAATCTTTAGATCGGAAG
+
FFFFFFFFFFF::FF,FFFFFFFFF,FFFFFFFFFFFFFFFFFFF
@FS10000125:23:BPA73012-1407:1:1101:15890:1310 1:N:0:14
GGGGGGACTAACTTCGTCGAGTACGCTCAAAAAGCAAGATCGGAA
+
FFFFFFFFFF::,:FFF:FFFFFFFFF:FF:FFFFFFFFF:FFFF
@FS10000125:23:BPA73012-1407:1:1101:16220:1310 1:N:0:14
GGGAACTTCGTCGAGTACGCTCAAAATTGCAGATCGGAAGAGCAC
+
FFFFFFFFFF,FFFF:F,FFFFFFFF:FFFFFFFFFFFFFFF,F,
@FS10000125:23:BPA73012-1407:1:1101:1050:1320 1:N:0:14
GGGGTACAACTTCGTCGAGTACGCTCAATATTTAAGATCGGAAGA
+
FFFFFFFFFFF:FFFFFFFFFFFFFFF:FFFFFFFFFFFFFFFFF
@FS10000125:23:BPA73012-1407:1:1101:1280:1320 1:N:0:14
GGGGTAACTTCGTCGAGTACGCTCAACCGAATAGATCGGAAGAGC
+
FFFFFFFFFFFFFFFFF:FFFF:FFFF:FF:FFFFF,FFFFFFF,
@FS10000125:23:BPA73012-1407:1:1101:1490:1320 1:N:0:14
GGGGTAGTAACTTCGTCGAGTACGCTCAATGTGTTAGATCGGAAG
+
FFFFFFFFFFF,:FF:FFF,FFFFF,FFFFFFFFFFFFFF:,FF:
@FS10000125:23:BPA73012-1407:1:1101:1810:1320 1:N:0:14
GGGGGGCTTAACTTCGTCGAGTACGCTCAAGAGTCCAGATCGGAA
+
FF,FFFFFFFFF::FFF:FFFFFFFFFFFFFFFFF,FFFF,:FFF
@FS10000125:23:BPA73012-1407:1:1101:2030:1320 1:N:0:14
GGGGGCATACTTCGTCGAGTACGCTCAACTTGCAAGATCGGAAGA
+
F,,FFFFFFFFF:FFFFFFFFFFFFFFFFFF:FFFFF,FFFFFFF
@FS10000125:23:BPA73012-1407:1:1101:2580:1320 1:N:0:14
GGGGCAGCAACTTCGTCGAGTACGCTCAAGTCGTTAGATCGGAAG
+
FFFFFFFFFFF::FF:FFFFFFFFF,FFFFFFFFFFFFFFFFFFF
@FS10000125:23:BPA73012-1407:1:1101:2890:1320 1:N:0:14
GGGGCACAATCTTCGTCGAGTACGCTCAATGTATCAGATCGGAAG
+
F,,FFFFFFF:::FF:FFFFFFFFF,FFFFFFFFFFFFFFFFFFF
@FS10000125:23:BPA73012-1407:1:1101:3430:1320 1:N:0:14
GATGTAAAAACTTCGTCGAGTACGCTCAACCCCTTAGATCGGAAG
+
,,FFFFFFFFFF::F:FF:FFFFFF,FFFFFFFFF:FFFF:,FFF
@FS10000125:23:BPA73012-1407:1:1101:3540:1320 1:N:0:14
GGGTTAAAACTTCGTCGAGTACGCTCAAGATAATAGATCGGAAGA
+
FFFFFFFFFF:,FFFFFFFFFFFFFFFFFFFFFFFFFFFFFFFFF
@FS10000125:23:BPA73012-1407:1:1101:4340:1320 1:N:0:14
GGGGGGAACTTCGTCGAGTACGCTCAACAATTGAGATCGGAAGAG
+
FFFF,FFFFFFFF:FFFFFFFFFFFFF:FFFFFFFFFFFF:FFFF
@FS10000125:23:BPA73012-1407:1:1101:5160:1320 1:N:0:14
CGAAAACAACTTCGTCGAGTACGCTCAACACTGAAGATCGCAAGA
+
,,FF::FFFF,,:FF:FF,F,F,FFFFFFFFFFF,,:FF:,::F:
@FS10000125:23:BPA73012-1407:1:1101:5330:1320 1:N:0:14
GGGGTAGTAACTTCGTCGAGTACGCTCAATACAATAGATCGGAAG
+
FFFFFFFFFF:,,FF:FFFFFFFFF,FFFFFFFFFFFFFFFFFFF
@FS10000125:23:BPA73012-1407:1:1101:5540:1320 1:N:0:14
GGGCTACAACTTCGTCGAGTACGCTCAAAGAAAAAGATCGGAAGA
+
FFF:FFFFFF:,FFFFFFFFFFFFFFF:FFFFFFFFFFFFFFFFF
@FS10000125:23:BPA73012-1407:1:1101:5580:1320 1:N:0:14
GGGGGGTAAACTTCGTCGAGTACGCTCAAGGGAAGAGATCGGAAG
+
FFFFF:FFFF,,FFF:FFF:FFFFF,FFFFFFFFFFFFFFFFFFF
@FS10000125:23:BPA73012-1407:1:1101:6000:1320 1:N:0:14
GGGGTGGAACTTCGTCGAGTACGCTCAACAGAAAAGATCGGAAGA
+
FFFFFFFFFF::FFFFFFFFFFFFFFFFFFFFFFFFFFFFFFFFF
@FS10000125:23:BPA73012-1407:1:1101:6160:1320 1:N:0:14
GGGGCCAGACCTTCGTCGAGTACGCTCAATTCTAAAGATCGGAAG
+
F::FFFFFFF:,:FF:FFFFFFFFF,FFFFFFFFFFFFFFFFFFF
@FS10000125:23:BPA73012-1407:1:1101:6320:1320 1:N:0:14
GGGTAGCAACTTCGTCGAGTACGCTCAAATATTCAGATCGGAAGA
+
FFFFFFFFFFF:FFFFFFFFFFFFFFFFFFFFFFFFFFFFFFFFF
@FS10000125:23:BPA73012-1407:1:1101:6610:1320 1:N:0:14
GGCGACTTTGTCGAGTACGCTCAACCCCGGAGATCGGAAGAGCAC
+
F,,FFFFFFFFFF:FFF,FFFF,FF,F,:FFFFFFFFFFF,F,F,
@FS10000125:23:BPA73012-1407:1:1101:6760:1320 1:N:0:14
GGGGACAACTTCGTCGAGTACGCTCAATCATTCAGATCGGAAGAG
+
FFFFFFFFFF,FF:FFFF:FFFFFFF:,FFFFFFFF,FFF:FFFF
@FS10000125:23:BPA73012-1407:1:1101:7130:1320 1:N:0:14
GGGGGGGAAACTTCGTCGAGTACGCTCAACTTGACAGATCGGAAG
+
F,,FFFFFFF:F:FF:FFFFFFFFF:FFFFFFFFFFFFFFFFFFF
@FS10000125:23:BPA73012-1407:1:1101:7780:1320 1:N:0:14
GGGGGCTTAACTTCGTCGAGTACGCTCAAATGTTTAGATCGGAAG
+
FFFFFFFFFF:::FF,FFFFFFFFF,FFFFFFFFFFFFFFFFFFF
@FS10000125:23:BPA73012-1407:1:1101:7900:1320 1:N:0:14
GGGGTTCCAACTTCGTCGAGTACGCTCAACCTGAAAGATCGGAAG
+
FF:FFFFFFF::FFF:FFFFFFFFF:FFFFFFFFFFFFFFFFFFF
@FS10000125:23:BPA73012-1407:1:1101:8350:1320 1:N:0:14
GGGGGTTTAACTTCGTCGAGTACGCTCAAAGCTTAAGATCGGAAG
+
F:,F:FFFFFF::FF:FFFFFFFFF:FFFFFFFFFFFFFFFFFFF
@FS10000125:23:BPA73012-1407:1:1101:9230:1320 1:N:0:14
GGGGGACAAACTTCGTCGAGTACGCTCAATCAGCCAGATCGGAAG
+
F,:F,FFFFFF,,FFFFFF:FFFFF,FFFFFFFFFFFFFFFFFFF
@FS10000125:23:BPA73012-1407:1:1101:9480:1320 1:N:0:14
GGGGACTCAACTTCGTCGAGTACGCTCAAAAGAATAGATCGGAAG
+
:::FFFFFFF:,,FF:FF:,FFFFF,FFFFFFFFFFFFFFFF:FF
@FS10000125:23:BPA73012-1407:1:1101:9700:1320 1:N:0:14
GGGGGGCTGAACTTCGTCGAGTACGCTCAAATATGGAGATCGGAA
+
FFFFFFFFFFFF,:FFF:FFFF:FFFF:FFFFFFFFFFFF,FFFF
@FS10000125:23:BPA73012-1407:1:1101:9800:1320 1:N:0:14
GGGGAAATAACTTCGTCGAGTACGCTCAAAGACCTAGATCGGAAG
+
F,,FFFFFFFF,:FF:FFFFFFFFF,FFFFFFFFFFFFFFFFFFF
@FS10000125:23:BPA73012-1407:1:1101:10020:1320 1:N:0:14
GGGGGTTGAACTTCGTCGAGTACGCTCAATACTATAGATCGGAAG
+
FFFF,FFFFFFFFFFFFFFFFFFFFFFFF:FFFFFFFFFFFFFFF
@FS10000125:23:BPA73012-1407:1:1101:10070:1320 1:N:0:14
GATGCAAAACTTCGTCGAGTACGCTCAATATTAAAGATCGGAAGA
+
,,,,FFFFFFFFFFFFFFFFFFFFFFF:FFFFFFFFFFFFFFFFF
@FS10000125:23:BPA73012-1407:1:1101:10130:1320 1:N:0:14
GTAGGACCTAACTTCGTCGAGTACGCTCAAGGGTCTAGATCGGAA
+
F,F,FFFFFFFF,,FFF,FF:F,FFFFFFFFFFFF:FFFF,FF,F
@FS10000125:23:BPA73012-1407:1:1101:10250:1320 1:N:0:14
GGGGGGTAAACTTCGTCGAATACGCTCAAACGAAAAGATCGGAAG
+
FFFF:FFFFF:::FF:FFFFFFFFF,FFFFFFFFFFFFFFFFFFF
@FS10000125:23:BPA73012-1407:1:1101:10850:1320 1:N:0:14
GGGCTCTTCCGATCTGGGGAGTCAACTTCGTCGAGTACGCTCAAT
+
F::FFFFF,:F:,FFFFFFFFFF:FFFFFFFFFFF,FFFF:,FF:
@FS10000125:23:BPA73012-1407:1:1101:10920:1320 1:N:0:14
GGGGGGAAAACTTCGTCGAGTACGCTCAAATAACTAGATCGGAAG
+
F,,F,FFFFFF::FF:FFFFFFFFF,FFFFFFFFFFFFFFFFFFF
@FS10000125:23:BPA73012-1407:1:1101:11120:1320 1:N:0:14
GGGGTGACAACTTCGTCGAGTACGCTCAATGTTGCAGATCGGAAG
+
FFFFFFFFFF:,,FF:FFFFFFFFF,FFFFFFFFFFFFFFFFFFF
@FS10000125:23:BPA73012-1407:1:1101:11250:1320 1:N:0:14
GGGGGTCGAACTTCGTCGAGTACGCTCAAAACAAAAGATCGGAAG
+
F,,FFFFFFF:,,FF:FFFFFFFFF,FFFFFFFFFFFFFFFFFFF
@FS10000125:23:BPA73012-1407:1:1101:11320:1320 1:N:0:14
GGGGGCTGAACTTCGTCGAGTACGCTCAAAGTGACAGATCGGAAG
+
FFFFFFFFFF:,,FF:FFFFFFFFF,FFFFFFFFFFFFFFFFFFF
@FS10000125:23:BPA73012-1407:1:1101:11380:1320 1:N:0:14
GGGGGGAAAACTTCGTCGAGTAGCTCAATGAAACAGATCGGAAGA
+
FFFFFFFFFFF,,FF:FFFFFFFFFFF,FFFFFFFFFFFFFF:FF
@FS10000125:23:BPA73012-1407:1:1101:11620:1320 1:N:0:14
GGGGCTGCAACTTCGTCGAGTACGCTCAAAACCCAAGATCGGAAG
+
FFFFF:FFFFF::FFFFFFFFFFFF:FFFFFFFFFFFFFFFFFFF
@FS10000125:23:BPA73012-1407:1:1101:12290:1320 1:N:0:14
GGGGAAAACTTCGTCGAGTACGCTCAAATTTAGAGATCGGAAGAG
+
F,,FFFFFFF,FF:FFFF:FFFFFFF:,FFFFFFFF,FFF,FFF:
@FS10000125:23:BPA73012-1407:1:1101:12390:1320 1:N:0:14
GGGGGCCAAACTTCGTCGAGTACGCTCAAGGGGAAAGATCGGAAG
+
:,,F:FFFFFF,,:F,FFFFFFFFF,FFFFFFFFFFFFFFFFFFF
@FS10000125:23:BPA73012-1407:1:1101:12570:1320 1:N:0:14
GGGAACTTCGTCGAGTACGCTCAATTCTAAAGATCGGAAGAGCAC
+
F::,FFFFFF,FF:F:F,FFFF:F:,F:FFFFFFFFFFFF,F,F,
@FS10000125:23:BPA73012-1407:1:1101:13280:1320 1:N:0:14
GGGGACTCAAATTCGTCGAGTACGCTCAACATTGCAGATCGGAAG
+
FFFFFFFFFFF,:FF,FFFFFFFFF,FFFFFFFFFFFFFFFFFFF
@FS10000125:23:BPA73012-1407:1:1101:13770:1320 1:N:0:14
GGGATGAAACTTCGTCGAGTACGCTCAAATGGAGAGATCGGAAGA
+
FFFFFFFFFF::FFFFFFFFFFFFFFF:FFFFFFFFFFFFFFFFF
@FS10000125:23:BPA73012-1407:1:1101:13830:1320 1:N:0:14
GGGGCAGAACTTCGTCGAGTAGCTCAACTCGAAAGATCGGAAGAG
+
F:,FFFFFFF:FFFFFFFFFFFFFFFF::FFFFFFF,,FF,FF:F
@FS10000125:23:BPA73012-1407:1:1101:14120:1320 1:N:0:14
GGGGTAATAACTTCGTCGAGTACGCTCAATTATACAGATCGGAAG
+
F:,FFFFFFFF::FF:FFFFFFFFF,FFFFFFFFFFFFFFFFFFF
@FS10000125:23:BPA73012-1407:1:1101:14130:1320 1:N:0:14
GGGGGTCTAACTTCGTCGAGTACGCTCAAAGACCCAGATCGGAAG
+
FFFFFFFFFFF::FF:FFFFFFFFF,FFFFFFFFFFFFFFFFFFF
@FS10000125:23:BPA73012-1407:1:1101:14300:1320 1:N:0:14
GGGGGCCAAACTTCGTCGAGTACGCTCAATCGAATAGATCGGAAG
+
FFFFFFFFFFF:,FF:FFFFFFFFF,FFFFFFFFFFFFFFFFFFF
@FS10000125:23:BPA73012-1407:1:1101:14360:1320 1:N:0:14
GGGGGTTCAACTTCGTCGAGTACGCTCAACTAACAAGATCGGAAG
+
F:,FFFFFFFF:FFF:FFFFFFFFF,FFFFFFFFFFFFFFFFFFF
@FS10000125:23:BPA73012-1407:1:1101:14700:1320 1:N:0:14
GGGGATCAAACTTCGTCGAGTACGCTCAAAATGGTAGATCGGAAG
+
FFFFFFFFFFF,:FF:FFFFFFFFF,FFFFFFFFFFFFFFFFFFF
@FS10000125:23:BPA73012-1407:1:1101:15650:1320 1:N:0:14
GGGGGTGGAACTTCGTCGAGTACGCTCAATACCGCAGATCGGAAG
+
FFFF:FFFFFF::FF,FFFFFFFFF,FFFFFFFFFFFFFFFFFFF
@FS10000125:23:BPA73012-1407:1:1101:15680:1320 1:N:0:14
GGGGACGGAACTTCGTCGAGTACGCTCAAATAATAAGATCGGAAG
+
F,,FFFFFFFF,,FF,FFFFFFFFF,FFFFFFFFFFFFFF:FFFF
@FS10000125:23:BPA73012-1407:1:1101:1010:1330 1:N:0:14
GGGAATTTCGTCGAGTACGCTCAAAATTTCAGATCGGAAGAGCAC
+
FFFFFFFFFF:FF:FFF,FFFF:FF:F:FFFFFFFFFFFF:F,F,
@FS10000125:23:BPA73012-1407:1:1101:2000:1330 1:N:0:14
GGGCAAATCTTCGTCGAGTACGCTCAAAAATTAAGATCGGAAGAG
+
FFFF:,FF,:FFFFF,:FFF::FFFF,FFFF:,FFF,,:,:FFFF
@FS10000125:23:BPA73012-1407:1:1101:2140:1330 1:N:0:14
GGGGGGTTAACTTCGTCGAGTACGCTCAAATTACCAGATCGGAAG
+
FFFFFFFFFFF,FFFFFFFFFFFFF,FFFFFFFFFFFFFFFFFFF
@FS10000125:23:BPA73012-1407:1:1101:2560:1330 1:N:0:14
GGGGCAAAAACTTCGTCGAGTACGCTCAACAATAGAGATCGGAAG
+
FFFFFFFFFF:::FF:FFFFFFFFF,FFFFFFFFFFFFFFFFFFF
@FS10000125:23:BPA73012-1407:1:1101:2860:1330 1:N:0:14
GGGGCACAATCTTCGTCGAGTACGCTCAATGTATCAGATCGGAAG
+
FFFFFFFFFF:::FF:FFFFFFFFF,FFFFFFFFFFFFFFFFFFF
@FS10000125:23:BPA73012-1407:1:1101:3220:1330 1:N:0:14
GGGGAAGTAACTTTCGTCGAGTACGCTCAAAGGATTAGATCGGAA
+
FFFFFFFFFF,,,,FFF:FFFF:FF:F:FFFFFFF:FFFF,FFFF
@FS10000125:23:BPA73012-1407:1:1101:3380:1330 1:N:0:14
GGGGTAGGAACTTCGTCGAGTACGCTCAAAGAATGAGATCGGAAG
+
FFFFFFFFFF,,,FF,FFFFFFFFF,FFFFFFFFFFFFFFFFFFF
@FS10000125:23:BPA73012-1407:1:1101:3580:1330 1:N:0:14
GAGGTAAAACTTCGTCGAGTACGCTCAAAATAACAGATCGGAAGA
+
F,FFFFFFFF,,FFFFFFFFFFFFFFF,FFFFFFFFFFFFFFFFF
@FS10000125:23:BPA73012-1407:1:1101:3770:1330 1:N:0:14
GGGGAGCCAACTTCGTCGAGTACGCTCAATTCCCTAGATCGGAAG
+
FFFFFFFFFF:::FF,FFFFFFFFF,FFFFFFFFFFFFFFFFFFF
@FS10000125:23:BPA73012-1407:1:1101:4970:1330 1:N:0:14
GGGGGGGTAACTTCGTCGAGTACGCTCAAAATTTGAGATCGGAAG
+
F:,FFFFFFF,,:FF:FFFFFFFFF,FFFFFFFFFFFFFFFFFFF
@FS10000125:23:BPA73012-1407:1:1101:5000:1330 1:N:0:14
GGGGCGATAACTTCGTCGAGTACGCTCAAAGGGAAAGATCGGAAG
+
F,,FFFFFFF::,FFFFFFFFFFFF,FFFFFFFF:FFFFFFFFFF
@FS10000125:23:BPA73012-1407:1:1101:5080:1330 1:N:0:14
GGGGTCATAACTTCGTCGAGTACGCTCAAATTCCGAGATCGGAAG
+
FF:FFFFFFF,,:FF:FFFFFFFFF,FFFFFFFFFFFFFFFFFFF
@FS10000125:23:BPA73012-1407:1:1101:5680:1330 1:N:0:14
GGGGCAGAACTTCGTCGAGTACGCTCAAAAGAAAAGATCGGAAGA
+
FFFFFFFFFF:,FFFFFFFFFFFFFFF:FFFFFFFFFFFFFFFFF
@FS10000125:23:BPA73012-1407:1:1101:5710:1330 1:N:0:14
GGGGGTAGAACTTCGTCGAGTACGCTCAACACAACAGATCGGAAG
+
FF:FFFFFFF:,:FF:FFFFFFFFF,FFFFFFFFFFFFFFFFFFF
@FS10000125:23:BPA73012-1407:1:1101:5920:1330 1:N:0:14
GGGGGCTCCAACTTCGTCGAGTACGCTCAAGTACCAAGATCGGAA
+
FF:FFFFFFFF:,:FFF:FFFF:FF:F:FFFFFFFFFFFF,FFFF
@FS10000125:23:BPA73012-1407:1:1101:6260:1330 1:N:0:14
GGGGCAACTTCGTCGAGTACGCTCAAGTTTCCAGATCGGAAGAGC
+
FFFFFFFFFF:F,FFFF,FFFF,FFFF,FFFFFFF:,FFFFF:F:
@FS10000125:23:BPA73012-1407:1:1101:6640:1330 1:N:0:14
GGGGAGGCAACTTCGTCGAGTACGCTCAAAATTCAAGATCGGAAG
+
FFFFF,F,F:FF,:F:FF:FFF:FF,FFFF,FFFFFFFFFFFFFF
@FS10000125:23:BPA73012-1407:1:1101:7210:1330 1:N:0:14
GGGGGGTGACTTCGTCGAGTACGCTCAAGTTCACAGATCGGAAGA
+
FF:FF,FF:F:,:FFFFF:FFFFFFFFFFFFFFFFF:FFF:F:FF
@FS10000125:23:BPA73012-1407:1:1101:7300:1330 1:N:0:14
GGGGATGGAACTTCGTCGAGTACGCTCAATTTTCAAGATCGGAAG
+
FFFFFFFFFFF,:FF:FFFFFFFFF,FFFFFFFFFFFFFFFFFFF
@FS10000125:23:BPA73012-1407:1:1101:7670:1330 1:N:0:14
GGGGGCATAACTTCGTCGAGTACGCTCAAGGATATAGATCGGAAG
+
F::F,,F:FFF::FF:FFFFFFFFF,FFF,:F:FFFFFFFFFFFF
@FS10000125:23:BPA73012-1407:1:1101:7840:1330 1:N:0:14
GGGGATCAAACTTCGTCGAGTACGCTCAAGAACTTAGATCGGAAG
+
FF:F,F,:FFFF:FF:FFFFFFFFF:FFF:F::F,FFFFFFFFFF
@FS10000125:23:BPA73012-1407:1:1101:7960:1330 1:N:0:14
GGGAACTAACTTCGTCGAGTACGCTCAATACCTGAGATCGGAAGA
+
FF::FFFFFF::FFFFFFFFFFFFFFF:FFFFFFFFFFFFFFFFF
@FS10000125:23:BPA73012-1407:1:1101:8020:1330 1:N:0:14
GGGGCTAAACTTCGTCGAGTACGCTCAAGTACATAGATCGGAAGA
+
FFFFFFFFFF,,FFFFFFFFFFFFFFFFFFFFFFFFFFFFFF:FF
@FS10000125:23:BPA73012-1407:1:1101:8130:1330 1:N:0:14
GGGGGTCAACTTCGTCGAGTACGCTCAATTACAGAGATCGGAAGA
+
FFFFFFFFFF,,FFFFFFFFFFFFFFF,FFFFFFFFFFFFFFFFF
@FS10000125:23:BPA73012-1407:1:1101:8270:1330 1:N:0:14
GGGGGAACAACTTCGTCGAGTACGCTCAAATCAGAAGATCGGAAG
+
FFFFFFFFFFF::FF:FFFFFFFFF:FFFFFFFFFFFFFFFFFFF
@FS10000125:23:BPA73012-1407:1:1101:9640:1330 1:N:0:14
GGGGACTGAACTTCGTCGAGTACGCTCAATGTCTTAGATCGGAAG
+
FFFFFFF:FFF::FF:FFFFFF:FF,FFFFFFFFFFFFFFFFFFF
@FS10000125:23:BPA73012-1407:1:1101:9850:1330 1:N:0:14
GGGGGCAAAACTTCGTCGAGTACGCTCAAAGGGTAAGATCGGAAG
+
FFFFFFFFFF:,,FF:FFFFFFFFF,FFFFFFFFFFFFFFFFFFF
@FS10000125:23:BPA73012-1407:1:1101:10180:1330 1:N:0:14
GGGGGATGAACTTCGTCGAGTACGCTCAAGTAAGGAGATCGGAAG
+
FFFFFFFFFF:,,FF,FFFFFFFFF,FFFFFFFFFFFFFFFFFFF
@FS10000125:23:BPA73012-1407:1:1101:10220:1330 1:N:0:14
GGGCAATAACTTCGTCGAGTACGCTCAATACCTCAGATCGGAAGA
+
FFF:,FFFFFFFFFFFFFFFFFFFFFF:FFF:FFFFFFFFFFFFF
@FS10000125:23:BPA73012-1407:1:1101:10230:1330 1:N:0:14
GGGGGTCCAACTTCGTCGAGAACGCTCAAGCATCGAGATCGGAAG
+
FFFFFFFFFF:,,FF,FFFFFFFFF,FFFFFFFFFFFFFFFFFFF
@FS10000125:23:BPA73012-1407:1:1101:10270:1330 1:N:0:14
GGGGGGCTAACTTCGTCGAGTACGCTCAAGACACAAGATCGGAAG
+
F::,,::,F:::FF:FF:F:F,F::FFFFFFFFFFF::FFF:FF,
@FS10000125:23:BPA73012-1407:1:1101:10560:1330 1:N:0:14
GGGGGCTAACTTCGTCGAGTACGCTCAAATGAAAAGATCGGAAGA
+
FFFFFFFFFF:,FFFFFFFFFFFFFFF:FFFFFFFFFFFFFFFFF
@FS10000125:23:BPA73012-1407:1:1101:10720:1330 1:N:0:14
GGGGGGCCAACTTCGTCGAGTACGCTCAAACCTAGAGATCGGAAG
+
:,,FFFFFFF,,,FF:FFF:FFFFF,FFFFFFFFFFFFFF:FFFF
@FS10000125:23:BPA73012-1407:1:1101:11130:1330 1:N:0:14
GGGGGAAGATCTTCGTCGAGTACGCTCAAATGCGTAGATCGGAAG
+
FF:FFFFFFFF,:FF,FF:FFFFFF,FFFFFFFFFFFFFFFFFFF
@FS10000125:23:BPA73012-1407:1:1101:11360:1330 1:N:0:14
GGGCTCTTCCGATCTCGCAACTTCGTCGAGTACGCTCAAGGACAT
+
FFFFFFFFFFF,,FFFF,FFFF:FF,FFFFFFFFFF,FFFFF,F,
@FS10000125:23:BPA73012-1407:1:1101:12120:1330 1:N:0:14
GATGAACCAACTTCGTCCACTACGCACAAGGAAATAGATCACAAC
+
:FF:F,FF,F:F,F:,:,FFF,FF:,:FF,,,,:FF:FFF:FFF,
@FS10000125:23:BPA73012-1407:1:1101:12330:1330 1:N:0:14
GGGAACTTCGTCGAGTACGCTCAAGCATGCAGATCGGAAGAGCAC
+
FFFFFFFFFF,FF,F:F,FFFFFFFFF,FFFFFFFFFFFF:F,F,
@FS10000125:23:BPA73012-1407:1:1101:13170:1330 1:N:0:14
GGGGAATCAACTTCGTCGAGTACGCTCAATAAGGCAGATCGGAAG
+
FF:FF,,FFFFFF:F:FF:FFFFFF:FFFF:,F:F:FFFFFFFFF
@FS10000125:23:BPA73012-1407:1:1101:13370:1330 1:N:0:14
GGGGGTTGAACTTCGTCGAGTACGCTCAACAAGATAGATCGGAAG
+
FFFFFFFFFFF::FF,FFFFFFFFF,FFFFFFFFFFFFFFFFFFF
@FS10000125:23:BPA73012-1407:1:1101:13560:1330 1:N:0:14
GGGGGGTTAACTTCGTCGAGTACGCTCAATCTGATAGATCGGAAG
+
FFFFFFFFFFF:,FF,FFFFFFFFF,FFFFFFFFFFFFFFFFFFF
@FS10000125:23:BPA73012-1407:1:1101:13670:1330 1:N:0:14
GGGATTAACTTCGTCGAGTACGCTCAAACGCAGAGATCGGAAGAG
+
F:,FFFFFF::FF:FFFF:FFFFFFF:FF:FFFFFF,FFF,FFFF
@FS10000125:23:BPA73012-1407:1:1101:14730:1330 1:N:0:14
GGGGTGGAAACTTCGTCGAGTACGCTCAAGTTCGGAGATCGGAAG
+
FFFFFFFFFFF::FF,FFFFFFFFF,FFFFFFFFFFFFFFFFFFF
@FS10000125:23:BPA73012-1407:1:1101:14810:1330 1:N:0:14
GGGGAATCAACTTCGTCGAGTACGCTCAGCGATGAGATCGGAAGA
+
FFFFFFFFFFF,:FF:FFFFFFFFF:FFFFFFFFFFFFFFFFFFF
@FS10000125:23:BPA73012-1407:1:1101:14940:1330 1:N:0:14
GGGGGTGGAACTTCGTCGAGTACGCTCAAAATTGAAGATCGGAAG
+
FFFFFFFFFFF,,FF,FFFFFFFFF,FFFFFFFFFFFFFFFFFFF
@FS10000125:23:BPA73012-1407:1:1101:15020:1330 1:N:0:14
GGGGGTGGAACTTCGTCGAGTACGCTCAAGCAGATAGATCGGAAG
+
FFFFFFFFFFF,,FF,FFFFFFFFF,FFFFFFFFFFFFFFFFFFF
@FS10000125:23:BPA73012-1407:1:1101:15910:1330 1:N:0:14
GGGGACTGGACTTCGTCGAGTACGCTCAAAACCCAAGATCGGAAG
+
F:,FFFFFFF:,,FF,FF:,FFFFF,FFFFFFFFFFFFFF,FFFF
@FS10000125:23:BPA73012-1407:1:1101:16340:1330 1:N:0:14
GGGGAGAGAGAACTTCGTCGAGTACGCTCAAACCGAGAGATCGGA
+
FFFFFFFFFFF,:,FFF:,FFF:FFFFFFFFFFFFFFFFF:,FFF
@FS10000125:23:BPA73012-1407:1:1101:1000:1340 1:N:0:14
GGGGATGCAACTTCGTCGAGTACGCTCAATATTTTAGATCGGAAG
+
FFFFFFFFFFFF:FFFFFFFFFFFF:FFFFFFFFFFFFFFFFFFF
@FS10000125:23:BPA73012-1407:1:1101:2220:1340 1:N:0:14
GGGGTTCAACTTCGTCGAGTACGCTCAAGAGACTAGATCGGAAGA
+
FFFFFFFFFF:,FFFFFFFFFFFFFFFFFFFFFFFFFFFFFFFFF
@FS10000125:23:BPA73012-1407:1:1101:3290:1340 1:N:0:14
GGGGTGCGAACTTCGTCGAGTACGCTCAATATTTAAGATCGGAAG
+
FFFF,,FF:F:,,:F:F:F,FFF:F,FFFFFFFF,FFFFF,F,F,
@FS10000125:23:BPA73012-1407:1:1101:3500:1340 1:N:0:14
GGGGAGAAAACTTCGTCGAGTACGCTCAACGGGTGAGATCGGAAG
+
FFFFFFFFFF,,:FF,FFFFFFFFF,FFFFFFFFFFFFFFFFFFF
@FS10000125:23:BPA73012-1407:1:1101:3750:1340 1:N:0:14
GGGTGGACCTTCGTCGAGTACGCTCAAATAAACAGATCGGAAGAG
+
F:,:FFFFFF,FF:FFFF:FFFFFFF:,FFFFFFFF,FFF,FFFF
@FS10000125:23:BPA73012-1407:1:1101:3830:1340 1:N:0:14
GGGGGACCAACTTCGTCGAGTACGCTCAAAAGCCAAGATCGGAAG
+
FF:FFFFFFFF,,FF,FFFFFFFFF,FFFFFFFFFFFFFFFFFFF
@FS10000125:23:BPA73012-1407:1:1101:4050:1340 1:N:0:14
GGGCGACAACTTCGTCGAGTACGCTCAATCTGCAAGATCGGAAGA
+
FFF:,F,FFFFFFFFFFFFFFFFFFFFF::,F,FFFFFFFFFFFF
@FS10000125:23:BPA73012-1407:1:1101:5250:1340 1:N:0:14
GGGGCCGGAACTTCGTCGAGTACGCTCAAGGGGTGAGATCGGAAG
+
FFFFFFFFFF:,:FF:FFFFFFFFF,FFFFFFFFFFFFFFFFFFF
@FS10000125:23:BPA73012-1407:1:1101:5370:1340 1:N:0:14
GGGGTGTTAACTTCGTCGAGTACGCTCAAATCAAAAGATCGGAAG
+
F:,FFFFFFF,,,FF:FFFFFFFFF,FFFFFFFFFFFFFFFFFFF
@FS10000125:23:BPA73012-1407:1:1101:6570:1340 1:N:0:14
GGGGCGTTAACTTCGTCGAGTACGCTCAAGCTTATAGATCGGAAG
+
FFFFFFFFFFF::FF:FFFFFFFFF,FFFFFFFFFFFFFFFFFFF
@FS10000125:23:BPA73012-1407:1:1101:7420:1340 1:N:0:14
GGGGCCCAAACTTCGTCGAGTACGCTCAATCGTGTAGATCGGAAG
+
FFFFFFFFFF,,:FF,FFFFFFFFF,FFFFFFFFFFFFFFFFFFF
@FS10000125:23:BPA73012-1407:1:1101:7510:1340 1:N:0:14
GGGGATCGAACTTCGTCGAGTACGCTCAATGTAAGAGATCGGAAG
+
F,,FFFFFFF:,:FF:FFFFFFFFF,FFFFFFFFFFFFFFFFFFF
@FS10000125:23:BPA73012-1407:1:1101:7680:1340 1:N:0:14
GGGGGGCAAACTTCGTCGAGTACGCTCAAACAATAAGATCGGAAG
+
FFFFFFFFFF:,:FF:FFFFFFFFF,FFFFFFFFFFFFFFFFFFF
@FS10000125:23:BPA73012-1407:1:1101:7720:1340 1:N:0:14
GGGGGGGCAACTTCGTCGAGTACGCTCAAAGGCCGAGATCGGAAG
+
FFFFFFFFFF,,:FF,FFFFFFFFF,FFFFFFFFFFFFFFFFFFF
@FS10000125:23:BPA73012-1407:1:1101:8600:1340 1:N:0:14
GGTGTCATAACTTCGTCGAGTACGCTCAATAACCATGATCGGATG
+
,F:FF,FFFFFF:,F:F,FFFF::FF:FFFFFFFF,FFF:,,F,,
@FS10000125:23:BPA73012-1407:1:1101:8950:1340 1:N:0:14
GGGGCGACAACTTCGTCGAGTACGCTCAAACCCTCAGATCGGAAG
+
F,,FFFFFFF:,:FF:FFFFFFFFF,FFFFFFFFFFFFFFFFFFF
@FS10000125:23:BPA73012-1407:1:1101:9290:1340 1:N:0:14
GGGGTACTAACTTCGTCGAGTACGCTCAAGCCAATAGATCGGAAG
+
FFFFFFFFFF:,,FF:FFFFFFFFF,FFFFFFFFFFFFFFFFFFF
@FS10000125:23:BPA73012-1407:1:1101:9440:1340 1:N:0:14
GGGGCCAGAGCTTCGTCGAGTACGCTCAAGCACTGAGATCGGAAG
+
FFFFFFFFFF:::FF:FFFFFFFFF,FFFFFFFFFFFFFFFFFFF
@FS10000125:23:BPA73012-1407:1:1101:9480:1340 1:N:0:14
GGGGGATCAACTTCGTCGAGTAGCTCAATCGAATAGATCGGAAGA
+
FFFFFFFFFF,::FF:FFFFFFFFFFF,FFFFFFFFFFFFFFFFF
@FS10000125:23:BPA73012-1407:1:1101:9730:1340 1:N:0:14
GGGGGTCTAACTTCGTCGAGTACGCACAATTGTAAAGATCGGAAG
+
FFFFF,FF,FF,,,F,FF,:FFFFF,F:FFFFFF:F::FF,F,FF
@FS10000125:23:BPA73012-1407:1:1101:9820:1340 1:N:0:14
GGGATGAACTTCGTCGAGTACGCTCAAAAGATTAGATCGGAAGAG
+
F:FFFFFFFF,FF:FFFF:FFFFFFFF:FFFFFFFF,FFF:FFFF
@FS10000125:23:BPA73012-1407:1:1101:10460:1340 1:N:0:14
GGGGATAACTTCGTCGAGTACGCTCAATGTATCAGATCGGAAGAG
+
FFFFFFFFFF,FF:FFFF,FFFFFFF:,FFFFFFFF,FFF:FFFF
@FS10000125:23:BPA73012-1407:1:1101:10590:1340 1:N:0:14
GGGGTCTGAACTTCGTCGAGTACGCTCAACAGAACAGATCGGAAG
+
F,FFFFFFFF:::FF,FFFFFFFFF,FFFFFFFFFFFFFFFFFFF
@FS10000125:23:BPA73012-1407:1:1101:10970:1340 1:N:0:14
GGGGCCTAACTTCGTCGAGTACGCTCAATCTAGTAGATCGGAAGA
+
FFFFFFFFFF::FFFFFFFFFFFFFFFFFFFFFFFFF:FFFFFFF
@FS10000125:23:BPA73012-1407:1:1101:11120:1340 1:N:0:14
GGGGTTTAACTTCGTCGAGTACGCTCAAGTCCATAGATCGGAAGA
+
F,,FFFFFFF,,FFFFFFFFFFFFFFFFFFFFFFFFFFFFFF:FF
@FS10000125:23:BPA73012-1407:1:1101:11360:1340 1:N:0:14
GGGGAACTTCGTCGAGTACGCTCAATCCATTAGATCGGAAGAGCA
+
FFFFFFFFFFF,:FFFFF,,FFFFF:F:FFFFFFF,FFFFFFF,,
@FS10000125:23:BPA73012-1407:1:1101:11970:1340 1:N:0:14
GGGGGCGAAACTTCGTCGAGTACGCTCAAGAATCCAGATCGGAAG
+
F:,FF,,,FFF::FF:FFFFFFFFF,FFFF,FF:,FFFFFFFFFF
@FS10000125:23:BPA73012-1407:1:1101:13810:1340 1:N:0:14
GGGGGACTAACTTCGTCGAGTACGCTCAAAGATGTAGATCGGAAG
+
FFFFFFFFFF:::FF:FFFFFFFFF,FFFFFFFFFFFFFFFFFFF
@FS10000125:23:BPA73012-1407:1:1101:13900:1340 1:N:0:14
GGGCCTAACTTCGTCGAGTACGCTCAATAAATGAGATCGGAAGAG
+
FFFFFFFFF:,FF:FFFF:FFFFFFF:,FFFFFFFF:FFF:FFFF
@FS10000125:23:BPA73012-1407:1:1101:14120:1340 1:N:0:14
GGGGGGACAAACTTCGTCGAGTACGCTCAAATATTAAGATCGGAA
+
FFFFFFFFFFFF,:FFF:FFFFFFFFF:FFFFFFFFFFFF,FFFF
@FS10000125:23:BPA73012-1407:1:1101:14330:1340 1:N:0:14
GGGGGCACAACTTCGTCGAGTACGCTCAATACCCGAGATCGGAAG
+
FFFFFFFFFFF,,FF,FFFFFFFFF,FFFFFFFFFFFFFFFFFFF
@FS10000125:23:BPA73012-1407:1:1101:14710:1340 1:N:0:14
GGGGGACGTAACTTCGTCGAGTACGCTCAAGCTGGAAGATCGGAA
+
F,,FFFFFFFFF,:FFF:FFFF:FF:FFFFFFFFFFFFFF,FFFF
@FS10000125:23:BPA73012-1407:1:1101:15280:1340 1:N:0:14
GGGGATTCAACTTCGTCGAGTACGCTCAAAACGTAAGATCGGAAG
+
F:,FFFFFFFF,,FF,FFFFFFFFF,FFFFFFFFFFFFFFFFFFF
@FS10000125:23:BPA73012-1407:1:1101:15310:1340 1:N:0:14
GGGGGATGAACTTCGTCGAGTACGCTCAACGTCTGAGATCGGAAG
+
F,,FFFFFFFFFFFFFFFF,FFFFF:FFFFFFFFFFFFFFFFFFF
@FS10000125:23:BPA73012-1407:1:1101:15700:1340 1:N:0:14
GGGGGACGAACTTCGTCGAGTACGCTCAAGCTGAAAGATCGGAAG
+
FFFFFFFFFFF,,FF,FFFFFFFFF,FFFFFFFFFFFFFFFFFFF
@FS10000125:23:BPA73012-1407:1:1101:16300:1340 1:N:0:14
GGGGGGCTAACTTCGTCGAGTACGCTCAAACTGTTAGATCGGAAG
+
FFFFFFFFFFF::FF:FFFFFFFFF,FFFFFFFFFFFFFFFFFFF
@FS10000125:23:BPA73012-1407:1:1101:1030:1350 1:N:0:14
GGGGCCACAACTTCGTCGAGTACGCTCAACTCTCTAGATCGGAAG
+
FFFFFFFFFFF::FFFFFF:FFFFF,FFFFFFFFFFFFFFF:FFF
@FS10000125:23:BPA73012-1407:1:1101:1070:1350 1:N:0:14
GGGAGAGACAACTTCGTCGAGTACGCTCAAACTGTTAGATCGGAA
+
FFFFFFFFFFFF::FFF:FFFF:FFFFFFFFFFFF:FFFF,FFFF
@FS10000125:23:BPA73012-1407:1:1101:1400:1350 1:N:0:14
GGGGGTAGAACTTCGTCGAGTACGCTCAACACTTGAGATCGGAAG
+
FFFFFFFFFFF,FFF:FFFFFFFFF,FFFFFFFFFFFFFFFFFFF
@FS10000125:23:BPA73012-1407:1:1101:1440:1350 1:N:0:14
GGGAGGGAGAATTTCGTCGAGTACGCTCAAGTATGGAGATCGGAA
+
FF,FFFFFFFF:F,FFF,FFFF:FFFF:FFFFFFFFFFFF,FFFF
@FS10000125:23:BPA73012-1407:1:1101:1920:1350 1:N:0:14
GGGGCGTCAACTTCGTCGAGTACGCTCAATATAGTAGATCGGAAG
+
F:,FFFFFFFF::FF:FFFFFFFFF,FFFFFFFFFFFFFFFFFFF
@FS10000125:23:BPA73012-1407:1:1101:2020:1350 1:N:0:14
GGGGGGCATAACTTCGTCGAGTACGCTCAACAGGATAGATCGGAA
+
FFFF:FFFFF:F::FFF:FFFFFFFFF:FFFFFFF:FFFF,FFFF
@FS10000125:23:BPA73012-1407:1:1101:2080:1350 1:N:0:14
GGGGGCGAAACTTCGTCGAGTACGCTCAAGAGAATAGATCGGAAG
+
FFFFFFFFFF:::FFFFFFFFFFFF,FFFFFFFFFFFFFFFFFFF
@FS10000125:23:BPA73012-1407:1:1101:2320:1350 1:N:0:14
GGGGATTAACTTCGTCGAGTACGCTCAACAGCTCAGATCGGAAGA
+
FFFFFFFFFF,,FFFFFFFFFFFFFFFFFFFFFFFFFFFFFFFFF
@FS10000125:23:BPA73012-1407:1:1101:2490:1350 1:N:0:14
GGGGGTTTAACTTCGTCGAGTACGCTCAATTACAAAGATCGGAAG
+
F:,FFFFFFF:,:FF:FFFFFFFFF,FFFFFFFFFFFFFFFFFFF
@FS10000125:23:BPA73012-1407:1:1101:3200:1350 1:N:0:14
GGGGGGCTAACTTCGTCGAGTACGCTCAAGGGTGTAGATCGGAAG
+
FFFFF:FFFF:::FF:FFFFFFFFF,FFFFFFFFFFFFFFFFFFF
@FS10000125:23:BPA73012-1407:1:1101:3210:1350 1:N:0:14
GGGGGCTCAACTTCGTCGAGTACGCTCAATGGAACAGATCGGAAG
+
FFFFFFFFFF:::FF:FFFFFFFFF,FFFFFFFFFFFFFFFFFFF
@FS10000125:23:BPA73012-1407:1:1101:3280:1350 1:N:0:14
GGGGCTAAAACTTCGTCGAGTACGCTCAATAGATTAGATCGGAAG
+
FFFFFFFFFF:::FF:FFFFFFFFF,FFFFFFFFFFFFFFFFFFF
@FS10000125:23:BPA73012-1407:1:1101:3530:1350 1:N:0:14
GGGGACGCAACTTCGTCGAGTACGCTCAAACTTCGAGATCGGAAG
+
FFFFFFFFFF:,:FF:FFFFFFFFF,FFFFFFFFFFFFFFFFFFF
@FS10000125:23:BPA73012-1407:1:1101:3580:1350 1:N:0:14
GGGGGGATAACTTCGTCGAGTACGCTCAATATCCAAGATCGGAAG
+
FFFFFFFFFFF,:FF:FFFFFFFFF,FFFFFFFFFFFFFFFFFFF
@FS10000125:23:BPA73012-1407:1:1101:3850:1350 1:N:0:14
GGGGCTGGAACTTCGTCGAGTACGCTCAAAATAGGAGATCGGAAG
+
F,,FFFFFFF:,:FF:FFFFFFFFF,FFFFFFFFFFFFFFFFFFF
@FS10000125:23:BPA73012-1407:1:1101:4470:1350 1:N:0:14
GATGGATCAACTTAGTCGAGTACGCTCAAGGGATGAGATCGGAAG
+
:,FF,FFFFFFFF,F:FFFFFFFFF:FFFFFFFFFFFFFF:FFFF
@FS10000125:23:BPA73012-1407:1:1101:4640:1350 1:N:0:14
GGGCTTGAACTTCGTCGAGTACGCTCAACAGAGTAGATCGGAAGA
+
FFFFFFFFFF::FFFFFFFFFFFFFFFFFFFFFFFFFFFFFFFFF
@FS10000125:23:BPA73012-1407:1:1101:4740:1350 1:N:0:14
GGGGACAGAACTTCGTCGAGTACGCTCAAGGTTGCAGATCGGAAG
+
FFFFFFFFFFFFFFFFFFF,FFFFFFFFFFFFFFFFFFFFFFFFF
@FS10000125:23:BPA73012-1407:1:1101:5360:1350 1:N:0:14
GGGGGGAACTTCGTCGAGTACGCTCAACAATTGAGATCGGAAGAG
+
F,,F::FFFF::F:FFFF:FFFFFFFF:FFFFFFFF,FFF,F:FF
@FS10000125:23:BPA73012-1407:1:1101:5910:1350 1:N:0:14
GGGGTAACTTCGTCGAGTACGCTCAAAACGGTAGATCGGAAGAGC
+
F,,FFFFFFFFF:FFFF:FFFF:FFFFFFFFFFFF:,FFF:FFF,
@FS10000125:23:BPA73012-1407:1:1101:6830:1350 1:N:0:14
GGGCAAAACTTCGTCGAGTACGCTCAAATTATAAGATCGGAAGAG
+
F,,:FFFFFF,FF:FFFF:FFFFFFF:,FFFFFFFF,FFF:FFFF
@FS10000125:23:BPA73012-1407:1:1101:6890:1350 1:N:0:14
GGGGGGATAAACTTCGTCGAGTACACTCAAACCAGTAGATCGGAA
+
FFFFFFFFFFF:,:FFF:FFFF:FF:F:FFFFFFF,FFFF,FFFF
@FS10000125:23:BPA73012-1407:1:1101:6960:1350 1:N:0:14
GGGGGAACAACTTCGTCGAGTACGCTCAACTGATTAGATCGGAAG
+
FFFFFFFFFFF::FF:FFFFFFFFF,FFFFFFFFFFFFFFFFFFF
@FS10000125:23:BPA73012-1407:1:1101:7690:1350 1:N:0:14
GGGAGGTATAACTTCGTCGAGTACGCTCAACGTGGTAGATCGGAA
+
FFFFFFFFFFF:,:FFF:FFFF:FFFF:FFFFFFF:FFFF,FFFF
@FS10000125:23:BPA73012-1407:1:1101:8030:1350 1:N:0:14
GGGGGCTAAACTTCGTCGAGTACGCTCAAGAACTCAGATCGGAAG
+
FF,FFFFFFFF::FF:FFFFFFFFF,FFFFFFFFFFFFFFFFFFF
@FS10000125:23:BPA73012-1407:1:1101:8200:1350 1:N:0:14
GGGGGCCAAACTTCGTCGAGTACGCTCAAAAGTAGATCGGAAGAG
+
FFFFFFFFFF:::FF:FFFFFFFFF,FFFFFFFFFF,FFF:FFFF
@FS10000125:23:BPA73012-1407:1:1101:8420:1350 1:N:0:14
GGGGGGGAACTTCGTCGAGTACGCTCAATGGGAAAGATCGGAAGA
+
FFFFFFFFFF::FFFFFFFFFFFFFFF,FFFFFFFFFFFFFFFFF
@FS10000125:23:BPA73012-1407:1:1101:8440:1350 1:N:0:14
GGGGAAGCAACTTCGTCGAGTACGCTCAAGATGGTAGATCGGAAG
+
F:,FFFFFFF:,:FF:FFFFFFFFF,FFFFFFFFFFFFFFFFFFF
@FS10000125:23:BPA73012-1407:1:1101:9190:1350 1:N:0:14
GCAGATAGAACTTCGTCGAGTACGCTCAAAGGGAAAGATCGGAAG
+
,,,F::FFFFF:::FFFF,,FFFFF,FFFFFFF::FFFFF,FF,:
@FS10000125:23:BPA73012-1407:1:1101:9250:1350 1:N:0:14
GGGGGTTGAACTTCGTCGAGTACGCTCAACTAGTCAGATCGGAAG
+
FFFFFFFFFFF:FFFFFFF:FFFFF,FFFFFFFFFFFFFFFFFFF
@FS10000125:23:BPA73012-1407:1:1101:9330:1350 1:N:0:14
GGGTAGGAACTTCGTCGAGTACGCTCAATCCTGTAGATCGGAAGA
+
FFF:FFFFFF:FFFFFFFFFFFFFFFF:FFFFFFFFFFFFFFFFF
@FS10000125:23:BPA73012-1407:1:1101:9520:1350 1:N:0:14
GGGGCTGAAACTTCGTCGAGTACGCTCAATAGTCCAGATCGGAAG
+
F:,FFFFFFFF::FF:FFFFFFFFF,FFFFFFFFFFFFFFFFFFF
@FS10000125:23:BPA73012-1407:1:1101:9670:1350 1:N:0:14
GGGGAGTGAACTTCGTCGAGTACGCTCAAGACGAGAGATCGGAAG
+
F,,FFFFFFF:::FF:FFFFFFFFF:FFFFFFFFFFFFFFFFFFF
@FS10000125:23:BPA73012-1407:1:1101:9820:1350 1:N:0:14
GGGCCAAAACTTCGTCGAGTACGCTCAATTTATTAGATCGGAAGA
+
FFF:FFFFFF::FFFFFFFFFFFFFFF,FFFFFFFFFFFFFFFFF
@FS10000125:23:BPA73012-1407:1:1101:9950:1350 1:N:0:14
GGGGCGATAACTTCGTCGAGTACGCTCGAAATATGAGATCGGAAG
+
F,,FFFFFFFF::FF:FFF:FFFFF,FFFFFFFFFFFFFFFFFFF
@FS10000125:23:BPA73012-1407:1:1101:10010:1350 1:N:0:14
GGGGGTCGAACTTCGTCGAGTACGCTCAAGAGGATAGATCGGAAG
+
FFFFFFFFFF:,:FF:FFFFFFFFF,FFFFFFFFFFFFFFFFFFF
@FS10000125:23:BPA73012-1407:1:1101:10260:1350 1:N:0:14
GGGGAACCAACACTCTTTCGAGTACGCTCAATATATTAGATCGGA
+
FFFFFFFFFF:FF:F,FF,FFFFFFFFFFFFFFFF:,FFFF,FFF
@FS10000125:23:BPA73012-1407:1:1101:10310:1350 1:N:0:14
GAAGTGACCTCTTCGTCGAGTACGCTCAAATCGAGAGATCGGAAG
+
:,,FFFFFFFF:::F,FF:FFF:FF,FFFFFFFFF::FFF,FF,F
@FS10000125:23:BPA73012-1407:1:1101:10500:1350 1:N:0:14
GGGGGCCAAACTTCGTCGAGTACGCTCAAAGAGTGAGATCGGAAG
+
FFFFFFFFFF:,:FF,FFFFFFFFF,FFFFFFFFFFFFFFFFFFF
@FS10000125:23:BPA73012-1407:1:1101:10540:1350 1:N:0:14
GGGGTCTGAACTTCGTCGAGTACGCTCAACAGAACAGATCGGAAG
+
FFFFFFFFFF,::FF,FFFFFFFFF,FFFFFFFFFFFFFFFFFFF
@FS10000125:23:BPA73012-1407:1:1101:10670:1350 1:N:0:14
GGGGCGCCCTCTTCGTCGAGTACGCTCAAAATCCAAGATCGGAAG
+
F:,FFFFFFF:::FF:FFFFFFFFF,FFFFFFFFFFFFFFFFFFF
@FS10000125:23:BPA73012-1407:1:1101:11130:1350 1:N:0:14
GGGGCGTAACTTCGTCGAGTACGCTCAACTGGTCAGATCGGAAGA
+
FFFFFFFFFF:FFFFFFFFFFFFFFFFFFFFFFFFFFFFFFFFFF
@FS10000125:23:BPA73012-1407:1:1101:11490:1350 1:N:0:14
GGGGTATCAACTTCGTCGAGTACGCTCAACGGATGAGATCGGAAG
+
FFFFFFFFFF,,,FF,FF::FFFFF,F:FF,FFFF:FFFFFF:FF
@FS10000125:23:BPA73012-1407:1:1101:11850:1350 1:N:0:14
GGGGCGCCAACTTCGTCGAGTACGCTCAAACGCCCAGATCGGAAG
+
FF:FFFFFFF,,,FF,FFFFFFFFF,FFFFFFFFFFFFFFFF:FF
@FS10000125:23:BPA73012-1407:1:1101:12040:1350 1:N:0:14
GGGGGGCCAACTTCGTCGAGTACGCTCAAATTTTGAGATCGGAAG
+
FF:FFFFFFFF,,FF:FFFFFFFFF,FFFFFFFFFFFFFFFFFFF
@FS10000125:23:BPA73012-1407:1:1101:12340:1350 1:N:0:14
GGGAGATCGGAAGAGCACACGTCTGAACTCCAGTCACGAACGAAG
+
FFFFFFFFFFF,F:FFF,FFFFFFFF:::FFFFFFF,FFF,F,FF
@FS10000125:23:BPA73012-1407:1:1101:12430:1350 1:N:0:14
GATTCTTAACTTCGTCGAGTACGCTCAACTATTAAGATCGGAAGA
+
,,F,FFF:FFFFFFFFFFFFFF:FFFFFFFFFFFFFFFFFF:FF:
@FS10000125:23:BPA73012-1407:1:1101:13190:1350 1:N:0:14
GATGTTCTAACTTCGTCGAGTACGCTCAAAGAAGTAGATCGGAAG
+
,,F,,:FFFFFF::F:FF::FF:FF:FFFFFFFFFFFFFF:FFFF
@FS10000125:23:BPA73012-1407:1:1101:13290:1350 1:N:0:14
GGGGGCAAAACTTCGTCGAGTACGCTCAAGGAATTAGATCGGAAG
+
F,,FFFFFFFF:,FF,FFFFFFFFF,FFFFFFFFFFFFFFFFFFF
@FS10000125:23:BPA73012-1407:1:1101:13490:1350 1:N:0:14
GGGGCTGGAACTTCGTCGAGTACGCTCAAAAACGAAGATCGGAAG
+
FF,FFFFFFFF,,:F,FF:,FFFFF,FFFFFFFFFFFFFFFF:FF
@FS10000125:23:BPA73012-1407:1:1101:13650:1350 1:N:0:14
GTTCGTAAACTTCGTCGAGTACGCTCATGAACTCACTTCGAATCA
+
F,:,:,:FF,,,FF::,FFF,F,,F:F,,FF::F:,,FFF,F,,F
@FS10000125:23:BPA73012-1407:1:1101:13750:1350 1:N:0:14
GATTTGTAACTTCGTCGAGTACGCTCAAAGTATAGATTGGAAGAG
+
,,F,F:FFFFFFFFFFF:FFFF:FFFFFFFFFFFFF,,FF,FF,,
@FS10000125:23:BPA73012-1407:1:1101:14420:1350 1:N:0:14
GGGTCGGCATCTTCGTCGAGTACGCTCAAGCATGAAGATCGGAAG
+
FFFFFFFFFFF::FF,FFFFFFFFF:FFFFFFFFFFFFFFFFFFF
@FS10000125:23:BPA73012-1407:1:1101:14930:1350 1:N:0:14
GGGGGAGAAACTTCGTCGAGTACGCTCAAATGAATAGATCGGAAG
+
FFFF,FFFFFF::FF,FFFFFFFFF,FFFFFF:,,FFFFFFFFFF
@FS10000125:23:BPA73012-1407:1:1101:16180:1350 1:N:0:14
GGGGGGGCCAACTTCGTCGAGTACGCTCAACCTGCAAGATCGGAA
+
FFFFFFFFFF:F,:FFF:FFFF:FFFFFFFFFFFFFFFFF:FFFF
@FS10000125:23:BPA73012-1407:1:1101:1600:1360 1:N:0:14
GGGGGCTTAACTTCGTCGAGTACGCTCAAGGGTATAGATCGGAAG
+
FFFFFFFFFFF::FFFFFFF:FFFF:FFFFFFFFFFFFFFFFFFF
@FS10000125:23:BPA73012-1407:1:1101:1920:1360 1:N:0:14
GGGGTCTAACTTCGTCGAGTACGCTCAAACCTAAAGATCGGAAGA
+
F:,FFFFFFFF,FFFFFFFFFFFFFFF:FFFFFFFFFFFFFFFFF
@FS10000125:23:BPA73012-1407:1:1101:2000:1360 1:N:0:14
GGGGTATGAACTTCGTCGAGTACGCTCAATAAAAGAGATCGGAAG
+
FF,FFFFFFFF,:FF:FFFFFFFFF,FFFFFFFFFFFFFFFFFFF
@FS10000125:23:BPA73012-1407:1:1101:2500:1360 1:N:0:14
GGGGGTTTAACTTCGTCGAGTACGCTCAAATTAAGAGATCGGAAG
+
FFFFFFFFFF:,,:F,FF:,FFFFF,FFFFFFFFFFFFFF,FFFF
@FS10000125:23:BPA73012-1407:1:1101:2570:1360 1:N:0:14
GGGGGGCCGAACTTCGTCGAGTACGCTCAAGATGTGAGATCGGAA
+
FF,FFFFFFFF:,:FFF:FFFF:FF:F:FFFFFFFFFFFF,FFFF
@FS10000125:23:BPA73012-1407:1:1101:2700:1360 1:N:0:14
GGGGGTCAAACTTCGTCGAGTACGCTCAAGAACAAAGATCGGAAG
+
FFFF:FFFFF:::FF:FFFFFFFFF,FFFFFFFFFFFFFFFFFFF
@FS10000125:23:BPA73012-1407:1:1101:2810:1360 1:N:0:14
GGAGATATAACTTCGTCGAGTACGCTCAAGTATAAAGATCGGAAG
+
F,,F,FFFFFFF:FF:FFFFFFFFF:FFF,,:,F,FFFFFFFFFF
@FS10000125:23:BPA73012-1407:1:1101:2880:1360 1:N:0:14
GGGGCATAAACTTCGTCGAGTACGCTCAATTTGGAAGATCGGAAG
+
FFFFFFFFFF:::FF:FFFFFFFFF,FFFFFFFFFFFFFFFFFFF
@FS10000125:23:BPA73012-1407:1:1101:3030:1360 1:N:0:14
GATGTACAACTTCGTCGAGTACGCTCAAAGAACCAGATCGGAAGA
+
,,FFFFFFFFFFFFFFFFFFFFFFFFF:FFFFFFFFFFFFF:FFF
@FS10000125:23:BPA73012-1407:1:1101:3120:1360 1:N:0:14
GGGGGTGGAACTTCGTCGAGTACGCTCAACCAAAGAGATCGGAAG
+
F,,FFFFFFF,::FF:FFFFFFFFF,FFFFFFFFFFFFFFFFFFF
@FS10000125:23:BPA73012-1407:1:1101:3730:1360 1:N:0:14
GGGGACAGAACCTCGTCGAGTACGCTCAACGATTTAGATCGGAAG
+
FFFFFFFFFF,,,FF,FFFFFFFFF,FFFFFFFFFFFFFFFFFFF
@FS10000125:23:BPA73012-1407:1:1101:3840:1360 1:N:0:14
GGGGAGAGAACTTCGTCGAGTACGCTCAATAGTTCAGATCGGAAG
+
FF:FFFFFFF:::FF:FFFFFFFFF,FFFFFFFFFFFFFFFFFFF
@FS10000125:23:BPA73012-1407:1:1101:3990:1360 1:N:0:14
GGGCTCGAACTTCGTCGAGTACGCTCAAAATATGAGATCGGAAGA
+
F,,:FFFFFFF:FFFFFFFFFFFFFFFFFFFFFFFFFFFFFFFFF
@FS10000125:23:BPA73012-1407:1:1101:4170:1360 1:N:0:14
GGGGCTTAAACTTCGTCGAGTACGCTCAATTCCGCAGATCGGAAG
+
F:,F,:FFFFFFFFFFFFF,FFFFFFFFFFFFF:FFFFFFFFFFF
@FS10000125:23:BPA73012-1407:1:1101:4330:1360 1:N:0:14
GGGGGGGGAACTTCGTCGAGTACGCTCAACGTGCCAGATCGGAAG
+
F::FFFFFFF:::FF:FFFFFFFFF,FFFFFFFFFFFFFFFFFFF
@FS10000125:23:BPA73012-1407:1:1101:4350:1360 1:N:0:14
GGCGTGTTAACTTCGTCGAGTACGCTCAAATGCAGAGATCGGAAG
+
F,,FFFFFFFF::FF:FFFFFFFFF,FFFFFFFFFFFFFFFFFFF
@FS10000125:23:BPA73012-1407:1:1101:4850:1360 1:N:0:14
GGGGACAGAACTTCGTCGAGTACGCTCAATGACTGAGATCGGAAG
+
FF:FFFFFFF:,,FF,FFFFFFFFF,FFFFFFFFFFFFFFFFFFF
@FS10000125:23:BPA73012-1407:1:1101:4960:1360 1:N:0:14
GGGGGCTTAACTTCGTCGAGTACGCTCAAGGTAGCAGATCGGAAG
+
F:,FF,::FF:FFF:FFFF:F:F:FFFFF,:FF:FFFFFFFFFF:
@FS10000125:23:BPA73012-1407:1:1101:4970:1360 1:N:0:14
GGGGGCTAAACTTCGTCGAGTACGCTCAAGATTGAAGATCGGAAG
+
F:,FFFFFFF,::FF:FFFFFFFFF,FFFFFFFFFFFFFFFFFFF
@FS10000125:23:BPA73012-1407:1:1101:6380:1360 1:N:0:14
GGGATGCAACTTCGTCGAGTACGCTCAAGGAGTAAGATCGGAAGA
+
FFFFFFFFFF::FFFFFFFFFFFFFFFFFFFFFFFFFFFFFFFFF
@FS10000125:23:BPA73012-1407:1:1101:6440:1360 1:N:0:14
GGGGGAAAACTTCGTCGAGTACGCTCAATATGGTAGATCGGAAGA
+
F::FFFFFFF::FFFFFFFFFFFFFFF:FFFFFFFFFFFFFFFFF
@FS10000125:23:BPA73012-1407:1:1101:6900:1360 1:N:0:14
GGGAGAACTTCGTCGAGTACGCTCAAGGCGGGAGATCGGAAGAGC
+
FFF:FFFFFF:F,FF,F,FFFF,FFFFFFFFFFFF:,FFFFFFF:
@FS10000125:23:BPA73012-1407:1:1101:7250:1360 1:N:0:14
GGGGGCCTAACTTCGTCGAGTACGCTCAACTTAGAAGATCGGAAG
+
FFFFFFF:FF:,:FF:FFFFFFFFF,FFFFFFFFFFFFFFFFFFF
@FS10000125:23:BPA73012-1407:1:1101:7750:1360 1:N:0:14
GGGGGAAAACTTCGTCGAGTACGCTCAATTAGTAAGATCGGAAGA
+
F,,F,FFFFF:,FFFFFFFFFFFFFFFFFFFFFFFFFFFFFFFFF
@FS10000125:23:BPA73012-1407:1:1101:7780:1360 1:N:0:14
GGGGGAAGAACTTCGTCGAGTACGCTCAAAATGTGAGATCGGAAG
+
F::F:FFFFF:::FF,FFFFFFFFF,FFFFFFFFFFFFFFFFFFF
@FS10000125:23:BPA73012-1407:1:1101:8100:1360 1:N:0:14
GGGGAGGGAACTTCGTCGAGTACGCTCAACCGAGCAGATCGGAAG
+
FFFFFFFFFFF:FFFFFFFFFFFFFFFFFFFFFFFFFFFFFFFFF
@FS10000125:23:BPA73012-1407:1:1101:8270:1360 1:N:0:14
GGGGTCTTAGCTTCGTCGAGTACGCTCAATTCAGCAGATCGGAAG
+
FF,FFFF,F,,F::F:FF:FFFFFF,FFF::,F,F:FFFFFFFFF
@FS10000125:23:BPA73012-1407:1:1101:8320:1360 1:N:0:14
GGGGAAGTAACTTCGTCGAGTACGCTCAAATGATCAGATCGGAAG
+
FF,FFFFFFFF:,FF:FFFFFFFFF,FFFFFFFFFFFFFFFFFFF
@FS10000125:23:BPA73012-1407:1:1101:8850:1360 1:N:0:14
GGGGCAGCAACTTCGTCGAGTACGCTCAAGAGTAAGATCGGAAGA
+
FFFFFFFFFF:::FF:FFFFFFFFF,FFFFFFFFFFFFFFFF:FF
@FS10000125:23:BPA73012-1407:1:1101:8880:1360 1:N:0:14
GGGATTTAACTTCGTCGAGTACGCTCAAGAAATGAGATCGGAAGA
+
FFFF,FF:FF::FFFFFFFFFFFFFFFFFFFFFFFFF,FFFFFFF
@FS10000125:23:BPA73012-1407:1:1101:9130:1360 1:N:0:14
GGGGTCCGAACTTCGTCGAGTACGCTCAACTAATGAGATCGGAAG
+
FFFF:FFFFFF:FFFFFFFFFFFFF,FFFFFFFFFFFFFFFFFFF
@FS10000125:23:BPA73012-1407:1:1101:9370:1360 1:N:0:14
GGGGAGGAACTTCGTCGAGTACGCTCAAAATGATAGATCGGAAGA
+
FFFFFFFFFF::FFFFFFFFFFFFFFFFFFFFFFFFFFFFFFFFF
@FS10000125:23:BPA73012-1407:1:1101:9420:1360 1:N:0:14
GGGGAACTTCGTCGAGTACGCTCAACTTCATAGATCGGAAGAGCA
+
FFFFFFFFFFF,FFFFFF,,FFFFFFF:FFFFFFF,FFFFFFF,:
@FS10000125:23:BPA73012-1407:1:1101:9930:1360 1:N:0:14
GGGGAGGTAACTTCGTCGAGTACGCTCAATTAAGAAGATCGGAAG
+
FFFFFFFFFFF,,FF:FFFFFFFFF,FFFFFFFFFFFFFFFFFFF
@FS10000125:23:BPA73012-1407:1:1101:10680:1360 1:N:0:14
GGGGACGCACCTTCGTCGAGTACGCTAAAAGGGTGAGATCGGAAG
+
FFFFFFFFFF:,,FF,FFFFFFFFFFF:FFFFFFFFFFFFFFFFF
@FS10000125:23:BPA73012-1407:1:1101:11160:1360 1:N:0:14
GGGGGGGACAACTTCGTCGAGTACGCTCAAGAACTTAGATCGGAA
+
FFFFFFFFFFFF:FFFF:FFFF:FFFF:FFFFFFF:FFFF,FFFF
@FS10000125:23:BPA73012-1407:1:1101:11330:1360 1:N:0:14
GGGGCGGTAACTTCGTCGAGTACGCTCAAAGTTATAGATCGGAAG
+
F,,FFFFFFF:,,FF:FFFFFFFFF,FFFFFFFFFFFFFFFFFFF
@FS10000125:23:BPA73012-1407:1:1101:11390:1360 1:N:0:14
GGGGCTTCAACTTCGTCGAGTACGCTCAAACTATCAGATCGGAAG
+
F,,FFFFFFF:,,FF,FFFFFFFFF,FFFFFFFFFFFFFFFFFFF
@FS10000125:23:BPA73012-1407:1:1101:11440:1360 1:N:0:14
GGGGTGACAACTTCGTCGAGTACGCTCAAAGTATTAGATCGGAAG
+
F:,FFFFFFF:,,FF,FFFFFFFFF,FFFFFFFFFFFFFFFFFFF
@FS10000125:23:BPA73012-1407:1:1101:11900:1360 1:N:0:14
GGGGACTTCGTCGAGTACGCTCAAGTTATCAGATCGGAAGAGCAC
+
FFFFFFFFFF,FF:F:F,FFFF:FF,F,FFFFFFFFFFFF:F,F,
@FS10000125:23:BPA73012-1407:1:1101:12040:1360 1:N:0:14
GGGGAAACTTCGTCGAGTACGCTCAAAGGTGTAGATCGGAAGAGC
+
FF:FFFFFFF:F,FFFF:FFFF,FFFFFFFFFFFF:,FFF:FFF,
@FS10000125:23:BPA73012-1407:1:1101:13020:1360 1:N:0:14
GGGACAAAACTTCGTCGAGTACGCTCAAACCGGAAGATCGGAAGA
+
FFF:FFFFFF,,FFFFFFFFFFFFFFFFFFFFFFFFFFFFFFFFF
@FS10000125:23:BPA73012-1407:1:1101:13280:1360 1:N:0:14
GGGGGTCAACTTCGTCGAGTACGCTCAAAATCATAGATCGGAAGA
+
F:,FFFFFFF:,FFFFFFFFFFFFFFF:FFFFFFFFFFFFFFFFF
@FS10000125:23:BPA73012-1407:1:1101:13420:1360 1:N:0:14
GGGGGCGCAACTTCGTCGAGTACGCTCAAATGTTCAGATCGGAAG
+
FFFFFFFFFF:,,FF,FFFFFFFFF,FFFFFFFFFFFFFFFFFFF
@FS10000125:23:BPA73012-1407:1:1101:13590:1360 1:N:0:14
GGGGGCGCAACTTCGTCGAGTACGCTCAAAACAATAGATCGGAAG
+
:,,F:FFFFFF,:FF,FFFFFFFFF,FFFFFFFFFFFFFFFFFFF
@FS10000125:23:BPA73012-1407:1:1101:13850:1360 1:N:0:14
GGGGGTGTAACTTCGTCGAGTACGCTCAATGTGAGAGATCGGAAG
+
F::FFFFFFFF::FF:FFFFFFFFF,FFFFFFFFFFFFFFFFFFF
@FS10000125:23:BPA73012-1407:1:1101:15220:1360 1:N:0:14
GGGGGTGCAACTTCGTCGAGTACGCTCAAGAGGACAGATCGGAAG
+
FFFFFFFFFFF:,FF,FFFFFFFFF,FFFFFFFFFFFFFFFFFFF
@FS10000125:23:BPA73012-1407:1:1101:15800:1360 1:N:0:14
GGGGAGGTAGCTTCGTCGAGTACGCTCAAAGAATTAGATCGGAAG
+
FFFF::FFFFF:FFFFFFF,FFFFF:FFFF:FFFFFFFFFFFFFF
@FS10000125:23:BPA73012-1407:1:1101:16010:1360 1:N:0:14
GGGGGGGTAACTTCGTCGAGTACGCTCAAAAAGACAGATCGGAAG
+
F:,F:FFFFFF::FF:FF:FFFFFF,FFFFFFFFFFFFFFFFFFF
@FS10000125:23:BPA73012-1407:1:1101:16120:1360 1:N:0:14
GGGGCCTCAACTTCGTCGAGTACGCTCAATGAGTCAGATCGGAAG
+
FFFF,FFFFFFFFF,FF:F:F:F:FFFFFFFF,FFFFFFFFFFF:
@FS10000125:23:BPA73012-1407:1:1101:16460:1360 1:N:0:14
GGGGGAACAACTTCGTCGAGTACGCTCAAGTGCCGAGATCGGAAG
+
FFFFFFFFFFF,,FF:FFFFFFFFF,FFFFFFFFFFFFFFFFFFF
@FS10000125:23:BPA73012-1407:1:1101:1190:1370 1:N:0:14
GGGGTGGAAACTTCGTCGAGTACGCTCAAATCTAGAGATCGGAAG
+
FF,FFFFFFFF:::FFFFFFFFFFF,FFFFFFFFF:FFFF:FFFF
@FS10000125:23:BPA73012-1407:1:1101:1580:1370 1:N:0:14
GGGGATGGAACTTCGTCGAGTACGCTCAAAGTGACAGATCGGAAG
+
FFFFFFFFFFF::FF:FFFFFFFFF:FFFFFFFFFFFFFFFFFFF
@FS10000125:23:BPA73012-1407:1:1101:1830:1370 1:N:0:14
GGGTGGTAACTTCGTCGAGTACGCTCAACGTGTGAGATCGGAAGA
+
FFFFFFFFFFF:FFFFFFFFFFFFFFFFFFFFFFFFFFFFFFFFF
@FS10000125:23:BPA73012-1407:1:1101:1940:1370 1:N:0:14
GGGGGTAAAACTTCGTCGAGTACGCTCAACGCACGAGATCGGAAG
+
FFFFFFFFFFFF:FF:FFFFFFFFF:FFFFFFFFFFFFFFFFFFF
@FS10000125:23:BPA73012-1407:1:1101:2020:1370 1:N:0:14
GGGGCAACTTCGTCGAGTACGCTCAAGCGCTGAGATCGGAAGAGC
+
FFFF,:FF,F,FFF,FF:F,:F,F:::F,F::,:F:,::FFFFF,
@FS10000125:23:BPA73012-1407:1:1101:2900:1370 1:N:0:14
GGGGGCTTAACTTCGTCGAGTACGCTCAAGATCCAGATCGGAAGA
+
FFFFFFFFFF:::FF:FFFFFFFFF,FFFFFFFFFFFFFFFFFFF
@FS10000125:23:BPA73012-1407:1:1101:3230:1370 1:N:0:14
GGGGTCAGAACTTTCGTCGAGTACGCTCAAAATAATAGATCGGAA
+
F,,FFFFFFF:::,FFF:FFFF:FFFF:FFFFFFF,FFFF,FFFF
@FS10000125:23:BPA73012-1407:1:1101:3360:1370 1:N:0:14
GGGGAAGGAACTTCGTCGAGTACGCTCAAAATTGCAGATCGGAAG
+
FFFFFFFFFF:::FFFFFFFFFFFF,FFFFFFFFFFFFFFFFFFF
@FS10000125:23:BPA73012-1407:1:1101:4060:1370 1:N:0:14
GGGGAATCAACTTCGTCGAGTACGCTCAAAATTGTAGATCGGAAG
+
FFFFFFFFFF:,:FF:FFFFFFFFF,FFFFFFFFFFFFFFFFFFF
@FS10000125:23:BPA73012-1407:1:1101:4270:1370 1:N:0:14
GGGTGAACTATCTTCGTCGAGTACGCTCAAGATTACAGATCGGAA
+
F:::FFFFFF,:,:FFF:FFFF:FF:F:FFFFFFF,FFFF,FFFF
@FS10000125:23:BPA73012-1407:1:1101:4370:1370 1:N:0:14
GGGGTCTCAACTTCGTCGAGTACGCTCAATCATTTAGATCGGAAG
+
FFFFFFFFFF:,,FF,FFFFFFFFF,FFFFFFFFFFFFFFFFFFF
@FS10000125:23:BPA73012-1407:1:1101:4500:1370 1:N:0:14
GGGGGCCTAACTTCGTCGAGTACGCTCAATAGAAGAGATCGGAAG
+
FFFFFFFFFF:,,FF,FFFFFFFFF,FFFFFFFFFFFFFFFFFFF
@FS10000125:23:BPA73012-1407:1:1101:4760:1370 1:N:0:14
GGGGGTTGAGCTTCGTCGAGTACGCTCAAAGCAGAAGATCGGAAG
+
F:,FFFFFFF,,:FF:FFFFFFFFF:FFFFFFFFFFFFFFFFFFF
@FS10000125:23:BPA73012-1407:1:1101:5310:1370 1:N:0:14
GGGGGTGAAACTTCGTCGAGTACGCTCAAAATGATAGATCGGAAG
+
FF,FFFFFFF:,:FF:FFFFFFFFF,FFFFFFFFFFFFFFFFFFF
@FS10000125:23:BPA73012-1407:1:1101:5560:1370 1:N:0:14
GGGGCGGAAACTTCGTCGAGTACGCTCAAGGACCCAGATCGGAAG
+
FFFFFFFFFFF::FF:FFFFFFFFF,FFFFFFFFFFFFFFFFFFF
@FS10000125:23:BPA73012-1407:1:1101:5820:1370 1:N:0:14
GGGGACTTCGTCGAGTACGCTCAAGCCGTCAGATCGGAAGAGCAC
+
F:,FFFFFFF,FF:FFF,FFFFFFF,FFFFFFFFFFFFFF:F,F,
@FS10000125:23:BPA73012-1407:1:1101:5900:1370 1:N:0:14
GGGGGCACAACTTCGTCGAGTACGCTCAATGCGAAAGATCGGAAG
+
FFFFFFFFFFF,:FF:FFFFFFFFF:FFFFFFFFFFFFFFFFFFF
@FS10000125:23:BPA73012-1407:1:1101:6210:1370 1:N:0:14
GGGGGAGCTAATTTCGTCGAGTACGCTCAAAAATTGAGATCGGAA
+
F,,FFFFFFFF,::FFF:FFFF:FFFF:FFFFFFFFFFFF,FFFF
@FS10000125:23:BPA73012-1407:1:1101:6240:1370 1:N:0:14
GGGGACACAACTTCGTCGAGTACGCTCAATTGTGCAGATCGGAAG
+
FFFFFF:FFFF,:FF:FFFFFFFFF,FFFFFFF,FFFFFFFFFFF
@FS10000125:23:BPA73012-1407:1:1101:6490:1370 1:N:0:14
GGGGTATGAACTTCGTCGAGTACGCTCAATGATTAAGATCGGAAG
+
FFFFFFFFFF:,,FF:FFFFFFFFF,FFFFFFFFFFFFFFFFFFF
@FS10000125:23:BPA73012-1407:1:1101:6690:1370 1:N:0:14
GGGGTCGGAACTTCGTCGAGTACGCTCAAAATAAAAGATCGGAAG
+
FFFFFFFFFF::,FF:FFFFFFFFF,FFFFFFFFFFFFFFFFFFF
@FS10000125:23:BPA73012-1407:1:1101:6800:1370 1:N:0:14
GGGACGCTCTTCCGATCTGGGGGCTGAATTTCGTCGAGTACGCTC
+
FFFFFFFFFF:FFFF,F:FFFFFFFFF,FFFFFFFFFFFF,F,,,
@FS10000125:23:BPA73012-1407:1:1101:6890:1370 1:N:0:14
GCTTCACAACTTCGTCGAGTACGCTCAAATTCTCAGATCGGAACA
+
F:,::F,:FFF:F:FFFFF:FF:FFFFF:,FF,,,FF,FF,F:,F
@FS10000125:23:BPA73012-1407:1:1101:7050:1370 1:N:0:14
GGGGACGGAACTTCGTCGAGTACGCTCAAATTATAAGATCGGAAG
+
FFFFFFFFFF:,:FF:FFFFFFFFF,FFFFFFFFFFFFFFFFFFF
@FS10000125:23:BPA73012-1407:1:1101:7060:1370 1:N:0:14
GGGGCTACAACTTCGTCGAGTACGCTCAAGAATGTAGATCGGAAG
+
FFFF,,,FFFFF:FF:FFFFFFFFF,FFFF,FFFFFFFFFFFFFF
@FS10000125:23:BPA73012-1407:1:1101:7310:1370 1:N:0:14
GGCGATCTAACTTCGTCGAGTAGGCTCAAAATCTTAGATCGGAAG
+
FF,FFFFFFF:,,FF,FF:FFFFFF,FFFFFFFFF:FFFF::FFF
@FS10000125:23:BPA73012-1407:1:1101:7440:1370 1:N:0:14
GGGGTAACATCTTCGTCGAGTACGCTCAAAGCTAGAGATCGGAAG
+
FFFFFFFFFF:,,FF,FFFFFFFFF,FFFFFFFFFFFFFFFFFFF
@FS10000125:23:BPA73012-1407:1:1101:7740:1370 1:N:0:14
GGGTGACAACTTCGTCGAGTACGCTCAATTTATAAGATCGGAAGA
+
FFFFFFFFFF,:FFFFFFFFFFFFFFF,FFFFFFFFFFFFFFFFF
@FS10000125:23:BPA73012-1407:1:1101:7860:1370 1:N:0:14
GGGGACGCAACTTCGTCGAGTACGCTCAAGAAAACAGATCGGAAG
+
FFFFFF,FFF:::FF:FFFFFFFFF,FFFFF:,FFFFFFFFFFFF
@FS10000125:23:BPA73012-1407:1:1101:7900:1370 1:N:0:14
GGGGCAGAAACTTCGTCGAGTACGCTCAAGGTATGAGATCGGAAG
+
FFFFFFFFFF::,FF,FFFFFFFFF,FFFFFFFFFFFFFFFFFFF
@FS10000125:23:BPA73012-1407:1:1101:7970:1370 1:N:0:14
GGGGCAGAAACTTCGTCGAGTACGCTCAAATCCCAAGATCGGAAG
+
FFFFF:FFFFFFFFFFFFF:FFFFFFFFFFFF:FFFFFFFFFFF:
@FS10000125:23:BPA73012-1407:1:1101:8110:1370 1:N:0:14
GGGTCGCAACTTCGTCGAGTACGCTCAATCAATAAGATCGGAAGA
+
FFF:FFFFFFF:FFFFFFFFFFFFFFF:FFFFFFFFFFFFFFFFF
@FS10000125:23:BPA73012-1407:1:1101:8280:1370 1:N:0:14
GGGGAACTTCGTGAGTACGCTCAAACCGTAAGATCGGAAGAGCAC
+
FFFFFFFF,,FFF,FFFF,FF,,F:FFFFF,FFFF,FF:,FF,FF
@FS10000125:23:BPA73012-1407:1:1101:8300:1370 1:N:0:14
GGGGAAACTTCGTCGAGTACGCTCAATGACAGAGATCGGAAGAGC
+
FFFFFFFFFF:F,FFFF:FFFF,FF:FFFFFFFFF:,FFFFFFF:
@FS10000125:23:BPA73012-1407:1:1101:8740:1370 1:N:0:14
GGGGGCTAAACTTCGTCGAGTACGCTCAATTACTAAGATCGGAAG
+
FFFFFFFFFFF::FF:FFFFFFFFF:FFFFFFFFFFFFFFFFFFF
@FS10000125:23:BPA73012-1407:1:1101:8850:1370 1:N:0:14
GGGGGGCCAATTTCGTCGAGTACGCTCAACATGTAAGATCGGAAG
+
FFFFFF,:F:FFFFFFFFF,F:F:FFFF:FFFFFFFFF:FFFFF:
@FS10000125:23:BPA73012-1407:1:1101:8880:1370 1:N:0:14
GGGGCTGGAACTTCGTCGAGTACGCTCAATGAATCAGATCGGAAG
+
F::FFFFFFFF,,FF:FFFFFFFFF,FFFFFFFFFFFFFFFFFFF
@FS10000125:23:BPA73012-1407:1:1101:8920:1370 1:N:0:14
GGGGGAAAAACTTCGTCGAGTACGCTCAAAGGTGAAGATCGGAAG
+
FFFFFFFFFF:,,FF:FFFFFFFFF,FFFFFFFFFFFFFFFFFFF
@FS10000125:23:BPA73012-1407:1:1101:8940:1370 1:N:0:14
GGGCAACAACTTCGTCGAGTACGCTCAATCCTATAGATCGGAAGA
+
FFF:FFFFFF::FFFFFFFFFFFFFFF:FFFFFFFFFFFFFFFFF
@FS10000125:23:BPA73012-1407:1:1101:9090:1370 1:N:0:14
GGGGTGTAAACTTCGTCGAGTACGCTCAAGTGACAAGATCGGAAG
+
FFFFFFFFFF::,FF,FFFFFFFFF,FFFFFFFFFFFFFFFFFFF
@FS10000125:23:BPA73012-1407:1:1101:10000:1370 1:N:0:14
GGGGAAAAACTTTCGTCGAGTACGCTCAAAAAGGTAGATCGGAAG
+
FFFFFFFFFF:,:FF:FFFFFFFFF,FFFFFFFFFFFFFFFFFFF
@FS10000125:23:BPA73012-1407:1:1101:10290:1370 1:N:0:14
GGGGAGTCAACTTCGTCGAGTACGCTCAACGAGTAAGATCGGAAG
+
FFF,F,FFFF:FFFFFFFF:F:F:FFFFFF::F,FFFFFFFFFFF
@FS10000125:23:BPA73012-1407:1:1101:10350:1370 1:N:0:14
GGGGGGAAACTTCGTCGAGTACGCTCAAGATATCAGATCGGAAGA
+
F,:FFFFFFF::FFFFFFFFFFFFFFFFFFFFFFFFFFFFFFFFF
@FS10000125:23:BPA73012-1407:1:1101:10610:1370 1:N:0:14
GGGGGCTCAACTTCGTCGAGTACGCTCAACACTATAGATCGGAAG
+
FFFFFFFFFF:::FF,FFFFFFFFF,FFFFFFFFFFFFFFFFFFF
@FS10000125:23:BPA73012-1407:1:1101:10660:1370 1:N:0:14
GGGGGAACTTCGTCGAGTACGCTCAAGTTCATAGATCGGAAGAGC
+
FFFF,FFFF,:F,FFFF:FFF::FFFF::FF:FFF::FFFFFFF:
@FS10000125:23:BPA73012-1407:1:1101:10870:1370 1:N:0:14
GGGCGTGAACTTCGTCGAGTACGCTCAACACCAAAGATCGGAAGA
+
,,,::FFFFF:::FFFFFFFFFFFFFFFFFFFFFF,FFFF,FFF,
@FS10000125:23:BPA73012-1407:1:1101:10990:1370 1:N:0:14
GGGGCGTCGACTTCGTCGAGTACGCTCAAGGGTGTAGATCGGAAG
+
F,,FFFFF:FF::,F:F,F,FF:FF:F:FF:FFFFFFFFF,F:::
@FS10000125:23:BPA73012-1407:1:1101:11090:1370 1:N:0:14
GGGGCATTAACTTCGTCGAGTACGCTCAAAGTAGGAGATCGGAAG
+
,::FFFFFFF:,,FF:FFF:FFFFF,FFFFFFFFFFFFFF::F::
@FS10000125:23:BPA73012-1407:1:1101:11180:1370 1:N:0:14
GGGGCGTCAACTTCGTCGAGTACGCTCAACTAGTCAGATCGGAAG
+
FFFFFFFF::FF,:F,FF:FFFFFF,FFFF,,,,FFFFFFFFFFF
@FS10000125:23:BPA73012-1407:1:1101:11690:1370 1:N:0:14
GGGGGATCAACTTCGTCGAGTACGCTCAAGCAACGAGATCGGAAG
+
FFFF,F,:FF:,,FF,FFFFFFFFF,FFF:,F,F,FFFFFFFFFF
@FS10000125:23:BPA73012-1407:1:1101:11850:1370 1:N:0:14
GGGGTCAAAACTTCGTCGAGTACGCTCAAACGACAAGATCGGAAG
+
FFFFFFFFFF:,,FF,FFFFFFFFF,FFFFFFFFFFFFFFFFFFF
@FS10000125:23:BPA73012-1407:1:1101:12900:1370 1:N:0:14
GGGGACTTCGTCGAGTACGCTCAACTAGAAAGATCGGAAGAGCAC
+
FFFFFFFFFF,:F:F:F,FFFFFFF::FFFFFFFFFFFFF:F,F:
@FS10000125:23:BPA73012-1407:1:1101:13800:1370 1:N:0:14
GGGGTGACAACTTCGTCGAGTACGCTCAAGTATCTAGATCGGAAG
+
FFFFFFFFFFF::FF:FFFFFFFFF,FFFFFFFFFFFFFFFFFFF
@FS10000125:23:BPA73012-1407:1:1101:14360:1370 1:N:0:14
GGGGACACAACTTCGTCGAGTACGCTCAAGGGAGTAGATCGGAAG
+
FF:FFFFFFFF,,FF:FFFFFFFFF,FFFFFFFFFFFFFFFFFFF
@FS10000125:23:BPA73012-1407:1:1101:14960:1370 1:N:0:14
GGGGTAGGAACTTCGTCGAGTACGCTCAAAAATAAAGATCGGAAG
+
F,,FFFFFFF:,:FF,FFFFFFFFF,FFFFFFFFFFFFFFFFFFF
@FS10000125:23:BPA73012-1407:1:1101:15300:1370 1:N:0:14
GGGCCGCAACTTCGTCGAGTACGCTCAACTTTTCAGATCGGAAGA
+
FFFFFFFFFF:FFFFFFFFFFFFFFFFFFFFFFFFFFFFFFFFFF
@FS10000125:23:BPA73012-1407:1:1101:15450:1370 1:N:0:14
GGGGTATAAACTTCGTCGAGTACGCTCAAGATTAAAGATCGGAAG
+
FFFFFFFFFFF:,FF,FFFFFFFFF,FFFFFFFFFFFFFFFFFFF
@FS10000125:23:BPA73012-1407:1:1101:1050:1380 1:N:0:14
GGGGCTGTAACTTCGTCGAGTACGCTCAAAGGAAGAGATCGGAAG
+
FFFFFFFFFFFFFFFFFFF:FFFFF:FFFFFFFFFFFFFFFFFFF
@FS10000125:23:BPA73012-1407:1:1101:1350:1380 1:N:0:14
GGGGGAAAAACTTCGTCGAGTACGCTCAAACGTATAGATCGGAAG
+
F:,FFFFFFF:FFFF:FFFFFFFFF:FFFFFFFFFFFFFFF:FFF
@FS10000125:23:BPA73012-1407:1:1101:1420:1380 1:N:0:14
GGGGGACAATCTTCGTCGAGTACGCTCAATAACCAAGATCGGAAG
+
FFFFFFFFFF:::FF:FFFFFFFFF,FFFFFFFFFFFFFFFFFFF
@FS10000125:23:BPA73012-1407:1:1101:1540:1380 1:N:0:14
GGGGGTATAACTTCGTCAATATCCTTTAAACTTCAAATCCGAAAA
+
FFFFF,,FFFFF:FF,,:,,,:FF,:FF:F,F,:F:F,,,FFF,:
@FS10000125:23:BPA73012-1407:1:1101:1710:1380 1:N:0:14
GGGACTGAACTTCGTCGAGTACGCTCAAAATTAGAGATCGGAAGA
+
FFFFFFFFFF:,FFFFFFFFFFFFFFF,FFFFFFFFFFFFFFFFF
@FS10000125:23:BPA73012-1407:1:1101:1920:1380 1:N:0:14
GGGGTTAAACTTCGTCGAGTATGCTCAAGGCCCAAGATCGGAAGA
+
FFFFFFFFFF:,FFFFFFFFF:FFFFFFFFFFFFFFFFFFFFFFF
@FS10000125:23:BPA73012-1407:1:1101:3540:1380 1:N:0:14
GGGGCAAGAACTTCGTCGAGTACGCTCAATATAGCAGATCGGAAG
+
FFFFFFFFFF:,,FF:FFFFFFFFF,FFFFFFFFFFFFFFFFFFF
@FS10000125:23:BPA73012-1407:1:1101:4170:1380 1:N:0:14
GGGGGAAGAACTTCGTCGAGTACGCTCAAGGGCAAAGATCGGAAG
+
FF:FFFFFFF:,:FF:FFFFFFFFF,FFFFFFFFFFFFFFFFFFF
@FS10000125:23:BPA73012-1407:1:1101:4180:1380 1:N:0:14
TGGGGAACAACTTCGTCAAGTACGCTCAATTACTCAGATCGGAAG
+
:FFF,,F:FFFF:FF:F:FFFFFFF,:FF,FFF,,FFFFFFFFFF
@FS10000125:23:BPA73012-1407:1:1101:4230:1380 1:N:0:14
GGGGTAGAACTTCGTCGAGTACGCTCAATATGAAAGACCGGAAGA
+
F::FFFFFFF:,FFFFFFFFFFFFFFF:FFFFFFFFF,FFFFFFF
@FS10000125:23:BPA73012-1407:1:1101:4870:1380 1:N:0:14
GGGGCAGTAACATTCGTCGAGTACGCTCAAATCATGAGATCGGAA
+
:,,FFFFFFF:F:,FFF:FFFF,FFFF:FFFFFFFFFFFF,FFFF
@FS10000125:23:BPA73012-1407:1:1101:4960:1380 1:N:0:14
GGGGGCTAAACTTCGTCGAGTACGCTCAAGATTGAAGATCGGAAG
+
FF:FFFFFFF:,,FF,FFFFFFFFF,FFFFFFFFFFFFFFFFFFF
@FS10000125:23:BPA73012-1407:1:1101:5120:1380 1:N:0:14
GGGGGCCCAACTTCGTCGAGTACGCTCAATATATAAGATCGGAAG
+
FFFFFFFFFF,::FF:FFFFFFFFF,FFFFFFFFFFFFFFFFFFF
@FS10000125:23:BPA73012-1407:1:1101:5160:1380 1:N:0:14
GGGGCATGAACTTCGTCGAGTACGCTCAAGTTGGTAGATCGGAAG
+
FFFFFFFFFF,,,FF:FFFFFFFFF,FFFFFFFFFFFFFFFFFFF
@FS10000125:23:BPA73012-1407:1:1101:6160:1380 1:N:0:14
GAGGAATCAACTTCGTCGAGTACGCTCAACCAGATAGATCGGAAG
+
F,FFFFFFFF,,:FF:FFFFFFFFF,FFFFFFFFFFFFFFFFFFF
@FS10000125:23:BPA73012-1407:1:1101:6670:1380 1:N:0:14
GGGGAGTTAACTTCGTCGAGTACGCTCAAATGGAAAGATCGGAAG
+
FFFFFFFFFF:,,FF,FFFFFFFFF,FFFFFFFFFFFFFFFFFFF
@FS10000125:23:BPA73012-1407:1:1101:6850:1380 1:N:0:14
GGGGTAATAACTTCGTCGAGTACGCTCAAGTAATAAGATCGGAAG
+
FFFFFFFFF,F:FF:FFFF::,F,FFFF,,,FF,FFFF,FF:FFF
@FS10000125:23:BPA73012-1407:1:1101:6930:1380 1:N:0:14
GGGGGATTAACTTCGTCGAGTACGCTCAAATAGTTAGATCGGAAG
+
F,,FFFFFFF,::FF,FFFFFFFFF,FFFFFFFFFFFFFFFFFFF
@FS10000125:23:BPA73012-1407:1:1101:6950:1380 1:N:0:14
GGGGGGATAACTTCGTCGAGTACGCTCAATAACTCAGATCGGAAG
+
F,,FFFFFFF:,:FF:FFFFFFFFF,FFFFFFFFFFFFFFFFFFF
@FS10000125:23:BPA73012-1407:1:1101:7730:1380 1:N:0:14
GGGGGCTATAACTTCGTCGAGTACGCTCAAAACACAAGATCGGAA
+
FFFFFFFFFF::,:FFF:FFFF:FFFF:FFFFFFFFFFFF,FFFF
@FS10000125:23:BPA73012-1407:1:1101:7840:1380 1:N:0:14
GGGGCAACAACTTCGTCGAGTACGCTCAAGACTGGAGATCGGAAG
+
FFFFF,:FFFF::FF,FFFFFFFFF,FFFFF:FFFFFFFFFFFFF
@FS10000125:23:BPA73012-1407:1:1101:8050:1380 1:N:0:14
GGGTCGCAACTTCGTCGAGTACGCTCAATCAATAAGATCGGAAGA
+
FFFFFFFFFF::FFFFFFFFFFFFFFF:FFFFFFFFFFFFFFFFF
@FS10000125:23:BPA73012-1407:1:1101:8090:1380 1:N:0:14
GGGGACTGAACTTCGTCGAGTACGCTCAATTCATAAGATCGGAAG
+
F:,FFFFFFF:,:FF:FFFFFFFFF,FFFFFFFF,FFFFFFFFFF
@FS10000125:23:BPA73012-1407:1:1101:8180:1380 1:N:0:14
GGGGATTCAACTTCGTCGAGTACGCTCAAGTAATTAGATCGGAAG
+
FFFFFFF:FFF:FFFFFFFFFFFFF:FFFF:F,FFFFFFFFFFFF
@FS10000125:23:BPA73012-1407:1:1101:8470:1380 1:N:0:14
GGGGGGATAACTTCGTCGAGTACGCTCAAATTATAAGATCGGAAG
+
F:,FFFFFFFF,,FF:FFFFFFFFF,FFFFFFFFFFFFFFFFFFF
@FS10000125:23:BPA73012-1407:1:1101:8650:1380 1:N:0:14
GGGGGTGAAACTTCGTCGAGTACGCTCAAGTGATGAGATCGGAAG
+
FFFFFFFFFFF::FF:FFFFFFFFF,FFFFFFFFFFFFFFFFFFF
@FS10000125:23:BPA73012-1407:1:1101:8940:1380 1:N:0:14
GGGGTGGCAACTTCGTCGAGTACGCTCAATTAGGGAGATCGGAAG
+
FFFFFFFFFF:,,FF:FFFFFFFFF,FFFFFFFFFFFFFFFFFFF
@FS10000125:23:BPA73012-1407:1:1101:9040:1380 1:N:0:14
GGGGGTTCAACTTCGTCGAGTACGCTCAAATTATCAGATCGGAAG
+
FFFFFFFFFF,,:FF:FFFFFFFFF,FFFFFFFFFFFFFFFFFFF
@FS10000125:23:BPA73012-1407:1:1101:9230:1380 1:N:0:14
GGGGGCGCAACTTCGTCGAGTACGCTCAATCTGGGAGATCGGAAG
+
F:,FFFFFFFF::FF:FFFFFFFFF,FFFFFFFFFFFFFFFFFFF
@FS10000125:23:BPA73012-1407:1:1101:9680:1380 1:N:0:14
GGGGCATTAACTTCGTCGAGTACGCTCAATTCCAAAGATCGGAAG
+
F::FFFFFFF:,:FF:FFFFFFFFF,FFFFFFFFFFFFFFFFFFF
@FS10000125:23:BPA73012-1407:1:1101:9740:1380 1:N:0:14
GGGAGCGATAACTTCGTCGAGTACGCTCAACTTATTAGATCGGAA
+
FFFFFFFFFFFF,:FFF:FFFF:FFFF:FFFFFFF,FFFF,FFFF
@FS10000125:23:BPA73012-1407:1:1101:10540:1380 1:N:0:14
GGGGCATCAACTTCGTCGAGTACGCTCAATTGTGCAGATCGGAAG
+
FFFFFFFFFF:,:FF,FFFFFFFFF,FFFFFFFFFFFFFFFFFFF
@FS10000125:23:BPA73012-1407:1:1101:11100:1380 1:N:0:14
GGGGACAGAACTTCGTCGAGTACGCTCAAACATGAAGATCGGAAG
+
FFFFFFFFFF:,,FF,FFFFFFFFF,FFFFFFFFFFFFFFFFFFF
@FS10000125:23:BPA73012-1407:1:1101:11120:1380 1:N:0:14
GGGAGACAACTTCGTCGAGTACGCTTAAACAGGAAGATCGGAAGA
+
FFFFFFFFFF:,FFFFFFFFFFFFFFF:FFFFFFFFFFFFFFFFF
@FS10000125:23:BPA73012-1407:1:1101:11300:1380 1:N:0:14
GGGGATGGAACTTCGTCGAGTACGCTCAAATGTCAAGATCGGAAG
+
FFFFFFFFFF:,,FF,FFFFFFFFF,FFFFFFFFFFFFFFFFFFF
@FS10000125:23:BPA73012-1407:1:1101:11570:1380 1:N:0:14
GGGGCCACAACTTCGTCGAGTACGCTCAAGGATGCAGATCGGAAG
+
F,,FFFFFFF:,,FF,FFFFFFFFF,FFFFFFFFFFFFFFFF:FF
@FS10000125:23:BPA73012-1407:1:1101:11800:1380 1:N:0:14
GGGGACTGAACTTTCGTCGAGTACGCTCAAAGTTTTAGATCGGAA
+
FF:FFFFFFF:,,,FFF,FFFF:FFFF:FFFFFFF:FFFF,FFFF
@FS10000125:23:BPA73012-1407:1:1101:12410:1380 1:N:0:14
GGGGTGCTAACTTCGTCGAGTACGCTCAACACTTTAGATCGGAAG
+
FF:FFFFFFF:,,FF,FFFFFFFFF,FFFFFFFFFFFFFFFFFFF
@FS10000125:23:BPA73012-1407:1:1101:12680:1380 1:N:0:14
GGGGCAATAACTTCGTCGAGTACGCTCAATGGAGGAGATCGGAAG
+
FFFF,FFFFFF,:FF,FFF:FF:FF,FFFF:,FF:::FFFFFFFF
@FS10000125:23:BPA73012-1407:1:1101:13080:1380 1:N:0:14
GGGGTGACAACTTCGTCGAGTACGCTCAAAATGAAAGATCGGAAG
+
F:,FFFFFFF:,,FF,FFFFFFFFF,FFFFFFFFFFFFFFFFFFF
@FS10000125:23:BPA73012-1407:1:1101:13210:1380 1:N:0:14
GGGGGGTCTAACTTCGTCGAGTACGCTCAAACGTTTAGATCGGAA
+
FFFFFFFFFFF:,:FFF:FFFF:FF:F:FFFFFFF,FFFF,FFFF
@FS10000125:23:BPA73012-1407:1:1101:13290:1380 1:N:0:14
GGGGTGCTAACTTCGTCGAGTACGCTCAAGCCTGAAGATCGGAAG
+
FFFFFFFFFF:,,FF,FFFFFFFFF,FFFFFFFFFFFFFFFFFFF
@FS10000125:23:BPA73012-1407:1:1101:13540:1380 1:N:0:14
GGGGGGCTAAACTTCGTCGAGTACGCTCAAGTAAAAAGATCGGAA
+
FFFFFFFFFFF:,:FFF,FFFF:FFFF:FFFFFFFFFFFF,FFFF
@FS10000125:23:BPA73012-1407:1:1101:14170:1380 1:N:0:14
GGGGCTTAACTTCGTCGAGTACGCTCAACTCGAGAGATCGGAAGA
+
FFFFFFFFFF:FFFFFFFFFFFFFFFFFFFFFFFFFFFFFFFFFF
@FS10000125:23:BPA73012-1407:1:1101:14400:1380 1:N:0:14
GGGGGAAAAACTTCGTCGAGTACGCTCAAAGACAGAGATCGGAAG
+
F,,FFFFFFFF::FF:FFFFFFFFF,FFFFFFFFFFFFFFFFFFF
@FS10000125:23:BPA73012-1407:1:1101:15620:1380 1:N:0:14
GGGGGAACAACTTCGTCGAGTACGCTCAAATTAAGAGATCGGAAG
+
FFFFFFFFFFF,,FF,FFFFFFFFF,FFFFFFFFFFFFFFFFFFF
@FS10000125:23:BPA73012-1407:1:1101:16000:1380 1:N:0:14
GGGGCATGAACTTCGTCGAGTACGCTCAAACGCAGAGATCGGAAG
+
FFFFFFFFFFF,:FF:FFFFFFFFF,FFFFFFFFFFFFFFFFFFF
@FS10000125:23:BPA73012-1407:1:1101:16020:1380 1:N:0:14
GGGGGACTAACTTCGTCGAGTACGCTCAAGTCGGAAGATCGGAAG
+
FFFFFFFFFFF,,FF,FFFFFFFFF,FFFFFFFFFFFFFFFFFFF
@FS10000125:23:BPA73012-1407:1:1101:1370:1390 1:N:0:14
GGCGCATAAACTTCGTCGAGTACGCTCAAGCAGTTAGATCGGAAG
+
,F:FFFFFFFF:::F:FFFFFFFFFFFFFFFFFFFFFFFF::F:,
@FS10000125:23:BPA73012-1407:1:1101:1660:1390 1:N:0:14
GGGGAGGAAACTTCGTCGAGTACGCTCAAGATGTAAGATCGGAAG
+
FFFFFFFFFFF::FF:FFFFFFFFF,FFFFFFFFFFFFFFFFFFF
@FS10000125:23:BPA73012-1407:1:1101:2770:1390 1:N:0:14
GGGGGCCTATCTTCGTCGAGTACGCTCAAGTTAGAAGATCGGAAG
+
FFFF,FFFFF:::FF:FFFFFFFFF,FFFFFFFFFFFFFFFFFFF
@FS10000125:23:BPA73012-1407:1:1101:3950:1390 1:N:0:14
GGGGGGGCATCTTCGTCGAGTACGCTCAATGTGTCAGATCGGAAG
+
FF:FFFFFFF:::FF:FFFFFFFFF,FFFFFFFFFFFFFFFFFFF
@FS10000125:23:BPA73012-1407:1:1101:4060:1390 1:N:0:14
GGGGGTACAATTTCGTCGAGTACGCTCAAAATAGAAGATCGGAAG
+
FFFFF::,FFFFFFFFFFF,FFFFFFFF:FF,FF:FFFFFFFFFF
@FS10000125:23:BPA73012-1407:1:1101:4350:1390 1:N:0:14
GGGGTGTTAACTTCGTCGAGTACGCTCAAATGCAGAGATCGGAAG
+
F:,FFFFFFF:,,FF:FFFFFFFFF,FFFFFFFFFFFFFFFFFFF
@FS10000125:23:BPA73012-1407:1:1101:4860:1390 1:N:0:14
GGGGATGCAACTTCGTCGAGTACGCTCAAATCTAAAGATCGGAAG
+
FFFFFFFFFF,,:FF:FFFFFFFFF,FFFFFFFFFFFFFFFFFFF
@FS10000125:23:BPA73012-1407:1:1101:4870:1390 1:N:0:14
GGGAGACCAAACTTCGTCGAGTACGCTCAAGCGGAGAGATCGGAA
+
F:,:FFFFFFF:,:FFF:FFFF:FF,F:FFFFFFFFFFFF,FFFF
@FS10000125:23:BPA73012-1407:1:1101:5510:1390 1:N:0:14
GGAAGCCGCAACTTCGTCGAGTACGCTCAAGGAATCAGATCGGAA
+
F,,,:FFFFFFF,:FFF:FFFF,FFFF:FFFFFFF,FFFF,FFFF
@FS10000125:23:BPA73012-1407:1:1101:5520:1390 1:N:0:14
GGGGTATTAACTTCGTCGAGTACGCTCAAATCGAGAGATCGGAAG
+
F,,FFFFFFF:::FF:FFFFFFFFF,FFFFFFFFFFFFFFFFFFF
@FS10000125:23:BPA73012-1407:1:1101:5850:1390 1:N:0:14
GGGGCCGCTAACTTCGTCGAGTACGCTCAAGAGTCAAGATCGGAA
+
F,,FFFFFFFF:::FFF:FFFF:FF:F:FFFFFFFFFFFF,FFFF
@FS10000125:23:BPA73012-1407:1:1101:6010:1390 1:N:0:14
GGGGATATAACTTCGTCGAGTACGCTCAACTACAAAGATCGGAAG
+
F:,FFFFFFF:,FFF:FFFFFFFFF,FFFFFFFFFFFFFFFFFFF
@FS10000125:23:BPA73012-1407:1:1101:6060:1390 1:N:0:14
GGGGATTAACTTCGTCGAGTACGCTCAAATTTCTAGATCGGAAGA
+
FFFFFFFFFF:,FFFFFFFFFFFFFFF:FFFFFFFFFFFFFFFFF
@FS10000125:23:BPA73012-1407:1:1101:6360:1390 1:N:0:14
GGGGAACGAGCTTCGTCGAGTACGCTCAATGCTCCAGATCGGAAG
+
FFFFFFFFFFF,:FF:FFFFFFFFF,FFFFFFFFFFFFFFFFFFF
@FS10000125:23:BPA73012-1407:1:1101:7020:1390 1:N:0:14
GGGGACGCAACTTCGTCGAGTACGCTCAAGGAAAGAGATCGGAAG
+
FFFF,F,:F:F:FF:FFFF:::F:FFFF,,,FF,FFFF:FFFFFF
@FS10000125:23:BPA73012-1407:1:1101:7450:1390 1:N:0:14
GGGGCTTAAACTTCGTCGAGTACGCTCAAGGCAAAAGATCGGAAG
+
FFFFFFFFFFF,:FF:FFFFFFFFF,FFFFFFFFFFFFFFFFFFF
@FS10000125:23:BPA73012-1407:1:1101:7650:1390 1:N:0:14
GGGGGATGATCTTCGTCGAGTACGCTCAAGGACAAAGATCGGAAG
+
FFFFFFFFFF:,:FF,FFFFFFFFF,FFFFFFFFFFFFFFFFFFF
@FS10000125:23:BPA73012-1407:1:1101:7700:1390 1:N:0:14
GGGGGCCCAACTTCGTCGAGTACGCTCAAAAACAAAGATCGGAAG
+
FFFFFFFFFF:::FF:FFFFFFFFF,FFFFFFFFFFFFFFFFFFF
@FS10000125:23:BPA73012-1407:1:1101:7880:1390 1:N:0:14
GGGGTTCCAACTTCGTCGAGTACGCTCAACCTGAAAGATCGGAAG
+
FFFFFFFFFF:::FF:FFFFFFFFF,FFFFFFFFFFFFFFFFFFF
@FS10000125:23:BPA73012-1407:1:1101:8010:1390 1:N:0:14
GGGGGGCAAACTTCGTCGAGTACGCTCAATACCGGAGATCGGAAG
+
FFFFFFFFFF:::FF:FFFFFFFFF,FFFFFFFFFFFFFFFFFFF
@FS10000125:23:BPA73012-1407:1:1101:8390:1390 1:N:0:14
GGGGGTGAAACTTCGTCGAGTACGCTCAAAGACTGAGATCGGAAG
+
:,,FFFFFFFF::FF:FFFFFFFFF,FFFFFFFFFFFFFFFFFFF
@FS10000125:23:BPA73012-1407:1:1101:8550:1390 1:N:0:14
GGGCATGAACTTCGTGGAGTACGCTCAAGCCCTCAGATCGGAAGA
+
F:,FFFFFFF::FFFFFFFFFFFFFFFFFFFFFFFFFFFFFFFFF
@FS10000125:23:BPA73012-1407:1:1101:9070:1390 1:N:0:14
GGGGGTAGTAACTTCGTCGAGTACGCTCAAATAGAGAGATCGGAA
+
F,,F:FFFFF:F,:FFF:FFFF:FFFF:FFFFFFFFFFFF,FFFF
@FS10000125:23:BPA73012-1407:1:1101:9220:1390 1:N:0:14
GGGGGAAAACCTCGTCGAGTACGCTCAAAGATGGAGATCGGAAGA
+
FFFF,FFFFFF:FFFFFFFFFFFFFFF:FFFFFFFFFFFFFFFFF
@FS10000125:23:BPA73012-1407:1:1101:9540:1390 1:N:0:14
GGGGATCCAACTTCGTCGAGTACGCTCAAGTTGGTAGATCGGAAG
+
FFFFFFFFFFF:,FF:FFFFFFFFF,FFFFFFFFFFFFFFFFFFF
@FS10000125:23:BPA73012-1407:1:1101:9990:1390 1:N:0:14
GGGGTCCCAACTTCGTCGAGTACGCTCAAATCTTTAGATCGGAAG
+
F::FFFF,FFFF:,F:FF:FFFFFF,FFFF,,F,FFFFFFFFFFF
@FS10000125:23:BPA73012-1407:1:1101:10230:1390 1:N:0:14
GGGGAAGCAACTTCGTCGAGTACGCTCAATAGGACAGATCGGAAG
+
F:,FFFFFFF:,:FF,FFFFFFFFF,FFFFFFFFFFFFFFFFFFF
@FS10000125:23:BPA73012-1407:1:1101:10300:1390 1:N:0:14
GGGGCTTGAACTTCGTCGAGTACGCTCAAATATCAAGATCGGAAG
+
FFFFF:FFFFF::FF:FFFFFFFFF,FF:F::FFFFFFFFFFFFF
@FS10000125:23:BPA73012-1407:1:1101:10960:1390 1:N:0:14
GGGGAGGCAATTTCGTCGAGTACGCTCAAACAGTTAGATCGGAAG
+
FFFFFFFFFF:::FF:FFFFFFFFF,FFFFFFFFFFFFFFFFFFF
@FS10000125:23:BPA73012-1407:1:1101:11140:1390 1:N:0:14
GGGGCCTAACTTCGTCGAGTACGCTCAATGAATCAGATCGGAAGA
+
FFFFFFFFFF:,FFFFFFFFFFFFFFF:FFFFFFFFFFFFFFFFF
@FS10000125:23:BPA73012-1407:1:1101:11640:1390 1:N:0:14
GGGGGAAGAACTTCGTCGAGTACGCTCAAGATGTGAGATCGGAAG
+
FFFFFFFFFF:,,FF:FFFFFFFFF,FFFFFFFFFFFFFFFFFFF
@FS10000125:23:BPA73012-1407:1:1101:11960:1390 1:N:0:14
GGGGTGACAACTTCGTCGAGTACGCTCAATAAGACAGATCGGAAG
+
F:,FF:FFFFF,,FF:FFFFFFFFF,FFFF:FFFFFFFFFFFFFF
@FS10000125:23:BPA73012-1407:1:1101:12830:1390 1:N:0:14
GATGTGACAACTTCGTCGAGTACGCTCAAAATTATAGATCGGAAG
+
,,F:F:FFFFFF::F:FF:FFFFFF,FFFFFFFFFFFFFF:FFF:
@FS10000125:23:BPA73012-1407:1:1101:13480:1390 1:N:0:14
GTTGACTAAACTTCGTCGTGTACGCTCAAATTATGTCATCGGATG
+
F,FFFF,,:FFFF,:,F,,FFFFFF:F,F:FFFFF,,FFF,F,,:
@FS10000125:23:BPA73012-1407:1:1101:14320:1390 1:N:0:14
GGGGTAAACTTCGTCGAGTACGCTCAACCGTGCAGATCGGAAGAG
+
F:,FFFFFFF:FF:FFFF:FFFFFFFFFFFFFFFFF:FFF:FFFF
@FS10000125:23:BPA73012-1407:1:1101:14930:1390 1:N:0:14
GGGGGGGAAACTTCGTCGAGTACGCTCAACTCATCAGATCGGAAG
+
FFFFFFFFFFFF:FF,FFFFFFFFF,FFFFFFFFFFFFFFFFFFF
@FS10000125:23:BPA73012-1407:1:1101:15500:1390 1:N:0:14
GGGGGGTGAACTTCGTCGAGTACGCTCAAAGTGTCAGATCGGAAG
+
FFFFFFFFFFF::FF:FFFFFFFFF,FFFFFFFFFFFFFFFFFFF
@FS10000125:23:BPA73012-1407:1:1101:15700:1390 1:N:0:14
GGGGTACCAACTTCGTCGAGTACGCTCAAAAGGTTAGATCGGAAG
+
FFFFFFFFFFF,,FF,FFFFFFFFF,FFFFFFFFFFFFFFFFFFF
@FS10000125:23:BPA73012-1407:1:1101:15810:1390 1:N:0:14
GGGGTCCAAACTTCGTCGAGTACGCTCAATTGAAAAGATCGGAAG
+
FFFFFFFFFFF::FF:FFFFFFFFF,FFFFFFFFFFFFFFFFFFF
@FS10000125:23:BPA73012-1407:1:1101:16140:1390 1:N:0:14
GGGGGGCTTAACTTCGTCGAGTACGCTCAAAAAATTAGATCGGAA
+
FFFFFFFFFFFF:FFFF:FFFFFFFFF:FFFFFFFFFFFF,FFFF
@FS10000125:23:BPA73012-1407:1:1101:1360:1400 1:N:0:14
GGGGTGTGAACTTCGTCGAGTACGCTCAACTTAAAAGATCGGAAG
+
FFFFFFFFFFFFFFFFFFFFFFFFF:FFFFFFFFFFFFFFFFFFF
@FS10000125:23:BPA73012-1407:1:1101:1580:1400 1:N:0:14
GGGGCAACCTTCGTCGAGTACGCTCAATGGAGGAGATCGGAAGAG
+
FFFFFFFFFF:FF:FFFF:FFFFFFF:,FFFFFFFF:FFF:FFFF
@FS10000125:23:BPA73012-1407:1:1101:2220:1400 1:N:0:14
GGGAGGACCAACTTCGTCGAGTACGCTCAAGGGATAAGATCGGAA
+
FFFFFFFFFFF:,:FFF:FFFF:FFFF:FFFFFFFFFFFF,FFFF
@FS10000125:23:BPA73012-1407:1:1101:2310:1400 1:N:0:14
GTGGCTAAAACTTCGTCGAGTACGCTCAACATTCCAGATCGGAAG
+
:,FFFFFFFF:,:FF:FFFFFFFFF,FFFFFFFFFFFFFFFFFFF
@FS10000125:23:BPA73012-1407:1:1101:2960:1400 1:N:0:14
GGGGGCTCAACTTCGTCGAGTACGCTCAAATAGTTAGATCGGAAG
+
F,,FFFFFFF:::FF:FFFFFFFFF,FFFFFFFFFFFFFFFFFFF
@FS10000125:23:BPA73012-1407:1:1101:3280:1400 1:N:0:14
GGGGACCTAACTTCGTCGAGTACGCTCAAGAGGAGAGATCGGAAG
+
FFFFFFFFFF:::FF:FFFFFFFFF:FFFFFFFFFFFFFFFFFFF
@FS10000125:23:BPA73012-1407:1:1101:3580:1400 1:N:0:14
GGGGCCGAAACTTCGTCGAGTACGCTCAATATGCCAGATCGGAAG
+
FFFFFFFFFFF::FF:FFFFFFFFF,FFFFFFFFFFFFFFFFFFF
@FS10000125:23:BPA73012-1407:1:1101:4120:1400 1:N:0:14
GGGGATGCAACTTCGTCGAGTACGCTCAAACGTGCAGATCGGAAG
+
FFFFFFFFFF:,:FF:FFFFFFFFF,FFFFFFFFFFFFFFFFFFF
@FS10000125:23:BPA73012-1407:1:1101:4700:1400 1:N:0:14
GGGGTCTCAACTTCGTCGAGTACGCTCAATCAAGGAGATCGGAAG
+
FFFFFFFFFF,,,FF,FFFFFFFFF,FFFFFFFFFFFFFFFFFFF
@FS10000125:23:BPA73012-1407:1:1101:5150:1400 1:N:0:14
GGGGCACAAACTTCGTCGAGTACGCTCAAGTACAAAGATCGGAAG
+
FFFFFFFFFF::,FF,FFFFFFFFF,FFFFFFFFFFFFFFFFFFF
@FS10000125:23:BPA73012-1407:1:1101:5640:1400 1:N:0:14
GGGGGAACTTCGTCGAGTACGCTCAAAGCAATAGATCGGAAGAGC
+
FF:FFFFFFF:F:FFFF:FFFF:FF:FFFFFFFFF:,FFF:FFF,
@FS10000125:23:BPA73012-1407:1:1101:6380:1400 1:N:0:14
GGGGGAAACTTCGTCGAGTACGGTCAAAATTTGAGATCGGAAGAG
+
FFFFFFFFFF,FF:FFFF:FFFFFFF::FFFFFFFF,FFF:FFFF
@FS10000125:23:BPA73012-1407:1:1101:7090:1400 1:N:0:14
GGGGGTTCAACTTCGTCGAGTACGCTCAAGTGGGGAGATCGGAAG
+
FFFFFFFFFF:,,FF:FFFFFFFFF,FFFFFFFFFFFFFFFFFFF
@FS10000125:23:BPA73012-1407:1:1101:7300:1400 1:N:0:14
GGGGTTGCAACTTCGTCGAGTACGCTCAAGCAATTAGATCGGAAG
+
FFFF,FFFFFF:FFFFFFFFFFFFF:FFFFFFFFFFFFFFFFFFF
@FS10000125:23:BPA73012-1407:1:1101:7580:1400 1:N:0:14
GGGGCCTCTAACTTCGTCGAGTACGCTCAAGTCTTTAGATCGGAA
+
FFFF,:,::,FF::F:F,,F:F,FFFF,FFFFFFF:FF::,FF:F
@FS10000125:23:BPA73012-1407:1:1101:7730:1400 1:N:0:14
GGGGCACAACTTCGTCGAGTACGCTCAATTCACGAGATCGGAAGA
+
F:,FFFFFFF::FFFFFFFFFFFFFFF:FFFFFFFFFFFFFFFFF
@FS10000125:23:BPA73012-1407:1:1101:7840:1400 1:N:0:14
GGGGGCGCAACTTCGTCGAGTACGCTCAAGAATAGAGATCGGAAG
+
:,,FFFFFFFFF:FF:FFFFFFFFF,FFFFFFFFFFFFFFFFFFF
@FS10000125:23:BPA73012-1407:1:1101:8140:1400 1:N:0:14
GGGGGTTAAACTTCGTCGAGTACGCTCAAGGCTGGAGATCGGAAG
+
FFF:F,FFFFFFFFFFFFF,FFFFFFFF:FFFFFFFFFFFFFFFF
@FS10000125:23:BPA73012-1407:1:1101:8570:1400 1:N:0:14
GGGGACAGAACTTCGTCGAGTACGCTCAAAAAGAAAGATCGGAAG
+
FF:FFFFFFFF,:FF:FFFFFFFFF,FFFFFFFFFFFFFFFFFFF
@FS10000125:23:BPA73012-1407:1:1101:8580:1400 1:N:0:14
GGGCCTCAACTTCCTGAGTACGCTCAAACTAACAGATCGGAAGAG
+
FFFFFFFFFF::FFFFFF:FFFFFFFFFFFFFFFFF,FFF:FFFF
@FS10000125:23:BPA73012-1407:1:1101:8760:1400 1:N:0:14
GGGGAAGGAACTTCGTCGAGTACGCTCAAGAGTTAAGATCGGAAG
+
FFFF:F,:FF:,:FF:FFFFFFFFF,FFFFFFF,,FFFFFFFFFF
@FS10000125:23:BPA73012-1407:1:1101:8820:1400 1:N:0:14
GGGGGCCACAACTTCGTCGAGTACGCTCAACGATTAAGATCGGAA
+
FFFFFFFFFFF:::FFF:FFFF,FF:F:FFFFFFFFFFFF,FFFF
@FS10000125:23:BPA73012-1407:1:1101:10460:1400 1:N:0:14
GGGTATCAACTTCGTCGAGTACGCTCAACGTGAGAGATCGGAAGA
+
FFF,FFFFFF:,FFFFFFFFFFFFFFFFFFFFF:FFFFFFFFFFF
@FS10000125:23:BPA73012-1407:1:1101:10530:1400 1:N:0:14
GGGGTAAGAACTTCGTCGAGTACGCTCAACTGTGAAGATCGGAAG
+
FF:FFFFFFFF,:FF:FFFFFFFFF,FFFFFFFFFFFFFFFFFFF
@FS10000125:23:BPA73012-1407:1:1101:10760:1400 1:N:0:14
GGGGTCTAACTTCGTCGAGTACGCTCAATATGATAGATCGGAAGA
+
F,:FFFFFFF:,FFFFFFFFFFFFFFF:FFFFFFFFFFFFFFFFF
@FS10000125:23:BPA73012-1407:1:1101:11110:1400 1:N:0:14
GTTGGTTCAACTTCGTCGAGTACGCTCAAAAAAATAGATCGGAAG
+
:,F,,:FFFFFF:,F:FF:FFFFFF,FFFFFFFFFFFFFF:FF:F
@FS10000125:23:BPA73012-1407:1:1101:11200:1400 1:N:0:14
GGGGGCAAAACTTCGTCGAGTACGCTCAATAACCAAGATCGGAAG
+
F::FFFFFFFF,,FF,FFFFFFFFF,FFFFFFFFFFFFFFFFFFF
@FS10000125:23:BPA73012-1407:1:1101:11440:1400 1:N:0:14
GGGGGATACAACTTCGTCGAGTACGCTCAATGGACAAGATCGGAA
+
FF:FFFFFFFF:,:FFF:FFFF:FFFF:FFFFFFFFFFFF,FFFF
@FS10000125:23:BPA73012-1407:1:1101:11730:1400 1:N:0:14
GGGGGTCTAACTTCGTCGAGTACGCTCAATTCGTTAGATCGGAAG
+
F:,F,FFFFFF,:FF:FFF,FFFFF,FFFFFFFFFFFFFFFFFFF
@FS10000125:23:BPA73012-1407:1:1101:11840:1400 1:N:0:14
GGGGGGTTAACTTCGTCGAGTACGCTCAACCGAATAGATCGGAAG
+
FF:FFFFFFF:,,FF,FF:FFFFFF,FFFFFFFFFFFFFFFFFFF
@FS10000125:23:BPA73012-1407:1:1101:11890:1400 1:N:0:14
GGGGAATCAACTTCGTCGAGTACGCTCAATTCTCCAGATCGGAAG
+
FF:FFFFFFF:,,FF,FFFFFFFFF,FFFFFFFFFFFFFFFFFFF
@FS10000125:23:BPA73012-1407:1:1101:12340:1400 1:N:0:14
GGGGGAATAACTTCGTCGAGTACGCTCAATCTTAAAGATCGGAAG
+
FFFFFFFFFF:,,FF,FFFFFFFFF,FFFFFFFFFFFFFFFFFFF
@FS10000125:23:BPA73012-1407:1:1101:12810:1400 1:N:0:14
GGGGCAGCAACTTGTCGAGTACGCTCAATCATGGAGATCGGAAGA
+
:,,FFFFFFF:,:FFFFFFFFFFFFFF:FFFFFFFFFFFFFFFFF
@FS10000125:23:BPA73012-1407:1:1101:13290:1400 1:N:0:14
GGGGGTCCAACTTCGTCGAGTACGCTCAACACGTTAGATCGGAAG
+
FFFFFFFFFFF,:FF:FFFFFFFFF,FFFFFFFFFFFFFFFFFFF
@FS10000125:23:BPA73012-1407:1:1101:14380:1400 1:N:0:14
GGGGCTGTAACTTCGTCGAGTACGCTCAACCATCAAGATCGGAAG
+
FFFFFFFFFFF::FF,FFFFFFFFF,FFFFFFFFFFFFFFFFFFF
@FS10000125:23:BPA73012-1407:1:1101:15930:1400 1:N:0:14
GGGAAACAACTTCGTCGAGTACGCTCAATTAGTCAGATCGGAAGA
+
FFFFFFFFFF::FFFFFFFFFFFFFFF:FFFFFFFFFFFFFFFFF
@FS10000125:23:BPA73012-1407:1:1101:16150:1400 1:N:0:14
GATGTTTCAACTTCGTCGAGTACGCTCAATTAGAGAGATCGGAAG
+
:,:,FFF::FFF:,F:FF,,FF:FF,FFFFFFFF:::FF:,:F:,
@FS10000125:23:BPA73012-1407:1:1101:1430:1410 1:N:0:14
GGGGGCTAAACTTCGTCGAGTACGCTCAAAAGTTAAGATCGGAAG
+
FFFFFFFFFFF::FF:FFFFFFFFF:FFFFFFFFFFFFFFFFFFF
@FS10000125:23:BPA73012-1407:1:1101:1810:1410 1:N:0:14
GGGGGGTAACTTCGTCGAGTACGCTCAAACGGGAAGATCGGAAGA
+
FFFFFFFFFF::FFFFFFFFFFFFFFF:FFFFFFFFFFFFFFFFF
@FS10000125:23:BPA73012-1407:1:1101:2650:1410 1:N:0:14
GGGGGCACAGCTTCGTCGAGTACGCTCAAGGGCTGAGATCGGAAG
+
FFFFFFFFFF:,,FF:FFFFFFFFF,FFFFFFFFFFFFFFFFFFF
@FS10000125:23:BPA73012-1407:1:1101:2980:1410 1:N:0:14
GGGGGAAGAACTTCGTCGAGTACGCTCAATACGAAAGATCGGAAG
+
FFFFFFFFFF,::FF:FFFFFFFFF,FFFFFFFFFFFFFFFFFFF
@FS10000125:23:BPA73012-1407:1:1101:3460:1410 1:N:0:14
GGGGTACCAACTTCGTCGAGTACGCTCAAGTAAAGAGATCGGAAG
+
FFFFFFFFFF,,,FF:FFFFFFFFF,FFFFFFFFFFFFFFFFFFF
@FS10000125:23:BPA73012-1407:1:1101:3630:1410 1:N:0:14
GGGGCGGCAACTTCGTCGAGTACGCTCAATATACGAGATCGGAAG
+
FFFFFFFFFF::,FF:FFFFFFFFF,FFFFFFFFFFFFFFFFFFF
@FS10000125:23:BPA73012-1407:1:1101:3780:1410 1:N:0:14
GGGGAGGGAACTTCGTCGAGTACGCTCAATGTACCAGATCGGAAG
+
FFFFFFFFFF:,:FF:FFFFFFFFF,FFFFFFFFFFFFFFFFFFF
@FS10000125:23:BPA73012-1407:1:1101:4070:1410 1:N:0:14
GGGGCTGGAACTTCGTCGAGTACGCTCAAAATAGGAGATCGGAAG
+
:,,FFFFFFFF::FF:FFFFFFFFF,FFFFFFFFFFFFFFFFFFF
@FS10000125:23:BPA73012-1407:1:1101:4150:1410 1:N:0:14
GGCGAGTCAACTTCGTCGAGTACGCTCAAGATAGAAGATCGGAAG
+
F,,FFFFFFF:,::F,FFF,FFFFF,F,F:FFFF:::FFF,,,,F
@FS10000125:23:BPA73012-1407:1:1101:4520:1410 1:N:0:14
GGGGGTAGAACTTCGTCGAGTACGCTCAAAAGGATAGATCGGAAG
+
FFFFFFFFFF:,,FF:FFFFFFFFF,FFFFFFFFFFFFFFFFFFF
@FS10000125:23:BPA73012-1407:1:1101:4720:1410 1:N:0:14
GGGGGAGATAACTTCGTCGAGTACGCTCAACTCGATAGATCGGAA
+
FFFFFFFFFF::,:FFF:FFFF:FF:F:FFFFFFF,FFFF,FFFF
@FS10000125:23:BPA73012-1407:1:1101:5180:1410 1:N:0:14
GGGGCAACAACTTCGTCGAGTACGCTCAACTGAATAGATCGGAAG
+
FFFFFFFFFF,::FF,FFFFFFFFF,FFFFFFFFFFFFFFFFFFF
@FS10000125:23:BPA73012-1407:1:1101:5770:1410 1:N:0:14
GGGGTAACTTCGTCGAGTACGCTCAATTGCCAAGATCGGAAGAGC
+
FFFFFFFFFF:F,FFFF:FFFF,FF:::FFFFFFF:,FFFFFFF,
@FS10000125:23:BPA73012-1407:1:1101:5890:1410 1:N:0:14
GGGGTCGCAACTTCGTCGAGTACGCTCAAAAGGAAAGATCGGAAG
+
FF:FFFFFFF:,:FF,FFFFFFFFF,FFFFFFFFFFFFFFFFFFF
@FS10000125:23:BPA73012-1407:1:1101:6190:1410 1:N:0:14
GGGGGTAAACTTCGTCGAGTACGCTCAAATAGTTAGATCGGAAGA
+
FF:FFFFFFF:,FFFFFFFFFFFFFFF,FFFFFFFFFFFFFFFFF
@FS10000125:23:BPA73012-1407:1:1101:6410:1410 1:N:0:14
GGGGAATAATCTTCGTCGAGTACGCTCAAGAATTTAGATCGGAAG
+
FFFFFFFFFF:::FF:FFFFFFFFF,FFFFFFFFFFFFFFFFFFF
@FS10000125:23:BPA73012-1407:1:1101:6840:1410 1:N:0:14
GGGGTAACAACTTCGTCGAGTACGCTCAAATCGTAAGATCGGAAG
+
FFFFFFFFFF,,,FF,FFFFFFFFF,FFFFFFFFFFFFFFFFFFF
@FS10000125:23:BPA73012-1407:1:1101:6850:1410 1:N:0:14
GGGGCTCAAACTTCGTCGAGTACGCTCAATCGGGTAGATCGGAAG
+
FFFFFFFFFF:,:FF:FFFFFFFFF,FFFFFFFFFFFFFFFFFFF
@FS10000125:23:BPA73012-1407:1:1101:7460:1410 1:N:0:14
GGGGTTGCAACTTCGTCGAGTACGCTCAATATACTAGATCGGAAG
+
FFFFFFF,FFF::FF,FFFFFFFFF,FFF,FFF,,FFFFFFFFFF
@FS10000125:23:BPA73012-1407:1:1101:7830:1410 1:N:0:14
GGGGGACCTAATTTCGTCGAGTACGCTCAAAAATTAAGATCGGAA
+
FFFFFFFFFF::::FFF:FFFF:FFFF:FFFFFFFFFFFF:FFFF
@FS10000125:23:BPA73012-1407:1:1101:8180:1410 1:N:0:14
GGGGGCCAAACTTCGTCGAGTACGCTCAGAAGTAGATCGGAAGAG
+
FFFFFFFFFF:,:FF:FFFFFFFFF,FF,FFFFFFF,FFF::FFF
@FS10000125:23:BPA73012-1407:1:1101:8230:1410 1:N:0:14
GGGGTAACAACTTCGTCGAGTACGCTCAATATGACAGATCGGAAG
+
FF:F:FFFFFF:FFF:FFF:FFFFF:FFFFFFFFFFFFFFFFFFF
@FS10000125:23:BPA73012-1407:1:1101:9150:1410 1:N:0:14
GGGGGCACAACTTCGTCGAGTACGCTCAAGATCTTAGATCGGAAG
+
FFFFFFFFFF:,:FF:FFFFFFFFF,FFFFFFFFFFFFFFFFFFF
@FS10000125:23:BPA73012-1407:1:1101:9840:1410 1:N:0:14
GGGGAGATAACTTCGTCGAGTACGCTCAATGAGGGAGATCGGAAG
+
F::FFFFFFFF::FFFFFFFFFFFF,FFFFFFFFFFFFFFFFFFF
@FS10000125:23:BPA73012-1407:1:1101:9850:1410 1:N:0:14
GGGGGAGCAACTTCGTCGAGTACGCTCAAATCTTTAGATCGGAAG
+
FFFFFFFFFF:,:FF:FFFFFFFFF,FFFFFFFFFFFFFFFFFFF
@FS10000125:23:BPA73012-1407:1:1101:10080:1410 1:N:0:14
GGGACTCAACTTCGTCGAGTACGCTCAAAATCTGAGATCGGAAGA
+
FFF,FFFFFF:,FFFFFFFFFFFFFFF:FFFFFFFFFFFFFFFFF
@FS10000125:23:BPA73012-1407:1:1101:10280:1410 1:N:0:14
GGGGACCGAACTTCGTCGAGTACGCTCAAGGAGGCAGATCGGAAG
+
FFFFFFFFFF:,:FF,FFFFFFFFF,FFFFFFFFFFFFFFFFFFF
@FS10000125:23:BPA73012-1407:1:1101:10510:1410 1:N:0:14
GGGTTGCAACTTCGTCGAGTACGCTCAAATCGACAGATCGGAAGA
+
F,F:FFFFFF:FFFFFFFFFFFFFFFF:FFFFFFFFFFFFFFFFF
@FS10000125:23:BPA73012-1407:1:1101:10600:1410 1:N:0:14
GGGGTTAGAACTTCGTCGAGTACGCTCAAGTGGAAAGATCGGAAG
+
FFFFFFFFFF,,,FF,FFFFFFFFF,FFFFFFFFFFFFFFFFFFF
@FS10000125:23:BPA73012-1407:1:1101:11160:1410 1:N:0:14
GGGGGTGGAAACTTCGTCGAGTACGCTCAATCAACGAGATCGGAA
+
FFFFFFFFFFFF,:FFF:FFFF:FFFF:FFFFFFFFFFFF,FFFF
@FS10000125:23:BPA73012-1407:1:1101:11520:1410 1:N:0:14
GGGGGCCAAACTTCGTCGAGTACGCTCAAGAATGTAGATCGGAAG
+
FF:FFFFFFF,,,FF:FFFFFFFFF,FFFFFFFFFFFFFFFFFFF
@FS10000125:23:BPA73012-1407:1:1101:12660:1410 1:N:0:14
GGGGGACCAACTTCGTCGAGTACGCTCAAATGTCAAGATCGGAAG
+
FFFFFFFFFF,,,FF,FFFFFFFFF,FFFFFFFFFFFFFFFFFFF
@FS10000125:23:BPA73012-1407:1:1101:12820:1410 1:N:0:14
GGGGCACGAACTTCGTCGAGTACGCTCAACGCAAAAGATCGGAAG
+
FFF:F,,,F:FFFF,FFFF,::F::FFF,,:F:FFFF::FFFFFF
@FS10000125:23:BPA73012-1407:1:1101:13070:1410 1:N:0:14
GGGGTTGAACTTCGTCGAGTACGCTCAAACCGTGAGATCGGAAGA
+
F:,FFFFFFF,,FFFFFFFFFFFFFFFFFFFFFFFFFFFFFFFFF
@FS10000125:23:BPA73012-1407:1:1101:13260:1410 1:N:0:14
GGGGGTCAAACTTCGTCGAGTACGCTCAAGACTCGAGATCGGAAG
+
FFFFFFFFFFF,:FF:FFFFFFFFF,FFFFFFFFFFFFFFFFFFF
@FS10000125:23:BPA73012-1407:1:1101:13390:1410 1:N:0:14
GGGGGTTAAACTTCGTCGAGTACGCTCAATCACGAAGATCGGAAG
+
FFFF,FFFF,FFFF,FF:F:F,F,:FFF,:FF,:FF:,,FF:FF:
@FS10000125:23:BPA73012-1407:1:1101:13750:1410 1:N:0:14
GGGGGGAGCAACTTCGTCGAGTACGCTCAAATTGTTAGATCGGAA
+
F:,FFFFFFF::,:FFF,FFFF:FF:F:FFFFFFF:FFFF,FFFF
@FS10000125:23:BPA73012-1407:1:1101:13900:1410 1:N:0:14
GGGGGTTCAACTTCGTCGAGTACGCTCAAGCAAAAAGATCGGAAG
+
FFFFFFFFFFF::FF:FFFFFFFFF,FFFFFFFFFFFFFFFFFFF
@FS10000125:23:BPA73012-1407:1:1101:13950:1410 1:N:0:14
GGGGTAATAACTTCGTCGAGTACGCTCAATTATACAGATCGGAAG
+
F::FFFFFFFF::FF:FFFFFFFFF,FFFFFFFFFFFFFFFFFFF
@FS10000125:23:BPA73012-1407:1:1101:14490:1410 1:N:0:14
GGGGGCTCAACTTCGTCGAGTACGCTCAATAATATAGATCGGAAG
+
FFFFFFFFFF:,,FF,FFFFFFFFF,FFFFFFFFFFFFFFFFFFF
@FS10000125:23:BPA73012-1407:1:1101:14650:1410 1:N:0:14
GGGGTGGCAACTTCGTCGAGTACGCTCAATCTAAGAGATCGGAAG
+
F:,FFFFFFFF,,FF,FFFFFFFFF,FFFFFFFFFFFFFF:FFFF
@FS10000125:23:BPA73012-1407:1:1101:14810:1410 1:N:0:14
GGGGCAACTTCGTCGAGTACGCTCAAGGGAAGAGATCGGAAGAGC
+
FFFFFFFFF::F,FFFF:FFFF,FFFFFFFFFFFF::FFFFF:F,
@FS10000125:23:BPA73012-1407:1:1101:15330:1410 1:N:0:14
GGGGGGGTAACTTCGTCGAGTACGCTCAAACTCCTAGATCGGAAG
+
FFFFFFFFFFF::FF:FFFFFFFFF,FFFFFFFFFFFFFFFFFFF
@FS10000125:23:BPA73012-1407:1:1101:15450:1410 1:N:0:14
GGGGGAGTAACTTCGTCGAGTACGCTCAAAGAGGAAGATCGGAAG
+
FFFFFF:F:FFFFFFFFFF,FFFFF:FF:FFFFFFFFFFFFFFFF
@FS10000125:23:BPA73012-1407:1:1101:15660:1410 1:N:0:14
GGGGGCACAACTTCGTCGAGTACGCTCAATTACAGAGATCGGAAG
+
FFFFFFFFFFF,,FF,FFFFFFFFF,FFFFFFFFFFFFFFFFFFF
@FS10000125:23:BPA73012-1407:1:1101:15910:1410 1:N:0:14
GGGTAGTAACTTCGTCGAGTACGCTCAAATACACAGATCGGAAGA
+
F:,:,,,FFFFFFFFFFFFFFFFFFFFFFFF:,,FFFFFFFFFFF
@FS10000125:23:BPA73012-1407:1:1101:16060:1410 1:N:0:14
GGGGACACAACTTCGTCGAGTACGCTCAATCATCAAGATCGGAAG
+
FFFFFF,FFFFF:FF:FFFFFFFFF,FFFFF:::FFFFFFFFFFF
@FS10000125:23:BPA73012-1407:1:1101:1420:1420 1:N:0:14
GGGCTACAACTTCGTCGAGTACGCTCAACCTTGCAGATCGGAAGA
+
FFFFFFFFFF::FFFFFFFFFFFFFFFFFFFFFFFFFFFFFFFFF
@FS10000125:23:BPA73012-1407:1:1101:1790:1420 1:N:0:14
GGGGTTATAACTTCGTCGAGTACGCTCAAGGATTCAGATCGGAAG
+
FFFFFFFFFF:,:FF:FFFFFFFFF,FFFFFFFFFFFFFFFFFFF
@FS10000125:23:BPA73012-1407:1:1101:1800:1420 1:N:0:14
GGGGTGACAACTTCGTCGAGTACGCTCAAAAATAGAGATCGGAAG
+
FFFFFF:FFFF:FFF:FFFFFFFFF,FFFF,::::FFFFFFFFFF
@FS10000125:23:BPA73012-1407:1:1101:2000:1420 1:N:0:14
GGGGTGACAACTTCGTCGAGTACGCTCAATGCATTAGATCGGAAG
+
FFFFFFFFFFF,:FFFFFFFFFFFF,FFFFFFFFFFFFFFFFFFF
@FS10000125:23:BPA73012-1407:1:1101:4030:1420 1:N:0:14
GGGGGCAGAACTTCGTCGAGTACGCTCAAGATGGTAGATCGGAAG
+
FF:FFFFFFF:,,FF:FFFFFFFFF,FFFFFFFFFFFFFFFFFFF
@FS10000125:23:BPA73012-1407:1:1101:4250:1420 1:N:0:14
GGGGAATCAACTTCGTCGAGTACGCTCAAAATTGTAGATCGGAAG
+
FFFFFFFFFF:,,FF,FFFFFFFFF,FFFFFFFFFFFFFFFFFFF
@FS10000125:23:BPA73012-1407:1:1101:4620:1420 1:N:0:14
GGGAGATCGGAAGAGCACACGTCTGAACTCCAGTCACGAACGAAG
+
FFFFFFFFFFF,F,FFF,FFFFFFFF::FFFFFFFF,FFF,F,FF
@FS10000125:23:BPA73012-1407:1:1101:4720:1420 1:N:0:14
GGGGTGTCATCTTCGTCGAGTACGCTCAAATACACAGATCGGAAG
+
FFFFFFFFFF::,FF:FFFFFFFFF,FFFFFFFFFFFFFFFFFFF
@FS10000125:23:BPA73012-1407:1:1101:4920:1420 1:N:0:14
GGGGATAAAACTTCGTCGAGTACGCTCAATATTTTAGATCGGAAG
+
FFFFFFFFFF,,,FF:FFFFFFFFF,FFFFFFFFFFFFFFFFFFF
@FS10000125:23:BPA73012-1407:1:1101:5020:1420 1:N:0:14
GGGGACGGAACTTCGTCGAGTACGCTCAAATATCGAGATCGGAAG
+
FFFFF,F,FF:::FF:FFFFFFFFF,FFFFF::F,FFFFFFFFFF
@FS10000125:23:BPA73012-1407:1:1101:5270:1420 1:N:0:14
AAGGACTTAACTTCGTCGAGTACGCTCAAGTTTCAAGATCGCAAG
+
F,,,:FFF,FF:,FF:F:F,FFF:F:FF,FFFFF:FF:FF,,:,,
@FS10000125:23:BPA73012-1407:1:1101:5380:1420 1:N:0:14
GGGGGGGGAACTTCGTCGAGTACGCTCAAGTTGGGAGATCGGAAG
+
FFFFFFFFFF:F:FF:FFFFFFFFF,FFFFFFFFFFFFFFFFFFF
@FS10000125:23:BPA73012-1407:1:1101:5390:1420 1:N:0:14
GGGGTACTAACTTCGTCGAGTACGCTCAAGGTCCGAGATCGGAAG
+
F,,FFFFFFF,,,FF,FFFFFFFFF,FFFFFFFFFFFFFFFFFFF
@FS10000125:23:BPA73012-1407:1:1101:5660:1420 1:N:0:14
GGGGCGAAACTTCGTCGAGTACGCTCAAATGCAAAGATCGGAAGA
+
FFFFFFFFFF,,FFFFFFFFFFFFFFF:FFFFFFFFFFFFFFFFF
@FS10000125:23:BPA73012-1407:1:1101:5730:1420 1:N:0:14
GGGTAACAACTTCGTCGAGTACGCTCAAGGATCAAGATCGGAAGA
+
FFFFFFFFFF:,FFFFFFFFFFFFFFFFFFFFFFFFFFFFFFFFF
@FS10000125:23:BPA73012-1407:1:1101:5840:1420 1:N:0:14
GGGGTGATAACTTCGTCGAGTACGCTCAATTCATGAGATCGGAAG
+
FFFFFFFFFF:,:FF,FFFFFFFFF,FFFFFFFFFFFFFFFFFFF
@FS10000125:23:BPA73012-1407:1:1101:6010:1420 1:N:0:14
GGGGTCTTAACTTCGTCGAGTACGCTCAAGTTACGAGATCGGAAG
+
F::FFFFFFF:,,FF:FFFFFFFFF,FFFFFFFFFFFFFFFFFFF
@FS10000125:23:BPA73012-1407:1:1101:6850:1420 1:N:0:14
GGGGTGGAAACTTCGTCGAGTACGCTCAACTTAATAGATCGGAAG
+
FFFFFFFFFF:::FF:FFFFFFFFF,FFFFFFFFFFFFFFFFFFF
@FS10000125:23:BPA73012-1407:1:1101:6920:1420 1:N:0:14
GGGGGAACAACTTCGTCGAGTACGCTCAAAGCGAAAGATCGGAAG
+
FFFFFFFFFFF,,FF:FFFFFFFFF,FFFFFFFFFFFFFFFFFFF
@FS10000125:23:BPA73012-1407:1:1101:7080:1420 1:N:0:14
GGGGGCCTAACTTCGTCGAGTACGCTCAAATCGAAAGATCGGAAG
+
FFFFFFFFFFF:FFFFFFF,FFF:F:FFFFFFFFFFFFFFFFFFF
@FS10000125:23:BPA73012-1407:1:1101:7230:1420 1:N:0:14
GGGGCCGCAACTTCGTCGAGTACGCTCAAATCATTAGATCGGAAG
+
FFFFFFFFFF:,:FF:FFFFFFFFF,FFFFFFFFFFFFFFFFFFF
@FS10000125:23:BPA73012-1407:1:1101:7440:1420 1:N:0:14
GGGGGTGGAACTTCGTCGAGTACGCTCAATTAGTAAGATCGGAAG
+
FFFFFFFFFFF,:FF:FFFFFFFFF,FFFFFFFFFFFFFFFFFFF
@FS10000125:23:BPA73012-1407:1:1101:7930:1420 1:N:0:14
GGGGAATAAACTTCGTCGAGTACGCTCAACGCTTAAGATCGGAAG
+
FFFFFFFFFF:::FF,FFFFFFFFF,FFFFFFFFFFFFFFFFFFF
@FS10000125:23:BPA73012-1407:1:1101:8040:1420 1:N:0:14
GGGGGGTTTAACTTCGTCGAGTACGCTCAATCAGGAAGATCGGAA
+
FFFFFFFFFFFF,:FFF:FFFF:FF,F:FFFFFFFFFFFF:FFFF
@FS10000125:23:BPA73012-1407:1:1101:8200:1420 1:N:0:14
GGGGCTCTAACTTCGTCGAGTACGCTCAATGTCATAGATCGGAAG
+
FFFFFFFFFF:,:FF:FFFFFFFFF,FFFFFFFFFFFFFFFFFFF
@FS10000125:23:BPA73012-1407:1:1101:8210:1420 1:N:0:14
GGGGACTAAACTTCGTCGAGTACGCTCAATTATCGAGATCGGAAG
+
F:FFFFFFFF:::FF:FFFFFFFFF,FFFFFFFFFFFFFFFFFFF
@FS10000125:23:BPA73012-1407:1:1101:8480:1420 1:N:0:14
GGGGCCAGAACTTCGTCGAGTACGCTCAAGAGGTCAGATCGGAAG
+
FF,FFFFFFF:,:FF,FFFFFFFFF,FFFFFFFFFFFFFFFFFFF
@FS10000125:23:BPA73012-1407:1:1101:8810:1420 1:N:0:14
GGGATACAACTTCGTCGAGTACGCTCAAAAATTGAGATCGGAAGA
+
FFFFFFFFFF,:FFFFFFFFFFFFFFFFFFFFFFFFFFFFFFFFF
@FS10000125:23:BPA73012-1407:1:1101:9060:1420 1:N:0:14
GGGGGGCCAACTTCGTCGAGTACGCTCAATAAATAAGATCGGAAG
+
FFFFFFFFFF:,,FF:FFFFFFFFF,FFFFFFFFFFFFFFFFFFF
@FS10000125:23:BPA73012-1407:1:1101:9250:1420 1:N:0:14
GGGGAAATAACTTCGTCGAGTACGCTCAAAATAGTAGATCGGAAG
+
FFFFFFFFFF:,,FF,FFFFFFFFF,FFFFFFFFFFFFFFFFFFF
@FS10000125:23:BPA73012-1407:1:1101:9790:1420 1:N:0:14
GGGGACAAAACTTCGTCGAGTACGCTCAATAATGGAGATCGGAAG
+
FFFFFFFFFFF,,FF,FFFFFFFFF,FFFFFFFFFFFFFFFFFFF
@FS10000125:23:BPA73012-1407:1:1101:9860:1420 1:N:0:14
GGGGGTTTAACTTCGTCGAGTACGCTCAAATAATGAGATCGGAAG
+
FFFFFFFFFFF::FFFFFFFFFFFF,FFFFFFFFFFFFFFFFFFF
@FS10000125:23:BPA73012-1407:1:1101:10680:1420 1:N:0:14
GGGAGGATGAACTTCGTCGAGTACGCTCAAAAGTTCAGATCGGAA
+
FFFF,FFFFFFF,FFFF:FFFF:FFFF:FFFFFFF,FFFF,FFFF
@FS10000125:23:BPA73012-1407:1:1101:11400:1420 1:N:0:14
GGGGGGGGAACTTCGTCGAGTACGCTCAAAGGATGAGATCGGAAG
+
FFFFFFFF:F,,,:F,FF:FFFFFF,F:FFFFFFFFFFFFFF:FF
@FS10000125:23:BPA73012-1407:1:1101:11540:1420 1:N:0:14
GGGGACTGAACTTCGTCGAGTACGCTCAAGTTATAAGATCGGAAG
+
FFFFFFFFFF,,,FF,FFFFFFFFF,FFFFFFFFFFFFFFFFFFF
@FS10000125:23:BPA73012-1407:1:1101:11660:1420 1:N:0:14
GGGGTAACTTCGTCGAGTACGCTCAAGATGTTAGATCGGAACAGC
+
FFFFF,FF:,FFF,FFF,:FF:,,F::FF::FF::F,FFF,,,F,
@FS10000125:23:BPA73012-1407:1:1101:11770:1420 1:N:0:14
GGGGTAGCAACTTCGTCGAGTACGCTCAAAACTACAGATCGGAAG
+
F,,FFFFFFF:,,FF,FFFFFFFFF,FFFFFFFFFFF,FFFFFFF
@FS10000125:23:BPA73012-1407:1:1101:12920:1420 1:N:0:14
GGGGTTTCAACTTCGTCGAGTACGCTCAATCAATCAGATCGGAAG
+
F,,FFFFFFF:,,FF:FFFFFFFFF,FFFFFFFFFFFFFFFFFFF
@FS10000125:23:BPA73012-1407:1:1101:13030:1420 1:N:0:14
GGAGTTGAAACTTCGTCGAGTACGCTCAAATCACGAGATCGGAAG
+
:,,FFFFFFFF::FF:FF:FFFFFF,FFFFFFFFF:FFFF:FFFF
@FS10000125:23:BPA73012-1407:1:1101:13430:1420 1:N:0:14
GGAGCCGTAACTTCGTCGAGTACGCTCAAATAAATAGATCGGAAG
+
:,,FFFFFFFFF:FF:FFFFFFFFF,FFFFFFFFFFFFFFFFFFF
@FS10000125:23:BPA73012-1407:1:1101:13790:1420 1:N:0:14
GGGGGAACAACTTCGTCGAGTACGCTCAAACGCAAAGATCGGAAG
+
:,,F:FFFFFF,:FF:FFFFFFFFF,FFFFFFFFFFFFFFFFFFF
@FS10000125:23:BPA73012-1407:1:1101:14270:1420 1:N:0:14
GGGGGAGCTAACTTCGTCGAGTACGCTCAACACTCGAGATCGGAA
+
FFFFFFFFFFFF,:FFF:FFFFFFFFF:FFFFFFFFFFFF,FFFF
@FS10000125:23:BPA73012-1407:1:1101:14450:1420 1:N:0:14
GGGGGGATTTAACTTCGTCGAGTACGCTCAAGGATGAAGATCGGA
+
FFFFFFFFFFF,F,FFF:,,FF:FFFFFFFFFFFFFF:FF:,FFF
@FS10000125:23:BPA73012-1407:1:1101:14660:1420 1:N:0:14
GGGGGAAGAACTTCGTCGAGTACGCTCAAGCATGTAGATCGGAAG
+
FFFFFFFFFFF,:FF:FFFFFFFFF,FFFFFFFFFFFFFFFFFFF
@FS10000125:23:BPA73012-1407:1:1101:14810:1420 1:N:0:14
GGGGATGTAACTTCGTCGAGTACGCTCAAGAATAGAGATCGGAAG
+
FFFFFFFFFFF,,FF,FFFFFFFFF,FFFFFFFFFFFFFFFF:FF
@FS10000125:23:BPA73012-1407:1:1101:15160:1420 1:N:0:14
GGGGTAACTTCGTCGAGTACGCTCAAAATTATAGATCGGAAGAGC
+
FFFFFFFFF:FF,FFFF:FFFF:FFF:,FFFFFFFF,FFFFFFF,
@FS10000125:23:BPA73012-1407:1:1101:1620:1430 1:N:0:14
GGGGTTTCAACTTCGTCGAGTACGCTCAAAGTAAGAGATCGGAAG
+
FFFFFFFFFFF,:FFFFFFFFFFFF,FFFFFFFFFFFFFFFFFFF
@FS10000125:23:BPA73012-1407:1:1101:1710:1430 1:N:0:14
GGGCAGTAACTTCGTCGAGTACGCTCAAGCAATTAGATCGGAAGA
+
FF,:FFFFFF:,FFFFFFFFFFFFFFFFFFFFFFFFFFFFFFFFF
@FS10000125:23:BPA73012-1407:1:1101:1850:1430 1:N:0:14
GGGGTACTAACTTCGTCGAGTACGCTCAATGACACAGATCGGAAG
+
FF:FFFFFFFF,:FFFFFFFFFFFF,FFFFFFFFFFFFFFFFFFF
@FS10000125:23:BPA73012-1407:1:1101:2430:1430 1:N:0:14
GGGGTATGAACTTCGTCGAGTACGCTCAATTACCGAGATCGGAAG
+
FF:FFFFFFFF,:FF:FFFFFFFFF,FFFFFFFFFFFFFFFFFFF
@FS10000125:23:BPA73012-1407:1:1101:2690:1430 1:N:0:14
GGGGGCTAAACTTCGTCGAGTACGCTCAAACCGCTAGATCGGAAG
+
FF,FFFFFFFF::FF:FFFFFFFFF:FFFFFFFFFFFFFFFFFFF
@FS10000125:23:BPA73012-1407:1:1101:2820:1430 1:N:0:14
GGGGGAACAAACTTCGTCGAGTACGCTCAATAGTCCAGATCGGAA
+
FFFFFFFFFFF:,:FFF:FFFF:FF:F:FFFFFFF,FFFF,FFFF
@FS10000125:23:BPA73012-1407:1:1101:3140:1430 1:N:0:14
GGGGAACTTCGTCGAGTACGCTCAAAAACATAGATCGGAAGAGCA
+
FFFFFFFFFFF::FFFFF,,FFFFFFFFFFFFFFF,FFFFFFF,:
@FS10000125:23:BPA73012-1407:1:1101:3560:1430 1:N:0:14
GGGGGGTCAACTTCGTCGAGTACGCTCAACAAATTAGATCGGAAG
+
FFFF,F:FFFF::FF:FFFFFFFFF,FFFFFFFFFFFFFFFFFFF
@FS10000125:23:BPA73012-1407:1:1101:3610:1430 1:N:0:14
GGGGGATGAACTTCGTCGAGTACGCTCAACCGAGTAGATCGGAAG
+
FF:F,FFFFFF::FF:FFFFFFFFF,FFFFFFFFFFFFFFFFFFF
@FS10000125:23:BPA73012-1407:1:1101:3670:1430 1:N:0:14
GGGGGAAGAACTTCGTCGAGTACGCTCAAAATGGGAGATCGGAAG
+
F,,F:FFFFFF,:FF:FFFFFFFFF,FFFFFFFFFFFFFFFFFFF
@FS10000125:23:BPA73012-1407:1:1101:4000:1430 1:N:0:14
GGGGGGCTAACTTCGTCGAGTACGCTCAATACAATAGATCGGAAG
+
FF:FFFFFFF:::FF:FFFFFFFFF,FFFFFFFFFFFFFFFFFFF
@FS10000125:23:BPA73012-1407:1:1101:4700:1430 1:N:0:14
GGGGTCTCAACTTCGTCGAGTACGCTCAATCAAGGAGATCGGAAG
+
FFFFFFFFFF,,:FF:FFFFFFFFF,FFFFFFFFFFFFFFFFFFF
@FS10000125:23:BPA73012-1407:1:1101:5750:1430 1:N:0:14
GATGGCTAAACTTCGTCGAGTACGCTCAAAACTAAAGATCGGAAG
+
:,:F,FFFFFFFF:F:FFF,FFFFF:FFFFFFFFFFFFFFFFFFF
@FS10000125:23:BPA73012-1407:1:1101:6240:1430 1:N:0:14
GGGGGTCAAACTTCGTCGAGTACGCTCAATCTGGAAGATCGGAAG
+
FFFFFFFFFF:,:FF:FFFFFFFFF:FFFFFFFFFFFFFFFFFFF
@FS10000125:23:BPA73012-1407:1:1101:6860:1430 1:N:0:14
GGGGGCACAACTTCGTCGAGTACGCTCAAATAGTAAGATCGGAAG
+
FFFFFFFFFF:,,FF:FFFFFFFFF,FFFFFFFFFFFFFFFFFFF
@FS10000125:23:BPA73012-1407:1:1101:6880:1430 1:N:0:14
GGGGCCCAACTTCGTCGAGTACGCTCAAGGTGATAGATCGGAAGA
+
FFFFFFFFFF:,FFFFFFFFFFFFFFFFFFFFFFFFFFFFFFFFF
@FS10000125:23:BPA73012-1407:1:1101:7070:1430 1:N:0:14
GGGGTAACTTCGTCGAGTACGCTCAAAACGTTAGATCGGAAGAGC
+
FF:FFFFFFF:F,FFFF:FFFF:FFFF:FFFFFFF::FFFFFFF:
@FS10000125:23:BPA73012-1407:1:1101:7510:1430 1:N:0:14
GGGGGGACAACTTCGTCGAGTACGCTCAAGAGATTAGATCGGAAG
+
F:,FFFFFFFF,:FF,FFFFFFFFF,FFFFFFFFFFFFFFFFFFF
@FS10000125:23:BPA73012-1407:1:1101:7740:1430 1:N:0:14
GGGGAAACTTCGTCGAGTACGCTCAAGTTGTGAGATCGGAAGAGC
+
F::FFFFFFF:F,FFFFFFFFF:FFFF:FFFFFFF:,FFFFFFF:
@FS10000125:23:BPA73012-1407:1:1101:7940:1430 1:N:0:14
GGGAGGTATAACTTCGTCGAGTACGCTCAACGTGGTAGATCGGAA
+
FFF:FFFFFF::::FFF:FFFF:FFFF:FFFFFFF:FFFF:FFF:
@FS10000125:23:BPA73012-1407:1:1101:8090:1430 1:N:0:14
GGGGGGCGAACTTCGTCGAGTACGCTCAAGAAAGTAGATCGGAAG
+
FFFFFFFFFF::,FF:FFFFFFFFF,FFFFFFFFFFFFFFFFFFF
@FS10000125:23:BPA73012-1407:1:1101:8210:1430 1:N:0:14
GGGGTGTTAACTTCGTCGAGTACGCTCAAAAAGAGAGATCGGAAG
+
FF:FF,:FFFFFFFFFFFF,FFFFFFFFFFFFFFFFFFFFFFFFF
@FS10000125:23:BPA73012-1407:1:1101:8620:1430 1:N:0:14
GGGGATTAAACTTCGTCGAGTACGCTCAACAACTGAGATCGGAAG
+
FFFFFFFFFFF::FF:FFFFFFFFF,FFFFFFFFFFFFFFFFFFF
@FS10000125:23:BPA73012-1407:1:1101:8700:1430 1:N:0:14
GGGGAGCAACTTCGTCGAGTACGCTCAAAGGATAAGATCGGAAGA
+
FFFFFFFFFF::FFFFFFFFFFFFFFF:FFFFFFFFFFFFFFFFF
@FS10000125:23:BPA73012-1407:1:1101:9100:1430 1:N:0:14
GGGGACTTCGTCGAGTACGCTCAAACGGTAAGATCGGAAGAGCAC
+
FFFFFFFFFF,FF:FFF,FFFF:FFFFFFFFFFFFFFFFF:F,F,
@FS10000125:23:BPA73012-1407:1:1101:9540:1430 1:N:0:14
GGGGCATAAACTTCGTCGAGTACGCTCAAAAATATAGATCGGAAG
+
FFFFFFFFFFF,:FF:FFFFFFFFF,FFFFFFFFFFFFFFFFFFF
@FS10000125:23:BPA73012-1407:1:1101:9700:1430 1:N:0:14
GGGGCAGAACTTCGTCGAGTACGCTCAAACACTCAGATCGGAAGA
+
FFFFFFFFFF::FFFFFFFFFFFFFFFFFFFFFFFFFFFFFFFFF
@FS10000125:23:BPA73012-1407:1:1101:9950:1430 1:N:0:14
GGGGATGCAACTTCGTCGAGTACGCTCAATTCCCTAGATCGGAAG
+
:,,FFFFFFFF::FF:FFFFFFFFF,FFFFFFFFFFFFFFFFFFF
@FS10000125:23:BPA73012-1407:1:1101:10500:1430 1:N:0:14
GGGGTAAGAACTTCGTCGAGTACGCTCAACTGTGAAGATCGGAAG
+
FFFFFFFFFF:::FF:FFFFFFFFF,FFFFFFFFFFFFFFFFFFF
@FS10000125:23:BPA73012-1407:1:1101:10980:1430 1:N:0:14
GGGGGCCAAACTTCGTCGAGTACGCTCAAATACCAAGATCGGAAG
+
FFFFFFFFFF:,,FF,FFFFFFFFF,FFFFFFFFFFFFFFFFFFF
@FS10000125:23:BPA73012-1407:1:1101:11640:1430 1:N:0:14
GGGGGCACTAACTTCGTCGAGTACGCTCAAAATTGGAGATCGGAA
+
:,,FFFFFFFF:,:FFF:FFFF:FFFF:FFFFFFFFFFFF,FFFF
@FS10000125:23:BPA73012-1407:1:1101:11810:1430 1:N:0:14
GGGGTACCAACTTCGTCGAGTACGCTCAATAAATCAGATCGGAAG
+
FF:FFFFFFF:,,FF,FFFFFFFFF,FFFFFFFFFFFFFFFFFFF
@FS10000125:23:BPA73012-1407:1:1101:12880:1430 1:N:0:14
GGAGGCCCATCTTCGTCGAGTACGCTCAAAGACAAAGATCGGAAG
+
:,,F,FFFFFFF:FF:FFFFFFFFF:FFFFFFFFFFFFFF:FFFF
@FS10000125:23:BPA73012-1407:1:1101:13240:1430 1:N:0:14
GGGGGCTGAACTTCGTCGAGTACGCTCAAAAATTAAGATCGGAAG
+
F:,FFFFFFFF,:FF:FFFFFFFFF,FFFFFFFFFFFFFFFFFFF
@FS10000125:23:BPA73012-1407:1:1101:13500:1430 1:N:0:14
GGGGGCCGAACTTCGTCGAGTACGCTCAAACCTAAAGATCGGAAG
+
FFFFFFFFFFF,,FF,FFFFFFFFF,FFFFFFFFFFFFFFFFFFF
@FS10000125:23:BPA73012-1407:1:1101:13520:1430 1:N:0:14
GGGGGCGCAACTTCGTCGAGTACGCTCAATCTCTAAGATCGGAAG
+
FFFFFFFFFFF,,FF:FFFFFFFFF,FFFFFFFFFFFFFFFFFFF
@FS10000125:23:BPA73012-1407:1:1101:15660:1430 1:N:0:14
GGGGATGGAACTTCGTCGAGTACGCTCAAATAGACAGATCGGAAG
+
FF:FFFFFFFF::FF,FFFFFFFFF,FFFFFFFFFFFFFFFFFFF
@FS10000125:23:BPA73012-1407:1:1101:15740:1430 1:N:0:14
GGGGGTCTAACTTCGTCGAGTACGCTCAATCCAGTAGATCGGAAG
+
FFFFF,FFFFFF:FF:FFFFFFFFF,FFF,::,F,FFFFFFFFFF
@FS10000125:23:BPA73012-1407:1:1101:16000:1430 1:N:0:14
GGGGCTCCAACTTCGTCGAGTACGCTCAAAACGTGAGATCGGAAG
+
FFFFFFFFFFF:,FF:FFFFFFFFF,FFFFFFFFFFFFFFFFFFF
@FS10000125:23:BPA73012-1407:1:1101:16420:1430 1:N:0:14
GGGGGCACAACTTCGTCGAGTACGCTCAAGAATTCAGATCGGAAG
+
FFFFFFFFFFF,,FF:FFFFFFFFF,FFFFFFFFFFFFFFFFFFF
@FS10000125:23:BPA73012-1407:1:1101:16440:1430 1:N:0:14
GGGGGGAATCTTCGTCGAGTACGCTCAACTTTCAAGATCGGAAGA
+
FFFFFFFFFF:FFFFFFFFFFFFFFFFFFFFFFFFFFFFFFFFFF
@FS10000125:23:BPA73012-1407:1:1101:1160:1440 1:N:0:14
GGGGAGCCAACTTCGTCGAGTACGCTCAAACAACAAGATCGGAAG
+
FFFFFFFFFFF::FF:FFFFFFFFF:FFFFFFFFFFFFFFFFFFF
@FS10000125:23:BPA73012-1407:1:1101:1210:1440 1:N:0:14
GGGGCCGCAACTTCGTCGAGTACGCTCAAAAAGAAAGATCGGAAG
+
FFFFFFFFFFF::FF:FFF,FFFFF:FFFFFFFFFFFFFFFFFFF
@FS10000125:23:BPA73012-1407:1:1101:2800:1440 1:N:0:14
GGGGGCTTAACTTCGTCGAGTACGCTCAACGTATGAGATCGGAAG
+
FF:FFFFFFF:::FF:FFFFFFFFF,FFFFFFFFFFFFFFFFFFF
@FS10000125:23:BPA73012-1407:1:1101:2970:1440 1:N:0:14
GGGGCATAAACTTCGTCGAGTACGCTCAAGCTATGAGATCGGAAG
+
F,,FFFFFFF:::FF:FFFFFFFFF:FFFFFFFFFFFFFFFFFFF
@FS10000125:23:BPA73012-1407:1:1101:3050:1440 1:N:0:14
GGGGATATAACTTCGTCGAGTACGCTCAATCCTATAGATCGGAAG
+
F:,FFFFFFF:,:FF:FFFFFFFFF,FFFFFFFFFFFFFFFFFFF
@FS10000125:23:BPA73012-1407:1:1101:3060:1440 1:N:0:14
GGGGGCGAAACTTCGTCGAGTACGCTCAAACCATGAGATCGGAAG
+
FFFFFFFFFF,F:FF:FFFFFFFFF,FFFFFFFFFFFFFFFFFFF
@FS10000125:23:BPA73012-1407:1:1101:3230:1440 1:N:0:14
GATGGCGAAACTTCGTCGAGTACGCTCAAACCATGAGATCGGAAG
+
:,:F,F:FFFFF::F:FF:FFFFFF:FFFFFFFFF:FFFFFFFFF
@FS10000125:23:BPA73012-1407:1:1101:3380:1440 1:N:0:14
AGAGGATGAACAACGACCAGTATGCACCAAAAGCATGATCCCATC
+
FF,FFF,F,:F,,F,,F:FF,,,FF,:,FFFF,,::F,,,:F,:F
@FS10000125:23:BPA73012-1407:1:1101:5250:1440 1:N:0:14
GGAGAGAACTTCGTCGAGTACGCTCAAAGTCGAGAGATCGGAAGA
+
FF,FFFFFFF,:F:FFFF:FFFFFFFF:FFFFFFFFF,FFFF:FF
@FS10000125:23:BPA73012-1407:1:1101:5320:1440 1:N:0:14
GGGGTAATAACTTCGTCGAGTACGCTCAAACTGAAGAGATCGGAA
+
F,,FFFFFFF:::FFFFFF:FFFFF:FF:FFFFFFFFFFF,FFFF
@FS10000125:23:BPA73012-1407:1:1101:5780:1440 1:N:0:14
GGGATGAAACTTCGTCGAGTACGCTCAAAGATCTAGATCGGAAGA
+
FFFFFFFFFF::FFFFFFFFFFFFFFFFFFFFFFFFFFFFFFFFF
@FS10000125:23:BPA73012-1407:1:1101:5940:1440 1:N:0:14
GGGGCAGCAACTTCGTCGAGTACGCTCAATATTGTAGATCGGAAG
+
FFFFFFFFFF:,,FF,FFFFFFFFF,FFFFFFFFFFFFFFFFFFF
@FS10000125:23:BPA73012-1407:1:1101:6370:1440 1:N:0:14
GGGGAAAACTTCGTCGAGTACGCTCAAATGGGGAGATCGGAAGAG
+
F,:FFFFFFF,FF:FFFF:FFFFFFF:,FFFFFFFF,FFF:FFFF
@FS10000125:23:BPA73012-1407:1:1101:6420:1440 1:N:0:14
GGGGGTGCAACTTCGTCGAGTACGCTCAAAACGACAGATCGGAAG
+
FFFF,FFFFFFFFFFFFFFFFFFFF:FFFFFFFFFFFFFFFFFFF
@FS10000125:23:BPA73012-1407:1:1101:6820:1440 1:N:0:14
GGGGTTTTAACTTCGTCGAGTACGCTCAACACTATAGATCGGAAG
+
FFFF,FF:F:FF,:F,FF:FFF:FF,:FF,,::F,FFFFFFFFFF
@FS10000125:23:BPA73012-1407:1:1101:7050:1440 1:N:0:14
GGGGATATCTTCGTCGAGTACGCTCAATCAAGTAGATCGGAAGAG
+
FFFFFFFFFF,FF:FFFF:FFFFFFF,,FFFFFFFF,FFF:FFFF
@FS10000125:23:BPA73012-1407:1:1101:7820:1440 1:N:0:14
GGGGGACTAACTTCGTCGAGTACGCTCAATGTCAAAGATCGGAAG
+
FFFFFFF,FFFF:FF:FFFFFFFFF:FFF,,F,,FFFFFFFFFFF
@FS10000125:23:BPA73012-1407:1:1101:8020:1440 1:N:0:14
GCGGGTTGAACTTCGTCGAGTACGCTCAACGGGAAAGATCGGAAG
+
::FFFFFF:FFF:FF:FFF,FFFFF,FFFFFFFF::F:FFFF:,:
@FS10000125:23:BPA73012-1407:1:1101:8670:1440 1:N:0:14
GGGGGCTCAACTTCGTCGAGTACGCTCAAGATGTTAGATCGGAAG
+
FF,FFFFFFFF::FF:FFFFFFFFF:FFFFFFFFFFFFFFFFFFF
@FS10000125:23:BPA73012-1407:1:1101:8930:1440 1:N:0:14
GGGGGTTCAACTTCGTCGTGTACGCTCAACTTCTCAGATCGGAAG
+
F::FF:,FF:FF::F:FFF,FFFFF:FFF,F,,,F:FFFFFFFFF
@FS10000125:23:BPA73012-1407:1:1101:8960:1440 1:N:0:14
GGGGGAAGAACTTCGTCGAGTACGCTCAAGGTATTAGATCGGAAG
+
FF:FFFFFFF:,:FF:FFFFFFFFF,FFFFFFFFFFFFFFFFFFF
@FS10000125:23:BPA73012-1407:1:1101:9960:1440 1:N:0:14
GGGGGTCTAACTTCGTCGAGTACGCTCAAAAAATTAGATCGGAAG
+
FFFFFFFFFF:::FF:FFFFFFFFF,FFFFFFFFFFFFFFFFFFF
@FS10000125:23:BPA73012-1407:1:1101:10660:1440 1:N:0:14
GGGGGACCAACTTCGTCGAGTACGCACAATCATCGAGATCGGAAG
+
FFFFFFFFFF,,,FF,FFFFFFFFF,FFFFFFFFFFFFFFFFFFF
@FS10000125:23:BPA73012-1407:1:1101:10880:1440 1:N:0:14
GGGGCATTAACTTCGTCGAGTACGCTCAAAATAATAGATCGGAAG
+
F,,FFFFFFF:,,FF:FFF:FFFFF,FFFFFFF:FFFFFFFFFFF
@FS10000125:23:BPA73012-1407:1:1101:11320:1440 1:N:0:14
GGGGCAATAACTTCGTCGAGTACGCTCAAGATTACAGATCGGAAG
+
FFFFFFFF::FF,,F,FF,FFF:FF,:FF,F:,:F:FFFFFFF:F
@FS10000125:23:BPA73012-1407:1:1101:11400:1440 1:N:0:14
GGGGTGTCAACTTCGTCGAGTACGCTCAAACATATAGATCGGAAG
+
FFFFFFFFFF:,,FF,FFFFFFFFF,FFFFFFFFFFFFFFFFFFF
@FS10000125:23:BPA73012-1407:1:1101:11420:1440 1:N:0:14
GGGGCCCAACTTCGTCGAGTACGCTCAAGGTAGGAGATCGGAAGA
+
FFFFFFFFFF:,FFFFFFFFFFFFFFFFFFFFFFFFFFFFFFFFF
@FS10000125:23:BPA73012-1407:1:1101:11800:1440 1:N:0:14
GGGGGTCAAACTTCGTCGAGTACGCTAAGGTTTAAGATCGGAAGA
+
F,,::,FFFFF,:FF:FFF,FFFFFFFFFFFFFFFFFFFFFFFFF
@FS10000125:23:BPA73012-1407:1:1101:11820:1440 1:N:0:14
GGGGCAGAAACTTCGTCGAGTACGCTCAAACAGAAAGATCGGAAG
+
FFFFFFFFFF:,,FF,FFFFFFFFF,FFFFFFFFFFFFFFFFFFF
@FS10000125:23:BPA73012-1407:1:1101:13730:1440 1:N:0:14
GGGGCAGGAACTTCGTCGAGTACGCTCAAATAGACAGATCGGAAG
+
F::F:F:FFFF:FFFFFFF:FFFFFFFFFFFFFFFFFFFFFFFF:
@FS10000125:23:BPA73012-1407:1:1101:14820:1440 1:N:0:14
GGGGCTGCAACTTCGTCGAGTACGCTCAAAAAACAAGATCGGAAG
+
FFFFF:FFFFF:FFF:FFF,FFFFF,FFFFFFFFFFFFFFFFFFF
@FS10000125:23:BPA73012-1407:1:1101:15770:1440 1:N:0:14
GGGGGGATAACTTCGTCGAGTACGCTCAAGCGAAAAGATCGGAAG
+
FFFFFFFFFFF,,FFFFFFFFFFFF,FFFFFFF:FFFFFFFFFFF
@FS10000125:23:BPA73012-1407:1:1101:15850:1440 1:N:0:14
GGGGGGGGAACTTCGTCGAGTACGCTCAAGAGTACAGATCGGAAG
+
FFFFFFFFFFF::FF:FFFFFFFFF,FFFFFFFFFFFFFFFFFFF
@FS10000125:23:BPA73012-1407:1:1101:16130:1440 1:N:0:14
GATGATTCAACTTCGTCGAGTACGCTCAAATAGATAGATCGGAAG
+
,,::F:F:F:FFFF,FF::,FFFFFFFFF:FFFFFF:FFF:,F:,
@FS10000125:23:BPA73012-1407:1:1101:1200:1450 1:N:0:14
GGGTAACAACTTCGTCGAGTACGCTCAACAATGGAGATCGGAAGA
+
FFFFFFFFFF:FFFFFFFFFFFFFFFFFFFFFFFFFFFFFFFFFF
@FS10000125:23:BPA73012-1407:1:1101:1700:1450 1:N:0:14
GGGGGTTCAACTTCGTCGAGTACGCTCAACGGGTAAGATCGGAAG
+
FFFF,FFFFF::FFFFFFFFFFFFF,FFFFFFFFFFFFFFFFFFF
@FS10000125:23:BPA73012-1407:1:1101:1800:1450 1:N:0:14
GGGGCTAGAACTTCGTCGAGTACGCTCAATGGTAGAGATCGGAAG
+
FFFFFFFFFFFF:FF:FFFFFFFFF,FFF,,,F,FFFFFFFFFFF
@FS10000125:23:BPA73012-1407:1:1101:2160:1450 1:N:0:14
GGGGTAGTAACTTCGTCGAGTACGCTCAAACCGCGAGATCGGAAG
+
FFFFFFFFFFF,:FFFFFFFFFFFF:FFFFFFFFFFFFFFFFFFF
@FS10000125:23:BPA73012-1407:1:1101:2810:1450 1:N:0:14
GGGGGCCGTAACTTCGTCGAGTACGCTCAACATTTAAGATCGGAA
+
FFFFFFFFFFF:::FFF:FFFFFFFF:FFFFF:FFFFFFF:FFFF
@FS10000125:23:BPA73012-1407:1:1101:3020:1450 1:N:0:14
GGGGAGCTAACTTCGTCGAGTACGCTCAATAGGTCAGATCGGAAG
+
FFFFFFFFFF,,:FF:FFFFFFFFF,FFFFFFFFFFFFFFFFFFF
@FS10000125:23:BPA73012-1407:1:1101:3150:1450 1:N:0:14
GCTGAAACCAACTTCGTCGAGTACGCTCAAATACCTAGATCGGAA
+
F,FF,FFFF,FF:,FFF,FFFF,F:FF:FFFFFFF,:FFF,FFFF
@FS10000125:23:BPA73012-1407:1:1101:3490:1450 1:N:0:14
GGGGGCTCAACTTCGTCGAGTACGCTCAATGGAACAGATCGGAAG
+
FFFFFFFFFF,,,FF:FFFFFFFFF,FFFFFFFFFFFFFFFFFFF
@FS10000125:23:BPA73012-1407:1:1101:3730:1450 1:N:0:14
GGGGGGCAAACTTCGTCGAGTACGCTCAACAAAAGAGATCGGAAG
+
FFFF:,F:FFF:FFF:FFFFFFFFF,FFFF,:FFFFFFFFFFFFF
@FS10000125:23:BPA73012-1407:1:1101:4200:1450 1:N:0:14
GGGGAATTAACTTCGTCGAGTACGCTCAAGGTAATAGATCGGAAG
+
FFFFFFFFFFF,:FFFFFFFFFFFF,FFFFFFFFFFFFFFFFFFF
@FS10000125:23:BPA73012-1407:1:1101:4430:1450 1:N:0:14
GGGGAAGAACTTCGTCGAGTACGCTCAAGGACTAAGATCGGAAGA
+
F:,FFFFFFF::FFFFFFFFFFFFFFFFFFFFFF:FFFFFFFFFF
@FS10000125:23:BPA73012-1407:1:1101:4790:1450 1:N:0:14
GGGGGTACAACTTCGTCGAGTACGCTCAAAAGGATAGATCGGAAG
+
F:,F,FFFFF:,:FF:FFFFFFFFF,FFFFFFFFFFFFFFFFFFF
@FS10000125:23:BPA73012-1407:1:1101:5120:1450 1:N:0:14
GGGATTCAACTTCGTCGAGTACGCTCAAGACCGGAGATCGGAAGA
+
FFF,FFFFFF,,FFFFFFFFFFFFFFFFFFFFFFFFFFFFFF:FF
@FS10000125:23:BPA73012-1407:1:1101:5650:1450 1:N:0:14
GGAGTTTGAACTTCGTCGAGTACGCTCAAGAATTAAGATCGGAAG
+
F,,FFFFFFFF,:FF:FFFFFFFFF,FFFFFFFFFFFFFFFFFFF
@FS10000125:23:BPA73012-1407:1:1101:5910:1450 1:N:0:14
GGGGGATTAACTTCGTCGAGTACGCTCAATATAGTAGATCGGAAG
+
F:,F,F:FFFF,FFFFFFF,FFFFF,FFFFFFFFFFFFFFFFFFF
@FS10000125:23:BPA73012-1407:1:1101:6330:1450 1:N:0:14
GGGGATAACTTCGTCGAGTACGCTCAAAAAAGTAGATCGGAAGAG
+
FFFFFFFFFF,FF:FFFF:FFFFFFF::FFFFFFFF,FFF:FFFF
@FS10000125:23:BPA73012-1407:1:1101:7070:1450 1:N:0:14
GGGGCCACAACTTCGTCGAGTACGCTCAAATGGTGAGATCGGAAG
+
F:,FFFFFFF:,,FF,FFFFFFFFF,FFF:F:,FFFFFFFFFFFF
@FS10000125:23:BPA73012-1407:1:1101:7620:1450 1:N:0:14
GGGGGCCCAACTTCGTCGAGTACGCTCAAGATCGGAGATCGGAAG
+
FFFFFFFFFF:,,FF,FFFFFFFFF,FFFFFFFFFFFFFFFFFFF
@FS10000125:23:BPA73012-1407:1:1101:7630:1450 1:N:0:14
GGGGAAGAAATTTCGTCGAGTACGCTCAAAGTGTGAGATCGGAAG
+
FFFFFFFFFF:FFFF:FFFFFFFFF,FFFFFFFFFFFFFFFFFFF
@FS10000125:23:BPA73012-1407:1:1101:7770:1450 1:N:0:14
GGGGATGAAACTTCGTCGAGTACGCTCAATGTTGGAGATCGGAAG
+
FFFFFFFFFF:::FF:FFFFFFFFF,FFFFFFFFFFFFFFFFFFF
@FS10000125:23:BPA73012-1407:1:1101:8000:1450 1:N:0:14
GGGGCGTTAACTTCGTCGAGTACGCTCAAAATATGAGATCGGAAG
+
FFFFFFFFFF:,:FF,FFFFFFFFF,FFFFFFFFFFFFFFFFFFF
@FS10000125:23:BPA73012-1407:1:1101:8070:1450 1:N:0:14
GGGGACTGAACTTCGTCGAGTACGCTCGAACAAACAGATCGGAAG
+
FFFFFFFFFF:::FF:FFFFFFFFF,FFFFFFFFFFFFFFFFFFF
@FS10000125:23:BPA73012-1407:1:1101:8550:1450 1:N:0:14
GGGGGAAGAACTTCGTCGAGTACGCTCAAGGTATTAGATCGGAAG
+
F,FF:FFFFFF,:FF:FFFFFFFFF,FFFFFFFFFFFFFFFFFFF
@FS10000125:23:BPA73012-1407:1:1101:8620:1450 1:N:0:14
GGGGGTTTAACTTCGTCGAGTACGCTCAAGCTGGGAGATCAGAAG
+
FFFFFFFFFFF,,FF:FFFFFFFFF,FFFFFFFFFFFFFF,FFFF
@FS10000125:23:BPA73012-1407:1:1101:8680:1450 1:N:0:14
GGGGTCTGAACTTCGTCGAGTACGCTCAAAAGGCCAGATCGGAAG
+
FFFFFFFFFF:,:FF:FFFFFFFFF,FFFFFFFFFFFFFFFFFFF
@FS10000125:23:BPA73012-1407:1:1101:8990:1450 1:N:0:14
GGGGATGGAACTTCGTCGAGTACGCTCAATGAGATAGATCGGAAG
+
FFFFFFFFFF:,:FF:FFFFFFFFF,FFFFFFFFFFFFFFFFFFF
@FS10000125:23:BPA73012-1407:1:1101:9260:1450 1:N:0:14
GGGGGTATAACTTCGTCGAGTACGCTCAACATGAAAGATCGGAAG
+
FFFFFFFFFFF::FF:FFFFFFFFF,FFFFFFFFFFFFFFFFFFF
@FS10000125:23:BPA73012-1407:1:1101:9360:1450 1:N:0:14
GGGTAACAACTTCGTCGAGTACGCTCAAATATATAGATCGGAAGA
+
FFFFFFFFFFFFFFFFFFFFFFFFFFFF:FFFFFFFFFFFFFFFF
@FS10000125:23:BPA73012-1407:1:1101:9850:1450 1:N:0:14
GGGGAGATAACTTCGTCGAGTACGCTCAAAGGAGTAGATCGGAAG
+
FFFFFFFFFF:,,FF:FFFFFFFFF,FFFFFFFFFFFFFFFFFFF
@FS10000125:23:BPA73012-1407:1:1101:10270:1450 1:N:0:14
GGGGGAGAAATTTCGTCGAGTACGCTCAACAGACAAGATCGGAAG
+
F,,F,FFFFFFF:FF:FFFFFFFFF,FFFFFFFFFFFFFFFFFFF
@FS10000125:23:BPA73012-1407:1:1101:10440:1450 1:N:0:14
GGGACGAAACTTCGTCGAGTACGCTCAATCGGAGAGATCGGAAGA
+
FFFFFFFFFF:,FFFFFFFFFFFFFFF:FFFFFFFFFFFFFFFFF
@FS10000125:23:BPA73012-1407:1:1101:10690:1450 1:N:0:14
GGGGGCATAGCTTCGTCGAGTACGCTCAAGATGTGAGATCGGAAG
+
FFFFFFFFFF:,FFFFFFF,FFFFF:FFFFFFFFFFFFFFFFFFF
@FS10000125:23:BPA73012-1407:1:1101:10760:1450 1:N:0:14
GGGGGAACAACTTCGTCGAGTACGCTCAATTTCTAAGATCGGAAG
+
FFFF,,,FFFFFFFF:FFF:FFFFF:FFF:FFF,:FFFFFFFFFF
@FS10000125:23:BPA73012-1407:1:1101:10860:1450 1:N:0:14
GGGGATGTAACTTCGTCGAGTACGCTCAATGATGTAGATCGGAAG
+
FFFFFFFFFF:,,FF,FFFFFFFFF,FFFFFFFFFFFFFFFFFFF
@FS10000125:23:BPA73012-1407:1:1101:11010:1450 1:N:0:14
GGGGGACAAACTTCGTCGAGTACGCTCAAAAATATAGATCGGAAG
+
FFFF:FFFFF:::FF,FFFFFFFFF,FFFFFFFFFFFFFFFFFFF
@FS10000125:23:BPA73012-1407:1:1101:11490:1450 1:N:0:14
GGGGTCTTAACTTCGTCGAGTACGCTCAATTCCAAAGATCGGAAG
+
FFF,,,,,FFFFFF:FF:F:F:FFFFFFFFF,:,FFF:FFFFFF:
@FS10000125:23:BPA73012-1407:1:1101:11540:1450 1:N:0:14
GGGGCATAAACTTCGTCGAGTACGCTCAAAAGAACAGATCGGAAG
+
FFFFFF:FFFF,:FF:FFFFFFFFF,FFFFFFFFFFFFFFFFFFF
@FS10000125:23:BPA73012-1407:1:1101:11770:1450 1:N:0:14
GGGGACTTAACTTCGTCGAGTACGCTCAATGTCAAAGATCGGAAG
+
FF,,FFF:F:FFFF:FF:F:F,F:FFFFF,,FFFFFF:FFF:FF,
@FS10000125:23:BPA73012-1407:1:1101:12090:1450 1:N:0:14
GGGGCATAAACTTCGTCGAGTACGCTCAAAATACTAGATCGGAAG
+
FF:FFFFFFFF,:FFFFFF,FFFFF,FF:F:FFFFFFFFF:FFFF
@FS10000125:23:BPA73012-1407:1:1101:12340:1450 1:N:0:14
GGGGCTGTAACTTCGTCGAGTACGCACAAAATAAAAGATCGGAAG
+
FFFFFFFFFF,,,FF,FFFFFFFFF,F:FFFFFFFFFFFFFFFFF
@FS10000125:23:BPA73012-1407:1:1101:12940:1450 1:N:0:14
GGGGTTTGAACTTCGTCGAGTACGCTCAACAGGAAAGATCGGAAG
+
FFFFFFFFFF::FFF:FFFFFFFFF,FFFFFFFFFFFFFFFFFFF
@FS10000125:23:BPA73012-1407:1:1101:12960:1450 1:N:0:14
GGGGGCCGAACTTCGTCGAGTACGCTCAAATAGTCAGATCGGAAG
+
F,,F:FFFFF:,,FF:FFFFFFFFF,FFFFFFFFFFFFFFFFFFF
@FS10000125:23:BPA73012-1407:1:1101:13700:1450 1:N:0:14
GGGAGGTCTAACTTCGTCGAGTACGCTCAAACTTGGAGATCGGAA
+
FFFFFFFFFF::,:FFF,FFFF:FF:F:FFFFFFFFFFFF,FFFF
@FS10000125:23:BPA73012-1407:1:1101:14180:1450 1:N:0:14
GGGGGGCTGAACTTCGTCGAGTACGCTCAATCATCTAGATCGGAA
+
FFFFFFFFFF::,:FFF:FFFFFFF:::FFFFFFFFFFFF,FFF:
@FS10000125:23:BPA73012-1407:1:1101:14340:1450 1:N:0:14
GGGGGGGACAACTTCGTCGAGTACGCTCAAGTTTAAAGATCGGAA
+
FFFFFFFFFF::,:FFF:FFFFFFFFF:FFFFFFFFFFFF:FFFF
@FS10000125:23:BPA73012-1407:1:1101:14680:1450 1:N:0:14
GGGGGTGTAACTTCGTCGAGTACGCTCAAATTTATAGATCGGAAG
+
F::FFFFFFFF,,FF,FFFFFFFFF,FFFFFFFFFFFFFFFFFFF
@FS10000125:23:BPA73012-1407:1:1101:15350:1450 1:N:0:14
GGGGTAGGAACTTCGTCGAGTACGCTCAAGTCCTAAGATCGGAAG
+
F,,FFFFFFFF,:FF,FF:FFFFFF,FFFFFFFFFFFFFF:FFFF
@FS10000125:23:BPA73012-1407:1:1101:15550:1450 1:N:0:14
GATATAGAACTTCGTCGAGTACGCTCAATACTTTAGATCGGAAGA
+
:,::FF:FFF:FF:F:FF:FFF,FFFFFFFFFFF:FFFFF::F:,
@FS10000125:23:BPA73012-1407:1:1101:15940:1450 1:N:0:14
GGGGTGCAACTTCGTCGAGTACGCTCAATTGCACACATCGGAAGA
+
FFFFFF,FFF,:F:F:F,F:FF,FFF:,FFFFFFF,F,FF,F:FF
@FS10000125:23:BPA73012-1407:1:1101:16100:1450 1:N:0:14
GGGGAACGAACTTCGTCGAGTACGCTCAAAAAACGAGATCGGAAG
+
FFFFFFFFFFF,,FF:FFFFFFFFF,FFFFFFFFFFFFFFFFFFF
@FS10000125:23:BPA73012-1407:1:1101:16180:1450 1:N:0:14
GGGGGTTGAACTTCGTCGAGTACGCTCAAATAAATAGATCGGAAG
+
FFFFFFFFFFF,,FF:FFFFFFFFF,FFFFFFFFFFFFFFFFFFF
@FS10000125:23:BPA73012-1407:1:1101:16430:1450 1:N:0:14
GGGGAGGTAACTTCGTCGAGTACGCTCAAACGACTAGATCGGAAG
+
FF,FFFFFFFF::FF:FFF:FFFFF,FFFFFFFFFFFFFFFFFFF
@FS10000125:23:BPA73012-1407:1:1101:16450:1450 1:N:0:14
GATGTCTTAACTTCGTCGAGTACGCTCAATATAAAAGATCGGAAG
+
,,F:,F:F:FFFF,F:F::,FF:FF:FFFFFFFFF::FFF,,::,
@FS10000125:23:BPA73012-1407:1:1101:1990:1460 1:N:0:14
GGGGAGCAAACCTCGTCGAGTACGCTCAAGAAAGGAGATCGGAAG
+
FFFFFFFFFFFF,FF:FFFFFFFFF,FFFFFFFFFFFFFFFFFFF
@FS10000125:23:BPA73012-1407:1:1101:2080:1460 1:N:0:14
GGGGGACCAACTTCGTCGAGTACGCTCAATATTAAAGATCGGAAG
+
FFFFFFFFFF:,,FF:FFFFFFFFF,FFFFFFFFFFFFFFFFFFF
@FS10000125:23:BPA73012-1407:1:1101:2120:1460 1:N:0:14
GGGGTGGGAACTTTCGTCGAGTACGCTAAGTAGCAAGATCGGAAG
+
FFFFFFFFFF:,:,FFF,FFFF:FF:F:FFFFFFFFFFFFFFFFF
@FS10000125:23:BPA73012-1407:1:1101:2210:1460 1:N:0:14
GGGGAAGAACTTCGTCGAGTACGCTCAATAGAAAAGATCGGAAGA
+
FF,FFFFFFF:,FFFFFFFFFFFFFFF:FFFFFFFFFFFFFF:FF
@FS10000125:23:BPA73012-1407:1:1101:2360:1460 1:N:0:14
GGGATGGAAACTTCGTCGAGTACGCTCAATCGTGTAGATCGGAAG
+
FFF:FFFFFFF,,:F,FF:FFFFFF,FFFFFFFFFFFFFFFFFFF
@FS10000125:23:BPA73012-1407:1:1101:2590:1460 1:N:0:14
GGGGAACTTCGTCGAGTACGCTCAAATTGGGAGATCGGAAGAGCA
+
F:,FFFFFF:F,FFFFFF,,FFFF:F,:F:FFFFF,FFFFFFF,,
@FS10000125:23:BPA73012-1407:1:1101:3680:1460 1:N:0:14
GGGGGTTTAACTTCGTCGAGTACGCTCAAATCGCAAGATCGGAAG
+
FFFFFFFFFF:::FF:FFFFFFFFF,FFFFFFFFFFFFFFFFFFF
@FS10000125:23:BPA73012-1407:1:1101:3770:1460 1:N:0:14
GGGGGGTGATCTTCGTCGAGTACGCTCAAGGTTAGAGATCGGAAG
+
FFFFFFFFFF:,:FF:FFFFFFFFF,FFFFFFFFFFFFFFFFFFF
@FS10000125:23:BPA73012-1407:1:1101:4900:1460 1:N:0:14
GGGGGGACAACTTCGTCGAGTACGCTCAATTTCTGAGATCGGAAG
+
FFFF,,FFFFF:FFFFFFF,FFF:FFFFF:FFFFFFFFFFFFFFF
@FS10000125:23:BPA73012-1407:1:1101:5280:1460 1:N:0:14
GGGGGTTTAACTTCGTCGAGTACGCTCAAACGTCAAGATCGGAAG
+
F:,FFFFFFF,,,FF:FFFFFFFFF,FFFFFFFFFFFFFFFFFFF
@FS10000125:23:BPA73012-1407:1:1101:5810:1460 1:N:0:14
GGGGGCCTAACTTCGTCGAGTACGCTCAAAACAGGAGATCGGAAG
+
FFFF,F,:FFFF:FF:FFFFFFFFF,FFFFF,F,FFFFFFFFFFF
@FS10000125:23:BPA73012-1407:1:1101:6100:1460 1:N:0:14
GGGGAGGCAACTTCGTCGAGTACGCTCAAACGGAGAGATCGGAAG
+
FFFFFFFFFF:,:FF:FFFFFFFFF,FFFFFFFFFFFFFFFFFFF
@FS10000125:23:BPA73012-1407:1:1101:6250:1460 1:N:0:14
GGGGGTGCTAACTTCGTCGAGTACGCTCAAAACATGAGATCGGAA
+
FFFFFFFFFF::,:FFF:FFFF:FFFF:FFFFFFFFFFFF,FFFF
@FS10000125:23:BPA73012-1407:1:1101:6290:1460 1:N:0:14
GGGTGGAAACTTCGTCGAGTACGCTCAACCTTTGAGATCGGAAGA
+
FFFFFFFFFFF:FFFFFFFFFFFFFFFFFFFFFFFFFFFFFFFFF
@FS10000125:23:BPA73012-1407:1:1101:6480:1460 1:N:0:14
GGGGTACCAACTTCGTCGAGTACGCTCAATTGTATAGATCGGAAG
+
FFFFFFFFFF:,:FF:FFFFFFFFF,FFFFFFFFFFFFFFFFFFF
@FS10000125:23:BPA73012-1407:1:1101:6550:1460 1:N:0:14
GGGGGCTAAACTTCGTCGAGTACGCTCAACTGGACAGATCGGAAG
+
F:,,,::FF:FFFF,FF:F,:,F:FFFFF,F,,FFFF:FFF:FF,
@FS10000125:23:BPA73012-1407:1:1101:6640:1460 1:N:0:14
GGGGGGGCAACTTTCGTCGAGTACGCTCAACAGATTAGATCGGAA
+
FFFFFFFFFF:::,FFF,FFFF:FFFF:FFFFFFF,FFFF,FFFF
@FS10000125:23:BPA73012-1407:1:1101:7030:1460 1:N:0:14
GGGGGGGTAACTTCGTCGAGTACGCTCAATAATGAAGATCGGAAG
+
F:,FF,FFFF:::FF,FFFFFFFFF,FFFFFFFFFFFFFFFFFFF
@FS10000125:23:BPA73012-1407:1:1101:7690:1460 1:N:0:14
GGGGGTGCAACTTCGTCGAGTACGCTCAAAACGACAGATCGGAAG
+
FFFFFFFFFF:,:FF:FFFFFFFFF,FFFFFFFFFFFFFFFFFFF
@FS10000125:23:BPA73012-1407:1:1101:8610:1460 1:N:0:14
GGGAGGGAACTTCGTCGAGTACGCTCAAGTCCTAAGATCGGAAGA
+
FFFFFFFFFF::FFFFFFFFFFFFFFFFFFFFFFFFFFFFFFFFF
@FS10000125:23:BPA73012-1407:1:1101:8660:1460 1:N:0:14
GGGGCTTCGTCGAGTACGCTCAACGTTTGAGATCGGAAGAGCACA
+
FFFFFFFFFF:FFFFFFF,:FF:FF,:,FFFFFFFFFFFFF,:,F
@FS10000125:23:BPA73012-1407:1:1101:10040:1460 1:N:0:14
GGGGTGAGGACTTCGTCGAGTACGCTCAAATAGTGAGATCGGAAG
+
FFFFFFFFFF,,:FF:FFFFFFFFF,FFFFFFFFFFFFFFFFFFF
@FS10000125:23:BPA73012-1407:1:1101:10220:1460 1:N:0:14
GGGGAACTTCGTCGAGTACGCTCAACGGAAAAGATCGGAAGAGCA
+
FFFFFFFFFFF,FFFFFF,,FFFFFFFFFFFFFFF,FFFFFFF,:
@FS10000125:23:BPA73012-1407:1:1101:10280:1460 1:N:0:14
GGGGAGGTAACTTCGTCGAGTACGCTCAAGCAGTTAGATCGGAAG
+
FFFFFFFFFF:,,FF:FFFFFFFFF,FFFFFFFFFFFFFFFFFFF
@FS10000125:23:BPA73012-1407:1:1101:10720:1460 1:N:0:14
GGGGTTGGAACTTCGTCGAGTACGCTCAAGTTTACAGATCGGAAG
+
FFFFFFFFFF:,,FF:FFFFFFFFF,FFFFFFFFFFFFFFFFFFF
@FS10000125:23:BPA73012-1407:1:1101:11080:1460 1:N:0:14
GGGGGAGTAACTTCGTCGAGTACGCTCAACCTTCCAGATCGGAAG
+
FFFFFFFFFFF:FFF:FFF:FFFFF,FFFFFFFFFFFFFFFFFFF
@FS10000125:23:BPA73012-1407:1:1101:11200:1460 1:N:0:14
GGGGGGTTTAACTTCGTCGAGTACGCTCAAATTGGGAGATCGGAA
+
FFFFFFFFFFF:,:FFF:FFFF:FFFF:FFFFFFFFFFFF,FFFF
@FS10000125:23:BPA73012-1407:1:1101:11470:1460 1:N:0:14
GGAGAGCGAACTTCGTCGAGTACGCTCAAGGGTGGAGATCGGAAG
+
:,,FFFFFFFF::FF,FFFFFFFFF,FFFFFFFFFFFFFFFFFFF
@FS10000125:23:BPA73012-1407:1:1101:11890:1460 1:N:0:14
GGGGATCTAACTTCGTCGAGTACGCTCAAGGCTTCAGATCGGAAG
+
FFFFFFFFFF:,,FF:FFFFFFFFF,FFFFFFFFFFFFFFFFFFF
@FS10000125:23:BPA73012-1407:1:1101:11960:1460 1:N:0:14
GGGGCCAAAACTTCGTCGAGTACGCTCAAGTATCTAGATCGGAAG
+
FFFFFFFFFFF,,FF:FFFFFFFFF,FFFFFFFFFFFFFFFFFFF
@FS10000125:23:BPA73012-1407:1:1101:11970:1460 1:N:0:14
GGGGGAACTTCGTCGAGTACGCTCAACCAGGCAGATCGGAAGAGC
+
FFFFFFFFFF:F,FFFF:FFFF,FFFF:FFFFFFF:,FFFFFFF,
@FS10000125:23:BPA73012-1407:1:1101:12120:1460 1:N:0:14
GGGGGCCTAACTTCGTCGAGTACGCTCAAACATAGAGATCGGAAG
+
FFFFFFFFFF:,,FF,FFFFFFFFF,FFFFFFFFFFFFFFFFFFF
@FS10000125:23:BPA73012-1407:1:1101:12280:1460 1:N:0:14
GGGGAGACAACCTCGTCGAGTACGCTCAAATAATCAGATCGGAAG
+
::,FFFFFFFFF,FF:FFF:FFFFF,FFFFFFFFFFFFFFFFFFF
@FS10000125:23:BPA73012-1407:1:1101:13160:1460 1:N:0:14
GGGGGGTTCAACTTCGTCGAGTACGCTCAAATTACGAGATCGGAA
+
FF,FFFFFFFFF,:FFF:FFFF:FFFF:FFFFFFFFFFFF,FFFF
@FS10000125:23:BPA73012-1407:1:1101:13340:1460 1:N:0:14
GGGGTGTGAACTTCGTCGAGTACGCTCAAAACAAAAGATCGGAAG
+
FFFF,FFFFFF,,FF,FFFFFFFFF,FFFFFFFFFFFFFFFFFFF
@FS10000125:23:BPA73012-1407:1:1101:13780:1460 1:N:0:14
GGGGGCAAAACTTCGTCGAGTACGCTCAAATTAGGAGATCGGAAG
+
FFFFFFFFFF:,:FF:FFFFFFFFF,FFFFFFFFFFFFFFFFFFF
@FS10000125:23:BPA73012-1407:1:1101:14300:1460 1:N:0:14
GGGGTGTAAACTTCGTCGAGTACGCTCAAGGTCAAGATCGGAAGA
+
FFFFFFFFFFF::FF:FFFFFFFFF,FFFFFFFFFFFFFFFFFFF
@FS10000125:23:BPA73012-1407:1:1101:15160:1460 1:N:0:14
GGGGTGTCATCTTCGTCGAGTACGCTCAACACAAAAGATCGGAAG
+
FF:FFFFFFFF::FF:FFFFFFFFF,FFFFFFFFFFFFFFFFFFF
@FS10000125:23:BPA73012-1407:1:1101:15240:1460 1:N:0:14
GGGGGTGGAACTTCGTCGAGTACGCTCAATGTTCCAGATCGGAAG
+
FFFFFFFFFFF:,FF,FFFFFFFFF,FFFFFFFFFFFFFFFFFFF
@FS10000125:23:BPA73012-1407:1:1101:15610:1460 1:N:0:14
GGGGTAGCAACTTCGTCGAGTACGCTCAAATGAGAAGATCGGAAG
+
FFFFFFFFFFF,,FF,FFFFFFFFF,FFFFFFFFFFFFFFFFFFF
@FS10000125:23:BPA73012-1407:1:1101:15730:1460 1:N:0:14
GGGGGAAGAACTTCGTCGAGTACGCTCAAAGTAATAGATCGGAAG
+
FFFFFFFFFFF,:FF:FFFFFFFFF,FFFFFFFFFFFFFFFFFFF
@FS10000125:23:BPA73012-1407:1:1101:15840:1460 1:N:0:14
GGGGGGGGAACTTCGTCGAGTACGCTCAAGGTTCGAGATCGGAAG
+
F,,F:FFFFFF::FF:FFF:FFFFF,FFFFFFFFFF:FFFFFFFF
@FS10000125:23:BPA73012-1407:1:1101:15940:1460 1:N:0:14
GGGGACTAACTTCGTCGAGTACGCTCAAAACGTTAGATCGGAAGA
+
FFFFFFFFFF::FFFFFFFFFFFFFFFFFFFFFFFFFFFFFFFFF
@FS10000125:23:BPA73012-1407:1:1101:15990:1460 1:N:0:14
GGGGTTGCAACTTCGTCGAGTACGCTCAAATACGCAGATCGGAAG
+
F,,FFFFFFFF,:FF:FFFFFFFFF,FFFFFFFFFFFFFFFFFFF
@FS10000125:23:BPA73012-1407:1:1101:1030:1470 1:N:0:14
GGGGCGGTAACTTCGTCGAGTACGCTCAACCTAAAAATCGGAAGA
+
FF:F,,FFFFFFFFFFFFF,FFFFFFFFFF:FFFFFFFFFF:FFF
@FS10000125:23:BPA73012-1407:1:1101:1670:1470 1:N:0:14
GGGGGCGCAACTTCGTCGAGTACGCTCAAAGTATGAGATCGGAAG
+
FFFFFFFFFFF:FFFFFFFFFFFFF:FFFFFFFFFFFFFFFFFFF
@FS10000125:23:BPA73012-1407:1:1101:1720:1470 1:N:0:14
GGGGCAACAACTTCGTCGAGTACGCTCAAGTTTTTAGATCGGAAG
+
FF:FFFFFFFF,:FFFFFFFFFFFF,FFFFFFFFFFFFFFFFFFF
@FS10000125:23:BPA73012-1407:1:1101:1870:1470 1:N:0:14
GGGGTACTAACTTCGTCGAGTACGCTCAACGGACAAGATCGGAAG
+
F:,FFFFFFFF::FFFFFFFFFFFF,FFFFFFFFFFFFFFFFFFF
@FS10000125:23:BPA73012-1407:1:1101:2340:1470 1:N:0:14
GGGGGGCTAACTTCGTCGAGTACGCTCAATTTGGAAGATCGGAAG
+
FFFFFFFFFF:,:FF:FFFFFFFFF,FFFFFFFFFFFFFFFFFFF
@FS10000125:23:BPA73012-1407:1:1101:2450:1470 1:N:0:14
GGGGCTGGAACTTCGTCGAGTACGCTCAAGGGGTCAGATCGGAAG
+
FFFFF:FFFFF,:FFFFFFFFFFFF:FFFFFFFFFFFFFFFFFFF
@FS10000125:23:BPA73012-1407:1:1101:2610:1470 1:N:0:14
GGGGAACTAACTTCGTCGAGTACGCTCAAGATAAGAGATCGGAAG
+
FFFFFFFFFF:,,FF:FFFFFFFFF,FFFFFFFFFFFFFFFFFFF
@FS10000125:23:BPA73012-1407:1:1101:2720:1470 1:N:0:14
GGGGTTGGAACTTCGTCGAGTACGCTCAATAATTGAGATCGGAAG
+
FFFFFFFFFFF:FFFFFFFFFFFFF:FFFFFFFFFFFFFFFFFFF
@FS10000125:23:BPA73012-1407:1:1101:3550:1470 1:N:0:14
GGGGTGCTAACTTCGTCGAGTACGCTCAAAATTAAAGATCGGAAG
+
FF:FFFFFFF,,,FF,FFFFFFFFF,FFFFFFFFFFFFFFFFFFF
@FS10000125:23:BPA73012-1407:1:1101:3690:1470 1:N:0:14
GGGGGAACAACTTCGTCGAGTACGCTCAAAGTGATAGATCGGAAG
+
FF,FF,,FFF:,:FF,FFFFFFFFF,FFFF:FFF,FFFFFFFFFF
@FS10000125:23:BPA73012-1407:1:1101:3710:1470 1:N:0:14
GGAGACTTCGTCGAGTACGCTCAAAATGGGAGATCGGAAGAGCAC
+
F,,FFFFFFF:FF,F:F,FFFF,FFFFFFFFFFFFFFFFF,F,F,
@FS10000125:23:BPA73012-1407:1:1101:4080:1470 1:N:0:14
GGGGGCCAAACTTCGTCGAGTACGCTCAATTATGTAGATCGGAAG
+
FFFFFFFFFF:::FF:FFFFFFFFF,FFFFFFFFFFFFFFFFFFF
@FS10000125:23:BPA73012-1407:1:1101:4170:1470 1:N:0:14
GGGGATGGAACTTCGTCGAGTACGCTCAACGAGTAAGATCGGAAG
+
FFFFFFFFFF:FFFF:FFFFFFFFF,FFFFFFFFFFFFFFFFFFF
@FS10000125:23:BPA73012-1407:1:1101:4680:1470 1:N:0:14
GGGGCCAAAACTTCGTCGAGTACGCTCAATTTCTGAGATCGGAAG
+
FFFFFFFFFFF::FFFFFFFFFFFF,FFFFFFFFFFFFFFFFFFF
@FS10000125:23:BPA73012-1407:1:1101:6020:1470 1:N:0:14
GGGGTAGCAACTTCGTCGAGTACGCACAAGAATCCAGATCGGAAG
+
FFFFFFFFFF,,,FF,FFFFFFFFF,FFFFFFFFFFFFFFFF:FF
@FS10000125:23:BPA73012-1407:1:1101:6090:1470 1:N:0:14
GGGACACAACTTCGTCGAGTACGCTCAAATCGTAAGATCGGAAGA
+
F:,FFFFFFF:,FFFFFFFFFFFFFFFFFFFFFFFFFFFFFFFFF
@FS10000125:23:BPA73012-1407:1:1101:6220:1470 1:N:0:14
GGGGGAATAACTTCGTCGAGTACGCTCAAATAAGTAGATCGGAAG
+
FFFFFFFFFFF:,FF:FFFFFFFFF,FFFFFFFFFFFFFFFFFFF
@FS10000125:23:BPA73012-1407:1:1101:7020:1470 1:N:0:14
GGGGGCTGAACTTCGTCGAGTACGCTCAAATAACAAGATCGGAAG
+
FFFFFFFFFF:,:FF,FFFFFFFFF,FFFFFFFFFFFFFFFFFFF
@FS10000125:23:BPA73012-1407:1:1101:7180:1470 1:N:0:14
GGGAGGAACTTCGTCGAGTACGCTCAAGTTTTGAGATCGGAAGAG
+
FFF:FFFFFF,FF:FFFF:FFFFFFFFFFFFFFFFF,FFF:FFFF
@FS10000125:23:BPA73012-1407:1:1101:7860:1470 1:N:0:14
GGGGGAGTAACTTCGTCGAGTACGCTCAAGGGGATAGATCGGAAG
+
FFFFFFFFFF:,:FF:FFFFFFFFF,FFFFFFFFFFFFFFFFFFF
@FS10000125:23:BPA73012-1407:1:1101:8290:1470 1:N:0:14
GGGTGGAACTTCGTCGAGTACGCTCAAGTTGAGAGATCGGAAGAG
+
FFF:FFFFFF,FF:FFFF:FFFFFFFFFFFFFFFFF,FFF:FFFF
@FS10000125:23:BPA73012-1407:1:1101:8570:1470 1:N:0:14
GGGGGTTGAACTTCGTCGAGTACGCTCAAAGTGTTAGATCGGAAG
+
FFFFFFFFFFF,:FF:FFFFFFFFF,FFFFFFFFFFFFFFFFFFF
@FS10000125:23:BPA73012-1407:1:1101:9030:1470 1:N:0:14
GGGGGCTCAACTTCGTCGAGTACGCTCAATACTGTAGATCGGAAG
+
F::FFFFFFF:,:FF:FFFFFFFFF,FFFFFFFFFFF,FFFFFFF
@FS10000125:23:BPA73012-1407:1:1101:9140:1470 1:N:0:14
GGGGGATCAACTTCGTCGAGTACGCTCAAACAGGAAGATCGGAAG
+
FFFFFFFFFF:,:FF:FFFFFFFFF,FFFFFFFFFFFFFFFFFFF
@FS10000125:23:BPA73012-1407:1:1101:9220:1470 1:N:0:14
GGGGTGTCAACTTCGTCGAGTACGCTCAAAATGTAAGATCGGAAG
+
FFFFFFFFFF:,:FF:FFFFFFFFF,FFFFFFFFFFFFFFFFFFF
@FS10000125:23:BPA73012-1407:1:1101:9360:1470 1:N:0:14
GGAGCCATAACTTCGTCGAGTACGCTCAAATTTTTAGATCGGAAG
+
:F,FFFFFFFFF:FF:FF::FFFFF,FFFFFFFFFFFFFFF:F:F
@FS10000125:23:BPA73012-1407:1:1101:9620:1470 1:N:0:14
GGTGATGCAACTTCGTCGAGTACGCTCAAATCTGGAGATCGGAAG
+
FFFFFFFFFFF::FF:FFFFFFFFF,FFFFFFFFFFFFFFFFFFF
@FS10000125:23:BPA73012-1407:1:1101:10430:1470 1:N:0:14
GGGGATGTAACTTCGTCGAGTACGCTCAACACATCAGATCGGAAG
+
F::FFFFFFF:,:FF,FFFFFFFFF,FFFFFFFFFFFFFFFFFFF
@FS10000125:23:BPA73012-1407:1:1101:10520:1470 1:N:0:14
GGGGGCTGAACTTCGTCGAGTACGCTCAATACCCTAGATCGGAAG
+
FFFFFFFFFF:::FF:FFFFFFFFF,FFFFFFFFFFFFFFFFFFF
@FS10000125:23:BPA73012-1407:1:1101:10880:1470 1:N:0:14
GGGGATCGAACTTCGTCGAGTACGCTCAAACCCTAAGATCGGAAG
+
F,,FFFFFFFF,,FF:FFFFFFFFF,FFFFFFFFFFFFFFFFFFF
@FS10000125:23:BPA73012-1407:1:1101:10990:1470 1:N:0:14
GTTGCAGTAACTTCGTCGAGTACGCTCAAAAGTAAAGATCGGAAG
+
:,F,FFFFFFFF::F:FF:,FF:FF,FFFFFFFFFFFFFF,:F:F
@FS10000125:23:BPA73012-1407:1:1101:11040:1470 1:N:0:14
GGGGAGCAAACTTCGTCGAGTACGCTCAATATTAGAGATCGGAAG
+
FFFFFFFFFF:,:FF:FFFFFFFFF,FFFFFFFFFFFFFFFFFFF
@FS10000125:23:BPA73012-1407:1:1101:11260:1470 1:N:0:14
GGGGTTCGAACTTTCGTCGAGTACGCTCAATGTATTAGATCGGAA
+
FFFFFFFFFF:,,:FFF:FFFF:FFFF:FFFFFFF,FFFF,FFFF
@FS10000125:23:BPA73012-1407:1:1101:11410:1470 1:N:0:14
GGGGTTTCAACTTCGTCGAGTACGCTCAAAGTTGGAGATCGGAAG
+
F:,,,F:FFFF:FFFFFFF:FFFFFFFFFFFFFF:FFFFFFFFF:
@FS10000125:23:BPA73012-1407:1:1101:11560:1470 1:N:0:14
GGGGATTCAACTTCGTCGAGTACGCTCAATCTGGTAGATCGGAAG
+
FFFFFFFFFF:,:FF:FFFFFFFFF,FFFFFFFFFFFFFFFFFFF
@FS10000125:23:BPA73012-1407:1:1101:11950:1470 1:N:0:14
GATGCATTAACTTCGTCGAGTACGCTCAAAGTAGGAGATCGGAAG
+
,,F,FFFF:FFF::F:FFF:FFFFF,FFFFFFFFF:FFFF:FFFF
@FS10000125:23:BPA73012-1407:1:1101:12200:1470 1:N:0:14
GGGGATTTAACTTCGTCGAGTACGCTCAATAGATGAGATCGGAAG
+
FF:F:F:FFFF,FFFFFFF,FFFFFFFFF:FFFF:FFFFFFFFFF
@FS10000125:23:BPA73012-1407:1:1101:12330:1470 1:N:0:14
GGAGGGTCAACTTCGTCGAGTACGCTCAAAAACATAGATCGGAAG
+
:,,::F:FFFFF::F,FFF:FFFFF,FFFFFFFFFFFFFFFFFFF
@FS10000125:23:BPA73012-1407:1:1101:12340:1470 1:N:0:14
GGGGAGAAAACTTCGTCGAGTACGCTCAATGGAATAGATCGGAAG
+
FFFF,FF:FFF:,FF:FFFFFFFFF,FFFF:::FFFFFFFFFFFF
@FS10000125:23:BPA73012-1407:1:1101:13000:1470 1:N:0:14
GGAGACACAACTTCGTCGAGTACGCTCAACTCCATAGATCGGAAG
+
:,,FFF:FF:FF:FF:FF,FFFFFF,:FFFF:,:FFFFFFFFF:F
@FS10000125:23:BPA73012-1407:1:1101:13020:1470 1:N:0:14
GGGGTATTAACTTCGTCGAGTACGCTCAAAATCCAAGATCGGAAG
+
FFFFFFFFFFF::FFFFFFFFFFFF,FFFFFFFFFFFFFFFFFFF
@FS10000125:23:BPA73012-1407:1:1101:13140:1470 1:N:0:14
GGGGGCGGAACTTCGTCGAGTACGCTCAAAACGAGAGATCGGAAG
+
FFFF:FFFFF:::FF:FFFFFFFFF,FFFFFFFFFFFFFFFFFFF
@FS10000125:23:BPA73012-1407:1:1101:13810:1470 1:N:0:14
GGGACTTCGTCGAGTACGCTCAAATTTACAGATCGGAAGAGCACA
+
FFF:FFFFFFFFFFFFFF,:FFFFF:FFFFFFFFFFFFFFF,F,,
@FS10000125:23:BPA73012-1407:1:1101:14090:1470 1:N:0:14
GGGGCCTGAACTTCGTCGAGTACGCTCAATTTTGAAGATCGGAAG
+
FFFFFFFFFFF::FF:FFFFFFFFF,FFFFFFFFFFFFFFFFFFF
@FS10000125:23:BPA73012-1407:1:1101:14320:1470 1:N:0:14
GGGTAGGAACTTCGTCGAGTACGCTCAAATCACCAGATCGGAAGA
+
FFFFFFFFFF,:FFFFFFFFFFFFFFFFFFFFFFFFFFFFFFFFF
@FS10000125:23:BPA73012-1407:1:1101:14370:1470 1:N:0:14
GGGGAAGCAACTTCGTCGAGTACGCTCAAATGTTAAGATCGGAAG
+
FFFFFFFFFFFFFFFFFFF,FFFFFFFFFFFFFFFFFFFFFFFFF
@FS10000125:23:BPA73012-1407:1:1101:14400:1470 1:N:0:14
GGGAGGGTTAACTTCGTCGAGTACGCTCAATTTTTAAGATCGGAA
+
FFFF,:,FF:FFFFFFF:FFFFFF:F,FFFFFFFFFFF:F:FFFF
@FS10000125:23:BPA73012-1407:1:1101:14710:1470 1:N:0:14
GGGGTAACAACTTCGTCGAGTACGCTCAACCCCAGAGATCGGAAG
+
F,,FFFFFFFF,:FF:FFFFFFFFF,FFFFFFFFFFFFFF:FFFF
@FS10000125:23:BPA73012-1407:1:1101:15460:1470 1:N:0:14
GGGGCGATAACTTCGTCGAGTACGCTCAATTCACAAGATCGGAAG
+
FFFF::FFFFFF:FF:FFFFFFFFF,FFF:FFF,FFFFFFFFFFF
@FS10000125:23:BPA73012-1407:1:1101:15660:1470 1:N:0:14
GGGGCACGAACTTCGTCGAGTACGCTCAAGTTAAAAGATCGGAAG
+
FF:FFFFFFFF,,FF:FFFFFFFFF,FFFFFFFFFFFFFFFFFFF
@FS10000125:23:BPA73012-1407:1:1101:15780:1470 1:N:0:14
GGGGGTGAAACTTCGTCGAGTACGCTCAAGTAGGGAGATCGGAAG
+
FFFFFFFFFFF::FF:FFFFFFFFF,FFFFFFFFFFFFFFFFFFF
@FS10000125:23:BPA73012-1407:1:1101:15920:1470 1:N:0:14
GGGGATCTAACTTCGTCGAGTACGCTCAAGTAACAAGATCGGAAG
+
FF:FFFFFFFF,:FF:FFFFFFFFF,FFFFFFFFFFFFFFFFFFF
@FS10000125:23:BPA73012-1407:1:1101:1330:1480 1:N:0:14
GGTGGTTCAACTTCGTCGAGTACGCTCAAATATACAGATCGCATG
+
:,,F,,FFFFFF:,F:FF,,FF:FF::FFF,FFFF,,FF:,FF,,
@FS10000125:23:BPA73012-1407:1:1101:2270:1480 1:N:0:14
GGGATACAACTTTCTCGAGTACGCTCAATGGAAGAGATCGGAAGA
+
FF:FFFFFFF:,:FFFFFFFFFFFFFF,FFFFFFFFFFFFFFFFF
@FS10000125:23:BPA73012-1407:1:1101:2640:1480 1:N:0:14
GGGGCTTCAACTTCGTCGAGTACGCTCAACAGCAGAGATCGGAAG
+
FFFFFFFFFF:,:FF:FFFFFFFFF,FFFFFFFFFFFFFFFFFFF
@FS10000125:23:BPA73012-1407:1:1101:2650:1480 1:N:0:14
GGGGGGCCCAACTTCGTCGAGTACGCTCAATTTGTCAGATCGGAA
+
F,,FFFFFFF::,FFFF:FFFF:FFFF:FFFFFFF:FFFF,FFFF
@FS10000125:23:BPA73012-1407:1:1101:3190:1480 1:N:0:14
GATAGGAACTTCGTCGAGTACGCTCAATACAAAAGATCGGAAGAG
+
,,:,:FFFF:FFF,FFFF,FFFFFFFF,FFFFFFFF,FFF,:F:,
@FS10000125:23:BPA73012-1407:1:1101:3350:1480 1:N:0:14
GGGGGGATAACTTCGTCGAGTACGCTCAAGTCAAGAGATCGGAAG
+
F,,FFFFFFF:,:FF:FFFFFFFFF,FFFFFFFFFFFFFFFFFFF
@FS10000125:23:BPA73012-1407:1:1101:3370:1480 1:N:0:14
GGGGGTTTAACTTCGTCGAGTACGCTCAACTAGATAGATCGGAAG
+
FFFF,:FF:F:,,:F:FFF,FFFFF:F:FFFFFFFFFFFF:F,F,
@FS10000125:23:BPA73012-1407:1:1101:3490:1480 1:N:0:14
GGGTCAGAACTTCGTCGAGTACGCTCAAATAGGAAGATCGGAAGA
+
F,,:FFFFFFF:FFFFFFFFFFFFFFF:FFFFFFFFFFFFFFFFF
@FS10000125:23:BPA73012-1407:1:1101:3640:1480 1:N:0:14
GGGGACTTCGTCGAGTACGCTCAAAATGGGAGATCGGAAGAGCAC
+
FFFFFFFFFF,FF:F:F:FFFF:FFFFFFFFFFFFFFFFF:F,F:
@FS10000125:23:BPA73012-1407:1:1101:3970:1480 1:N:0:14
GGGGGCGCATCGTCGAGTACGCTCAAAAAGCTAGATCGGAAGAGC
+
FFFFFFFFFFFF,FFFF:FFFF,FFFF,FFFFFFF:,FFFFFFF,
@FS10000125:23:BPA73012-1407:1:1101:4020:1480 1:N:0:14
GGGGTCCTAACTTCGTCGAGTACGCTCAACAGTGTAGATCGGAAG
+
FFFFFFFFFF:::FF:FFFFFFFFF,FFFFFFFFFFFFFFFFFFF
@FS10000125:23:BPA73012-1407:1:1101:4880:1480 1:N:0:14
GGGGTCCGAACTTCGTCGAGTACGCTCAATTACAGAGATCGGAAG
+
FFFFFFF:FFF::FFFFFF,F:FFF:FFFFFFF:FFFFFFFF:FF
@FS10000125:23:BPA73012-1407:1:1101:5400:1480 1:N:0:14
GGGGCAGTAACTTCGTCGAGTACGCTCAAGGACTTAGATCGGAAG
+
FFFFFFFFFF,,,FF:FFFFFFFFF,FFFFFFFFFFFFFFFFFFF
@FS10000125:23:BPA73012-1407:1:1101:6020:1480 1:N:0:14
GGGGCTACAACTTCGTCGAGTACGCTCAAAGTTGTAGATCGGAAG
+
FFF::,,FFFFFFFFFFFF:F:F:FFFF,,:FF,FFFFFFFFFFF
@FS10000125:23:BPA73012-1407:1:1101:6530:1480 1:N:0:14
GGGGTTGTAACTTCGTCGAGTACGCTCAATAGGTGAGATCGGAAG
+
F,:FF,F,FFFF:FF:FFFFFFFFF,FFFFF,:::FFFFFFFFFF
@FS10000125:23:BPA73012-1407:1:1101:6640:1480 1:N:0:14
GGGAGATAACTTCGTCGAGTACGCTCAATGGTCTAGATCGGAAGA
+
FFF:FFFFFF:,FFFFFFFFFFFFFFF,FFFFFFFFFFFFFFFFF
@FS10000125:23:BPA73012-1407:1:1101:7040:1480 1:N:0:14
GGGGGTGGAACTTCGTCGAGTACGCTCAATTAGTAAGATCGGAAG
+
FF:FFFFFFF:,:FF:FFFFFFFFF,FFFFFFFFFFFFFFFF:FF
@FS10000125:23:BPA73012-1407:1:1101:7200:1480 1:N:0:14
GGGGGCCAAACTTCGTCGAGTACGCTCAATTTCTAAGATCGGAAG
+
F:,FF:FFFFF::FF:FFFFFFFFF,FFFFFFFFFFFFFFFFFFF
@FS10000125:23:BPA73012-1407:1:1101:7490:1480 1:N:0:14
GGGGGTGCAACTTCGTCGAGTACGCTCAAGTGGACAGATCGGAAG
+
FFFFF,FF::FF::F,FFFFFF:FF,FFF,:F,F,:FFFFFFFFF
@FS10000125:23:BPA73012-1407:1:1101:7500:1480 1:N:0:14
GGGGGGTTAACTTCGTCGAGTACGCTCAAAAGGACAGATCGGAAG
+
FFFFFFFFFF:,:FF:FFFFFFFFF,FFFFFFFFFFFFFFFFFFF
@FS10000125:23:BPA73012-1407:1:1101:7670:1480 1:N:0:14
GGGGGAACTTCGTCGAGTACGCTCAAGCCTATAGATCGGAAGAGC
+
F:,F:FFFFF:F:FFFF,FFFF,FFFF:FFFFFFF:,FFF:FFF,
@FS10000125:23:BPA73012-1407:1:1101:8540:1480 1:N:0:14
GGGGACTTCGTCGAGTACGCTCAATTGTAGAGATCGGAAGAGCAC
+
FFFFFFFFFF,FF:FFF,FFFFFF:FF,FFFFFFFFFFFF:F,F:
@FS10000125:23:BPA73012-1407:1:1101:8760:1480 1:N:0:14
GGGGATCGAACTTCGTCGAGTACGCTCAATAGTTAAGATCGGAAG
+
FF,FFFFFFF:,:FF:FFFFFFFFF,FFFFFFFFFFFFFFFFFFF
@FS10000125:23:BPA73012-1407:1:1101:9260:1480 1:N:0:14
GGGGGGACCATCTTCGTCGAGTACGCTCAATAGAGAAGATCGGAA
+
FFFFFFFFFF::::FFF:FFFF:FF:F:FFFFFFFFFFFF,FFFF
@FS10000125:23:BPA73012-1407:1:1101:9840:1480 1:N:0:14
GGGAACTTCGTCGAGTACGCTCAATAAATAAGATCGGAAGAGCAC
+
F,,,FFFFFF:FF:FFF,FFFF:FFFF,FFFFFFFFFFFF,F,F,
@FS10000125:23:BPA73012-1407:1:1101:9980:1480 1:N:0:14
GGGGGTTTAACTTCGTCGAGTACGCTCAAGTTTCAAGATCGGAAG
+
FFFFFFFFFF,,:FF:FFFFFFFFF,FFFFFFFFFFFFFFFFFFF
@FS10000125:23:BPA73012-1407:1:1101:10270:1480 1:N:0:14
GGGGGATTAACTTCGTCGAGTACGCTAAATGTGGGAGATCGGAAG
+
F,,F,:FFFFF::FF:FFFFFFFFF:,:FFFFF:FFFFFFFFFFF
@FS10000125:23:BPA73012-1407:1:1101:10320:1480 1:N:0:14
GGGAGGTATAACTTCGTCGAGTACGCTCAATAGATTAGATCGGAA
+
FFFFFFFFFFF:,:FFF:FFFF:FFFF:FFFFFFF,FFFF,FFFF
@FS10000125:23:BPA73012-1407:1:1101:10370:1480 1:N:0:14
GGGCTGTAACTTCGTCGAGTACGCTCAAGCCAGGAGATCGGAAGA
+
FFF:FFFFFF,,FFFFFFFFFFFFFFFFFFFFFFFFFFFFFFFFF
@FS10000125:23:BPA73012-1407:1:1101:10520:1480 1:N:0:14
GGGGTACAAACTTCGTCGAGTACGCTCAAAACGTTAGATCGGAAG
+
FFFFFFFFFF:,,FF,FFFFFFFFF,FFFFFFFFFFFFFFFFFFF
@FS10000125:23:BPA73012-1407:1:1101:11240:1480 1:N:0:14
GGGAGGCTGAACTTCGTCGAGTACGCTCAATACTCTAGATCGGAA
+
F,,,FFFFFFFF,:FFF:FFFF:FFFF:FFFFFFF:FFFF,FFFF
@FS10000125:23:BPA73012-1407:1:1101:11290:1480 1:N:0:14
GGGGCATTAACTTCGTCGAGTACGCTCAAAGTAGGAGATCGGAAG
+
FFFFFFFFFF:,,FF:FFFFFFFFF,FFFFFFFFFFFFFFFFFFF
@FS10000125:23:BPA73012-1407:1:1101:11870:1480 1:N:0:14
GGGGTTCTAACTTCGTCGAGTACGCTCAATTGGTAAGATCGGAAG
+
F:,F,:::FFFF::F,FF:FFFFFF,FFF:F::FFFFFFFFFFFF
@FS10000125:23:BPA73012-1407:1:1101:12220:1480 1:N:0:14
GGGGTGCCAACTTCGTCGAGTACGCTCAAAAGTATAGATCGGAAG
+
FFFFF,,FFFFF,:F:FFFFFFFFF,:FFFFF,FFFFFFFFFFFF
@FS10000125:23:BPA73012-1407:1:1101:12430:1480 1:N:0:14
GGGGATTCAACTTCGTCGAGTACGCTCAAACTCAGAGATCGGAAG
+
FF,FFFFFFF:,,FF,FFFFFFFFF,FFFFFFFFFFFFFFFFFFF
@FS10000125:23:BPA73012-1407:1:1101:13120:1480 1:N:0:14
GGGGGAACAACTTCGTCGAGTACGCTCAAGATTAGAGATCGGAAG
+
FF,FFFFFFF:,:FF:FFFFFFFFF,FFFFFFFFFFFFFFFFFFF
@FS10000125:23:BPA73012-1407:1:1101:13390:1480 1:N:0:14
GGGGTGCAACTTCGTCGAGTACGCTCAACGGCAGAGATCGGAAGA
+
F:,FFFFFFF::FFFFFFFFFFFFFFFFFFFFFFFFFFFFFFFFF
@FS10000125:23:BPA73012-1407:1:1101:14450:1480 1:N:0:14
GGGGTCCTAACTTCGTCGAGTACGCTCAATAGTGTAGATCGGAAG
+
FFFFFFFFFFF::FF,FFFFFFFFF,FFFFFFFFFFFFFFFFFFF
@FS10000125:23:BPA73012-1407:1:1101:14690:1480 1:N:0:14
GGGGACAACTTCGTCGAGTACGCTCAAAGATGGAGATCGGAAGAG
+
FFFFFFFFF:,FF:FFFF:FFFFFFF::FFFFFFFF,FFF:FFFF
@FS10000125:23:BPA73012-1407:1:1101:15300:1480 1:N:0:14
GGGGAAGCAACTTCGTCGAGTACGCTCAAGGGACCAGATCGGAAG
+
FFFFFFFFFFF,:FF:FFFFFFFFF,FFFFFFFFFFFFFFFFFFF
@FS10000125:23:BPA73012-1407:1:1101:15380:1480 1:N:0:14
GGGGACGACTCTTCGTCGAGTACGCTCAAGTCTTTAGATCGGAAG
+
FFFFFFFFFF:,,FF:FFFFFFFFF,FFFFFFFFFFFFFFFFFFF
@FS10000125:23:BPA73012-1407:1:1101:15730:1480 1:N:0:14
GGGGGGTGAACTTCGTCGAGTACGCTCAAAAGACTAGATCGGAAG
+
FFFFFFFFFFF::FF:FFFFFFFFF,FFFFFFFFFFFFFFFFFFF
@FS10000125:23:BPA73012-1407:1:1101:15970:1480 1:N:0:14
GGGGGCATATCTTCGTCGAGTACGCTCAAAGAACAAGATCGGAAG
+
FFFFFF:F,F,,::F,F:F,FFFFF:F,FF:F,FF,FFFF,FFFF
@FS10000125:23:BPA73012-1407:1:1101:16040:1480 1:N:0:14
GGGGGCGTAACTTCGTCGAGTACGCTCAACGTGATAGATCGGAAG
+
FFFF,FF,FFFF:FF:FFFFFFFFF,FFFF,,,,FFFFFFFFFFF
@FS10000125:23:BPA73012-1407:1:1101:16210:1480 1:N:0:14
GATGTCTAAACTTCGTCGAGTACGCTCAACTGTTAAGATCGGAAG
+
,,F,,FFFF:FF::F:FF,,FF:FF::FFFFFFF:F:FFF::F:,
@FS10000125:23:BPA73012-1407:1:1101:16350:1480 1:N:0:14
GGGGGACAAACTTCGTCGAGTACGCTCAATAAATGAGATCGGAAG
+
FF,FFFFFFFF:,FF,FFFFFFFFF,FFFFFFFFFFFFFFFFFFF
@FS10000125:23:BPA73012-1407:1:1101:1170:1490 1:N:0:14
GGGGCGGGAACTTCGTCGAGTACGCTCAAGCCGGCAGATCGGAAG
+
FFFFFFFFFFF:FFF:FFFFFFFFF:FFFFFFFFFFFFFFFFFFF
@FS10000125:23:BPA73012-1407:1:1101:2680:1490 1:N:0:14
GAAGGCAGAACTTCGTCGAGTACGCTCAAAGTACGAGATCGGAAG
+
,FFFFFFFFFFF,FF:FFFFFFFFF,FFFFFFFFF::FFFFF:::
@FS10000125:23:BPA73012-1407:1:1101:3010:1490 1:N:0:14
GGGAGAGAGAACTTCGTCGAGTACGCTCAAGGGTTAAGATCGGAA
+
FFF,FFFFFFF:,:FFF:FFFF:FF:F:FFFFFFFFFFFF,FFFF
@FS10000125:23:BPA73012-1407:1:1101:3140:1490 1:N:0:14
GGGGGCCCAACTTCGTCGAGTACGCTCAAATAGTGAGATCGGAAG
+
FFFFFFFFFF,::FF:FFFFFFFFF,FFFFFFFFFFFFFFFFFFF
@FS10000125:23:BPA73012-1407:1:1101:3990:1490 1:N:0:14
GGGGGGTTAACTTCGTCGAGTACGCTCAAACTGGTAGATCGGAAG
+
FF:F,FFFFF:::FF:FFFFFFFFF,FFFFFFFFFFFFFFFFFFF
@FS10000125:23:BPA73012-1407:1:1101:4380:1490 1:N:0:14
GGGGGTGAAACTTCGTCGAGTACGCTCAAAATTTTAGATCGGAAG
+
FFFFFFFFFF:,:FF:FFFFFFFFF,FFFFFFFFFFFFFFFFFFF
@FS10000125:23:BPA73012-1407:1:1101:5190:1490 1:N:0:14
GGGGTAATAACTTCGTCGAGTACGCTCAAAATAAAAGATCGGAAG
+
F:,FFFFFFF:,,FF,FFFFFFFFF,FFFFFFFFFFFFFFFFFFF
@FS10000125:23:BPA73012-1407:1:1101:5630:1490 1:N:0:14
GGGGGAGGAACTTCGTCGAGTACGCTCAAATCGAAAGATCGGAAG
+
FFFFFFFFFF:,:FF:FFFFFFFFF,FFFFFFFFFFFFFFFFFFF
@FS10000125:23:BPA73012-1407:1:1101:6190:1490 1:N:0:14
GGGGGCATAACTTCGTCGAGTACGCTCAATTATAAAGATCGGAAG
+
FFFF:FFFFF:::FFFFFF:FFFFF,FFFFFFFFFFFFFFFFFFF
@FS10000125:23:BPA73012-1407:1:1101:6490:1490 1:N:0:14
GGGGGACAACCTTCGTCGAGTACGCTCAAGGCTCATAGATCGGAA
+
F:,FFFFFFFF,:FF:FFFFFFFFF,FFFFFFFFF,FFFF,FFFF
@FS10000125:23:BPA73012-1407:1:1101:6550:1490 1:N:0:14
GGAGACTGAACTTCGTCGAGTACGCTCAAGATTACAGATCGGAAG
+
,:,FFFF,FFFF:,F,F:F,FF:FF:F,FFFFFFFFFFFF,FFFF
@FS10000125:23:BPA73012-1407:1:1101:6730:1490 1:N:0:14
GGGGGATTAACTTCGTCGAGTACGCTCAAGCTTATAGATCGGAAG
+
FFFFFFFFFF:,,FF:FFFFFFFFF,FFFFFFFFFFFFFFFFFFF
@FS10000125:23:BPA73012-1407:1:1101:7420:1490 1:N:0:14
GGGGAGAAAATTTCGTCGAGTACGCTCAAGGTTGTAGATCGGAAG
+
FFFFFFFFFFFF:FF:FFFFFFFFF,FFFFFFFFFFFFFFFFFFF
@FS10000125:23:BPA73012-1407:1:1101:7920:1490 1:N:0:14
GGGGATGGAACTTCGTCGAGTACGCTCAAATTGTGAGATCGGAAG
+
FFFFFFFFFF:,FFF:FFFFFFFFF,FFFFFFFFFFFFFFFFFFF
@FS10000125:23:BPA73012-1407:1:1101:9010:1490 1:N:0:14
GGGGGGTTGAACTTCGTCGAGTACGCTCAATTAAGTAGATCGGAA
+
FFFFFFFFFF:,,,FFF,FFFF:FF:F:FF:FFFF,FFFF,FFFF
@FS10000125:23:BPA73012-1407:1:1101:9120:1490 1:N:0:14
GGGGGAGAAACTTCGTCGAGTACGCTCAAATGTCGAGATCGGAAG
+
FFFF,,,,FFF::FF:FFFFFFFFF,FFFF,,,:,FFFFFFFFFF
@FS10000125:23:BPA73012-1407:1:1101:9150:1490 1:N:0:14
GGGGCGGAACTTCGTCGAGTACGCTCAAAAGAGTAGATCGGAAGA
+
FFFFFFFFFF::FFFFFFFFFFFFFFF:FFFFFFFF:FFFFFFFF
@FS10000125:23:BPA73012-1407:1:1101:9410:1490 1:N:0:14
GGGGGTCGAACTTCGTCGAGTACGCTCAATTGTTAAGATCGGAAG
+
FFFFFFFFFFF,:FF:FFFFFFFFF,FFFFFFFFFFFFFFFFFFF
@FS10000125:23:BPA73012-1407:1:1101:9450:1490 1:N:0:14
GGGGATGTAACTTCGTCGAGTACGCTCAAGAGAGGAGATCGGAAG
+
FFFFF,FFFFFF:FFFFFF,FFFFF:FFFFFFFFFFFFFFFFFFF
@FS10000125:23:BPA73012-1407:1:1101:10800:1490 1:N:0:14
GGGGGGTGAACTTCGTCGAGTACGCTCAATCACCGAGATCGGAAG
+
F,,F::F:FF:,,:F,FF,,FFFFF,FFFFFFFF:,FFFF:,F,F
@FS10000125:23:BPA73012-1407:1:1101:11720:1490 1:N:0:14
GGGGGTGTAACTTCGTCGAGTACGCTCAAATTCTGAGATCGGAAG
+
:,,F:FFFFF,,,FF,FFFFFFFFF,FFFFFFFFFFFFFFF::FF
@FS10000125:23:BPA73012-1407:1:1101:11980:1490 1:N:0:14
GGGGATAAAACTTCGTCGAGTACGCTCAATAATGAAGATCGGAAG
+
FFFFFFFFFF:F,FF:FFFFFFFFF,FFFFF:FFFFFFFFFFFFF
@FS10000125:23:BPA73012-1407:1:1101:12130:1490 1:N:0:14
GGGGGGTTAACTTCGTCGAGTACGCTCAACCGAATAGATCGGAAG
+
FF:FFFFFFF:,:FF,FFFFFFFFF,FFFFFFFFFFFFFFFFFFF
@FS10000125:23:BPA73012-1407:1:1101:12400:1490 1:N:0:14
GGGGACAAAACTTCGTCGAGTACGCTCAACTGAGAAGATCGGAAG
+
::,FFFFFFFF,:FF,FFFFFFFFF,FFFFFFFFFFFFFFFFFFF
@FS10000125:23:BPA73012-1407:1:1101:13060:1490 1:N:0:14
GGGGGGAGATCTTCGTCGAGTACGCTCAAGCACGGGAGATCGGAA
+
FFFFFFFFFF:,:FF,FFFFFFFFF,FFFFFFFFFFFFFF,FFFF
@FS10000125:23:BPA73012-1407:1:1101:13080:1490 1:N:0:14
GGGGCCCTAACTTCGTCGAGTACGCTCAAATCCGCAGATCGGAAG
+
F:,,:FF,F:FFFF,FF:F:F:F:FFFFFFF:,F:FF:FFF:FF,
@FS10000125:23:BPA73012-1407:1:1101:13420:1490 1:N:0:14
GGGGCCCTAACTTCGTCGAGTACGCTCAATGTACCAGATCGGAAG
+
FFFFFFF:FFF::FF:FFFFFFFFF,FFFFFFFF:FFFFFFFFFF
@FS10000125:23:BPA73012-1407:1:1101:13520:1490 1:N:0:14
GGGGAAAGAACTTCGTCGAGTACGCTCAAGACATTAGATCGGAAG
+
F:,FF,,FFFF:FFFFFFF:F:FFFFFF:::FFFFFFFFFFFFF:
@FS10000125:23:BPA73012-1407:1:1101:14400:1490 1:N:0:14
GGGACATAACTTCGTCGAGTACGCTCAAAAAAGTAGATCGGAAGA
+
FFFFFFFFFF::FFFFFFFFFFFFFFF:FFFFFFFFF:FFFFFFF
@FS10000125:23:BPA73012-1407:1:1101:14440:1490 1:N:0:14
GGGGGAATCAAATTCGTCGAGTACGCTCAATAGATAAGATCGGAA
+
F,:FFFFFFFF,:,FFF:FFFF:FFFF:FFFFFFFF:FFF,FFFF
@FS10000125:23:BPA73012-1407:1:1101:14900:1490 1:N:0:14
GGGGGGGAAACTTCGTCGAGTACGCTCAATGCGTCAGATCGGAAG
+
FFFFFFFFFF:,,:F,FF:FFFFFF,FFFFFFFFFFFFFFFF:FF
@FS10000125:23:BPA73012-1407:1:1101:15780:1490 1:N:0:14
GGGGGTAAACTTCGTCGAGTACGCTCAAGGTGCAAGATCGGAAGA
+
FFFFFFFFFF,:FFFFFFFFFFFFFFFFFFFFFFFFF:FFFFFFF
@FS10000125:23:BPA73012-1407:1:1101:15880:1490 1:N:0:14
GGGGGACAATTTCGTCGAGTACGCTCAAACAATAAGATCGGAAGA
+
FFFFFFFFFFFFFFFFFFFFFFFFFFFFFFFFFFFFFFFFFFFFF
@FS10000125:23:BPA73012-1407:1:1101:16070:1490 1:N:0:14
GGGGGAGTAACTTCGTCGAGTACGCTCAAATAAAAAGATCGGAAG
+
F:,F:FFFFFF::FFFFFF,FFFFF,FFFFFFFFFFFFFFFFFFF
@FS10000125:23:BPA73012-1407:1:1101:16260:1490 1:N:0:14
GGGGGAGTAACTTTGTCGAGTACGCTCAACAAACTAGATCGGAAG
+
FFFFFFFFFF:F:,F,FFFFFFFFF,FFFFFFFFFFFFFFFFFFF
@FS10000125:23:BPA73012-1407:1:1101:1320:1500 1:N:0:14
GGGGCGAGAATTTCGTCGAGTACGCTAAACTATGGAGATCGGAAG
+
FFFFFF,FFF:F,FF:FFFFFFFFFF,FFFFFF::FFFFFFFFFF
@FS10000125:23:BPA73012-1407:1:1101:1540:1500 1:N:0:14
GGGGGTTTAACTTCGTCGAGTACGCTCAAGCTAGAAGATCGGAAG
+
FFFFFFFFFFF::FF:FFFFFFFFF:FFFFFFFFFFFFFFFFFFF
@FS10000125:23:BPA73012-1407:1:1101:2100:1500 1:N:0:14
GGGACATATCTTCGTCGAGTACGCTCAAATTACAAGATCGGAAGA
+
FFFFFFFFFF:,FFFFFFFFFFFFFFF,FFFFFFFFFFFFFFFFF
@FS10000125:23:BPA73012-1407:1:1101:2790:1500 1:N:0:14
GGGGGGCAAACTTCGTCGAGTACGCTCAAAACAAGAGATCGGAAG
+
F:,FFFFFFFF:,FF:FFFFFFFFF,FFFFFFFFFFFFFFFFFFF
@FS10000125:23:BPA73012-1407:1:1101:2810:1500 1:N:0:14
GCAGGTATAGTTTCGTCGAGTACGCTCAAAAAATGAGATCGCAAC
+
F:,:,F,FFF::FF,:F,F,:F:::,F:FF,FFFFFF::FFFFF,
@FS10000125:23:BPA73012-1407:1:1101:3080:1500 1:N:0:14
GGGGAACAACTTCGTCGAGTACGCTCAAATGACAAGATCGGAAGA
+
FFFFFFFFFF::FFFFFFFFFFFFFFF:FFFFFFFFFFFFFFFFF
@FS10000125:23:BPA73012-1407:1:1101:3250:1500 1:N:0:14
GGGGACGCAACTTCGTCGAGTACGCTCAACTTGCCAGATCGGAAG
+
FFFFFFFFFF,::FF:FFFFFFFFF,FFFFFFFFFFFFFFFFFFF
@FS10000125:23:BPA73012-1407:1:1101:3620:1500 1:N:0:14
GGGGAAGTAACTTCGTCGAGTACGCTCAAGCGTGTAGATCGGAAG
+
FFFFFFFFFF,::FF:FFFFFFFFF:FFFFFFFFFFFFFFFFFFF
@FS10000125:23:BPA73012-1407:1:1101:3650:1500 1:N:0:14
GGGGGTTTAACTTCGTCGAGTACGCTCAAATCGCAAGATCGGAAG
+
FFFFFFFFFF::,FF:FFFFFFFFF,FFFFFFFFFFFFFFFFFFF
@FS10000125:23:BPA73012-1407:1:1101:3680:1500 1:N:0:14
GGGGGTAACAACTTCGTCGAGTACGCTCAACTTCACAGATCGGAA
+
FFFFFFFFFF::,:FFF:FFFF:FF:F:FFFFFFF,FFFF,FFFF
@FS10000125:23:BPA73012-1407:1:1101:4370:1500 1:N:0:14
GGGGACTTCGTCGAGTACGCTCAAAAATATAGATCGGAAGAGCAC
+
FF:FFFFFFF,FF:F:F:FFFF:FFF,,FFFFFFFFFFFF:F,F,
@FS10000125:23:BPA73012-1407:1:1101:4450:1500 1:N:0:14
GGGGTTGATCTTCGTCGAGTACGCTCAATCGAGCAGATCGGAAGA
+
FFFFFFFFFF,,:FFFFFFFFFFFFFF:FFFFFFFFFFFFFFFFF
@FS10000125:23:BPA73012-1407:1:1101:4580:1500 1:N:0:14
GGGGGGGGAACTTCGTCGAGTACGCTCAATGGTGGAGATTGGAAG
+
FFFFFFFFFFF::FF:FFFFFFFFF,FFFFFFFFFFFFFFFFFFF
@FS10000125:23:BPA73012-1407:1:1101:4610:1500 1:N:0:14
GGGGGTACAACTTCGTCGAGTACGCTCAATAAGCAAGATCGGAAG
+
FFFFFFFFFF:,,FF:FFFFFFFFF,FFFFFFFFFFFFFFFFFFF
@FS10000125:23:BPA73012-1407:1:1101:4740:1500 1:N:0:14
GGGCGTCAACTTCGTCGAGTACGCTCAAGGTAGTAGATCGGAAGA
+
FFFFFFFFFF:,FFFFFFFFFFFFFFFFFFFFFFFFFFFFFF:FF
@FS10000125:23:BPA73012-1407:1:1101:5440:1500 1:N:0:14
GGGGTCGAAACTTCGTCGAGTACGCTCAAACGATAAGATCGGAAG
+
FFFFFFFFFF,,,:F:FFFFFFFFF,FFFFFFFFFFFFFFFF:,F
@FS10000125:23:BPA73012-1407:1:1101:5500:1500 1:N:0:14
GGGGACCAAACATCGTCGAGTACGCTCAAATACAGAGATCGGAAG
+
FFFFFFFFFF:,:FF,FFFFFFFFF,FFFFFFFFFFFFFFFFFFF
@FS10000125:23:BPA73012-1407:1:1101:5760:1500 1:N:0:14
GGGGGCTTAACTTCGTCGAGTACGCTCAATATGGAAGATCGGAAG
+
FF:FFF,FFFF:FFFFFFF,FFFFFFFF,FFFFFFFFFFFFFFFF
@FS10000125:23:BPA73012-1407:1:1101:6520:1500 1:N:0:14
GGGGGCCCAACTTCGTCGAGTACGCTCAACGGTTCAGATCGGAAG
+
FFFFFFFFFF:::FF:FFFFFFFFF:FFFFFFFFFFFFFFFFFFF
@FS10000125:23:BPA73012-1407:1:1101:7730:1500 1:N:0:14
GGGGAATAAACTTCGTCGAGTACGCTCAAAATCTAAGATCGGAAG
+
FFFFFFFFFFF:FFFFFFFFFFFFF,FFFFFFFFFFFFFFFFFFF
@FS10000125:23:BPA73012-1407:1:1101:7830:1500 1:N:0:14
GGGGGCAGAACTTCGTCGAGTACGCTCAATGATTAAGATCGGAAG
+
:,FF,:FFFF,:FFFFFF:,FFFFF,FFFFFFFFF:,FFFF,F:F
@FS10000125:23:BPA73012-1407:1:1101:8080:1500 1:N:0:14
GGGGATAGAACTTCGTCGAGTACGCTCAAGATTCAAGATCGGAAG
+
FFFFFFFFFF:,:FF:FFFFFFFFF,FFFFFFFFFFFFFFFFFFF
@FS10000125:23:BPA73012-1407:1:1101:8090:1500 1:N:0:14
GGGTGCAAACTTCGTCGAGTACGCTCAAATTGGTAGATCGGAAGA
+
FFFFFF:FFFFFFFFFFFFFFFFFFFFFFFFFFFFFF,FFFFFFF
@FS10000125:23:BPA73012-1407:1:1101:8440:1500 1:N:0:14
GGGGATCAACTTCGTCGAGTACGCTCAACGTAGTAGATCGGAAAA
+
FFFFFFFFFFF:FFFFFFFFFFFFFFFFFFFFFFFFF,FFFF:FF
@FS10000125:23:BPA73012-1407:1:1101:8540:1500 1:N:0:14
GGGAACTTCGTCGAGTACGCTCAAGCCGCTAGATCGGAAGAGCAC
+
FFFFFFFFFF,:F,FFF:FFFF:FF:FFFFFFFFFFFFFF:F,F:
@FS10000125:23:BPA73012-1407:1:1101:9110:1500 1:N:0:14
GGGGAAATAACTTCGTCGAGTACGCTCAATGGGATAGATCGGAAG
+
FFFFFFFFFF:,,FF:FFFFFFFFF,FFFFFFFFFFFFFFFFFFF
@FS10000125:23:BPA73012-1407:1:1101:10010:1500 1:N:0:14
GGGGAACTTCGTCGAGTACGCTCAAAGTTTGAGATCGGAAGAGCA
+
FFFFFFFFFFF,:FFFFF,,FFFFFFF:FFFFFFF,FFFFFFF,F
@FS10000125:23:BPA73012-1407:1:1101:11680:1500 1:N:0:14
GGGGCAAACTTCGTCGAGTACGCTCAACTTAAGAGATCGGAAGAG
+
FFFFFFFFFF::F:FFFF:FFFFFFFF:FFFFFFFF,FFF:FFFF
@FS10000125:23:BPA73012-1407:1:1101:12050:1500 1:N:0:14
GGGGTGTCAACTTCGTCGAGTACGCTCAAACATATAGATCGGAAG
+
FF:FFFFFFF:,,FF,FFFFFFFFF,FFFFFFFFFFFFFFFFFFF
@FS10000125:23:BPA73012-1407:1:1101:12310:1500 1:N:0:14
GATGAAGTAACTTCGTCGAGTACGCTCAAAAAAATAGATCGGAAG
+
,,::FFFFFFFF::F,FF:,FF:FF,FFFFFFFFFFFFFF:FF::
@FS10000125:23:BPA73012-1407:1:1101:13450:1500 1:N:0:14
GGGGGCGCCAACTTCGTCGAGTACGCTCAAATAATGAGATCGGAA
+
FF,FFFFFFFFF,:FFF:FFFF:FFFFFFFFFFFFFFFFF,FFFF
@FS10000125:23:BPA73012-1407:1:1101:13900:1500 1:N:0:14
GGGGACCTAACTTCGTCGAGTACGCTCAATGGTTCAGATCGGAAG
+
FFFFFFFFFF::,FF:FFFFFFFFF,FFFFFFFFFFFFFFFFFFF
@FS10000125:23:BPA73012-1407:1:1101:14270:1500 1:N:0:14
GGGGACCTAACTTCGTCGAGTACGCTCAAGTTAATAGATCGGAAG
+
FFFFFFFFFFF,:FF:FFFFFFFFF,FFFFFFFFFFFFFFFFFFF
@FS10000125:23:BPA73012-1407:1:1101:14810:1500 1:N:0:14
GGGCTAAACTTCGTCGAGTACGCTCAAACCAACAGATCGGAAGAG
+
FFFFFFFFF:,FF,FFFF:FFFFFFF,:FFFFFFFF:FFF:FFFF
@FS10000125:23:BPA73012-1407:1:1101:15340:1500 1:N:0:14
GGGGGGGCAACTTCGTCGAGTACGCTCAAATGATTAGATCGGAAG
+
FFFFFFFFFF:::FF,FFFFFFFFF,FFFFFFFFFFFFFFFFFFF
@FS10000125:23:BPA73012-1407:1:1101:15360:1500 1:N:0:14
GGGGAACTTCGTCGAGTACGCTCAAGTGATCAGATCGGAAGAGCT
+
F:,FFFFFFFF,FFFFFF,,FFFFFFFFFFFFFFF,FFFFFFF,,
@FS10000125:23:BPA73012-1407:1:1101:15810:1500 1:N:0:14
GGGGGGGGAACCTCTTTCGAGTACGCTCAATGTAAGAGATCGGAA
+
FFFFFFFF:FFF:FF,F,FFFFFFFFF,FFFFFFFFFFFF,FFF:
@FS10000125:23:BPA73012-1407:1:1101:16430:1500 1:N:0:14
GGGGGTTTAACTTCGTCGAGTACGCTCAATACAAAAGATCGGAAG
+
F:,FF,FFFFF::,F,F:F,FF,FF,F:FFFFFF,FFFFF,FFF:
@FS10000125:23:BPA73012-1407:1:1101:1190:1510 1:N:0:14
GGGGAGATAACTTCGTCGAGTACGCTCAAATCTAAAGATCGGAAG
+
FFFFFFFFFFF::FFFFFF,FFFFF:FFFFFFFFFFFFFFFFFFF
@FS10000125:23:BPA73012-1407:1:1101:1450:1510 1:N:0:14
GGGGATGATCTTCGTCGAGTACGCTCAATTTTTCAGATCGGAAGA
+
F:,FFFFFFF::FFFFFFFFFFFFFFF:FFFFFFFFFFFFF:FFF
@FS10000125:23:BPA73012-1407:1:1101:2020:1510 1:N:0:14
GGGGTGCAACTTCGTCGAGTACGCTCAAAATTGAAGATCGGAAGA
+
FFFFFFFFFF::FFFFFFFFFFFFFFF:FFFFFFFFFFFFFFFFF
@FS10000125:23:BPA73012-1407:1:1101:2660:1510 1:N:0:14
GGGGAGGTAACTTCGTCGAGTACGCTCAATTGTCTAGATCGGAAG
+
FFFFFFFFFF:,:FF,FFFFFFFFF,FFFFFFFFFFFFFFFFFFF
@FS10000125:23:BPA73012-1407:1:1101:3130:1510 1:N:0:14
GGGAGTTAACTTCGTCGAGTACGCTCAAGGAATGAGATCGGAAGA
+
F,,,FFFFFF::FFFFFFFFFFFFFFFFFFFFFFFFFFFFFFFFF
@FS10000125:23:BPA73012-1407:1:1101:3220:1510 1:N:0:14
GGGGGGTCAACTTCGTCGAGTACGCTCAAGTGTGCAGATCGGAAG
+
FFFFFFFFFF,::FF:FFFFFFFFF:FFFFFFFFFFFFFFFFFFF
@FS10000125:23:BPA73012-1407:1:1101:3560:1510 1:N:0:14
GGGGTACAAACTTCGTCGAGTACGCTCAAGTACGGAGATCGGAAG
+
FFFFFFFFFF:,:FF:FFFFFFFFF:FFFFFFFFFFFFFFFFFFF
@FS10000125:23:BPA73012-1407:1:1101:4080:1510 1:N:0:14
GGGGAACTTCGTCGAGTACGCTCAAACGAACAGATCGGAAGAGCA
+
FFFFFFFFFFF,:FFFFF,,FFFFFFFFFFFFFFF,FFFFFFF,:
@FS10000125:23:BPA73012-1407:1:1101:4120:1510 1:N:0:14
GGGGTCCAAACTTCGTCGAGTACGCTCAAATCTAAAGATCGGAAG
+
FFFFFFFFFF:,:FF:FFFFFFFFF,FFFFFFFFFFFFFFFFFFF
@FS10000125:23:BPA73012-1407:1:1101:4930:1510 1:N:0:14
GGGGGTTTAACTTCGTCGAGTACGCTCAAGTGTATAGATCGGAAG
+
FF:FFFFFFF:,,FF:FFFFFFFFF,FFFFFFFFFFFFFFFFFFF
@FS10000125:23:BPA73012-1407:1:1101:5090:1510 1:N:0:14
GGGGTGGTAACTTCGTCGAGTACGCTCAAGGAACCAGATCGGAAG
+
F,,FFFFFFF:,:FF:FFFFFFFFF,FFFFFFFFFFFFFFFFFFF
@FS10000125:23:BPA73012-1407:1:1101:5650:1510 1:N:0:14
GGGGAACTTCGTCGAGTACGCTCAAACGGTTAGATCGGAAGAGCA
+
F::FFFFFFFF,FFFFFF,,FFFFFFFFFFFFFFF,FFFFFFF,,
@FS10000125:23:BPA73012-1407:1:1101:5740:1510 1:N:0:14
GGGGGCTCACCTTCGTCGAGTACGCTCAAACAGGAAGATCGGAAG
+
FFFFFFFFFFF,:FF:FFFFFFFFF:FFFFFFFFFFFFFFFFFFF
@FS10000125:23:BPA73012-1407:1:1101:5850:1510 1:N:0:14
GGGGCATCAACTTCGTCGAGTACGCTCAAGTATCAAGATCGGAAG
+
FF,FFFFFFFF,FFF:FFFFFFFFF,FFFFFFFFFFFFFFFFFFF
@FS10000125:23:BPA73012-1407:1:1101:6970:1510 1:N:0:14
GGGGGGGCAACTTCGTCGAGTACGCTCAAGCCTAAAGATCGGAAG
+
FF:F:,:FFFF:FFF:FFF:FFFFF:FFFFFFFFFFFFFFFFFFF
@FS10000125:23:BPA73012-1407:1:1101:7530:1510 1:N:0:14
GGGGTAATAACTTCGTCGAGTACGCTCAAATGTTGAGATCGGAAG
+
FF,FFFFFFFF:FFF:FFFFFFFFF,FFFFFFFFFFFFFFFFFFF
@FS10000125:23:BPA73012-1407:1:1101:7720:1510 1:N:0:14
GGGGAGCTAACTTCGTCGAGTACGCTCAAGTATGGAGATCGGAAG
+
FFFFFFFFFF:,:FF:FFFFFFFFF,FFFFFFFFFFFFFFFFFFF
@FS10000125:23:BPA73012-1407:1:1101:8930:1510 1:N:0:14
GGGGTGTAAACTTCGTCGAGTACGCTTAACGAGAAAGATCGGAAG
+
FFFFFFFFFF:,:FF:FFFFFFFFF:FFFFFFFFFFFFFFFFFFF
@FS10000125:23:BPA73012-1407:1:1101:9840:1510 1:N:0:14
GGGGCTCTAGCTTCGTCGAGTACGCTCAATAGCCTAGATCGGAAG
+
FFFFFFFFFF:::FF:FFFFFFFFF,FFFFFFFFFFFFFFFFFFF
@FS10000125:23:BPA73012-1407:1:1101:9850:1510 1:N:0:14
GGGGGTGAACTTCGTCGAGTACGCTCAAGTTTTTAGATCGGAAGA
+
FFFFFFFFFF,:FFFFFFFFFFFFFFFFFFFFFFFFFFFFFFFFF
@FS10000125:23:BPA73012-1407:1:1101:9980:1510 1:N:0:14
GGGGCCCAAACTTCGTCGAGTACGCTCAATATTGAAGATCGGAAG
+
FFFFFFFFFF:,:FF:FFFFFFFFF,FFFFFFFFFFFFFFFFFFF
@FS10000125:23:BPA73012-1407:1:1101:10050:1510 1:N:0:14
GGGGGATGAACTTCGTCGAGTACGCTCAATTGTCGAGATCGGAAG
+
FFFFFFFFFF:,:FF:FFFFFFFFF,FFFFFFFFFFFFFFFFFFF
@FS10000125:23:BPA73012-1407:1:1101:10640:1510 1:N:0:14
GGGGGTTCAACTTCGTCGAGTACGCTCAACCAAAGAGATCGGAAG
+
F,,FFFFFFF:::FF:FFFFFFFFF,FFFFFFFFFFFFFFFFFFF
@FS10000125:23:BPA73012-1407:1:1101:10930:1510 1:N:0:14
GGGGTATAAACTTCGTCGAGTACGCTCAACAGATGAGATCGGAAG
+
FFFFFFFFFFF,:FF:FFFFFFFFF,FFFFFFFFFFFFFFFFFFF
@FS10000125:23:BPA73012-1407:1:1101:11520:1510 1:N:0:14
GGGGATAAAACTTCGTCGAGTACGCTCAATGCCGGAGATCGGAAG
+
FF:FFFFFFF:,:FF:FFFFFFFFF,FFFFFFFFFFFFFFFFFFF
@FS10000125:23:BPA73012-1407:1:1101:11740:1510 1:N:0:14
GGGCCTCAACTTCGTCGAGTACGCTCAACACATGAGATCGGAAGA
+
FFFFFFFFFF:,FFFFFFFFFFFFFFFFFFFFFFFFFFFFFF:FF
@FS10000125:23:BPA73012-1407:1:1101:12360:1510 1:N:0:14
GGGGGTGGAACTTCGTCGAGTACGCTCAACAACCTAGATCGGAAG
+
:,,FFFFFFFF::FF,FFFFFFFFF,FFFFFFFFFFFFFFFFFFF
@FS10000125:23:BPA73012-1407:1:1101:12700:1510 1:N:0:14
GGGGGCGCACCTTCGTCAAGTACGCTCAATGTCTAAGATCGGAAG
+
FFFF,:,FF:FF:FFFFFFFFFFFF:FFFF,F:,,FFFFFFFFFF
@FS10000125:23:BPA73012-1407:1:1101:13500:1510 1:N:0:14
GGGGTCTGCTCTTCGTCGAGTACGCTCAAGTTCACAGATCGGAAG
+
FFFFFFFFFF:,,FF:FFFFFFFFF,FFFFFFFFFFFFFFFFFFF
@FS10000125:23:BPA73012-1407:1:1101:13540:1510 1:N:0:14
GGGGGCCGACCTTCGTCGAGTACGCTCAAAGAATTAGATCGGAAG
+
FFFFFFFFFFF,:FF,FFFFFFFFF,FFFFFFFFFFFFFFFFFFF
@FS10000125:23:BPA73012-1407:1:1101:13690:1510 1:N:0:14
GGGGGGTGAACTTCGTCGAGTACGCTCAAGATCGGAGATCGGAAG
+
FF,FFFFFFFF::FF:FFFFFFFFF,FFFFFFFFFFFFFFFFFFF
@FS10000125:23:BPA73012-1407:1:1101:14180:1510 1:N:0:14
GGGGGGCTCAACTTCGTCGAGTACGCTCAAAACTTAAGATCGGAA
+
FFFFFFFFFF:F:FFFF:FFFFFFFFF:FFFFFFFFFFFF,FFF:
@FS10000125:23:BPA73012-1407:1:1101:14320:1510 1:N:0:14
GGGGGCCGAACTTCGTCGAGTACGCTCAATCACCGAGATCGGAAG
+
F:,FFFFFFFF::FF:FFFFFFFFF,FFFFFFFFFFFFFFFFFFF
@FS10000125:23:BPA73012-1407:1:1101:14370:1510 1:N:0:14
GGGGCTCTAACTTCGTCGAGTACGCTCAAACTAAAAGATCGGAAG
+
FFFFFFFFFFF::FF:FFFFFFFFF,FFFFFFFFFFFFFFFFFFF
@FS10000125:23:BPA73012-1407:1:1101:14690:1510 1:N:0:14
GGGGCATGAACTTCGTCGAGTACGCTCAAATTGATAGATCGGAAG
+
F:FFFFFFFFF,:FF,FFFFFFFFF,FFFFFFFFFFFFFFFFFFF
@FS10000125:23:BPA73012-1407:1:1101:15590:1510 1:N:0:14
GATGATAGAACTTCGTCGAGTACGCTCAAACAAAAAGATCGGAAG
+
:,::FFFFFFFF:FF:FF:FFFFFF,FFFFFFFFFFFFFFFFFF:
@FS10000125:23:BPA73012-1407:1:1101:16300:1510 1:N:0:14
GGGGGAGTAACTTTGTCGAGTACGCACAACAAACTAGATCGGAAG
+
FF:FFFFFFF:FF,F,FFF:FFFFF,FFFFFFFFFFFFFFFFFFF
@FS10000125:23:BPA73012-1407:1:1101:3090:1520 1:N:0:14
GGGGTATGAACTTCGTCGAGTACGCTCAAGGGCAAAGATCGGAAG
+
F:,FFFFFFF:,:FF:FFFFFFFFF,FFFFFFFFFFFFFFFFFFF
@FS10000125:23:BPA73012-1407:1:1101:3110:1520 1:N:0:14
GATGACTTCGTCGAGTACGCTCAATTGCCGAGATCGGAAGAGCAC
+
:,F:FFFFFFFFF,FFF,FFFF,FFFF:FFFFFFFFFFFF,F,F,
@FS10000125:23:BPA73012-1407:1:1101:3770:1520 1:N:0:14
GGGGACTAAACTTCGTCGAGTACGCTCAAATTAAGAGATCGGAAG
+
:,,FFFFFFFF::FF:FFF,FFFFF,FFFFFFFFFFFFFFFFFFF
@FS10000125:23:BPA73012-1407:1:1101:4240:1520 1:N:0:14
GGGGTTCTAACTTCGTCGAGTACGCTCAATTTCATAGATCGGAGA
+
FFFFFFFFFF:,,FF,FFFFFFFFF,FFFFFFFFFFFFFFFFFFF
@FS10000125:23:BPA73012-1407:1:1101:5000:1520 1:N:0:14
GGGGTAGTAACTTCGTCGAGTACGCTCAAAACGTGAGATCGGAAG
+
FF:FFFFFFF,,:FF:FFFFFFFFF,FFFFFFFFFFFFFFFFFFF
@FS10000125:23:BPA73012-1407:1:1101:5100:1520 1:N:0:14
GGGGGTGGAACTTCGTCGAGTACGCTCAAAAATACAGATCGGAAG
+
FFFFFFFFFF:,:FF:FFFFFFFFF,FFFFFFFFFFFFFFFFFFF
@FS10000125:23:BPA73012-1407:1:1101:5320:1520 1:N:0:14
GGGGATTTATCTTCGTCGAGTACGCTCAATAATAAAGATCGGAAG
+
FFFF:F,:F,FFFFFFFFF,FFFFFFFFF,,:F,FFFFFFF:FF,
@FS10000125:23:BPA73012-1407:1:1101:6090:1520 1:N:0:14
GGGGTATAACTTCGTCGAGTACGCTCAAGCGACAAGATCGGAAGA
+
FFFFFF:,,FF:FFFFFFFFFFFFFFFFFFF:FFFFFFFFFFFFF
@FS10000125:23:BPA73012-1407:1:1101:6290:1520 1:N:0:14
GGGGTCCAAACTTCGTCGAGTACGCTCAATACTTAAGATCGGAAG
+
FFFFFFFFFFF,:FFFFFFFFFFFF:FFFFFFFFFFFFFFFFFFF
@FS10000125:23:BPA73012-1407:1:1101:6860:1520 1:N:0:14
GGGGCGCAAACTTCGTCGAGTACGCTCAAGGGTTCAGATCGGAAG
+
FFFFFFFFFF:::FF:FFFFFFFFF,FFFFFFFFFFFFFFFFFFF
@FS10000125:23:BPA73012-1407:1:1101:7270:1520 1:N:0:14
GGGGACTTCGTCGAGTACGCTCAAATTACAAGATCGGAAGAGCAC
+
FF:FFFFFFF,FF:F:F,FFFF:FF,F:FFFFFFFFFFFF:F,F:
@FS10000125:23:BPA73012-1407:1:1101:7770:1520 1:N:0:14
GGGGCCTCAACTTCTGAGTACGCTCAATAACCTAGATCGGAAGAG
+
FFFFFFFFFFF,:FFFFF:FFFFFFF:,FFFFFFFF,FFF:FFFF
@FS10000125:23:BPA73012-1407:1:1101:7980:1520 1:N:0:14
GGGGGATCAACTTCGTCGAGTACGCTCAAGTCAAGAGATCGGAAG
+
FFFFFFFFFFF,:FF,FFFFFFFFF,FFFFFFFFFFFFFFFFFFF
@FS10000125:23:BPA73012-1407:1:1101:8080:1520 1:N:0:14
GGGGACGAAACTTCGTCGAGTACGCTCAAAATGAGAGATCGGAAG
+
FF:FFF,,FFF::FF:FFFFFFFFF,FFF::FFFFFFFFFFFFFF
@FS10000125:23:BPA73012-1407:1:1101:8120:1520 1:N:0:14
GGGCTCGAACTTCGTCGAGTACGCTCAATGAATTAGATCGGAAGA
+
FFF,FFFFFF::FFFFFFFFFFFFFFF:FFFFFFFFFFFFFFFFF
@FS10000125:23:BPA73012-1407:1:1101:8200:1520 1:N:0:14
GGGGGATCAACTTCGTCGAGTACGCTCAAGGCTAAAGATCGGAAG
+
FF:FFFFFFFF,:FF:FFFFFFFFF,FFFFFFFFFFFFFFFFFFF
@FS10000125:23:BPA73012-1407:1:1101:8610:1520 1:N:0:14
GGGGCTGAAACTTCGTCGAGTACGCTCAAGTTTCGAGATCGGAAG
+
FFFFFFFFFFF::FFFFFF:FFFFF:FFFFFFFFFFFFFFFFFFF
@FS10000125:23:BPA73012-1407:1:1101:9060:1520 1:N:0:14
GGGGGTATAACTTCGTCGAGTACGCTCAACAGAGGAGATCGGAAG
+
FFFFFFFFFF:,:FF:FFFFFFFFF,FFFFFFFFFFFFFFFFFFF
@FS10000125:23:BPA73012-1407:1:1101:9700:1520 1:N:0:14
GGGGGGATAACTTCGTCGAGTACGCTCAATAGAACAGATCGGAAG
+
FFFF,,,,F:FFFF,FF:F:F:F:FFFF,FF,F:FFF:FFF:FF,
@FS10000125:23:BPA73012-1407:1:1101:10260:1520 1:N:0:14
GGGGAGTAAACTTCGTCGAGTACGCTCGAGATCGGAAGAGCACAC
+
FFFFFFFFFFF:FFF:FFFFFFFFF,FFFFFFFFFFFFFF,F,F,
@FS10000125:23:BPA73012-1407:1:1101:10900:1520 1:N:0:14
GGGGCGGAAACTTCGTCGAGTACGCTCAACAAAAAAGATCGGAAG
+
FFFFFFFFFF::,FF,FFFFFFFFF,FFFFFFFFFFFFFFFF:FF
@FS10000125:23:BPA73012-1407:1:1101:11060:1520 1:N:0:14
GGGATACAAGTTCGTCGAGTACGCTCAAAATAGGAGATCGGAAGA
+
FFFFFFFFFF::FFFFFFFFFFFFFFF:FFFFFFFFFFFFFFFFF
@FS10000125:23:BPA73012-1407:1:1101:11260:1520 1:N:0:14
GGGGGGCAAAACTTCGTCGAGTACGCTCAATAACCAAGATCGGAA
+
FF:F,FFFFFFF::FFF:FFFFFFFFFFFFFFFFFFFFFF:FFFF
@FS10000125:23:BPA73012-1407:1:1101:11440:1520 1:N:0:14
GGGGAACTTCGTCGAGTACGCTCAAGTATTGAGATCGGAAGAGCA
+
F:,FFFFFFFF,FFFFFF,,FFFFFFF:FFFFFFF,FFF:FFF,,
@FS10000125:23:BPA73012-1407:1:1101:11500:1520 1:N:0:14
GGGGGTCCAACTTCGTCGGACGCTCAAATTGTAAGATCGGAAGAG
+
FFFFFFFFFF:,:FF,FFFFFFFFFFF,FFFFFFFF,FFF:FFFF
@FS10000125:23:BPA73012-1407:1:1101:11720:1520 1:N:0:14
GGGGGTAACTTCGTCGAGTACGCTCAATTGTTCAGATCGGAAGAG
+
FF,FFFFFFF,FF:FFFF:FFFFFFF:,FFFFFFFF,FFF:FFFF
@FS10000125:23:BPA73012-1407:1:1101:13220:1520 1:N:0:14
GGGGCAAGACTTCGTCGAGTACGCTCAAAGTTGTAGATCGGAAGA
+
FFFFFFFFFF,,:FF:FFFFFFFFFFF:FFFFFFFFFFFFFF:FF
@FS10000125:23:BPA73012-1407:1:1101:14130:1520 1:N:0:14
GGGGGTCGAACTTCGTCGAGTACGCTCAATTCATAAGATCGGAAG
+
FFFFFFFFFFF,:FF:FFFFFFFFF,FFFFFFFFFFFFFFFFFFF
@FS10000125:23:BPA73012-1407:1:1101:14740:1520 1:N:0:14
GGGGGCAAAACTTCGTCGAGTACGCTCAATACGATAGATCGGAAG
+
FFFFFFFFFF:,,FF,FFFFFFFFF,FFFFFFFFFFFFFFFFFFF
@FS10000125:23:BPA73012-1407:1:1101:15440:1520 1:N:0:14
GGGGACTAAACTTCGTCGAGTACGCTCAATACGGTAGATCGGAAG
+
F,,FFFFFFFF::FF,FFFFFFFFF,FFFFFFFFFFFFFFFFFFF
@FS10000125:23:BPA73012-1407:1:1101:1510:1530 1:N:0:14
GGGGCAAAACTTCGTCGAGTACGCTCAATTGGACAGATCGGAAGA
+
F,,FFFFFFFF:FFFFFFFFFFFFFFFFFFFFFFFFFFFFF,FF:
@FS10000125:23:BPA73012-1407:1:1101:1740:1530 1:N:0:14
GGGGGTGAAACTTCGTCGAGTACGCTCAAAAGTATAGATCGGAAG
+
FFFFFFFFFFF::FF:FFFFFFFFF,FFFFFFFFFFFFFFFFFFF
@FS10000125:23:BPA73012-1407:1:1101:1860:1530 1:N:0:14
GGGTATCAACTTCGTCGAGTACGCTCAACTTGAGAGATCGGAAGA
+
FFF,FFFFFF::FFFFFFFFFFFFFFFFFFFFFFFFFFFFFF:FF
@FS10000125:23:BPA73012-1407:1:1101:1880:1530 1:N:0:14
GGGCGACGCTCTTCCGATCTGGGGCAACAACTTCGTCGAGTACGC
+
FFFFFFFFFF:FF:FFF::FFFFFFFF:FFFFFFF:,FFF,F,F,
@FS10000125:23:BPA73012-1407:1:1101:3280:1530 1:N:0:14
GGGGGAAAAACTTCGTCGAGTACGCTCAAAGTTGTAGATCGGAAG
+
FFFFFFFFFF::,FF:FFFFFFFFF,FFFFFFFFFFFFFFFFFFF
@FS10000125:23:BPA73012-1407:1:1101:3380:1530 1:N:0:14
GGGGGGCCAACTTCGTCGAGTACGCTCAATTATCGAGATCGGAAG
+
FFFFFFFFFF,,,FF,FFFFFFFFF,FFFFFFFFFFFFFFFFFFF
@FS10000125:23:BPA73012-1407:1:1101:3400:1530 1:N:0:14
GGGGTGTAACTTCGTCGAGTTACGCTCAATTTTAAAGATCGGAAG
+
FFFF,FFFF::,FFFFFFFFFFFFF,FFFFFF:FFFFFFFFFFFF
@FS10000125:23:BPA73012-1407:1:1101:3620:1530 1:N:0:14
GGGGTGTCAACTTCGTCGAGTACGCTCAACAGAAAAGATCGGAAG
+
FFFFFFFFFF,,:FF:FFFFFFFFF,FFFFFFFFFFFFFFFFFFF
@FS10000125:23:BPA73012-1407:1:1101:4360:1530 1:N:0:14
GGGGAAAGAACTTCGTCGAGTACGCTCAAGGGTTGAGATCGGAAG
+
FFFFFFFFFFF::FF:FFFFFFFFF,FFFFFFFFFFFFFFFFFFF
@FS10000125:23:BPA73012-1407:1:1101:4390:1530 1:N:0:14
GGGGGCTCAACTTCGTCGAGTACGCTCAATGTAATAGATCGGAAG
+
FF:FFFFFFF:,,FF:FFFFFFFFF,FFFFFFFFFFFFFFFFFFF
@FS10000125:23:BPA73012-1407:1:1101:4540:1530 1:N:0:14
GGGGGACCAACTTCGTCGAGTACGCTCAAATGGATAGATCGGAAG
+
FFFF,FFFFF:::FF:FFFFFFFFF,FFF:FFFFFFFFFFFFFFF
@FS10000125:23:BPA73012-1407:1:1101:5050:1530 1:N:0:14
GGGGCAACTTCGTCGAGTACGCTCAAGTTACAAGATCGGAAGAGC
+
FFFFF,F,,,FF:FF:,:FF:,F:,F:F::,,FFFFF::,FFF:F
@FS10000125:23:BPA73012-1407:1:1101:5520:1530 1:N:0:14
GGGGATGCATTCGTCGAGTACGCTCAAGGTGTAAGATCGGAAGAG
+
FFFF:FFFFFFFFFFFFF:FFFFFFFFFFFFFFFFF::FF:FFFF
@FS10000125:23:BPA73012-1407:1:1101:6280:1530 1:N:0:14
GGGGGGTCAACTTCGTCGAGTACGCTCAATTGTGTAGATCGGAAG
+
FFFFFFFFFF:,,FF:FFFFFFFFF,FFFFFFFFFFFFFFFFFFF
@FS10000125:23:BPA73012-1407:1:1101:6300:1530 1:N:0:14
GGGGACGAACTTCGTCGAGTACGCTCAATCGCCAAGATCGGAAGA
+
FFF:,,FFFF::FFFFFFFFFFFFFFF::FFF,,FFFFFFFFFFF
@FS10000125:23:BPA73012-1407:1:1101:6560:1530 1:N:0:14
GGGTGGTAACTTCGTCGAGTACGCTCAAGAGTTGAGATCGGAAGA
+
FFFF:FFFFFFFFFFFFFFFFFFFFFFFFFFFFFFFFFFFFFFFF
@FS10000125:23:BPA73012-1407:1:1101:6690:1530 1:N:0:14
GGGGGAGGAACTTCGTCGAGTACGCTCAATGATGGAGATCGGAAG
+
FFFFFFFFFF:::FF:FFFFFFFFF,FFFFFFFFFFFFFFFFFFF
@FS10000125:23:BPA73012-1407:1:1101:6960:1530 1:N:0:14
GGGGACTTAACTTCGTCGAGTACGCTCAACATCAGAGATCGGAAG
+
FFFFFFFFFF,,:FF,FFFFFFFFF,FFFFFFFFFFFFFFFFFFF
@FS10000125:23:BPA73012-1407:1:1101:7130:1530 1:N:0:14
GGGGCATTAACTTCGTCGAGTACGCTCAAATAACAAGATCGGAAG
+
FFFFFFFFFF:,,FF:FFFFFFFFF,FFFFFFFFFFFFFFFFFFF
@FS10000125:23:BPA73012-1407:1:1101:7310:1530 1:N:0:14
GGGGCACAACTTCGTCGAGTACGCTCAACATATCAGATCGGAAGA
+
FFFFFFFFFF:::FFFFFFFFFFFFFFFFFFFFFFFFFFFFF:FF
@FS10000125:23:BPA73012-1407:1:1101:7650:1530 1:N:0:14
GGGGCAGAACTTCGTCGAGTACGCTCAATTTTCGAGATCGGAAGA
+
FFFFFFFFFF::FFFFFFFFFFFFFFF:FFFFFFFFFFFFFFFFF
@FS10000125:23:BPA73012-1407:1:1101:7690:1530 1:N:0:14
GGGGACTAAACTTCGTCGAGTACGCTCAACTTAAAGATCGGAAGA
+
FF:FFFFFFFF:FFF:FFFFFFFFF,FFFFFFFFFFFFFFFF:FF
@FS10000125:23:BPA73012-1407:1:1101:7750:1530 1:N:0:14
GGGGGCTAAACTTCGTCGAGTACGCTCAATCTAAAAGATCGGAAG
+
FFFFFFFFFFF,:FF,FFFFFFFFF,FFFFFFFFFFFFFFFFFFF
@FS10000125:23:BPA73012-1407:1:1101:7820:1530 1:N:0:14
GGGGTATAAACTTCGTCGAGTACGCTCAATTAGACAGATCGGAAG
+
FFFFFFFFFF:::FF:FFFFFFFFF,FFFFFFFFFFFFFFFFFFF
@FS10000125:23:BPA73012-1407:1:1101:8640:1530 1:N:0:14
GGGGGTGGAACTTCGTCGAGTACGCTCAAACGATTAGATCGGAAG
+
FFFF:F:FFFFFFFFFFFF:FFFFF,FF:FFFFFFFFFFFFFFFF
@FS10000125:23:BPA73012-1407:1:1101:8670:1530 1:N:0:14
GGGGGAAGAACTTCGTCGAGTACGCTCAATTGGGGAGATCGGAAG
+
FFFFFFFFFFF,,FF:FFFFFFFFF,FFFFFFFFFFFFFFFFFFF
@FS10000125:23:BPA73012-1407:1:1101:9790:1530 1:N:0:14
GGGGATTGAACTTCGTCGAGTACGCTCAACCCCTGAGATCGGAAG
+
FF:FFFFFFFF:FFF:FFFFFFFFF:FFFFFFFFFFFFFFFFFFF
@FS10000125:23:BPA73012-1407:1:1101:10330:1530 1:N:0:14
GGGGGGGGAACTTCGTCGAGTACGCTCAAAGAATGAGATCGGAAG
+
FFFFFFFFFF:,,FF,FFFFFFFFF,FFFFFFFFFFFFFFFFFFF
@FS10000125:23:BPA73012-1407:1:1101:10520:1530 1:N:0:14
GGGGGTCCAACTTCGTCGAGTACGCTCAATTTCAAAGATCGGAAG
+
FFFFFFFFFF:,:FF:FFFFFFFFF,FFFFFFFFFFFFFFFFFFF
@FS10000125:23:BPA73012-1407:1:1101:10530:1530 1:N:0:14
GGGGTGATAACTTCGTCGAGTACGCTCAATTAGTGAGATCGGAAG
+
FFFFFFFFFF:,:FF,FFFFFFFFF,FFFFFFFFFFFFFFFFFFF
@FS10000125:23:BPA73012-1407:1:1101:10630:1530 1:N:0:14
GGGGGTGTAACTTCGTCGAGTACGCTCAATTTAGGAGATCGGAAG
+
F,,FFFFFFF::,FF,FFFFFFFFF,FFFFFFFFFFFFFFFFFFF
@FS10000125:23:BPA73012-1407:1:1101:10640:1530 1:N:0:14
GGGTATTAACTTCGTCGAGTACGCTCAAGAACAAAGATCGGAAGA
+
FFFFFF,FFFFFFFFFFFFFFFFFFFFFFFFFF:FFF,FFFFFFF
@FS10000125:23:BPA73012-1407:1:1101:10800:1530 1:N:0:14
GGGGTCAAAACTTCGTCGAGTACGCTCAATAAACAAGATCGGAAG
+
F::F,:::F:FFF:F:FF:,FFFFF:FFFF:F,FFFFFFFFFF:F
@FS10000125:23:BPA73012-1407:1:1101:10960:1530 1:N:0:14
GGGTCAAACTTCGTCGAGTACGCTCAAGTATTGTGATCGGAAGAG
+
FF:,F,FF,FFFFF:F:FFF,:FFF:FFF,:F,,:FF:,FFFFF,
@FS10000125:23:BPA73012-1407:1:1101:12460:1530 1:N:0:14
GGGGAGGCAACTTCGTCGAGTACGCACAAGAAACAAGATCGGAAG
+
FFFFFFFFFFF,,FF,FFFFFFFFF,FFFFFFFFFFFFFFFFFFF
@FS10000125:23:BPA73012-1407:1:1101:12710:1530 1:N:0:14
GGAGTTAACTTCGTCGAGTACGCTCAAGTTTTAAGATCGGAAGAG
+
:,,FFFFFFF,FF:FFFF,FFFFFFFFFFFFFFFFF,FFF,FFF:
@FS10000125:23:BPA73012-1407:1:1101:12860:1530 1:N:0:14
GGGGCTCGAACTTCGTCGAGTACGCTCAAAACTAAAGATCGGAAG
+
FFFFF,FFFF:,:FFFFFF,FFFFFFFFFFFFFFFFFF:FFFFFF
@FS10000125:23:BPA73012-1407:1:1101:13080:1530 1:N:0:14
GGGGGTTGAACTTCGTCGAGTACGCTCAAGCTCAAAGATCGGAAG
+
F:,FFFFFFFF,FF:FFFF:F:FFFFFFF:FFF,FF:FFF:FFF:
@FS10000125:23:BPA73012-1407:1:1101:13770:1530 1:N:0:14
GGGGCCTTAACTTCGTCGAGTACGCTCAATGATAGAGATCGGAAG
+
F:,FFFFFFFF,,FF:FFFFFFFFF,FFFFFFFFFFFFFFFFFFF
@FS10000125:23:BPA73012-1407:1:1101:13980:1530 1:N:0:14
GGGCGCGAACTTCGTCGAGTACGCTCAAAGATTAAGATCGGAAGA
+
FFFFFFFFFF::FFFFFFFFFFFFFFFFFFFFFFFFFFFFFFFFF
@FS10000125:23:BPA73012-1407:1:1101:14380:1530 1:N:0:14
GGGGGCCACAACTTCGTCGAGTACGCTCAATTAAGAAGATCGGAA
+
FFFFFFFFFFFF,:FFF:FFFFFFFFF:FFFFFFFFFFFF,FFFF
@FS10000125:23:BPA73012-1407:1:1101:15020:1530 1:N:0:14
GGGGCACTAACTTCGTCGAGTACGCTCAATGGTATAGATCGGAAG
+
FFFFFFFFFF:,,FF,FFFFFFFFF,FFFFFFFFFFFFFFFFFFF
@FS10000125:23:BPA73012-1407:1:1101:16020:1530 1:N:0:14
GGGGTATCAACTTCGTCGAGTACGCTCAAGGTATAAGATCGGAAG
+
FFFFFFFFFFF,,FF:FFFFFFFFF,FFFFFFFFFFFFFFFFFFF
@FS10000125:23:BPA73012-1407:1:1101:1150:1540 1:N:0:14
GGGGGTGGCAACTTCGTCGAGTACGCTCAATTGAGTAGATCGGAA
+
FFFFFFFFFFFF::FFF:FFFF:FFFFFFFFFFFF:FFFF,FFFF
@FS10000125:23:BPA73012-1407:1:1101:1440:1540 1:N:0:14
GGGGGTAGAATTTCGTCGAGTACGCTCAAGGGGTCAGATCGGAAG
+
F::FFFFFFFF:FFF:FFF,FFFFF,FFFFFFFFFFFFFFF:FFF
@FS10000125:23:BPA73012-1407:1:1101:1610:1540 1:N:0:14
GGGCCCTAACTTCGTCGAGTACGCTCAAATCCGTAGATCGGAAGA
+
FF:FFFFFFFFFFFFFFFFFFF:FFFF:FFFFFFFFF:FF:::FF
@FS10000125:23:BPA73012-1407:1:1101:1930:1540 1:N:0:14
GGGGCAAGAACTTCGTCGAGTACGCTCAAAATGGTAGATCGGAAG
+
FF,FFFFFFFF,:FF:FFFFFFFFF,FFFFFFFFFFFFFFFFFFF
@FS10000125:23:BPA73012-1407:1:1101:2070:1540 1:N:0:14
GGGTGCCGCAACTTCGTCGAGTACGCTCAATAATACAGATCGGAA
+
FFFFFFFFFFF:,:FFF:FFFF:FFFF:FFFFFFF,FFFF,FFFF
@FS10000125:23:BPA73012-1407:1:1101:2250:1540 1:N:0:14
GGGGTAGCAACTTCTTCGAGTACGCAAAAGAACAGATCGGAAGAG
+
FF:F,FFFFFF:,FF:FFFFFFFFFF::FFFFFFFF,FFF:FFFF
@FS10000125:23:BPA73012-1407:1:1101:2820:1540 1:N:0:14
GGGGGTAAACCTTCGTCGAGTACGCTCAACCTATGAGATCGGAAG
+
FFFF:FFFFF:,:FF,FFFFFFFFF:FFFFFFFFFFFFFFFFFFF
@FS10000125:23:BPA73012-1407:1:1101:2980:1540 1:N:0:14
GGGGGCGGAACTTCGTCGAGTACGCTCAAAGTAAGAGATCGGAAG
+
FFFFFFFFFFFFFFFFFFF,FFFFFFFFFFFF:,FFFFFFFFFFF
@FS10000125:23:BPA73012-1407:1:1101:3190:1540 1:N:0:14
GGGAGCTGGAACTTCGTCGAGTACGCTCAATAGAATAGATCGGAA
+
F,,,FFFFFFF:,:FFF:FFFF:FF:F:FFFFFFF,FFFF,FFFF
@FS10000125:23:BPA73012-1407:1:1101:4050:1540 1:N:0:14
GGGGCGAGAACTTCGTCGAGTACGCTCAATCTTAAAGATCGGAAG
+
FFFFFFFFFFF::FFFFFFFFFFFF,FFFFFFFFFFFFFFFFFFF
@FS10000125:23:BPA73012-1407:1:1101:4540:1540 1:N:0:14
GGGGGTAGAACTTCGTCGAGTACGCTCAATCATAGAGATCGGAAG
+
FFFFFFFFFF:,,FF:FFFFFFFFF,FFFFFFFFFFFFFFFFFFF
@FS10000125:23:BPA73012-1407:1:1101:5160:1540 1:N:0:14
GGGGGCAAAACTTCGTCGAGTACGCTCAAACGGTGAGATCGGAAG
+
FF:FFFFFFF,,,FF,FFFFFFFFF,FFFFFFFFFFFFFFFFFFF
@FS10000125:23:BPA73012-1407:1:1101:5300:1540 1:N:0:14
GGGGCCAGAACTTCGTCGAGTACGCTCAAGAATCAAGATCGGAAG
+
FFFFFFFFFF,,:FF:FFFFFFFFF,FFFFFFFFFFFFFFFFFFF
@FS10000125:23:BPA73012-1407:1:1101:5410:1540 1:N:0:14
GGGTGGAAACTTCGTCGAGTACGCTCAAATTCTTAGATCGGAAGA
+
FFFFFFFFFF,,FFFFFFFFFFFFFFF:FFFFFFFFFFFFFFFFF
@FS10000125:23:BPA73012-1407:1:1101:5700:1540 1:N:0:14
GGGGGTTTAAGTTCGTCGAGTACGCTCAACTTATGAGATCGGAAG
+
FFFFFFFFFFF,:FF:FFFFFFFFF,FFFFFFFFFFFFFFFFFFF
@FS10000125:23:BPA73012-1407:1:1101:5750:1540 1:N:0:14
GGTGATTGAACTTCGTCGAGTACGCTCAAAAGGGGAGATCGGAAG
+
:,,FFFF:FFF:::F:FFFFFFFFF,FFFFFFFFFFFFFF:FFFF
@FS10000125:23:BPA73012-1407:1:1101:5800:1540 1:N:0:14
GGGGAATAACTTCGTCGAGTACGCTCAAAATCTAAGATCGGAAGA
+
FFFFFFFFFF:,FFFFFFFFFFFFFFFFFFFFFFFFFFFFFFFFF
@FS10000125:23:BPA73012-1407:1:1101:5970:1540 1:N:0:14
GGGGGGGGATTTTCGTCGAGTACGCTCAAGAATGAAGATCGGAAG
+
FF:FFFFFFFFF:FF:FFFFFFFFF:FFFFFFFFFFFFFFFFFFF
@FS10000125:23:BPA73012-1407:1:1101:6100:1540 1:N:0:14
GGGGCATAACTTCGTCGAGTACGCTCAAGTTAATAGATCGGAAGA
+
FFFFFF:FFF:,FFFFFFFFFFFFFFFFFFFFFFFFFFFFFFFFF
@FS10000125:23:BPA73012-1407:1:1101:6420:1540 1:N:0:14
GGGGAACTTCGTCGAGTACGCTCAATTGAGGAGATCGGAAGAGCA
+
FFFFFFFFFFF,,FFFFF,,FFFFF:FFFFFFFFF,FFFFFFF,F
@FS10000125:23:BPA73012-1407:1:1101:6440:1540 1:N:0:14
GGGGCGCAAACTTCGTCGAGTACGCTCAAAAGTCGAGATCGGAAG
+
F::FF,FFFFF:FFFFFFF:FFFFF:FFFFFFFFFFFFFFFFFFF
@FS10000125:23:BPA73012-1407:1:1101:6490:1540 1:N:0:14
GGGCAGCAACTTCGTCGAGTACGCTCAAAGGAATAGATCGGAAGA
+
FF,:FFFFFF::FFFFFFFFFFFFFFFFFFFFFFFFFFFFFFFFF
@FS10000125:23:BPA73012-1407:1:1101:6760:1540 1:N:0:14
GGGGCACAAACTTCGTCGAGTACGCTCAAGGTTGCAGATCGGAAG
+
FFFFFFFFFF:,,FF:FFFFFFFFF,FFFFFFFFFFFFFFFFFFF
@FS10000125:23:BPA73012-1407:1:1101:7000:1540 1:N:0:14
GGGGGGACCAACTTCGTCGAGTACGCTCAAATCGTCAGATCGGAA
+
FFFFFFFFFF:,,:FFF:FFFF:FF:F:FFFFFFF,FFFF,FFFF
@FS10000125:23:BPA73012-1407:1:1101:7420:1540 1:N:0:14
GGGGGATGAACTTCGTCGAGTACGCTCAATCAGATAGATCGGAAG
+
FFF:FF:,FFFFFF:FFFF:::F:FFFFFFF,,FFFFF,FF:FFF
@FS10000125:23:BPA73012-1407:1:1101:7880:1540 1:N:0:14
GGGGGGATAACTTCGTCGAGTACGCTCAAATTAATAGATCGGAAG
+
FFFF:FFFFFF:FFFFFFFFFFFFF,FFFFFFFFFFFFFFFFFFF
@FS10000125:23:BPA73012-1407:1:1101:8000:1540 1:N:0:14
GGGGGTAGAACTTCGTCGAGTACGCTCAAGAGGCCAGATCGGAAG
+
FFFFFFFFFFF,FFF:FFFFFFFFF,FFFFFFFFFFFFFFFFFFF
@FS10000125:23:BPA73012-1407:1:1101:8480:1540 1:N:0:14
GGCGCCTGAACTTCGTCGAGTACGCTCAATTGTATAGATCGGAAG
+
FF,FFFF,FFFF,FF,F:FFFFFFF,FFFFFFFFFFFFFF:FF,:
@FS10000125:23:BPA73012-1407:1:1101:8600:1540 1:N:0:14
GGGGGTGGAACTTCGTCGAGTACGCTCAAACGATTAGATCGGAAG
+
FFFFFFFFFFF,:FF:FFFFFFFFF,FFF,FFFFFFFFFFFFFFF
@FS10000125:23:BPA73012-1407:1:1101:9560:1540 1:N:0:14
GGGGACCAAACTTCGTCGAGTACGCTCAAGTGGACAGATCGGAAG
+
FFFFFFFFFFF::FFFFFFFFFFFF:FFFFFFFFFFFFFFFFFFF
@FS10000125:23:BPA73012-1407:1:1101:9700:1540 1:N:0:14
GGGTAACTTCGTCGAGTACGCTCAAAGATACAGATCGGAAGAGCA
+
FFFFFFFFFFF,:FFFFF,,FFFFFFFFFFFFFFF,FFFFFFF,:
@FS10000125:23:BPA73012-1407:1:1101:10210:1540 1:N:0:14
GGGGAGTAACTTCGTCGAGTACGCTCAATGCCTAAGATCGGAAGA
+
FFFFFFFFFF::FFFFFFFFFFFFFFFFFFFFFFFFFFFFFFFFF
@FS10000125:23:BPA73012-1407:1:1101:10330:1540 1:N:0:14
GGGGGACAAACCTCGTCGAGTACGCTCAAACTAACAGATCGGAAG
+
FFFFFFFFFF::,FF,FFFFFFFFF,FFFFFFFFFFFFFFFFFFF
@FS10000125:23:BPA73012-1407:1:1101:10470:1540 1:N:0:14
GGGGGGCTAACTTCGTCGAGTACGCTCAACCTACAAGATCGGAAG
+
F:,FFFFFFF:::FF:FFFFFFFFF,FFFFFFFFFFFFFFFFFFF
@FS10000125:23:BPA73012-1407:1:1101:10620:1540 1:N:0:14
GGGAGTAGCAACTTCGTCGAGTACGCTCAATCTGATAGATCGGAA
+
FFF:FFFFFF::,:FFF:FFFF:FFFF:FFFFFFF,FFFF,FFFF
@FS10000125:23:BPA73012-1407:1:1101:11090:1540 1:N:0:14
GGGGAGTCAACTTCGTCGAGTACGCTCAAAGAAAAAGATCGGAAG
+
FFFFF,FFFFF:FFFFFFF,FFFFFFFFF:F,,FFFFFFFFFFFF
@FS10000125:23:BPA73012-1407:1:1101:11690:1540 1:N:0:14
GGGGGCACAACTTCGTCGAGTACGCTCAATAAGTTAGATCGGAAG
+
FF:FF,FFFF,,,FF,FFFFFFFFF,FFF,FF,,,FFFFFFFFFF
@FS10000125:23:BPA73012-1407:1:1101:11720:1540 1:N:0:14
GGGGTGCTAACTTCGTCGAGTACGCTCAAATGAAAAGATCGGAAG
+
F,,FFFFFFF:,,FF,FFFFFFFFF,FFFFFFFFFFFFFFFF:FF
@FS10000125:23:BPA73012-1407:1:1101:11870:1540 1:N:0:14
GGAGTAACTTCGTCGAGTACGCTCAACTTCCTAGATCGGAAGAGC
+
:,,FFFFFFF:F,FFFF,FFFF,FFFFFFFFFFFF:,FFF,F:F,
@FS10000125:23:BPA73012-1407:1:1101:12060:1540 1:N:0:14
GGGGGGACAACTTCGTCGAGTACGCTCAAACCACGAGATCGGAAG
+
FFFFFFFFFF:,,FF:FFFFFFFFF,FFFFFFFFFFFFFFFFFFF
@FS10000125:23:BPA73012-1407:1:1101:12120:1540 1:N:0:14
GGGGCAGAAACTTCGTCGAGTACGCTCAATTGGTTAGATCGGAAG
+
FFFFFFFFFFF,,FF:FFFFFFFFF,FFFFFFFFFFFFFFFFFFF
@FS10000125:23:BPA73012-1407:1:1101:12130:1540 1:N:0:14
GGGGTTGCAACTTCGTCGAGTACGCTCAATAGAGGAGATCGGAAG
+
FF,FFFFFFFF:,FF:FFFFFFFFF,FFFFFFFFFFFFFFFFFFF
@FS10000125:23:BPA73012-1407:1:1101:12370:1540 1:N:0:14
GGGGCGGCAACCTCGTCGAGTACGCTCAAGGATATAGATCGGAAG
+
FFFFFFFFFF:F,FF,FFFFFFFFF,FFFFFFFFFFFFFFFFFFF
@FS10000125:23:BPA73012-1407:1:1101:13160:1540 1:N:0:14
GGGGATTAAACTTCGTCGAGTACGCTCAATAGACCAGATCGGAAG
+
FF:FFFFFFFF::FF:FFFFFFFFF,FFFFFFFFFFFFFFFFFFF
@FS10000125:23:BPA73012-1407:1:1101:13690:1540 1:N:0:14
GGGGCACAACTTCGTCGAGTACGCTCAAGGTTGGAGATCGGAAGA
+
FFFFFFFFFF,,FFFFFFFFFFFFFFFFFFFFFFFFFFFFFFFFF
@FS10000125:23:BPA73012-1407:1:1101:13710:1540 1:N:0:14
GGGGTAGCAACTTCGTCGAGTACGCTCAAGGGGAAAGATCGGAAG
+
FF:FFFFFFFF,:FF:FFF,FFFFF,FFFFFFFFFFFFFFFFFFF
@FS10000125:23:BPA73012-1407:1:1101:13800:1540 1:N:0:14
GGGGAATAAACTTCGTCGAGTACGCTCAATTCAACAGATCGGAAG
+
FFFFFFFFFFF::FF:FFFFFFFFF,FFFFFFFFFFFFFFFFFFF
@FS10000125:23:BPA73012-1407:1:1101:14510:1540 1:N:0:14
GGGGTGTTAACTCTTGTCGAGTACGCTCAAAAACCCAGATCGGAA
+
F,,FFFFF:FF,::FFF,FFFF:FFFF:FFFFFFF,FFFF,FFFF
@FS10000125:23:BPA73012-1407:1:1101:14910:1540 1:N:0:14
GGGGGGGCAACTTCGTCGAGTACGCTCAACCTGTTAGATCGGAAG
+
F,,FFFFFFF:,::F,FF:FFFFFF,FFFFFFFFFFFFFF:F:F:
@FS10000125:23:BPA73012-1407:1:1101:16310:1540 1:N:0:14
GGGGTTTAACTTCGTCGAGTACGCTCAAGGAAACAGATCGGAAGA
+
F,,FFFFFFF:,FFFFFFFFFFFFFFFFFFFFFFFFFFFFFFFFF
@FS10000125:23:BPA73012-1407:1:1101:1640:1550 1:N:0:14
GGGGGCCCAACTTCGTCGAGTACGCTCAACTTACAAGATCGGAAG
+
FF:FFFFFFFF::FF:FFFFFFFFF,FFFFFFFFFFFFFFFFFFF
@FS10000125:23:BPA73012-1407:1:1101:1920:1550 1:N:0:14
GGGGTCCAAACTTCGTCGAGTACGCTCAACTAAGTAGATCGGAAG
+
F:,FFFFFFFF:FFFFFFFFFFFFF,FFFFFFFFFFFFFFFFFFF
@FS10000125:23:BPA73012-1407:1:1101:2420:1550 1:N:0:14
GGGGGATGAACTTCGTCGAGTACGCTCAAATGCCAAGATCGGAAG
+
FFFFFF,,FFFF:FF:FFFFFFFFF:FFFFF,::,FFFFFFFFFF
@FS10000125:23:BPA73012-1407:1:1101:2550:1550 1:N:0:14
GGGGGCCCAACTTCGTCGAGTACGCTCAAGTGTATAGATCGGAAG
+
FF:FF,F,FFF,,FF:FFFFFFFFF,FFF,F,,,,FFFFFFFFFF
@FS10000125:23:BPA73012-1407:1:1101:2820:1550 1:N:0:14
GGGGGAAGTAACTTCGTCGAGTACGCTCAAGGGTTTAGATCGGAA
+
FFFFFF:FFF,F,FFFFF:FFF:FFFFFFFF:F:FF:FFF:FFF:
@FS10000125:23:BPA73012-1407:1:1101:2910:1550 1:N:0:14
GGGGCAAGAACTTCGTCGAGTACGCTCAATTAATGAGATCGGAAG
+
FF:FFFFFFFF::FFFFFF,FFFFF:FFFFFFFFFFFFFFFFFFF
@FS10000125:23:BPA73012-1407:1:1101:3260:1550 1:N:0:14
GGGGGTAGAACTTCGTCGAGTACGCTCAAATCTATAGATCGGAAG
+
FFFFFFFFFF,,,FF:FFFFFFFFF,FFFFFFFFFFFFFFFFFFF
@FS10000125:23:BPA73012-1407:1:1101:3660:1550 1:N:0:14
GGGTGTAAACTTCGTCGAGTACGCTCAATGAAAAAGATCGGAAGA
+
FFF:FFFFFF::FFFFFFFFFFFFFFF,FFFFFFFFFFFFFFFFF
@FS10000125:23:BPA73012-1407:1:1101:3820:1550 1:N:0:14
GGGCAAAAACTTCGTCGAGTACGCTCAAGTATTAAGATCGGAAGA
+
FFF,FFFFFF::FFFFFFFFFFFFFFFFFFFFFFFFFFFFFFFFF
@FS10000125:23:BPA73012-1407:1:1101:3960:1550 1:N:0:14
GGGGGTTGAACTTCGTCGAGTACGCTCAAAGTTGAAGATCGGAAG
+
FFFFFFFFFFF:FFFFFFFFFFFFF,FFFFFFFFFFFFFFFFFFF
@FS10000125:23:BPA73012-1407:1:1101:4080:1550 1:N:0:14
GGGAGGATTAACTTCGTCGAGTACGCTCAATCAGTGAGATCGGAA
+
FFF:FFFFFFFF::FFF:FFFF:FFFF:FFFFFFFFFFFF,FFFF
@FS10000125:23:BPA73012-1407:1:1101:4120:1550 1:N:0:14
GGGGAACTTCGTCGAGTACGCTCAAACGAACAGATCGGAAGAGCA
+
FFFFFFFFFFF,:FFFFF,,FFFFFFFFFFFFFFF,FFFFFFF,,
@FS10000125:23:BPA73012-1407:1:1101:4630:1550 1:N:0:14
GATGAAGCAACTTCGTCGAGTACGCTCAAGTGCCGAGATCGGAAG
+
:,:FFFFFFFFF::F:FFFFFFFFF,FFFFFFFFFFFFFF:FFFF
@FS10000125:23:BPA73012-1407:1:1101:4870:1550 1:N:0:14
GGGGGATCAACTTCGTCGAGTACGCTCAAAAGTAAAGATCGGAAG
+
FF,FFFFFFF,,,FF:FFFFFFFFF,FFFFFFFFFFFFFFFFFFF
@FS10000125:23:BPA73012-1407:1:1101:5300:1550 1:N:0:14
GGGGGCACAACTTCGTCGAGTACGCTCAAAAAGAAAGATCGGAAG
+
FFFFFFFFFF,,,FF:FFFFFFFFF,FFFFFFFFFFFFFFFFFFF
@FS10000125:23:BPA73012-1407:1:1101:5410:1550 1:N:0:14
GGGGGTCGAACTTCGTCGAGTACGCTCAAAAGGTTAGATCGGAAG
+
FFFFFFFFFF,,,FF:FFFFFFFFF,FFFFFFFFFFFFFFFFFFF
@FS10000125:23:BPA73012-1407:1:1101:5810:1550 1:N:0:14
GGGGTACCAACTTCGTCGAGTACGCTCAACAGATAAGATCGGAAG
+
F:,FFFFFFF::FFF:FFFFFFFFF,FFFFFFFFFFFFFFFFFFF
@FS10000125:23:BPA73012-1407:1:1101:5840:1550 1:N:0:14
GGGGTCCAAACTTCGTCGAGTACGCTCAAATTCCAAGATCGGAAG
+
FF:FFFFFFFF,:FF:FFFFFFFFF,FFFFFFFFFFFFFFFFFFF
@FS10000125:23:BPA73012-1407:1:1101:5860:1550 1:N:0:14
GGGGCTGCAACTTCGTCGAGTACGCTCAAAAGGTGAGATCGGAAG
+
FFFFFFFFFF:,:FF:FFFFFFFFF,FFFFFFFFFFFFFFFFFFF
@FS10000125:23:BPA73012-1407:1:1101:7140:1550 1:N:0:14
GGGGGTAGCAATTTCGTCGAGTACGCTCAAAGTTGGAGATCGGAA
+
FFFFFFFFFF,,:,FFF:FFFF:FF:F:FFFFFFFFFFFF:FFFF
@FS10000125:23:BPA73012-1407:1:1101:8870:1550 1:N:0:14
GGGGATTCAACTTCGTCGAGTACGCTCAAACTAATAGATCGGAAG
+
F::FFFFFFF:,:FF:FFFFFFFFF,FFFFFFFFFFFFFFFFFFF
@FS10000125:23:BPA73012-1407:1:1101:9030:1550 1:N:0:14
GGGGGCACAACTTCGTCGAGTACGCTCAAGCTATAAGATCGGAAG
+
F,,F,FFFFF:,,FF:FFFFFFFFF,FFFFFFFFFFFFFFFFFFF
@FS10000125:23:BPA73012-1407:1:1101:9590:1550 1:N:0:14
GGGGAGATAACTTCGTCGAGTACGCTCAAACTTACAGATCGGAAG
+
F:,FFFFFFFF::FF:FFFFFFFFF,FFFFFFFFFFFFFFFFFFF
@FS10000125:23:BPA73012-1407:1:1101:10410:1550 1:N:0:14
GGGGGAACAACTTCGTAGAGTACGCTCAATGTGTAAGATCGGAGG
+
FFFFFFFFFF:,,FF:FFFFFFFFF,FFFFFFFFFFFFFFFFFFF
@FS10000125:23:BPA73012-1407:1:1101:10730:1550 1:N:0:14
GGGGGTCTAACTTCGTCGAGTACGCTCAACTTGTTAGATCGGAAG
+
F:,FFFFFFF:,,FF,FFFFFFFFF,FFFFFFFFFFFFFFFFFFF
@FS10000125:23:BPA73012-1407:1:1101:11020:1550 1:N:0:14
GGGGAGGGAACTTCGTCGAGTACGCTCAAAAAAGAAGATCGGAAG
+
FFFFFFFFFFF,:FF:FFFFFFFFF,FFFFFFFFFFFFFFFFFFF
@FS10000125:23:BPA73012-1407:1:1101:11420:1550 1:N:0:14
GGGGCGATAACTTCGTCGAGTACGCTCAAACAGTGAGATCGGAAG
+
FFFFFFFFFF:,:FF,FFFFFFFFF,FFFFFFFFFFFFFFFFFFF
@FS10000125:23:BPA73012-1407:1:1101:11620:1550 1:N:0:14
GGGGACTTCGTCGAGTACGCTCAAACATGTAGATCGGAAGAGCAC
+
FFFFFFFFFF,:F:F:F,FFFFFFF::,FFFFFFFFFFFF:F,F,
@FS10000125:23:BPA73012-1407:1:1101:12060:1550 1:N:0:14
GGGGACATAACTTCGTCGAGTACGCTCAAGTACGCAGATCGGAAG
+
FFFFFFFFFF:,,FF:FFFFFFFFF,FFFFFFFFFFFFFFFFFFF
@FS10000125:23:BPA73012-1407:1:1101:12140:1550 1:N:0:14
GGGGGAGAATTTCGTCGAGTACGCTCAACTGCAAAGATCGGAAGA
+
FFFFFFFFFFFFFFFFFFFFFFFFFFFFFFFFFFFFFFFFFFFFF
@FS10000125:23:BPA73012-1407:1:1101:12170:1550 1:N:0:14
GGGGACCTAACTTCGTCGAGTACGCTCAAGAGAATAGATCGGAAG
+
FF,FFFFFFF:,,FF,FFFFFFFFF,FFFFFFFFFFFFFFFFFFF
@FS10000125:23:BPA73012-1407:1:1101:12260:1550 1:N:0:14
GGGCCGAAACTTCGTCGAGTACGCTCAAGAATAGAGATCGGAAGA
+
FFFFFFFFFF::FFFFFFFFFFFFFFFFFFFFFFFFFFFFFFFFF
@FS10000125:23:BPA73012-1407:1:1101:12650:1550 1:N:0:14
GATGTGGGAACTTCGTCGAGTACGCTCAAAATTTAAGATCGGAAG
+
,,FFFFFFF:FF::F:FF:FFF:FF,FFFFFFFFFFFFFF:FFFF
@FS10000125:23:BPA73012-1407:1:1101:12660:1550 1:N:0:14
GGGGGCGGAACTTCGTCGAGTACGCTCAAAACGAGAGATCGGAAG
+
FFFFFFFFFF:,,FF:FFFFFFFFF,FFFFFFFFFFFFFFFFFFF
@FS10000125:23:BPA73012-1407:1:1101:13130:1550 1:N:0:14
GGGGGATAAACTTCGTCGAGTACGCTCAATGTGTCAGATCGGAAG
+
F,,FFFFFFF:::FF:FFFFFFFFF,FFFFFFFFFFFFFFFFFFF
@FS10000125:23:BPA73012-1407:1:1101:13200:1550 1:N:0:14
GGGGGATTAACTTCGTCGAGTACGCTCAAATAATGAGATCGGAAG
+
F,,FFFFFFFF:,FF:FFFFFFFFF,FFFFFFFFFFFFFFFFFFF
@FS10000125:23:BPA73012-1407:1:1101:14010:1550 1:N:0:14
GGGGATAAAACTTCGTCGAGTACGCTCAAGGATTTAGATCGGAAG
+
FFFFFF,,FFFF:FF:FFFFFFFFF,FFF:,F:FFFFFFFFFFFF
@FS10000125:23:BPA73012-1407:1:1101:14710:1550 1:N:0:14
GGGGGCAGAACTTCGTCGAGTACGCTCAAAGTTCGAGATCGGAAG
+
F,,F:FFFFFF,:FF:FFF:FFFFF,FFFFFFFFFFFFFF:FFF:
@FS10000125:23:BPA73012-1407:1:1101:15420:1550 1:N:0:14
GGGGCATGAACTTCGTCGAGTACGCTCAAGGTTTAAGATCGGAAG
+
FFFFFFFFFFF::FF,FFFFFFFFF,FFFFFFFFFFFFFFFFFFF
@FS10000125:23:BPA73012-1407:1:1101:1310:1560 1:N:0:14
GGGGCAGCAACTTCGTCGAGTACGCTCAAACGTAGAGATCGGAAG
+
FFFFFFFFFFF::FF:FFFFFFFFF:FFFFFFFFFFFFFFFFFFF
@FS10000125:23:BPA73012-1407:1:1101:1710:1560 1:N:0:14
GGGGATCGAACTTCGTCGAGTACGCTCAAATGAAAAGATCGGAAG
+
F:,FFFFFFFF,:FF:FFFFFFFFF,FFFFFFFFFFFFFFFFFFF
@FS10000125:23:BPA73012-1407:1:1101:1940:1560 1:N:0:14
GGGCGGGAACTTCGTCGAGTACGCTCAATTAGGAAGATCGGAAGA
+
FFFFFFFFFF::FFFFFFFFFFFFFFF,FFFFFFFFFFFFFFFFF
@FS10000125:23:BPA73012-1407:1:1101:2100:1560 1:N:0:14
GGGTGTTAACTTCGTCGAGTACGCTCAATGATTCAGATCGGAAGA
+
FFFFFFFFFF:,FFFFFFFFFFFFFFF:FFFFFFFFFFFFFFFFF
@FS10000125:23:BPA73012-1407:1:1101:2250:1560 1:N:0:14
GGGGCAACAACTTCGTCGAGTACGCTCAAGAATTGAGATCGGAAG
+
F:,FFFFFFFF,:FFFFFFFFFFFF,FFFFFFFFFFFFFFFFFFF
@FS10000125:23:BPA73012-1407:1:1101:2500:1560 1:N:0:14
GGGGCACTAACTTCGTCGAGTACGCTCAATAGAGTAGATCGGAAG
+
FFFFFFFFFFF,:FF:FFFFFFFFF,FFFFFFFFFFFFFFFFFFF
@FS10000125:23:BPA73012-1407:1:1101:2970:1560 1:N:0:14
GGGGAGGGAACTTCGTCGAGTACGCTCAAATAGTAAGATCGGAAG
+
F:,FFFFFFFF,:FF:FFFFFFFFF,FFFFFFFFFFFFFFFFFFF
@FS10000125:23:BPA73012-1407:1:1101:4620:1560 1:N:0:14
GGGGAAGCAACTTCGTCGAGTACGCTCAAGTGCCGAGATCGGAAG
+
FFFFFFFFFF,,,FF:FFFFFFFFF,FFFFFFFFFFFFFFFFFFF
@FS10000125:23:BPA73012-1407:1:1101:5000:1560 1:N:0:14
GGGGCAGTAACTTCGTCGAGTACGCTCAATGAACAAGATCGGAAG
+
F:,FFFFFFF:,:FF:FFFFFFFFF,FFFFFFFFFFFFFFFFFFF
@FS10000125:23:BPA73012-1407:1:1101:5320:1560 1:N:0:14
GGGGAAGAAACTTCGTCGAGTACGCTCAAAACTTCAGATCGGAAG
+
FF:F,F:FFF::FFFFFFF:FFFFF:FFF,FFFFFFFFFFFFFFF
@FS10000125:23:BPA73012-1407:1:1101:5560:1560 1:N:0:14
GGGGGAGGAACTTCGTCGAGTACGCTCAAAAATATAGATCGGAAG
+
FF:FFFFFFF:::FF:FFFFFFFFF,FFFFFFFFFFFFFFFFFFF
@FS10000125:23:BPA73012-1407:1:1101:5800:1560 1:N:0:14
GGGGCCAGAACTTCGTCGAGTACGCTCAAGTAATGAGATCGGAAG
+
FFFFFFFFFF:,:FF:FFFFFFFFF,FFFFFFFFFFFFFFFFFFF
@FS10000125:23:BPA73012-1407:1:1101:5880:1560 1:N:0:14
GGGGGTGAAACTTCGTCGAGTACGCTCAAAGAACAAGATCGGAAG
+
FF:FFFFFFFF,:FF:FFFFFFFFF,FFFFFFFFFFFFFFFFFFF
@FS10000125:23:BPA73012-1407:1:1101:5960:1560 1:N:0:14
GGGAGACTGAACTTCGTCGAGTACGCTCAAATATTTAGATCGGAA
+
FFF:FFFFFFF:,:FFF:FFFF:FFFF:FFFFFFF,FFFF,FFFF
@FS10000125:23:BPA73012-1407:1:1101:6480:1560 1:N:0:14
GGGGGGGTATCTTCGTCGAGTACGCTCAATACATAAGATCGGAAG
+
F:,FFFFFFF:::FF:FFFFFFFFF,FFFFFFFFFFFFFFFFFFF
@FS10000125:23:BPA73012-1407:1:1101:6780:1560 1:N:0:14
GGGAGCGCAAACTTCGTCGAGTACGCTCAACATAACAGATCGGAA
+
FFFFFF:FFFFFF:FFF:FFFF:F:F::FFFF:FF,FFFF:FFFF
@FS10000125:23:BPA73012-1407:1:1101:6800:1560 1:N:0:14
GGGGCTATAACTTCGTAGTACGCTCAACCGCATAGATCGGAAGAG
+
FFFFFFFFFF:,,FFFFF,FFFFFFFF:FFFFFFFF,FFF:FFFF
@FS10000125:23:BPA73012-1407:1:1101:6820:1560 1:N:0:14
GGGGATCGATCTTCGTCGAGTACGCTCAATTGGAAAGATCGGAAG
+
FFFF,FFFFFFFFFFFFFFFFFFFF:FFFFFFFFFFFFFFFFFFF
@FS10000125:23:BPA73012-1407:1:1101:6920:1560 1:N:0:14
GGGGTCTGAACTTCGTCGAGTACGCTCAACAATGTAGATCGGAAG
+
FFFFFFFFFFF,,FF,FFF:FFFFF,FFFFFFFFFFFFFFFFFFF
@FS10000125:23:BPA73012-1407:1:1101:8320:1560 1:N:0:14
GGGGATGTAACTTCGTCGAGTACGCTCAAATGGCCAGATCGGAAG
+
FF,FFFFFFFF::FF:FFFFFFFFF,FFFFFFFFFFFFFFFFFFF
@FS10000125:23:BPA73012-1407:1:1101:10090:1560 1:N:0:14
GGGAGGTCAAACTTCGTCGAGTACGCTCAACCTATAAGATCGGAA
+
FFFFFFFFFFF:,:FFF:FFFF:FF:F:FFFFFFFFFFFF,FFFF
@FS10000125:23:BPA73012-1407:1:1101:10130:1560 1:N:0:14
GGGAGGTCAAACTTCGTCGAGTACGCTCAACCTATAAGATCGGAA
+
FFF:FFFFFFFF::FFF:FFFF:FFFF:FFFFFFFFFFFF,FFFF
@FS10000125:23:BPA73012-1407:1:1101:10690:1560 1:N:0:14
GGGGTAAAAACTTCGTCGAGTACGCTCAAAGGCCTAGATCGGAAG
+
FFFFFFFFFFF::FF:FFFFFFFFF,FFFFFFFFFFFFFFFFFFF
@FS10000125:23:BPA73012-1407:1:1101:10700:1560 1:N:0:14
GGGGGCCAGCTTCGTCGAGTACGCTCAAAAATGTAGATCGGAAGA
+
FFFFFFFFFF,:FFFFFFFFFFFFFFFFFFFFFFFFFFFFFFFFF
@FS10000125:23:BPA73012-1407:1:1101:11100:1560 1:N:0:14
GGGGTCCTAACTTCGTCGAGTACGCTCAACTGGAGAGATCGGAAG
+
FFFFFFFFFF:,,FF:FFFFFFFFF,FFFFFFFFFFFFFFFFFFF
@FS10000125:23:BPA73012-1407:1:1101:11360:1560 1:N:0:14
GGGGGCAGAACTTCGTCGAGTACGCTCAAACGGATAGATCGGAAG
+
FFFFFFFFFF:,,FF,FFFFFFFFF,FFFFFFFFFFFFFFFFFFF
@FS10000125:23:BPA73012-1407:1:1101:11690:1560 1:N:0:14
GGGGCACGAACTTCGTCGAGTACGCTCAAAGTCCAAGATCGGAAG
+
:,,,,,F::FF:FFFFFFF,FFFFFFFF,FFFFFFFFFFFFFFF,
@FS10000125:23:BPA73012-1407:1:1101:11720:1560 1:N:0:14
GGGGGTGTAACTTCGTCGAGTACGCTCAAATTCTGAGATCGGAAG
+
F,,FFFFFFF:,,FF:FFFFFFFFF,FFFFFFFFFFFFFFFFFFF
@FS10000125:23:BPA73012-1407:1:1101:11760:1560 1:N:0:14
GGTGAGGCAACTTCGTCGAGTACGCTCAAATGAACAGATCGGAAG
+
:,,:FFFFFFF:::F:FFFFFFFFF,FFFFFFFFFFFFFFFFFFF
@FS10000125:23:BPA73012-1407:1:1101:12600:1560 1:N:0:14
GGGCAGGAACTTCGTCGAGTACGCTCAAGATCAAAGATCGGAAGA
+
F,,,FFFFFF,:FFFFFFFFFFFFFFFFFFFFFFFFFFFFFFFFF
@FS10000125:23:BPA73012-1407:1:1101:14540:1560 1:N:0:14
GGGGACCTAACTTCGTCGAGTACGCTCAAGTTAATAGATCGGAAG
+
FFFFFFFFFFF,:FF,FFFFFFFFF,FFFFFFFFFFFFFFFFFFF
@FS10000125:23:BPA73012-1407:1:1101:14700:1560 1:N:0:14
GGGGACCAAACTTCGTCGAGTACGCTCAATCATGAAGATCGGAAG
+
FFFF,F:,FFFFFFF:FFF:FFFFF:FFFFFFFF,FFFFFFFFFF
@FS10000125:23:BPA73012-1407:1:1101:14890:1560 1:N:0:14
GGGGGTTGAACTTCGTCGAGTACGCTCAACAACTTAGATCGGAAG
+
FFFF,,:FFFFF:FF:FFFFFFFFF,FFFFF,FFFFFFFFFFFFF
@FS10000125:23:BPA73012-1407:1:1101:14980:1560 1:N:0:14
GGGGAGGCAACTTCGTCGAGTACGCTCAAGTGGACAGATCGGAAG
+
FFFFFFFFFFF,,FF,FFFFFFFFF,FFFFFFFFFFFFFFFFFFF
@FS10000125:23:BPA73012-1407:1:1101:15520:1560 1:N:0:14
GGGGTGACAACTTCGTCGAGTACGCTCAATGTTTCAGATCGGAAG
+
F,,FFFFFFFF,,FF:FFF:FFFFF,FFFFFFFFFFFFFFFFFFF
@FS10000125:23:BPA73012-1407:1:1101:15560:1560 1:N:0:14
GGGGGCTAAACTTCGTCGAGTACGCTCAAAATCACAGATCGGAAG
+
F,,::FFFFFFFFF:FFFF,F:FFFFFF:FFFFFFFFFFFFFFF:
@FS10000125:23:BPA73012-1407:1:1101:15620:1560 1:N:0:14
GGGGCGGCAACTTCGTCGAGTACGCTCAATAAAGTAGATCGGAAG
+
FFFFFFFFFFF::FF:FFFFFFFFF,FFFFFFFFFFFFFFFFFFF
@FS10000125:23:BPA73012-1407:1:1101:16240:1560 1:N:0:14
GGGGAGACGTAACTTCGTCGAGTACGCTCAAATGTCTAGATCGGA
+
FFFFFFFFFFF,F:FFF,,,FF:FFFFFFFFFFFF::FFF:,FFF
@FS10000125:23:BPA73012-1407:1:1101:16440:1560 1:N:0:14
GGGGTGTTAACTTCGTCGAGTACGCTCAAAGTAAGAGATCGGAAG
+
FFFFFFFFFFF:FFFFFFF,FFFFF:FFFFFFF,FFFFFFFFFFF
@FS10000125:23:BPA73012-1407:1:1101:1190:1570 1:N:0:14
GGGGGAAGCTCTTCGTCGAGTACGCTCAAGCAAGAAGATCGGAAG
+
FFFF,FF,,,FF:FF:FFFFFFFFF:FFF,F,,FFFFFFFFFFFF
@FS10000125:23:BPA73012-1407:1:1101:1380:1570 1:N:0:14
GGGGGTTTAACTTCGTCGAGTACGCTCAATTTAGTAGATCGGAAG
+
FFFFFFFFFFF::FF:FFFFFFFFF,FFFFFFFFFFFFFFFFFFF
@FS10000125:23:BPA73012-1407:1:1101:1480:1570 1:N:0:14
GGGGTGCAAACTTCGTCGAGTACGCTCAAAGATAGAGATCGGAAG
+
FFFFFFFFFFF:FFF:FFFFFFFFF:FFFFFFFFFFFFFFFFFFF
@FS10000125:23:BPA73012-1407:1:1101:1510:1570 1:N:0:14
GGGGGCGCAACTTCGTCGAGTACGCTCAATAACAAAGATCGGAAG
+
FF:FFFFFFFF,:FF:FFF,FFFFF,FFFFFFFFFFFFFFFFFFF
@FS10000125:23:BPA73012-1407:1:1101:1580:1570 1:N:0:14
GGGATGAAACTTCGTCGAGTACGCTCAAGGGATTAGATCGGAAGA
+
FFF:F,FFFFFFFFFFFFFFFFFFFFFF::FFFFFFFFFFFFFFF
@FS10000125:23:BPA73012-1407:1:1101:1600:1570 1:N:0:14
GGGGTTTTAACTTCGTCGAGTACGCTCAAAATCTTAGATCGGAAG
+
FFFF,FFFFFFFF,F:FF:FFF:FF:FFF,,F,,FFFFFFFFFFF
@FS10000125:23:BPA73012-1407:1:1101:2110:1570 1:N:0:14
GGGAGTCCGAACTTCGTCGAGTACGCTCAAGTATGTAGATCGGAA
+
FFFFFFFFFFF:,:FFF:FFFF:FFFF:FFFFFFF:FFFF,FFFF
@FS10000125:23:BPA73012-1407:1:1101:2170:1570 1:N:0:14
GGGGTTGAACTTCGTCGAGTACGCTCAAAAACTGAGATCGGAAGA
+
FF:FFFFFFF:,FFFFFFFFFFFFFFF:FFFFFFFFFFFFFFFFF
@FS10000125:23:BPA73012-1407:1:1101:2470:1570 1:N:0:14
GGGAATCAACTTCGTCGAGTACGCTCAATGGGTTAGATCGGAAGA
+
F:,:FFFFFF,,FFFFFFFFFFFFFFF,FFFFFFFFFFFFFFFFF
@FS10000125:23:BPA73012-1407:1:1101:3400:1570 1:N:0:14
GGGGGTGGCAACTTCGTCGAGTACGCTCAAGTACTGAGATCGGAA
+
FFFFFFFFFF:,,:FFF:FFFF:FF,F:FFFFFFFFFFFF,FFFF
@FS10000125:23:BPA73012-1407:1:1101:3790:1570 1:N:0:14
GGGGTGGTAACTTCGTCGAGTACGCTCAAAATTATAGATCGGAAG
+
FFFFFFFFFF:::FF:FFFFFFFFF,FFFFFFFFFFFFFFFFFFF
@FS10000125:23:BPA73012-1407:1:1101:4140:1570 1:N:0:14
GGGGAGATAACTTCGTCGAGTACGCTCAAGTGATAAGATCGGAAG
+
FFFFFFFFFF:,,FF:FFFFFFFFF,FFFFFFFFFFFFFFFFFFF
@FS10000125:23:BPA73012-1407:1:1101:5540:1570 1:N:0:14
GGGGCAGGAACTTCGTCGAGTACGCTCAAACAATAAGATCGGAAG
+
FFFFFFFFFF:,:FF:FFFFFFFFF,FFFFFFFFFFFFFFFFFFF
@FS10000125:23:BPA73012-1407:1:1101:5830:1570 1:N:0:14
GGGGGAAAAACTTCGTCGAGTACGCTCAAAATGGGAGATCGGAAG
+
F:,FFFFFFFF,:FF:FFFFFFFFF,FFFFFFFFFFFFFF:FFFF
@FS10000125:23:BPA73012-1407:1:1101:6120:1570 1:N:0:14
GGGGATGAACTTCGTCGAGTACGCTCAATTTTTTAGATCGGAAGA
+
FFFFFFFFFF:,FFFFFFFFFFFFFFF,FFFFFFFFFFFFFFFFF
@FS10000125:23:BPA73012-1407:1:1101:6470:1570 1:N:0:14
GGGGAATTAACTTCGTCGAGTACGCTCAATGACCTAGATCGGAAG
+
F,,FFFFFFF:,:FF:FFFFFFFFF,FFFFFFFFFFFFFFFFFFF
@FS10000125:23:BPA73012-1407:1:1101:6490:1570 1:N:0:14
GGGGGATCAACTTCGTCGATCACGCTCAACCAGTCAGATCGGAAG
+
F::FFFFFFF:,:FF:FFFFFFFFF,FFFFFFFFFFFFFFFFFFF
@FS10000125:23:BPA73012-1407:1:1101:6780:1570 1:N:0:14
GGGGTGTTAACTTCGTCGAGTACGCTCAAGTTAATAGATCGGAAG
+
FFFFF,F,FFFF:FF:FFFFFFFFF,FFF,,:F,FFFFFFFFFFF
@FS10000125:23:BPA73012-1407:1:1101:6890:1570 1:N:0:14
GGGGGCGCAACTTCGTCGAGTACGCTCAACCGGGGAGATCGGAAG
+
FFFFFFFFFF,::FF:FFFFFFFFF,FFFFFFFFFFFFFFFFFFF
@FS10000125:23:BPA73012-1407:1:1101:7010:1570 1:N:0:14
GGGGTACTAACTTCGTCGAGTACGCTCAAATCACCAGATCGGAAG
+
FF:F:F::FFFF:FF:FF:FFFFFF:FFF,FFFF,FFFFFFFFFF
@FS10000125:23:BPA73012-1407:1:1101:7070:1570 1:N:0:14
GGGGGAACAACTTCGTCGAGTACGCTCAACGGGATAGATCGGAAG
+
FF:FFFFFFF:,:FF:FFFFFFFFF,FFFFFFFFFFFFFFFFFFF
@FS10000125:23:BPA73012-1407:1:1101:7390:1570 1:N:0:14
GGGGGCTTAACTTCGTCGAGTACGCTCAAAGAGCCAGATCGGAAG
+
FFFFFFFFFF:,:FF:FFFFFFFFF,FFFFFFFFFFFFFFFFFFF
@FS10000125:23:BPA73012-1407:1:1101:7460:1570 1:N:0:14
GGGGTGTAACTTCGTCGAGTGCGCTCAATATAAAAGATCGGAAGA
+
FFFFFFFFFF,:FFF,FFFFFFFFFFF,FFFFFFFFFFFFFFFFF
@FS10000125:23:BPA73012-1407:1:1101:7730:1570 1:N:0:14
GGGGACACAATTTCGTCGAGTACGCTCAACCCAATAGATCGGAAG
+
FFFFFFFFFF,:FFF:FFFFFFFFF,FFFFFFFFFFFFFFFFFFF
@FS10000125:23:BPA73012-1407:1:1101:7830:1570 1:N:0:14
GGGGCGCAAACTTCGTCGAGTACGCTCAAGTGGTTAGATCGGAAG
+
F,,FF,FFFFF,FFFFFFF,FFFFF:FF:FFFFFFFFFFFFFFFF
@FS10000125:23:BPA73012-1407:1:1101:7910:1570 1:N:0:14
GGGAAGAACTTCGTCGAGTACGCTCAAGGCCATAGATCGGAAGAG
+
FFFFFFFFFF,FF:FFFF:FFFFFFFFFFFFFFFFF,FFF:FFFF
@FS10000125:23:BPA73012-1407:1:1101:8100:1570 1:N:0:14
GGGGGGCCAACTTCGTCGAGTACGCTCAAATCGATAGATCGGAAG
+
FFFFFFFFFF::,FF,FFFFFFFFF,FFFFFFFFFFFFFFFFFFF
@FS10000125:23:BPA73012-1407:1:1101:8110:1570 1:N:0:14
GGGGATCTAACTTCGTCGAGTACGCTCAAAAGGAGAGATCGGAAG
+
FF:FFFFFFFF,,FF:FFFFFFFFF,FFFFFFFFFFFFFFFFFFF
@FS10000125:23:BPA73012-1407:1:1101:8210:1570 1:N:0:14
GGGGCCCAACTTCGTCGAGTACGCTCAAAGTGTAAGATCGGAAGA
+
FFFFFFFFFF::FFFFFFFFFFFFFFFFFFFFFFFFF,FFFFFFF
@FS10000125:23:BPA73012-1407:1:1101:8260:1570 1:N:0:14
GGGGCTGAAACTTCGTCGAGTACGCTCAATTTCTCAGATCGGAAG
+
FFFFFF,FFFFFFFFFFFF,FFF:FFFFFFFFFFFFFFFFFFFFF
@FS10000125:23:BPA73012-1407:1:1101:8320:1570 1:N:0:14
GGGGGCAGAACTTCGTCGAGTACGCTGGAAGAGCACACGTCTGAA
+
FFFFFFF,FF:::FF:FFFFFFFFF:FFFF:FFFF,FFFFF,FFF
@FS10000125:23:BPA73012-1407:1:1101:9110:1570 1:N:0:14
GGGGATTCAACTTCGTCGAGTACGCTCAAGCTAGTAGATCGGAAG
+
F,,FFFFFFF:,:FF:FFFFFFFFF,FFFFFFFFFFFFFFFFFFF
@FS10000125:23:BPA73012-1407:1:1101:9840:1570 1:N:0:14
GGGGACAGAACTTCGTCGAGTACGCTCAAGCCACGAGATCGGAAG
+
F::FFFFFFFF,:FF:FFFFFFFFF:FFFFFFFFFFFFFFFFFFF
@FS10000125:23:BPA73012-1407:1:1101:10120:1570 1:N:0:14
GGGGGTTTAACTTCGTCGAGTACGCTCAAGAAAGGAGATCGGAAG
+
FFFFFFFFFF:,:FF:FFFFFFFFF,FFFFFFFFFFFFFFFFFFF
@FS10000125:23:BPA73012-1407:1:1101:10130:1570 1:N:0:14
GGGGACACAACTTCGTCGAGTACGCTCAAAAAAAGAGATCGGAAG
+
FFF:FFFFF:F,FFFFFFF,F:FFFFFF:F:FF,FFFFFFFFFFF
@FS10000125:23:BPA73012-1407:1:1101:10680:1570 1:N:0:14
GGGGGTCGAACTTCGTCGAGTACGCTCAATAAGTTAGATCGGAAG
+
FFFFFFFFFF,,,FF:FFFFFFFFF,FFFFFFFFFFFFFFFFFFF
@FS10000125:23:BPA73012-1407:1:1101:10720:1570 1:N:0:14
GGGGGAAGAACTTCGTCGAGTACGCTCAATTAACAAGATCGGAAG
+
FFF,,FFFFFFF,:F,FF:FFFFFF,FFFF,FFFFFFFFFFFFFF
@FS10000125:23:BPA73012-1407:1:1101:10810:1570 1:N:0:14
GGGGGCTTATCTTCGTCGAGTACGCTCAAAAGAATAGATCGGAAG
+
FFFFFFFFFF:,,FF:FFFFFFFFF,FFFFFFFFFFFFFFFFFFF
@FS10000125:23:BPA73012-1407:1:1101:12480:1570 1:N:0:14
GGGGCTGTAACTTCGTCGAGTACGCTCAAAATAAAAGATCGGAAG
+
FF:FFFFFFF:,,FF,FFFFFFFFF,FFFFFFFFFFFFFFFFFFF
@FS10000125:23:BPA73012-1407:1:1101:13240:1570 1:N:0:14
GGGGCAGAAACTTCGTCGAGTACGCTCAAGTGTTTAGATCGGAAG
+
FF:FFFFFFFF::FF:FFFFFFFFF,FFFFFFFFFFFFFFFFFFF
@FS10000125:23:BPA73012-1407:1:1101:14170:1570 1:N:0:14
GGGTGGGTAAACTTCGTCGAGTACGCTCAATGTTCAAGATCGGAA
+
FFFFFFFFFFFF,:FFF:FFFF:FFFF:FFFFFFFFFFFF,FFFF
@FS10000125:23:BPA73012-1407:1:1101:14610:1570 1:N:0:14
GGGGGCATAACTTCGTCGAGTACGCTCAATTTGCAAGATCGGAAG
+
FF:FFFFFFF:,,FF,FFFFFFFFF,FFFFFFFFFFFFFFFFFFF
@FS10000125:23:BPA73012-1407:1:1101:16080:1570 1:N:0:14
GGGGGGCCCAACTTCGTCGAGTACGCTCAAGCCGGTAGATCGGAA
+
FF:FFFFFFFFF,:FFF:FFFF:FF:FFFFFFFFFFFFFF,FFFF
@FS10000125:23:BPA73012-1407:1:1101:16260:1570 1:N:0:14
GGGGGACAAACTTCGTCGAGAACGCTCAACAGTACAGATCGGAAG
+
FFFFFFFFFFF::FF:FFF,FFFFF,FFFFFFFFFFFFFFFFFFF
@FS10000125:23:BPA73012-1407:1:1101:16340:1570 1:N:0:14
GGGGGTTAAACTTCGTCGAGTACGCTCAATCATTCAGATCGGAAG
+
FFFFFFFFFFF,,FF:FFFFFFFFF,FFFFFFFFFFFFFFFFFFF
@FS10000125:23:BPA73012-1407:1:1101:1070:1580 1:N:0:14
GGGTGCTAACTTCGTCGAGTACGCTCAACGCGATAGATCGGAAGA
+
FFFFFFFFFFF:FFFFFFFFFFFFFFFFF:FFFFFFFFFFFFFFF
@FS10000125:23:BPA73012-1407:1:1101:1210:1580 1:N:0:14
GGGGCTGCAACTTCGTCGAGTACGCTCAACAGTGCAGATCGGAAG
+
FF:FFFFFFFF:FFF:FFFFFFFFF:FFFFFFFFFFFFFFFFFFF
@FS10000125:23:BPA73012-1407:1:1101:2240:1580 1:N:0:14
GGGGTACAAACTTCGTCGAGTACGCTCAAACTGGAAGATCGGAAG
+
FF:FFFFFFFF::FF:FFFFFFFFF,FFFFFFFFFFFFFFFFFFF
@FS10000125:23:BPA73012-1407:1:1101:2440:1580 1:N:0:14
GGGGAGCCGGAACTTCGTCGAGTACGCTCAAGTCATCAGATCGGA
+
FFFFFFFFFFF,:,FFF::FFF:FFFFFFFFFFFF:,FFF:,FFF
@FS10000125:23:BPA73012-1407:1:1101:2530:1580 1:N:0:14
GGGGGCAGAACTTCGTCGAGTACGCTCAATGTTATAGATCGGAAG
+
FFFFFFFFFF:,,FF:FFFFFFFFF,FFFFFFFFFFFFFFFFFFF
@FS10000125:23:BPA73012-1407:1:1101:2920:1580 1:N:0:14
GGGGAACTTCGTCGAGTACGCTCAATCATCAAGATCGGAAGAGCA
+
FFFFFFFFFFF,:FFFFF,,FFFFF:FFFFFFFFF,FFFFFFF,,
@FS10000125:23:BPA73012-1407:1:1101:3220:1580 1:N:0:14
GGGGTGTGAACTTTCGTCGAGTACGCTCAAGTAGTCAGATCGGAA
+
FFFFFFFFFF,,,,FFF:FFFF:FF,F:FFFFFFF,FFFF,FFFF
@FS10000125:23:BPA73012-1407:1:1101:3260:1580 1:N:0:14
GGGGCCGTAACTTCGTCGAGTACGCTCAATCTGGTAGATCGGAAG
+
FFFFFFFFFF,::FF:FFFFFFFFF,FFFFFFFFFFFFFFFFFFF
@FS10000125:23:BPA73012-1407:1:1101:4130:1580 1:N:0:14
GGGGGCATACCTTCGTCGAGTACGCACAAAGGTCGAGATCGGAAG
+
FF,FFFFFFF,,,FFFFFF,FFFFF,FFFFFFFFFFFFFFFF:FF
@FS10000125:23:BPA73012-1407:1:1101:4320:1580 1:N:0:14
GGGGGCGCAACTTCGTCGAGTACGCTCAAAAATTAAGATCGGAAG
+
FF:FFFFFFF:,:FF,FFFFFFFFF,FFFFFFFFFFFFFFFFFFF
@FS10000125:23:BPA73012-1407:1:1101:4400:1580 1:N:0:14
GGGCAGCAACTTCGTCGAGTACGCTCAAGCCCAAAGATCGGAAGA
+
FFFFFFFFFF:,FFFFFFFFFFFFFFFFFFFFFFFFFFFFFFFFF
@FS10000125:23:BPA73012-1407:1:1101:4500:1580 1:N:0:14
GGGGTAAAACTTCGTCGAGTACGCTCAATGAGAAAGATCGGAAGA
+
FFFFFFFFFF,,FFFFFFFFFFFFFFF,FFFFFFFFFFFFFF:FF
@FS10000125:23:BPA73012-1407:1:1101:4880:1580 1:N:0:14
GGGGGTAGAACTTCGTCGAGTACGCTCAAACCGAAAGATCGGAAG
+
F:,FFFFFFF,,:FF:FFFFFFFFF,FFFFFFFFFFFFFFFFFFF
@FS10000125:23:BPA73012-1407:1:1101:5720:1580 1:N:0:14
GGGGTGCCAACTTCGTCGAGTACGCACAATAATGCAGATCGGAAG
+
FFFFFFFFFF:,,FF,FFFFFFFFF,FFFFFFFFFFFFFFFFFFF
@FS10000125:23:BPA73012-1407:1:1101:5750:1580 1:N:0:14
GGGGGTTTTAACTTCGTCGAGTACGCTCAATGAAAAAGATCGGAA
+
F:,FF,FFFF:F:FFFF:FFFF:FFFF:F,FFFF:F:FFF,FFFF
@FS10000125:23:BPA73012-1407:1:1101:6470:1580 1:N:0:14
GATGTGGAAACTTCGTCGAGTACGCTCAAAAACGGAGATCGGAAG
+
,,,:FF,FF:FF::F:FF:FFFFFF,FFFFFFFFF:FFFFFFFFF
@FS10000125:23:BPA73012-1407:1:1101:6560:1580 1:N:0:14
GGGGGCAAAACTTCGTCGAGTACGCTCAAATAGGTAGATCGGAAG
+
FFFFFFFFFF:,:FF:FFFFFFFFF,FFFFFFFFFFFFFFFFFFF
@FS10000125:23:BPA73012-1407:1:1101:6690:1580 1:N:0:14
GGGGAACTTCGTCGAGTACGCTCAAACGTATAGATCGGAAGAGCA
+
FFFFFFFFFFF,:FFFFF,,FFFFFFFFFFFFFFF,FFFFFFF,:
@FS10000125:23:BPA73012-1407:1:1101:7250:1580 1:N:0:14
GGGAGACCCAACTTCGTCGAGTACGCTCAACAACCGAGATCGGAA
+
FFFFFFFFFF:,,:FFF:FFFF:FF:F:FFFFFFFFFFFF:FFFF
@FS10000125:23:BPA73012-1407:1:1101:8990:1580 1:N:0:14
GGGTGGTAACTTCGTCGAGTACGCTCAATGGTTAAGATCGGAAGA
+
F:F:FFFFFF::FFFFFFFFFFFFFFF:FFFFFFFFFFFFFFFFF
@FS10000125:23:BPA73012-1407:1:1101:9060:1580 1:N:0:14
GGGGATGAACTTCGTCGAGTACGCTCAATGGGCAAGATCGGAAGA
+
FFFFFFFFFF::FFFFFFFFFFFFFFF,FFFFFFFFFFFFFFFFF
@FS10000125:23:BPA73012-1407:1:1101:9070:1580 1:N:0:14
GGGGGCTTAACTTCGTCGAGTACGCTCAAACTTGGAGATCGGAAG
+
FFFFFFFFFF:,,FF:FFFFFFFFF,FFFFFFFFFFFFFFFFFFF
@FS10000125:23:BPA73012-1407:1:1101:10080:1580 1:N:0:14
GGGGCGAAAACTTCGTCGAGTACGCTCAATGAGAGAGATCGGAAG
+
FFFFFFFFFF:,,FF,FFFFFFFFF,FFFFFFFFFFFFFFFFFFF
@FS10000125:23:BPA73012-1407:1:1101:10350:1580 1:N:0:14
GGGGCCGAACTTCGTCGAGTACGCTCAATATTACAGATCGGAAGA
+
F,,FFFFFFF,,FFFFFFFFFFFFFFF,FFFFFFFFFFFFFFFFF
@FS10000125:23:BPA73012-1407:1:1101:11010:1580 1:N:0:14
GGGGGTGGAACTTCGTCGAGTACGCTCAACTATCGAGATCGGAAG
+
F:FFFFFFFF:::FF:FFFFFFFFF,FFFFFFFFFFFFFFFFFFF
@FS10000125:23:BPA73012-1407:1:1101:11640:1580 1:N:0:14
GGGGAATGAACTTCGTCGAGTACGCTCAACACTGGAGATCGGAAG
+
FFFFFFFFFF:,,FF,FFFFFFFFF,FFFFFFFFFFFFFFFFFFF
@FS10000125:23:BPA73012-1407:1:1101:11660:1580 1:N:0:14
GGGGGGCTGAACTTCGTCGAGTACGCTCAATATGTTAGATCGGAA
+
FFFFFFFFFF,,,,FFF,FFFF:FF:F:FFF:FFF,FFFF,FFFF
@FS10000125:23:BPA73012-1407:1:1101:12110:1580 1:N:0:14
GGGAGTTAACTTCGTCGAGTACGCTCAACGTGATAGATCGGAAGA
+
F:,FFFFFFFF:FFFFFFFFFFFFFFFFFFFFFFFFF:FFFFFFF
@FS10000125:23:BPA73012-1407:1:1101:12260:1580 1:N:0:14
GGGGGGCAAACTTCGTCGAGTACGCTCATATAAACAGATCGGAAG
+
FFF:,,:FFFFFFF:FF:F,:,F::FFF,F,FFFFFFF:FF:FF:
@FS10000125:23:BPA73012-1407:1:1101:12640:1580 1:N:0:14
GATGCGTAACTTCGTCGAGTACGCTCAAGGGTTTAGATCGGAAGT
+
,,:,F,F::F:,F:FFFFFFFF,FFFF:F:FFFFF,FFFF,,F,,
@FS10000125:23:BPA73012-1407:1:1101:12870:1580 1:N:0:14
GGGGTAGGAACTTCGTCGAGTACGCTCAAGTCCACAGATCGGAAG
+
:,,FFFFFFFF,:FFFFF:,FFFFF:FFFFFFFFFFFFFF:::F:
@FS10000125:23:BPA73012-1407:1:1101:13250:1580 1:N:0:14
GGGGCTTAAACTTCGTCGAGTACGCTCAAGTTTTGGAGATCGGAA
+
FFFFFFFFFFF,:FF,FFFFFFFFF,FFFFFFFFFFFFFF,FFFF
@FS10000125:23:BPA73012-1407:1:1101:14050:1580 1:N:0:14
GGGGCAGAAACTTCGTCGAGTACGCTCAAGTGACAAGATCGGAAG
+
FFFFFFFFFFF::FF:FFFFFFFFF,FFFFFFFFFFFFFFFFFFF
@FS10000125:23:BPA73012-1407:1:1101:14220:1580 1:N:0:14
GGGGGGGAAACTTCGTCGAGTAAGCTCAATGTGATAGATCGGAAG
+
FFFFFFFFFFF,,FF,FFFFFF:FF,FFFFFFFFFFFFFFFFFFF
@FS10000125:23:BPA73012-1407:1:1101:14570:1580 1:N:0:14
GGGGGCCAAACTTCGTCGAGTACGCTCAACCTGAGAGATCGGAAG
+
F::FFFFFFFF,,FF,FFFFFFFFF,FFFFFFFFFFFFFFFFFFF
@FS10000125:23:BPA73012-1407:1:1101:14810:1580 1:N:0:14
GGGGACGCAACTTCGTCGAGTACGCTCAAGCTCGTAGATCGGAAG
+
FFFFFFFFFF:,,FF,FFFFFFFFF,FFFFFFFFFFFFFFFF:FF
@FS10000125:23:BPA73012-1407:1:1101:15080:1580 1:N:0:14
GGGGCCTCAACTTCGTCGAGTACGCTCAAGTTTGTAGATCGGAAG
+
,:,FFFFFFF::,:F:F::,FFFFF,FFFFFFFFFF:FFFFF,FF
@FS10000125:23:BPA73012-1407:1:1101:15090:1580 1:N:0:14
GGGGTATAAACTTCGTCGAGTACGCTCAATGGGTAAGATCGGAAG
+
FFFFFFFFFFF:,FF:FFFFFFFFF,FFFFFFFFFFFFFFFFFFF
@FS10000125:23:BPA73012-1407:1:1101:15160:1580 1:N:0:14
GGGGGTGGAACTTCGTCGAGTACGCTCAAATGGACAGATCGGAAG
+
F:,FFFFFFFF:,FF:FF:FFFFFF,FFFFFFFFFFFFFFFFFFF
@FS10000125:23:BPA73012-1407:1:1101:16050:1580 1:N:0:14
GGGGCGTCAACTTCGTCGAGTACGCTCAAATAACCAGATCGGAAG
+
:,,FFFFFFFF:,FF:FFF,FFFFF,FFFFFFFFFFFFFFFFFFF
@FS10000125:23:BPA73012-1407:1:1101:1040:1590 1:N:0:14
GGGCATTAACTTCGTCGAGTACGCTCAACGTAGTAGATCGGAAGA
+
FF,FFFFFFFF:FFFFFFFFFFFFFFFFFFFFFFFFFFFFFFFFF
@FS10000125:23:BPA73012-1407:1:1101:1450:1590 1:N:0:14
GGGGGAGGCAACTTCGTCGAGTACGCTCAATAGCAAAGATCGGAA
+
FFFFFFFFFFFF,:FFF:FFFF:FFFFFFFFFFFFFFFFF,FFFF
@FS10000125:23:BPA73012-1407:1:1101:1670:1590 1:N:0:14
GGGGGAATAACTTCGTCGAGTACGCTCAAAGGAGAAGATCGGAAG
+
FFFFFFFFFFF,:FF:FFFFFFFFF,FFFFFFFFFFFFFFFFFFF
@FS10000125:23:BPA73012-1407:1:1101:1930:1590 1:N:0:14
GGTGAGATAACTTCGTCGAGTACGCTCAAACAATTAGAACGGAAG
+
F,,FFFFFFFFF:FF:FFFFFFFFF,FFFFFFFFFFFFFFFFFFF
@FS10000125:23:BPA73012-1407:1:1101:2280:1590 1:N:0:14
GGGGGTCAAACTTCGTCGAGTACGCTCAATCACACAGATCGGAAG
+
FF,FFFFFFFF,:FF:FFFFFFFFF:FFFFFFFFFFFFFFFFFFF
@FS10000125:23:BPA73012-1407:1:1101:2410:1590 1:N:0:14
GGGGACGCAACTTCGTCGAGTACGCTCAATCATTTAGATCGGAAG
+
FFFFF:,FFFF,:FF:FFFFFFFFF,FFFFF,,,,FFFFFFFFFF
@FS10000125:23:BPA73012-1407:1:1101:2490:1590 1:N:0:14
GATGCAATAACTTCGTCGAGTACGCTCAATAAGATAGATCGGAAG
+
,,:FF:FFFFFF::F:FF:FFFFFF,FFFFFFFFFFFFFFF:::F
@FS10000125:23:BPA73012-1407:1:1101:3010:1590 1:N:0:14
GGGAGGGTAAACTTCGTCGAGTACGCTCAAGTTCGGAGATCGGAA
+
F,,,FFFFFFF:,:FFF:FFFF:FFFF:FFFFFFFFFFFF,FFFF
@FS10000125:23:BPA73012-1407:1:1101:4050:1590 1:N:0:14
GGGGGAACAACTTCGTCGAGTACGCTCAAGCCAAGAGATCGGAAG
+
FFFFFFFFFFF,:FF:FFFFFFFFF:FFFFFFFFFFFFFFFFFFF
@FS10000125:23:BPA73012-1407:1:1101:4120:1590 1:N:0:14
GGGGGTTCTAACTTCGTCGAGTACGCTCAAGACGCTAGATCGGAA
+
FFFFFFFFFFFF::FFF:FFFF,FFFF:FFFFFFF:FFFF,FFFF
@FS10000125:23:BPA73012-1407:1:1101:4200:1590 1:N:0:14
GGGGCAGAACTTCGTCGAGTACGCTCAATTGACAAGATCGGAAGA
+
FFFFFFFFFF:,FFFFFFFFFFFFFFF,FFFFFFFFFFFFFFFFF
@FS10000125:23:BPA73012-1407:1:1101:4980:1590 1:N:0:14
GGGGGGCTTAACTTGTCGAGTACGCTCAAGAGACGAGATCGGAAG
+
FFFFFFFFFFF:,:F:FFFFFFFFF,FFFFFFFFFFFFFFFFFFF
@FS10000125:23:BPA73012-1407:1:1101:5070:1590 1:N:0:14
GGGGGTTAAACTTCGTCGAGTACGCTCAAGGGGGAAGATCGGAAG
+
FF,FFFFFFF:,:FF:FFFFFFFFF,FFFFFFFFFFFFFFFFFFF
@FS10000125:23:BPA73012-1407:1:1101:5570:1590 1:N:0:14
GGGGGGAAAACTTCGTCGAGTACGCTCAATGAAACAGATCGGAAG
+
F:,FFFFFFFF,::F:FFFFFFFFF,FFFFFFFFFFFFFFFFFFF
@FS10000125:23:BPA73012-1407:1:1101:5740:1590 1:N:0:14
GGGCTGCAACTTCGTCGAGTACGCTCAAAGCGAAAGATCGGAAGA
+
FFFFFFFFFF:,FFFFFFFFFFFFFFF:FFFFFFFFFFFFFFFFF
@FS10000125:23:BPA73012-1407:1:1101:5920:1590 1:N:0:14
GGGGTACAAACTTCGTCGAGTACGCTCAATGTGAGAGATCGGAAG
+
FF:FFFF:F:FF:,F,FF,:FF:FF,FFF,,:F,::FFFFFFF:F
@FS10000125:23:BPA73012-1407:1:1101:6360:1590 1:N:0:14
GGGATAAACCTCGTCGAGTACGCTCAATGTGGAAGATCGGAAGAG
+
FFFFFFFFFF:FF:FFFF:FFFFFFF:,FFFFFFFF,FFF:FFFF
@FS10000125:23:BPA73012-1407:1:1101:7230:1590 1:N:0:14
GGGGGGGGAACTTCGTCGAGTACGCTCAACCTTCCAGATCGGAAG
+
FF:FFFFFFF:::FF:FFFFFFFFF,FFFFFFFFFFFFFFFFFFF
@FS10000125:23:BPA73012-1407:1:1101:7880:1590 1:N:0:14
GGGGACCAAACTTCGTCGAGTACGCTCAAATGGAAAGATCGGAAG
+
F:,FFFFFFF:::FF:FFFFFFFFF,FFFFFFFFFFFFFFFFFFF
@FS10000125:23:BPA73012-1407:1:1101:8450:1590 1:N:0:14
GGGGTAGCAACTTCGTCGAGTACGCTCAACAGACCAGATCGGAAG
+
FF,FFFFFFF:::FF:FFFFFFFFF,FFFFFFFFFFFFFFFFFFF
@FS10000125:23:BPA73012-1407:1:1101:8520:1590 1:N:0:14
GGGGCAACAACTTCGTCGAGTACGCTCAAGAGATAAGATCGGAAG
+
FFFFFFFFFFF::FF:FFFFFFFFF,FFFFFFFFFFFFFFFFFFF
@FS10000125:23:BPA73012-1407:1:1101:8560:1590 1:N:0:14
GGGGACATAACTTCGTCGAGTACGCTCAATTCGTTAGATCGGAAG
+
F::FFFFFFF:,:FF:FFFFFFFFF,FFFFFFFFFFFFFFFFFFF
@FS10000125:23:BPA73012-1407:1:1101:8660:1590 1:N:0:14
GGGGGTTGAACTTCGTCGAGTACGCTCAAAAAGTCAGATCGGAAG
+
FFFFFFFFFFF,:FF,FFFFFFFFF,FFFFFFFFFFFFFFFFFFF
@FS10000125:23:BPA73012-1407:1:1101:9260:1590 1:N:0:14
GGGGACTAAACTTCGTCGAGTACGCTCAAATATTTAGATCGGAAG
+
FFFFFFFFFFF,:FF:FFFFFFFFF,FFFFFFFFFFFFFFFFFFF
@FS10000125:23:BPA73012-1407:1:1101:9390:1590 1:N:0:14
GGGGTGCCAACTTCGTCGAGTACGCTCAAGCTTGTAGATCGGAAG
+
F,,FFFFFFFF,:FF:FFFFFFFFF,FFFFFFFFFFFFFFFFFFF
@FS10000125:23:BPA73012-1407:1:1101:9810:1590 1:N:0:14
GGGGGTTTAACTTCGTCGAGTACGCTCAAGTAAGAAGATCGGAAG
+
FFFFFFFFFFFF:FF:FFFFFFFFF,FFFFFFFFFFFFFFFFFFF
@FS10000125:23:BPA73012-1407:1:1101:9880:1590 1:N:0:14
GGGGCAGAACTTCGTCGAGTACGCTCAAACACTCAGATCGGAAGA
+
F,,FFFFFFF::FFFFFFFFFFFFFFFFFFFFFFFFFFFFFFFFF
@FS10000125:23:BPA73012-1407:1:1101:10120:1590 1:N:0:14
GGGGGCACAACTTCGTCGAGTACGCTCAAGACTTCAGATCGGAAG
+
FFFFFFFFFF:,:FF,FFFFFFFFF,FFFFFFFFFFFFFFFFFFF
@FS10000125:23:BPA73012-1407:1:1101:10950:1590 1:N:0:14
GTTGTTCCAACTTCGTCGAGTACGCTCAAATATCTAGATCGGAAG
+
,,F,F,:::,FF:,F:F:,,F:,FF::FFFFFFFF,FFFF,::,,
@FS10000125:23:BPA73012-1407:1:1101:11660:1590 1:N:0:14
GGGGAATCAACTTCGTCGAGTACGCTCAATTATCCAGATCGGAAG
+
FFFFFFFFFF:,,FF:FFFFFFFFF,FFFFFFFFFFFFFFFFFFF
@FS10000125:23:BPA73012-1407:1:1101:11760:1590 1:N:0:14
GGGGGTATAACTTCGTCGAGTACGCTCAAACTTGTAGATCGGAAG
+
FFFFFFFFFF:,,FF:FFFFFFFFF,FFFFFFFFFFFFFFFFFFF
@FS10000125:23:BPA73012-1407:1:1101:11980:1590 1:N:0:14
GGGAAAAACTTCGTCGAGTACGCTCAATAGAACAGATCGGAAGAG
+
FFF:FFFFFF,FF:FFFF:FFFFFFF:,FFFFFFFF,FFF:FFFF
@FS10000125:23:BPA73012-1407:1:1101:12020:1590 1:N:0:14
GGGGTACCAACTTCGTAGAGTACGCTCAATCGAACAGATCGGAAG
+
FFFFFFFFFF:,,FFFFFFFFFFFF,FFFFFFFFFFFFFFFFFFF
@FS10000125:23:BPA73012-1407:1:1101:12270:1590 1:N:0:14
GGAGAAGTAACTTCGTCGAGTACGCTCAAAAAAATAGATCGGAAG
+
:,,FFFFFFFFF:FF:FFFFFFFFF,FFFFFFFFFFFFFFFFFFF
@FS10000125:23:BPA73012-1407:1:1101:13180:1590 1:N:0:14
GGGGGTGAATCTTCGTCGAGTACGCTCAATGTCTGAGATCGGAAG
+
FF:FFFFFFFF::FF:FFFFFFFFF,FFFFFFFFFFFFFFFFFFF
@FS10000125:23:BPA73012-1407:1:1101:13200:1590 1:N:0:14
GGGGGTGCCAACTTCGTCGAGTACGCTCAAAAGGAGAGATCGGAA
+
F:,F,F:FFFFF::FFF:FFFFFFFFFFFF:FFFFFFFFF,FFFF
@FS10000125:23:BPA73012-1407:1:1101:13300:1590 1:N:0:14
GGGGGTTCAACTTCGTCGAGTACGCTCAACCAAGTAGATCGGAAG
+
FFFFFFFFFFF::FF:FFFFFFFFF,FFFFFFFFFFFFFFFFFFF
@FS10000125:23:BPA73012-1407:1:1101:13320:1590 1:N:0:14
GGGAGGCGAAACTTCGTCGAGTACGCTCAATCTAATAGATCGGAA
+
FFFFFFFFFFFF::FFF:FFFF:FFFF:FFFFFFF,FFFF,FFFF
@FS10000125:23:BPA73012-1407:1:1101:14360:1590 1:N:0:14
GGGACGTAACTTCGTCGAGTACGCTCAACTAAAGAGATCGGAAGA
+
FF,:FFFFFF:FFFFFFFFFFFFFFFFFFFFFFFFFFFFFFFFFF
@FS10000125:23:BPA73012-1407:1:1101:14370:1590 1:N:0:14
GGGGGTTAAACTTCGTCGAGTACGCTCAAACAACGAGATCGGAAG
+
FFFFFFFFFFFF:FF:FFFFFFFFF,FFFFFFFFFFFFFFFFFFF
@FS10000125:23:BPA73012-1407:1:1101:14620:1590 1:N:0:14
GGGGAACTTCGTCGAGTACGCTCAATGAGAAAGATCGGAAGAGCA
+
FFFFFFFFFFF,FFFFFF,,FFFFFFFFFFFFFFF,FFFFFFF,,
@FS10000125:23:BPA73012-1407:1:1101:14660:1590 1:N:0:14
GGGGGCATAACTTCGTCGAGTACGCTCAATTTGCAAGATCGGAAG
+
FFFFFFFFFFF,,FF,FFFFFFFFF,FFFFFFFFFFFFFFFFFFF
@FS10000125:23:BPA73012-1407:1:1101:14690:1590 1:N:0:14
GGGGGTTAAACTTCGTCGAGTACGCTCAAATCAGGAGATCGGAAG
+
FFFFFFFFFFF:,FF,FFFFFFFFF,FFF:FFF:,FFFFFFFFFF
@FS10000125:23:BPA73012-1407:1:1101:15440:1590 1:N:0:14
GGGGCGGTATCTTCGTCGAGTACGCTCAACCTAAAAGATCGGAAG
+
F:,FFFFFFFFF:FF:FFFFFFFFF,FFFFFFFFFFFFFFFFFFF
@FS10000125:23:BPA73012-1407:1:1101:16000:1590 1:N:0:14
GGGGGAATAACTTCGTCGAGTACGCTCAACACTGCAGATCGGAAG
+
FF:FFFFFFFF::FF:FFFFFFFFF,FFFFFFFFFFFFFFFFFFF
@FS10000125:23:BPA73012-1407:1:1101:16140:1590 1:N:0:14
GGGCGCCAACTTCGTCGAGTACGCTCAATGAATAAGATCGGAAGA
+
FFFFFFFFFF::FFFFFFFFFFFFFFF:FFFFFFFFFFFFFFFFF
@FS10000125:23:BPA73012-1407:1:1101:16480:1590 1:N:0:14
GGGGTAGGAACTTCGTCGAGTACGCTCAAATGTGCAGATCGGAAG
+
F:,FFFFFFFF,,FF:FFFFFFFFF,FFFFFFFFFFFFFFFFFFF
@FS10000125:23:BPA73012-1407:1:1101:2060:1600 1:N:0:14
GGGGGCGGAACTTCGTCGAGTACGCTCAAGTATTAAGATCGGAAG
+
FFFFFFFFFFF:FFFFFFFFFFFFF,FFFFFFFFFFFFFFFFFFF
@FS10000125:23:BPA73012-1407:1:1101:3290:1600 1:N:0:14
GGGGACTGAACTTCGTCGAGTACGCTCAAGGACTCAGATCGGAAA
+
FFFFFFFFFF,,:FF:FFFFFFFFF,FFFFFFFFFFFFFFFFFFF
@FS10000125:23:BPA73012-1407:1:1101:3450:1600 1:N:0:14
GGAGGCTAAACTTCGTCGAGTACGCTCAACTTACTAGATCGGAAG
+
F:,F,FFFFFFF:FF:FFFFFFFFF:FFFFFFFFFFFFFFFFFFF
@FS10000125:23:BPA73012-1407:1:1101:4800:1600 1:N:0:14
GGGGGGTGAACTTCGTCGAGTACGCTCAATAGGGAAGATCGGAAG
+
FF:FFFFFFFF:FFFFFFF,FFFFFFFFFFF:FFFFFFFFFFFFF
@FS10000125:23:BPA73012-1407:1:1101:4830:1600 1:N:0:14
AAGGTGATAAGCAGGAGAAACATACGAAGGCGCATAACGATACTT
+
F,,F,F,:,:F,FFFFF::FF:FF:FF,:,F,FFF,,FFF:,,,:
@FS10000125:23:BPA73012-1407:1:1101:4860:1600 1:N:0:14
GGGTTTGAACTTCGTCGAGTACGCTCAATTCGGAAGATCGGAAGA
+
FFFFF,FFFFFFFF:FFFFFFFFFFFFF,F,,,FFFFFFFFFFFF
@FS10000125:23:BPA73012-1407:1:1101:6020:1600 1:N:0:14
GGGGTGGGAACTTCGTCGAGTACGCTCAAGAGGGAAGATCGGAAG
+
FFFFFFFFFF:,:FF:FFFFFFFFF,FFFFFFFFFFFFFFFFFFF
@FS10000125:23:BPA73012-1407:1:1101:6120:1600 1:N:0:14
GGGGGATTAGCTTCGTCGAGTACGCTCAACAATCAAGATCGGAAG
+
FFFFFFFFFF:,:FF:FFFFFFFFF,FFFFFFFFFFFFFFFFFFF
@FS10000125:23:BPA73012-1407:1:1101:6210:1600 1:N:0:14
GGGGAAATAACTTCGTCGAGTACGCTCAAAACAAGAGATCGGAAG
+
F::FFFFFFFF,:FF:FFFFFFFFF,FFFFFFFFFFFFFFFFFFF
@FS10000125:23:BPA73012-1407:1:1101:6440:1600 1:N:0:14
GGCGCTCAACTTCGTCGAGTACGCTCAACAGGGCAGATCGGAAGA
+
,::FF:FFFFFF:FFFFFFFFFFFFFFFFFFFFFFFFFFFFFFFF
@FS10000125:23:BPA73012-1407:1:1101:7120:1600 1:N:0:14
GGGGGTGCAACTTCGTCGAGTACGCTCAACGGAATAGATCGGAAG
+
FF:FFFFFFF:::FF:FFFFFFFFF,FFFFFFFFFFFFFFFFFFF
@FS10000125:23:BPA73012-1407:1:1101:8690:1600 1:N:0:14
GGGGGGCCAACTTCGTCGAGTACGCTCAATTTGTAAGATCGGAAG
+
FF:F,,FFFFF:FFFFFFF:FFFFF,FFF,,,,,,FFFFFFFFFF
@FS10000125:23:BPA73012-1407:1:1101:9050:1600 1:N:0:14
GGGGTCGAAACTTCGTCGAGTACGCTCAAGTCAAAAGATCGGAAG
+
FFFFFFFFFF:::FF:FFFFFFFFF,FFFFFFFFFFFFFFFFFFF
@FS10000125:23:BPA73012-1407:1:1101:9100:1600 1:N:0:14
GGGAACTTCGTCGAGTACGCTCAATACGCTAGATCGGAAGAGCAC
+
FFF:FFFFFF:FF:FFF:FFFF:F:FFFFFFFFFFFFFFF:F,F,
@FS10000125:23:BPA73012-1407:1:1101:9120:1600 1:N:0:14
GGGGGCTCCAACTTCGTCGAGTACGCTCAAACAAGGAGATCGGAA
+
FFFFFFFFFFF:,:FFF:FFFF:FFFF:FFFFFFFFFFFF,FFFF
@FS10000125:23:BPA73012-1407:1:1101:9130:1600 1:N:0:14
GGGGCTATAACTTCGTCGAGTACGCTCAACGATGCAGATCGGAAG
+
F:FFFFFFFF,::FF:FFFFFFFFF,FFFFFFFFFFFFFFFFFFF
@FS10000125:23:BPA73012-1407:1:1101:9210:1600 1:N:0:14
GGGGCGATAACTTCGTCGAGTACGCTCAAGTTGGAAGATCGGAAG
+
FFFFFFFFFF:,:FF:FFFFFFFFF,FFFFFFFFFFFFFFFFFFF
@FS10000125:23:BPA73012-1407:1:1101:9290:1600 1:N:0:14
GGAGCAATAACTTCGTCGAGTACGCTCAATCTTGCAGATCGGAAG
+
FF,FFFFFFF,,:FF:FFFFFFFFF,FFFFFFFFFFFFFFFFFFF
@FS10000125:23:BPA73012-1407:1:1101:9320:1600 1:N:0:14
GGGCTAAAACTTCGTCGAGTACGCTCAAGGATTAAGATCGGAAGA
+
F,,,FFFFFF::FFFFFFFFFFFFFFFFFFFFFFFFFFFFFFFFF
@FS10000125:23:BPA73012-1407:1:1101:9620:1600 1:N:0:14
GGGCTGAACTTCGTCGAGTACGCTCAATCAAACAGATCGGAAGAG
+
FFF:FFFFFF,FF:FFFF:FFFFFFF::FFFFFFFF,FFF,FFFF
@FS10000125:23:BPA73012-1407:1:1101:9840:1600 1:N:0:14
GGGGGGAAAACTTCGTCGAGTACGCTCAAACAATGAGATCGGAAG
+
FFFFFFFFFF:::FF:FFFFFFFFF,FFFFFFFFFFFFFFFFFFF
@FS10000125:23:BPA73012-1407:1:1101:10380:1600 1:N:0:14
GGGGAACTTCGTCGAGTACGCTCAAAATATAAGATCGGAAGAGCA
+
FFFFFFFFFFF,:FFFFF,,FFFFFF:,FFFFFFF,FFFFFFF,F
@FS10000125:23:BPA73012-1407:1:1101:11410:1600 1:N:0:14
GGGGGCCCAACTTCGTCGAGTACGCTCAAATGAACAGATCGGAAG
+
F:,FFFFFFF:,,FF,FFFFFFFFF,FFFFFFFFFFFFFFFFFFF
@FS10000125:23:BPA73012-1407:1:1101:11870:1600 1:N:0:14
GATGCAAGAACTTCGTCGAGTACGCTCAAATGTGAAGATCGGAAG
+
,,F:FFFFFFFF::F:FF:FFF:FF,FFFFFFFFFFFFFFFFFFF
@FS10000125:23:BPA73012-1407:1:1101:12920:1600 1:N:0:14
GGGGTCTTAACTTCGTCGAGTACGCTCAATAAACTAGATCGGAAG
+
FF,FFFFFFFF:,FF:FFFFFFFFF,FFFFFFFFFFFFFFFFFFF
@FS10000125:23:BPA73012-1407:1:1101:13180:1600 1:N:0:14
GGGGTTATAACTTCGTCGAGTACGCTCAAAATCCGAGATCGGAAG
+
FFFFFFFFFFF::FF:FFFFFFFFF,FFFFFFFFFFFFFFFFFFF
@FS10000125:23:BPA73012-1407:1:1101:14010:1600 1:N:0:14
GGGGGTCAACTTCGTCGAGTACGCTCAAAATCATAGATCGGAAGA
+
F:,FFFFFFF::FFFFFFFFFFFFFFFFFFFFFFFFFFFFFFFFF
@FS10000125:23:BPA73012-1407:1:1101:14350:1600 1:N:0:14
GGGGAACTAACTTCGTCGAGTACGCTCAAAACCCGAGATCGGAAG
+
F:,FFFFFFFF::FF,FFFFFFFFF,FFFFFFFFFFFFFFFFFFF
@FS10000125:23:BPA73012-1407:1:1101:14370:1600 1:N:0:14
GGGGAACTAACTTCGTCGAGTACGCTCAAAACCCGAGATCGGAAG
+
FFFFFFFFFFF:,FF,FFFFFFFFF,FFFFFFFFFFFFFFFFFFF
@FS10000125:23:BPA73012-1407:1:1101:14560:1600 1:N:0:14
GGGGCCTGAACTTCGTCGAGTACGCTCAAAAGTGTAGATCGGAAG
+
F,,FFFFFFFF::FF,FF:FFFFFF,FFFFFFFFFFFFFFFFFFF
@FS10000125:23:BPA73012-1407:1:1101:15600:1600 1:N:0:14
GGGCTAGAACTTCGTCGAGTACGCTCAAATAGTAAGATCGGAAGA
+
F,,:FFFFFF::FFFFFFFFFFFFFFFFFFFFFFFFFFFFFFFFF
@FS10000125:23:BPA73012-1407:1:1101:15850:1600 1:N:0:14
GGGGCTGTAACTTCGTCGAGTACGCTCAAGTGTTTAGATCGGAAG
+
FFFFFFFFFFF::FF:FFFFFFFFF,FFFFFFFFFFFFFFFFFFF
@FS10000125:23:BPA73012-1407:1:1101:15860:1600 1:N:0:14
GGGGCTGTAACTTCGTCGAGTACGCTCAAGGATTGAGATCGGAAG
+
FFFFFFFFFFF::FF:FFFFFFFFF,FFFFFFFFFFFFFFFFFFF
@FS10000125:23:BPA73012-1407:1:1101:15970:1600 1:N:0:14
GGGGTGGAAACTTCGTCGAGTACGCTCAAAGCAAAAGATCGGAAG
+
FFFF,FFFFFF::FFFFFFFFFFFF:FFFFFFFFFFFFFFFFFFF
@FS10000125:23:BPA73012-1407:1:1101:1380:1610 1:N:0:14
GGGGGGGAAACTTCGTCGAGTACGCTCAAACAGAGAGATCGGAAG
+
FFFFFFFFFFF:FFF:FFFFFFFFF:FFFFFFFFFFFFFFFFFFF
@FS10000125:23:BPA73012-1407:1:1101:1430:1610 1:N:0:14
GGGGATCGAACTTCGTCGAGTACGCTCAAATAATGAGATCGGAAG
+
FFFFFFFFFFF,:FF:FFFFFFFFF,FFFFFFFFFFFFFFF:FFF
@FS10000125:23:BPA73012-1407:1:1101:2500:1610 1:N:0:14
GGGGGTACAACTTCGTCGAGTACGCTCAACAACACAGATCGGAAG
+
FFFFFFFFFF:,:FF,FFFFFFFFF,FFFFFFFFFFFFFFFF:FF
@FS10000125:23:BPA73012-1407:1:1101:2750:1610 1:N:0:14
GGGGATCTAACTTTCGTCGAGTACGCTCAACGTACAAGATCGGAA
+
F,,FFFFFFF:,::FFF:FFFF:FFFF:FFFFFFFFFFFF,FFFF
@FS10000125:23:BPA73012-1407:1:1101:3830:1610 1:N:0:14
GGGGGTGCAACTTCGTCGAGTACGCTCAACTTGTAAGATCGGAAG
+
FF,FFFFFFF:::FF:FFFFFFFFF,FFFFFFFFFFFFFFFFFFF
@FS10000125:23:BPA73012-1407:1:1101:4700:1610 1:N:0:14
GGGGGCTCAACCTCGTCGAGTACGCTCAACCCTTAAGATCGGAAG
+
FFFFFFFFFF::,FF:FFFFFFFFF,FFFFFFFFFFFFFFFF:FF
@FS10000125:23:BPA73012-1407:1:1101:4850:1610 1:N:0:14
GGGGATAGAACTTCGTCGAGTACGCTCAACGCGACAGATCGGAAG
+
FFFFFFFFFF:,:FF:FFFFFFFFF,FFFFFFFFFFFFFFFFFFF
@FS10000125:23:BPA73012-1407:1:1101:4890:1610 1:N:0:14
GGGGGTAGAACTTCGTCGAGTACGCTCAAACCGAAAGATCGGAAG
+
FFFFFFFFFF,,,FF,FFFFFFFFF,FFFFFFFFFFFFFFFFFFF
@FS10000125:23:BPA73012-1407:1:1101:6120:1610 1:N:0:14
GGGGGTCGAACTTCGTCGAGTACGCTCAAGTTTATAGATCGGAAG
+
FFFF,FFFFF:,:FFFF::FFFFFF,FFFFFFFFFFFFFF:F:FF
@FS10000125:23:BPA73012-1407:1:1101:6520:1610 1:N:0:14
GGGGGGGGAACTTCGTCGAGTACGCTCAATGTGTGAGATCGGAAG
+
FFFFFFFFFF,::FF:FFFFFFFFF,FFFFFFFFFFFFFFFFFFF
@FS10000125:23:BPA73012-1407:1:1101:6530:1610 1:N:0:14
GGGGACAAAACTTCGTCGAGTACGCTCAATCATGCAGATCGGAAG
+
FFFFFFFFFF:,:FF:FFFFFFFFF:FFFFFFFFFFFFFFFFFFF
@FS10000125:23:BPA73012-1407:1:1101:6850:1610 1:N:0:14
GGGATGGAACTTCGTCGAGTACGCTCAACTGTCAAGATCGGAAGA
+
FFFFFFFFFF:F:FFFFFFFFFFFFFF:FFFFFFFFFFFFFFFFF
@FS10000125:23:BPA73012-1407:1:1101:7230:1610 1:N:0:14
GGGGCTATAACTTCGTCGAGTACGCTCAAAATAGAAGATCGGAAG
+
FFFF,,::F:FF::F,FF:FFFFFF,FFFF,F,:FFFFFFFFFFF
@FS10000125:23:BPA73012-1407:1:1101:7820:1610 1:N:0:14
GGGGATCGAATTTCGTCGAGTACGCTCAACAGTTGAGATCGGAAG
+
FFFFF:FFFF::FFF:FFFFFFFFF,FFFFFFFFFFFFFFFFFFF
@FS10000125:23:BPA73012-1407:1:1101:8260:1610 1:N:0:14
GGGGACGCAACTTCGTCGAGTACGCTCAATGAATAAGATCGGAAG
+
FFFFFFFFFF:,,FF:FFFFFFFFF,FFFFFFFFFFFFFFFFFFF
@FS10000125:23:BPA73012-1407:1:1101:8270:1610 1:N:0:14
GGGGACGCAACTTCGTCGAGTACGCTCAATGAATAAGATCGGAAG
+
FFFFFFFFFF::,FF,FFFFFFFFF,FFFFFFFFFFFFFFFFFFF
@FS10000125:23:BPA73012-1407:1:1101:8550:1610 1:N:0:14
GAAGATTGAACTTCGTCGAGTACGCTCAACAAAAAGGATCGGAAG
+
,,::FFFFFFFFFFF:FF,FFF:FF:FFFFFFFFF:,FFF,,FF,
@FS10000125:23:BPA73012-1407:1:1101:9010:1610 1:N:0:14
GGGGGTCCAAACCTCGTCGAGTACGCTCAAACATAGAGATCGGAA
+
FFFFFFFFFFF::,FFF,FFFF:FF:F:FFFFFFFFFFFF,FFFF
@FS10000125:23:BPA73012-1407:1:1101:9380:1610 1:N:0:14
GGGGGGGACTTTCGTCGAGTACGCTCAAGGGCAGAGATCGGAAGA
+
FFFFFFFFFF,:FFFFFFFFFFFFFFFFFFFFFFFFFFFFFFFFF
@FS10000125:23:BPA73012-1407:1:1101:9420:1610 1:N:0:14
GGGGCACGATCTTCGTCGAGTACGCTCAATACAACAGATCGGAAG
+
FFFFFFFFFF::,FF,FFFFFFFFF,FFFFFFFFFFFFFFFFFFF
@FS10000125:23:BPA73012-1407:1:1101:9460:1610 1:N:0:14
GGGGTGCTAACTTCGTCGAGTACGCTCAATCGCCCAGATCGGAAG
+
FFFFFFFFFF::,FF:FFFFFFFFF,FFFFFFFFFFFFFFFFFFF
@FS10000125:23:BPA73012-1407:1:1101:9800:1610 1:N:0:14
GGGGAATCAACTTCGTCGAGTACGCTCAAAGAGTGAGATCGGAAG
+
FFFFFFFFFF:,,FF:FFFFFFFFF,FFFFFFFFFFFFFFFFFFF
@FS10000125:23:BPA73012-1407:1:1101:10150:1610 1:N:0:14
GGGGGCTCAACTTCGTCGAGTACGCTCAAGATAAGAGATCGGAAG
+
F,,F:FFFFF:,,:F,FFFFFFFFF,FFFFFFFFFFFFFFFF:FF
@FS10000125:23:BPA73012-1407:1:1101:10970:1610 1:N:0:14
GGGGGTCATAACTTCGTCGAGTACGCTCAAAGACTAAGATCGGAA
+
FFFFFFFFFF::,:FFF:FFFF,FFFF:FFFFFFFFFFFF,FFFF
@FS10000125:23:BPA73012-1407:1:1101:11250:1610 1:N:0:14
GGGGACACGACTTCGTCGAGTACGCTCAAATAACGAGATCGGAAG
+
F,,FFFFFFF:,,FF,FFFFFFFFF,FFFFFFFFFFFFFFFFFFF
@FS10000125:23:BPA73012-1407:1:1101:11340:1610 1:N:0:14
GGGGGTCTAACTTCGTCGAGTACGCTCAAAAAAGAAGATCGGAAG
+
FFFFFFFFFF:,,FF,FFFFFFFFF,FFFFFFFFFFFFFFFFFFF
@FS10000125:23:BPA73012-1407:1:1101:11530:1610 1:N:0:14
GGGGCATGAACTTCGTCGAGTACGCTCAAATAAAAAGATCGGAAG
+
FF:FFFFFFF:,:FF:FFFFFFFFF,FFFFFF:FFFFFFFFFFFF
@FS10000125:23:BPA73012-1407:1:1101:11870:1610 1:N:0:14
GGGGGTCTAACTTCGTCGAGTACGCTCAAATTACGAGATCGGAAG
+
F:,FFFFFFF:,,FF,FFFFFFFFF,FFFFFFFFFFFFFFFFFFF
@FS10000125:23:BPA73012-1407:1:1101:12060:1610 1:N:0:14
GGGGAACTTCGTCGAGTACGCTCAAATGACAAGATCGGAAGAGCA
+
FFFFFFFFFFF,FFFFF:,,FFFFFFFFFFFFFFF,FFFFFFF,:
@FS10000125:23:BPA73012-1407:1:1101:12210:1610 1:N:0:14
GGGGGAAGAATTTCGTCGAGTACGCTCAATAACTGAGATCGGAAG
+
FFFFFFFFFF:::FF,FFFFFFFFF,FFFFFFFFFFFFFFFFFFF
@FS10000125:23:BPA73012-1407:1:1101:13170:1610 1:N:0:14
GGGGTGTAACTTCGTCGAGTACGCTCAAATCACAAGATCGGAAGA
+
FFFFFFFFFF:,FFFFFFFFFFFFFFF,FFFFFFFF,FFFFFFFF
@FS10000125:23:BPA73012-1407:1:1101:13660:1610 1:N:0:14
GGGGGACAACTTCGTCGAGTACGCTCAACAATGTAGATCGGAAGA
+
FFF,F,FFFF:FFFFFFFFFFFFFFFFF:F,:,,FFFFFFFFFFF
@FS10000125:23:BPA73012-1407:1:1101:14180:1610 1:N:0:14
GGGAGCAAACTTCGTCGAGTACGCTCAAATAAAAAGATCGGAAGA
+
FFFFFFFFFF,:FFFFFFFFFFFFFFF:FFFFFFFFFFFFFFFFF
@FS10000125:23:BPA73012-1407:1:1101:14480:1610 1:N:0:14
GGGGCTCAAACTTCGTCGAGTACGCTCAATAGATAAGATCGGAAG
+
FF:FFFFFFFF,,FF:FF::FFFFF,FFFFFFFFFFFFFF:FFFF
@FS10000125:23:BPA73012-1407:1:1101:14750:1610 1:N:0:14
GGGGCGATATCTTCGTCGAGTACGCTCAAGTGATAAGATCGGAAG
+
F:,FFFFFFFF:,FF,FFFFFFFFF,FFFFFFFFFFFFFFFFFFF
@FS10000125:23:BPA73012-1407:1:1101:14840:1610 1:N:0:14
GGGGCACGAACTTCGTCGAGTACGCTCAAATTGATAGATCGGAAG
+
FFFFFFFFFF:,,FF,FFFFFFFFF,FFFFFFFFFFFFFFFFFFF
@FS10000125:23:BPA73012-1407:1:1101:15100:1610 1:N:0:14
GGGGAAGAACTTCGTCGAGTACGCTCAAGAGTATAGATCGGAAGA
+
FFFFFFFFFF::FFFFFFFFFFFFFFFFFFFFFFFFFFFFFFFFF
@FS10000125:23:BPA73012-1407:1:1101:15530:1610 1:N:0:14
GGGGACGGAATTTCGTCGAGTACGCTCAACACATGAGATCGGAAG
+
FFFFFFFFFFFF:FF:FFFFFFFFF,FFFFFFFFFFFFFFFFFFF
@FS10000125:23:BPA73012-1407:1:1101:16360:1610 1:N:0:14
GGGGGAAGAACTTCGTCGAGTACGCTCAAAATAAAAGATCGGAAG
+
FFFFFFFFFFF,:FF:FFFFFFFFF,FFFFFFFFFFFFFFFFFFF
@FS10000125:23:BPA73012-1407:1:1101:1270:1620 1:N:0:14
GGGGAGTCAACTTCGTCGAGTACGCTCAACCCAATAGATCGGAAG
+
FFFFFFFFFF:::FF:FFFFFFFFF,FFFFFFFFFFFFFFFFFFF
@FS10000125:23:BPA73012-1407:1:1101:1820:1620 1:N:0:14
GGGGCAGAACTTCGTCGAGTACGCTCAATTTGGGAGATCGGAAGA
+
FFFFFFFFFFF:FFFFFFFFFFFFFFF,FFFFFFFFF,FFFFFFF
@FS10000125:23:BPA73012-1407:1:1101:2000:1620 1:N:0:14
GGGGCTCCAACTTCGTCGAGTACGCTCAACGTTGGAGATCGGAAG
+
FF,F,F,FFFFF::F:FF:FFFFFF,FFF:,:,,F:FFFFFFFFF
@FS10000125:23:BPA73012-1407:1:1101:2260:1620 1:N:0:14
GGGGTTATAACTTCGTCGAGTACGCTCAAGGATTCAGATCGGAAG
+
FFFFFFFFFFF,:FF:FFFFFFFFF,FFFFFFFFFFFFFFFFFFF
@FS10000125:23:BPA73012-1407:1:1101:2440:1620 1:N:0:14
GGGGAGTAAACTTCGTCGAGTACGCTCAAGGAGACAGATCGGAAG
+
FFFFFFFFFF:,:FF:FFFFFFFFF,FFFFFFFFFFFFFFFFFFF
@FS10000125:23:BPA73012-1407:1:1101:2660:1620 1:N:0:14
GGGGGGCCTAACTTCGTCGAGTACGCTCAAGTATCCAGATCGGAA
+
FFFFFFFFFF:,,:FFF:FFFFFFF,F:FFFFFFF:FFFF,FFFF
@FS10000125:23:BPA73012-1407:1:1101:3170:1620 1:N:0:14
GGGGAAATAACTTCGTCGAGTACGCTCAATTTGAGAGATCGGAAG
+
F::FFFFFFF:,:FF:FFFFFFFFF,FFFFFFFFFFFFFFFFFFF
@FS10000125:23:BPA73012-1407:1:1101:3930:1620 1:N:0:14
GGGGACCTAACTTCGTCGAGTACGCTCAAGAGGAGAGATCGGAAG
+
FFFFFFFFFF:,,FF:FFFFFFFFF,FFFFFFFFFFFFFFFFFFF
@FS10000125:23:BPA73012-1407:1:1101:4240:1620 1:N:0:14
GGGGATATAACTTCGTCGAGTACGCTCAAGTCAATAGATCGGAAG
+
F:,FFFFF:FF::FFFFFF,FFFFF:FFFFFFF:FFFFFFF,FFF
@FS10000125:23:BPA73012-1407:1:1101:4540:1620 1:N:0:14
GGGGGCACAACTTCGTCGAGTACGCTCAAGTTCCAAGATCGGAAG
+
FFFFFFFFFF:,,FF:FFFFFFFFF,FFFFFFFFFFFFFFFFFFF
@FS10000125:23:BPA73012-1407:1:1101:5460:1620 1:N:0:14
GGGAATAACTTCGTCGAGTACGCTCAATAATTAAGATCGGAAGAG
+
FFFFFFFFFF,FF:FFFF:FFFFFFF,,F:FFFFFF,FFF:FFFF
@FS10000125:23:BPA73012-1407:1:1101:5520:1620 1:N:0:14
GGGGCACTAACTTCGTCGAGTACGCTCAATGTGATAGATCGGAAG
+
F:,FFFFFFF:,,FF,FFFFFFFFF,FFFFFFFFFFFFFFFFFFF
@FS10000125:23:BPA73012-1407:1:1101:6100:1620 1:N:0:14
GGGGACGCAACTTCGTCGAGTACGCTCAACTTATGAGATCGGAAG
+
FFFFFFFFFF:,:FF,FFFFFFFFF,FFFFFFFFFFFFFFFFFFF
@FS10000125:23:BPA73012-1407:1:1101:6240:1620 1:N:0:14
GGGACTTCGTCGAGTACGCTCAACACGAAAGATCGGAAGAGCACA
+
FFFFFFFFFF:FFFFFFF,:FF:FFFF:FFFFFFFFFFFFF,F,:
@FS10000125:23:BPA73012-1407:1:1101:6610:1620 1:N:0:14
GGGGGCCTAACTTCGTCGAGTACGCTCAATCTAATAGATCGGAAG
+
F,,FFFFFFF:,,FF:FFFFFFFFF,FFFFFFFFFFFFFFFFFFF
@FS10000125:23:BPA73012-1407:1:1101:7160:1620 1:N:0:14
GGGAGGCACAACTTCGTCGAGTACGCTCAAAGATTGAGATCGGAA
+
FFF:FFFFFF::,:FFF:FFFF:FF:F:FFFFFFFFFFFF:FFFF
@FS10000125:23:BPA73012-1407:1:1101:7720:1620 1:N:0:14
GGGTGTGAACTTCGTCGAGTACGCTCAACGGGTTAGATCGGAAGA
+
FFFFFFFFFF::FFFFFFFFFFFFFFFFFFFFFFFFFFFFFFFFF
@FS10000125:23:BPA73012-1407:1:1101:8060:1620 1:N:0:14
GGGGTGCTAACTTCGTCGAGTACGCTCAAATATATAGATCGGAAG
+
FFFFFFFFFFF,,FF:FFFFFFFFF,FFFFFFFFFFFFFFFFFFF
@FS10000125:23:BPA73012-1407:1:1101:8270:1620 1:N:0:14
GGGGACTTAACTTCGTCGAGTACGCTCAAACCTTGAGATCGGAAG
+
FFFFFFF,FFFFFFFFFFF,FFFFFFFFFFFFFFFFFFFFFFFFF
@FS10000125:23:BPA73012-1407:1:1101:8350:1620 1:N:0:14
GGGGGCAAACCTTCGTCGAGTACGCTCAAACACGTAGATCGGAAG
+
FF:FFFFFFFF,:FF:FFFFFFFFF,FFFFFFFFFFFFFFFFFFF
@FS10000125:23:BPA73012-1407:1:1101:8380:1620 1:N:0:14
GGGGAACGAACTTCGTCGAGTACGCTCAATCAGAAAGATCGGAAG
+
FFFFFFFFFF:,:FF:FFFFFFFFF:FFFFFFFFFFFFFFFFFFF
@FS10000125:23:BPA73012-1407:1:1101:8400:1620 1:N:0:14
GGGGGACTAACTTCGTCGAGTACGCTCAATGCCTTAGATCGGAAG
+
FFFFFFFFFF::,FF:FFFFFFFFF,FFFFFFFFFFFFFFFFFFF
@FS10000125:23:BPA73012-1407:1:1101:8550:1620 1:N:0:14
GGGGATTGAACTTCGTCGAGTACGCTCAACAAAAAGGATCGGAAG
+
FFFFFFFFFF:::FF,FFFFFFFFF,FFFFFFFFFFFFFFFFFFF
@FS10000125:23:BPA73012-1407:1:1101:8630:1620 1:N:0:14
GGGGGCTGAACTTCGTCGAGTACGCTCAAGGTAGGAGATCGGAAG
+
F:,FFFFFFFF:,FF:FFFFFFFFF,FFFFFFFFFFFFFFFF:FF
@FS10000125:23:BPA73012-1407:1:1101:8850:1620 1:N:0:14
GGGGTAGAACTTCGTCGAGTACGCTCAAAAGACAAGATCGGAAGA
+
FF:FFFFFFF,,FFFFFFFFFFFFFFF:FFFFFFFFFFFFFFFFF
@FS10000125:23:BPA73012-1407:1:1101:9240:1620 1:N:0:14
GGGGACCTAACTTCGTCGAGTACGCTCAAATACTTAGATCGGAAG
+
FFFF:,FFFFF::FF:FFFFFFFFF,FFFF,F,,,FFFFFFFFFF
@FS10000125:23:BPA73012-1407:1:1101:10200:1620 1:N:0:14
GGGGAGCAAACTTCGTCGAGTACGCTCAAAGCAATAGATCGGAAG
+
FFFFFFFFFFF,:FF:FFFFFFFFF,FFFFFFFFFFFFFFFFFFF
@FS10000125:23:BPA73012-1407:1:1101:10620:1620 1:N:0:14
GGGAGAATAAACTCCGTCGAGTACGCTCAATATTTTAGATCGGAA
+
FFFFFFFFFFF:,FFFF,FFFF:FFFF:FFFFFFF,FFFF,FFFF
@FS10000125:23:BPA73012-1407:1:1101:11960:1620 1:N:0:14
GGGGATATAACTTCGTCGAGTACGCTCAATAGAAAAGATCGGAAG
+
FFFFFFFFFF:,,FF,FFFFFFFFF,FFFFFFFFFFFFFFFFFFF
@FS10000125:23:BPA73012-1407:1:1101:12220:1620 1:N:0:14
GGGGGAAGAATTTCGTCGAGTACGCTCAATAACTGAGATCGGAAG
+
FFFFFFFFFF:F:FF:FFFFFFFFF,FFFFFFFFFFFFFFFFFFF
@FS10000125:23:BPA73012-1407:1:1101:12910:1620 1:N:0:14
GATGAATCAACTTCGTCGAGTACGCTCAAAGATGCAGATCGGAAG
+
,,F,:FFFFFFF:FF:FF::FFFFF:FFFFFFFFF:FFFF,FF,F
@FS10000125:23:BPA73012-1407:1:1101:13620:1620 1:N:0:14
GGGGGGCGTAACTTCGTCGAGTACGCTCAAGAGATGAGATCGGAA
+
FFFFFFFFFF,:,:FFF:FFFFFFF:F:FFFFFFFFFFFF,FFFF
@FS10000125:23:BPA73012-1407:1:1101:13890:1620 1:N:0:14
GGGGTCGGAACTTCGTCGAGTACGCTCAAACAGGGAGATCGGAAG
+
F::FFFFFFFF::FF:FFFFFFFFF,FFFFFFFFFFFFFFFFFFF
@FS10000125:23:BPA73012-1407:1:1101:14070:1620 1:N:0:14
GGGGAGAAAACTTCGTCGAGTACGCTCAAAAAGAAAGATCGGAAG
+
FFFFFFFFFFF::FF:FFFFFFFFF,FFFFFFFFFFFFFFFFFFF
@FS10000125:23:BPA73012-1407:1:1101:14960:1620 1:N:0:14
GGGGATTCAACTTCGTTCGAGTACGCTCAAGATTTCAGATCGGAA
+
F:,FFFFFFF,F:FF,F,FFFF:FFFF:FFFFFFF,FFFF,FFFF
@FS10000125:23:BPA73012-1407:1:1101:15450:1620 1:N:0:14
GGGGACTCAACTTCGTCGAGTACGCTCAATTAATAAGATCGGAAG
+
FFFFFFFFFFF,:FF:FFFFFFFFF,FFFFFFFFFFFFFFFFFFF
@FS10000125:23:BPA73012-1407:1:1101:15490:1620 1:N:0:14
GGGGGCGAAACTTCGTCGAGTACGCTCAAGTAGATAGATCGGAAG
+
FFFFFFFFFFF::FF,FFFFFFFFF,FFFFFFFFFFFFFFFFFFF
@FS10000125:23:BPA73012-1407:1:1101:15840:1620 1:N:0:14
GGGAGGTCAACTTCGTCGAGTACGCTCAACCTGGTAGATCGGAAG
+
FFFFFFFFFFF::FF:FFFFFFFFF,FFFFFFFFFFFFFFFFFFF
@FS10000125:23:BPA73012-1407:1:1101:16100:1620 1:N:0:14
GGGGCCATAACTTCGTCGAGTACGCTCAACTTGGTAGATCGGAAG
+
FFFFFFFFFFF::FF:FFFFFFFFF,FFFFFFFFFFFFFFFFFFF
@FS10000125:23:BPA73012-1407:1:1101:16420:1620 1:N:0:14
GGGGGCAGAACTTCGTCGAGTACGCTCAATAATTGAGATCGGAAG
+
FFFFFFFFFFF,:FF:FFFFFFFFF,FFFFFFFFFFFFFFFFFFF
@FS10000125:23:BPA73012-1407:1:1101:16480:1620 1:N:0:14
GGGGTATTAACTTCGTCGAGTACGCTCAACTGTCGAGATCGGAAG
+
FFFFFF,FFFF::FF:FFFFFFFFF:FFFF:FFF,FFFFFFFFFF
@FS10000125:23:BPA73012-1407:1:1101:1170:1630 1:N:0:14
GGGGGCGGAACTTCGTCGAGTACGCTCAATGTTCGAGATCGGAAG
+
F:,FFFFFFF:::FF:FFFFFFFFF:FFFFFFFFFFFFFFFFFFF
@FS10000125:23:BPA73012-1407:1:1101:1500:1630 1:N:0:14
GGGGGATCAACTTCGTCGAGTACGCTCAAAATGTAAGATCGGAAG
+
FFFFFFFFFFF,:FF:FFF,FFFFF:FFFFFFFFFFFFFFFFFFF
@FS10000125:23:BPA73012-1407:1:1101:1520:1630 1:N:0:14
GGGGTTGAACTTCGTCGAGTACGCTCAAGATGTAAGATCGGAAGA
+
F,,FFFFFFF:,FFFFFFFFFFFFFFFFFFFFFFFFFFFFF,FFF
@FS10000125:23:BPA73012-1407:1:1101:1690:1630 1:N:0:14
GGGGCAATAACTTCGTCGAGTACGCTCAATACAAAAGATCGGAAG
+
FFFFFFFFFFF,:FF:FFFFFFFFF,FFFFFFFFFFFFFFFFFFF
@FS10000125:23:BPA73012-1407:1:1101:1960:1630 1:N:0:14
GGGGGGCTTCAACTTCGTCGAGTACGCTCAATCCTTTAGATCGGA
+
FFFFF:FFFFF,:,FFF::,FF:FFFFFFFFFFFFF,FFF:,FFF
@FS10000125:23:BPA73012-1407:1:1101:2380:1630 1:N:0:14
GGGGCATTAACTTCGTCGAGTACGCTCAATCCAGAAGATCGGAAG
+
FFFFFFFFFF:,:FFFFFFFFFFFF:FFFFFFFFFFFFFFFFFFF
@FS10000125:23:BPA73012-1407:1:1101:2410:1630 1:N:0:14
GGGGGGCCAACTTCGTCGAGTACGCTCAACTCAAAAGATCGGAAG
+
F:,F::FFFF::FFF:FFFFFFFFF:FFFFFFFFFFFFFFFFFFF
@FS10000125:23:BPA73012-1407:1:1101:2490:1630 1:N:0:14
GGGGAACTTCGTCGAGTACGCTCAAGTAGTAAGATCGGAAGAGCA
+
FF:FFFFFFFF,:FFFFF,,FFFFFFFFFFFFFFF,FFFFFFF,,
@FS10000125:23:BPA73012-1407:1:1101:2940:1630 1:N:0:14
GGGGGTCTAACTTCGTCGAGTACGCTCAATGAAATAGATCGGAAG
+
FFFFFFFFFF,:,FF:FFFFFFFFF,FFFFFFFFFFFFFFFF,FF
@FS10000125:23:BPA73012-1407:1:1101:3250:1630 1:N:0:14
GGGTTACAACTTCGTCGAGTACGCTCAAGGTCAGAGATCGGAAGA
+
FFF:FFFFFF,,FFFFFFFFFFFFFFFFFFFFFFFFFFFFFFFFF
@FS10000125:23:BPA73012-1407:1:1101:3460:1630 1:N:0:14
GGGGGGGGACTTCGTCGAGTACGCTCAAGAAAGGAGATCGGAAGA
+
FFFFFFFFFF::FFFFFFFFFFFFFFFFFFFFFFFFFFFFFFFFF
@FS10000125:23:BPA73012-1407:1:1101:3950:1630 1:N:0:14
GGAGACTTAACGTTCGTCTAGTACGCTCAAAGACTTAGATCGGAA
+
:,,FFFFFFFFF::FFF::FFF:FFFF:FFFFFFF,FFFF,FFFF
@FS10000125:23:BPA73012-1407:1:1101:4270:1630 1:N:0:14
GGGCGGCAACTTCGTCGAGTACGCTCAACGATTCAGATCGGAAGA
+
F::FFFFFFFFFFFFFFFFFFFFFFFFFFFFFFFFFFFFFFFFFF
@FS10000125:23:BPA73012-1407:1:1101:5860:1630 1:N:0:14
GGCTAGGAACTTCGTCGAGTACGCTCAAAGTCCCAGATCGCAAGA
+
,F:,F,FFFFF,F:FFFFF:FFFFFFF,,FFFFFF,FFFF,FFFF
@FS10000125:23:BPA73012-1407:1:1101:6000:1630 1:N:0:14
GGGGAATAGAACTTCGTCGAGTACGCTCAATACGGGAGATCGGAA
+
F:,FFFFFFFFF,:FFF,FFFF:FFFF:FFFFFFFFFFFF,FFFF
@FS10000125:23:BPA73012-1407:1:1101:6230:1630 1:N:0:14
GCTGTACGAACTTCGTCGAGTACGCTCAAAGGACAAGATCGGAAG
+
:,,FFFFFFFFF::F:FFFFFFFFF,FFFFFFFFFFFFFFFFFFF
@FS10000125:23:BPA73012-1407:1:1101:6610:1630 1:N:0:14
GGGGGTGGCAACTTCGTCGAGTACGCTCAAGTCCGGAGATCGGAA
+
F::F:FFFFFFF,:FFF:FFFF,FF:FFFFFFFFFFFFFF,F:FF
@FS10000125:23:BPA73012-1407:1:1101:6740:1630 1:N:0:14
GGGGTCAAACTTCGTCGAGTACGCTCAAAATTGTAGATCGGAAGA
+
FFFFFFFFFF:,FFFFFFFFFFFFFFF,FFFFFFFFFFFFFFFFF
@FS10000125:23:BPA73012-1407:1:1101:7240:1630 1:N:0:14
GGGGGCATAACTTCGTCGAGTACGCTCAACTCTAAAGATCGGAAG
+
FFFF,FFFFF:::FF:FFFFFFFFF,FFFF:FF:,FFFFFFFFFF
@FS10000125:23:BPA73012-1407:1:1101:7270:1630 1:N:0:14
GGGGCGGGAACTTCGTCGAGTACGCTCAAGTATGAAGATCGGAAG
+
F:,:FF,:FFFFFF,FF:F:F:F:FFFFF:FFFFFFFFFFFFFF:
@FS10000125:23:BPA73012-1407:1:1101:7300:1630 1:N:0:14
GGGGTCAAAACTTCGTCGAGTACGCTCAAATTGGTAGATCGGAAG
+
FFFFFFFFFF:::FF:FFFFFFFFF,FFFFFFFFFFFFFFFFFFF
@FS10000125:23:BPA73012-1407:1:1101:7380:1630 1:N:0:14
GGGGAAACTTCGTCGAGTACGCTCAATAACTAAGATCGGAAGAGC
+
FFFFFFFFFF:F:FFFF:FFFF,FF:F,FFFFFFF::FFFFFFF:
@FS10000125:23:BPA73012-1407:1:1101:7460:1630 1:N:0:14
GGCAACTTCGTCGAGTACGCTCAAATATAAAGATCGGAAGAGCAC
+
:,,,FF:FFFFFF,F:F,FFFF,FFF,,FFFFFFFFFFFF,F,F,
@FS10000125:23:BPA73012-1407:1:1101:7560:1630 1:N:0:14
GGGGAAGAACTTCGTCGAGTACGCTCAACACGGAAGATCGGAAGA
+
F::FFF:FFF:FFFFFFFFFFFFFFFFFFFFFFFFFF,FFFFFFF
@FS10000125:23:BPA73012-1407:1:1101:7590:1630 1:N:0:14
GGGCAACTTCGTCGAGTACGCTCAATCCAGGAGATCGGTAGAGCA
+
F,,::,F,,F,FFF,FFFF:,FF,:F:FF:,FFFFF,,,FFFF,,
@FS10000125:23:BPA73012-1407:1:1101:7930:1630 1:N:0:14
GGGGGCTAACTTCGTCGAGTACGCTCAAATATTAAGATCGGAAGA
+
F:,FFFFFFF:,FFFFFFFFFFFFFFF:FFFFFFFFFFFFFFFFF
@FS10000125:23:BPA73012-1407:1:1101:8040:1630 1:N:0:14
GGGGCACAACTTCGTCGAGTACGCTCAAGCATATAGATCGGAAGA
+
FFFFFFFFFF:,FFFFFFFFFFFFFFFFFFFFFFFFFFFFFFFFF
@FS10000125:23:BPA73012-1407:1:1101:9150:1630 1:N:0:14
GGGGCAACAACTTCGTCGAGTACGCTCAAATAGTAAGATCGGAAG
+
FF:FFFFFFFF,:FF:FFFFFFFFF,FFFFFFFFFFFFFFFFFFF
@FS10000125:23:BPA73012-1407:1:1101:9720:1630 1:N:0:14
GGGGTGCAAACTTCGTCGAGTACGCTCAAGCAGATAGATCGGAAG
+
FFFFFFFFFFF:FFFFFFFFFFFFFFFFFFFFFFFFFFFFFFFFF
@FS10000125:23:BPA73012-1407:1:1101:9810:1630 1:N:0:14
GGGGTATGAACTTCGTCGAGTACGCTCAATAAGGAAGATCGGAAG
+
,FFFF:FFFFF::FF:FFFFFFFFF,FFFF::FFFFFFFFFFFFF
@FS10000125:23:BPA73012-1407:1:1101:9880:1630 1:N:0:14
GGGGAGGATTTCGTCGAGTACGCTCAATGATTGAGATCGGAAGAG
+
FF:FFFFFFF:FF:FFFF:FFFFFFF:,FFFFFFFF,FFF:FFFF
@FS10000125:23:BPA73012-1407:1:1101:10220:1630 1:N:0:14
GGGGATCAACTTCGTCGAGTACGCTCAACTTAAAAGATCGGAAGA
+
FFFFFFFFFFFFFFFFFFFFFFFFFFFFFFFFFFFFFFFFFFFFF
@FS10000125:23:BPA73012-1407:1:1101:11090:1630 1:N:0:14
GGGGCGTTAACTTCGTCGAGTACGCTCAAAATAGGAGATCGGAAG
+
FFFFFFFFFF:,,FF:FFFFFFFFF,FFFFFFFFFFFFFFFFFFF
@FS10000125:23:BPA73012-1407:1:1101:11340:1630 1:N:0:14
GGGGAAGTAACTTCGTCGAGTACGCTCAATGCAGGAGATCGGAAG
+
FFFFFFFFFF:,,FF,FFFFFFFFF,FFFFFFFFFFFFFFFFFFF
@FS10000125:23:BPA73012-1407:1:1101:11420:1630 1:N:0:14
GGGGGTTCAACTTCGTCGAGTACGCTCAAGGAAAGAGATCGGAAG
+
FFFFFFFFFF:,,FF,FFFFFFFFF,FFFFFFFFFFFFFFFFFFF
@FS10000125:23:BPA73012-1407:1:1101:11840:1630 1:N:0:14
GGGGAGACAACTTCGTCGGGTACGCTCAAAGAACTAGATCGGAAG
+
F::FFFFFFF:,,FF,FFFFFFFFF,FFFFFFFFFFFFFFFFFFF
@FS10000125:23:BPA73012-1407:1:1101:11960:1630 1:N:0:14
GGGGGCTAATCTTCGTCGAGTACGCTCAATAGGGAAGATCGGAAG
+
F:,FFFFFFFF:,FF:FFFFFFFFF,FFFFFFFFFFFFFFFFFFF
@FS10000125:23:BPA73012-1407:1:1101:11980:1630 1:N:0:14
GGGGCGATAACTTCGTCGAGTACGCTCAAACTTCGAGATCGGAAG
+
FFFF,,FFF:FF::F,FF:FFFFFF,FFFFFF:,:FFFFFFFFFF
@FS10000125:23:BPA73012-1407:1:1101:13180:1630 1:N:0:14
GGGTAACTTCGTCGAATACGCTCAAATAAAAAGATCGGAAGAGCA
+
FFF,FFFFFFF,FFFFFF,,FFFFFFF:FFFFFFF,FFFFFFF,,
@FS10000125:23:BPA73012-1407:1:1101:14590:1630 1:N:0:14
GGGGGATCAACTTCGTCGAGTACGCTCAAGGTGTTAGATCGGAAG
+
F,,F:FFFFFF::FF:FFF,FFFFF,FFFFFFFFFFFFFF:FFFF
@FS10000125:23:BPA73012-1407:1:1101:14710:1630 1:N:0:14
GATGCAGCAACTTCGTCGAGTACGCTCAACTTAACAGATCGGAAG
+
:,:,F::FFFFFF:F:FF:FFF:FF,FFFFFFFFF:FFFF:FFF:
@FS10000125:23:BPA73012-1407:1:1101:14840:1630 1:N:0:14
GGGGTCAGAACTTCGTCGAGTACGCTCAATAATAAAGATCGGAAG
+
F:,FFFFFFFF,,FF,FF:FFFFFF,FFFFFFFFFFFFFFFFFFF
@FS10000125:23:BPA73012-1407:1:1101:15140:1630 1:N:0:14
GGGGGAGGAACTTCGTCGAGTACGCTCAAGATTCTAGATCGGAAG
+
FFFFFFF:FFFFFFFFFFF,FFFFFFFFFFFFFFFFFF:FFFFFF
@FS10000125:23:BPA73012-1407:1:1101:15180:1630 1:N:0:14
GGGGCATTAACTTCGTCGAGTACGCTCAAGATGATAGATCGGAAG
+
FFFFFFFFFFF:,FF:FFFFFFFFF,FFFFFFFFFFFFFFFFFFF
@FS10000125:23:BPA73012-1407:1:1101:15780:1630 1:N:0:14
GGGTAACAACTTCGTCGAGTACGCTCAAGCCAAGAGATCGGAAGA
+
FFF::,:FFFFFFFFFFFFFFFFFFFFF,,,F:,FFFFFFFFFFF
@FS10000125:23:BPA73012-1407:1:1101:15900:1630 1:N:0:14
GGGGGGGGTAACTTCGTCGAGTACGCTCAACCCAGAAGATCGGAA
+
FFFFFFFFFF:F,:FFF:FFFFFFFFFFFFFFFFFFFFFF,FFFF
@FS10000125:23:BPA73012-1407:1:1101:16060:1630 1:N:0:14
GGGGTGGAAACTTCGTCGAGTACGCTCAAGGTTTTAGATCGGAAG
+
FFFFFFFFFFF::FF:FFFFFFFFF,FFFFFFFFFFFFFFFFFFF
@FS10000125:23:BPA73012-1407:1:1101:1820:1640 1:N:0:14
GGGAGACACCTTCGTCGAGTACGCTCAATATGCCAGATCGGAAGA
+
FFFFFFFFFF:,FFFFFFFFFFFFFFF:FFFFFFFFFFFFFFFFF
@FS10000125:23:BPA73012-1407:1:1101:2810:1640 1:N:0:14
GGGGGCATAACTTCGTCGAGTACGCTCAAAAATACAGATCGGAAG
+
F:,FFFFFFFF,:FF:FFFFFFFFF,FFFFFFFFFFFFFFFFFFF
@FS10000125:23:BPA73012-1407:1:1101:3490:1640 1:N:0:14
GGGGACTGAACTTCGTCGAGTACGCTCAACGGGTGAGATCGGAAG
+
FFFFFFFFFF:::FF:FFFFFFFFF,FFFFFFFFFFFFFFFFFFF
@FS10000125:23:BPA73012-1407:1:1101:3540:1640 1:N:0:14
GGGGTTCCAACTTCGTCGAGTACGCTCAAGCGAAAAGATCGGAAG
+
FFFFFFFFFFFF:FF:FFFFFFFFF:FFFFFFFFFFFFFFFFFFF
@FS10000125:23:BPA73012-1407:1:1101:5490:1640 1:N:0:14
GGGGAGTCAACTTCGTCGAGTACGCTCAAAGGATGAGATCGGAAG
+
F:,FFFFFFF:,:FF:FFFFFFFFF,FFFFFFFFFFFFFFFFFFF
@FS10000125:23:BPA73012-1407:1:1101:6000:1640 1:N:0:14
GGGGTTTAACTTCGTCGAGTACGCTCAAATCGAAAGATCGGAAGA
+
FF:F:FFFFF::FFFFFFFFFFFFFFFFFFFFFFFFFFFFFFFFF
@FS10000125:23:BPA73012-1407:1:1101:6200:1640 1:N:0:14
GGGGCGGGAACTTCGTCGAGTACGCTCAAAATACAAGATCGGAAG
+
FF:FF:FFFFF::FF:FFFFFFFFF,FFFFFFFFFFFFFFFFFFF
@FS10000125:23:BPA73012-1407:1:1101:6560:1640 1:N:0:14
GGGGTTGTAACTTCGTCGAGTACGCTCAATAGTCGAGATCGGAAG
+
F,,FFFFFFFF,:FF:FFFFFFFFF,FFFFFFFFFFFFFFFFFFF
@FS10000125:23:BPA73012-1407:1:1101:7200:1640 1:N:0:14
GGGGGCACAACTTCGTCGAGTACGCTCAAATTACGAGATCGGAAG
+
FF,FFFFFFF:::FF:FFFFFFFFF:FFFFFFFFFFFFFFFFFFF
@FS10000125:23:BPA73012-1407:1:1101:7250:1640 1:N:0:14
GGGGGCGTCAACTTCGTCGAGTACGCTCAAAAACTGAGATCGGAA
+
FFFFFFFFFFFF::FFF:FFFF:FFFF:FFFFFFFFFFFF,FFFF
@FS10000125:23:BPA73012-1407:1:1101:7320:1640 1:N:0:14
GGGGGATTAACTTCGTCGAGTACGCTCAAATAATTAGATCGGAAG
+
FFFFFFFFFF:,:FF:FFFFFFFFF,FFFFFFFFFFFFFFFFFFF
@FS10000125:23:BPA73012-1407:1:1101:7490:1640 1:N:0:14
GGGAGACAACTTCGTCTAGTACGCTCAAACCGATAGATCGGAAGA
+
FF:FFFFFFF:,FFF:FFFFFFFFFFFFFFFFFFFFFFFFFFFFF
@FS10000125:23:BPA73012-1407:1:1101:8400:1640 1:N:0:14
GGGGGTGCAACTTCGTCGAGTACGCTCAATCTCACAGATCGGAAG
+
FF,FFFFFFFF,:FF:FFFFFFFFF,FFFFFFFFFFFFFFFFFFF
@FS10000125:23:BPA73012-1407:1:1101:8410:1640 1:N:0:14
GGGGAATCAACTTCGTCGAGTACGCTCAAGACATTAGATCGGAAG
+
F::FFFFFFFF:FFFFFFF,FFFFFFFF:FFFFFFFFFFFFFFFF
@FS10000125:23:BPA73012-1407:1:1101:8790:1640 1:N:0:14
GGGGCAGCAACTTCGTCGAGTACGCTCAAACGTTAAGATCGGAAG
+
F,::F,,FFFFFFF:FFFF,FFFFFFFF,FFFFFFFFFFFFFFF:
@FS10000125:23:BPA73012-1407:1:1101:9280:1640 1:N:0:14
GGGTGGTAACTTCGTCGAGTACGCTCAATGGTTAAGATCGGAAGA
+
F::FFFFFFF::FFFFFFFFFFFFFFF:FFFFFFFFFFFFFFFFF
@FS10000125:23:BPA73012-1407:1:1101:9720:1640 1:N:0:14
GGGTATCAACTTCGTCGAGTACGCTCAATTAAAGAGATCGGAAGA
+
FFF:FFFFFF::FFFFFFFFFFFFFFF:FFFFFFFFFFFFFFFFF
@FS10000125:23:BPA73012-1407:1:1101:9870:1640 1:N:0:14
GGGGGGATAACTTCGTCGAGTACGCTCAAGTACAGAGATCGGAAG
+
F,,FFFFFFF:,:FF:FFFFFFFFF,FFFFFFFFFFFFFFFFFFF
@FS10000125:23:BPA73012-1407:1:1101:9960:1640 1:N:0:14
GGGGGGACAACTTCGTCGAGTACGCTCAAAACAAGAGATCGGAAG
+
FFFFFFFFFF:,:FF:FFFFFFFFF,FFFFFFFFFFFFFFFFFFF
@FS10000125:23:BPA73012-1407:1:1101:10540:1640 1:N:0:14
GGGGCTTCGTCGAGTACGCTCAATAATTCAGATCGGAAGAGCACT
+
FF:FFFFFFFFFFFFFFF,FFFFFFFF:FFFFFFFFFFFFF,F,,
@FS10000125:23:BPA73012-1407:1:1101:10660:1640 1:N:0:14
GGGGTACTAACTTCGTCGAGTACGCTCAATTGTAGAGATCGGAAG
+
FFFFFFFFFF:,,FF,FFFFFFFFF,FFFFFFFFFFFFFFFFFFF
@FS10000125:23:BPA73012-1407:1:1101:12760:1640 1:N:0:14
GGGGCATGAACTTCGTCGAGTACGCTCAATAATTTAGATCGGAAG
+
F:,FFFFFFFF::FFFFFF,FFFFF:FFFFFFFFFFFFFFFFFF:
@FS10000125:23:BPA73012-1407:1:1101:13410:1640 1:N:0:14
GGGGCCAAACTTCGTCGAGTACGCTCAAGCGAAAAGATCGGAAGA
+
F,,FFFFFFF:,FFFFFFFFFFFFFFFFF:FFFFFFFFFFFFFFF
@FS10000125:23:BPA73012-1407:1:1101:13540:1640 1:N:0:14
GGGGAACCACCTTCGTCGAGTACGCTCAACAGGAAAGATCGGAAG
+
FFFFFFFFFFF::FF:FFFFFFFFF,FFFFFFFFFFFFFFFFFFF
@FS10000125:23:BPA73012-1407:1:1101:13700:1640 1:N:0:14
GGGAGCCAAAACTTGTCGAGTACGCTCAAACGGAAAGATCGGAAG
+
FFFFFFFFFFF:,:F,FFFFFFFFF,FFFFFFFFFFFFFFFFFFF
@FS10000125:23:BPA73012-1407:1:1101:14010:1640 1:N:0:14
GGGGGGTAAACTTCGTCGAGTACGCTCAATGTAAGAGATCGGAAG
+
FFFFFFFFFFF,,:F,FF:FFFFFF,FFFFFFFFFFFFFFFFFFF
@FS10000125:23:BPA73012-1407:1:1101:14090:1640 1:N:0:14
GGGGGAGAAACTTCGTCGAGTACGCTCAACAGTACAGATCGGAAG
+
F,,F:FFFFFF::FF:FFF:FFFFF,FFFFFFFFFFFFFFFFFFF
@FS10000125:23:BPA73012-1407:1:1101:14110:1640 1:N:0:14
GGGGGTGTAACTTCGTCGAGTACGCTCAAGTAAAAAGATCGGAAG
+
F:,F:FFFFFF,,FF,FFFFFFFFF,FFFFFFFFFFFFFFFFFFF
@FS10000125:23:BPA73012-1407:1:1101:14350:1640 1:N:0:14
GGGGATGAAACTTCGTCGAGTACGCTCAATGGATAAGATCGGAAG
+
F,,FFFFFFFF:,FF:FF:,FFFFF,FFFFFFFFFFFFFF:FFFF
@FS10000125:23:BPA73012-1407:1:1101:14410:1640 1:N:0:14
GGGGTAAGCTACGTCGAGTACGCTCAAGTGGCCAGATCGGAAGAG
+
F::F,FFFFF,FFFFFFF:FFFFFFFFFFFFFFFFF,FFF,FFF,
@FS10000125:23:BPA73012-1407:1:1101:14450:1640 1:N:0:14
GGGGCGGGAACTTCGTCGAGTACGCTCAAGTGAGGAGATCGGAAG
+
FFFFFFFFFFF,:FF:FFFFFFFFF,FFFFFFFFFFFFFFFFFFF
@FS10000125:23:BPA73012-1407:1:1101:14620:1640 1:N:0:14
GGGGGGCAACTTCGTCGAGTACGCTCAACGGTGTAGATCGGAAGA
+
FFFFFFFFFF::FFFFFFFFFFFFFFFFFFFFFFFFFFFFFFFFF
@FS10000125:23:BPA73012-1407:1:1101:14760:1640 1:N:0:14
GGGGTAGGAACTTCGTCGAGTACGCTCAAAAAGGAAGATCGGAAG
+
F,,FF::FFFF,:FF:FFF:FFFFF,FFF,FFFFFFFFFFFFFFF
@FS10000125:23:BPA73012-1407:1:1101:15520:1640 1:N:0:14
GGGGTCAAACTTCGTCGAGTACGCTCAATCAGGAAGATCGGAAGA
+
F,,FFFFFFF,,FFFFFFFFFFFFFFF:FFFFFFFFFFFFFFFFF
@FS10000125:23:BPA73012-1407:1:1101:16020:1640 1:N:0:14
GGGGTGGGAACTTCGTCGAGTACGCTCAATTTAACAGATCGGAAG
+
FFFFFFFFFFF,:FF:FFFFFFFFF,FFFFFFFFFFFFFFFFFFF
@FS10000125:23:BPA73012-1407:1:1101:1300:1650 1:N:0:14
GGGGGCCAAACTTCGTCGAGTACGCTCAAGTCGATAGATCGGAAG
+
FFFFFFFFFF,F:FF:FFFFFFFFF,FFFFFFFFFFFFFFFFFFF
@FS10000125:23:BPA73012-1407:1:1101:1390:1650 1:N:0:14
GGGGGTTCAACTTCGTCGAGTACGCTCAACGTGCAAGATCGGAAG
+
FFFFFFFFFF:F:FF:FFFFFFFFF,FFFFFFFFFFFFFFFFFFF
@FS10000125:23:BPA73012-1407:1:1101:1410:1650 1:N:0:14
GGGGTCTTAACTTCGTCGAGTACGCTCAACGGGTAAGATCGGAAG
+
FFFFFFFFFF:F:FF:FFFFFFFFF,FFFFFFFFFFFFFFFFFFF
@FS10000125:23:BPA73012-1407:1:1101:1620:1650 1:N:0:14
GGGGATGAAACTTCGTCGAGTACGCTCAACTTGAAAGATCGGAAG
+
FFFFFFFFFF:F:FF:FFFFFFFFF,FFFFFFFFFFFFFFFFFFF
@FS10000125:23:BPA73012-1407:1:1101:2030:1650 1:N:0:14
GGGGGAATAACTTCGTCGAGTACGCTCAACAATGAAGATCGGAAG
+
FF:F,FFFFFFF:FFFFFFFFFFFF,FFFFFFFFFFFFFFFFFFF
@FS10000125:23:BPA73012-1407:1:1101:2370:1650 1:N:0:14
GGGGAGCCAACTTCGTCGAGTACGCTCAACCTAGAAGATCGGAAG
+
FFFFFFFFFF:::FF:FFFFFFFFF,FFFFFFFFFFFFFFFFFFF
@FS10000125:23:BPA73012-1407:1:1101:2810:1650 1:N:0:14
GGGGTAGAAACTTCGTCGAGTACGCTCAAGTAAATAGATCGGAAG
+
F::FFFFFFFF::FF:FFFFFFFFF,FFFFFFFFFFFFFFFFFFF
@FS10000125:23:BPA73012-1407:1:1101:2910:1650 1:N:0:14
[truncated: 25,434,214 more chars]
