# Supplementary material for: Non-templated addition and template switching by Moloney murine leukemia virus (MMLV)-based reverse transcriptases co-occur and compete with each other
Source: J Biol Chem. 2019 Oct 22;294(48):18220–31. doi: 10.1074/jbc.RA119.010676 (PMC6885630; doi:10.1074/jbc.RA119.010676)
Supplement: Supporting Information [file supp_RA119.010676_155253_1_supp_413280_pzhsrd.zip › Template switching bias/TS-C0-4rNV5FAM-C.fastq]

@FS10000125:23:BPA73012-1407:1:1101:1090:1000 1:N:0:15
GGGGCGGTAACTTCGTCGAGTACGCTCAATAGCCGAGATCGGAAG
+
FF:FFFFFFFFF:FF:FFFFFFFFF:FFFFFFFFFFFFFFF:FFF
@FS10000125:23:BPA73012-1407:1:1101:1700:1000 1:N:0:15
GGGGACTGAACTTCGTCGAGTACGCTCAATCTAATAGATCGGAAG
+
FF,FFFF,FFFFFF:FF:F:::F:FFFFFFFFF:FFF::FF:FF:
@FS10000125:23:BPA73012-1407:1:1101:1780:1000 1:N:0:15
GGGGACAAAACTTCGTCGAGTACGCTCAATCCACGAGATCGGAAG
+
FFFF:FFFFFF,FFFFFFFFFFFFF:FFFFFFFFFFFFFFFFFFF
@FS10000125:23:BPA73012-1407:1:1101:2010:1000 1:N:0:15
GGGGAAGCAACTTCGTCGAGTACGCTCAAGTGTTAAGATCGGAAG
+
F:,FFFFFFFF,:FFFFFFFFFFFF:FFFFFFFFFFFFFFFFFFF
@FS10000125:23:BPA73012-1407:1:1101:2070:1000 1:N:0:15
GGGGGGCTGAACTTCGTCGAGTACGCTCAAATGTAAAGATCGGAA
+
F,,FF:FFFFFFF:FFF:FFFF:FFFF:FFFFFFFFFFFF,FFFF
@FS10000125:23:BPA73012-1407:1:1101:2120:1000 1:N:0:15
GGCGAGTAACTTCGTCGAGTACGCTCAATACAATAGATCGGAAGA
+
F,,FFFFFFFFFFFFFFFFFFFFFFFF:FFFFFFFFFFFFFFFFF
@FS10000125:23:BPA73012-1407:1:1101:2520:1000 1:N:0:15
GATGGGGCAACTTCGTCGAGTACGCTACATACCAGATCGGAAGAG
+
:,FF,,FFFFFF::F:FF:FFFFFFFF,FFFFFFFF,:FF,:F::
@FS10000125:23:BPA73012-1407:1:1101:2940:1000 1:N:0:15
GGGGGCTATAACTTCGTCGAGTACGCTCAAGGGGAAAGATCGGAA
+
F,,FFFFFFF::,:FFF:FFFF:FFFF:FFFFFFFFFFFF,FFFF
@FS10000125:23:BPA73012-1407:1:1101:3740:1000 1:N:0:15
GGGAGGTGTAACTTCGTCGAGTACGCTCAATCTCATAGATCGGAA
+
FFF:FFFFFFF:,:FFFFFFFF:FFFFFFFFFFFF,FFFF,FFFF
@FS10000125:23:BPA73012-1407:1:1101:5050:1000 1:N:0:15
GGGGAGGCAACTTCGTCGAGTACGCTCAAAGTTTAAGATCGGAAG
+
F,,FFFFFFF:,,FF,FFFFFFFFF,FFFFFFFFFFFFFFFFFFF
@FS10000125:23:BPA73012-1407:1:1101:5090:1000 1:N:0:15
GATGACTATCTTCGTCGAGTACGCTCAAGGGAGAAGATCGGAAGA
+
:,FFFFFFFFFFFFFFFFFFFFFFFFFFFFFFFFFFFFFFF:FFF
@FS10000125:23:BPA73012-1407:1:1101:5720:1000 1:N:0:15
GGGGGCATAACTTCGTCGAGTACGCTCAACCATTGAGATCGGAAG
+
F:,FFFFFFF::FFF:FFFFFFFFF,FFFFFFFFFFFFFFFFFFF
@FS10000125:23:BPA73012-1407:1:1101:6230:1000 1:N:0:15
ATTGCACTAACTTCGTCGAGTACGCTCAAGATCGGAGATCGGAAG
+
,FF,FFFF:FFF::F:F:::FF:FF:FFFFFFF,FFFFFF,:,::
@FS10000125:23:BPA73012-1407:1:1101:6680:1000 1:N:0:15
GGGTAATAACTTCGTCGAGTACGCTCAAGGGCTAAGATCGGAAGA
+
F,,FFFFFFF::FFFFFFFFFFFFFFFFFFFFFFFFFFFFFFFFF
@FS10000125:23:BPA73012-1407:1:1101:7940:1000 1:N:0:15
GGGGTAAGAACTTTCGTCGAGTACGCTCAAAATTGTAGATCGGAA
+
F:FFFFFFFFF:F:FFF:FFFF:FFFF:FFFFFFF:FFFF:FFFF
@FS10000125:23:BPA73012-1407:1:1101:9860:1000 1:N:0:15
GGGGGAGCTTCGTCGAGTACGCTCAACAAACTAGATCGGAAGAGC
+
FFFFF:,:,,:F,FFF::FF:,F:,FFFF::F,:FFFF:FFFF:F
@FS10000125:23:BPA73012-1407:1:1101:10180:1000 1:N:0:15
GGGGTTGAACTTCGTCGAGTACGCTCAACGCGACAGATCGGAAGA
+
FFFFFFFFFF::FFFFFFFFFFFFFFFFFFFFFFFFFFFFFFFFF
@FS10000125:23:BPA73012-1407:1:1101:10440:1000 1:N:0:15
GGGGGCTCAAATTCGTCGAGTACGCTCAACAATAGAGATCGGAAG
+
F,,F:FFFFFF,:FF,FFFFFFFFF,FFFFF:FFFFFFFFFFFFF
@FS10000125:23:BPA73012-1407:1:1101:10500:1000 1:N:0:15
GGGCCAAAACTTCGTCGAGTACGCTCAAGTTACGAGATCGGAAGA
+
FFFFFFFFFF,,FFFFFFFFFFFFFFFFFFFFFFFFF:FFFFFFF
@FS10000125:23:BPA73012-1407:1:1101:10880:1000 1:N:0:15
GGGGCGTCAACTTCGTCGAGTACGCTCAAAGAATGAGATCGGAAG
+
F,,FFFFFFF:,:FF,FFF:FFFFF:FFFFFFFFFFFFFFFFFFF
@FS10000125:23:BPA73012-1407:1:1101:11020:1000 1:N:0:15
GGGGGACCTCTTCGTCGAGTACGCTCAATATGCAGATTGGAAGAG
+
F::FFF:,,FFFFFFFFFFFFFFFFFFF:FF,:F,FF,,FFFFF,
@FS10000125:23:BPA73012-1407:1:1101:15010:1000 1:N:0:15
GGGGGTGCAACTTCGTCGAGTACGCTCAATACAACAGATCGGAAG
+
FFFFFFFFFF:,,FF,FFFFFFFFF,FFFFFFFFFFFFFFFFFFF
@FS10000125:23:BPA73012-1407:1:1101:15020:1000 1:N:0:15
GGGGCCATAACTTCGTCGAGTACGCTCAAGAAAATAGATCGGAAG
+
FFFFF,FFFFF:,:F,FF:FFFFFF,FFFF,F,,FFFFFFFFFFF
@FS10000125:23:BPA73012-1407:1:1101:15220:1000 1:N:0:15
GGGGGCCCAACTTCGTCGAGTACGCTCAATTTAAGAGATCGGAAG
+
FFFFFFFFFFF::FF,FFFFFFFFF,FFFFFFFFFFFFFFFFFFF
@FS10000125:23:BPA73012-1407:1:1101:15260:1000 1:N:0:15
GGGGGGAAAACTTCGTCGAGTACGCTCAAAATGAGAGATCGGAAG
+
FF:FFFFFFFF,,FF,FF,,FFFFF,FFFFFFFFFFFFFF,FFFF
@FS10000125:23:BPA73012-1407:1:1101:15610:1000 1:N:0:15
GGGGGAGATCTTCGTCGAGTACGCTCAATAAATAAGATCGGAAGA
+
FFFFFFFFFF,:FFFFFFFFFFFFFFF:FFFFFFFFFFFFFFFFF
@FS10000125:23:BPA73012-1407:1:1101:16350:1000 1:N:0:15
GATGCCGCAACTTCGTCGAGTACGCTCAACTAATTAGATCGGAAG
+
:,:,FF,FFFFF::F:FF::FFFFF,FFFFFFFFFFFFFF,FFF:
@FS10000125:23:BPA73012-1407:1:1101:2580:1010 1:N:0:15
GGGGGATAAACTTCGTCGAGTACGCTCAACCTGAAAGATCGGAAG
+
FFFF,F:,FF:F:,F,FFF,FFFFFFFFF:,FFF,FFFFF:FFFF
@FS10000125:23:BPA73012-1407:1:1101:2950:1010 1:N:0:15
GGGGGCTAAACTTCGTCGAGTACGCTCAACGTGCGAGATCGGAAG
+
F,,FFFFFFF::,FF,FFFFFFFFF,FFFFFFFFFFF,FFFFFFF
@FS10000125:23:BPA73012-1407:1:1101:3280:1010 1:N:0:15
GGGGGTATAAGTTCGTCGAGTACGCACAACGAATGAGATCGGAAG
+
FFFFFFFFFF,F,FF,FFFFFFFFF,FFFFFFFFFFFFFFFF:FF
@FS10000125:23:BPA73012-1407:1:1101:3500:1010 1:N:0:15
GGGGGTTCAACTTCGTCGAGTACGCTCAAGTTCCTAGATCGGAAG
+
FFFFFFFFFF,,,FF,FFFFFFFFF,FFFFFFFFFFFFFFFF:FF
@FS10000125:23:BPA73012-1407:1:1101:3590:1010 1:N:0:15
GGGGAATAAACTACGTCGAGTACGCTCAAATAGCTAGATCGGAAG
+
F,,FFFFFFFFFFFF:FFFFFFFFF,FFFFFFFFFFFFFFFFFFF
@FS10000125:23:BPA73012-1407:1:1101:5760:1010 1:N:0:15
GGGGCAATAACTTCGTCGAGTACGCTCAATAAACCAGATCGGAAG
+
F,,FFFFFFF:,:FF:FFFFFFFFF,FFFFFFFFFFFFFFFFFFF
@FS10000125:23:BPA73012-1407:1:1101:5800:1010 1:N:0:15
GGGGGTGTAACTTCGTCGAGTACGCTCAACCCAAGAGATCGGAAG
+
FFFFFFFFFF:::FF,FFFFFFFFF,FFFFFFFFFFFFFFFFFFF
@FS10000125:23:BPA73012-1407:1:1101:5930:1010 1:N:0:15
GGGGGTGGAACTTCGTCGAGTACGCTCAAAAGGATAGATCGGAAG
+
FF,FFFFFFF:,,FF,FFFFFFFFF,FFFFFFFFFFFFFFFFFFF
@FS10000125:23:BPA73012-1407:1:1101:6330:1010 1:N:0:15
GGGGACGAACTTCGTCGAGTACGCTCAAAGTCCCAGATCGGAAGA
+
F::FFFFFFF:,FFFFFFFFFFFFFFFFFFFFFFFFFFFFFFFFF
@FS10000125:23:BPA73012-1407:1:1101:6380:1010 1:N:0:15
GGGGTAAAACTTCGTCGAGTACGCTCAAACTTCCAGATCGGAAGA
+
FFFF:FFFFF,,:FFFFFFFFFFFFFFFFFFFFFFFFFFFFFFFF
@FS10000125:23:BPA73012-1407:1:1101:7360:1010 1:N:0:15
GGGAACTTCGTCGAGTACGCTCAAGTAGTTAGATCGGAAGAGCAC
+
FFFFFFF:F::,F,F,F,,FFF,FF,F,:F:FFFF:,F:F,F,F,
@FS10000125:23:BPA73012-1407:1:1101:8450:1010 1:N:0:15
GGGGGCCGAACTTCGTCGAGTACGCTCAAGACATGAGATCGGAAG
+
FFFF:FFFFFF::FF:FFFFFFFFF,FFFFFFFFFFFFFFFFFFF
@FS10000125:23:BPA73012-1407:1:1101:8570:1010 1:N:0:15
GGGGGTTGAACTTCGTCGAGTACGCTCAATGTCACAGATCGGAAG
+
FFFFFFFFFF:,:FF:FFFFFFFFF,FFFFFFFFFFFFFFFFFFF
@FS10000125:23:BPA73012-1407:1:1101:8660:1010 1:N:0:15
GGGGCACTAACTTCGTCGAGTACGCTCAAGAGTAGAGATCGGAAG
+
FFFFFFFFFF:,,FF,FFFFFFFFF,FFF,,FF:FFFFFFFFFFF
@FS10000125:23:BPA73012-1407:1:1101:9050:1010 1:N:0:15
GGGGACAAAACTTCGTCGAGTACGCTCAAGCGTTCAGATCGGAAG
+
FFFFFFFFFF::FFFFFFF,FFFFFFFFFFFFFFFFFFFFFFFFF
@FS10000125:23:BPA73012-1407:1:1101:9070:1010 1:N:0:15
GGGTGGCAACTTCGTCGAGTACGCTCAATACAATAGATCGGAAGA
+
F:FFFFFFFF::FFFFFFFFFFFFFFF,FFFFFFFFFFFFFFFFF
@FS10000125:23:BPA73012-1407:1:1101:9520:1010 1:N:0:15
GGGGGCAGAACTTCGTCGAGTACGCTCAATTACGGAGATCGGAAG
+
F,,FFFFFFF:,:FF:FFFFFFFFF,FFFFFFFFFFFFFFFFFFF
@FS10000125:23:BPA73012-1407:1:1101:9550:1010 1:N:0:15
GGGGCGGTAACTTCGTCGAGTACGCTCAATTTATCAGATCGGAAG
+
F:,FFFFFFFF::FF:FFFFFFFFF,FFFFFFFFFFFFFFFFFFF
@FS10000125:23:BPA73012-1407:1:1101:9790:1010 1:N:0:15
GGGGGTTGAACTTCGTCGAGTACGCTCAACAGGACAGATCGGAAG
+
F::FFFFFFF:,,FF:FFFFFFFFF,FFFFFFFFFFFFFFFFFFF
@FS10000125:23:BPA73012-1407:1:1101:10490:1010 1:N:0:15
GGGGCCTTAACTTCGTCGAGTACGCTCAAAAGTCTAGATCGGAAG
+
FFFFFFFFFF:,,FF,FFFFFFFFF,FFFFFFFFFFFFFFFFFFF
@FS10000125:23:BPA73012-1407:1:1101:10730:1010 1:N:0:15
GGGGGGCGCAACTTCGTCGAGTACGCTCAATAACCAAGATCGGAA
+
FFFF,FFFFF,F,FFFF:FFFF:FFFF:F:FF,FFFFFFF,FFFF
@FS10000125:23:BPA73012-1407:1:1101:10870:1010 1:N:0:15
GTTGACAGAACTTCGTCAGTACGCTCAAGATGACAGATCGGAAGA
+
,,F,FFFFFFFF::F:FFFFFFFFFFFFFFFFFFFFFFFFF:F::
@FS10000125:23:BPA73012-1407:1:1101:11080:1010 1:N:0:15
GGGACCCAACTTCGTCGAGTACGCTCAATGGTTTAGATCGGAAGA
+
FFF,F,:FFF::FFFFFFFFFFFFFFF:F,,:F,FFFFFFFFFFF
@FS10000125:23:BPA73012-1407:1:1101:11650:1010 1:N:0:15
GGGAACTTCGTCGAGTACGCTCAACGTGTGAGATCGGAAGAGCAC
+
FFFFFFFFFF,:F,F:F,FFF:,FFFFFFFFFFFFFFFFF:F,F,
@FS10000125:23:BPA73012-1407:1:1101:11660:1010 1:N:0:15
GGGGCACGATCTTCGTCGAGTACGCTAACGAATAAGATCGGAAGA
+
FFFFFFFFFF,,,FF,FFFFFFFFF,F:FFFFFFFFF,FFFF,FF
@FS10000125:23:BPA73012-1407:1:1101:11840:1010 1:N:0:15
GGGTGCAAGAACTTCGTCGAGTACGCTCAAAAATTCAGATCGGAA
+
F::F,F:FFFFF,:FFF,FFFFFF:F:FF:FFFFF,FFFF,FFFF
@FS10000125:23:BPA73012-1407:1:1101:12410:1010 1:N:0:15
GGGGTGTCAACTTCGTCGAGTACGCTCAATAGTTAAGATCGGAAG
+
F:,FFFFFFF:,,FF,FFFFFFFFF,FFFFFFFFFFFFFFFFFFF
@FS10000125:23:BPA73012-1407:1:1101:12660:1010 1:N:0:15
GGGGAGTAAACTTCGTCGAGTACGCTCAAAATATAAGATCGGAAG
+
FFFFFFFFFFF,:FF:FFF:FFFFF:FFFFFFFFFFFFFFFFFFF
@FS10000125:23:BPA73012-1407:1:1101:14020:1010 1:N:0:15
GGGGAAAGAACTTCGTCGAGTACGCTCAACCCCTAAGATCGGAAG
+
FFFFFFF,FFFFFF:FFFF::FFFFFFF::,F,FFFFF:FFFFFF
@FS10000125:23:BPA73012-1407:1:1101:15210:1010 1:N:0:15
GGGGGGTAAACTTCGTCGAGTACGCTCAATCTAATAGATCGGAAG
+
FFFFFFFFFFF,,FF,FF:FFFFFF,FFFFFFFFFFFFFFFFFFF
@FS10000125:23:BPA73012-1407:1:1101:15470:1010 1:N:0:15
GATGGGACAACTTCGTCGAGTACGCTCAAGAGTATAGATCGGAAG
+
:,:,,,FF:FFF:,F:FF,:FF:FF,FFFFFFFFFFFFFF,:F:,
@FS10000125:23:BPA73012-1407:1:1101:1600:1020 1:N:0:15
GGGGGGAAACTTCGTCGAGTACGCTCAACGAACTAGATCGGAAGA
+
FFFFFFFFF:F:FFFFFFFFFFFFFFFFFFFFFFFFFFFFF:FFF
@FS10000125:23:BPA73012-1407:1:1101:2040:1020 1:N:0:15
GGGGGACAAACTTCGTCGAGTACGCTCAAAACTAAAGATCGGAAG
+
FFFFFFFFFFF,:FF:FFFFFFFFF,FFFFFFFFFFFFFFFFFFF
@FS10000125:23:BPA73012-1407:1:1101:2200:1020 1:N:0:15
GGGGGCATAACTTCGTCGAGTACGCTCAAACTTTAAGATCGGAAG
+
FFFFFFFFFFF,FFFFFFFFFFFFF:FFFFFFFFFFFFFFFFFFF
@FS10000125:23:BPA73012-1407:1:1101:2700:1020 1:N:0:15
GGGGGATGAATTTCGTCGAGTACGCTCAATTGAAGAGATCGGAAG
+
FFFF:FFFFF:::FF:FFFFFFFFF,FFFFFFFFFFFFFFFFFFF
@FS10000125:23:BPA73012-1407:1:1101:5000:1020 1:N:0:15
GGGGCGTTAACTTCGTCGAGTACGCTCAACAAAAAAGATCGGAAG
+
FFFFFFFFFF,::FF:FFFFFFFFF,FFFFFFFFFFFFFFFFFFF
@FS10000125:23:BPA73012-1407:1:1101:6310:1020 1:N:0:15
GTTGACTTCGTCGAGTACGCTCAAATATGAAGATCGGAAGAGCAC
+
,,F,,FF::FFFF,FFF,F,FF,FFFF,FFFFFFFFFF:F,F,F,
@FS10000125:23:BPA73012-1407:1:1101:6690:1020 1:N:0:15
GGGGGCTCAACTTCGTCGAGTACGCTCAACAGTAGAGATCGGAAG
+
F,,FFFFFFF:::FF:FFFFFFFFF,FFFFFFFFFFFFFFFFFFF
@FS10000125:23:BPA73012-1407:1:1101:6860:1020 1:N:0:15
GGGGCAATAACTTCGTCGAGTACGCTCAAGAATTAAGATCGGAAG
+
FFFFFFFFFF:,:FF:FFFFFFFFF,FFFFFFFFFFFFFFFFFFF
@FS10000125:23:BPA73012-1407:1:1101:6980:1020 1:N:0:15
GGGAAGTAACTTCGTCGAGTACGCTCAAAGTAGAAGATCGGAAGA
+
FFF:FFFFFF::FFFFFFFFFFFFFFF,FFFFFFFFFFFFFFFFF
@FS10000125:23:BPA73012-1407:1:1101:7190:1020 1:N:0:15
GGGGGCCTAACTTCGTCGAGTACGCTCAAACCGATAGATCGGAAG
+
F:,FFFFFFF:,:FF:FFFFFFFFF,FFFFFFFFFFFFFFFFFFF
@FS10000125:23:BPA73012-1407:1:1101:7640:1020 1:N:0:15
GGGGCGATAACTTCGTCGAGTACGCTCAATAAACCAGATCGGAAG
+
F::FFFFFFFF,,FF:FFFFFFFFF,FFFFFFFFFFFFFFFFFFF
@FS10000125:23:BPA73012-1407:1:1101:7900:1020 1:N:0:15
GGCCCTCAACTTCGTCGAGTACGCTCAATGGAGTAGATCGGAAGA
+
,FF:FFFFFF:FFFFFFFFFFF:FFFFFFFFFFFFFFFFFF:FFF
@FS10000125:23:BPA73012-1407:1:1101:8020:1020 1:N:0:15
GGGGAAGTACCTTCGTCGAGTACGCTCAAGTCGAAAGATCGGAAG
+
FFFFF:FFF,FF:FF:FFFFFFFFF,FFF,:F:F:FFFFFFFFFF
@FS10000125:23:BPA73012-1407:1:1101:8030:1020 1:N:0:15
GGGGTAAAACTTCGTCGAGTACGCTCAAACGGATAGATCGGAAGA
+
F,,FFFFFFF:,FFFFFFFFFFFFFFFFFFFFFFFFFFFFFFFFF
@FS10000125:23:BPA73012-1407:1:1101:8600:1020 1:N:0:15
GGGGGCCAAACTTCGTCGAGTACGCTCAAGATGAAAGATCGGAAG
+
F,,FFFFFFF:,,FF:FFFFFFFFF,FFFFFFFFFFFFFFFFFFF
@FS10000125:23:BPA73012-1407:1:1101:8670:1020 1:N:0:15
GGGGGATGCAACTTCGTCGAGTACGCTCAAAATAGGAGATCGGAA
+
F,,FFFFFFFFF,:FFF:FFFF:FFFF:FFFFFFFFFFFF,FFFF
@FS10000125:23:BPA73012-1407:1:1101:9040:1020 1:N:0:15
GGGGCATTATCTTCGTCGAGTACGCTCAAGACTGAAGATCGGAAG
+
F::F,F,:F:FFFFFFFF:,FFFFFFFFF,F,,FFF,FFF,FF:F
@FS10000125:23:BPA73012-1407:1:1101:9170:1020 1:N:0:15
GGGGACGCAACTTCGTCGAGTACGCTCAAAATGTGAGATCGGAAG
+
FFFFFFFFFF:,,FF:FFFFFFFFF,FFFFFFFFFFFFFFFFFFF
@FS10000125:23:BPA73012-1407:1:1101:9720:1020 1:N:0:15
GGGGAGTCAACTTCGTCGAGTACGCTCAAGAATGTAGATCGGAAG
+
F:,FFFFFFF::,FF:FFFFFFFFF:FFFFFFFFFFFFFFFFFFF
@FS10000125:23:BPA73012-1407:1:1101:10320:1020 1:N:0:15
GCGGTTGCAACTTCGTCGAGTACGCTCAAAGGGAAAGATCGGAAG
+
F,:FFFFFFF:,:FF:FF:FFF:FF,FFFFFFFFFFFFFF::FFF
@FS10000125:23:BPA73012-1407:1:1101:10360:1020 1:N:0:15
GGGGGAACAACTTCGTCGAGTACGCTCAAAAGTGGAGATCGGAAG
+
F::FFFFFFF:,:FF,FFFFFFFFF,FFFFFFFFFFFFFFFFFFF
@FS10000125:23:BPA73012-1407:1:1101:11260:1020 1:N:0:15
GGGGTGGTGACTTCGTCGAGTACGCTCAAATAGGTTAGATCGGAA
+
FFFFFFFFFF,,,FF,FFFFFFFFF,FFFFFFFFF:FFFF,FFFF
@FS10000125:23:BPA73012-1407:1:1101:12680:1020 1:N:0:15
GGGGTCTTAACTTCGTCGAGTACGCTCAAGAGTCAAGATCGGAAG
+
F::FFFFFFF:,,FF,FFFFFFFFF,FFFFFFFFFFFFFFFFFFF
@FS10000125:23:BPA73012-1407:1:1101:13340:1020 1:N:0:15
GGGAGCGAACTTCGTCGAGTACGCTCAATAGTAAAGATCGGAAGA
+
FFF,FFFFFF,,FFFFFFFFFFFFFFF,FFFFFFFFFFFFFFFFF
@FS10000125:23:BPA73012-1407:1:1101:14010:1020 1:N:0:15
GGGGGTAAAACTTCGTCGAGTACGCTCAAACGATCAGATCGGAAG
+
FF:FF,,FFFFFFF:FF:F:FFFFF:FF,:F,,F,FFFFFF:FF:
@FS10000125:23:BPA73012-1407:1:1101:14270:1020 1:N:0:15
GGGGTGCTACCTTCGTCGAGTACGCTCAAAGGTTGAGATCGGAAG
+
F::FFFFFFFF,,FF,FFFFFFFFF,FFFFFFFFFFFFFFFFFFF
@FS10000125:23:BPA73012-1407:1:1101:15090:1020 1:N:0:15
GGGGGCCAAACTTCGTCGAGTACGCTCAAAGGAATAGATCGGAAG
+
FFFFFFFFFFF:,FF,FFFFFFFFF,FFF,:FFFFFFFFFFFFFF
@FS10000125:23:BPA73012-1407:1:1101:15300:1020 1:N:0:15
GGGGGGCTAACTTCGTCGAGTACGCTCAAGTGCACAGATCGGAAG
+
FFFFFFFFFF:,,FF,FF:FFFFFF,FFFFFFFFF:FFFFFFFFF
@FS10000125:23:BPA73012-1407:1:1101:16300:1020 1:N:0:15
GGGGAAACTTCGTCGAGTACGCTCAAGAAAAAAGATCGGAAGAGC
+
FFFFF:FF::FF:FFFFFF,F:FFFF::F:,F:FFF:FFFFFF::
@FS10000125:23:BPA73012-1407:1:1101:1360:1030 1:N:0:15
GGGATACAACTTCGTCGAGTACGCTCAATAGACAAGATCGGAAGA
+
FF:FF,FFFF::FFFFFFFFFFFFFFF:FF::F,FFFFFFF:FFF
@FS10000125:23:BPA73012-1407:1:1101:1920:1030 1:N:0:15
GGGGTTGAATTTCGTCGAGTACGCTCAATGGTGTAGATCGGAAGA
+
F,,FFFFFFFFFFFFFFFFFFFFFFFF:FFFFFFFFFFFFFFFFF
@FS10000125:23:BPA73012-1407:1:1101:3590:1030 1:N:0:15
GGGGAACAAACTTCGTCGAGTACGCTCAAGAAATCAGATCGGAAG
+
F,,FFFFFFF:::FF:FFFFFFFFF,FFFFFFFFFFFFFF:FFFF
@FS10000125:23:BPA73012-1407:1:1101:4280:1030 1:N:0:15
GGGGAGGAACTTCGTCGAGTACGCTCAAGCATAGAGATCGGAAGA
+
F:,FFFFFFF:,FFFFFFFFFFFFFFFFFFFFFFFFFFFFFFFFF
@FS10000125:23:BPA73012-1407:1:1101:4850:1030 1:N:0:15
GGGGGCACAACTTCGTCGAGTACGCTCAAAGCTGGAGATCGGAAG
+
F:,F:FFFFF:,:FF:FFFFFFFFF,FFFFFFFFFFFFFFFFFFF
@FS10000125:23:BPA73012-1407:1:1101:4890:1030 1:N:0:15
GGAGAATAGACTTCGTCGAGTACGCTCAACGCGTTAGATCGGAAG
+
F,,FFFFFFFF,:FF:FF:FFFFFF,FFFFFFFFFFFFFFFFFFF
@FS10000125:23:BPA73012-1407:1:1101:5160:1030 1:N:0:15
GGGGCATGAACTTCGTCGAGTACGCTCAATTCATAAGATCGGAAG
+
FFFFFFFFFF:,:FF:FFFFFFFFF,FFFFFFFFFFFFFFFFFFF
@FS10000125:23:BPA73012-1407:1:1101:5740:1030 1:N:0:15
GGGGGGGACAACTTCGTCGAGTACGCTCAAGTGATGAGATCGGAA
+
FFFFFFFFFF::,:FFF:FFFF:FF:F:FFFFFFFFFFFF,FFFF
@FS10000125:23:BPA73012-1407:1:1101:6860:1030 1:N:0:15
GGGGTCTCAACTTCGTCGAGAACGCTCAAAAGTTAAGATCGGAAG
+
FFFFFFFFFF::,FF,FFFFFFFFF,FFFFFFFFFFFFFFFFFFF
@FS10000125:23:BPA73012-1407:1:1101:7260:1030 1:N:0:15
GGGAGCAAACTTCGTCGAGTACGCTCAATGGACGAGATCGGAAGA
+
FFFFFFFFFF::FFFFFFFFFFFFFFF,FFFFFFFFFFFFFFFFF
@FS10000125:23:BPA73012-1407:1:1101:7310:1030 1:N:0:15
GGGGCCCTAACTTCGTCGAGTACGCTCAATATGAAAGATCGGAAG
+
FFF,,FF,F:::FF,FF:F::,F::FFFF,,F,,FFFFFFF:FF,
@FS10000125:23:BPA73012-1407:1:1101:7670:1030 1:N:0:15
GGGGTGAACTTCGTCGAGTACGCTCAATGGTGCCAGATCGGAAGA
+
:,,FFFFFFF,FF:FFFF:FFFFFFF:,FFFFFFFFF,FFFF:FF
@FS10000125:23:BPA73012-1407:1:1101:7950:1030 1:N:0:15
GGGGGCCTAACTTCGTCGAGTACGCTCAAAGGTCAAGATCGGAAG
+
F:,FFFFFFFF::FF:FFFFFFFFF,FFFFFFFFFFFFFFFFFFF
@FS10000125:23:BPA73012-1407:1:1101:8180:1030 1:N:0:15
GGGGCCACAACTTCGTCGAGTACGCTCAAATGAATAGATCGGAAG
+
FFFFFFFFFFF::FF:FFFFFFFFF:FFF:FFF,FFFFFFFFFFF
@FS10000125:23:BPA73012-1407:1:1101:8350:1030 1:N:0:15
GGGGGTGTAACTTCGTCGAGTACGCTCAACATGAGAGATCGGAAG
+
F::FFFFFFFF::FF:FFFFFFFFF,FFFFFFFFFFFFFFFFFFF
@FS10000125:23:BPA73012-1407:1:1101:9620:1030 1:N:0:15
GGGGGCGAAACTTCGTCGAGTACGCTCAAAAGTGGAGATCGGAAG
+
FF:FFFFFFFF:,FF:FFFFFFFFF,FFFFFFFFFFFFFFFFFFF
@FS10000125:23:BPA73012-1407:1:1101:9780:1030 1:N:0:15
GGGGATAAAACTTCGTCGAGTACGCTCAACTATGCAGATCGGAAG
+
FFFFF:FFFFF:FFFFFFF,FFFFF:FFFFFFF:FFFFFFFFFFF
@FS10000125:23:BPA73012-1407:1:1101:10460:1030 1:N:0:15
GGGGCCGGAACTTCGTCGAGTACGCTCAAGTTGGTAGATCGGAAG
+
FF:FFFFFFFF:,FF:FFFFFFFFF,FFFFFFFFFFFFFFFFFFF
@FS10000125:23:BPA73012-1407:1:1101:10580:1030 1:N:0:15
GGGACTCAACTTCGTCGAGTACGCTCAAGTAAAGAGATCGGAAGA
+
FFFFFFFFFF:,FFFFFFFFFFFFFFF:FFFFFFFFFFFFFFFFF
@FS10000125:23:BPA73012-1407:1:1101:10650:1030 1:N:0:15
GGGGGCGATAACTTCGTCGAGTACGCTCAACCGTGTAGATCGGAA
+
FF:FFFFFFF::,:FFF:FFFF,FF:F:FFFFFFF,FFFF,FFFF
@FS10000125:23:BPA73012-1407:1:1101:11170:1030 1:N:0:15
GGGCCGTAACTTCGTCGAGTACGCTCAAGAAAGAAGATCGGAAGA
+
FFFFFFFFFF:,FFFFFFFFFFFFFFFFFFFFFFFFFFFFFFFFF
@FS10000125:23:BPA73012-1407:1:1101:11930:1030 1:N:0:15
GATGCAGGAACTTCGTCGAGTACGCTCAAACAAAAAGATCGGAAG
+
,,F:FFFFFFFF::F:FF:FFFFFF,FFFFFFFFFFFFFF:FF::
@FS10000125:23:BPA73012-1407:1:1101:13170:1030 1:N:0:15
GGGGAACCAACTTCGTCGAGTACGCTCAAAGTGTGAGATCGGAAG
+
FF:FFFFFFF:,,FF:FFFFFFFFF,FFFFFFFFFFFFFFFFFFF
@FS10000125:23:BPA73012-1407:1:1101:13990:1030 1:N:0:15
GGGGCAAGAACTTCGTCGAGTACGCTCAAGAAATAAGATCGGAAG
+
FF:F,FFFFFFF,:F,FF:FFFFFF,FFF,FF,FFFFFFFFFFFF
@FS10000125:23:BPA73012-1407:1:1101:14170:1030 1:N:0:15
GGGGCTGAAACTTCGTCGAGTACGCTCAATTTGTGAGATCGGAAG
+
F:,FFFFFFFFF:FF:FFFFFFFFF,FFFFFFFFFFFFFFFFFFF
@FS10000125:23:BPA73012-1407:1:1101:14690:1030 1:N:0:15
GGGGCCCTAACTTCGTCGAGTACGCTCAATTCACTAGATCGGAAG
+
FFFFF:FFFF:::FF:FFF,FFFFF,FF:FFFFFFFFFFFFFFFF
@FS10000125:23:BPA73012-1407:1:1101:14810:1030 1:N:0:15
GGGGTGCAACTTCGTCGAGTACGCTCAAAATTTAAGATCGGAAGA
+
FFFFFFFFFF,,FFFFFFFFFFFFFFF:FFFFFFFFFFFFFF:FF
@FS10000125:23:BPA73012-1407:1:1101:15900:1030 1:N:0:15
GGGGCAGCAACTTCGTCGAGTACGCTCAAAGTGGAAGATCGGAAG
+
FF:FFFFFFF:,,FF,FFF:FFFFF,FFFFFFFFFFFFFFFFFFF
@FS10000125:23:BPA73012-1407:1:1101:15980:1030 1:N:0:15
GGGGCAAAACTTCGTCGAGTACGCTCAAAGAACAAGATCGGAAGA
+
FF:FFFFFFF,,FFFFFFFFFFFFFFF:FFFFFFFFFFFFFFFFF
@FS10000125:23:BPA73012-1407:1:1101:16100:1030 1:N:0:15
GGGGACTTAACTTCGTCGAGTACGCTCAAACATGTAGATCGGAAG
+
FFFFFF,FF:FF::F:FFFFFFFFF,FFFF,F:,FFFFFFFFFFF
@FS10000125:23:BPA73012-1407:1:1101:16340:1030 1:N:0:15
GGGGGCTAAACTTCGTCGAGTACGCTCAAATTGGGAGATCGGAAG
+
FFFFFFFFFFF::FF:FFFFFFFFF,FFFFFFFFFFFFFFFFFFF
@FS10000125:23:BPA73012-1407:1:1101:1380:1040 1:N:0:15
GGGGGAACAACTTCGTCGAGTACGCTCAAATAAAAAGATCGGAAG
+
FFFFFFFFFFF,:FFFFFFFFFFFF,FFFFFFFFFFFFFFFFFFF
@FS10000125:23:BPA73012-1407:1:1101:1650:1040 1:N:0:15
GGGAGGCAACTTCGTCGAGTACGCTCAATATGTAAGATCGGAAGA
+
FF,FFFFFFF:,FFFFFFFFFFFFFFFFFFFFFFFFFFFFFFFFF
@FS10000125:23:BPA73012-1407:1:1101:2900:1040 1:N:0:15
GGGGCTGGAACTTCGTCGAGTACGCTCAAGTGTTTAGATCGGAAG
+
FFFFFFFFFFF,:FF:FFFFFFFFF,FFFFFFFFFFFFFFFFFFF
@FS10000125:23:BPA73012-1407:1:1101:3070:1040 1:N:0:15
GGGGATTAACTTCGTCGAGTACGCTCAAATTACGAGATCGGAAGA
+
F:,FFFFFFF,,:FFFFFFFFFFFFFF:FFFFFFFFFFFFF:FFF
@FS10000125:23:BPA73012-1407:1:1101:3230:1040 1:N:0:15
GATCCCCCAACTTCGTCGAGTACGCTCAAAAACAGAGATCGGAAG
+
,,F,FFFFFFFF:FF:FFFFFFFFF:FFFFFFFFFFFFFF::FFF
@FS10000125:23:BPA73012-1407:1:1101:3710:1040 1:N:0:15
GGGGAAGCAACTTCGTCGAGTACGCTCAACTTATAAGATCGGAAG
+
F:,::F:FFFFFFFFFFFF,FFFFFFFFFFFF:FFFFFFFFFFFF
@FS10000125:23:BPA73012-1407:1:1101:4830:1040 1:N:0:15
GGTGCTACAACTTCGTCGAGTACGCTCAAATAGTCAGATCGGAAG
+
,,,FFFFFFFF::FF:FFFFFFFFF,FFFFFFFFF,FFFF,::FF
@FS10000125:23:BPA73012-1407:1:1101:5900:1040 1:N:0:15
GGGGGTGTAAACTTCGTCTAGTACGCTCAAAAGTCGAGATCGGAA
+
FFFFFFFFFFFF,:FFF::FFF:FFFF:FFFFFFFFFFFF,FFFF
@FS10000125:23:BPA73012-1407:1:1101:5920:1040 1:N:0:15
GGGGGGTGAACTTCGTCGAGTACGCTCAAGTCTAAAGATCGGAAG
+
FF,FFFFFFF:,:FF:FFFFFFFFF,FFFFFFFFFFFFFFFFFFF
@FS10000125:23:BPA73012-1407:1:1101:6180:1040 1:N:0:15
GGGGAGAGAACTTCGTCGAGTACGCTCAAATAAATAGATCGGAAG
+
FFFFFFFFFFF,:FF:FFFFFFFFF,FFFFFFFFFFFFFFFFFFF
@FS10000125:23:BPA73012-1407:1:1101:6890:1040 1:N:0:15
GGGGTAATAACTTCGTCGAGTACGCTCAATTTTGCAGATCGGAAG
+
:,,FFFFFFFF,:FF:FFFFFFFFF,FFFFFFFFFFFFFFFFFFF
@FS10000125:23:BPA73012-1407:1:1101:6920:1040 1:N:0:15
GGGGGAACAACTTCGTCGAGTACGCTCAACGGTCCAGATCGGAAG
+
FF:F,FFFFF:::FF:FFFFFFFFF,FFFFFFFFFFFFFFFFFFF
@FS10000125:23:BPA73012-1407:1:1101:7970:1040 1:N:0:15
GGGGAGGTAACTTCGTCGAGTACGCTCAAGGGAAAAGATCGGAAG
+
F,,FFFFFFF:,:FF:FFFFFFFFF,FFFFFFFFFFFFFFFFFFF
@FS10000125:23:BPA73012-1407:1:1101:8140:1040 1:N:0:15
GGGGGTGGAACTTCGTCGAGTACGCTCAATCTGCGAGATCGGAAG
+
FFFFFFFFFF,:FFF:FFFFFFFFF,FFFFFFFFFFFFFFFFFFF
@FS10000125:23:BPA73012-1407:1:1101:8600:1040 1:N:0:15
GGGAGTAAACTTCGTCGAGTACGCTCAAGGCTGTAGATCGGAAGA
+
FFF:,F,FFF,:FFFFFFFFFFFFFFFFFFFFFFFFFFFFFFFFF
@FS10000125:23:BPA73012-1407:1:1101:9020:1040 1:N:0:15
GGGGTGGAAACTTCGTCGAGTACGCTCAAATCAGGAGATCGGAAG
+
FFFFFFFFFFF::FF:FFFFFFFFF,FFFFFFFFFFFFFFFFFFF
@FS10000125:23:BPA73012-1407:1:1101:9130:1040 1:N:0:15
GGGGTGGAAACTTCGTCGAGTACGCTCAACAATAAAGATCGGAAG
+
F::FFFFFFF:::FF:FFFFFFFFF,FFFFF,FFFFFFFFFFFFF
@FS10000125:23:BPA73012-1407:1:1101:10040:1040 1:N:0:15
GGGGTTAAACTTCGTCGAGTACGCTCAACGATCGAGATCGGAAGA
+
F,,FFFFFFF::FFFFFFFFFFFFFFFFFFFFFFFFF:FFFFFFF
@FS10000125:23:BPA73012-1407:1:1101:12060:1040 1:N:0:15
GGGGAACAAACTTCGTCGAGTACGCTCAACTAACTAGATCGGAAG
+
FF:FFFFFFFF,:FF:FFFFFFFFF,FFFFFFFFFFFFFFFFFFF
@FS10000125:23:BPA73012-1407:1:1101:13030:1040 1:N:0:15
GTTGTATTAACTTCGTCGAGTACGCTCAACGTGCGAGATCGGAAG
+
,,F,FFFF:FFF::F:FF:FFFFFF:FFFFFFFFF::FFF,,F::
@FS10000125:23:BPA73012-1407:1:1101:14490:1040 1:N:0:15
GGGGTATAACTTCGTCGAGTACGCTCAAATATCAAGATCGGAAGA
+
F:,FFFFFFF,:FFFFFFFFFFFFFFF:FFFFFFFFFFFFFFFFF
@FS10000125:23:BPA73012-1407:1:1101:14540:1040 1:N:0:15
GGGAGTGAACTTCGTCGAGTACGCTCAATGTAAGAGATCGGAAGA
+
FFFFFFFFFF,,FFFFFFFFFFFFFFF:FFFFFFFFFFFFFFFFF
@FS10000125:23:BPA73012-1407:1:1101:15560:1040 1:N:0:15
GGGTGGGAACTTCGTCGAGTACGCTCAATGTAATAGATCGGAAGA
+
F:,FFFFFFF::FFFFFF:FFFFFFFFFFFFFFFFFFFFF:F:FF
@FS10000125:23:BPA73012-1407:1:1101:15650:1040 1:N:0:15
GGGCAATAACTTCGTCGAGTACGCTCAAGATTTCAGATCGGAAGA
+
FFF:FFFFFF,,FFFFFFFFFFFFFFFFFFFFFFFFFFFFFFFFF
@FS10000125:23:BPA73012-1407:1:1101:15730:1040 1:N:0:15
GGGGTACGAACTTCGTCGAGTACGCTCAATTATCAAGATCGGAAG
+
FFFFFFFFFF:,,FF,FFFFFFFFF,FFFFFFFFFFFFFFFFFFF
@FS10000125:23:BPA73012-1407:1:1101:1500:1050 1:N:0:15
GGGGTTTTAACTTCGTCGAGTACGCTCAAGATATAAGATCGGAAG
+
FFFFF,FFFFFF:FF:FFF:FFFFF:FFF:FFFF,FFFFFF:FFF
@FS10000125:23:BPA73012-1407:1:1101:1800:1050 1:N:0:15
GGGCAGGAACTTCGTCGAGTACGCTCAAAGTGAAAGATCGGAAGA
+
FFFFFFFFFF:,FFFFFFFFFFFFFFF:FFFFFFFFFFFFFFFFF
@FS10000125:23:BPA73012-1407:1:1101:2010:1050 1:N:0:15
GGGGGTCAAACTTCGTCGAGTACGCTCAAAAAAAAAGGATCGGAG
+
FFFFFFFFFFF,:FF:FFFFFFFFF,FFFFFFFFFF,,,,FF:F,
@FS10000125:23:BPA73012-1407:1:1101:2540:1050 1:N:0:15
GGGGCACGATCTTCGTCGAGTACGCTCAAGTCTCAAGATCGGAAG
+
FF:FFFFFFF:,,FF:FFFFFFFFF,FFFFFFFFFFFFFFFFFFF
@FS10000125:23:BPA73012-1407:1:1101:3460:1050 1:N:0:15
GGGGCAACAACTTCGTCGAGTACGCTCAAAGAAATAGATCGGAAG
+
FFFFF:FFFFFFFFFFFFF,FFFFFFFFFFFFFFFFFFFFFFFFF
@FS10000125:23:BPA73012-1407:1:1101:3860:1050 1:N:0:15
GGGCTTCAACTTCGTCGAGTACGCTCAATTGTATAGATCGGAAGA
+
FFFFFFFFFF:,FFF:FFFFFFFFFFF,FFFFFFFFFFFFFF:FF
@FS10000125:23:BPA73012-1407:1:1101:4970:1050 1:N:0:15
GGGGGAGGAACTTCGTCGAGTACGCTCAAATTAATAGATCGGAAG
+
FFFFFFFFFF:,:FF:FFFFFFFFF,FFFFFFFFFFFFFFFFFFF
@FS10000125:23:BPA73012-1407:1:1101:5880:1050 1:N:0:15
GGGGAGACAACTTCGTCGAGTACGCTCAAGCTAGGAGATCGGAAG
+
FF:FFFFFFF:,:FF:FFFFFFFFF,FFFFFFFFFFFFFFFFFFF
@FS10000125:23:BPA73012-1407:1:1101:5960:1050 1:N:0:15
GGGGAAGCAACTTCGTCGAGTACGCTCAATTGTGTAGATCGGAAG
+
FF,FFFFFFFF::FF,FFFFFFFFF,FFFFFFFFFFFFFFFFFFF
@FS10000125:23:BPA73012-1407:1:1101:5970:1050 1:N:0:15
GGGGCAGTAACTTCGTCGAGTACGCTCAAACCTCTAGATCGGAAG
+
FFFFFFFFFF:,:FF:FFFFFFFFF,FFFFFFFFFFFFFFFFFFF
@FS10000125:23:BPA73012-1407:1:1101:6060:1050 1:N:0:15
GGGGGGTCAACCTCGTCGAGTACGCTCAAGCGGCAAGATCGGAAG
+
FFFFFFFFFF:F,FF,FFFFFFFFF,FFFFFFFFFFFFFFFFFFF
@FS10000125:23:BPA73012-1407:1:1101:6120:1050 1:N:0:15
GGGGCGACAACTTCGTCGAGTACGCTCAAGTAATGAGATCGGAAG
+
FFFFFFFFFFF,:FF:FFFFFFFFF,FFFFFFFFFFFFFFFFFFF
@FS10000125:23:BPA73012-1407:1:1101:6210:1050 1:N:0:15
GGGGATCAAACTTCGTCGAGTACGCTCAAAGTAAAAGATCGGAAG
+
FFFFFFFFFF:,,FF:FFFFFFFFF,FFFFFFFFFFFFFFFFFFF
@FS10000125:23:BPA73012-1407:1:1101:6420:1050 1:N:0:15
GGGGGGGAACTTCGTCGAGTACGCTCAAAGAGGAAGATCGGAAGA
+
FFFFFFFFFF::FFFFFFFFFFFFFFFFFFFFFFFFFFFFFFFFF
@FS10000125:23:BPA73012-1407:1:1101:7450:1050 1:N:0:15
GGGGTTGAACTTCGTCGAGTACGCTCAATTGTTGAGATCGGAAGA
+
F:,FFFFFFF,,FFFFFFFFFFFFFFF:FFFFFFFFFFFFFFFFF
@FS10000125:23:BPA73012-1407:1:1101:8080:1050 1:N:0:15
GGGGGAAAAACTTCGTCGAGTACGCTCAATTGAGTAGATCGGAAG
+
FF:FFFFFFFF::FF:FFFFFFFFF,FFFFFFFFFFFFFFFFFFF
@FS10000125:23:BPA73012-1407:1:1101:8230:1050 1:N:0:15
GGGGAGATAACTTCGTCGAGTACGCTCAATGCACAAGATCGGAAG
+
FFFFFFFFFF:,:FF,FFFFFFFFF,FFFFFFFFFFFFFFFFFFF
@FS10000125:23:BPA73012-1407:1:1101:9280:1050 1:N:0:15
GGGGTGGAAACTTCGTCGAGTACGCTCAATTACTCAGATCGGAAG
+
FFFFFFFFFFF::FF:FFFFFFFFF,FFFFFFFFFFFFFFFFFFF
@FS10000125:23:BPA73012-1407:1:1101:9480:1050 1:N:0:15
GGGGTAACTTCGTCGAGTACGCTCAACTCTGCAGATCGGAAGAGC
+
FFFFFFFFFF,F,FFFF:FFFF,FFFFFFFFFFFF,,FFFFFFF,
@FS10000125:23:BPA73012-1407:1:1101:9960:1050 1:N:0:15
GGGGACATAATTTCGTCGAGTACGCTCAAGCCCCGAGATCGGAAG
+
FFFFFFFFFF::FFF:FFFFFFFFF:FFFFFFFFFFFFFFFFFFF
@FS10000125:23:BPA73012-1407:1:1101:11310:1050 1:N:0:15
GATGTTTAACTTCGTCGAGTACGCTCAAATTTATAGATCGGAAGA
+
,,F,:FFFFFF:FFFFFFFFFF:FFFFFFFFFFFFFFFFF:F:::
@FS10000125:23:BPA73012-1407:1:1101:11530:1050 1:N:0:15
GGGGCATTAACTTCGTCGAGTACGCTCAAGAACTAAGATCGGAAG
+
FF:FFFFFFF:,,FF:FFFFFFFFF,FFFFFFFFFFFFFFFFFFF
@FS10000125:23:BPA73012-1407:1:1101:12240:1050 1:N:0:15
GGGGAAATAACTTCGCCGAGTACGCTCAAGGTGGAAGATCGGAAG
+
F:,FFFFFFF:F:FFFFF:FFFFFF,FFFFFFFFFFFFFFFFF:F
@FS10000125:23:BPA73012-1407:1:1101:12470:1050 1:N:0:15
GGTGGAGGAACTTCGTCGAGTACGCTCAAGATACGAGATCGGAAG
+
:,,,,FFF:FFF,:F,F:F,FFFFF,F:FFFF:FFF,FFF,F,:,
@FS10000125:23:BPA73012-1407:1:1101:12580:1050 1:N:0:15
GGGGAGAAAACTTCGTCGAGTACGCTCAATTGTTCAGATCGGAAG
+
FFFFFFFFFF::,FF:FFFFFFFFF,FFFFFFFFFFFFFFFFFFF
@FS10000125:23:BPA73012-1407:1:1101:12760:1050 1:N:0:15
GGGGGGCAACTTCGTCGAGTACGCTCAAGCCATAAGATCGGAAGA
+
F,,FFFFFFF,,FFFFFFFFFFFFFFFFFFFFFFFFFFFFFFFFF
@FS10000125:23:BPA73012-1407:1:1101:13460:1050 1:N:0:15
GGGGGGCGAACTTCGTCGAGTACGCTCAAGAACATAGATCGGAAG
+
FFFFFFFFFFF:,FF,FFFFFFFFF,FFFFFFFFFFFFFFFFFFF
@FS10000125:23:BPA73012-1407:1:1101:13800:1050 1:N:0:15
GGGGTTGAAACTTCGTCGAGTACGCTCAATTAATTAGATCGGAAG
+
F::FFFFFFFF,,FF:FFFFFFFFF,FFFFFFFFFFFFFF:FFFF
@FS10000125:23:BPA73012-1407:1:1101:13970:1050 1:N:0:15
GGGGTGGAAACTTCGTCGAGTACGCTCAATTTAGAAGATCGGAAG
+
F::FFFFFFFF::FF,FFFFFFFFF,FFFFFFFFFFFFFFFFFFF
@FS10000125:23:BPA73012-1407:1:1101:14130:1050 1:N:0:15
GGGATGAACTTCGTCGAGTACGCTCAAAAGGATAGATCGGAAGAG
+
F,,:FFFFFF,FF:FFFF:FFFFFFF::FFFFFFFF:FFF,FFFF
@FS10000125:23:BPA73012-1407:1:1101:14180:1050 1:N:0:15
GGGGAATGAACTTCGTCGAGTACGCTCAACATAAAAGATCGGAAG
+
FFFFFFFFFFF::FF:FFFFFFFFF,FFFFFFFFFFFFFFFFFFF
@FS10000125:23:BPA73012-1407:1:1101:15000:1050 1:N:0:15
GGGGGTGCAACTTCGTCGAGTACGCTCAATACAACAGATCGGAAG
+
FFFFFFFFFF:,,FF,FF,FFFFFF,FFFFFFFFFFFFFF,F:FF
@FS10000125:23:BPA73012-1407:1:1101:15320:1050 1:N:0:15
GGGGTCCAACTTCGTCGAGTACGCTCAAAGGACAAGATCGGAAGA
+
FFFFFFFFFF,,FFFFFFFFFFFFFFF:FFFFFFFFFFFFFFFFF
@FS10000125:23:BPA73012-1407:1:1101:15840:1050 1:N:0:15
GGGGAAGGAACTTCGTCGAGTACGCTCAAGAGTGTAGATCGGAAG
+
FFFFFFFFFFF,,FF,FF:FFFFFF,FFFFFFFFFFFFFFFFFFF
@FS10000125:23:BPA73012-1407:1:1101:16030:1050 1:N:0:15
GGGGGTGGAACTTCGTCGAGTACGCTCAAAACTTTAGATCGGAAG
+
F:,FFFFFFFF:,FF,FF:FFFFFF,FFFFFFFFFFFFFF:FFF:
@FS10000125:23:BPA73012-1407:1:1101:16280:1050 1:N:0:15
GGGGTCTAGTTTCGTCGAGTACGCTCAATATTCAAGATCGGAAGA
+
FFFFFFFFFF,FFFFFFFFFFFFFFFF:FFFFFFFFFFFFFFFFF
@FS10000125:23:BPA73012-1407:1:1101:1000:1060 1:N:0:15
GGGGGACTAACTTCGTCGAGTACGCTCAAAAGTCAAGATCGGAAG
+
FFFFFFF:FFF:FFFFFFFFFFFFF:FFFFFFFFFFFFFFFFFFF
@FS10000125:23:BPA73012-1407:1:1101:2290:1060 1:N:0:15
GGGGTGGTAACTTCGTCGAGTACGCTCAATATGGGAGATCGGAAG
+
FFFFFFFFFF:,,FF:FFFFFFFFF,FFFFFFFFFFFFFFFFFFF
@FS10000125:23:BPA73012-1407:1:1101:2410:1060 1:N:0:15
GGGGCAAAAACTTCGTCGAGTACGCTCAAACCTAGAGATCGGAAG
+
F,,FFFFFFF:,,FF,FFFFFFFFF,FFFFFFFFFFFFFFFFFFF
@FS10000125:23:BPA73012-1407:1:1101:2600:1060 1:N:0:15
GGGGTAGGAACTTCGTCGAGTACGCTCAATAAGTTAGATCGGAAG
+
F:,FFFFFFF:,,FF:FFFFFFFFF,FFFFFFFFFFFFFFFFFFF
@FS10000125:23:BPA73012-1407:1:1101:2650:1060 1:N:0:15
GGGGGACTAACTTCGTCGAGTACGCTCAAGATAGAAGATCGGAAG
+
F:FF,,,,FFFF:FF:FFFFFFFFF,FFF::,F,,FFFFFFFFFF
@FS10000125:23:BPA73012-1407:1:1101:2760:1060 1:N:0:15
GGGGATACAACTTCGTCGAGTACGCTCAATATATAAGATCGGAAG
+
FF,FFF:,FFFF:FF:FFFFFFFFF:FFF,:F,F,FFFFFFFFFF
@FS10000125:23:BPA73012-1407:1:1101:2790:1060 1:N:0:15
GATGACTTCGTCGAGTACGCTCAATTGGTAAGATCGGAAGAGCAC
+
:,:FFFFFFFFFF,FFF,FFFF,FFFFFFFFFFFFFFFFF,F,F,
@FS10000125:23:BPA73012-1407:1:1101:2990:1060 1:N:0:15
GGGGCCTTAACTTCGTCGAGTACGCTCAATGCTTCAGATCGGAAG
+
F:,FFFFFFF:,,FF:FFFFFFFFF,FFFFFFFFFFFFFFFFFFF
@FS10000125:23:BPA73012-1407:1:1101:3030:1060 1:N:0:15
GGGGTGATAACTTCGTCGAGTACGCTCAACCAGTAAGATCGGAAG
+
F:,FFFFFFF:,:FF:FFFFFFFFF,FFFFFFFFFFFFFFFFFFF
@FS10000125:23:BPA73012-1407:1:1101:3660:1060 1:N:0:15
GGGGTGGTAACTTCGTCGAGTACGCTCAATTTCAGAAGATCGGAA
+
FFFFFFFFFF:::FF,FFF,FFFFF,FFFFFFFFFFFFFF,FFFF
@FS10000125:23:BPA73012-1407:1:1101:4180:1060 1:N:0:15
GGGGGCATAACTTCGTCGAGTACGCTCAAGGTTGAAGATCGGAAG
+
FFFFFFFFFF:::FFFFFFFFFFFF:FFFFFFFFFFFFFFFFFFF
@FS10000125:23:BPA73012-1407:1:1101:4480:1060 1:N:0:15
GGGGTGCTAACTTCGTCGAGTACGCTCAATCGGGGAGATCGGAAG
+
FF,FFFFFFF:,:FF:FFFFFFFFF,FFFFFFFFFFFFFFFFFFF
@FS10000125:23:BPA73012-1407:1:1101:4920:1060 1:N:0:15
GGGGGCACAACTTCGTCGAGTACGCTCAAAGTGTGAGATCGGAAG
+
FFFFFFFFF:FF::F:FF:FFFFFF,FFFF,,FFF:FFFFFFFFF
@FS10000125:23:BPA73012-1407:1:1101:5150:1060 1:N:0:15
GGGGTATAATCTTCGTCGAGTACGCTCAAGTGGATAGATCGGAAG
+
F:,FFFFFFF:::FF:FFFFFFFFF,FFFFFFFFFFFFFFFFFFF
@FS10000125:23:BPA73012-1407:1:1101:5500:1060 1:N:0:15
GGGGAGGAAACTTCGTCGAGTACGCTCAATTGATTAGATCGGAAG
+
FFFFFFFFFFF::FF:FFFFFFFFF,FFFFFFFFFFFFFFFFFFF
@FS10000125:23:BPA73012-1407:1:1101:5620:1060 1:N:0:15
GGGGTAGAAACTTCGTCGAGTACGCTCAACATGCAAGATCGGAAG
+
FFFF,FFFFFFFFFF:FFF,FFFFFFFFFFFFFFFFFFFFFFFFF
@FS10000125:23:BPA73012-1407:1:1101:6460:1060 1:N:0:15
GGGGGGGAACTTCGTCGAGTACGCTCAAAGAGGAAGATCGGAAGA
+
FFFFFFFFFF:,FFFFFFFFFFFFFFF:FFFFFFFFFFFFFFFFF
@FS10000125:23:BPA73012-1407:1:1101:6620:1060 1:N:0:15
GGGGACAACTTCGTCGAGTACGCTCAATCATAAAGATCGGAGGAG
+
FFFFFFFFFF,FF:FFFF:FFFFFFF,,FFFFFFFF,FFF,FFFF
@FS10000125:23:BPA73012-1407:1:1101:6930:1060 1:N:0:15
GGGGGCAGAACTTCGTCGAGTACGCTCAAGGTTCCAGATCGGAAG
+
F:,FFFFFFFF,:FF:FFF,FFFFF:FFFFFFFFFFFFFFFFFFF
@FS10000125:23:BPA73012-1407:1:1101:6990:1060 1:N:0:15
GGGGAACGAACTTCGTCGAGTACGCTCAATACACCAGATCGGAAG
+
F,,FFFFFFF:,,FF,FFFFFFFFF,FFFFFFFFFFFFFFFFFFF
@FS10000125:23:BPA73012-1407:1:1101:7110:1060 1:N:0:15
GCTGCGGCAACTTCGTCGAGTACGCTCAACATGCAAGATCGGAAG
+
,,::F,FFFFFF::F:FF:FFFFFF,FFFFFFFFFFFFFF:FFFF
@FS10000125:23:BPA73012-1407:1:1101:7140:1060 1:N:0:15
ACTTGCTAACTTCGTCGAGTACGCTCAAAATCGAACATCGGTTGA
+
,FF,,F:FFF,FF,::FFFFFFFFFFFF,,FF::,,,,FF,,,FF
@FS10000125:23:BPA73012-1407:1:1101:7330:1060 1:N:0:15
GGAGATGGAACTTCGTCGAGTACGCTCAAGATATTAGATCGGAAG
+
FF,F,,FFFF:,:FF:FFFFFFFFF:FFFFFF::FFFFFFFFFFF
@FS10000125:23:BPA73012-1407:1:1101:7860:1060 1:N:0:15
GGGGTGCTAATTTCGTCGAGTACGCTCAAACAGGCAGATCGGAAG
+
FFFFFFFFFFF,:FF,FFFFFFFFF,FFFFFFFFFFFFFFFFFFF
@FS10000125:23:BPA73012-1407:1:1101:8460:1060 1:N:0:15
GGGGACGTAACTTCGTCGAGTACGCTCAAGTAAACAGATCGGAAG
+
FFFFFFFFFFF,:FF:FFFFFFFFF,FFFFFFFFFFFFFFFFFFF
@FS10000125:23:BPA73012-1407:1:1101:8550:1060 1:N:0:15
GGGGCAATAACTTCGTCGAGTACGCTCAATATTGGAGATCGGAAG
+
F,,FFFFFFFF:,FF:FFFFFFFFF,FFFFFFFFFFFFFFFFFFF
@FS10000125:23:BPA73012-1407:1:1101:8850:1060 1:N:0:15
GGGTGGTACCTTCGTCGAGTACGCTCAAGATAGGAGATCGGAAGA
+
FFFFFF,F,,FF,:F,,F:FF,:FF:,F:,FF,FFFF,:,FFFFF
@FS10000125:23:BPA73012-1407:1:1101:9310:1060 1:N:0:15
GGGGGTATAACTTCGTCGAGTACGCTCAACAAGATAGATCGGAAG
+
F,,FFFFFFFF,:FF:FFFFFFFFF,FFFFFFFFFFFFFFFFFFF
@FS10000125:23:BPA73012-1407:1:1101:10780:1060 1:N:0:15
GGGGAAAAACTTCGTCGAGTACGCTCAATTGGTAAGATCGGAAGA
+
FFFFFFFFFF:FFFFFFFFFFFFFFFFFFFFFFFFFF:FFFFFFF
@FS10000125:23:BPA73012-1407:1:1101:11060:1060 1:N:0:15
GGGGATTAAACTTCGTCGAGTACGCTCAATAAGCCAGATCGGAAG
+
FFFFF,,F:,FF::F:FF::FFFFF::FF:FF,,F:FFFFFFFFF
@FS10000125:23:BPA73012-1407:1:1101:11300:1060 1:N:0:15
GGGGTAATAACTTCGTCGAGTACGCTCAATAATGTAGATCGGAAG
+
FFFFFFFFFF:,,FF,FFFFFFFFF,FFFFFFFFFFFFFFFFFFF
@FS10000125:23:BPA73012-1407:1:1101:11870:1060 1:N:0:15
GATGACGCAACTTCGTCGAGTACGCTCAAAAGATGAGATCGGAAG
+
,,F:FF:FFFFF::F:FF:FFFFFF,FFFFFFFFF:FFFF,FF::
@FS10000125:23:BPA73012-1407:1:1101:11960:1060 1:N:0:15
GGGGCATAACTTCGTCGAGTACGCTCAATGGTTTAGATCGGAAGA
+
F,,FFFFFFF,,FFFFFFFFFFFFFFF:FFFFFFFFFFFFFFFFF
@FS10000125:23:BPA73012-1407:1:1101:13080:1060 1:N:0:15
GGGTAATAACTTCGTCGAGTACGCTCAATTTAATAGATCGGAAGA
+
F,,FFFFFFF,,FFFFFFFFFFFFFFF,FFFFFFFFFFFFFFFFF
@FS10000125:23:BPA73012-1407:1:1101:13100:1060 1:N:0:15
GGGGTTGCATTTTTTTCCTATACGTTCTTTTTTTTATTTCGGAAT
+
FF:FFF,FF,F,,:FFFF,F,,:FFFF,,,,F::F,,,,FFF:F:
@FS10000125:23:BPA73012-1407:1:1101:14050:1060 1:N:0:15
GGGGCGACAACTTCGTCGAGTACGCTCAAGCTAATAGATCGGAAG
+
F,,FFFFFFF:,,FF,FFFFFFFFF,FFFFFFFFFFFFFF:FFF:
@FS10000125:23:BPA73012-1407:1:1101:14080:1060 1:N:0:15
GGGGGGCCTTCGTCGAGTACGCTCAAAAGGTGAGATCGGAAGAGC
+
F,,FFFFFF:FF,FFFFFFFFF:FFF:FFFFFFFFF:FFF:FFF,
@FS10000125:23:BPA73012-1407:1:1101:15710:1060 1:N:0:15
GATCTCGAACTTCGTCGAGTACGCTCAAGAAGTAAGATCGGAAGA
+
,,:,FF,FFFFFF:FFF:,FFF,FFFF:FF:FF:FFFFFF,,,F,
@FS10000125:23:BPA73012-1407:1:1101:15720:1060 1:N:0:15
GGGGGTTAAACTTCGTCGAGTACGCTCAAGATTGAAGATCGGAAG
+
FFFF,,FFF:F:FF,FF:FFF,F::F:F,:FFF:FF:FFFF:FFF
@FS10000125:23:BPA73012-1407:1:1101:1320:1070 1:N:0:15
GGGGGCCTAACTTCGTCGAGTACGCTCAAGGCCTGAGATCGGAAG
+
FFFFFFFFFFF:FFFFFFFFFFFFF:FFFFFFFFFFFFFFFFFFF
@FS10000125:23:BPA73012-1407:1:1101:2250:1070 1:N:0:15
GGCGCTGGAACTTCGTCGAGTACGCTCAATACGAAAGATCGGAAG
+
F,,FFFFFFFFF:FF:FFFFFFFFF,FFFFFFFFFFFFFFFFFFF
@FS10000125:23:BPA73012-1407:1:1101:2890:1070 1:N:0:15
GGGGGATCAACTTCGTCGAGTACGCTCAAATTGTCAGATCGGAAG
+
F::FFFFFFF::,FF:FFFFFFFFF,FFFFFFFFFFFFFFFFFFF
@FS10000125:23:BPA73012-1407:1:1101:3850:1070 1:N:0:15
GGGGCAGTAACTTCGTCGAGTACGCTCAATCACAGAGATCGGAAG
+
F:,FFFFFFF:::FF,FFFFFFFFF,FFFFFFFFFFFFFFFFFFF
@FS10000125:23:BPA73012-1407:1:1101:4940:1070 1:N:0:15
GGGGGGACAACTTCGTCGAGTACGCTCAAAGTGTGAGATCGGAAG
+
FF:F:FFFFF,,:FF:FFFFFFFFF,FFFFFFFFFFFFFFFFFFF
@FS10000125:23:BPA73012-1407:1:1101:4960:1070 1:N:0:15
GGGCGCTAGCTTCGTCGAGTACGCTCATGCAGTAAGATCGGAAGA
+
FF,:,F:F,:F,,,FF:F,FFFF:FFF,,FF,FFFF,FFF,F,FF
@FS10000125:23:BPA73012-1407:1:1101:5890:1070 1:N:0:15
GGGGGCTTAACTTCGTCGAGTACGCTCAATATATTAGATCGGAAG
+
F,,FFFFFFFF,:FF:FFFFFFFFF,FFFFFFFFFFFFFFFFFFF
@FS10000125:23:BPA73012-1407:1:1101:7160:1070 1:N:0:15
GGGGGAAGAACTTCGTCGAGTACGCTCAATTATCCAGATCGGAAG
+
F:,FFFFFFFF::FF:FFFFFFFFF,FFFFFFFFFFFFFFFFFFF
@FS10000125:23:BPA73012-1407:1:1101:7300:1070 1:N:0:15
GGGGGTGGAACTTCGTCGAGTACGCTCAATTAGTAAGATCGGAAG
+
FFFF,FFFFFF:FFFFFFF,FFFFFFFFFFFFFFFFFFFFFFFFF
@FS10000125:23:BPA73012-1407:1:1101:7400:1070 1:N:0:15
GGGGCATCAACTTCGTCGAGTACGCTCAACTAGTCAGATCGGAAG
+
FFFFFFFFFF:::FF:FFFFFFFFF,FFFFFFFFFFFFFFFFFFF
@FS10000125:23:BPA73012-1407:1:1101:8690:1070 1:N:0:15
AAAGCCAATTCGTCGAGTACGCTCAAGTCTTAAGATCGGATGAGC
+
,,FF:F,:F:FF::F:F:FFFF,FFFFFFFF,FFF:,FFF,FF:,
@FS10000125:23:BPA73012-1407:1:1101:9730:1070 1:N:0:15
GGGGGTCAACTTCGTCGAGTACGCTCAAACTTGCAGATCGGAAGA
+
F:,FFFFFFF,,FFFFFFFFFFFFFFF:FFFFFFFFFFFFFFFFF
@FS10000125:23:BPA73012-1407:1:1101:9840:1070 1:N:0:15
GGGCATTAACTTCGTCGAGTACGCTCAACCGTGAAGATCGGAAGA
+
FF:F,::FFFFF:FF:FFFFF:FFFFFFF,:FFFFFF,FFFFFFF
@FS10000125:23:BPA73012-1407:1:1101:9880:1070 1:N:0:15
GCTGACTTAACTTCGTCGAGTACGCTCAAACGAGAAGATCGGAAG
+
F,::,FF,FFFFF,FFF:,:FF:FF,FFFFFF,:,F:FFF,FF,,
@FS10000125:23:BPA73012-1407:1:1101:10030:1070 1:N:0:15
GTTGAACGAACTTCGTCGAGTACGCTCAAGTTCAAAGATCGGAAG
+
:,F,FFFFFFFF::F:FF:FFFFFF,FFFFFFFFFFFFFFFFFFF
@FS10000125:23:BPA73012-1407:1:1101:10200:1070 1:N:0:15
GGGGGATGAACTTCGTCGAGTACGCTCAAAAACAGAGATCGGAAG
+
F::FFFFFFFF,:FF:FFFFFFFFF,FFFFFFFFFFFFFFFFFFF
@FS10000125:23:BPA73012-1407:1:1101:10240:1070 1:N:0:15
GGGGGCCAAACTTCGTCGAGTACGCTCAACACCTTAGATCGGAAG
+
FFFFFFFFFF:::FF:FFFFFFFFF,FFFFFFFFFFFFFFFFFFF
@FS10000125:23:BPA73012-1407:1:1101:10510:1070 1:N:0:15
GGGGGCTCAACTTCGTCGAGTACGCTCAATGGAACAGATCGGAAG
+
F,:F:FFFFF:,,FF,FFFFFFFFF,FFFFFFFFFFFFFFFFFFF
@FS10000125:23:BPA73012-1407:1:1101:12480:1070 1:N:0:15
GGGGCGCTAACTTCGTCGAGTACGCTCAACATTAGAGATCGGAAG
+
:,,FFFFFFF:::FF,FFFFFFFFF,FFFFFFFFFFFFFFFFFFF
@FS10000125:23:BPA73012-1407:1:1101:13650:1070 1:N:0:15
GGGGCGTGAACTTCGTCGAGTACGCTCAAAAATTCAGATCGGAAG
+
FF:FFFFFFFF,,FF,FFFFFFFFF,FFFFFFFFFFFFFFFFFFF
@FS10000125:23:BPA73012-1407:1:1101:15280:1070 1:N:0:15
GGGGGACCAACTTCGTCGAGTACGCTCAAACCGCGAGATCGGAAG
+
F,,F:FFFFFF,,FF,FF:,FFFFF,FFFFFFFFFFFFFF:FFF:
@FS10000125:23:BPA73012-1407:1:1101:15520:1070 1:N:0:15
GGGGCCGGAACTTCGTCGAGTACGCTCAATTTTTTAGATCGGAAG
+
F:,FFFFFFFF,:FF,FF:FFFFFF,FFFFFFFFFFFFFFFFFFF
@FS10000125:23:BPA73012-1407:1:1101:1300:1080 1:N:0:15
GGGGGGAAAACTTCGTCGAGTACGCTCAAGTGCCTAGATCGGAAG
+
FFFFFFFFFFF::FF:FFFFFFFFF:FFFFFFFFFFFFFFFFFFF
@FS10000125:23:BPA73012-1407:1:1101:1520:1080 1:N:0:15
GGGGAACCAACTTCGTCGAGTACGCTCAACCGGCTAGATCGGAAG
+
F:,FFFFFFFF::FFFFFF,FFFFFFFFFFFFFFFFFFFF::FF:
@FS10000125:23:BPA73012-1407:1:1101:1790:1080 1:N:0:15
GGGGTAAATTTCGTCGAGTACGCTCAACGCCTTAGATCGGAAGAG
+
F,,FF,F:FFFFF:FFFFFFFFFFFF:,,FFFFFFF,FFF::FFF
@FS10000125:23:BPA73012-1407:1:1101:1950:1080 1:N:0:15
GGGGAACAAACTTCGTCGAGTACGCTCAAAAGCCCAGATCGGAAG
+
F,,FFFFFFFF,:FF:FFFFFFFFF,FFFFFFFFFFFFFFF:FFF
@FS10000125:23:BPA73012-1407:1:1101:2520:1080 1:N:0:15
GGGGACGTAAATTCGTCGAGTACGCTCAATAGACAAGATCGGAAG
+
F,,FFFFFFFF:FFFFFFF,FFFFF:FFFFF:FFFFFFFFFFFFF
@FS10000125:23:BPA73012-1407:1:1101:3250:1080 1:N:0:15
GGGGGCAAAACTTCGTCGAGTACGCTCAATATTCTAGATCGGAAG
+
FF:FFFFFFF:,:FF:FFFFFFFFF,FFFFFFFFFFFFFFFFFFF
@FS10000125:23:BPA73012-1407:1:1101:3420:1080 1:N:0:15
GGGGGATAAACTTCGTCGAGTACGCTCAATCATTTAGATCGGAAG
+
:F,FF:,FFFFF::FFFF:FFFFFF:FFF,,F,F,FFFFFFFFFF
@FS10000125:23:BPA73012-1407:1:1101:4920:1080 1:N:0:15
GGAGCGCGAACTTCGTCGAGTACGCTCAAAAGGTAAGATCGGAAG
+
F,,FFFF:FFF:::F:FFFFFFFFF,FFFFFFFFFFFFFFFFFFF
@FS10000125:23:BPA73012-1407:1:1101:5660:1080 1:N:0:15
GGGGAAGCAACTTCGTCGAGTACGCTCAAATTCACAGATCGGAAG
+
FFFFFFFFFFF::FF:FFF,FFFFF,FFFFFFFFFFFFFFFFFFF
@FS10000125:23:BPA73012-1407:1:1101:5820:1080 1:N:0:15
GGGGGTGAACTTCGTCGAGTACGCTCAAGATTAAAGATCGGAAGA
+
FFFFFFFFFF,,FFFFFFFFFFFFFFFFFFFFFFFFFFFFFFFFF
@FS10000125:23:BPA73012-1407:1:1101:5980:1080 1:N:0:15
GGGGAACTTCGTCGAGTACGCTCAAGGAAATAGATCGGAAGAGCA
+
FFFFFFFFFFF,FFFFFF,,FFFFFFFFFFFFFFF,FFFFFFF,,
@FS10000125:23:BPA73012-1407:1:1101:6060:1080 1:N:0:15
GGGGGAAAAACTTCGTCGAGTACGCTCAATCAGCAAGATCGGAAG
+
FFFFFFFFFFF,:FF:FFFFFFFFF,FFFFFFFFFFFFFFFFFFF
@FS10000125:23:BPA73012-1407:1:1101:6120:1080 1:N:0:15
GGGAGGGGTAACTTCGTCGAGTACGCTCAAGAACTTAGATCGGAA
+
F:FFFFFFFFFF,:FFF:FFFF:FFFF:FFFFFFF:FFFF,FFFF
@FS10000125:23:BPA73012-1407:1:1101:6140:1080 1:N:0:15
GGGCGACAACTTCGTCGAGTACGCTCAAGTCGAAAGATCGGAAGA
+
F::F,FFFFFF:FFFFFFFFFFFFFFFFFFFFFFFFFFFFFFFFF
@FS10000125:23:BPA73012-1407:1:1101:6180:1080 1:N:0:15
GGGGGCTAAACTTCGTCGAGTACGCTCAATGTGTCAGATCGGAAG
+
FFFFFFFFFFF,:FF:FFFFFFFFF,FFFFFFFFFFFFFFFFFFF
@FS10000125:23:BPA73012-1407:1:1101:6620:1080 1:N:0:15
GGGGGCGAAACTTCGTCGAGTACGCTCAACCATAGAGATCGGAAG
+
FFFF,,:F,F:,,,F::F:,FFFFF,FFF,,F,FFF,:FF,FFFF
@FS10000125:23:BPA73012-1407:1:1101:6730:1080 1:N:0:15
GGGGCAATAACTTCGTCGAGTACGCTCAACTTGACAGATCGGAAG
+
F,,FFFFFFFF:FFFFFFF,FFFFFFFFFFFFFFFFFFFFFFFFF
@FS10000125:23:BPA73012-1407:1:1101:6790:1080 1:N:0:15
GCTGTAACTTCGTCGAGTACGCTCAATGGTATAGATCGGAAGAGC
+
,,FFF:FFFF:F::FFF,F:FF,FFFFFFFFFFFF:,FF,,FFF,
@FS10000125:23:BPA73012-1407:1:1101:7740:1080 1:N:0:15
GGGGAAGGAACTTCGTCGAGTACGCTCAATTGCCCAGATCGGAAG
+
FFFFFFFFFF:,:FF,FFFFFFFFF,FFFFFFFFF:FFFFFFFFF
@FS10000125:23:BPA73012-1407:1:1101:8350:1080 1:N:0:15
GGGGTGTGAACTTCGTCGAGTACGCTCAAAAAACAAGATCGGAAG
+
FFFFFFFFFFF,:FF:FFFFFFFFF,FFFF:FFFFFFFFFFFFFF
@FS10000125:23:BPA73012-1407:1:1101:9030:1080 1:N:0:15
GGGGAACACTCTTTCCCTTCGTCGAGTACGCTCAAAAGACCAGAT
+
F,,F,:FF,FF:FFF,FFF,:FFF,FFF,FFFFFFFFF,F,FFF:
@FS10000125:23:BPA73012-1407:1:1101:9960:1080 1:N:0:15
GGGGTGTGAACTTCGTCGAGTACGCTCAAGAACAAAGATCGGAAG
+
FFFFFFFFFF:,:FF,FFFFFFFFF,FFFFFFFFFFFFFFFFFFF
@FS10000125:23:BPA73012-1407:1:1101:10490:1080 1:N:0:15
GGGGCTGTAACTTTCGAGTACGCTCAACTCAATAGATCGGAAGAG
+
FFFFFF::FFFFFFFF:FFFFFFFFFFF,FF:F:FF:::FFFFFF
@FS10000125:23:BPA73012-1407:1:1101:11060:1080 1:N:0:15
GGGGGGGAACTTCGTCGAGTACGCTCAACGGGAAAGATCGGAAGA
+
FFFFFFFFFF:FFFFFFFFFFFFFFFFFFFFFFFFFFFFFFFFFF
@FS10000125:23:BPA73012-1407:1:1101:12350:1080 1:N:0:15
GATGTCAAACTTCGTCGAGTACGCTCAAAATAGGAGATCGGAAGA
+
,,F:FFFFFFFFFFFFFFFFFFFFFFFFFFFFFFFFFFFFFFFFF
@FS10000125:23:BPA73012-1407:1:1101:12860:1080 1:N:0:15
GGGGGTTGAACTTCGTCGAGTACGCTCAACGAAATAGATCGGAAG
+
FFFFFFFFFF,F:FF:FFFFFFFFF,FFFFFFFFFFFFFFFFFFF
@FS10000125:23:BPA73012-1407:1:1101:13020:1080 1:N:0:15
GGGGCAAAAACTTCGTCGAGTACGCTCAAACACTTAGATCGGAAG
+
FFFFFF::FF:,,FF:FFFFFFFFF,FFFFFFF:FFFFFFFFFFF
@FS10000125:23:BPA73012-1407:1:1101:13620:1080 1:N:0:15
GGGCATTAACTTCGTCGAGTACGCTCAAGAGTATAGATCGGAAGA
+
FFFFFFFFFF,,FFFFFFFFFFFFFFF:FFFFFFFFFFFFFF,FF
@FS10000125:23:BPA73012-1407:1:1101:15090:1080 1:N:0:15
GGGGGAGTAACTTCGTCGAGTACGCTCAATTGTTGAGATCGGAAG
+
FFFFFFFFFFF,,FF,FFFFFFFFF,FFFFFFFFFFFFFFFFFFF
@FS10000125:23:BPA73012-1407:1:1101:15340:1080 1:N:0:15
GGGGCAACAACTTCGTCGAGTACGCTCAATAAAGGAGATCGGAAG
+
FFFFFFF:FFFFFFFFF:F:FFFFFFFFF,,F,,FFFFFFFFFFF
@FS10000125:23:BPA73012-1407:1:1101:2200:1090 1:N:0:15
GGGGTAGTAACTTCGTCGAGTACGCTCAAGGAGGTAGATCGGAAG
+
FF,FFFF:FFF::FF:FFFFFFFFF,FFFF:FFFFFFFFFFFFFF
@FS10000125:23:BPA73012-1407:1:1101:2380:1090 1:N:0:15
GGGGGCCTAACTTCGTCGAGTACGCTCAATCAAGGAGATCGGAAG
+
FFFFFFFFFF,,,FF:FFFFFFFFF,FFFFFFFFFFFFFFFFFFF
@FS10000125:23:BPA73012-1407:1:1101:2500:1090 1:N:0:15
GGGGCATAAACTTCGTCGAGTACGCTCAATGAGTCAGATCGGAAG
+
FFFFFFFFFF:,,FF,FFFFFFFFF,FFFFFFFFFFFFFFFFFFF
@FS10000125:23:BPA73012-1407:1:1101:2680:1090 1:N:0:15
GGGGATACAACTTCGTCGAGTACGCTAAAATAACCAGATCGGAAG
+
F:,FFFFFFFF,:FF:FFFFFFFFFFF,FFFFFFFFFFFFFFFFF
@FS10000125:23:BPA73012-1407:1:1101:2910:1090 1:N:0:15
GGGGGTGTAACTTCGTCGAGTACGCTCAAATATACAGATCGGAAG
+
FF,F:FFFFF:::FF:FFFFFFFFF,FFFFFFFFFFFFFFFFFFF
@FS10000125:23:BPA73012-1407:1:1101:3990:1090 1:N:0:15
GATGTAGTAACTTCGTCGAGTACGCTCAAATGTGAAGATCGGAAG
+
:,FFFFFFFFFF::F:FFFFFFFFF,FFFFFFFFFFFFFF:::FF
@FS10000125:23:BPA73012-1407:1:1101:4180:1090 1:N:0:15
GGGGCTAGAACTTCGTCGAGTACGCTCAACCCTTGAGATCGGAAG
+
FFFFFFFFFF:::FF:FFFFFFFFF,FFFFFFFFFFFFFFFFFFF
@FS10000125:23:BPA73012-1407:1:1101:4460:1090 1:N:0:15
GGGGGCACAACTTCGTCGAGTACGCTCAAGAACCCAGATCGGAAG
+
F,FFFFFFFF,,,,F,FFFFFFFFF,FFFFFFFFFF:FFF:F:FF
@FS10000125:23:BPA73012-1407:1:1101:4920:1090 1:N:0:15
GGGACGCAACTTCGTCGAGTACGCTCAAAAGTACAGATCGGAAGA
+
FFF:FFFFFF:,FFFFFFFFFFFFFFF,FFFFFFFFFFFFFFFFF
@FS10000125:23:BPA73012-1407:1:1101:5220:1090 1:N:0:15
GGGGCAGCAACTTCGTCGAGTACGCTCAATGCGGAAGATCGGAAG
+
FFFFFFFFFF:::FF:FFFFFFFFF:FFFFFFFFFFFFFFFFFFF
@FS10000125:23:BPA73012-1407:1:1101:6090:1090 1:N:0:15
GGGGTGTGAACTTCGTCGAGTACGCTCAATTTATTAGATCGGAAG
+
F,,FFFFFFFF,:FF:FFFFFFFFF,FFFFFFFFFFFFFFFFFFF
@FS10000125:23:BPA73012-1407:1:1101:6400:1090 1:N:0:15
GGGGCTAAACTTCGTCGAGTACGCTCAATTATCTAGATCGGAAGA
+
F::FFFFFFF::FFFFFFFFFFFFFFF:FFFFFFFFFFFFFFFFF
@FS10000125:23:BPA73012-1407:1:1101:6620:1090 1:N:0:15
GGGGGCGAAACTTCGTCGAGTACGCTCAACCATAGAGATCGGAAG
+
FFFFFFFFFF:::FF:FFFFFFFFF,FFFFFFFFFFFFFFFFFFF
@FS10000125:23:BPA73012-1407:1:1101:6630:1090 1:N:0:15
GCTGGCAGAACTTCGTCGAGTACGCTCAATTTCTTAGATCGGAAG
+
,,,F,FFFFFFFF:FFFFF,FFFFF,FFFFFFFFFFFFFF:FFFF
@FS10000125:23:BPA73012-1407:1:1101:6680:1090 1:N:0:15
TTCGCCATAAGCATGACGAGTACGCACATGAATAGTGATTACGTC
+
F:,::F,,FF,,,FF,FFF,,FFF,:FF,,FF,,FF,F,,F,:FF
@FS10000125:23:BPA73012-1407:1:1101:6930:1090 1:N:0:15
GGGGGTCCCAACTTCGTCGAGTACGCTCAAAATACGAGATCGGAA
+
FFFFFFFFFF::,:FFF:FFFF:FF:F:FFFFFFFFFFFF,FFFF
@FS10000125:23:BPA73012-1407:1:1101:6970:1090 1:N:0:15
GGGGAATTCAACTTCGTCGAGTACGCTCAAACAGTTTGATCGGAA
+
FFFF,F::F:F,,FF:F,:FFF,F,:F,FFFFFFF,,FFF,FFF,
@FS10000125:23:BPA73012-1407:1:1101:7150:1090 1:N:0:15
GCTGAACCAACTTCGTCGAGTACGCTCAACATGGAAGATCGGAAG
+
:,:,FFFFFFFF:FFFFFF,FFFFF:FFFFFFFFFFFFFFFFFFF
@FS10000125:23:BPA73012-1407:1:1101:7620:1090 1:N:0:15
GGGGCTATAACTTCGTCGAGTACGCTCAACAAAAAAGATCGGAAG
+
FFFFFFFFFF::FFF:FFFFFFFFF,FFFFFFFFFFFFFFFFFFF
@FS10000125:23:BPA73012-1407:1:1101:7760:1090 1:N:0:15
GGGGATGCAACTTCGTCGAGTACGCTCAAGAGTACAGATCGGAAG
+
FFFFFFFFFF:,:FF,FFFFFFFFF,FFFFFFFFFFFFFFFFFFF
@FS10000125:23:BPA73012-1407:1:1101:7920:1090 1:N:0:15
GGTGAAACAACTTCGTCGAGTACGCTCAACTGGCCAGATCGGAAG
+
,FFF:F,FFFFF:FF,FFFFFFFFF:F,FFFFFFF:FFFF,,FF:
@FS10000125:23:BPA73012-1407:1:1101:8260:1090 1:N:0:15
GGGGGTCTAACTTCGTCGAGTACGCTCAAATTTCGAGATCGGAAG
+
FFFF::FFFF:,,FF:FFFFFFFFF,FFFFFFFFFFFFFFFFFFF
@FS10000125:23:BPA73012-1407:1:1101:8540:1090 1:N:0:15
GGGGAGTTAACTTCGTCGAGTACGCTCAAGGTTGCAGATCGGAAG
+
FFFFFFFFFFF,:FF:FFFFFFFFF,FFFFFFFFFFFFFFFFFFF
@FS10000125:23:BPA73012-1407:1:1101:9470:1090 1:N:0:15
GGGGAACTTCGTCGAGTACGCTCAATGATGGAGATCGGAAGAGCA
+
FFFFFFFFFFF,:FFFFF,,FFFFFFFFFFFFFFF,FFFFFFF,,
@FS10000125:23:BPA73012-1407:1:1101:9570:1090 1:N:0:15
GTAGATTGAACTTCGTCGAGTACGCTCAACAAATGAGATCGGAAG
+
,,,::F::FFFF::F:FFF:FFF:FFFFFFFFFFF,:FFF,FFFF
@FS10000125:23:BPA73012-1407:1:1101:10100:1090 1:N:0:15
GGGGGCAGAACTTCGTCGAGTACGCTCAAGTAACGAGATCGGAAG
+
FFFFFFFFFF:,,FF,FFFFFFFFF,FFFFFFFFFFFFFFFFFFF
@FS10000125:23:BPA73012-1407:1:1101:10640:1090 1:N:0:15
GGGGCCTTAACTTCGTCGAGTACGCTCAATAATGAAGATCGGAAG
+
F::FFFFFFF:,,FF,FFFFFFFFF,FFFFFFFFFFFFFFFFFFF
@FS10000125:23:BPA73012-1407:1:1101:11840:1090 1:N:0:15
GGGGATCAACTTCGTCGAGTACGCTCAAGTTAAGAGATCGGAAGA
+
F,,FFFFFFF,,FFFFFFFFFFFFFFFFFFFFFFFFFFFFFFFFF
@FS10000125:23:BPA73012-1407:1:1101:12530:1090 1:N:0:15
GGGGGAACTTCGTCGAGTACGCTCAAAGAGTAAGATCGGAAGAGC
+
F,,FFFFFFFFF,FFFF:FFFF,FFFFFFFFFFFF:,FFF:FFF,
@FS10000125:23:BPA73012-1407:1:1101:12600:1090 1:N:0:15
GGGGGATGTAACTTCGTCGAGTACGCTCAATTTGTAAGATCGGAA
+
F:,FFFFFFFFF,FFFF:FFFF:FFFFFFFFFFFFFFFFF,FFFF
@FS10000125:23:BPA73012-1407:1:1101:12610:1090 1:N:0:15
GGGGCTCCAACTTCGTCGAGTACGCTCCAAGACAATAGATCGGAA
+
F:,FFFFFFFF::FF:FFFFFFFFF,FFFFFFFFF:FFFF,FFFF
@FS10000125:23:BPA73012-1407:1:1101:13000:1090 1:N:0:15
GGGACTGAACTTCGTCGAGTACGCTCAAGAATTGAGATCGGAAGA
+
FF,FFFFFFF,,FFFFFFFFFFFFFFF:FFFFFFFFFFFFFFFFF
@FS10000125:23:BPA73012-1407:1:1101:13580:1090 1:N:0:15
GGGGGCACAACTTCGTCGAGTACGCTCAATTTTATAGATCGGAAG
+
FFFF:FFFFFF,:FF:FFFFFFFFF,FFFFFFFFFFFFFFFFFFF
@FS10000125:23:BPA73012-1407:1:1101:13660:1090 1:N:0:15
GGGGCATAAACTTCGTCGAGTACGCTCAACGCGTTAGATCGGAAG
+
FFFFFFFFFF:,,FF,FF:FFFFFF,FFFFFFFFFFFFFFFFFFF
@FS10000125:23:BPA73012-1407:1:1101:14560:1090 1:N:0:15
GGGGACTAACTTCGTCGAGTACGCTCAAATGAATAGATCGGAAGA
+
F::FFFFFFF,,FFFFFFFFFFFFFFF,FFFFFFFFFFFFFFFFF
@FS10000125:23:BPA73012-1407:1:1101:15250:1090 1:N:0:15
GGGGCGTAAACTTCGTCGAGTACGCTCAATACCAAAGATCGGAAG
+
FF:FFFFF,F:,:FF,FFF,FFFFF,:FFFFFFF,F:FFFFF,FF
@FS10000125:23:BPA73012-1407:1:1101:15410:1090 1:N:0:15
GGGGGTGGGAACTTCGTCGAGTACGCTCAAAACAGTAGATCGGAA
+
FFFFFFFFFF:F,:FFF,FFFF:FFF::FFFFFFF:FFFF,FFFF
@FS10000125:23:BPA73012-1407:1:1101:15540:1090 1:N:0:15
GGGGAACTTCGTCGAGTACGCTCAACGTGAAAGATCGGAAGAGCA
+
FFFFFFFFFFF,:FFFFF,,FFFFFFF:FFFFFFF,FFFFFFF,,
@FS10000125:23:BPA73012-1407:1:1101:15620:1090 1:N:0:15
GGGGGATAAACTTCGTCGAGTACGCTCAATTGAATAGATCGGAAG
+
FFFFFFFFFFF:,FF,FF:FF:FFF,FFFFFFFFFFFFFFFFFFF
@FS10000125:23:BPA73012-1407:1:1101:16140:1090 1:N:0:15
GGGGCAATAACTTCGTCGAGTACGCTCAAATTTGGAGATCGGAAG
+
FFFFFFFFFFF::FF:FFFFFFFFF,FFFFFFFFFFFFFFFFFFF
@FS10000125:23:BPA73012-1407:1:1101:2000:1100 1:N:0:15
GGGGGGGTAGAACTTCGTCGAGTACGCTCAAACATCGAGATCGGA
+
FF,FFFFFFFF,F,FFF:,:FF:FFFFFFFFFFFF,FFFF:,FFF
@FS10000125:23:BPA73012-1407:1:1101:2140:1100 1:N:0:15
GGGGTGGCAACTTCGTCGAGTACGATCAAGATGCTAGATCGGAAG
+
FFFFFFFFFFF::FF:FFFFFFFFFFFFFFFFFFFFFFFFFFFFF
@FS10000125:23:BPA73012-1407:1:1101:2150:1100 1:N:0:15
GGGTGTGAACTTCGTCGAGTACGCTCAAAACTGTAGATCGGAAGA
+
F:,FFFFFFF::FFFFFFFFFFFFFFF:FFFFFFFFFFFFFFFFF
@FS10000125:23:BPA73012-1407:1:1101:2320:1100 1:N:0:15
GGGATAACTTCGTCGAGTACGCTCAAACAAGGAGATCGGAAGAGC
+
F:::FFFFFF:F,FFFF:FFFF,FF:F:FFFFFFF:,FFFFFFF,
@FS10000125:23:BPA73012-1407:1:1101:2540:1100 1:N:0:15
GGGGGTTAAACTTCGTCGAGTACGCTCAATAATCAAGATCGGAAG
+
FFFFFFFFFF:,:FF:FFFFFFFFF,FFFFFFFFFFFFFFFFFFF
@FS10000125:23:BPA73012-1407:1:1101:2680:1100 1:N:0:15
GGGGTGACAACTTCGTCGAGTACGCTCAATAGGAGAGATCGGAAG
+
FFFFFFF:FFFF::F:FFFFFFFFF,FFF,,,,,FFFFFFFFFFF
@FS10000125:23:BPA73012-1407:1:1101:2940:1100 1:N:0:15
GGGGAGGGAACTTCGTCGAGTACGCTCAAAAAAGTAGATCGGAAG
+
FFFFF:FFFFF:FFFFFFFFFFFFF:FFFFFFFFFFFFFFFFFFF
@FS10000125:23:BPA73012-1407:1:1101:3130:1100 1:N:0:15
GGGGGCCAAACTTCGTCGAGTACGCTCAATATCATAGATCGGAAG
+
F,,FFFFFFFF::FFFFFFFFFFFF:FFFFFFFFFFFFFFFFFFF
@FS10000125:23:BPA73012-1407:1:1101:3640:1100 1:N:0:15
GGGGATAAAACTTCGTCGAGTACGCTCAATTATAGAGATCGGAAG
+
FFFFFFFFFFF,:FF:FFFFFFFFF,FFFFFFFFFFFFFFFFFFF
@FS10000125:23:BPA73012-1407:1:1101:3680:1100 1:N:0:15
GGGGCAGAACTTCGTCGAGTACGCTCAAGGGAATAGATCGGAAGA
+
FFFFFFFFFF::FFFFFFFFFFFFFFFFFFFFFFFFFFFFFFFFF
@FS10000125:23:BPA73012-1407:1:1101:4160:1100 1:N:0:15
GGCGCGTTAACTTCGTCGAGTACGCTCAATGCTAAAGATCGGAAG
+
F,,FFFFF:FF::FF:FFFFFFFFF,FFFFFFFFFFFFFFFFFFF
@FS10000125:23:BPA73012-1407:1:1101:4570:1100 1:N:0:15
GGGCATAAACTTCGTCGAGTACGCTCAAAACCTTAGATCGGAAGA
+
FFFFFFFFFF::FFFFFFFFFFFFFFFFFFFFFFFFFFFFFFFFF
@FS10000125:23:BPA73012-1407:1:1101:4580:1100 1:N:0:15
GGGGCCGCAACTTCGTCGAGTACGCTCAAACAGACAGATCGGAAG
+
FFFFFFFFFFF:FFF:FFFFFFFFF:F:FFFFFFF:FFFFFFFFF
@FS10000125:23:BPA73012-1407:1:1101:5970:1100 1:N:0:15
GGGCTAACTTCGTCGAGTACGCTCAATATGAAAGATCGGAAGAGC
+
FFFFFFFFFF:F,FFFF:FFFF:FF::,FFFFFFF:,FFFFFFF,
@FS10000125:23:BPA73012-1407:1:1101:7090:1100 1:N:0:15
GGGGCCAAAACTTCGTCGAGTACGCTCAATACATCAGATCGGAAG
+
FFFFF:FFFF:,:FF,FFFFFFFFF,FFF:FFF:FFFFFFFFFFF
@FS10000125:23:BPA73012-1407:1:1101:7470:1100 1:N:0:15
GGGGGGGAACTTCGTCGAGTACGCTCAATCAAGTAGATCGGAAGA
+
F,,FFFFFFF:,FFFFFFFFFFFFFFF:FFFFFFFFFFFFFFFFF
@FS10000125:23:BPA73012-1407:1:1101:7580:1100 1:N:0:15
GGGAGGGTCAACTTCGTCGAGTACGCTCAACTACAAAGATCGGAA
+
FFFFF:FFFFFF::FFF:FFFF:FFFF:FFFFFFFFFFFF:FFFF
@FS10000125:23:BPA73012-1407:1:1101:7600:1100 1:N:0:15
GGGGATTTAACTTCGTCGAGTACGCTCAAATTCAAAGATCGGAAG
+
FF:FFFFFFF:,:FF:FFFFFFFFF,FFFFFFFFFFFFFFFFFFF
@FS10000125:23:BPA73012-1407:1:1101:7700:1100 1:N:0:15
GGGGGCCGAACTTCGTCGAGTACGCTCAATCGGCTAGATCGGAAG
+
FFFFFFFFFF:::FF,FFFFFFFFF,FFFFFFFFFFFFFFFFFFF
@FS10000125:23:BPA73012-1407:1:1101:8450:1100 1:N:0:15
GGGGAAGAAACTTCGTCGAGTACGCTCAAATGATAAGATCGGAAG
+
FFFFFFFFFFF,,FF:FFFFFFFFF,FFFFFFFFFFFFFFFFFFF
@FS10000125:23:BPA73012-1407:1:1101:8510:1100 1:N:0:15
GGGGGTCAACTTCGTCGAGTACGCTCAAGTGACAAGATCGGAAGA
+
F:,FFFFFFF:,FFFFFFFFFFFFFFFFFFFFFFFFFFFFFFFFF
@FS10000125:23:BPA73012-1407:1:1101:9490:1100 1:N:0:15
GGGGTGGTAACTTCGTCGAGTACGCTCAAAGAAATAGATCGGAAG
+
F,:FF,FFFF:,:FF:FFFFFFFFF,FFFFFFF:FFFFFFFFFFF
@FS10000125:23:BPA73012-1407:1:1101:9720:1100 1:N:0:15
GGGGTGATAACTTCGTCGAGTACGCTCAATACTACAGATCGGAAG
+
FFFF,,FFFFFF:FF:FFFFFFFFF,FFFFFFFF:FFFFFFFFFF
@FS10000125:23:BPA73012-1407:1:1101:9860:1100 1:N:0:15
GGGGTTGAACTTCGTCGAGTACGCTCAACAGTAGAGATCGGAAGA
+
FFFFFFFFFF::FFFFFFFFFFFFFFFFFFFFFFFFFFFFFFFFF
@FS10000125:23:BPA73012-1407:1:1101:9940:1100 1:N:0:15
GGGGGTAGAACTTCGTCGAGTACGCTCAACCAGTAAGATCGGAAG
+
FFFFFFFFFFF,FFF:FFFFFFFFF,FFFFFFFFFFFFFFFFFFF
@FS10000125:23:BPA73012-1407:1:1101:10160:1100 1:N:0:15
GGGGGTGTAACTTCGTCGAGTACGCTCAAACGGATAGATCGGAAG
+
FFFFFFFFFF:,:FF:FFFFFFFFF,FFFFFFFFFFFFFFFFFFF
@FS10000125:23:BPA73012-1407:1:1101:10330:1100 1:N:0:15
GGGAGCAGCAACTTCGTCGAGTACGCTCAAGGGCTCAGATCGGAA
+
FFFFFFFFFF::,:FFF:FFFF,FF:F:FFFFFFF,FFFF,FFFF
@FS10000125:23:BPA73012-1407:1:1101:10430:1100 1:N:0:15
GGGGGAACAACTTCGTCGAGTACGCTCAACAATTGAGATCGGAAG
+
F:,FFFFFFF:,:FF,FFFFFFFFF,FFFFFFFFFFFFFFFFFFF
@FS10000125:23:BPA73012-1407:1:1101:11060:1100 1:N:0:15
GGGGGCAACTTCGTCGAGTACGCTCAAAGACGGAGATCGGAAGAG
+
FFFFFFFFFF,FF:FFFF,FFFFFFFFFFFFFFFFF,FFF:FFFF
@FS10000125:23:BPA73012-1407:1:1101:11980:1100 1:N:0:15
GGGGTCAACTTCGTCGAGTACGCTCAATTAGACAGATCGGAAGAG
+
FFFF,F,,F,FF::F,,F:FF:FFFF:FFF,FFFFF,,:,,FF:F
@FS10000125:23:BPA73012-1407:1:1101:12740:1100 1:N:0:15
GGGGCTTGAACTTCGTCGAGTACGCTCAATTGTAGAGATCGGAAG
+
FFFFFFFFFF:,,FF,FFFFFFFFF,FFFFFFFFFFFFFFFFFFF
@FS10000125:23:BPA73012-1407:1:1101:12900:1100 1:N:0:15
GGGGAAAGAACTTCGTCGAGTACGCTCAAACAGGAAGATCGGAAG
+
FFFFFFFFFF:,,FF:FFFFFFFFF,FFFFFFFFFFFFFFFFFFF
@FS10000125:23:BPA73012-1407:1:1101:13570:1100 1:N:0:15
GGGGAACCAACTTCGTCGAGTACGCTCAACACGTTAGATCGGAAG
+
FFFFFFFFFF:,:FF,FFFFFFFFF,FFFFFFFFFFFFFFFFFFF
@FS10000125:23:BPA73012-1407:1:1101:13620:1100 1:N:0:15
GGGGGCTGAACTTCGTCGAGTACGCTCAATATTAGAGATCGGAAG
+
FFFFFFFFFF:,,FF,FFFFFFFFF,FFFF:FFFFFFFFFFFFFF
@FS10000125:23:BPA73012-1407:1:1101:13770:1100 1:N:0:15
GGGGTTCGAACTTCGTCGAGTACGCTCAATTGTTCAGATCGGAAG
+
F,,FFFFFFF:,,FF,FF:FFFFFF,FFFFFFFFFFFFFFFFFFF
@FS10000125:23:BPA73012-1407:1:1101:14300:1100 1:N:0:15
GGGGAATAACTTCGTCGAGTACGCTCAATATGCAAGATCGGAAGA
+
FFFFFFFFFF::FFFFFFFFFFFFFFF:FFFFFFFFFFFFFFFFF
@FS10000125:23:BPA73012-1407:1:1101:14730:1100 1:N:0:15
GGGGGAGTAACTTCGTCGAGTACGCTCAAAAAACAAGATCGGAAG
+
FFFFFF:FFF:::,F:F::,FF:FF,F,FFFFFFFFFFFF,F:FF
@FS10000125:23:BPA73012-1407:1:1101:15170:1100 1:N:0:15
GGGGAGCTAACTTCGTCGAGTACGCTCAACCAACAAGATCGGAAG
+
FFFFFFFFFFF,,FF,FFFFFFFFF,FFFFFFFFFFFFFFFFFFF
@FS10000125:23:BPA73012-1407:1:1101:15240:1100 1:N:0:15
GGGCAATAACTTCGTCGAGTACGCTCAAATACCTAGATCGGAAGA
+
F::FFF,FFFFFFFFFFFFFFFFFFFFF,,:FFFFFFFFFFFFFF
@FS10000125:23:BPA73012-1407:1:1101:16060:1100 1:N:0:15
GGGACTTTAACTTCGTCGAGTACGCTCAAGATGATAGATCGGAAG
+
F:FFF:FF,FFF,FF,FF,FFFFFF,FF:FFFFFFF,FFF,FF:,
@FS10000125:23:BPA73012-1407:1:1101:16360:1100 1:N:0:15
GGGGCACAACTTCGTCGAGTACGCTCAATTGGTCAGATCGGAAGA
+
FFFFFFFFFF:,FFFFFFFFFFFFFFF:FFFFFFFFFFFFFFFFF
@FS10000125:23:BPA73012-1407:1:1101:1140:1110 1:N:0:15
GGGGGCTTACCTTCGTCGAGTAGGCTCAATCATGAAGATCGGAAG
+
FFFFFFFFFFF,:FF:FFFFFFFFF:FFFFFFFFFFFFFFFFFFF
@FS10000125:23:BPA73012-1407:1:1101:2610:1110 1:N:0:15
GGGGAGGGAACTTCGTCGAGTACGCTCAACCCACTAGATCGGAAG
+
FF,FFFFFFF:::FF:FFFFFFFFF,FFFFFFFFFFFFFFFFFFF
@FS10000125:23:BPA73012-1407:1:1101:3480:1110 1:N:0:15
GGGGACTTCGTCGAGTACGCTCAATGTTTAAGATCGGAAGAGCAC
+
F:,FFFFFFF:FF,F:F,FFFF:FFFF,FFFFFFFFFFFF:F,F,
@FS10000125:23:BPA73012-1407:1:1101:3730:1110 1:N:0:15
GGGGGTCAAACTTCGTCGAGTACGCTCAATGTATGAGATCGGAAG
+
F:,FFFFFFFF::FF:FFFFFFFFF,FFFFFFFFFFFFFFFFFFF
@FS10000125:23:BPA73012-1407:1:1101:3740:1110 1:N:0:15
GGGAGAAAACTTCGTCGAGTACGCTCAAAGCTCTAGATCGGAAGA
+
FFF,FFF:FFFFFF:FFFFFFFFFFFFF,,F,,,FFFFFFFFFFF
@FS10000125:23:BPA73012-1407:1:1101:4170:1110 1:N:0:15
GGGGCCAAACTTCGTCGAGTACGCTCAAGAGATAAGATCGGAAGA
+
FFFFFFFFFFF:FFFFFFFFFFFFFFFFFFFFFFFFFFFFFFFFF
@FS10000125:23:BPA73012-1407:1:1101:7440:1110 1:N:0:15
GGGGATCGAACTTCGTCGAGTACGCTCAATAATCCAGATCGGAAG
+
F:,FFFFFFF:,:FF:FFFFFFFFF,FFFFFFFFFFFFFFFFFFF
@FS10000125:23:BPA73012-1407:1:1101:8060:1110 1:N:0:15
GGGGAACAAACTTCGTCGAGTACGCTCAAGATGTAAGATCGGAAG
+
FFFF,FF:F,FFFFFFFFF,:FFFFFFFF,FFFFFFF::FFFFFF
@FS10000125:23:BPA73012-1407:1:1101:8260:1110 1:N:0:15
GGGGTATCAACTTCGTCGAGTACGCTCAAAGTATCAGATCGGAAG
+
FFFFFFFFFFF,:FF:FFFFFFFFF,FFFFFFFFFFFFFFFFFFF
@FS10000125:23:BPA73012-1407:1:1101:8440:1110 1:N:0:15
GGGCTTCGTCGAGTACGCTCAATTTAAAAGATCGGAAGAGCACAC
+
FFFFFFFFFFFFFFFFF:FFFF:FFF,,FFFFFFFFFFFF,F,F:
@FS10000125:23:BPA73012-1407:1:1101:8490:1110 1:N:0:15
GGGGGTCAACTTCGTCGAGTACGCTCAAGTGACAAGATCGGAAGA
+
F::FFFFFFF::FFFFFFFFFFFFFFFFFFFFFFFFFFFFFFFFF
@FS10000125:23:BPA73012-1407:1:1101:9650:1110 1:N:0:15
GGGGTAATAACTCTTGTCGAGTACGCTCAAGGACAGAGATCGGAA
+
F:,FFFFFFFF:::FFF:FFFF:FFFF:FFFFFFFFFFFF,FFFF
@FS10000125:23:BPA73012-1407:1:1101:10130:1110 1:N:0:15
GGGACAAACTTCGTCGAGTACGCTCAATATGATAGATCGGAAGAG
+
F:::FFFFF::FF:FFFF:FFFFFFFF,FFFFFFFF,FFF:FFFF
@FS10000125:23:BPA73012-1407:1:1101:10320:1110 1:N:0:15
GGGGCTGCAACTTCGTCGAGTACGCTCAAATCTGCAGATCGGAAG
+
F::FFFFFFF:,:FF:FFFFFFFFF,FFFFFFFFFFFFFFFFFFF
@FS10000125:23:BPA73012-1407:1:1101:10330:1110 1:N:0:15
GGGGGTTTAACTTCGTCGAGTACGCTCAAGTGCAAAGATCGGAAG
+
F::F:FFFFFF,:FF:FFFFFFFFF:FFFFFFFFFFFFFFFFFFF
@FS10000125:23:BPA73012-1407:1:1101:10510:1110 1:N:0:15
GGGGACAACTTCGTCGAGTACGCTCAACCGGTAAGATCGGAAGAG
+
F,:FFFFFFF:FF:FFFF:FFFFFFFF:FFF,FFFF,FFF:FFFF
@FS10000125:23:BPA73012-1407:1:1101:10700:1110 1:N:0:15
GGGGGCCAAACTTCGTCGAGTACGCTCAAAGTGATAGATCGGAAG
+
FFFFFFFFFF:,,FF:FFFFFFFFF,FFFFFFFFFFFFFFFFFFF
@FS10000125:23:BPA73012-1407:1:1101:12860:1110 1:N:0:15
GGGGGTATAACTTCGTCGAGTACGCTCAATCTTAAAGATCGGAAG
+
FFFFFFFFFFF,,FF:FFFFFFFFF,FFFFFFFFFFFFFFFFFFF
@FS10000125:23:BPA73012-1407:1:1101:13210:1110 1:N:0:15
GGGGGCGAATCTTCGTCGAGTACGCTCAACAGCTCAGATCGGAAG
+
F::FFFFFFFFF:FF:FFFFFFFFF,FFFFFFFFFFFFFFFFFFF
@FS10000125:23:BPA73012-1407:1:1101:13830:1110 1:N:0:15
GGGTGCTAACTTCGTCGAGTACGCTCAATCAAATAGATCGGAAGA
+
F,,FFFFFFF:,FFFFFFFFFF:FFFFFFFFFFFFFFFFF:::::
@FS10000125:23:BPA73012-1407:1:1101:14940:1110 1:N:0:15
GGGGGGGGAAACTTCGTCGAGTACGCTCAAAATAAAAGATCGGAA
+
FFFFFFFFFFFF,:FFF,FFFF:FF:F:FFFFFFFFFFFF,FFFF
@FS10000125:23:BPA73012-1407:1:1101:15750:1110 1:N:0:15
GATGAGGAAACCTTCGTCGAGTACGCTCAATAAACTAGATCGGAA
+
,,F,F,,F:FFF,::FF,,FFF,F,FF:FFFFFFFFFFFF,::,,
@FS10000125:23:BPA73012-1407:1:1101:1010:1120 1:N:0:15
GGGGAAAGAACTTCGTCGAGTACGCTCAAATGTGGAGATCGGAAG
+
FFFFFFFFFFFFFFFFFFFFFFFFF:FFFFFFFFFFFFFFFFFFF
@FS10000125:23:BPA73012-1407:1:1101:1300:1120 1:N:0:15
GGGGGCGCAACTTCGTCGAGTACGCTCAAACGTGAAGATCGGAAG
+
FFFFFFFFFFF:FFF:FFF:FFFFF:FFFFFFFFFFFFFFFFFFF
@FS10000125:23:BPA73012-1407:1:1101:1570:1120 1:N:0:15
GGGGACATAACTTCGTCGAGTACGCTCAAACAACGAGATCGGAAG
+
F:,FFFFF:FF::FF:FFF:FFFFF:FFFFFFFFFFFFFFF,FFF
@FS10000125:23:BPA73012-1407:1:1101:1700:1120 1:N:0:15
GGGGCGGCAACTTCGTCGAGTACGCTCAAGTAGGAAGATCGGAAG
+
FFFFFFFFFFF,:FF:FFFFFFFFF,FFFFFFFFFFFFFFFFFFF
@FS10000125:23:BPA73012-1407:1:1101:2090:1120 1:N:0:15
GGGGTCGAACTTCGTCGAGTACGCTCAAACTGTGAGATCGGAAGA
+
F,,FFFFFFFF:FFFFFFFFFFFFFFFFFFFFFFFFFFFFF:FFF
@FS10000125:23:BPA73012-1407:1:1101:2150:1120 1:N:0:15
GGGGGGCCAACTTCGTCGAGTACGCTCAATCTATTAGATCGGAAG
+
F:,FFFFFFFF::FF:FFFFFFFFF,FFFFFFFFFFFFFFFFFFF
@FS10000125:23:BPA73012-1407:1:1101:3010:1120 1:N:0:15
GGGGACTTCGTCGAGTACGCTCAATAAGATAGATCGGAAGAGCAC
+
F:,FFFFFFF,:F:F:F,FFFF:F:FFFFFFFFFFFFFFF,F,F,
@FS10000125:23:BPA73012-1407:1:1101:3310:1120 1:N:0:15
GGGGGTGGAACTTCGTCGAGTACGCTCAATAGGATAGATCGGAAG
+
FF,FFFFFFF:,:FF:FFFFFFFFF,FFFFFFFFFFFFFFFFFFF
@FS10000125:23:BPA73012-1407:1:1101:3580:1120 1:N:0:15
GGGGAGACAACTTCGTCGAGTACGCTCAACAGGACAGATCGGAAG
+
FFFFFFFFFFF:FFF:FFFFFFFFF,FFFFFFFFFFFFFFFFFFF
@FS10000125:23:BPA73012-1407:1:1101:4100:1120 1:N:0:15
GGGGTGCCAACTTCGTCGAGTACGCTCAAACCTAGAGATCGGAAG
+
FFFF:FFFFFF,:FF:FFFFFFFFF,FFFFFFFFFFFFFFFF:FF
@FS10000125:23:BPA73012-1407:1:1101:4280:1120 1:N:0:15
GGGAGGCTGAACTTCGTCGAGTACGCTCAATAAGTAAGATCGGAA
+
FFFF:FFFFF:F::FFF:FFFF:FFFFFFFFFFFFFFFFF,FFFF
@FS10000125:23:BPA73012-1407:1:1101:4570:1120 1:N:0:15
GGGAGCGGGAACTTCGTCGAGTACGCTCAATGTGAGAGATCGGAA
+
F,::FF:FFFFF::FFF:FFFF:FFFF:FFFFFFFFFFFF,FFFF
@FS10000125:23:BPA73012-1407:1:1101:5820:1120 1:N:0:15
GGGTGGAAACTTCGTCGAGTACGCTCAAACCGAGAGATCGGAAGA
+
FFFFFFFFFF:,FFFFFFFFFFFFFFFFFFFFFFFFFFFFFFFFF
@FS10000125:23:BPA73012-1407:1:1101:7540:1120 1:N:0:15
GGGGCAGCAACTTTCGTCGAGTACGCTCAAAACATCAGATCGGAA
+
FFFFFFFFFF:,:,FFF,FFFF:FFFF,FFFFFFF,FFFF:FFFF
@FS10000125:23:BPA73012-1407:1:1101:7760:1120 1:N:0:15
GGGGGTGGAACTTCGTCGAGTACGCTCAAACAATCAGATCGGAAG
+
F:,FFFFFFF:,:FF:FFFFFFFFF,FFFFFFFFFFFFFFFFFFF
@FS10000125:23:BPA73012-1407:1:1101:7930:1120 1:N:0:15
GGGGTATAAACTTCGTCGAGTACGCTCAAGCCAAAAGATCGGAAG
+
FF:FFFFFFFF::FF:FFFFFFFFF,FFFFFFFFFFFFFFFFFFF
@FS10000125:23:BPA73012-1407:1:1101:8240:1120 1:N:0:15
GGGGAAGGAACTTCGTCGAGTACGCTCAATGTATTAGATCGGAAG
+
F,,FFFFFFFF::FF:FFFFFFFFF,FFFFFFFFFFFFFFFFFFF
@FS10000125:23:BPA73012-1407:1:1101:8290:1120 1:N:0:15
GGGGTTGAAACTTCGTCGAGTACGCTCAATAGCAAAGATCGGAAG
+
F:,FFFFFFFF::FF:FFFFFFFFF,FFFFFFFFFFFFFFFFFFF
@FS10000125:23:BPA73012-1407:1:1101:8320:1120 1:N:0:15
GGGAACAACTTCGTCGAGTACGCTCAAGTGTCCAGATCGGAAGAG
+
F,,F,FFF::FFFFFFFF:FFFFFFF:FFFFFFFFF:F:F:FFFF
@FS10000125:23:BPA73012-1407:1:1101:8500:1120 1:N:0:15
GGGGAAAACTTCGTCGAGTACGCTCAAACATTTAGATCGGAAGAG
+
FFFFFFFFFF,FF:FFFF:FFFFFFFFFFFFFFFFF,FFF:FFFF
@FS10000125:23:BPA73012-1407:1:1101:8740:1120 1:N:0:15
GGGGTAGGAACTTCGTCGAGTACGCTCAATACCTGAGATCGGAAG
+
FFFFFFFFFFF::FF:FFFFFFFFF,FFFFFFFFFFFFFFFFFFF
@FS10000125:23:BPA73012-1407:1:1101:9140:1120 1:N:0:15
GGGACTAAACTTCGTCGAGTACGCTCAATTGACAAGATCGGAAGA
+
FFFFFFFFFF,,FFFFFFFFFFFFFFF,FFFFFFFFFFFFFFFFF
@FS10000125:23:BPA73012-1407:1:1101:9380:1120 1:N:0:15
GGGGTAACAACTTCGTCGAGTACGCTCAATTCGGAAGATCGGAAG
+
FFFFFFFFFFF::FFFFFF:FFFFF:FFFFFFFFFFFFFFFFFFF
@FS10000125:23:BPA73012-1407:1:1101:9440:1120 1:N:0:15
GGGGGTAAAACTTCGTCGAGTACGCTCAATAATTCAGATCGGAAG
+
FFFFFFFFFFF::FF:FFFFFFFFF,FFFFFFFFFFFFFFFFFFF
@FS10000125:23:BPA73012-1407:1:1101:9700:1120 1:N:0:15
GGGGCATGAACTTCGTCGAGTACGCTCAACTTGTAAGATCGGAAG
+
FFFFFFFFFFF::FF:FFFFFFFFF,FFFFFFFFFFFFFFFFFFF
@FS10000125:23:BPA73012-1407:1:1101:10300:1120 1:N:0:15
GGGGGTTGAACTTCGTCGAGTACGCTCAAGTAACGAGATCGGAAG
+
FF,F,:FFFF:FFFFFFFFFFFFFFFFFFFFFFFFFFFFFFFFFF
@FS10000125:23:BPA73012-1407:1:1101:10530:1120 1:N:0:15
GGGGCCAGAACCTCGTCGAGTACGCTCAAAGATTAAGATCGGAAG
+
F::FFFFFFF:F,FF,FFFFFFFFF,FFFFFFFFFFFFFFFFFFF
@FS10000125:23:BPA73012-1407:1:1101:10880:1120 1:N:0:15
GGGGTGGGAACTTCGTCGAGTACGCTCAAATATTAAGATCGGAAG
+
F,,FFFFFFFF::FF:FFFFFFFFF,FFFFFFFFFFFFFFFFFFF
@FS10000125:23:BPA73012-1407:1:1101:11650:1120 1:N:0:15
GGGGTGTCAACTCGTCGAGTACGCTCAATACGAAAGATCGGAAGA
+
F,,FFFFFFF:,FFFFFFFFFFFFFFF,FFFFFFFFFFFFFFFFF
@FS10000125:23:BPA73012-1407:1:1101:14450:1120 1:N:0:15
GGGGCTTGAACTTCGTCGAGTACGCTCAAGATATAAGATCGGAAG
+
F::FFFFFFFF,:FF,FFFFFFFFF,FFFFFFFFFFFFFFFFFFF
@FS10000125:23:BPA73012-1407:1:1101:15310:1120 1:N:0:15
GATGAGAACTTCGTCGAGTACGCTCAACCTTAAAGATCGGAAGAG
+
:,::F,FFFFFFF:FFFF,FFFFFFFF:FFFFFFFF::FF,:FF,
@FS10000125:23:BPA73012-1407:1:1101:15810:1120 1:N:0:15
GGGGGGCTCAACTTCGTCGAGTACGCTCAACATCTAAGATCGGAA
+
FFFFFFFFFF::,:FFF:FFFFFFFFF:FFFFFFFFFFFF,FFFF
@FS10000125:23:BPA73012-1407:1:1101:1310:1130 1:N:0:15
GGGGCAACAACTTCGTCGAGTACGCTCAATATATAAGATCGGAAG
+
FF:FFFFFFFF,:FF:FFF:FFFFF:FFFFFFFFFFFFFFFFFFF
@FS10000125:23:BPA73012-1407:1:1101:1970:1130 1:N:0:15
GGGGCTCGAACCTCGTCGAGTACGCTCAATAAGTCAGATCGGAAG
+
FFFFFFFFFFFF,FFFFFFFFFFFF:FFFFFFFFFFFFFFFFFFF
@FS10000125:23:BPA73012-1407:1:1101:3560:1130 1:N:0:15
GGGGGACCAACTTCGTCGAGTACGCTCAAGTGACTAGATCGGAAG
+
FFFFFFFFFF:,:FF:FFFFFFFFF,FFFFFFFFFFFFFFFFFFF
@FS10000125:23:BPA73012-1407:1:1101:3740:1130 1:N:0:15
GGGGTGGTAACTTCGTCGAGTACGCTCAACGACCCAGATCGGAAG
+
FFFF,FFFFF:::FF:FFFFFFFFF,FFFFFFFFFFFFFFFFFFF
@FS10000125:23:BPA73012-1407:1:1101:4130:1130 1:N:0:15
GGGGCGTTAACTTCGTCGAGTACGCTCAATGCTAAAGATCGGAAG
+
FFFFFFFFFFF::FF:FFFFFFFFF,FFFFFFFFFFFFFFFFFFF
@FS10000125:23:BPA73012-1407:1:1101:4350:1130 1:N:0:15
ATTGGATAAACTTCGTCGAGTACGCTCAAAATGATAGATCGGAAG
+
,F,,:FFFFFFF::F:FF,,FFFFFFFFFFFFFFFFFFFFFF,FF
@FS10000125:23:BPA73012-1407:1:1101:4480:1130 1:N:0:15
GGGGAAACAACTTCGTCGAGTACGCTCAAATGCCAAGATCGGAAG
+
FFFFFFFFFF:,:FF:FFFFFFFFF,FFFFFFFFFFFFFFFFFFF
@FS10000125:23:BPA73012-1407:1:1101:4570:1130 1:N:0:15
GGGGGTCGAACTTCGTCGAGTACGCTCAATAGGATAGATCGGAAG
+
FF:FF,FFFFF:FFFFFFF,FFFFFFFFFFF:FFFFFFFFFFFFF
@FS10000125:23:BPA73012-1407:1:1101:4690:1130 1:N:0:15
GGGGAAACTTCGTCGAGTACGCTCAAAGTGAGAGATCGGAAGAGC
+
F::FFFFFFF:F,FFFF:FFFF,FFFFFFFFFFFF,,FFF:FFF,
@FS10000125:23:BPA73012-1407:1:1101:4720:1130 1:N:0:15
GGTTGAGAACTTCGTCGAGTACGCTCAACATATTAGATCGGAAGA
+
,F,,FFFFFFFFFFFFFFFFFFFFFFFFFFFFFF:FFFFF::FF:
@FS10000125:23:BPA73012-1407:1:1101:4940:1130 1:N:0:15
GGGGGACTAACTTCGTCGTGTACACTCAATATAATTGATCGGATG
+
FFFF,FF:,:,FFF,,,:FF,,:,::,,,,FFFFFFF::,F::F,
@FS10000125:23:BPA73012-1407:1:1101:5090:1130 1:N:0:15
GGGGACTTCGTCGAGTACGCTCAATTTTGAAGATCGGAAGAGCAC
+
F:,FFFFFFF,:F:F:F,FFFF:FF,F,FFFFFFFFFFFF,F,F,
@FS10000125:23:BPA73012-1407:1:1101:5280:1130 1:N:0:15
GGGTTATAACTTCGTCGAGTACGCTCAATTTGGGAGATCGGAAGA
+
FF,:FFFFFF:,:FFFFFFFFFFFFFF,FFFFFFFFFFFFFFFFF
@FS10000125:23:BPA73012-1407:1:1101:5290:1130 1:N:0:15
GGGGAAACTTCGTCGAGTACGCTCAAATTAAAAGATCGGAAGAGC
+
F,,FFFFFFF:F:FFFF:FFFF,FFF:,FFFFFFF,,FFF:FFF,
@FS10000125:23:BPA73012-1407:1:1101:5610:1130 1:N:0:15
GGAGTGGAAACTTCGTCGAGTACGCTCAAGTGATGAGATCGGAAG
+
F,,FFF:FFFFF:FF:FFFFFFFFF,FFFFFFFFFFFFFFFFFFF
@FS10000125:23:BPA73012-1407:1:1101:6170:1130 1:N:0:15
GGGCTGAACTTCGTCGAGTACGCTCAAACGGTCAGATCGGAAGAG
+
FF::FFFFFF,FF:FFFF:FFFFFFF:FFFFFFFFF,FFF,FFFF
@FS10000125:23:BPA73012-1407:1:1101:6240:1130 1:N:0:15
GGGGGATAAACTTCGTCGAGTACGCTCAACATAAGAGATCGGAAG
+
FFFFFFFFFF:::FF:FFFFFFFFF,FFFFFFFFFFFFFFFFFFF
@FS10000125:23:BPA73012-1407:1:1101:6350:1130 1:N:0:15
GGGGGTAGAACTTCGTCGAGTACGCTCAAACTACCAGATCGGAAG
+
F::FFFFFFFF,:FF:FFFFFFFFF,FFFFFFFFFFFFFFFFFFF
@FS10000125:23:BPA73012-1407:1:1101:7120:1130 1:N:0:15
GGGGCTGAACTTCGTCGAGTACGCTCAAGCGTGTAGATCGGAAGA
+
FFFFFFFFFF,:FFFFFFFFFFFFFFFFFFFFFFFFFFFFFFFFF
@FS10000125:23:BPA73012-1407:1:1101:7830:1130 1:N:0:15
GGGGCTTTAACTTCGTCGAGTACGCTCAAAATTTTAGATCGGAAG
+
FF:FFFFFFF:::FF:FFFFFFFFF,FFFFFFFFFFFFFFFFFFF
@FS10000125:23:BPA73012-1407:1:1101:8110:1130 1:N:0:15
GGGGCAAGAACTTCGTCGAGTACGCTCAATGGTTCAGATCGGAAG
+
FFFFFFFFFF:::FF:FFFFFFFFF,FFFFFFFFFFFFFFFFFFF
@FS10000125:23:BPA73012-1407:1:1101:8780:1130 1:N:0:15
GGGTTACAACTTCGTCGAGTACGCTCAAATAACAAGATCGGAAGA
+
FFFFFFFFFF,,FFFFFFFFFFFFFFF:FFFFFFFFFFFFFFFFF
@FS10000125:23:BPA73012-1407:1:1101:9220:1130 1:N:0:15
GGGGATGAACTTCGTCGAGTACGCTCAACTTAATAGATCGGAAGA
+
FFFFFFFFFF:FFFFFFFFFFFFFFFFFFFFFFFFFFFFFFFFFF
@FS10000125:23:BPA73012-1407:1:1101:9780:1130 1:N:0:15
GGGGACTTAACTTCGTCGAGTACGCTCAATCGGTGAGATCGGAAG
+
FFFFFFFFFFF:FFFFFFFFFFFFF:FFFFFFFFFFFFFFFFFFF
@FS10000125:23:BPA73012-1407:1:1101:10590:1130 1:N:0:15
GGGGCCTTAACTTCGTCGAGTACGCTCAATAATGAAGATCGGAAG
+
FF:FFFFFFF:,,FF,FFFFFFFFF,FFFFFFFFFFFFFFFFFFF
@FS10000125:23:BPA73012-1407:1:1101:10700:1130 1:N:0:15
GGGGTTAACTTCGTCGAGTACGCTCAAAATTAAAGATCGGAAGAG
+
FFFFF,FF,FFFFFFF:FFFFFFFFFFFFFFF,FFFF:FFFFFFF
@FS10000125:23:BPA73012-1407:1:1101:12140:1130 1:N:0:15
GGGGTTCCAACTTCGTCGAGTACGCTCAAGCTCACAGATCGGAAG
+
FFFFFFFFFF:,,FF,FFFFFFFFF,FFFFFFFFFFFFFFFFFFF
@FS10000125:23:BPA73012-1407:1:1101:12740:1130 1:N:0:15
GGGGGCCCGAACTTCGTCGAGTACGCTCAAAGGCATAGATCGGAA
+
FFFFFFFFFF::,:FFF:FFFF:FF:F:FFFFFFF,FFFF,FFFF
@FS10000125:23:BPA73012-1407:1:1101:14100:1130 1:N:0:15
GGGCATTAACTTCGTCGAGTACGCTCAAGAGTATAGATCGGAAGA
+
FFFFFFFFFF,,FFFFFFFFFFFFFFFFFFFFFFFFF,FFFFFFF
@FS10000125:23:BPA73012-1407:1:1101:14120:1130 1:N:0:15
GGGGGTGGAACTTCGTCGAGTACGCTCAAATGTGAAGATCGGAAG
+
F:,F,,,:F:F:FF:FF:F:F:F:FFFFF,FFFFFF:F:FF:FF:
@FS10000125:23:BPA73012-1407:1:1101:14130:1130 1:N:0:15
GGGGACGGAACTTCGTCGAGTACGCTCAACTGTGGAGATCGGAAG
+
F::FFFFFFFF::FF:FFFFFFFFF,FFFFFFFFFFFFFFFFFFF
@FS10000125:23:BPA73012-1407:1:1101:14150:1130 1:N:0:15
GGGGCCGAACTTCGTCGAGTACGCTCAATAATGTAGATCGGAAGA
+
FF:FFFFFFF,:FFFFFFFFFFFFFFFFFFFFFFFFFFFFFFFFF
@FS10000125:23:BPA73012-1407:1:1101:14730:1130 1:N:0:15
GGGGGGAACTTCGTCGAGTACGCTCAATCTAGGAGATCGGAAGAG
+
:,:FFFFFF,,FF:FFFF:FFFFFFF::FFFFFFFF:FFF:FFFF
@FS10000125:23:BPA73012-1407:1:1101:14890:1130 1:N:0:15
GGGCGAACTTCGTCGAGTACGCTCAATATTTAAGATCGGAAGAGC
+
FFFFFFFFF::F,FFFF,FFFF,FF,:,FFFFFFFF:FFFFF:F:
@FS10000125:23:BPA73012-1407:1:1101:15140:1130 1:N:0:15
GGGGGATGAACTTCGTCGAGTACGCTCAACAAGATAGATCGGAAG
+
FFFFFFFFFFF,:FF,FFFFFFFFF,FFFFFFFFFFFFFFFFFFF
@FS10000125:23:BPA73012-1407:1:1101:15290:1130 1:N:0:15
GGGGCGTGAACTTCGTCGAGTACGCTCAACGATCGAGATCGGAAG
+
FFFFFFFFFFF::FF,FF:FFFFFF,FFFFFFFFFFFFFFFFFFF
@FS10000125:23:BPA73012-1407:1:1101:15440:1130 1:N:0:15
GGGGCAATAACTTCGTCGAGTACGCTCAATTTAAAAGATCGGAAG
+
FF:FFFFFFFF::FF:FFFFFFFFF,FFFFFFFFFFFFFFFFFFF
@FS10000125:23:BPA73012-1407:1:1101:15510:1130 1:N:0:15
GATGAGGCAACTTCGTCGAGTACGCTCAAAACGTTAGATCGGAAG
+
,,:,F::FFFFF::F:FF,,FF:FF,FFFFFFFFF,FFFF,:F:,
@FS10000125:23:BPA73012-1407:1:1101:1170:1140 1:N:0:15
GGGGGATCAACTTCGTCGAGTACGCTCAATTCCAGAGATCGGAAG
+
FFFFFFFFFF:,:FF:FFFFFFFFF,FFFFFFFFFFFFFFFFFFF
@FS10000125:23:BPA73012-1407:1:1101:1260:1140 1:N:0:15
GGGGAATTAACTTTCGTCGAGTACGCTCAATAGCCAAGATCGGAA
+
FFFFFFFFFFF::,FFF,FFFF:FFFF:FFFFFFFFFFFF,FFFF
@FS10000125:23:BPA73012-1407:1:1101:1500:1140 1:N:0:15
GGGAAATAACTTCGTCGAGTACGCTCAAGTGAGGAGATCGGAAGA
+
FFF,FFFFFFFFFF::F:FFFFFFFFFF,,FF,,FFFFFFF:FFF
@FS10000125:23:BPA73012-1407:1:1101:1600:1140 1:N:0:15
GGGGATTGAACTTCGTCGAGTACGCTCAATTTTCGAGATCGGAAG
+
F,,FFFFFFFF::FF:FFF,FFFFF,FFFFFFFFFFFFFF:,:F:
@FS10000125:23:BPA73012-1407:1:1101:2650:1140 1:N:0:15
GGTGGTATCAACTTCGTCGAGTACGCTCAAACGTGCAGATCGGAA
+
:,,FF:FFFFFF,:FFF:FFFF,FF:F:FFFFFFF,FFFF,FFFF
@FS10000125:23:BPA73012-1407:1:1101:3340:1140 1:N:0:15
GGGCCTGAACTTCGTCGAGTACGCTCAAGTTCCTAGATCGGAAGA
+
FF:F::FFFF::FFFFFFFFFFFFFFFFFFFFFFFFFFFFFFFFF
@FS10000125:23:BPA73012-1407:1:1101:3530:1140 1:N:0:15
GATGAGAAAACTTCGTCGAGTACGCTCAAGAGTTCAGATCGGAAG
+
,,FFFFFFFFF:::FFFF:FFFFFF,FFFF:FFFFFFFFFFFFFF
@FS10000125:23:BPA73012-1407:1:1101:3820:1140 1:N:0:15
GGGGGGTAAACTTCGTCGAGTACGCTCAATCGATTAGATCGGAAG
+
FFFFFFFFFF:::FF:FFFFFFFFF,FFFFFFFFFFFFFFFFFFF
@FS10000125:23:BPA73012-1407:1:1101:5410:1140 1:N:0:15
GGGGTGCAACTTCGTCGAGTACGCTCAAACTGATAGATCGGAAGA
+
F,,FFFFFFF::FFFFFFFFFFFFFFF:FFFFFFFFFFFFFFFFF
@FS10000125:23:BPA73012-1407:1:1101:7460:1140 1:N:0:15
GGGGGGTCAACTTCGTCGAGTACGCTCAAGGAACCAGATCGGAAG
+
FFFFFFFFFF:::FF:FFFFFFFFF,FFFFFFFFFFFFFFFFFFF
@FS10000125:23:BPA73012-1407:1:1101:8160:1140 1:N:0:15
GGGCTAACTTCGTCGAGTACGCTCAAGATAGGAGATCGGAAGAGC
+
F:,:FFFFFF:F,FFFF:FFFF:FFFFFFFFFFFF:,FFFFFFF,
@FS10000125:23:BPA73012-1407:1:1101:8800:1140 1:N:0:15
GGGGACTTCGTCGAGTACGCTCAAAAGTGAAGATCGGAAGAGCAC
+
F,,FFFFFFF,FF:FFF,FFFF:FFFF:FFFFFFFFFFFF,F,F,
@FS10000125:23:BPA73012-1407:1:1101:8960:1140 1:N:0:15
GGGGGCTGAACTTCGTCGAGTACGCTCAAAAAAATAGATCGGAAG
+
F:,FFFFFFF:::FF:FFFFFFFFF,FFFFFFFFFFFFFFFFFFF
@FS10000125:23:BPA73012-1407:1:1101:9450:1140 1:N:0:15
GGGGATGGAACTTCGTCGAGTACGCTCAATATAGAAGATCGGAAG
+
FFFFFFFFFF:::FF:FFFFFFFFF,FFFFFFFFFFFFFFFFFFF
@FS10000125:23:BPA73012-1407:1:1101:10540:1140 1:N:0:15
GGGGTAGCAACTTCGTCGAGTACGCTCAATAATACAGATCGGAAG
+
FFFFFFFFFF:,,FF,FFFFFFFFF,FFFFFFFFFFFFFFFFFFF
@FS10000125:23:BPA73012-1407:1:1101:11190:1140 1:N:0:15
GTTGCACAAACTTCGTCGAGTACGCTCAATGTTGCAGATCGGAAG
+
:,F,FFFFFFFF::F:FF:FFF:FF,FFFFFFFFF:FFFF:FF:F
@FS10000125:23:BPA73012-1407:1:1101:11540:1140 1:N:0:15
GGGGGTTAAACTTCGTCGAGTACGCTCAATCTAGTAGATCGGAAG
+
FFFFFFFFFF:,,FF,FFFFFFFFF,FFFFFFFFFFFFFFFFFFF
@FS10000125:23:BPA73012-1407:1:1101:11730:1140 1:N:0:15
GGGGTTCGAACTTCGTCGAGTACGCTCAAATGGAGAGATCGGAAG
+
FFFFFFFFFF,,,FF,FFFFFFFFF,FFFFFFFFFFFFFFFFFFF
@FS10000125:23:BPA73012-1407:1:1101:11850:1140 1:N:0:15
GGGGTATTAACTTCGTCGAGTACGCTCAATTTTACAGATCGGAAG
+
FF:FFFFFFF:,,FF:FFFFFFFFF,FFFFFFFFFFFFFFFFFFF
@FS10000125:23:BPA73012-1407:1:1101:13210:1140 1:N:0:15
GGGGAGTTAACTTCGTCGAGTACGCTCAATAGATCAGATCGGAAG
+
F:,FFFFFFFF,,FF:FFFFFFFFF,FFFFFFFFFFFFFFFFFFF
@FS10000125:23:BPA73012-1407:1:1101:13240:1140 1:N:0:15
GGGGAACGAACTTCGTCGAGTACGCTCAAAGAGTTAGATCGGAAG
+
FFFFFFFFFF:,,FF,FFFFFFFFF,FFFFFFFFFFFFFFFFFFF
@FS10000125:23:BPA73012-1407:1:1101:13620:1140 1:N:0:15
GGGGAGGCAATTTCGTCGAGTACGCTCAAGTGATTAGATCGGAAG
+
FFFFF::FFFFFFFFFFFFFFFFFF:FFFFFFFFFFFFFFFFFFF
@FS10000125:23:BPA73012-1407:1:1101:13780:1140 1:N:0:15
GGGGGGCCGAACATCGTCGAGTACGCTCAAGCCTCTAGATCGGAA
+
FFFFFFFFFF:,,:FFF:FFFF:FF,F:FFFFFFF:FFFF,FFF:
@FS10000125:23:BPA73012-1407:1:1101:13870:1140 1:N:0:15
GGGGATGCAACTTCGTCGAGTACGCTCAAAGCCTCAGATCGGAAG
+
F,,FFFFFFFF,,FF,FF:FFFFFF,FFFFFFFFFFFFFF:FFFF
@FS10000125:23:BPA73012-1407:1:1101:13970:1140 1:N:0:15
GGGGCGGTAACTTCGTCGAGTACGCTCAATTTGGCAGATCGGAAG
+
F::FFFFFFFF::FF:FFFFFFFFF,FFFFFFFFFFFFFFFFFFF
@FS10000125:23:BPA73012-1407:1:1101:14500:1140 1:N:0:15
GGGGAAACAACTTCGTCGAGTACGCTCAAAGGGTTAGATCGGAAG
+
FFFFFFFFFFF,,FF,FFFFFFFFF,FFFFFFFFFFFFFFFFFFF
@FS10000125:23:BPA73012-1407:1:1101:1360:1150 1:N:0:15
GGGCGTTAACTTCGTCGAGTACGCTCAAACACATAGATCGGAAGA
+
FF,FFFFFFFF:FFFFFFFFFFFFFFFFFFFFFFFFFFFFF::FF
@FS10000125:23:BPA73012-1407:1:1101:1480:1150 1:N:0:15
GGGGCTTAAACTTCGTCGAGTACGCTCAAGTCAGAAGATCGGAAG
+
F,,FFFFFFFF:FFFFFFF,FFFFFFFFFFFFFFFFFFFFF:FF:
@FS10000125:23:BPA73012-1407:1:1101:2360:1150 1:N:0:15
GGGGGCACAACTTCGTCGAGTACGCTCAAAGGTTCAGATCGGAAG
+
FF:FFFFFFF:,,FF:FFFFFFFFF,FFFFFFFFFFFFFFFFFFF
@FS10000125:23:BPA73012-1407:1:1101:2940:1150 1:N:0:15
GGGGTGACAACTTCGTCGAGTACGCTCAAGTGCTAAGATCGGAAG
+
FFFFFFFFFF,,,FF,FFFFFFFFF,FFFFFFFFFFFFFFFFFFF
@FS10000125:23:BPA73012-1407:1:1101:3080:1150 1:N:0:15
GGGGTGCGAACTTCGTAGAGTACGCTCAACAATACAGATCGGAAG
+
FFFFF:FFFFF:FFFFFFF,FFFFF,FFFFFFFFFFFFFFFFFFF
@FS10000125:23:BPA73012-1407:1:1101:4260:1150 1:N:0:15
GGGGGTCAAACTTCGTCGAGTACGCTCAATGAAAGAGATCGGAAG
+
FFFFFFFFFF:,:FF:FFFFFFFFF,FFFFFFFFFFFFFFFFFFF
@FS10000125:23:BPA73012-1407:1:1101:4810:1150 1:N:0:15
GGGTTGAAACTTCGTCGAGTACGCTCAAATGTGAAGATCGGAAGA
+
:,,:FFFFFF::FFFFFFFFFFFFFFF:FFFFFFFFFFFFFFFFF
@FS10000125:23:BPA73012-1407:1:1101:4850:1150 1:N:0:15
GGGGGAATTAACTTCGTCGAGTACGCTCAATGTGTCAGATCGGAA
+
F:,FFFFFFFF:,:FFF:FFFF:FF:F:FFFFFFF,FFFF,FFFF
@FS10000125:23:BPA73012-1407:1:1101:5180:1150 1:N:0:15
GGGGGCATAACTTCGTCGAGTACGCTCAATTTCAAAGATCGGAAG
+
FFFFFFFFFF:,,FF:FFFFFFFFF,FFFFFFFFFFFFFFFFFFF
@FS10000125:23:BPA73012-1407:1:1101:5310:1150 1:N:0:15
GGAGTACAAACTTCGTCGAGTACGCTCAATGCGCGAGATCGGAAG
+
F,,,FFFFFFF,:FF,FFF,FFFFF,FFFFFFFFF,,FFF,FFF,
@FS10000125:23:BPA73012-1407:1:1101:5340:1150 1:N:0:15
GGGGCGGCAACTTCGTCGAGTACGCTCAAGTGAGCAGATCGGAAG
+
FFFFFFFFFF:::FF:FFFFFFFFF,FFFFFFFFFFFFFFFFFFF
@FS10000125:23:BPA73012-1407:1:1101:5410:1150 1:N:0:15
GGGGACCATCTTCGTCGAGTACGCTCAAATTGAAAGATCGGAAGA
+
F,,FFFFFFFF:FFFFFFFFFFFFFFFFFFFFFFFFF,FFFFFFF
@FS10000125:23:BPA73012-1407:1:1101:6270:1150 1:N:0:15
GATAGTAACTTCATCGAGTACGCTCAATGGAAAAGATCGGATCAG
+
,,FF:,:::,FF,FF,,F:F,:FFF:,:::F:F,,,,F,,:,,F:
@FS10000125:23:BPA73012-1407:1:1101:6660:1150 1:N:0:15
GGGGTAGGAACTTCGTCGAGTACGCTCAAGTATGAAGATCGGAAG
+
FFFFFFFFFF:,:FF:FFFFFFFFF,FFFFFFFFFFFFFFFFFFF
@FS10000125:23:BPA73012-1407:1:1101:6680:1150 1:N:0:15
GGGGGCTCTTCGTCGAGTACGCTCAAACATTAAGATCGGAAGAGC
+
F:,FFFFFFF:F,FFFF:FFFF,FFFF:F:FFFFF:,FFF:FFF:
@FS10000125:23:BPA73012-1407:1:1101:6860:1150 1:N:0:15
GGGAAGAACTTCGTCGAGTACGCTCAACTATAGAGATCGGAAGAG
+
FF,:FFFFFFFFF:FFFF:FFFFFFFF:FFFFFFFF,FFF:FFFF
@FS10000125:23:BPA73012-1407:1:1101:7020:1150 1:N:0:15
GGGAGTTCAACTTCGTCGAGTACGCTCAAAACATAAGATCGGAAG
+
FFFFFFFFFF:,:FF:FFFFFFFFF,FFFFFFFFFFFFFFFFFFF
@FS10000125:23:BPA73012-1407:1:1101:7260:1150 1:N:0:15
GGGGATGAAACTTCGTCGAGTACGCTCAAGAGTAAAGATCGGAAG
+
FFFFFFFFFFF::FF:FFFFFFFFF,FFFFFFFFFFFFFFFFFFF
@FS10000125:23:BPA73012-1407:1:1101:8100:1150 1:N:0:15
GGGGTGGTAACTTCGTCGAGTACGCTCAATGTAACAGATCGGAAG
+
FFFF:FFFFFF:FFFFFFFFFFFFF:FFFFFFFFFFFFFFFFFFF
@FS10000125:23:BPA73012-1407:1:1101:10770:1150 1:N:0:15
GGGGAGTCAACTTCGTCGAGTACGCTCAAGACCTGAGATCGGAAG
+
F,,FFFFFFF:,,FF:FFFFFFFFF,FFFFFFFFFFFFFFFFFFF
@FS10000125:23:BPA73012-1407:1:1101:10780:1150 1:N:0:15
GGGGTCACAACTTCGTCGAGTACGCTCAAAGCCACAGATCGGAAG
+
FF,FFFFFFF:,,FF,FFFFFFFFF,FFFFFFFFFFFFFFFF:FF
@FS10000125:23:BPA73012-1407:1:1101:10820:1150 1:N:0:15
GGGGGCTGAACTTCGTCGAGTACGCTCAAATATCCAGATCGGAAG
+
FFFFFFFFFFF:FFFFFFF,FFFFF:FFFFFFFFFFFFFFFFFFF
@FS10000125:23:BPA73012-1407:1:1101:11410:1150 1:N:0:15
GGGGTGGGAACTTCGTCGAGTACGCTCAAGGAATAAGATCGGAAG
+
FF:FFFFFFF:,,FF,FFFFFFFFF,FFFFFFFFFFFFFFFFFFF
@FS10000125:23:BPA73012-1407:1:1101:11620:1150 1:N:0:15
GGGGCATCAACTTCGTCGAGTACGCTCAATACTAAAGATCGGAAG
+
FFFFFFFFFF:,,FF:FFFFFFFFF,FFFFFFFFFFFFFFFFFFF
@FS10000125:23:BPA73012-1407:1:1101:11910:1150 1:N:0:15
CTTGACTCAACTTCGTCGAGTACGCTCAATAAAGCAGATCGGAAG
+
,:F,FFFFFFFF:,F:FF::FF:FF,FFFFFFFFF:FFFF,:F::
@FS10000125:23:BPA73012-1407:1:1101:13100:1150 1:N:0:15
GGGCTTAACTTCGTCGAGTACGCTCAAAATTATAGATCGGAAGAG
+
F:,:FFFFFF,FF:FFFF:FFFFFFF:,FFFFFFFF,FFF:FFFF
@FS10000125:23:BPA73012-1407:1:1101:13310:1150 1:N:0:15
GGGGGGATAACTTCGTCGAGTACGCTCAACCGTATAGATCGGAAG
+
:,,F:FFFFFF,:FF,FF:FFFFFF,FFFFFFFFFFFFFFFFFFF
@FS10000125:23:BPA73012-1407:1:1101:13320:1150 1:N:0:15
GGGGAGCTAACTTCGTCGAGTACGCTCAAGGGCAGAGATCGGAAG
+
FFFFFFFFFFF,,FF:FFFFFFFFF,FFFFFFFFFFFFFFFFFFF
@FS10000125:23:BPA73012-1407:1:1101:13520:1150 1:N:0:15
GGGGGCCGAACTTCGTCGAGTACGCTCAACAGTCAAGATCGGAAG
+
F,,F:FFFFFF,:FF:FFFFFFFFF,FFFFFFFFFFFFFFFFFFF
@FS10000125:23:BPA73012-1407:1:1101:14110:1150 1:N:0:15
GGGGTCAAAACTTCGTCGAGTACGCTCAAAACAGGAGATCGGAAG
+
F:,FFFFFFFF::FF,FFFFFFFFF,FFFFFFFFFFFFFFFFFFF
@FS10000125:23:BPA73012-1407:1:1101:14140:1150 1:N:0:15
GGGGGCTAAACTTCGTCGAGTACGCTCAAGACGGTAGATCGGAAG
+
FFFFFF:FFFF::FF:FFFFFFFFF:FFFFFFFFFFFFFFFFFFF
@FS10000125:23:BPA73012-1407:1:1101:15820:1150 1:N:0:15
GGGGGTGGAACTTCGTCGAGTACGCTCAATTACCTAGATCGGAAG
+
FFFFFFFFFFF,:FF:FF:FFFFFF,FFFFFFFFFFFFFFFFFFF
@FS10000125:23:BPA73012-1407:1:1101:15850:1150 1:N:0:15
GGGGTCGAACTTCGTCGAGTACGCTCAATATACAAGATCGGAAGA
+
FFFF:FFFFF:FFFFFFFFFFFFFFFFF,FF,FFFFFFFFFFFFF
@FS10000125:23:BPA73012-1407:1:1101:16240:1150 1:N:0:15
GGGGCCAAACCTCGTCGAGTACGCTCAAGTGTCCAGATCGGAAGA
+
F:,FFFFFFFF:FFFFFFFFFFFFFFFFFFFFFFFFF,FFFFFFF
@FS10000125:23:BPA73012-1407:1:1101:16410:1150 1:N:0:15
TTTTTCAACTTCGTCGAGTACGCTCAACGGGGGAGATTGGATCAC
+
,F:,,:,,,:F,,,,,,,:F,:,FFFF,,,,,,:,,:,,,,,:,,
@FS10000125:23:BPA73012-1407:1:1101:1700:1160 1:N:0:15
GGGGGCCTAACTTCGTCGAGTACGCTCAACATTATAGATCGGAAG
+
FFFF,F,,FFFF:FF:FFFFFFFFF,FFFFF:,,,FFFFFFFFFF
@FS10000125:23:BPA73012-1407:1:1101:1710:1160 1:N:0:15
GGGGTAACTTCGTCGAGTACGCTCAACGATTAAGATCGGAAGAGC
+
F,,FFFFFFF:F,FFFF:FFFF,FFFFFF:FFFFF:,FFFFFFF,
@FS10000125:23:BPA73012-1407:1:1101:2730:1160 1:N:0:15
GATGGCTGAACTTCGTCGAGTACGCTCAATCATAAAGATCGGAAG
+
:,,F,F:FFFFF::F:FF:FFFFFF:FFFFFFFFFFFFFFF:FFF
@FS10000125:23:BPA73012-1407:1:1101:3120:1160 1:N:0:15
GGGGGGGTAACTTCGTCGAGTACGCTCAATCAGAAAGATCGGAAG
+
FF:FFFFFFF:::FF:FFFFFFFFF:FFFFFFFFFFFFFFFFFFF
@FS10000125:23:BPA73012-1407:1:1101:3840:1160 1:N:0:15
GATGAACTTCGTCGAGTACGCTCAATCGAGCAGATCGGAAGAGCT
+
,,F:FFFFFFF:FFFFFF,,FFF:F:FFFFFFFFF,FFFFF:F,:
@FS10000125:23:BPA73012-1407:1:1101:4080:1160 1:N:0:15
GGGGGAGTTAACTTCGTCGAGTACGCTCAAGGATTCAGATCGGAA
+
FFFFFFFFFFFF,:FFF:FFFF:FF:FFFFFFFFF,FFFF,FFFF
@FS10000125:23:BPA73012-1407:1:1101:4400:1160 1:N:0:15
GGGGCACAACTTCGTCGAGTACGCTCAATTGCACAGATCGGAAGA
+
F:,FFFFFFF::FFFFFFFFFFFFFFF:FFFFFFFFFFFFFFFFF
@FS10000125:23:BPA73012-1407:1:1101:5380:1160 1:N:0:15
GGGGAGATAACTTCGTCGAGTACGCTCAAGATAAAAGATCGGAAG
+
FFFFFFFFFF,,:FF:FFFFFFFFF,FFFFFFFFFFFFFFFFFFF
@FS10000125:23:BPA73012-1407:1:1101:7090:1160 1:N:0:15
GGGGCATGAACTTCGTCGAGTACGCTCAAGAAACGAGGTCGGAAG
+
FFFFFFFFFF:,:FF:FFFFFFFFF,FFFFFFFFFFFFFFFFFFF
@FS10000125:23:BPA73012-1407:1:1101:7390:1160 1:N:0:15
GGGGGCATAACTTCGTCGAGTACGCTCAATATTGGAGATCGGAAG
+
:,,F:FFFFF:,,FF:FFFFFFFFF,FFFFFFFFFFFFFFFFFFF
@FS10000125:23:BPA73012-1407:1:1101:7780:1160 1:N:0:15
GGGGGACGAACTTCGTCGAGTACGCTCAATTAAGGAGATCGGAAG
+
FFFFFFFFFF:,:FF:FFFFFFFFF,FFFFFFFFFFFFFFFFFFF
@FS10000125:23:BPA73012-1407:1:1101:8350:1160 1:N:0:15
GGGGAACTTCGTCGAGTACGCTCAATGGGAGAGATCGGAAGAGCA
+
F,,FFFFFFFF,FFFFFF,,FFFFFFFFFFFFFFF,FFFFFFF,,
@FS10000125:23:BPA73012-1407:1:1101:8480:1160 1:N:0:15
GGGGCTCTAACTTCGTCGAGTACGCTCAAATAAACAGATCGGAAG
+
F,,FFFFFFFF::FF:FFFFFFFFF,FFFFFFFFFFFFFFFFFFF
@FS10000125:23:BPA73012-1407:1:1101:8840:1160 1:N:0:15
GGGGCATAACTTCGTCGAGTACGCTCAAATTGTAAGATCGGAAGA
+
F,,FFFFFFFF:FFFFFFFFFFFFFFFFFFFFFFFFF,FFFFFFF
@FS10000125:23:BPA73012-1407:1:1101:9760:1160 1:N:0:15
GGGGGGGTAACTTCGTCGAGTACGCTCAATCCAGAAGATCGGAAG
+
F,,F:FFFFFF::FF:FFFFFFFFF:FFFFFFFFFFFFFFFFFFF
@FS10000125:23:BPA73012-1407:1:1101:10620:1160 1:N:0:15
GGGGGGGTAATTTCGTCGAGTACGCTCAAGCTTATAGATCGGAAG
+
F::FFFFFFF:F:FF:FFFFFFFFF,FFFFFFFFFFFFFFFFFFF
@FS10000125:23:BPA73012-1407:1:1101:10990:1160 1:N:0:15
GTTTAAGAACTTCGTCGAGTACGCTCAAAGTGGTAGATCGGAAGA
+
,,F,FFFFFFFFFFFFFFFFFFFFFFFFFFFFFFFFFFFFF:FFF
@FS10000125:23:BPA73012-1407:1:1101:11000:1160 1:N:0:15
GGGGCTGCAACTTCGTCGAGTACGCTCAATTAATTAGATCGGAAG
+
F::FFFFFFF:,:FF:FFFFFFFFF,FFFFFFFFFFFFFFFFFFF
@FS10000125:23:BPA73012-1407:1:1101:11030:1160 1:N:0:15
GTTGTTACAACTTCGTCGAGTACGCTCAAAATAGTAGATCGGAAG
+
,,F,FFFFFFFF::F:FF,FFF:FF,FFFFFFFFFFFFFF,F:::
@FS10000125:23:BPA73012-1407:1:1101:11360:1160 1:N:0:15
GGCTGTGAACTTCGTCGAGTACGCTCAAAAGTGTAGATCGGAAGA
+
,,,,:FFFFF::FFFFFFFFFF:FFFFFFFFFFFFFFFFFF:FFF
@FS10000125:23:BPA73012-1407:1:1101:11770:1160 1:N:0:15
GATGAATGAACTTCGTCGAGTACGCTCAATCAGATAGATCGGAAG
+
,,,FFFFFFFFF::F:FF:FFFFFF,FFFFFFFFFFFFFFFFFFF
@FS10000125:23:BPA73012-1407:1:1101:12340:1160 1:N:0:15
GGGGGTAAACTTCGTCGAGTACGCTCAAAGTTGCAGATCGGAAGA
+
FFFFFFFFFF:,FFFFFFFFFFFFFFF:FFFFFFFFFFFFFFFFF
@FS10000125:23:BPA73012-1407:1:1101:12420:1160 1:N:0:15
GGGAGTTAACTTCGTCGAGTACGCTCAACTGACAAGATCGGAAGA
+
FFF:FFFFFF:FFFFFFFFFFFFFFFFFFFFFFFFFFFFFFFFFF
@FS10000125:23:BPA73012-1407:1:1101:13010:1160 1:N:0:15
GGGGGCAGAACTTCGTCGAGTACGCTCAACGGTTGAGATCGGAAG
+
F:,FFFFFFFF,:FF:FFFFFFFFF,FFFFFFFFFFFFFFFFFFF
@FS10000125:23:BPA73012-1407:1:1101:13120:1160 1:N:0:15
GGGGTGTAAACCTCGTCGAGTACGCTCAATCAAATAGATCGGAAG
+
:,,FF:::FFFF:FF:FF::FFFFF,FFFFFF,FFFFFFFFF:F:
@FS10000125:23:BPA73012-1407:1:1101:15500:1160 1:N:0:15
GGGGTAGCAACTTCGTCGAGTACGCTCAAGAGGACAGATCGGAAG
+
F:FFFFFFFFF,,FF,FFFFFFFFF,FFFFFFFFFFFFFFFFFFF
@FS10000125:23:BPA73012-1407:1:1101:16080:1160 1:N:0:15
GGGGGTGTAACTTCGTCGAGTACGCTCAATACACCAGATCGGAAG
+
FFFFFFFFFFF::FF:FFFFFFFFF,FFFFFFFFFFFFFFFFFFF
@FS10000125:23:BPA73012-1407:1:1101:1070:1170 1:N:0:15
GGGGAACTTCGTCGAGTACGCTCAAGTAAAAAGATCGGAAGAGCA
+
FFFFFFFFFFF:FFFFFF,,FFFFFFF:FFFFFFF,FFFFFFF,,
@FS10000125:23:BPA73012-1407:1:1101:1230:1170 1:N:0:15
GGGGGCTGAACTTCGTCGAGTACGCTCAATTGATAAGATCGGAAG
+
FFFF,F,:FF:FFF,FF:F:F,F:FFFFFFF:,FFF::F,F:FF,
@FS10000125:23:BPA73012-1407:1:1101:1620:1170 1:N:0:15
GGGGCAGTAACTTCGTCGAGTACGCTCAATGAGTGAGATCGGAAG
+
FFFFFFFFFFF::FF:FFFFFFFFF,FFFFFFFFFFFFFFFFFFF
@FS10000125:23:BPA73012-1407:1:1101:1630:1170 1:N:0:15
GGGTGAAAACTTCGTCGAGTACGCTCAATAATCTAGATCGGAAGA
+
FFF:FFF:F:FF,,F,:F:FF,,FF:,FFF:F,FF,F,F,FFF:F
@FS10000125:23:BPA73012-1407:1:1101:2100:1170 1:N:0:15
GGGGTCTAACTTCGTCGAGTACGCTCAAGAGGCTAGATCGGAAGA
+
FFFF,FFFFFFFFFFFFFFFFFFFFFFF,,:FFFFFFFFFFFFFF
@FS10000125:23:BPA73012-1407:1:1101:2150:1170 1:N:0:15
GGGGACACAACTTCGTCGAGTACGCTCAAATTGATAGATCGGAAG
+
FF,FFFFFFFF::FF:FFFFFFFFF,FFFFFFFFFFFFFFFFFFF
@FS10000125:23:BPA73012-1407:1:1101:2720:1170 1:N:0:15
GGGGACCGAACTTCGTCGAGTACGCTCAAGATGATAGATCGGAAG
+
FFFFFFF,FFFF:FF:FFFFFFFFF,FFFF,,:FFFFFFFFFFFF
@FS10000125:23:BPA73012-1407:1:1101:2840:1170 1:N:0:15
GGGGACTCAACTTCGTCGAGTACGCTCAATTCAGTAGATCGGAAG
+
FFFFFFFFFF:,:FF:FFFFFFFFF,FFFFFFFFFFFFFFFFFFF
@FS10000125:23:BPA73012-1407:1:1101:2950:1170 1:N:0:15
GATGATGTAACTTCGTCGAGTACGCTCAAATTTACAGATCGGAAG
+
,,F,FFFF:F:F:FF,FFFFFF:FF,FFFFFFFFF,FFFFFF:,F
@FS10000125:23:BPA73012-1407:1:1101:3380:1170 1:N:0:15
GGGGTGGTAACTTCGTCGAGTACGCTCAATTAATTAGATCGGAAG
+
FFFFF:FFFF:,,:F,FF::FFFFF,F:FFFFFFFFFFFF:F:FF
@FS10000125:23:BPA73012-1407:1:1101:4520:1170 1:N:0:15
GGGGGCTGAACTTCGTCGAGTACGCTCAAAACACTAGATCGGAAG
+
FFFFFFFFFF:,,FF:FFFFFFFFF,FFFFFFFFFFFFFFFFFFF
@FS10000125:23:BPA73012-1407:1:1101:5120:1170 1:N:0:15
GGGGCCACAACTTCGTCGAGTACGCTCAAGGTTAGAGATCGGAAG
+
FFFF,F,FF:,FFF,FF,F,F,F,:F:F,F,FF,FF::FFF:FF:
@FS10000125:23:BPA73012-1407:1:1101:5890:1170 1:N:0:15
GGGGAAGGAACTTCGTCGAGTACGCTCAAAATTGCAGATCGGAAG
+
FFFFFFFFFF:,:FF:FFFFFFFFF,FFFFFFFFFFFFFFFFFFF
@FS10000125:23:BPA73012-1407:1:1101:6240:1170 1:N:0:15
GGGGTGTAAACTTCGTCGAGTACGCTCAATAATTCAGATCGGAAG
+
FFFFFFFFFFF,:FF:FFFFFFFFF,FFFFFFFFFFFFFFFFFFF
@FS10000125:23:BPA73012-1407:1:1101:6500:1170 1:N:0:15
GGGGTGCTAACTTCGTCGAGTACGCTCAACATGAGAGATCGGAAG
+
FFFFFFFFFFF::FF:FFFFFFFFF,FFFFFFFFFFFFFFFFFFF
@FS10000125:23:BPA73012-1407:1:1101:7780:1170 1:N:0:15
GGGGGGGTAACTTCGTCGAGTACGCTCAATAGACCAGATCGGAAG
+
FFFFFFFFFF:::FF,FFFFFFFFF,FFFFFFFFFFFFFFFFFFF
@FS10000125:23:BPA73012-1407:1:1101:7970:1170 1:N:0:15
GGGGATTTAACTTCGTCGAGTACGCTCAAGGACACAGATCGGAAG
+
FFFF:,F,:,FF,,F,FF,FFF:FF,:FF,,,,F,:FFFFFFFFF
@FS10000125:23:BPA73012-1407:1:1101:8160:1170 1:N:0:15
GGGGTCTAACTTCGTCGAGTACGCTCAAGTTTCGAGATCGGAAGA
+
FF,FFFFFFF:,FFFFFFFFFFFFFFFFFFFFFFFFFFFFFFFFF
@FS10000125:23:BPA73012-1407:1:1101:8270:1170 1:N:0:15
GGGGCAAAAACTTCGTCGAGTACGCTCAAATGCAGAGATCGGAAG
+
FFFFFFFFFFF:,FF:FFFFFFFFF,FFFFFFFFFFFFFFFFFFF
@FS10000125:23:BPA73012-1407:1:1101:8600:1170 1:N:0:15
GGGGCAAGAACTTCGTCGAGTACGCTCAATGGTTCAGATCGGAAG
+
FF,FFFFFFFF,:FF:FFFFFFFFF,FFFFFFFFFFFFFFFFFFF
@FS10000125:23:BPA73012-1407:1:1101:9250:1170 1:N:0:15
GGGGGTGGAACTTCGTCGAGTACGCTCAAGATTTCAGATCGGAAG
+
FFFF,FFFFFF::FF:FFFFFFFFF,FFFFFFFFFFFFFFFFFFF
@FS10000125:23:BPA73012-1407:1:1101:9280:1170 1:N:0:15
GGGGACGCAACTTCGTCGAGTACGCTCAATGAATAAGATCGGAAG
+
F::FFFFFFF:,,FFFFFFFFFFFF,FFFFFFFFFFFFFFFFFFF
@FS10000125:23:BPA73012-1407:1:1101:9730:1170 1:N:0:15
GGGGGTACAACTTCGTCGAGTACGCTCAACTAGGCAGATCGGAAG
+
FFFFFFFFFFF::FF:FFFFFFFFF,FFFFFFFFFFFFFFFFFFF
@FS10000125:23:BPA73012-1407:1:1101:10060:1170 1:N:0:15
GGGGGATAACTTCGTCGAGTACGCTCAATCTATCAGATCGGAAGA
+
FFFFFFFFFF,,FFF:FFFFFFFFFFF,FFFFFFFFFFFFFFFFF
@FS10000125:23:BPA73012-1407:1:1101:10160:1170 1:N:0:15
GGGGGGTAAACTTCGTCGAGTACGCTCAACCATCGAGATCGGAAG
+
FFFFFFFFFF:::FF,FFFFFFFFF,FFFFFFFFFFFFFFFFFFF
@FS10000125:23:BPA73012-1407:1:1101:10580:1170 1:N:0:15
GGGGCAGGAACTACGTCGAGTACGCTCAATGTGGTAGATCGGAAG
+
FFFFFFFFFF:FFFF,FFFFFFFFF,FFFFFFFFFFFFFFFFFFF
@FS10000125:23:BPA73012-1407:1:1101:10600:1170 1:N:0:15
GGGGGTATAACTTCGTCGAGTACGCTCAATTATGAAGATCGAAGA
+
FFFFFFFFFF::,FF:FFFFFFFFF,FFFFFFFFFFFFFFFFFFF
@FS10000125:23:BPA73012-1407:1:1101:10900:1170 1:N:0:15
GGGGCATAACTTCGTCGAGTACGCTCAATGGTTTAGATCGGAAGA
+
FFFFFFFFFF::FFFFFFFFFFFFFFF:FFFFFFFFF,FFFFFFF
@FS10000125:23:BPA73012-1407:1:1101:11040:1170 1:N:0:15
GGGCTATAACTTCGTCGAGTACGCTCAAATTACGAGATCGGAAGA
+
F,:,FFFFFF,,FFFFFFFFFFFFFFF:FFFFFFFFFFFFFFFFF
@FS10000125:23:BPA73012-1407:1:1101:11080:1170 1:N:0:15
GGGGTTGCAACTTCGTCGAGTACGCTCAATTACCTAGATCGGAAG
+
:,,FFFFFFF:,:FF:FFFFFFFFF,FFFFFFFFFFFFFFFFFFF
@FS10000125:23:BPA73012-1407:1:1101:11720:1170 1:N:0:15
GGGGCCTTAACTTCGTCGAGTACGCTCAAAGTTATAGATCGGAAG
+
F:,FFFFFFF:,,FF:FFFFFFFFF,FFFFFFFFFFFFFFFFFFF
@FS10000125:23:BPA73012-1407:1:1101:13990:1170 1:N:0:15
GGGGTGTTAACTTCGTCGAGTACGCTCAATTCATCAGATCGGAAG
+
F:,FFFFFFFF,:FF:FFFFFFFFF,FFFFFFFFFFFFFF:FFFF
@FS10000125:23:BPA73012-1407:1:1101:14240:1170 1:N:0:15
GGGGCATAAACTTCGTCGAGTACGCTCAAAGCACAAGATCGGAAG
+
F::FFFFFFFF::FF:FFFFFFFFF,FFFFFFFFFFFFFFFFFFF
@FS10000125:23:BPA73012-1407:1:1101:14980:1170 1:N:0:15
GGGGGCCTAACTTCGTCGAGTACGCTCAAAAAAAGAGATCGGAAG
+
FFFFFFFFFF:,,FF,FFFFFFFFF,FFFFFFFFFFFFFFFFFFF
@FS10000125:23:BPA73012-1407:1:1101:15360:1170 1:N:0:15
GGGGACGAAACTTCGTCGAGTACGCTCAAACAATAAGATCGGAAG
+
F::FFFFFFFF:,FF,FFFFFFFFF,FFFFFFFFFFFFFFFFFFF
@FS10000125:23:BPA73012-1407:1:1101:15400:1170 1:N:0:15
GGGGGCCCACCTTCGTCGAGTACGCTCAAGCGATAAGATCGGAAG
+
FFFFFFFFFFF,,FF,FFFFFFFFF,FFFFFFFFFFFFFFFFFFF
@FS10000125:23:BPA73012-1407:1:1101:15530:1170 1:N:0:15
GGGGCCGGAACTTCGTCGAGTACGCTCAATTTTTTAGATCGGAAG
+
FFFFFFFFFFF::FF:FFFFFFFFF,FFFFFFFFFFFFFFFFFFF
@FS10000125:23:BPA73012-1407:1:1101:16040:1170 1:N:0:15
GGGGTCTCAACTTCGTCGAGTACGCTCAAATAGTCAGATCGGAAG
+
FFFF:FFFFFF,,FF:FFFFFFFFF,FFFFFFFFFFFFFFFFFFF
@FS10000125:23:BPA73012-1407:1:1101:16090:1170 1:N:0:15
GATGCCTAAACTTCGTCGAGTACGCTCAACGGGACAGATCGGAAG
+
,,F,FFFFFFFF:,F:F:,,FF:FF,FFFF:FFFF:,FF:,,::,
@FS10000125:23:BPA73012-1407:1:1101:1100:1180 1:N:0:15
GGGGAGTCACCTTCGTCGAGTACGCTCAAAGGTATAGATCGGAAG
+
FFFFFFFFFF:::FF:FFFFFFFFF:FFFFFFFFFFFFFFFFFFF
@FS10000125:23:BPA73012-1407:1:1101:2040:1180 1:N:0:15
GGGGACTTCGTCGAGTACGCTCAAATGTGGAGATCGGAAGAGCAC
+
FF:FFFFFFF,FF:FFF,FF:F:FFFF:FFFFFFFFFFFF:F,F,
@FS10000125:23:BPA73012-1407:1:1101:2500:1180 1:N:0:15
GGGGGCATAACTTCGTCGAGTACGCTCAAAGGTATAGATCGGAAG
+
FFFFFFFFFFF,:FFFFFFFFFFFF:FFFFFFFFFFFFFFFFFFF
@FS10000125:23:BPA73012-1407:1:1101:2550:1180 1:N:0:15
GGGGGGAACTTCGTCGAGTACGCTCAATTCGTAAGATCGGAAGAG
+
FF,FFFFFFF,FF:FFFF:FFFFFFF:,FFFFFFFF,FFF:FFFF
@FS10000125:23:BPA73012-1407:1:1101:2570:1180 1:N:0:15
GGGGGGTCAACTTCGTCGAGTACGCTCAAGTCGGGAGATCGGAAG
+
FF,FFFFFFF:,,FF,FFFFFFFFF,FFFFFFFFFFFFFFFFFFF
@FS10000125:23:BPA73012-1407:1:1101:2730:1180 1:N:0:15
GAAGAGTCAACTTCGTCGAGTACGCTCAAAAGATTAGATCGGAAG
+
FF:FF,:FFFFF,,F:FF,FFF:FF,FFF,FFFFFF,FFF,FF,F
@FS10000125:23:BPA73012-1407:1:1101:2830:1180 1:N:0:15
GGGGGGTCAACTTCGTCGAGTACGCTCAATTAGGAAGATCGGAAG
+
FF,FFFFFFFF,:FF:FFFFFFFFF:FFFFFFFFFFFFFFFFFFF
@FS10000125:23:BPA73012-1407:1:1101:3420:1180 1:N:0:15
GGGGCACAACTTCGTCGAGTACGCTCAAACAGATAGATCGGAAGA
+
FFFFFFFFFF:,FFFFFFFFFFFFFFF:FFFFFFFFFFFFFFFFF
@FS10000125:23:BPA73012-1407:1:1101:3780:1180 1:N:0:15
GGGGCATCAACTTCGTCGAGTACGCTCAAGGGCTGAGATCGGAAG
+
FFFFFFFFFF:,,FF,FFFFFFFFF,FFFFFFFFFFFFFFFFFFF
@FS10000125:23:BPA73012-1407:1:1101:4030:1180 1:N:0:15
GGGGGCAAAACTTCGTCGAGTACGCTCAAGATGATAGATCGGAAG
+
FF,FFFFFFF:::FF,FFFFFFFFF,FFFFFFFFFFFFFFFFFFF
@FS10000125:23:BPA73012-1407:1:1101:4470:1180 1:N:0:15
GGGATGCAACTTCGTCGAGTACGCTCAATAACCAAGATCGGAAGA
+
F,,:FFFFFF::FFFFFFFFFFFFFFF:FFFFFFFFFFFFFFFFF
@FS10000125:23:BPA73012-1407:1:1101:4690:1180 1:N:0:15
GGGGGAGGAACTTCGTCGAGTACGCTCAAGTTGCAGATCGGAAGA
+
F,,FFFFFFF:::FF:FFFFFFFFF:FFFFFFFFFFFFFFFFFFF
@FS10000125:23:BPA73012-1407:1:1101:5180:1180 1:N:0:15
GGGGGGAACTTCGTCGAGTACGCTCAATACTTAAGATCGGAAGAG
+
FFFFFFFFFF,FF:FFFF:FFFFFFF:,FFFFFFFF,FFF:FFFF
@FS10000125:23:BPA73012-1407:1:1101:5430:1180 1:N:0:15
GATGCTGCAACTTCGTCGAGTACGCTCAACTCCGCAGATCGGAAG
+
,,FFF::FFFFF:FF:FF:FFFFFF:FFFFFFFFF:FFFF:::FF
@FS10000125:23:BPA73012-1407:1:1101:6850:1180 1:N:0:15
GGGGGGGAAAACTTCGTCGAGTACGCTCAAATAAAAAGATCGGAA
+
FFFFFFFFFFFF::FFF,FFFF:FFFF:FFFFFFFFFFFF,FFFF
@FS10000125:23:BPA73012-1407:1:1101:6890:1180 1:N:0:15
GGGATGTAGCTTCGTCGAGTACGCTCAATTCTGTAGATCGGAAGA
+
FF::FFFFFF:,FFFFFFFFFFFFFFF:FFFFFFFFFFFFFFFFF
@FS10000125:23:BPA73012-1407:1:1101:7000:1180 1:N:0:15
GGGCTAGAACTTCGTCGAGTACGCTCAATCATGTAGATCGGAAGA
+
FF::FFFFFF,:FFFFFFFFFFFFFFF,FFFFFFFFF:FFFFFFF
@FS10000125:23:BPA73012-1407:1:1101:7360:1180 1:N:0:15
GGGGTGCAAACTTCGTCGAGTACGCTCAACATTGTAGATCGGAAG
+
FFFFFFFFFF:,,FF,FFFFFFFFF,FFFFFFFFFFFFFFFFFFF
@FS10000125:23:BPA73012-1407:1:1101:7780:1180 1:N:0:15
GGGGTCGAAACTTCGTCGAGTACGCTCAAAACATAAGATCGGAAG
+
FFFFFFFFFF:::FF:FFFFFFFFF,FFFFFFFFFFFFFFFFFFF
@FS10000125:23:BPA73012-1407:1:1101:8120:1180 1:N:0:15
GGGGACAGAACTTCGTCGAGTACGCTCAAAGTCCGAGATCGGAAG
+
FFFFFFFFFFF,:FF:FFFFFFFFF,FFFFFFFFFFFFFFFFFFF
@FS10000125:23:BPA73012-1407:1:1101:8180:1180 1:N:0:15
GGGGTCTTAACTTCGTCGAGTACGCTCAACCCTAAAGATCGGAAG
+
FFF,FF,,F,:FFF,FF,F:,,F,:F:FFF,,F,FFF:,FF:FF,
@FS10000125:23:BPA73012-1407:1:1101:8320:1180 1:N:0:15
GGGGAAGCAACTTCGTCGAGTACGCTCAATAACATAGATCGGAAG
+
FFFF,F,FFF:::FF:FFFFFFFFF,FFFFF:FF:FFFFFFFFFF
@FS10000125:23:BPA73012-1407:1:1101:8330:1180 1:N:0:15
GGGGAAGCAACTTCGTCGAGTACGCTCAATAACATAGATCGGAAG
+
F::FFFFFFFF,:FF:FFFFFFFFF,FFFFFFFFFFFFFFFFFFF
@FS10000125:23:BPA73012-1407:1:1101:12860:1180 1:N:0:15
GGGGGGAGAACTTCGTCGAGTACGCTCAAATTTCAAGATCGGAAG
+
FFFFFFF:FFF::FF:FFFFFFFFF,FFFF:FFFFFFFFFFFFFF
@FS10000125:23:BPA73012-1407:1:1101:13610:1180 1:N:0:15
GGGGGCATAACTTCGTCGAGTACGCTCAAAATTTCAGATCGGAAG
+
FFFF,FF:FFF,:FF,FFFFFFFFF,FFFFFFFFFFFFFFFFFFF
@FS10000125:23:BPA73012-1407:1:1101:14460:1180 1:N:0:15
GGGGCTCAAACTTCGTCGAGTACGCTCAAAAAAAAAGATCGGAAG
+
FFFFFFFFFFF,:FF,FFFFFFFFF,FFFFFFFFFFFFFFFFFFF
@FS10000125:23:BPA73012-1407:1:1101:14890:1180 1:N:0:15
GGGGGGGGAACTTCGTCGAGTACGCTCAACCTGAAAGATCGGAAG
+
FFFFFFFFFFF::FF,FFFFFFFFF,FFFFFFFFFFFFFFFFFFF
@FS10000125:23:BPA73012-1407:1:1101:15060:1180 1:N:0:15
GGGGTAGTAACTTCGTCGAGTACGCTCAACTAAAAAGATCGGAAG
+
FFFFFFFFFFF::FF,FFFFFFFFF,FFFFFFFFFFFFFFFFFFF
@FS10000125:23:BPA73012-1407:1:1101:15700:1180 1:N:0:15
GGGGGTCCAAACTTCGTCGAGTACGCTCAAATGGAGAGATCGGAA
+
FFFFFFFFFF:,,,FFF,FFFF:FFF::FFFFFFFFFFFF,FFF:
@FS10000125:23:BPA73012-1407:1:1101:1170:1190 1:N:0:15
GGGGGTGCAACTTCGTCGAGTACGCTCAAGATCGGAGATCGGAAG
+
FFFFFFFFFFF::FFFFFFFFFFFF:FFFFFFFFFFFFFFFFFFF
@FS10000125:23:BPA73012-1407:1:1101:1200:1190 1:N:0:15
GGGGGCAAAACTTCGTCGAGTACGCTCAATGAGATAGATCGGAAG
+
FF:FFFFFFFF::FF:FFFFFFFFF,FFFFFFFFFFFFFFFFFFF
@FS10000125:23:BPA73012-1407:1:1101:2050:1190 1:N:0:15
GGGCCTCAACTTCGTCGAGTACGCTCAATTGTTCAGATCGGAAGA
+
F:,FFFFFFFFFFFFFFFFFFFFFFFFF,,F,,FFFFFFFF,FFF
@FS10000125:23:BPA73012-1407:1:1101:2210:1190 1:N:0:15
GGGGTCCAAACTTCGTCGAGTACGCTCAAGTAACAAGATCGGAAG
+
FFFFFFFFFFF::FFFFFFFFFFFF:FFFFFFFFFFFFFFFFFFF
@FS10000125:23:BPA73012-1407:1:1101:4310:1190 1:N:0:15
GGAGGTCTAACTTCGTCGAGTACGCTCAAGTCATAAGATCGGAGG
+
F,,F,FFFFFFF:FF:FFFFFFFFF:FFFFFFFFFFFFFF:FFFF
@FS10000125:23:BPA73012-1407:1:1101:4460:1190 1:N:0:15
GGGGTGCTAACTTCGTCGAGTACGCTCAATAATGTAGATCGGAAG
+
FFFFFFFFFF:::FF:FFFFFFFFF,FFFFFFFFFFFFFFFFFFF
@FS10000125:23:BPA73012-1407:1:1101:4860:1190 1:N:0:15
GGGGGTCAAACTTCGTCGAGTACGCTCAAACATGGAGATCGGAAG
+
FFFFFFFFFF:,:FF:FFFFFFFFF,FFFFFFFFFFFFFFFFFFF
@FS10000125:23:BPA73012-1407:1:1101:5180:1190 1:N:0:15
GGGAGGCTAAACTTCGTCGAGTACGCTCAATCTAACAGATCGGAA
+
FFFFFFFFFFFF,FFFF:FFFF:FFFF:FFFFFFF,FFFF,FFFF
@FS10000125:23:BPA73012-1407:1:1101:5410:1190 1:N:0:15
GGGGGTTAAACTTCGTCGAGTACGCTCAAGAGGTAAGATCGGAAG
+
FF:FFFFFFF:::FF:FFFFFFFFF,FFFFFFFFFFFFFFFFFFF
@FS10000125:23:BPA73012-1407:1:1101:6330:1190 1:N:0:15
GGGGGCACAACTTCGTCGAGTACGCTCAATCACACAGATCGGAAG
+
F,,FFFFFFF:,:FF:FFFFFFFFF,FFFFFFFFFFFFFFFFFFF
@FS10000125:23:BPA73012-1407:1:1101:7080:1190 1:N:0:15
GGGGGTCAATCTTCGTCGAGTACGCTCAAGCCGTAAGATCGGAAG
+
FFFFFFFFFF::FFF:FFFFFFFFF:FFFFFFFFFFFFFFFFFFF
@FS10000125:23:BPA73012-1407:1:1101:7470:1190 1:N:0:15
GGGGGCATAACTTCGTCGAGTACGCTCAATAGTGAAGATCGGAAG
+
F:,FFFFFFF:,:FF:FFFFFFFFF,FFFFFFFFFFFFFFFFFFF
@FS10000125:23:BPA73012-1407:1:1101:7550:1190 1:N:0:15
GGGGTTAGAACTTCGTCGAGTACGCTCAAAATGGTAGATCGGAAG
+
F,,FFFFFFFF,,FF:FFFFFFFFF,FFFFFFFFFFFFFFFFFFF
@FS10000125:23:BPA73012-1407:1:1101:8110:1190 1:N:0:15
ATGGTATAAACTTTGTCGTGTACACTCTATGATTCTGATCACTAC
+
F:FF,FFFFF:FF:,::F,:FF:,::,FFFFF:,FFF,:FF:FFF
@FS10000125:23:BPA73012-1407:1:1101:9030:1190 1:N:0:15
GGGGGGGAAACTTCGTCGAGTACGCTCAATATGAAAGATCGGAAG
+
F:,FFFFFFFF::FF:FFFFFFFFF,FFFFFFFFFFFFFFFFFFF
@FS10000125:23:BPA73012-1407:1:1101:10410:1190 1:N:0:15
GGGGCTAAAACTTCGTCGAGTACGCTCAAAATTCTAGATCGGAAG
+
FF:FFFFFFFF:FF:FF:F:F:FFFFFFFFFFFFFFFFFFFFFF:
@FS10000125:23:BPA73012-1407:1:1101:10580:1190 1:N:0:15
GGGGCTCTATCTTCGTCGAGTACGCTCAAATGATAAGATCGGAAG
+
FFFF,:FFF:FF:FF:FFFFFFFFF,FFFFFFF,FFFFFFFFFFF
@FS10000125:23:BPA73012-1407:1:1101:11020:1190 1:N:0:15
GGGGCCAGAACTTCGTCGAGTACGCTCAATGACGGAGATCGGAAG
+
FFFFFFFFFF:,,FF,FFFFFFFFF,FFFFFFFFFFFFFFFFFFF
@FS10000125:23:BPA73012-1407:1:1101:12780:1190 1:N:0:15
GGGGGGTTAACTTCGTCGAGTACGCTCAAAGTTGGAGATCGGAAG
+
FFFFFFFFFF:,,FF:FFFFFFFFF,FFFFFFFFFFFFFFFFFFF
@FS10000125:23:BPA73012-1407:1:1101:12850:1190 1:N:0:15
GGGGCCGTATCTTCGTCGAGTACGCTCAAAGAGACAGATCGGAAG
+
FF:FFFFFFFF::FF:FFF:FFFFF,FFFFFFFFFFFFFFFFFFF
@FS10000125:23:BPA73012-1407:1:1101:13800:1190 1:N:0:15
GGGGTTCGAACTTCGTCGAGTACGCTCAATTGTTCAGATCGGAAG
+
F:,FFFFFFFF,:FF,FFF:FFFFF,FFFFFFFFFFFFFFFFFFF
@FS10000125:23:BPA73012-1407:1:1101:15200:1190 1:N:0:15
GGGGTGACAACTTCGTCAAGTACGCTCAAAAACATAGATCGGAAG
+
F,,FFFFFFFF,,FF,FFFFFFFFF,FFFFFFFFFFFFFFFFFFF
@FS10000125:23:BPA73012-1407:1:1101:15220:1190 1:N:0:15
GGGATCGAACTTCGTCGAGTACGCTCAAAGGTCAAGATCGGAAGA
+
FFF:FFFFFF::FFFFFFFFFFFFFFFFFFFFFFFFFFFFFFFFF
@FS10000125:23:BPA73012-1407:1:1101:16400:1190 1:N:0:15
GGGGTGCTAACTTCGTCGAGTACGCTCAAAACATTAGATCGGAAG
+
F::FFFFFFFF,:FF:FFFFFFFFF,FFFFFFFFFFFFFFFFFFF
@FS10000125:23:BPA73012-1407:1:1101:1770:1200 1:N:0:15
GGGGTTAACTTCGTCGAGTACGCTCAATTGGATAGATCGGAAGAG
+
FFFFFFFFFF:FF:FFFF:FFFFFFF:,FFFFFFFF,FFF:FFFF
@FS10000125:23:BPA73012-1407:1:1101:1910:1200 1:N:0:15
GGGGCTATAACTTCGTCGAGTACGCTCAACTTTAGAGATCGGAAG
+
F,,FFFFFFFFF:FFFFFFFFFFFF,FFF:F:FF,FFFFFFFFFF
@FS10000125:23:BPA73012-1407:1:1101:2060:1200 1:N:0:15
GGGGATGGAACTTCGTCGAGTACGCTCAATTTGATAGATCGGAAG
+
FFFFF:FFFFF::FF:FFFFFFFFF,FFFFFFFFFFFFFFFFFFF
@FS10000125:23:BPA73012-1407:1:1101:2200:1200 1:N:0:15
GGGGGTGCAACTTCGTCGAGTACGCTCAATACTTAAGATCGGAAG
+
FFFFFFFFFF:,:FF:FFFFFFFFF,FFFFFFFFFFFFFFFFFFF
@FS10000125:23:BPA73012-1407:1:1101:2570:1200 1:N:0:15
GGGGACTCAACTTCGTCGAGTACGCTCAAGTCGGGAGATCGGAAG
+
F:,F,F:,F,,FFF,FF:F:F,F,:F:FF:F:,,:F:::FF,FF,
@FS10000125:23:BPA73012-1407:1:1101:3110:1200 1:N:0:15
GGGTCATAACTTCGTCGAGTACGCTCAATAATTCAGATCGGAAGA
+
F,,FFFF:FF:,FFFFFFFFFF,FFFF:FFFFFFFF:FFFFFFF,
@FS10000125:23:BPA73012-1407:1:1101:3410:1200 1:N:0:15
GGGGCGATAACTTCGTCGAGTACGCTCAATTAACTAGATCGGAAG
+
F:,FFFFFFF:,:FF:FFFFFFFFF,FFFFFFFFFFFFFFFFFFF
@FS10000125:23:BPA73012-1407:1:1101:3490:1200 1:N:0:15
GGGGCGTCAACTTCGTCGAGTACGCTCAAATAGGGAGATCGGAAG
+
FF,FFFFFFF:::FF:FFFFFFFFF,FFFFFFFFFFFFFFFFFFF
@FS10000125:23:BPA73012-1407:1:1101:3610:1200 1:N:0:15
GGGCCACAACTTCGTCGAGTACGCTCAAAACAAAAGATCGGAAGA
+
F:,FFFFFFFFFFFFFFFFFFFFFFFFF,FFF:FFFFFFFFFFFF
@FS10000125:23:BPA73012-1407:1:1101:4880:1200 1:N:0:15
GGGGTAAATTCGTCGAGTACGCTCAAGTCTGAAGATCGGAAGAGC
+
F,,FFFFFF::F:FFFF:FFF,FFFFFF:FF:FFFF:FFFFFFF:
@FS10000125:23:BPA73012-1407:1:1101:5220:1200 1:N:0:15
GGGGCTGCAACTTCGTCGAGTACGCTCAAATATTAAGATCGGAAG
+
FFFFFFFFFF:::FF:FFFFFFFFF,FFFFFFFFFFFFFFFFFFF
@FS10000125:23:BPA73012-1407:1:1101:5360:1200 1:N:0:15
GGGGGGGAAACTTCGTCGAGTACGCTCAAGGAGGGAGATCGGAAG
+
F,,FFFFFFFF::FF:FFFFFFFFF:FFFFFFFFFFFFFFFFFFF
@FS10000125:23:BPA73012-1407:1:1101:5770:1200 1:N:0:15
GGGGTACAAACTTCGTCGAGTACGCTAAAGAATCCAGATCGGAAG
+
F,,FFFFFFFF,:FF:FFFFFFFFF:F,FFFFFFFFFFFFFFFFF
@FS10000125:23:BPA73012-1407:1:1101:5860:1200 1:N:0:15
GGGCGAGAACTTCGTCGAGTACGCTCAAATGTTTAGATCGGAAGA
+
FFF:FFFFFF::FFFFFFFFFFFFFFF:FFFFFFFFFFFFFFFFF
@FS10000125:23:BPA73012-1407:1:1101:6580:1200 1:N:0:15
GGGGGAATAACTTCGTCGAGTACGCTCAATTATTTAGATCGGAAG
+
FFFF,FF:FFF::FF:FFFFFFFFF,FFF,,,,,,FFFFFFFFFF
@FS10000125:23:BPA73012-1407:1:1101:6780:1200 1:N:0:15
GGGGAGAGAACTTCGTCGAGTACGCTCAATGGAAAAGATCGGAAG
+
FFFFFFFFFF:,,FF,FFFFFFFFF,FFFFFFFFFFFFFFFFFFF
@FS10000125:23:BPA73012-1407:1:1101:6950:1200 1:N:0:15
GTTGTGCCAACTTCGTCGAGTACGCTCAAAGGAAAAGATCGGAAG
+
,,F:F:FFFFFF:FF:FFFFFFFFF,FFFFFFFFFFFFFFFFFFF
@FS10000125:23:BPA73012-1407:1:1101:7200:1200 1:N:0:15
GGGGGTCTAACTTCGTCGAGTACGCTCAACAAAAGAGATCGGAAG
+
F,,FFFFFFF::FFF:FFFFFFFFF,FFFFFFFFFFFFFFFFFFF
@FS10000125:23:BPA73012-1407:1:1101:7800:1200 1:N:0:15
GGGGAACCAACTTCGTCGAGTACGCTCAACAAGAAAGATCGGAAG
+
F::FFFFFFF:::FF:FFFFFFFFF,FFFFFFFFFFFFFFFFFFF
@FS10000125:23:BPA73012-1407:1:1101:7960:1200 1:N:0:15
GGGGGTGGAACTTCGTCGAGTACGCTCAAAATTATAGATCGGAAG
+
FFFFFFFFFF:::FF:FFFFFFFFF,FFFFFFFFFFFFFFFFFFF
@FS10000125:23:BPA73012-1407:1:1101:8320:1200 1:N:0:15
GGGGGAATAACCTCGTCGAGTACGCTCAAGATTCAAGATCGGAAG
+
FFFFFFF:FFFFFFFFFFF,F:FFFFFFFFFFFFFFFFFFFFFFF
@FS10000125:23:BPA73012-1407:1:1101:8390:1200 1:N:0:15
GGGAGGTACAACTTCGTCGAGTACGCTCAAACGATTAGATCGGAA
+
F:::FFFFFFFF::FFF:FFFF:FFFF:FFFFFFF:FFFF,FFFF
@FS10000125:23:BPA73012-1407:1:1101:8860:1200 1:N:0:15
GGGGGCAGAACTTCGTCGAGTACGCTCAAAAATGGAGATCGGAAG
+
FFFFFFFFFFF,:FFFFFFFFFFFF,FFFFFFFFFFFFFFFFFFF
@FS10000125:23:BPA73012-1407:1:1101:8920:1200 1:N:0:15
GGGATTAACTTCGTCGAGTACGCTCAATGTAAGAGATCGGAAGAG
+
FFFFFFFFFF,FF:FFFF:FFFFFFF:,FFFFFFFF,FFF:FFFF
@FS10000125:23:BPA73012-1407:1:1101:9400:1200 1:N:0:15
GGGGGAAGAACTTCGTCGAGTACGCTCAAACTTAGAGATCGGAAG
+
F,,F:FFFFFF::FF:FFFFFFFFF,FFFFFFFFFFFFFFFFFFF
@FS10000125:23:BPA73012-1407:1:1101:9520:1200 1:N:0:15
GGAGCCTTAACTTCGTCGAGTACGCTCAGGAAGAAAGATCGGAAG
+
:,,FFFFFFFF:::F:FF:,FFFFF:FFFFFFFFFFFFFFFF,:F
@FS10000125:23:BPA73012-1407:1:1101:9590:1200 1:N:0:15
GGGGAAACTTCGTCGAGTACGCTCAAAGCTTCAGATCGGAAGAGC
+
F,,FFFFFFF:F,FFFF:FFFF,FFFFFF:FFFFF:,FFF:FFF,
@FS10000125:23:BPA73012-1407:1:1101:10120:1200 1:N:0:15
GGGGGGGGAACTTCGTCGAGTACGCTCAAGCACCAAGATCGGAAG
+
FFFFFFFFFF:::FF:FFFFFFFFF,FFFFFFFFFFFFFFFFFFF
@FS10000125:23:BPA73012-1407:1:1101:11000:1200 1:N:0:15
GGGGTGGGAACTTCGTCGAGTACGCTCAAAGTAAAAGATCGGAAG
+
F,,FFFFFFFF::FF:FFFFFFFFF,FFFFFFFFFFFFFFFFFFF
@FS10000125:23:BPA73012-1407:1:1101:11030:1200 1:N:0:15
GTTGCTCTAACTTCGTCGAGTACGCTCAATACCCAAGATCGGAAG
+
,,:,,:::::FF:,F:F:,,FF,FF:FFF,FF,:,,,FFF,,,,,
@FS10000125:23:BPA73012-1407:1:1101:12860:1200 1:N:0:15
GGGGGCATAACTTCGTCGAGTACGCTCAACAACTGAGATCGGAAG
+
FFFFFFFFFF:,:FF:FFFFFFFFF,FFFFFFFFFFFFFFFFFFF
@FS10000125:23:BPA73012-1407:1:1101:12940:1200 1:N:0:15
GGGGGTCCAACTTCGTCGAGTACGCTCAAATTCCTAGATCGGAGG
+
FFFFFFFFFF:,,FF:FFFFFFFFF,FFFFFFFFFFFFFFFFF,F
@FS10000125:23:BPA73012-1407:1:1101:13300:1200 1:N:0:15
GGGTCCAATCTTCGTCGAGTACGCTCAAGTTGAAAGATCGGAAGA
+
FFFFFFFFFF::FFFFFFFFFFFFFFFFFFFFFFFFFFFFFFF:F
@FS10000125:23:BPA73012-1407:1:1101:13930:1200 1:N:0:15
GGGGTGGAAACTTCGTCGAGTACGCTCAACCACAAAGATCGGAAG
+
FF:FFFFFFFF::FF:FF:FFFFFF,FFFFFFFFFFFFFFFFFFF
@FS10000125:23:BPA73012-1407:1:1101:15050:1200 1:N:0:15
GGGGGCTAACTTCGTCGAGTACGCTCAAGTTGGTAGATCGGAAGA
+
FFFFFFFFFF,,FFFFFFFFFFFFFFFFFFFFFFFFFFFFFFFFF
@FS10000125:23:BPA73012-1407:1:1101:15410:1200 1:N:0:15
GGGGGGAACTTCGTCGAGTACGCTCAAGGGTGGAGATCGGAAGAG
+
FFFFFFFFF:,FF:FFFF:FFFFFFFFFFFFFFFFF:FFF:FFFF
@FS10000125:23:BPA73012-1407:1:1101:15980:1200 1:N:0:15
GGGGACAATCTTCGTCGAGTACGCTCAAGTAGATAGATCGGAAGA
+
FFFF:,,F,F::FFFFFFFFFFFFFFFFF,FFFFFFFFFFFFFFF
@FS10000125:23:BPA73012-1407:1:1101:1000:1210 1:N:0:15
GGGGGTGAAACTTCGTCGAGTACGCTCAAACCCTTAGATCGGAAG
+
FFFFFFFFFF:FFFFFFFFFFFFFF:FFFFFFFFFFFFFFFFFFF
@FS10000125:23:BPA73012-1407:1:1101:1700:1210 1:N:0:15
GGGGGCAGAACTTCGTCGAGTACGCTCAAGTGCTAAGATCGGAAG
+
FFFFFFFFFF:,:FF:FFFFFFFFF,FFFFFFFFFFFFFFFFFFF
@FS10000125:23:BPA73012-1407:1:1101:1770:1210 1:N:0:15
GGGGAGTTAACTTCGTCGAGTACGCTCAAAGAGAAAGATCGGAAG
+
FF:FFFFFFF:,:FF:FFFFFFFFF,FFFFFFFFFFFFFFFFFFF
@FS10000125:23:BPA73012-1407:1:1101:2190:1210 1:N:0:15
GGGGCAACAACTTCGTCGAGTACGCTCAATGAGGAAGATCGGAAG
+
F,,FFFFFFFF,:FF:FFFFFFFFF,FFFFFFFFFFFFFF:FFFF
@FS10000125:23:BPA73012-1407:1:1101:2610:1210 1:N:0:15
GGGGAATAAACTTCGTCGAGTACGCTCAACGTTTGAGATCGGAAG
+
FFFF,,F,FFFF::F:FF:FFFFFF,FFFF,,FFF:FFFFFFFFF
@FS10000125:23:BPA73012-1407:1:1101:3240:1210 1:N:0:15
GGGGCGTGAACTTCGTCGAGTACGCTCAATGGGTAAGATCGGAAG
+
FFFFFFFFFF:,:FF:FFFFFFFFF,FFFFFFFFFFFFFFFFFFF
@FS10000125:23:BPA73012-1407:1:1101:3980:1210 1:N:0:15
GGGGGATCAATTTCGTCGAGTACGCTCAATCGCTTAGATCGGAAG
+
FFFFFFFFFF:::FF:FFFFF:FFF,FFFFFFFFFFFFFFFFFFF
@FS10000125:23:BPA73012-1407:1:1101:4260:1210 1:N:0:15
GGGGTTACAACCTCGTCGAGTACGCTCAAAGAAGAAGATCGGAAG
+
FFFFFFFFFF:F,FF:FFFFFFFFF,FFFFFFFFFFFFFFFFFFF
@FS10000125:23:BPA73012-1407:1:1101:4400:1210 1:N:0:15
GGGGGTAGAACTTCGTCGAGTACGCTCAAAATTCTAGATCGGAAG
+
FFFFFFFFFF:,:FF:FFFFFFFFF,FFFFFFFFFFFFFFFFFFF
@FS10000125:23:BPA73012-1407:1:1101:4570:1210 1:N:0:15
GGGGCTACAACTTGTCGAGTACGCTCAAAAACAAAGATCGGAAGA
+
F:,FFFFFFFF:FFFFFFFFFFFFFFFFFFFFFFFFFFFFFFFFF
@FS10000125:23:BPA73012-1407:1:1101:4620:1210 1:N:0:15
GGGGGACTAACTTCGTCGAGTACGCTCAAAACTCTAGATCGGAAG
+
FFFFFFFFFF:,,FF:FFFFFFFFF,FFFFFFFFFFFFFFFFFFF
@FS10000125:23:BPA73012-1407:1:1101:4730:1210 1:N:0:15
GGGGGTAGAACTTCGTCGAGTACGCTCAAGTCTCAAGATCGGAAG
+
FFFFFFFFFF,,:FF:FFFFFFFFF,FFFFFFFFFFFFFFFFFFF
@FS10000125:23:BPA73012-1407:1:1101:5380:1210 1:N:0:15
GGGGAGTGAACCTCGTCGAGTACGCTCAAGAATTAAGATCGGAAG
+
FFFFFF:FFF:FFFF:FFF,FFFFFFFFFFFFFFFFFFFFFFFFF
@FS10000125:23:BPA73012-1407:1:1101:5480:1210 1:N:0:15
GGGGAACTAACTTCGTCGAGTACGCTCAACTTGTAAGATCGGAAG
+
FFFFFFFFFF:,:FF:FFFFFFFFF,FFFFFFFFFFFFFFFFFFF
@FS10000125:23:BPA73012-1407:1:1101:5530:1210 1:N:0:15
GGGGGGTAAACTTCGTCGAGTACGCTCAACGCACGAGATCGGAAG
+
F:,FFFFFFFF::FF:FFFFFFFFF,FFFFFFFFFFFFFFFFFFF
@FS10000125:23:BPA73012-1407:1:1101:5830:1210 1:N:0:15
GGGGGTGGAACTTCGTCGAGTACGCTCAACCAACTAGATCGGAAG
+
F:,FFFFFFFF::FF:FFFFFFFFF,FFFFFFFFFFFFFFFFFFF
@FS10000125:23:BPA73012-1407:1:1101:5920:1210 1:N:0:15
GGGGCCTAACTTCGTCGAGTACGCTCAATGTAAGAGATCGGAAGA
+
FFFFFFFFFF:,FFFFFFFFFFFFFFF:FFFFFFFFFFFFFFFFF
@FS10000125:23:BPA73012-1407:1:1101:6900:1210 1:N:0:15
GGGGATGAAACTTCGTCGAGTACGCTCAACCTCCGAGATCGGAAG
+
FFFFFFFFFF:,:FF,FFFFFFFFF,FFFFFFFFFFFFFFFFFFF
@FS10000125:23:BPA73012-1407:1:1101:7060:1210 1:N:0:15
GGGGGAGGAACTTCGTCGAGTACGCTCAATTCATGAGATCTGAAG
+
FFFFFFFFFF,::FF:FFFFFFFFF,FFFFFFFFFFFFFF,FFFF
@FS10000125:23:BPA73012-1407:1:1101:7230:1210 1:N:0:15
GGGGGTCCAACTTCGTCGAGTACGCTCAATAGGATAGATCGGAAG
+
F,,FFFFFFF:,,FF:FFFFFFFFF,FFFFFFFFFFFFFFFFFFF
@FS10000125:23:BPA73012-1407:1:1101:7580:1210 1:N:0:15
GGGGGCGGCAACTTCGTCGAGTACGCTCAAGACTTTAGATCGGAA
+
FFFFFFFFFF::,:FFF:FFFF:FF:F:FFFFFFF,FFFF,FFFF
@FS10000125:23:BPA73012-1407:1:1101:7650:1210 1:N:0:15
GGGGTGGTAACTTCGTCGAGTACGCTCAACATTTTAGATCGGAAG
+
F,,FFFFFFF::FFF:FFFFFFFFF,FFFFFFFFFFFFFFFFFFF
@FS10000125:23:BPA73012-1407:1:1101:8570:1210 1:N:0:15
GGGGGCATAACTTCGTCGAGTACGCTCAAACCCGTAGATCGGAAG
+
FFF:,,F,F:FFFF:FF:F:::F,:FFFFF:FF:FFF:,FFFFF:
@FS10000125:23:BPA73012-1407:1:1101:9100:1210 1:N:0:15
GGGGAGGCAACTTCGTCGAGTACGCTCAAGTGATTAGATCGGAAG
+
FFFFFFFFFF,,:FF:FFFFFFFFF,FFFFFFFFFFFFFFFFFFF
@FS10000125:23:BPA73012-1407:1:1101:9710:1210 1:N:0:15
GGGGGTAAACTTCGTCGAGTACGCTCAATGCTGAAGATCGGAAGA
+
F::FF:FFFFFFFFFFFFFFFFFFFFF:F,,F:FFFFFFFFFFFF
@FS10000125:23:BPA73012-1407:1:1101:10230:1210 1:N:0:15
GGGTGTAAACTTCGTCGAGTACGCTCAAGATGTTAGATCGGAAGA
+
F,,:FFFFFF::FFFFFFFFFFFFFFFFFFFFFFFFFFFFFFFFF
@FS10000125:23:BPA73012-1407:1:1101:10740:1210 1:N:0:15
GGGGTCCCAACTTCGTCGAGTACGCTCAATAATCTAGATCGGAAG
+
FFFFFFFFFFF,:FF:FFFFFFFFF,FFFFFFFFFFFFFFFFFFF
@FS10000125:23:BPA73012-1407:1:1101:10890:1210 1:N:0:15
GGGGAAGAAACTTCGTCGAGTACGCTCAAAGCAATAGATCGGAAG
+
F:,FFFFFFFF,,FF:FFFFFFFFF,FFFFFFFFFFFFFFFFFFF
@FS10000125:23:BPA73012-1407:1:1101:11010:1210 1:N:0:15
GGGGTGCCAACTTCGTCGAGTACGCTCAAACCAGGAGATCGGAAG
+
FFFFFFFFFF:,,FF:FFFFFFFFF,FFFFFFFFFFFFFFFFFFF
@FS10000125:23:BPA73012-1407:1:1101:11230:1210 1:N:0:15
GGGGTCGAAACTTCGTCGAGTACGCTCAATTCTAAAGATCGGAAG
+
F,:FFFFFFFF:,FF:FFFFFFFFF,FFFFFFFFFFFFFFFFFFF
@FS10000125:23:BPA73012-1407:1:1101:11920:1210 1:N:0:15
GGGGAACTTCGTCGAGTACGCTCAATATGGCAGATCGGAAGAGCA
+
::,FFFFFFFF,:FFFFF,,FFF:FF:,FFFFFFF,FFFFFFF,,
@FS10000125:23:BPA73012-1407:1:1101:12590:1210 1:N:0:15
GGGGGCCTAACTTCGTCGAGTACGCTCAATCTCTAAGATCGGAAG
+
F:,FFFFFFF:,,FF:FFFFFFFFF,FFFFFFFFFFFFFFFFFFF
@FS10000125:23:BPA73012-1407:1:1101:13290:1210 1:N:0:15
GGGGATCTAACTTCGTCGAGTACGCTCAAGCCAGTAGATCGGAAG
+
F:,FFFFFFFFF:FF:FFFFFFFFF,FFFF:::FFFFFFFFFFFF
@FS10000125:23:BPA73012-1407:1:1101:13600:1210 1:N:0:15
GGGGGAACAACTTCGTCGAGTACGCTCAATAATGCAGATCGGAAG
+
FFFFFFFFFFF,:FF,FFFFFFFFF,FFFFFFFFFFFFFFFFFFF
@FS10000125:23:BPA73012-1407:1:1101:13780:1210 1:N:0:15
GGGGCCCGAACTTCGTCGAGTACGCTCAATTGGAGAGATCGGAAG
+
FFFFFFFFFFF,,FF,FFFFFFFFF,FFFFFFFFFFFFFFFFFFF
@FS10000125:23:BPA73012-1407:1:1101:14810:1210 1:N:0:15
GGGGAATAACTTCGTCGAGTACGCTCAAGACTAAAGATCGGAAGA
+
FFFFFFFFFF:FFFFFFFFFFFFFFFFF,,F:,,FFFFFFFFFFF
@FS10000125:23:BPA73012-1407:1:1101:15190:1210 1:N:0:15
GATGATACAACTTCGTCGAGTACGCTCAACTATAGAGATCGGAAG
+
:,F:F::,F:FF:,F:FF,:FF:FF,FFFFFFFF,:FFFF,FF::
@FS10000125:23:BPA73012-1407:1:1101:15690:1210 1:N:0:15
GGGGGCGCCAACTTCGTCGAGTACGCTCAAAACCACAGATCGGAA
+
FFFFFFFFFF,:,:FFF,FFFF:FFFF:FFFFFFF,FFFF,FFF:
@FS10000125:23:BPA73012-1407:1:1101:15850:1210 1:N:0:15
GGGGGAACTTCGTCGAGTACGCTCAAAAATAAAGATCGGAAGAGC
+
FFFF:FFFFFFF:FFFFFF:FF,FFFF,FFF:FFFF:FFFFFFF,
@FS10000125:23:BPA73012-1407:1:1101:15860:1210 1:N:0:15
GGGGGAACTTCGTCGAGTACGCTCAAAAATAAAGATCGGAAGAGC
+
FFFFFFFFF::F,FFFF:FFFF,FFF:,FFFFFFFF,FFFFF:F:
@FS10000125:23:BPA73012-1407:1:1101:1600:1220 1:N:0:15
GGGGGCTGAACCTCGTCGAGTACGCTCAATGTAAAAGATCGGAAG
+
F,,F,FFFFFFF:FF:FFFFFFFFF,FFFFFFFFFFFFFFF:FFF
@FS10000125:23:BPA73012-1407:1:1101:1900:1220 1:N:0:15
GTACAACTTCGTCGAGTACGCTCAAAAGTGGAGATCGGAAGAGCA
+
F,F,FFFFF:F,:,F::F,:,FF,FFFFFF,FF,FF,::FFF,,F
@FS10000125:23:BPA73012-1407:1:1101:2800:1220 1:N:0:15
GGGGTTCAACTTCGTCGAGTACGCTCAATAATCAAGATCGGAAGA
+
F,,FFFFFFF:,FFFFFFFFFFFFFFF:FFFFFFFFFFFFFFFFF
@FS10000125:23:BPA73012-1407:1:1101:3010:1220 1:N:0:15
GGGGGAACAACTTCGTCGAGTACGCTCAAGTGGTTAGATCGGAAG
+
FFFFFFFFFF,,,FF,FFFFFFFFF,FFFFFFFFFFFFFFFFFFF
@FS10000125:23:BPA73012-1407:1:1101:3290:1220 1:N:0:15
GGGGGCTGAACTTCGTCGAGTACGCTCAATAGGTGAGATCGGAAG
+
FFFFFFFFFF:,:FF:FFFFFFFFF,FFFFFFFFFFFFFFFFFFF
@FS10000125:23:BPA73012-1407:1:1101:4530:1220 1:N:0:15
GGGGCTCTAACTTCGTCGAGTACGCTCAAGGGACAAGATCGGAAG
+
FFFFFFFFFF:,,FF:FFFFFFFFF,FFFFFFFFFFFFFFFFFFF
@FS10000125:23:BPA73012-1407:1:1101:6230:1220 1:N:0:15
GCTGGAACAACTTCGTCGAGTACGCTCAAGAATGTAGATCGGAAG
+
:,FF,FFFFFFF:,F:FFF:FF:FF,FFFFFFFFFFFFFF:FFFF
@FS10000125:23:BPA73012-1407:1:1101:7080:1220 1:N:0:15
GGGGGAGTGAACTTCGTCGAGTACGCTCAAATGAGAAGATCGGAA
+
FFFFFFFFFF::,:FFF:FFFF:FF:F:FFFFFFFFFFFF:FFFF
@FS10000125:23:BPA73012-1407:1:1101:7110:1220 1:N:0:15
GTTGTTCAACTTCGTCGAGTACGCTCAACACAGAAGATCGGAAGA
+
,,F:,,F:F::FFF:FF,FFFFFFFFFFFFFFFFFFFFFFF:FF:
@FS10000125:23:BPA73012-1407:1:1101:7200:1220 1:N:0:15
GGGCTAGAACTTCGTCGAGTACGCTCAAGCTCGCAGATCGGAAGA
+
FFF:FFFFFF,,FFFFFFFFFFFFFFFFFFFFFFFFFFFFFFFFF
@FS10000125:23:BPA73012-1407:1:1101:7340:1220 1:N:0:15
GGGGGGGAAACTTCGTCGAGTACGCTCAAAGACACAGATCGGAAG
+
FFFFFFFFFFF::FF:FFFFFFFFF,FFFFFFFFFFFFFFFFFFF
@FS10000125:23:BPA73012-1407:1:1101:7730:1220 1:N:0:15
GGGGAACCAACTTCGTCGAGTACGCTCAAAATTGAAGATCGGAAG
+
FFFFFFFFFF:,:FF:FFFFFFFFF,FFFFFFFFFFFFFFFFFFF
@FS10000125:23:BPA73012-1407:1:1101:7840:1220 1:N:0:15
GGGGCGGTAACTTCGTCGAGTACGCTCAATCCTATAGATCGGAAG
+
FFFFFFFFFF:::FF:FFFFFFFFF,FFFFFFFFFFFFFFFFFFF
@FS10000125:23:BPA73012-1407:1:1101:8010:1220 1:N:0:15
GGGGGGATAACTTCGTCGAGTACGCTCAATGTTCAAGATCGGAAG
+
FFFFFFFFFF:,:FF:FFFFFFFFF,FFFFFFFFFFFFFFFFFFF
@FS10000125:23:BPA73012-1407:1:1101:8070:1220 1:N:0:15
GGGGCTAGAACTTCGTCGAGTACGCTCAAAGTATCAGATCGGAAG
+
FFFFFFFFFFF,,FF,FFFFFFFFF,FFFFFFFFFFFFFFFFFFF
@FS10000125:23:BPA73012-1407:1:1101:9200:1220 1:N:0:15
GGGGTTTCAACTTCGTCGAGTACGCTCAAACCACTAGATCGGAAG
+
F::FFFFFFF:,:FF:FFFFFFFFF,FFFFFFFFFFFFFFFFFFF
@FS10000125:23:BPA73012-1407:1:1101:9280:1220 1:N:0:15
GGGGGTGGAACTTCGTCGAGTACGCTCAAATACTAAGATCGGAAG
+
FFFFFFFFFF:,:FF:FFFFFFFFF,FFFFFFFFFFFFFFFFFFF
@FS10000125:23:BPA73012-1407:1:1101:10100:1220 1:N:0:15
GGGGTCCTAACTTCGTCGAGTACGCTCAAATAGTTAGATCGGAAG
+
FFFFFFFFFF:,,FF:FFFFFFFFF,FFFFFFFFFFFFFFFFFFF
@FS10000125:23:BPA73012-1407:1:1101:10260:1220 1:N:0:15
GGGGAAAGAACTTCGTCGAGTACGCTCAATTGCATAGATCGGAAG
+
FFFFFFFFFFF,:FF,FFFFFFFFF,FFFFFFFFFFFFFFFFFFF
@FS10000125:23:BPA73012-1407:1:1101:10760:1220 1:N:0:15
GGGTCACAACTTCGTCGAGTACGCTCAAGACTGTAGATCGGAAGA
+
FFFFFFFFFF::FFFFFFFFFFFFFFFFFFFFFFFFFFFFFFFFF
@FS10000125:23:BPA73012-1407:1:1101:11360:1220 1:N:0:15
GGGGCTGAACTTCGTCGAGTACGCTCAATACAGTAGATCGGAAGA
+
F,,FFFFFFF:,FFFFFFFFFFFFFFF:FFFFFFFFFFFFFFFFF
@FS10000125:23:BPA73012-1407:1:1101:11740:1220 1:N:0:15
GGGGTGGAAACTTCGTCGAGACGCTCAAGAAATAGATCGGAAGAG
+
FFFFFFFFFF:,,FF:FFFFFFFFFFFFFFFFFFFF,FFF,FFFF
@FS10000125:23:BPA73012-1407:1:1101:11920:1220 1:N:0:15
GGGGAGAAAACTTCGTCGAGTACGCTCAACACTTCAGATCGGAAG
+
F:,FFFFFFFF,:FF:FFFFFFFFF,FFFFFFFFFFFFFFFFFFF
@FS10000125:23:BPA73012-1407:1:1101:12410:1220 1:N:0:15
GGGGCTCCAGCTTCGTCGAGTACGCTCAATGACCGAGATCGGAAG
+
:,,FFFFFFFF,,FF:FF:FFFFFF,FFFFFFFFFFFFFF:F::F
@FS10000125:23:BPA73012-1407:1:1101:13320:1220 1:N:0:15
GGGGGTCGAACTTCGTCGAGTACGCTCAAAGCAGTAGATCGGAAG
+
FF:FFFFFFFF,,FF,FFFFFFFFF,FFFFFFFFFFFFFFFFFFF
@FS10000125:23:BPA73012-1407:1:1101:13940:1220 1:N:0:15
GGGGGAGAAACTTCGTCGAGTACGCTCAAAAATCGAGATCGGAAG
+
FFFFFFFFFFF::FF,FFFFFFFFF,FFFFFFFFFFFFFFFFFFF
@FS10000125:23:BPA73012-1407:1:1101:13960:1220 1:N:0:15
GGGACTGAACTTCGTCGAGTACGCTCAAATTGTTAGATCGGAAGA
+
FF::FFFFFF,:FFFFFFFFFFFFFFF:FFFFFFFFFFFFFFFFF
@FS10000125:23:BPA73012-1407:1:1101:14340:1220 1:N:0:15
GGGGGCCAAACTTCGTCGAGTACGCTCAAATAATGAGATCGGAAG
+
FFFFFFFFFF:,,FF,FFFFFFFFF,FFFFFFFFFFFFFFFFFFF
@FS10000125:23:BPA73012-1407:1:1101:1770:1230 1:N:0:15
GGGGGCAACTTCGTCGAGTACGCTCAAATGTTCAGATCGGAAGAG
+
FFFF:FFFFFFFF:FFFFFFFFFFFFFFFFFFFFFF:,FF:FFFF
@FS10000125:23:BPA73012-1407:1:1101:2170:1230 1:N:0:15
GGGGGGTCAACTTCGTCGAGTACGCTCAAACAAAAAGATCGGAAG
+
F:,FFFFFFFF,:FFFFFFFFFFFF:FFFFFFFFFFFFFFFFFFF
@FS10000125:23:BPA73012-1407:1:1101:2550:1230 1:N:0:15
GGGGCAGAACTTCGTCGAGTACGCTCAAAACACAAGATCGGAAGA
+
F:,FFFFFFF::FFFFFFFFFFFFFFFFFFFFFFFFF,FFFFFFF
@FS10000125:23:BPA73012-1407:1:1101:2690:1230 1:N:0:15
GGGGCGAAACTTCGTCGAGTACGCTCAATGCTATAGATCGGAAGA
+
F:FFFFFFFF:,FFFFFFFFFFFFFFF:FFFFFFFFFFFFFFFFF
@FS10000125:23:BPA73012-1407:1:1101:3400:1230 1:N:0:15
GGGGCAGGAGCTTCGTCGAGTACGCTCAAGGGAGCAGATCGGAAG
+
FFFFFFFFFF:,:FF:FFFFFFFFF,FFFFFFFFFFFFFFFFFFF
@FS10000125:23:BPA73012-1407:1:1101:3590:1230 1:N:0:15
GATGTAATAACTTCGTCGAGTACGCTCAACGAGTGAGATCGGAAG
+
:,F:FFFFFFFF:FF:FFFFFFFFF,FFFFFFFFFFFFFF:FFFF
@FS10000125:23:BPA73012-1407:1:1101:3690:1230 1:N:0:15
GGGGTACTAACTTCGTCGAGTACGCTCAAGTTTGCAGATCGGAAG
+
FFFFFFFFFFF,:FF:FFFFFFFFF,FFFFFFFFFFFFFFFFFFF
@FS10000125:23:BPA73012-1407:1:1101:4150:1230 1:N:0:15
GTTGTGCAAATTTCGTCGAGTACGCTCAATTTAAGAGATCGGAAG
+
,,:FF:FFFFFF:FF:FF:,FFFFF,FFFFFFFFF:FFFF::F::
@FS10000125:23:BPA73012-1407:1:1101:4820:1230 1:N:0:15
GGGGGCTAAACTTCGTCGAGTACGCTCAAATCAATAGATCGGAAG
+
FFFFFFFFFF:::FF:FFFFFFFFF,FFFFFFFFFFFFFFFFFFF
@FS10000125:23:BPA73012-1407:1:1101:4950:1230 1:N:0:15
GATGATCTAACTTCGTCGAGTACGCTCAACTTAACAGATCGGAAG
+
,,FFFFFFFFFF:FF:FF:FFFFFF:FFFFFFFFF,FFFFFFFFF
@FS10000125:23:BPA73012-1407:1:1101:5020:1230 1:N:0:15
GGGGGCGCAACTTCGTCGAGTACGCTCAAATTGGGAGATCGGAAG
+
FFFFFFFFFF:::FF:FFFFFFFFF,FFFFFFFFFFFFFFFFFFF
@FS10000125:23:BPA73012-1407:1:1101:5130:1230 1:N:0:15
GGGGTAGTAACTTCGTCGAGTACGCTCAATATCGTAGATCGGAAG
+
F,,FFFFFFF:,,FF:FFFFFFFFF,FFFFFFFFFFFFFFFFFFF
@FS10000125:23:BPA73012-1407:1:1101:5220:1230 1:N:0:15
GGGAACTTCGTCGAGTACGCTCAAGGTGTAAGATCGGAAGAGCAC
+
FFFF,FF::,FF,,F:::,FF:,F:FFFFF:FF:F,FF:::F,F,
@FS10000125:23:BPA73012-1407:1:1101:5530:1230 1:N:0:15
GGGGGTAAAACTTCGTCGAGTACGCTCAAGTAGGAAGATCGGAAG
+
F,,F,FFFFFF:FFF:FFFFFFFFF,FFFFFFFFFFFFFFFFFFF
@FS10000125:23:BPA73012-1407:1:1101:5970:1230 1:N:0:15
GGGGGCATAACTTCGTCGAGTACGCTCAATCTAATAGATCGGAAG
+
FF,F:FFFFFF:FFFFFFFFFFFFF:FFFFFFFFFFFFFFFFFFF
@FS10000125:23:BPA73012-1407:1:1101:6260:1230 1:N:0:15
GGGGCTTAAACTTCGTCGAGTACGCTCAATGACGTAGATCGGAAG
+
FFFFFF:FFFF:FFFFFFF,FFFFF:FFFFFFFFFFFFFFFFFFF
@FS10000125:23:BPA73012-1407:1:1101:6370:1230 1:N:0:15
GGGCGCTAACTTCGTCGAGTACGCTCAAAAGTTCAGATCGGAAGA
+
FFFF,F:FFFF:FFFFFFFFFFFFFFFFF,FFFFFFFFFFFFFFF
@FS10000125:23:BPA73012-1407:1:1101:7540:1230 1:N:0:15
GGGGACAGAACTTCGTCGAGTACGCTCAAGTTAAAAGATCGGAAG
+
FFFFFFFFFF:,:FF:FFFFFFFFF,FFFFFFFFFFFFFFFFFFF
@FS10000125:23:BPA73012-1407:1:1101:7790:1230 1:N:0:15
GGGGCAACAACTTCGTCGAGTACGCTCAAGCTGAAAGATCGGAAG
+
FF:FFFFFFFF,:FF:FFFFFFFFF,FFFFFFFFFFFFFFFFFFF
@FS10000125:23:BPA73012-1407:1:1101:8060:1230 1:N:0:15
GGGGGCAAAACTTCGTCGAGTACGCTCAATATATGAGATCGGAAG
+
FFFFFFFFFFF:,FFFFFFFFFFFF:FFFFFFFFFFFFFFFFFFF
@FS10000125:23:BPA73012-1407:1:1101:8400:1230 1:N:0:15
GGGGATATAACTTCGTCGAGTACGCTCAAGTTTCTAGATCGGAAG
+
FFFFFFFFFFF,:FF:FFFFFFFFF,FFFFFFFFFFFFFFFFFFF
@FS10000125:23:BPA73012-1407:1:1101:8460:1230 1:N:0:15
GGGGGGGTAACTTCGTCGAGTACGCTCAAGATTGGAGATCGGAAG
+
FFFFFFFFFFF::FF:FFFFFFFFF,FFFFFFFFFFFFFFFFFFF
@FS10000125:23:BPA73012-1407:1:1101:8480:1230 1:N:0:15
GGGGGGTTGAACTTCGTCGAGTACGCTCAATAATATAGATCGGAA
+
FFFFFFFFFFFF,:FFF:FFFF:FFFF:FFFFFFF,FFFF,FFFF
@FS10000125:23:BPA73012-1407:1:1101:9570:1230 1:N:0:15
GGGGGCCCAACTTCGTCGAGTACGCTCAAACACGTAGATCGGAAG
+
F,,FFFFFFF:,:FF,FFFFFFFFF,FFFFFFFFFFFFFFFFFFF
@FS10000125:23:BPA73012-1407:1:1101:10320:1230 1:N:0:15
GGGGGGGTAACTTCGTCGAGTACGCTCAAAGTAACAGATCGGAAG
+
FFFFFFFFFF:::FF:FFFFFFFFF,FFFFFFFFFFFFFFFFFFF
@FS10000125:23:BPA73012-1407:1:1101:10340:1230 1:N:0:15
GGGGGAACAACTTCGTCGAGTACGCTCAAATTACCAGATCGGAAG
+
FFFF,FFFFFF,,FF:FFF:FFFFF,FFFFFFFFFFFFFF:F,FF
@FS10000125:23:BPA73012-1407:1:1101:10580:1230 1:N:0:15
GGGGTTCAACTTCGTCGAGTACGCTCAACTGTTAAGATCGGAAGA
+
FFFFFFFFFF,FFFFFFFFFFFFFFFFFFFFFFFFFFFFFFF:FF
@FS10000125:23:BPA73012-1407:1:1101:10780:1230 1:N:0:15
GGGGGTTAAACTTCGTCGAGTACGCTCAAAATACTAGATCGGAAG
+
FFFF,F,FFFF:FFFFFFF:F:FFFFFFFFFFFFFFFFFFFFFFF
@FS10000125:23:BPA73012-1407:1:1101:12100:1230 1:N:0:15
GGGGGATGAACTTCGTCGAGTACGCTCAATTGAGTAGATCGGAAG
+
FFFFFFFFFFF,,FF,FFFFFFFFF,FFFFFFFFFFFFFFFFFFF
@FS10000125:23:BPA73012-1407:1:1101:12340:1230 1:N:0:15
GGGGGTATAACTTCGTCGAGTACGCTCAATAGGTAAGATCGGAAG
+
FFFF,,FFFFF,:FFFFFF:FFFFF,FFFFFFFFFFFFFFFFFFF
@FS10000125:23:BPA73012-1407:1:1101:13120:1230 1:N:0:15
GGAGAAAGAACTTCGTCGAGTACGCTCAAGAAAAAAGATCGGAAG
+
:,,FFFFFFFF::FF:FFFFFFFFF,FFFFFFFFFFFFFFFFFFF
@FS10000125:23:BPA73012-1407:1:1101:13150:1230 1:N:0:15
GATGAAGCAACTTCGTCGAGTACGCTCAAAAAAAGAGATCGGAAG
+
,,F:FFFFFFFF::F:FF:,FF:FF,FFFFFFFFF:FFFF,F:F:
@FS10000125:23:BPA73012-1407:1:1101:13240:1230 1:N:0:15
GGGGTGATAACTTCGTCGAGTACGCTCAATAAGCTAGATCGGAAG
+
FFFFFFFFFFF,:FF:FFFFFFFFF,FFFFFFFFFFFFFFFFFFF
@FS10000125:23:BPA73012-1407:1:1101:13800:1230 1:N:0:15
GGGGTGGTAACTTCGTCGAGTACGCTCAATATCAAAGATCGGAAG
+
FFFFFFFFFFF::FF,FFFFFFFFF,FFFFFFFFFFFFFFFFFFF
@FS10000125:23:BPA73012-1407:1:1101:14050:1230 1:N:0:15
GGGGAGGCAACTTCGTCGAGTACGCTCAAAGTTTCAGATCGGAAG
+
FFFFFFFFFF:,:FF:FFFFFFFFF,FFFFFFFFFFFFFFFFFFF
@FS10000125:23:BPA73012-1407:1:1101:14420:1230 1:N:0:15
GGGGGAAGAACTTCGTCGAGTACGCTCAACTAAATAGATCGGAAG
+
FFFFFFFFFFF:FFF:FFFFFFFFF,FFFFFFFFFFFFFFFFFFF
@FS10000125:23:BPA73012-1407:1:1101:14750:1230 1:N:0:15
GGGGTCAGAACTTCGTCGAGTACGCTCAACCGGGCAGATCGGAAG
+
:,,FFFFFFFF,,FF,FF:FFFFFF,FFFFFFFFFFFFFF,:F:,
@FS10000125:23:BPA73012-1407:1:1101:15090:1230 1:N:0:15
GGGGCTCAACTTCGTCGAGTACGCTCAAATACATAGATCGGAAGA
+
FFFFFFFFFF::FFFFFFFFFFFFFFFFFFFFFFFFFFFFFFFFF
@FS10000125:23:BPA73012-1407:1:1101:15500:1230 1:N:0:15
GGGGGAGATAACTTCGTCGAGTACGCTCAATGAAAAAGATCGGAA
+
FFFF:F:FFFFF,FFFF,FFFFFFFF,:F:FFFFFFFFFF:FFFF
@FS10000125:23:BPA73012-1407:1:1101:16050:1230 1:N:0:15
GGGGCAATAACTTCGTCGAGTACGCTCAATCTTCTTAGATCGGAA
+
F,,FFFFFFF:,:FF:FF,,FFFFF,FFFFFFFFF:FFFF,FF,F
@FS10000125:23:BPA73012-1407:1:1101:16060:1230 1:N:0:15
GGGGGCCTAGCTTCGTCGAGTACGCTCAAGCGATAAATCGGAAGA
+
FFFFFFFFFF:,,FF:FFFFFFFFF,FFFFFFFFFFF,FFFF:FF
@FS10000125:23:BPA73012-1407:1:1101:16440:1230 1:N:0:15
GGGGAACAAACTTCGTCGAGTACGCTCAAAAATCAAGATCGGAAG
+
FFFFFFFFFFF:FFFFFFF,FFFFF:FFFFFFFFFFFFFFFFFFF
@FS10000125:23:BPA73012-1407:1:1101:1220:1240 1:N:0:15
GGGGCTCAAACTTCGTCGAGTACGCTCAATATCAGAGATCGGAAG
+
FFFF,FF,FFFF::F:FF:FFFFFF,FFF,F,F,,FFFFFFFFFF
@FS10000125:23:BPA73012-1407:1:1101:1320:1240 1:N:0:15
GGGGGGCAAACTTCGTCGAGTACGCTCAAATAAACAGATCGGAAG
+
FF:FFFFFFFF::FF:FFF:FFFFF:FFFFFFFFFFFFFFFFFFF
@FS10000125:23:BPA73012-1407:1:1101:2270:1240 1:N:0:15
GGTGCAACAACTTCGTCGAGTACGCTCAATAATTCAGATCGGAAG
+
F,,:FFFFFFF::FF:FFFFFFFFF:FFFFFFFFFFFFFFFFFFF
@FS10000125:23:BPA73012-1407:1:1101:2410:1240 1:N:0:15
GGGGCCACAACTTCGTCGAGTACGCTCAAACGGGAAGATCGGAAG
+
F:,FFFFFFFF,,FF,FFFFFFFFF,FFFFFFFFFFFFFFFFFFF
@FS10000125:23:BPA73012-1407:1:1101:3110:1240 1:N:0:15
GATGCATGAACTTCGTCGAGTACGCTCAAGCAATTAGATCGGAAG
+
,,F:FFFFFFFF::F:FFFFFFFFF:FFFFFFFFF:FFFFF:FFF
@FS10000125:23:BPA73012-1407:1:1101:3400:1240 1:N:0:15
GGGGGTATAACTTCGTCGAGTACGCTCAAGAGAATAGATCGGAAG
+
FFFFFFFFFF:,,FF:FFFFFFFFF,FFFFFFFFFFFFFFFFFFF
@FS10000125:23:BPA73012-1407:1:1101:4360:1240 1:N:0:15
GGGGTCGAACTTCGTCGAGTACGCTCAAATATAGAGATCGGAAGA
+
FFFF:FFFFF:,FFFFFFFFFFFFFFF:FFFFFFFFFFFFFFFFF
@FS10000125:23:BPA73012-1407:1:1101:4620:1240 1:N:0:15
GGGGCGCGAACTTCGTCGAGTACGCTCAACTATGGAGATCGGAAG
+
FFFFFFFFFF:::FF:FFFFFFFFF,FFFFFFFFFFFFFFFFFFF
@FS10000125:23:BPA73012-1407:1:1101:5020:1240 1:N:0:15
GGGCGGTAAAACTTCGTCGAGTACGCTCAATGTTGTAGATCGGAA
+
FFFFFFFFFFF:,:FFF:FFFF:FFFF:FFFFFFF,FFFF,FFFF
@FS10000125:23:BPA73012-1407:1:1101:5560:1240 1:N:0:15
GGGGGATCAACTTCGTCGAGTACGCTCAAATTCAAAGATCGGAAG
+
FF:F,F,FFFF::FF:FFFFFFFFF,FFF::F:F,FFFFFFFFFF
@FS10000125:23:BPA73012-1407:1:1101:5980:1240 1:N:0:15
GGGGGCATAACTTCGTCGAGTACGCTCAATCTAATAGATCGGAAG
+
FFFFFFFFFF:,:FF:FFFFFFFFF,FFFFFFFFFFFFFFFFFFF
@FS10000125:23:BPA73012-1407:1:1101:6040:1240 1:N:0:15
AATGCAGCAACTTCGTCGAGTACGCTCAAGTATTAAGATCGGAAG
+
,:F:FF:FFFFF:FF:FF,,FF:FF,F,FFFFFF,FFFFF,F,FF
@FS10000125:23:BPA73012-1407:1:1101:8400:1240 1:N:0:15
GGGGGTAAAACTTCGTCGAGTACGCTCAATTCGTAAGATCGGAAG
+
F:,FFFFFFFF::FF:FFFFFFFFF,FFFFFFFFFFFFFFFFFFF
@FS10000125:23:BPA73012-1407:1:1101:9140:1240 1:N:0:15
GGGGTGGTAACTTCGTCGAGTACGCTCAAGCGATTAGATCGGAAG
+
FFFFFFFFFFF,:FF:FFFFFFFFF,FFFFFFFFFFFFFFFFFFF
@FS10000125:23:BPA73012-1407:1:1101:9440:1240 1:N:0:15
GGGTCACAACTTCGTCGAGTACGCTCAAGATGATAGATCGGAAGA
+
F,,:FFFFFF::FFFFFFFFFFFFFFFFFFFFFFFFFFFFFFFFF
@FS10000125:23:BPA73012-1407:1:1101:9540:1240 1:N:0:15
GGGGGTGAAACTTCGTCGAGGTACGCTCAATGTTAAAGATCGGAA
+
FFFFFFFFFFF::FFFFFF,FF:FFFF:FFFFFFFFFFFF,FFFF
@FS10000125:23:BPA73012-1407:1:1101:9950:1240 1:N:0:15
GGGGGGTAAACTTCGTCGAGTACGCTCAAAAAGACAGATCGGAAG
+
F,,F:FFFFFF::FF:FFFFFFFFF,FFFFFFFFFFFFFFFFFFF
@FS10000125:23:BPA73012-1407:1:1101:9960:1240 1:N:0:15
GGGGGGTAAACTTCGTCGAGTACGCTCAAAAAGACAGATCGGAAG
+
FFFFFFFFFFF::FF:FFFFFFFFF,FFFFFFFFFFFFFFFFFFF
@FS10000125:23:BPA73012-1407:1:1101:10430:1240 1:N:0:15
GGGGGAGGAACTTCGTCGAGTACGCTCAACTTTGCAGATCGGAAG
+
F,,F,FFFFFF,FFF:FFFFFFFFF,FFFFFFFFFFFFFFFFFFF
@FS10000125:23:BPA73012-1407:1:1101:10520:1240 1:N:0:15
GGGGCAACAACTTCGTCGAGTACGCTCAAGACCAAAGATCGGAAG
+
FFFFFFFFFF:,:FF:FFFFFFFFF,FFFFFFFFFFFFFFFFFFF
@FS10000125:23:BPA73012-1407:1:1101:10640:1240 1:N:0:15
GGGGGGGAAACTTCGTCGAGTACGCTCAAACGATAAGATCGGAAG
+
F,,F:F:FFFF::FF:FFFFFFFFF,FFFFFFFFFFFFFFFFFFF
@FS10000125:23:BPA73012-1407:1:1101:10990:1240 1:N:0:15
GATGTGGCGACTTCGTCGAGTACGCTCAATGGCTAAGATCGGAAG
+
,,:FF,FF:,FF:,F,F:,FFF:FF,FFFFFFFFF::FFF,FF:,
@FS10000125:23:BPA73012-1407:1:1101:11200:1240 1:N:0:15
GGGGGACTAACTTCGTCGAGTACGCTCAATGCTGGAGATCGGAAG
+
F,,FFFFFFF:,,FF:FFFFFFFFF,FFFFFFFFFFFFFFFFFFF
@FS10000125:23:BPA73012-1407:1:1101:12330:1240 1:N:0:15
GGGGACCTAACTTCGTCGAGTACGCTCAATATCTAAGATCGGAAG
+
F:,FFFFFFFF,,FF:FFFFFFFFF,FFFFFFFFFFFFFFFFFFF
@FS10000125:23:BPA73012-1407:1:1101:13930:1240 1:N:0:15
GGGGTTCCAACTTCGTCGAGTACGCTCAAAAATAAAGATCGGAAG
+
FFFFFFFFFFF,:FF:FFFFFFFFF,FFFFFFFFFFFFFFFFFFF
@FS10000125:23:BPA73012-1407:1:1101:13960:1240 1:N:0:15
GGGGGGTGAACTTCGTCGAGTACGCTCAAGGTCTAAGATCGGAAG
+
FF:FFFFFFFF::FF:FFF,FFFFF:FFFFFFFFFFFFFFFFFFF
@FS10000125:23:BPA73012-1407:1:1101:14150:1240 1:N:0:15
GGGGGTGTAACTTCGTCGAGTACGCTCAATAAGTCAGATCGGAAG
+
F,,F:FFFFFF::FF:FFFFFFFFF,FFFFFFFFFFFFFFFFFFF
@FS10000125:23:BPA73012-1407:1:1101:14170:1240 1:N:0:15
GGGGCGATAACTTCGTCGAGTACGCTCAATTCATAAGATCGGAAG
+
FFFFFFFFFFF::FF:FFFFFFFFF:FFFFFFFFFFFFFFFFFFF
@FS10000125:23:BPA73012-1407:1:1101:14740:1240 1:N:0:15
GGGGGTCGAACTTCGTCGAGTACGCTCAATTGTTAAGATCGGAAG
+
FFFFFFFFFFF:,FF,FFFFFFFFF,FFFFFFFFFFFFFFFFFFF
@FS10000125:23:BPA73012-1407:1:1101:15420:1240 1:N:0:15
GGGGCATCAACTTCGTCGAGTACGCTCAAAATCAAAGATCGGAAG
+
FFFFFFFFFFF::FF:FFFFFFFFF,FFFFFFFF,FFFFFFFFFF
@FS10000125:23:BPA73012-1407:1:1101:15610:1240 1:N:0:15
GGGGTGGTAACTTCGTCGAGTACGCTCAAGTCACCAGATCGGAAG
+
FFFFFF,FFFFFFFFFFFFFFFFFF:FF:FFFFFFFFFFFFFFFF
@FS10000125:23:BPA73012-1407:1:1101:15780:1240 1:N:0:15
GGGGGCATAACTTCGTCGAGTACGCTCAATGCCCAAGATCGGAAG
+
FFFFFFFFFFF,:FF:FFFFFFFFF,FFFFFFFFFFFFFFFFFFF
@FS10000125:23:BPA73012-1407:1:1101:15860:1240 1:N:0:15
GGGGAAACTTCGTCGAGTACGCTCAATTGATGAGATCGGAAGAGC
+
FFFFFFFFFF:F,FFFF:FFFF:FFFF:FFFFFFFF,FFFFFFF,
@FS10000125:23:BPA73012-1407:1:1101:16040:1240 1:N:0:15
GGGAGGATGAACTTCGTCGAGTACGCTCAATGAAAAAGATCGGAA
+
FFFFFFFFFFFF,:FFF,FFFF:FFFF:FFFFFFFFFFFF,FFFF
@FS10000125:23:BPA73012-1407:1:1101:16460:1240 1:N:0:15
GGGGTCGGAACTTCGCTGAGTACGCTCAATGGGAAAGATCGGAAG
+
FFFFFFFFFFFFFFFFFFFFFFFFF,FFFFFFFFFFFFFFFFFFF
@FS10000125:23:BPA73012-1407:1:1101:1470:1250 1:N:0:15
GGGGCGCCAACTTAGTCGAGTACGCTCAATCAAAGAGATCGGAAG
+
FF:FFFFFFFF:F,F:FFFFFFFFF,FFFFFFFFFFFFFFFFFFF
@FS10000125:23:BPA73012-1407:1:1101:1510:1250 1:N:0:15
GGGGGAGGAACTTCGTCGAGTACGCTCAATCCGACAGATCGGAAG
+
FFFFFFFFFF:,:FF:FF:FFFFFF:FFFFFFFFFFFFFFF:FFF
@FS10000125:23:BPA73012-1407:1:1101:1530:1250 1:N:0:15
GGGGGTAACTTCGTCGAGTACGCTCAAAAGTAGAGATCGGAAGAG
+
F:FF,FFF::FF:FF,:FFF:FFFFF,FFFFFF:,F:F::::FF:
@FS10000125:23:BPA73012-1407:1:1101:1940:1250 1:N:0:15
GGGGGTTAAACTTCGTCGAGTACGCTCAAAGGATTAGATCGGAAG
+
FFFFFFFFFF:,:FF:FFFFFFFFF,FFFFFFFFFFFFFFFFFFF
@FS10000125:23:BPA73012-1407:1:1101:2150:1250 1:N:0:15
GGGGGCTTAACTTCGTCGAGTACGCTCAAGACAAGAGATCGGAAG
+
FF,FFFFFFFF,:FF:FFFFFFFFF,FFFFFFFFFFFFFFFFFFF
@FS10000125:23:BPA73012-1407:1:1101:2200:1250 1:N:0:15
GGGGAACTTCGTCGAGTACGCTCAAAGAATCAGATCGGAAGAGCA
+
FFFFFFFFFFF,:FFFFF,,FFFFFFFFFFFFFFF,FFFFFFF,,
@FS10000125:23:BPA73012-1407:1:1101:2300:1250 1:N:0:15
GGGGAGGGAACTTCGTCGAGTACGCTCAATTTATAAGATCGGAAG
+
FFFFFFFFFF:,,FF,FFFFFFFFF,FFFFFFFFFFFFFFFFFFF
@FS10000125:23:BPA73012-1407:1:1101:2640:1250 1:N:0:15
GGGTGTAAACTTCGTCGAGTACGCTCAATGGTCCAGATCGGAAGA
+
F,,FF:FFFFFFFFFFFFFFFFFFFFFFFF,::,FFFFFFF:FFF
@FS10000125:23:BPA73012-1407:1:1101:2850:1250 1:N:0:15
GGGGGGTCAACTTCGTCGAGTACGCTCAACTACCGAGATCGGAAG
+
FF:FFFFFFF:::FF:FFFFFFFFF,FFFFFFFFFFFFFFFFFFF
@FS10000125:23:BPA73012-1407:1:1101:2870:1250 1:N:0:15
GTCGTGGGAACTTCGTCGAGTACGCTCAAAAATTTAGATCGGAAG
+
FF,:F,,FFFF,FFFFFFF,FF:FF,F::,FFFFF,FFFFFF,,:
@FS10000125:23:BPA73012-1407:1:1101:2900:1250 1:N:0:15
GGGGATGCAACTTCGTCGAGTACGCTCAATATACTAGATCGGAAG
+
FFFFFFFFFF,,,FF:FFFFFFFFF,FFFFFFFFFFFFFFFFFFF
@FS10000125:23:BPA73012-1407:1:1101:2910:1250 1:N:0:15
GGGGCTAGAACTTCGTCGAGTACGCTCAAAAGCCCAGATCGGAAG
+
F,,FFFFFFF:::FF:FFFFFFFFF,FFFFFFFFFFFFFFFFFFF
@FS10000125:23:BPA73012-1407:1:1101:3640:1250 1:N:0:15
GGGGTAACTTCGTCGAGTACGCTCAATTACACAGATCGGAAGAGC
+
FFFFFFFFFF:F:FFFF:FFFF,FF:F,FFFFFFF:,FFF:FFF,
@FS10000125:23:BPA73012-1407:1:1101:3760:1250 1:N:0:15
GGGGGAATAACTTCGTCGAGTACGCTCAAAGAACTAGATCGGAAG
+
FFFFFFFFFF:::FF:FFFFFFFFF,FFFFFFFFFFFFFFFFFFF
@FS10000125:23:BPA73012-1407:1:1101:4040:1250 1:N:0:15
GGGGCAGCAACTTCGTCGAGTACGCTCAATCAGTCAGATCGGAAG
+
FFFFFFFFFF:,:FF:FFFFFFFFF,FFFFFFFFFFFFFFFFFFF
@FS10000125:23:BPA73012-1407:1:1101:4520:1250 1:N:0:15
GGGGACCAACTTCGTCGAGTACGCTCAAGTGGAGAGATCGGAAGA
+
FFFFFFFFFF:,FFFFFFFFFFFFFFFFFFFFFFFFFFFFFFFFF
@FS10000125:23:BPA73012-1407:1:1101:4650:1250 1:N:0:15
GGGGGGGCAACTTCGTCGAGTACGCTCAATCCCAAAGATCGGAAG
+
F:,FFFFFFF::,FF:FFFFFFFFF,FFFFFFFFFFFFFFFFFFF
@FS10000125:23:BPA73012-1407:1:1101:4780:1250 1:N:0:15
GGGGGATGAACTTCGTCGAGTACGCTCAAATAGGGAGATCGGAAG
+
FFFFFF,,FFFFFFFFF:F:FFF:FFFF,FFFFF:FFFFFFFFFF
@FS10000125:23:BPA73012-1407:1:1101:4820:1250 1:N:0:15
GGGGCAATAACTTCGTCGAGTACGCTCAAAATGGAAGATCGGAAG
+
FFFFF,F,FFFF:FF:FFFFFFFFF,FFF,FF:FFFFFFFFFFFF
@FS10000125:23:BPA73012-1407:1:1101:4970:1250 1:N:0:15
GGGGGCGCAACTTCGTCGAGTACGCTCAAATCATGAGATCGGAAG
+
FF:F:FFFFF:,:FF:FFFFFFFFF,FFFFFFFFFFFFFFFFFFF
@FS10000125:23:BPA73012-1407:1:1101:4980:1250 1:N:0:15
GGGGTGCAAACTTCGTCGAGTACGCTCAAGTACAAAGATCGGAAG
+
FFFF:FFFFF,,:FF:FFFFFFFFF,FFFFFFFFFFFFFFFFFFF
@FS10000125:23:BPA73012-1407:1:1101:5170:1250 1:N:0:15
GGGGCAGCAACTTCGTCGAGTACGCTCAAGTATTAAGATCGGAAG
+
FF,FFFFFFF:,:FF:FFFFFFFFF,FFFFFFFFFFFFFFFFFFF
@FS10000125:23:BPA73012-1407:1:1101:5570:1250 1:N:0:15
GGGTGGTAACTTCGTCGAGTACGCTCAACCAGGTAGATCGGAAGA
+
FFFFFFFFFF::FFFFFFFFFFFFFFFFFFFFFFFFFFFFFFFFF
@FS10000125:23:BPA73012-1407:1:1101:6240:1250 1:N:0:15
GGGGCTGTAACTTCGTCGAGTACGCTCAAATGGGGAGATCGGAAG
+
FFFFFFFFFF:,:FF:FFFFFFFFF,FFFFFFFFFFFFFFFFFFF
@FS10000125:23:BPA73012-1407:1:1101:6760:1250 1:N:0:15
GGGGGTCCAACTTCGTCGAGTACGCTCAATACCAGAGATCGGAAG
+
FFFF:FFFFF:,:FF:FFFFFFFFF:FFFFFFFFFFFFFFFFFFF
@FS10000125:23:BPA73012-1407:1:1101:7340:1250 1:N:0:15
GGGAAGGAACTTCGTCGAGTACGCTCAAGGTCATAGATCGGAAGA
+
FFFFF:FFFFF,FFFFF:FFFFFFFFF,:FFFFFFFFFFFFFFFF
@FS10000125:23:BPA73012-1407:1:1101:8340:1250 1:N:0:15
GGGGATGCAACTTCGTCGAGTACGCTCAATGATTCAGATCGGAAG
+
FFFFFFFFFF:::FF,FFFFFFFFF,FFFFFFFFFFFFFFFFFFF
@FS10000125:23:BPA73012-1407:1:1101:8430:1250 1:N:0:15
GGGGTCGGAACTTCGTCGAGTACGCTCAACTGTTGAGATCGGAAG
+
FFFFFFFFFFFFFFF:FFFFFFFFF:FFFFFFFFFFFFFFFFFFF
@FS10000125:23:BPA73012-1407:1:1101:9120:1250 1:N:0:15
GGGAGGCAAAACTTCGTCGAGTACGCTCAACTAACGAGATCGGAA
+
FFFFFFFFFFF:,,FFF,FFFF,FFFF:FFFFFFFFFFFF,FFFF
@FS10000125:23:BPA73012-1407:1:1101:9570:1250 1:N:0:15
GGGGACTTCGTCGAGTACGCTCAAGGATTGAGATCGGAAGAGCAC
+
F::FFFFFFF,FF:F:F,FFFF:FFFF,FFFFFFFFFFFF:F,F,
@FS10000125:23:BPA73012-1407:1:1101:11190:1250 1:N:0:15
GTTGGTGAATCTTCGTCGAGTACGCTCAAACGTAGAGATCGGAAG
+
,,F,,F:FF:FF:,F:FF,FFF:FF,FFFFFFFFF::FFF,:F::
@FS10000125:23:BPA73012-1407:1:1101:11230:1250 1:N:0:15
GGGGCTTCAACTTCGTCGAGTACGCTCAATCTATTAGATCGGAAG
+
F,,FFFFFFFFF::F:FF:FFFFFF,FFFF,,F,,,FFFF:FF:F
@FS10000125:23:BPA73012-1407:1:1101:11990:1250 1:N:0:15
GGGGCGGCATCTTCGTCGAGTACGCTCAATTAAATAGATCGGAAG
+
:,,FFFFFFF:,,FF,FFFFFFFFF,FFFFFFFFFFFFFFFFFFF
@FS10000125:23:BPA73012-1407:1:1101:12800:1250 1:N:0:15
GGGGGCATAACTTCGTCGAGTACGCTCAACAACTGAGATCGGAAG
+
F,,FFFFFFFF::FFFFFF:FFFF::FFFFFFFFFFFFFFFFFFF
@FS10000125:23:BPA73012-1407:1:1101:13220:1250 1:N:0:15
GGGGACGAAACTTCGTCGAGTACGCTCAAAAAAACAGATCGGAAG
+
FFFFFFFFFFF,:FF,FFFFFFFFF,FFFFFFFFFFFFFFFFFFF
@FS10000125:23:BPA73012-1407:1:1101:13420:1250 1:N:0:15
GGGGGTGGTAACTTCGTCGAGTACGCTCAATCCTTGAGATCGGAA
+
FFFFFFFFFF,:,FFFF:FFFF:FFFF:FFFFFFFFFFFF:FFF:
@FS10000125:23:BPA73012-1407:1:1101:14150:1250 1:N:0:15
GGGGATCAACTTCGTCGAGTACGCTCAATTCTATAGATCGGAAGA
+
FFFFFFFFFF::FFFFFFFFFFFFFFF:FFFFFFFFFFFFFFFFF
@FS10000125:23:BPA73012-1407:1:1101:14760:1250 1:N:0:15
GGGGATCAAACTTCGTCGAGTACGCTCAAATGAAAAGATCGGAAG
+
FF:FFFFFFFF,,FF,FFFFFFFFF,FFFFFFFFFFFFFFFFFFF
@FS10000125:23:BPA73012-1407:1:1101:15700:1250 1:N:0:15
GGGGGAATCAACTTCGTCGAGTACGCTCAAACGTTCAGATCGGAA
+
FFFFFFFFFF::,:FFF:FFFF:FFFF:FFFFFFF,FFFF,FFF:
@FS10000125:23:BPA73012-1407:1:1101:16030:1250 1:N:0:15
GGGCACACTTCGTCGAGTACGCTCAACAGGTTAGATCGGAAGAGC
+
F,,FFFFFFF:F,FFFF:FFFF:FFFFFFFFFFFFF,FFFFFFF,
@FS10000125:23:BPA73012-1407:1:1101:1370:1260 1:N:0:15
GGGGAATTAACTTCGTCGAGTACGCTCAAACTATTAGATCGGAAG
+
FFFF,F:FFFFFF:F:FF:FFFFFF:FFF:,,F,,FFFFFFFFFF
@FS10000125:23:BPA73012-1407:1:1101:2190:1260 1:N:0:15
GGGGAAAAACTTCGTCGAGTACGCTCAAGAGCAAAGATCGGAAGA
+
F::FFFFFFF::FFFFFFFFFFFFFFFFFFFFFFFFFFFFF:FFF
@FS10000125:23:BPA73012-1407:1:1101:2790:1260 1:N:0:15
GGCGGTAAAACTTCGTCGAGTACGCTCAAGAGTCAAGATCGGAAG
+
F,,F::FFFFFF:FF:FFFFFFFFF,FFFFFFFFFFFFFFFFFFF
@FS10000125:23:BPA73012-1407:1:1101:3160:1260 1:N:0:15
GGGGACTTTAACTTCGTCGAGTACGCTCAATTACCGAGATCGGAA
+
FFFF,FFF:,FFFF:FFFFFFFFF:FFFFF::,,:FF:,FF:FFF
@FS10000125:23:BPA73012-1407:1:1101:4030:1260 1:N:0:15
GGGGGAGGAACTTCGTCGAGTACGCTCAAGTACATAGATCGGAAG
+
F:,FFFFFFF:,:FF:FFFFFFFFF,FFFFFFFFFFFFFFFFFFF
@FS10000125:23:BPA73012-1407:1:1101:4080:1260 1:N:0:15
GGGGAGAAACTTCGTCGAGTACGCTCAACACGCCAGATCGGAAGA
+
FF:FFFFFFF::FFFFFFFFFFFFFFFFFFFFFFFFFFFFFFFFF
@FS10000125:23:BPA73012-1407:1:1101:4170:1260 1:N:0:15
GATGAGAAAACTTCGTCGAGTACGCTCAATGGGTAAGATCGGAAG
+
F,,F,::FFFFF::F,FF:FFF:FF,FFFF,,,F:FFFFFFFFFF
@FS10000125:23:BPA73012-1407:1:1101:4530:1260 1:N:0:15
GGGGCTGAAACTTCGTCGAGTACGCTCAAGCGAATAGATCGGAAG
+
FFFFFFFFFF:::FF:FFFFFFFFF,FFFFFFFFFFFFFFFFFFF
@FS10000125:23:BPA73012-1407:1:1101:6000:1260 1:N:0:15
GGGGGTCCAACTTCGTCGAGTACGCTCAATGTGACAGATCGGAAG
+
FF:F,FFFFFF,:FF:FFFFFFFFF,FFFFFFFFFFFFFFFFFFF
@FS10000125:23:BPA73012-1407:1:1101:6120:1260 1:N:0:15
GGGGATAGAACTTCGTCGAGTACGCTCAATAGTATAGATCGGAAG
+
FFFF,F:FFFF,,FF:FFFFFFFFF,FFF,::,F,FFFFFFFFFF
@FS10000125:23:BPA73012-1407:1:1101:6860:1260 1:N:0:15
GGGAGATAACTTCGTCGAGTACGCTCAAAAGTGGAGATCGGAAGA
+
FFFFFFFFFF,,FFFFFFFFFFFFFFF,FFFFFFFFFFFFFFFFF
@FS10000125:23:BPA73012-1407:1:1101:7100:1260 1:N:0:15
GGGACTTCGTCGAGTACGCTCAAGATTGTAGATCGGAAGAGCACA
+
FFF:FFFFFF:FFFFFFF::FF:FF,F:FFFFFFFFFFFFF,:,F
@FS10000125:23:BPA73012-1407:1:1101:7620:1260 1:N:0:15
GGGGTCCAAACTTCGTCGAGTACGCTCAAGCAAAAAGATCGGAAG
+
FFFFFFFFFF:,,FF,FFFFFFFFF,FFFFFFFFFFFFFFFFFFF
@FS10000125:23:BPA73012-1407:1:1101:8110:1260 1:N:0:15
GGGGGCCCAACTTCGTCGAGTACGCTCAAAGCAAAAGATCGGAAG
+
FFFFFFFFFFF,,FF,FFFFFFFFF,FFFFFFFF,FFFFFFFFFF
@FS10000125:23:BPA73012-1407:1:1101:9490:1260 1:N:0:15
GGGGAATTAACTTCGTCGAGTACGCTCAAGAACATAGATCGGAAG
+
FFFFFF,FFFF::FF:FFFFFFFFF,FFFFFFFFFFFFFFFFFFF
@FS10000125:23:BPA73012-1407:1:1101:9780:1260 1:N:0:15
GGGGCCTGAACTTCGTCGAGTACGCTCAAAAAGGGAGATCGGAAG
+
FFFFFFFFFFF,,FF:FFFFFFFFF,FFFFFFFFFFFFFFFFFFF
@FS10000125:23:BPA73012-1407:1:1101:11280:1260 1:N:0:15
GGGGTAGCAACTTCGTCGAGTACGCTCAAGTAAGAAGATCGGAAG
+
F:,FFFFFFF:,,FF,FFFFFFFFF,FFFFFFFFFFFFFFFFFFF
@FS10000125:23:BPA73012-1407:1:1101:12980:1260 1:N:0:15
GGGTCGAACTTCGTCGAGTACGCTCAACTTTAGAGATCGGAAGAG
+
FFFFFFFFFF::F,FFFF:FFFFFFFF:F:FFFFFF,FFF:FFFF
@FS10000125:23:BPA73012-1407:1:1101:13250:1260 1:N:0:15
GGGGACGAACTTCGTCGAGTACGCTCAAAAACAGAGATCGGAAGA
+
FF:FFFFFFF:,FFFFFFFFFFFFFFF:FFFFFFFFFFFFFFFFF
@FS10000125:23:BPA73012-1407:1:1101:13340:1260 1:N:0:15
GGGGAACTTCGTCGAGTACGCTCAAGTAGTAAGATCGGAAGAGCA
+
FFFFFFFFFFF,:FFFFF,,FFFFFFF:FFFFFFF,FFFFFFF,F
@FS10000125:23:BPA73012-1407:1:1101:13380:1260 1:N:0:15
GGGACACTCTTTCCCTTCGTCGAGTACGCTCAATAAGAAAGATCG
+
FFFFFFFFF:,,:FF,F,FFFF:FF:FFFFFFFFFFFFFFFF,,F
@FS10000125:23:BPA73012-1407:1:1101:14110:1260 1:N:0:15
GGGGTCCCAACTTCGTCGAGTACCTCTAATCTCATAATCCGAAGA
+
FFFF:FF,FFFF::F:FF:FFF,:,,,F,::,F,:,,,:,F:F,:
@FS10000125:23:BPA73012-1407:1:1101:14190:1260 1:N:0:15
GGGGCCGAAACTTCGTCGAGTACGCTCAAACGTTAAGATCGGAAG
+
FFFFFFFFFFF::FF,FFFFFFFFF,FFFFFFFFFFFFFFFFFFF
@FS10000125:23:BPA73012-1407:1:1101:14350:1260 1:N:0:15
GGGGGCGAAACTTCGTCGAGTACGCTCAATGACACAGATCGGAAG
+
FF:FFFFFFFF::FF:FFFFFFFFF,FFFFFFFFFFFFFFFFFFF
@FS10000125:23:BPA73012-1407:1:1101:1020:1270 1:N:0:15
GGGGGACCAACTTCGTCGAGTACGCTCAAGTAGTTAGATCGGAAG
+
FFFFFFFFFF:,:FF:FFFFFFFFF:FFFFFFFFFFFFFFFFFFF
@FS10000125:23:BPA73012-1407:1:1101:1320:1270 1:N:0:15
GGGCCGCAACTTCGTCGAGTACGCTTAAAATCATAGATCGGAAGA
+
FFFFFFFFFFF:FFFFFFFFFFFFFFFFFFFFFFFFFFFFFFFFF
@FS10000125:23:BPA73012-1407:1:1101:1450:1270 1:N:0:15
GGGGTAGTAACTTCGTCGAGTACGCTCAAACATGAGATCGGAAGA
+
FFFFFFFFFFF::FF:FFFFFFFFF,FFFFFFFFFFF:FFFFFFF
@FS10000125:23:BPA73012-1407:1:1101:1630:1270 1:N:0:15
GGGGGCCTAACTTCGTCGAGTACGCTCAACGATTTAGATCGGAAG
+
F:,FFFFFFF:F:FF:FFFFFFFFF,FFFFFFFFFFFFFFF:FFF
@FS10000125:23:BPA73012-1407:1:1101:1970:1270 1:N:0:15
GGGGGGGAAACTTCGTCGAGTACGCTCAATAGGGTAGATCGGAAG
+
FF:FFFFFFFF::FFFFFFFFFFFF,FFFFFFFFFFFFFFFFFF:
@FS10000125:23:BPA73012-1407:1:1101:2080:1270 1:N:0:15
GGGGCCGTAACTTCGTCGAGTACGCTCAAGTAATGAGATCGGAAG
+
FF:FFF,FFFFF:FF:FFFFFFFFF,FFF,F::F,FFFFFFFFFF
@FS10000125:23:BPA73012-1407:1:1101:2800:1270 1:N:0:15
GGGGCACAACTTCGTCGAGTACGCTCAAAAGTATAGATCGGAAGA
+
F,,FFFFFFF::FFFFFFFFFFFFFFF:FFFFFFFFFFFFFFFFF
@FS10000125:23:BPA73012-1407:1:1101:2850:1270 1:N:0:15
GGGGACACAACTTCGTCGAGTGCGCTCAATAAACTAGATCGGAAG
+
FFFFFFFFFF:,:FF:FFFFFFFFF,FFFFFFFFFFFFFFFFFFF
@FS10000125:23:BPA73012-1407:1:1101:3200:1270 1:N:0:15
GGGGCGGGAACTTCGTCGAGTACGCTCAAGAGTATAGATCGGAAG
+
F:,FFFFFFFF::FF:FFFFFFFFF,FFFFFFFFFFFFFFFFFFF
@FS10000125:23:BPA73012-1407:1:1101:3740:1270 1:N:0:15
GGGGATGAACTTCGTCGAGTACGCTCAATCAACAAGATCGGAAGA
+
FFFFFFFFFF,,FFFFFFFFFFFFFFF,FFFFFFFFFFFFFF:FF
@FS10000125:23:BPA73012-1407:1:1101:4530:1270 1:N:0:15
GGGGGCGTCAACTTCGTCGAGTACGCTCAACAGTCAAGATCGGAA
+
F,,FFFFFFFF:::FFF:FFFF:FFFF:FFFFFFFFFFFF,FFFF
@FS10000125:23:BPA73012-1407:1:1101:5230:1270 1:N:0:15
GGGGGATGTAACTTCGTCGAGTACGCTCAATAACTCAGATCGGAA
+
F:,FFFF,FF:F:FFFFFFFFFFFFFFFF:FFFFF,FFFF:FFFF
@FS10000125:23:BPA73012-1407:1:1101:5840:1270 1:N:0:15
GGGGAACTTCGTCGAGTACGCTCAAAGTTGCAGATCGGAAGAGCA
+
F::FFFFFFFF,FFFFFF,,FFFFFFF:FFFFFFF,FFFFFFF,,
@FS10000125:23:BPA73012-1407:1:1101:5860:1270 1:N:0:15
GGGGGTCCAACTTCGTCGAGTACGCTCAATGTGACAGATCGGAAG
+
FFFFFFFFFF:,:FF:FFFFFFFFF,FFFFFFFFFFFFFFFFFFF
@FS10000125:23:BPA73012-1407:1:1101:5980:1270 1:N:0:15
GGGGCAAAACTTCGTCGAGTACGCTCAAAGACTTAGATCGGAAGA
+
FFFFFFFFFF:,FFFFFFFFFFFFFFF:FFFFFFFFFFFFFFFFF
@FS10000125:23:BPA73012-1407:1:1101:6270:1270 1:N:0:15
GGGGTGTAAACTTCGTCGAGTACGCTCAATAATTCAGATCGGAAG
+
F:,FFFFFFFF,,FF:FFFFFFFFF,FFFFFFFFFFFFFFFFFFF
@FS10000125:23:BPA73012-1407:1:1101:6890:1270 1:N:0:15
GGGATGTAGCTTCGTCGAGTACGCTCAATTCTGTAGATCGGAAGA
+
FF:FFFFFFF,:FFFFFFFFFFFFFFF,FFFFFFFFFFFFFFFFF
@FS10000125:23:BPA73012-1407:1:1101:7000:1270 1:N:0:15
GGGGGGAAAACTTCGTCGAGTACGCTCAAAGTTATAGATCGGAAG
+
FF:F::FFFFF::FFFFFFFFFFFF:FFFFFFFFFFFFFFFFFFF
@FS10000125:23:BPA73012-1407:1:1101:7300:1270 1:N:0:15
GGGGTATAACTTCGTCGAGTACGCTCAAGTTTATAGATCGGAAGA
+
FFFFFFFFFF,,FFFFFFFFFFFFFFFFFFFFFFFFFFFFFFFFF
@FS10000125:23:BPA73012-1407:1:1101:7790:1270 1:N:0:15
GGGGAACGAACTTCGTCGAGTACGCTCAAACTCGCAGATCGGAAG
+
FF:FFFFFFFF:FFF:FFFFFFFFF,FFFFFFFFFFFFFFFFFFF
@FS10000125:23:BPA73012-1407:1:1101:8840:1270 1:N:0:15
GCGGCTTCGTCGAGTACGCTCAATTGTAAAGATCGGAAGAGCACA
+
,:,FFF:F,FFFFFFFFF,FFFFFFFF:FFFFFFFF,:F,:,F,,
@FS10000125:23:BPA73012-1407:1:1101:8930:1270 1:N:0:15
GGGGGTGGAACTTCGTCGAGTACGCTCAATAACAAAGATCGGAAG
+
FF:FFFFFFFF,:FF:FFFFFFFFF,FFFFFFFFFFFFFFFFFFF
@FS10000125:23:BPA73012-1407:1:1101:9050:1270 1:N:0:15
GGGGACATAACTTCGTCGAGTACGCTCAAAAGAATAGATCGGAAG
+
FFFFFFFFFF:,,FF:FFFFFFFFF,FFFFFFFFFFFFFFFFFFF
@FS10000125:23:BPA73012-1407:1:1101:9360:1270 1:N:0:15
GATGAAGTAACTTTGTCGACTACGCTCAATTCCTTTGATCCGTTG
+
,,,F:,,,F,,,F,,FFF,FF:,,F,::FFFFFFFF,F:,:F:,,
@FS10000125:23:BPA73012-1407:1:1101:9970:1270 1:N:0:15
GGGAGAGGCAACTTCGTCGAGTACGCTCAACATTCCAGATCGGAA
+
FFFFFFFFFFF:,:FFF:FFFF:FFFF:FFFFFFF,FFFF,FFFF
@FS10000125:23:BPA73012-1407:1:1101:10000:1270 1:N:0:15
GGGAGGCTCAACTTCGTCGAGTACGCTCAATGGATAAGATCGGAA
+
FF:,FFFFFFFF,:FFF:FFFF:FFFF:FFFFFFFFFFFF,FFFF
@FS10000125:23:BPA73012-1407:1:1101:10250:1270 1:N:0:15
GGGGGCAACTTCGTCGAGTACGCTCAACTTGGTAGATCGGAAGAG
+
FFFFFFFFFF:FF:FFFF:FFFFFFFF:FFFFFFFF:FFF:FFFF
@FS10000125:23:BPA73012-1407:1:1101:10280:1270 1:N:0:15
GGGGGTAAACTTCGTCGAGTACGCTCAAAGAAAAAGATCGGAAGA
+
FFFFFFFFFF::FFFFFFFFFFFFFFFFFFFFFFFFFFFFFFFFF
@FS10000125:23:BPA73012-1407:1:1101:11010:1270 1:N:0:15
GATGCCTTAACTTCGTCGAGTACGCTCAATAATGAAGATCGGAAG
+
:,F,FFFF:FF::FF,FF,,FF:FF,FFFFFFFFFFFFFF:FF::
@FS10000125:23:BPA73012-1407:1:1101:11750:1270 1:N:0:15
GATGCGGTAACTTCGTCGAGTACGCTCAATTTGTGAGATCGGAAG
+
,,F,F,FFFFFF:,F,FF,FFFFFF,FFFFFFFFF,:FFF:FF::
@FS10000125:23:BPA73012-1407:1:1101:11780:1270 1:N:0:15
GGGGATGTAACTTCGTCGAGTACGCTCAACGGCCCAGATCGGAAG
+
FFFFFFFFFF:,,FF,FFFFFFFFF,FFFFFFFFFFFFFFFFFFF
@FS10000125:23:BPA73012-1407:1:1101:12020:1270 1:N:0:15
GGGAAGTAACTTCGTCGAGTACGCTCAAATTGAGAGATCGGAAGA
+
FFFFFFFFFF::FFFFFFFFFFFFFFF:FFFFFFFFFFFFFFFFF
@FS10000125:23:BPA73012-1407:1:1101:12180:1270 1:N:0:15
GGGGGCGCAACTTCGTCGAGTACGCTCAAAAGGTTAGATCGGAAG
+
FFFFFFFFFFF,,FF:FFFFFFFFF,FFFFFFFFFFFFFFFFFFF
@FS10000125:23:BPA73012-1407:1:1101:12920:1270 1:N:0:15
GGGGAACGAACTTCGTCGAGTACGCTCAATTTAATAGATCGGAAG
+
FF,FFFFFFF:,,FF,FFFFFFFFF,FFFFFFFFFFFFFFFFFFF
@FS10000125:23:BPA73012-1407:1:1101:13650:1270 1:N:0:15
GGGGGCTGAACTTCGTCGAGTACGCTCAATCTCGTAGATCGGAAG
+
F::FFFFFFFF,:FF,FFFFFFFFF,FFFFFFFFFFFFFFFFFFF
@FS10000125:23:BPA73012-1407:1:1101:14190:1270 1:N:0:15
GGGGGGAACTTCGTCGAGTACGCTCAATTGGTCAGATCGGAAGAG
+
FFFFFFF:FF:FF:FFFF:FFFFFFF:,FFFFFFFF:FFF:FFFF
@FS10000125:23:BPA73012-1407:1:1101:14540:1270 1:N:0:15
GGGGAACTAACTTCGTCGAGTACGCTCAATTATTGAGATCGGAAG
+
FFFFFFFFFFF,:FF:FFF:FFFFF,FFFFFFFFFFFFFFFFFFF
@FS10000125:23:BPA73012-1407:1:1101:14660:1270 1:N:0:15
GGGGATGAACTTCGTCGAGTACGCTCAACACATGAGATCGGAAGA
+
FFFF::FFFF::FFFFFFFFFFFFFFFFFFFFF:FFFFFFFFFFF
@FS10000125:23:BPA73012-1407:1:1101:14740:1270 1:N:0:15
GGGGCACTAACTTCGTCGAGTACGCTCAATGAACCAGATCGGAAG
+
FFFFFF,:FFFF:FF:FFFFFFFFF,FFFF,F,:,FFFFFFFFFF
@FS10000125:23:BPA73012-1407:1:1101:14960:1270 1:N:0:15
GGGTGTCAACTTCGTCGAGTACGCTCAATCTATCAGATCGGAAGA
+
F::FFFFFFF,,FFFFFFFFFFFFFFF:FFFFFFFFFFFFFFFFF
@FS10000125:23:BPA73012-1407:1:1101:16060:1270 1:N:0:15
GGGGGACTAACTTCGTCGAGTACGCTCAAGACATAAGATCGGAAG
+
FFFFFFFFFFF,,FF:FFFFFFFFF,FFFFFFFFFFFFFFFFFFF
@FS10000125:23:BPA73012-1407:1:1101:1180:1280 1:N:0:15
GGGGGTTGAACTTCGTCGAGTACGCTCAATTATAAAGATCGGAAG
+
FFFFFFFFFFF,:FF:FFFFFFFFF,FFFFFFFFFFFFFFFFFFF
@FS10000125:23:BPA73012-1407:1:1101:2200:1280 1:N:0:15
GGGGTGTCAACTTCGTCGAGTACGCTCAAAACCCAAGATCGGAAG
+
F:,FFFFFFFF,:FF:FFFFFFFFF:FFFFFFFFFFFFFFFFFFF
@FS10000125:23:BPA73012-1407:1:1101:3140:1280 1:N:0:15
GGGGAACTTCGTCGAGTACGCTCAATCGCGGAGATCGGAAGAGCA
+
FFFFFFFFFFF,:FFFFF:,FFFFFFFFFFFFFFF,FFFFFFF,,
@FS10000125:23:BPA73012-1407:1:1101:3370:1280 1:N:0:15
GGGGGCTAAACTTCGTCGAGTACGCTCAACAAATAAGATCGGAAG
+
FF:FFFFFFF:::FF:FFFFFFFFF,FFFFFFFFFFFFFFFFFFF
@FS10000125:23:BPA73012-1407:1:1101:4260:1280 1:N:0:15
GGGGGCTTAACTTCGTCGAGTACGCTCAAAGACATAGATCGGAAG
+
FFFFFFFFFF:::FFFFFFFFFFFF,FFFFFFFFFFFFFFFFFFF
@FS10000125:23:BPA73012-1407:1:1101:4520:1280 1:N:0:15
GGGGACTTAACTTCGTCGAGTACGCTCAAGGGTTAAGATCGGAAG
+
FFFF,FFFFFF::FFFFFF:FFFFF:FFF:FFF:FFFFFFFFFFF
@FS10000125:23:BPA73012-1407:1:1101:6230:1280 1:N:0:15
GGGGGGCTAACTTCGTCGAGTACGCTCAAAATGAGAGATCGGAAG
+
F,,FFFFFFF:::FF:FFF,FFFFF:FFFFFFFFFFFFFFFFFFF
@FS10000125:23:BPA73012-1407:1:1101:6320:1280 1:N:0:15
GGGGTGGCAACTTCGTCGAGTACGCTCAAGATCTTAGATCGGAAG
+
F,,F:::FFFF::FFFFFF:FFFFF:FFFFFFFFFFFFFFFF:FF
@FS10000125:23:BPA73012-1407:1:1101:6570:1280 1:N:0:15
GGGGGGCCAACTTCGTCGAGTACGCTCAAGACAACAGATCGGAAG
+
FFFFFFFFFF:,:FF,FFFFFFFFF,FFFFFFFFFFFFFFFFFFF
@FS10000125:23:BPA73012-1407:1:1101:7720:1280 1:N:0:15
GGGGGTAAAACTTCGTCGAGTACGCTCAATTATCTAGATCGGAAG
+
FFFFFFFFFFF::FF:FFFFFFFFF,FFFFFFFFFFFFFFFFFFF
@FS10000125:23:BPA73012-1407:1:1101:7740:1280 1:N:0:15
GGGGGGGTAACTTCGTCGAGTACGCTCAAGTTGTAAGATCGGAAG
+
FFFFFFFFFFF::FF:FFFFFFFFF,FFFFFFFFFFFFFFFFFFF
@FS10000125:23:BPA73012-1407:1:1101:8030:1280 1:N:0:15
GGGGGCAAAACTTCGTCGAGTACGCTCAAGACAAAAGATCGGAAG
+
FFFFFFFFFF:::FF:FFFFFFFFF,FFFFFFFFFFFFFFFFFFF
@FS10000125:23:BPA73012-1407:1:1101:8110:1280 1:N:0:15
GGGGCAGGACCTCGTCGAGTACGCTCAATCTGGAAGATCGGAAGA
+
FF:FFFFFFF,:FFFFFFFFFFFFFFFFFFFFFFFFFFFFFFFFF
@FS10000125:23:BPA73012-1407:1:1101:8440:1280 1:N:0:15
GGGGAGTTAACTTCGTCGAGTACGCTCAATTAGAAAGATCGGAAG
+
FFFFFF::FFF:FF:FFFF,F:F:FFFFFFFFF:FFFFFFFFFFF
@FS10000125:23:BPA73012-1407:1:1101:9080:1280 1:N:0:15
GGGGACATAACTTCGTCGAGTACGCTCAAGAGACGAGATCGGAAG
+
FFFF,F,,F,F::F,FF,F::,F,:FFFFF,FFF,F:::FF:FF,
@FS10000125:23:BPA73012-1407:1:1101:9300:1280 1:N:0:15
GGGGTCCAAACTTCGTCGAGTACGCTCAATACCAGAGATCGGAAG
+
FFFFFFFFFFF::FF:FFFFFFFFF,FFFFFFFFFFFFFFFFFFF
@FS10000125:23:BPA73012-1407:1:1101:9690:1280 1:N:0:15
GGGGGCCCAACTTCGTCGAGTACGCTCAATTAGATAGATCGGAAG
+
FFFFFFFFFF:::FF:FFFFFFFFF,FFFFFFFFFFFFFFFFFFF
@FS10000125:23:BPA73012-1407:1:1101:10040:1280 1:N:0:15
GGGGATGTATCTTCGTCGAGTACGCTCAAACGCGAAGATCGGAAG
+
FF:FFFFFFF:,,FF:FFFFFFFFF,FFFFFFFFFFFFFFFFFFF
@FS10000125:23:BPA73012-1407:1:1101:10500:1280 1:N:0:15
GGGGTAGAAACTTCGTCGAGTACGCTCAACGACTGAGATCGGAAG
+
FFFFFFFFFF,F:FF,FFFFFFFFF,FFFFFFFFFFFFFFFFFFF
@FS10000125:23:BPA73012-1407:1:1101:11450:1280 1:N:0:15
GGGGAGTTAACTTCGTCGAGTACGCTCAATACCTGAGATCGGAAG
+
FF,FFFFFFF:,,FF,FFFFFFFFF,FFF,FFFFFFFFFFFFFFF
@FS10000125:23:BPA73012-1407:1:1101:11530:1280 1:N:0:15
GGGGGTGCAACTTCGTCGAGTACGCTCAAAAGTTCAGATCGGAAG
+
F:,FFFFFFF:,,FF,FFFFFFFFF,FFFFFFFFFFFFFFFFFFF
@FS10000125:23:BPA73012-1407:1:1101:12340:1280 1:N:0:15
GGGGATGAACTTCGTCGAGTACGCTCAAGGACACAGATCGGAAGA
+
FFFFFFFFFFF:FFFFFFFFFFFFFFFFFFFFFFFFFFFFFFFFF
@FS10000125:23:BPA73012-1407:1:1101:12590:1280 1:N:0:15
CTTGTACCAACTTCGTCGAGTACGCTCAATACGAAAGATCGGAAG
+
,:F,FFFF:FFF:,F:F:F,FF:FF:FFFFFFF:FFFFFF,FF:,
@FS10000125:23:BPA73012-1407:1:1101:13340:1280 1:N:0:15
GGGTGATAACTTCGTCGAGACGCTCAAAAAAATGAGATCGGAAGA
+
FFFFFFFFFF::FFFFFFFFFFFFFFFFFFFFFFFFFFFFFFFFF
@FS10000125:23:BPA73012-1407:1:1101:13380:1280 1:N:0:15
GGGCCACAACTTCGTCGAGTACGCTCAAAGTTTTAGATCGGAAGA
+
FFFF,FFFFFFFFFFF,FFFFFFFFF,FFFFFFFFFF,FFFFFFF
@FS10000125:23:BPA73012-1407:1:1101:14740:1280 1:N:0:15
GGGGGATCTATCTTCGTCGAGTACGCTCAAAAAAAAGGTTCGGAG
+
FFFFFF:FFF:F,FFFF::FFF:FFFF:F,FFFF:F:,,,FF,F,
@FS10000125:23:BPA73012-1407:1:1101:1040:1290 1:N:0:15
GGGGCAACAACTTCGTCGAGTACGCTCAAGTCGACAGATCGGAAG
+
FFFFFFFFFFF::FF:FFFFFFFFF,FFFFFFFFFFFFFFFFFFF
@FS10000125:23:BPA73012-1407:1:1101:1340:1290 1:N:0:15
GGGGACTCTACCATGTTCACTTTACACTATTTATTAGATCAGCAC
+
FFFFFF,:FF,,,FF:,FFFF:F,,,,F:,,:F,,FFF,:FF,:F
@FS10000125:23:BPA73012-1407:1:1101:1920:1290 1:N:0:15
GGGGCAGCAACTTCGTCGAGTACGCTCAAATTGTAAGATCGGAAG
+
F::FFFFFFFF,:FF:FFFFFFFFF,FFFFFFFFFFFFFFFFFFF
@FS10000125:23:BPA73012-1407:1:1101:1940:1290 1:N:0:15
GGGGTCCTAACTTCGTCGAGTACGCTCAACAAGTCAGATCGGAAG
+
FFFF,FFFF:FFF:F:FFFFFFFFF,FFF,FF,F,FFFFFFFFFF
@FS10000125:23:BPA73012-1407:1:1101:2000:1290 1:N:0:15
GGGGGTACAACTTCGTCGAGTACGCTCAACGTTGAAGATCGGAAG
+
FFFFFFFFFFF::FF:FFFFFFFFF,FFFFFFFFFFFFFFFFFFF
@FS10000125:23:BPA73012-1407:1:1101:2390:1290 1:N:0:15
GGGGCTCAAACTTCGTCGAGTACGCTCAATCAGAAAGATCGGAAG
+
F,,FFFFFFF:,,FF:FFFFFFFFF:FFFFFFFFFFFFFFFFFFF
@FS10000125:23:BPA73012-1407:1:1101:3150:1290 1:N:0:15
GGGGGCCAAACTTCGTCGAGTACGCTCAACCTATTAGATCGGAAG
+
FF:FFFFFFF,::FF:FFFFFFFFF,FFFFFFFFFFFFFFFFFFF
@FS10000125:23:BPA73012-1407:1:1101:4450:1290 1:N:0:15
GGGGCCACAACTTCGTCGAGTACGCTCAAAACAATAGATCGGAAG
+
F,,F,FFFFFFF::F:FF:FFFFFF,FFFFFF::FFFFFFFFFFF
@FS10000125:23:BPA73012-1407:1:1101:4720:1290 1:N:0:15
GGGGGGGTAACTTCGTCGAGTACGCTCAAGGTTCCAGATCGGAAG
+
FFFF:FFFFFF:FFFFFFFFFFFFF:FFFFFFFFFFFFFFFFFFF
@FS10000125:23:BPA73012-1407:1:1101:5280:1290 1:N:0:15
GGGGCCTGTAACTTCGTCGAGTACGCTCAAGTGACAAGATCGGAA
+
FFFFFFFFFF::,:FFF:FFFF:FF:F:FFFFFFFFFFFF,FFFF
@FS10000125:23:BPA73012-1407:1:1101:5410:1290 1:N:0:15
GGGGGCTAAACTTCGTCGAGTACGCTCAACTGGTCAGATCGGAAG
+
FF:FFFFFFF:::FF:FFFFFFFFF,FFFFFFFFFFFFFFFFFFF
@FS10000125:23:BPA73012-1407:1:1101:6160:1290 1:N:0:15
GGGGTGCAAACTTCGTCGAGTACGCTCAAGTACAAAGATCGGAAG
+
FFFFFFFFFF:,:FF:FFFFFFFFF,FFFFFFFFFFFFFFFFFFF
@FS10000125:23:BPA73012-1407:1:1101:6390:1290 1:N:0:15
GGGGTGTTAACTTCGTCGAGTACGCTCAAGTTAAAAGATCGGAAG
+
FFFFFFFFFF:,,FF:FFFFFFFFF,FFFFFFFFFFFFFFFFFFF
@FS10000125:23:BPA73012-1407:1:1101:6690:1290 1:N:0:15
GGGGAATAAACTTCGTCGAGTACGCTCAACTCTTGAGATCGGAAG
+
FFFFFFFFFFF::FF:FFFFFFFFF,FFFFFFFFFFFFFFFFFFF
@FS10000125:23:BPA73012-1407:1:1101:6840:1290 1:N:0:15
GGGGTGCCAACTTCGTCGAGTACGCTCAACCAAAAAGATCGGAAG
+
FFFF,FFFFF,,:FF,FFFFFFFFF,FFFFFF:FFFFFFFFFFFF
@FS10000125:23:BPA73012-1407:1:1101:7900:1290 1:N:0:15
GGGGTGAAACTTCGTCGAGTACGCTCAAATGAATAGATCGGAAGA
+
FFFFF:FFFFFF::F:,F:FF::FFF:FFF:F:FFFF,F:FFFFF
@FS10000125:23:BPA73012-1407:1:1101:8110:1290 1:N:0:15
GGGGGATTAACTTCGTCGAGTACGCTCAATGGATAAGATCGGAAG
+
F:,FFFFFFFF::FF:FFFFFFFFF,FFFFFFFFFFFFFFFFFFF
@FS10000125:23:BPA73012-1407:1:1101:8250:1290 1:N:0:15
GGGGCAAGAACTTCGTCGAGTACGCTCAAAAAGCAAGATCGGAAG
+
FF:FFFFFFF:,,FF:FFFFFFFFF,FFFFFFFFFFFFFFFFFFF
@FS10000125:23:BPA73012-1407:1:1101:8300:1290 1:N:0:15
GGGGGTACAACTTCGTCGAGTACGCTCAAAATCAGAGATCGGAAG
+
FFFFFFFFFF:,,FF:FFFFFFFFF,FFFFFFFFFFFFFFFFFFF
@FS10000125:23:BPA73012-1407:1:1101:8340:1290 1:N:0:15
GGGGGAAAAACTTCGTCGAGTACGCTCAAGCCGAGAGATCGGAAG
+
FFFFFFFFFF:::FF:FFFFFFFFF,FFFFFFFFFFFFFFFFFFF
@FS10000125:23:BPA73012-1407:1:1101:8510:1290 1:N:0:15
GGGGGTGGTCAAACTTCGTCGAGTACGCTCAATAATATAGATCGG
+
FF:FFFFFFFF:FFF:FF:FFFFFFFF:FFFFFF:,FFFF:,,FF
@FS10000125:23:BPA73012-1407:1:1101:8790:1290 1:N:0:15
GGGGCACCAACTTCGTCGAGTACGCTCAAAAAATCAGATCGGAAG
+
FFFFFFFFFF:,:FF:FFFFFFFFF,FFFFFFFFFFFFFFFFFFF
@FS10000125:23:BPA73012-1407:1:1101:8830:1290 1:N:0:15
GGGGCTCCAACTTCGTCGAGTACGCTCAAGGAAATAGATCGGAAG
+
FFFFFFFFFF:::FF:FFFFFFFFF,FFFFFFFFFFFFFFFFFFF
@FS10000125:23:BPA73012-1407:1:1101:9760:1290 1:N:0:15
GGGGTTGTATTTTCTTCAATTTCCTTTAAATGTCAAATTCGAAAA
+
F,FFF:FFF,FFF,FF,FFF,FF:,FFF:F,F,:F:F,,,:F,,F
@FS10000125:23:BPA73012-1407:1:1101:10010:1290 1:N:0:15
GGGGAAATAACTTCGTCGAGTACGCTCAATCCTTCAGATCGGAAG
+
FFFFFFFFFFF,:FF:FFFFFFFFF,FFFFFFFFFFFFFFFFFFF
@FS10000125:23:BPA73012-1407:1:1101:10280:1290 1:N:0:15
GGGGGAGGAACTTCGTCGAGTACGCTCAAGTCACTAGATCGGAAG
+
FFFF,FFFFFF,:FF:FFFFFFFFF,FFF:F:F:FFFFFFFFFFF
@FS10000125:23:BPA73012-1407:1:1101:12100:1290 1:N:0:15
GGGCCAACTTCGTCGAGTACGCTCAAGATACCAGATCGGAAGAGC
+
FFFFFFFFFFFF,FFFF,FFFF:FFFF:FFFFFFF:,FFFFF:F,
@FS10000125:23:BPA73012-1407:1:1101:12320:1290 1:N:0:15
GGGGGCATAACTTCGTCGAGTACGCTCAACAACTTAGATCGGAAG
+
F:,FFFFFFFF,:FF:FFFFFFFFF,FFFFFFFFFFFFFFFFFFF
@FS10000125:23:BPA73012-1407:1:1101:13880:1290 1:N:0:15
GGGGACCAACTTCGTCGAGTACGCTCAACTTGTCAGATCGGAAGA
+
FFFFFFFFFF:FFFFFFFFFFFFFFFFFFFFFFFFFFFFFFFFFF
@FS10000125:23:BPA73012-1407:1:1101:13910:1290 1:N:0:15
GGGAGATAACTTCGTTGAGTACGCTCAAGCTGGGAGATCGGAAGA
+
FF:FFFFFFF,:FFF:FFFFFFFFFFFFFFFFFFFFFFFFFFFFF
@FS10000125:23:BPA73012-1407:1:1101:14070:1290 1:N:0:15
GGGGGTCGAACTTCGTCGAGTACGCTCAAGATTGTAGATCGGAAG
+
F,,F:FFFFFF,:FF,FFFFFFFFF,FFFFFFFFFFFFFFFFFFF
@FS10000125:23:BPA73012-1407:1:1101:14270:1290 1:N:0:15
GGGGCTTCGTCGAGTACGCTCAATTGGTCAGATCGGAAGAGCACA
+
F:,FFFFFFFFFFFFFFF,FFFFFFFFFFFFFFFFFF,FFF,F,,
@FS10000125:23:BPA73012-1407:1:1101:14800:1290 1:N:0:15
GGGAGACAACTTCGTCGAGTACGCTCAAATCATTAGATCGGAAGA
+
F,,:FFFFFF,,FFFFFFFFFFFFFFF:FFFFFFFFFFFFFFFFF
@FS10000125:23:BPA73012-1407:1:1101:14980:1290 1:N:0:15
GGGAGTCGCAACTTCGTCGAGTACGCTCAATTCCGAAGATCGGAA
+
FFFFFFFFFF:F,:FFF:FFFF:FF:F:FFFFFFFFFFFF,FFFF
@FS10000125:23:BPA73012-1407:1:1101:15020:1290 1:N:0:15
GGGGGGAGAACTTCGTCGAGTACGCTCAAAAAAACAGATCGGAAG
+
FFFFFFFFFFF,,FF:FFFFFFFFF,FFFFFFFFFFFFFFFFFFF
@FS10000125:23:BPA73012-1407:1:1101:15200:1290 1:N:0:15
GGGGTAGGAACTTCGTCGAGTACGCTCAAGAGTTCAGATCGGAAG
+
FFFFFFFFFFF,,FF,FFFFFFFFF,FFFFFFFFFFFFFFFFFFF
@FS10000125:23:BPA73012-1407:1:1101:15810:1290 1:N:0:15
GGGGGAGGAACTTCGTCGAGTACGCTCAACTTAGTAGATCGGAAG
+
FFFFFFFFFFF,,FF,FFFFFFFFF,FFFFFFFFFFFFFFFFFFF
@FS10000125:23:BPA73012-1407:1:1101:16000:1290 1:N:0:15
GGGGTGCAACTTCGTCGAGTACGCTCAACATCAAAGATCGGAAGA
+
FF:FFFFFFF::FFFFFFFFFFFFFFFFFFFFFFFFFFFFFFFFF
@FS10000125:23:BPA73012-1407:1:1101:1310:1300 1:N:0:15
GGGGCGGCAACTTCGTCGAGTACGCTCAATGATATAGATCGGAAG
+
FFFFFFFFFFF::FF:FFF:FFFFF:FFFFFFFFFFFFFFF:FFF
@FS10000125:23:BPA73012-1407:1:1101:1700:1300 1:N:0:15
GGGGGCTGAACTTCGTCGAGTACGCTCAATGAGGAAGATCGGAAG
+
FFFFFFFFFF:,FFF:FFFFFFFFF,FFFFFFFFFFFFFFFFFFF
@FS10000125:23:BPA73012-1407:1:1101:1730:1300 1:N:0:15
GGGGAACTTCGTCGAGTACGCTCAACGCTATAGATCGGAAGAGCA
+
FFFFFFFFFFF,:FFFFF:,FFFFFFF:FFFFFFF,FFFFFFF,:
@FS10000125:23:BPA73012-1407:1:1101:2670:1300 1:N:0:15
GGGGTCTTAACTTCGTCGAGTACGCTCAAGTCCGCAGATCGGAAG
+
F,,FFFFFFF:,:FF:FFFFFFFFF:FFFFFFFFFFFFFFFFFFF
@FS10000125:23:BPA73012-1407:1:1101:2750:1300 1:N:0:15
GGGGACAAAACTGTCGAGTACGCTCAATTGTATAGATCGGAAGAG
+
F::F,,,FFFFFFFFFFFFF:FFFFFFFF:FFF,:FF,FFFFFFF
@FS10000125:23:BPA73012-1407:1:1101:2940:1300 1:N:0:15
GGGGAAATAACTTCGTCGGTACGCTCAATATTCAAGATCGGAAGA
+
F,,FFFFFFF:,:FF,FFFFFFFFFFF,FFFFFFFFFFFFFFFFF
@FS10000125:23:BPA73012-1407:1:1101:3550:1300 1:N:0:15
GGCGGGGGACCTTCGTCGAGTACGCTCAAAGGGTGAGATCGGAAG
+
F:,F,,:,:FFF:,F:FFFFFFFFF:FFFFFFFFF:FFFF:FFFF
@FS10000125:23:BPA73012-1407:1:1101:3740:1300 1:N:0:15
GGGGTGGCAACTTCGTCGAGTACGCTCAAATACTTAGACCGGAAG
+
FFFF:,,FFFFFFFFFFFF,FFFFFFFF:,FF::::,,,,F,F:,
@FS10000125:23:BPA73012-1407:1:1101:3830:1300 1:N:0:15
GGGGAGGCAACTTCGTCGAGTACGCTCAAGAATAAAGATCGGAAG
+
FF,FFFFFFF:,:FF:FFFFFFFFF,FFFFFFFFFFFFFFFFFFF
@FS10000125:23:BPA73012-1407:1:1101:3870:1300 1:N:0:15
GGGGGAACAACTTCGTCGAGTACGCTCAAGGTGATAGATCGGAAG
+
FF:FFFFFFF:,,FF,FFFFFFFFF,FFFFFFFFFFFFFFFFFFF
@FS10000125:23:BPA73012-1407:1:1101:3910:1300 1:N:0:15
GGGATGGGACCTTCGTCGAGTACGCTCAATATTATAGATCGGAAG
+
F:,FFFFFFF:,,FF:FFFFFFFFF,FFFFFFFFFFFFFFFFFFF
@FS10000125:23:BPA73012-1407:1:1101:4410:1300 1:N:0:15
GGGGATAGAACTTCGTCGAGTACGCTCAAACATCCAGATCGGAAG
+
F::FFFFFFF:,,FF:FFFFFFFFF,FFFFFFFFFFFFFFFFFFF
@FS10000125:23:BPA73012-1407:1:1101:4500:1300 1:N:0:15
GGGGAGTAAACTTCGTCGAGTACGCTCAAGTTTAGAGATCGGAAG
+
FFFFFFFFFF,,,FF,FFFFFFFFF,FFFFFFFFFFFFFFFFFFF
@FS10000125:23:BPA73012-1407:1:1101:4530:1300 1:N:0:15
GGGGGAGTAACTTCGTCGAGTACGCTCAATGTTCTAGATCGGAAG
+
FFFFFFFFFF:,,FF:FFFFFFFFF,FFFFFFFFFFFFFFFFFFF
@FS10000125:23:BPA73012-1407:1:1101:4580:1300 1:N:0:15
GGGGGAATAACCTCGTCGAGTACGCTCAAACTCGAAGATCGGAAG
+
FFFF,:FFFFFF:F:FFFF::,F,FF:F:FFFF:FFF::FFFFF:
@FS10000125:23:BPA73012-1407:1:1101:4950:1300 1:N:0:15
GGGGCGACAACTTCGTCGAGTACGCTCAAGAAAAAAGATCGGAAG
+
FF,FFFFFFF:,:FF:FFFFFFFFF,FFFFFFFFFFFFFFFFFFF
@FS10000125:23:BPA73012-1407:1:1101:5300:1300 1:N:0:15
GGGGTGTCAACTTCGTCGAGTACCCTCAAGGCTTAAGATCGGAAG
+
FFFFFFFFFF:,:FF:FFFFFFFFF,FFFFFFFFFFFFFFFFFFF
@FS10000125:23:BPA73012-1407:1:1101:5330:1300 1:N:0:15
GGGAAACAACTTCGTCGAGTACGCTCAATATCCGAGATCGGAAGA
+
FFFFFFFFFF:FFFFFFFFFFFFFFFF:FFFFFFFFFFFFFFFFF
@FS10000125:23:BPA73012-1407:1:1101:5620:1300 1:N:0:15
GGGGGACGAACTTCGTCGAGTACGCTCAAAATAGGAGATCGGAAG
+
FFFFFFFFFF:,:FF:FFFFFFFFF,FFFFFFFFFFFFFFFFFFF
@FS10000125:23:BPA73012-1407:1:1101:6050:1300 1:N:0:15
GGGATTAACTTCGTCGAGTACGCTCAAGTGTTTAGATCGGAAGGC
+
FFFFFFFFFF,FF:FFFF:FFFFFFFFFFFFFFFFF,FFF,FFF,
@FS10000125:23:BPA73012-1407:1:1101:6170:1300 1:N:0:15
GGGGAAAAACTTCGTCGAGTACGCTCAACCCCGAAGATCGGAAGA
+
F::FFFFFFF::FFFFFFFFFFFFFFFFFFFFFFFFFFFFFFFFF
@FS10000125:23:BPA73012-1407:1:1101:6610:1300 1:N:0:15
GGGGCAGTAACTTCGTCGAGTACGCTCAAAACCTAAGATCGGAAG
+
FFFFFFFFFF:,,FF:FFFFFFFFF,FFFFFFFFFFFFFFFFFFF
@FS10000125:23:BPA73012-1407:1:1101:6970:1300 1:N:0:15
GGGGAGGTAACTTCGTCGAGTACGCTCAATATAATAGATCGGAAG
+
FFF:F,:FFFFFFFFFFFF,FFFFFFFFFFFFF:FFFFFFFFFFF
@FS10000125:23:BPA73012-1407:1:1101:8810:1300 1:N:0:15
GGGGGGGGAACTTCGTCGAGTACGCTCAATGATTAAGATCGGAAG
+
FFFFFFFFFF:::FF:FFFFFFFFF,FFFFFFFFFFFFFFFFFFF
@FS10000125:23:BPA73012-1407:1:1101:9580:1300 1:N:0:15
GGGGCATTAACTTCGTCGAGTACGCTCAAGATTTGAGATCGGAAG
+
FFFFFFF:FF,:FFFFFFF,FFFFFFFF::FFFFFFFFFFFFFFF
@FS10000125:23:BPA73012-1407:1:1101:9770:1300 1:N:0:15
GGGGCCTGAACTTCGTCGAGTACGCTCAAGGAGAAAGATCGGAAG
+
FFFFFFFFFFF:,FF:FFFFFFFFF,FFFFFFFFFFFFFFFFFFF
@FS10000125:23:BPA73012-1407:1:1101:10770:1300 1:N:0:15
GGGGGAAAACTTCGTCGAGTACGCTCAACTATTTAGATCGGAAGA
+
FFFFFFFFFF:FFFFFFFFFFFFFFFFFFFFFFFFFFFFFFFFFF
@FS10000125:23:BPA73012-1407:1:1101:10800:1300 1:N:0:15
GGGGTAGGAACTTCGTCGAGTACGCTCAACCAAACAGATCGGAAG
+
F:,FFF:FFF:,:FF:FFFFFFFFF,FFFFFFFFFFFFFFFFFFF
@FS10000125:23:BPA73012-1407:1:1101:10880:1300 1:N:0:15
GGGGTACGAACTTCGTCGAGTACGCTCAACGTTCCAGATCGGAAG
+
FFFFFFFFFF:,:FF:FFFFFFFFF,FFFFFFFFFFFFFFFFFFF
@FS10000125:23:BPA73012-1407:1:1101:10920:1300 1:N:0:15
GGGGTGTTAACTTCGTCGAGTACGCTCAAATCCGGAGATCGGAAG
+
FFFFFFFFFF:,,FF:FFFFFFFFF,FFFFFFF:FFFFFFFFFFF
@FS10000125:23:BPA73012-1407:1:1101:11640:1300 1:N:0:15
GGGGCGAAAACTTCGTCGAGTACGCTCAATGCGAGAGATCGGAAG
+
FF:FFFFFFF:,,FF:FFFFFFFFF,FFFFFFFFFFFFFFFFFFF
@FS10000125:23:BPA73012-1407:1:1101:12020:1300 1:N:0:15
GGGTATCAACTTCGTCGAGTACGCTCAATTAGTTAGATCGGAAGA
+
FFF:FFFFFF:,FFFFFFFFFFFFFFF,FFFFFFFFFFFFFFFFF
@FS10000125:23:BPA73012-1407:1:1101:12200:1300 1:N:0:15
GGGGGTAACCTCGTCGAGTACGCTCAATATTCGAGATCGGAAGAG
+
F,,FFFFFFF,FF:FFFF:FFFFFFF,,FFFFFFFF,FFF,FFF:
@FS10000125:23:BPA73012-1407:1:1101:12270:1300 1:N:0:15
GGGGGCCGAACTTCGTCGAGTACGCTCAAACTAAAAGATCGGAAG
+
F:,FFFFFFF:,,FF,FFFFFFFFF,FFFFFFFFFFFFFFFFFFF
@FS10000125:23:BPA73012-1407:1:1101:13180:1300 1:N:0:15
GGGGATGCAACTTCGTCGAGTACGCTCAACTGGCAAGATCGGAAG
+
FFFFFFFFFFF,:FF,FFFFFFFFF,FFFFFFFFFFFFFFFF:FF
@FS10000125:23:BPA73012-1407:1:1101:13260:1300 1:N:0:15
GGGGCAAAAACTTCGTCGAGTACGCTCAAGTCCCGAGATCGGAAG
+
FFFFFFFFFFF::FF:FFFFFFFFF,FFFFFFFFFFFFFFFFFFF
@FS10000125:23:BPA73012-1407:1:1101:13780:1300 1:N:0:15
GGGGGGGGCTCAACTTCGTCGAGTACGCTCAATTGCTCAGATCGG
+
FFFFFFFFFF::FFF,FF:FFFFFFFF:FFFFFFF,:FFFF,,FF
@FS10000125:23:BPA73012-1407:1:1101:14070:1300 1:N:0:15
GGGGAGGTAACTTCGTCGAGTACGCTCAAGACCTCAGATCGGAAG
+
F:,,F,,:FFFF:FF:FFFFFFFFF,FFF:FFFF:FFFFFFFFFF
@FS10000125:23:BPA73012-1407:1:1101:14240:1300 1:N:0:15
GGGGGAATAACTTCGTCGAGTACGCTCAAAAGGGAAGATCGGAAG
+
FF:FFFFFFFF,:FF:FFFFFFFFF,FFFFFFFFFFFFFFFFFFF
@FS10000125:23:BPA73012-1407:1:1101:14850:1300 1:N:0:15
GGGGGTCAAACTTCGTCGAGTACGCTCAAAAGCATAGATCGGAAG
+
FFFFFFFFFFF,,FF,FFFFFFFFF,FFFFFFFFFFFFFFFFFFF
@FS10000125:23:BPA73012-1407:1:1101:15120:1300 1:N:0:15
GGGGACCCAACTTCGTCGAGTACGCTCAACCGGTAAGATCGGAAG
+
FF:FFFFFFF:,:FF,FFFFFFFFF,FFFFFFFFFFFFFFFFFFF
@FS10000125:23:BPA73012-1407:1:1101:15140:1300 1:N:0:15
GGGGCCCAACTTCGTCGAGTACGCTCAAAAAGTCAGATCGGAAGA
+
FFFFFFFFFF::FFFFFFFFFFFFFFFFFFFFFFFFFFFFFFFFF
@FS10000125:23:BPA73012-1407:1:1101:15450:1300 1:N:0:15
GGGGGCTTAACTTCGTCGAGTACGCTCAATAAAGAAGATCGGAAG
+
FFFF:FFFFFF::FFFFFFFFFFFF:FFFFFFFFFFFFFFFFFFF
@FS10000125:23:BPA73012-1407:1:1101:15480:1300 1:N:0:15
GGGGACTAAACTTCGTCGAGTACGCTCAATATATAAGATCGGAAG
+
FFFFFFFFFFF,:FF,FF:,FFFFF,FFFFFFFFFFFFFFFFFF:
@FS10000125:23:BPA73012-1407:1:1101:1360:1310 1:N:0:15
GGGGGCTCAACTTCGTCGAGTACGCTCAATAGAGAAGATCGGAAG
+
FFFFFFFFFFF,:FF:FFFFFFFFF,FFFFFFFFFFFFFF::FFF
@FS10000125:23:BPA73012-1407:1:1101:1920:1310 1:N:0:15
GGGGGCTTAACTTCGTCGAGTACGCTCAATGCCTAAGATCGGAAG
+
FFFFFFFFFFF::FFFFFFFFFFFF,FFFFFFFFFFFFFFFFFFF
@FS10000125:23:BPA73012-1407:1:1101:2310:1310 1:N:0:15
GGGGGAAACTTCGTCGAGTACGCTCAATCACTTAGATCGGAAGAG
+
FF:FFFFFFF,:F:FFFF:FFFFFFF:,FFFFFFFF,FFF:FFFF
@FS10000125:23:BPA73012-1407:1:1101:2630:1310 1:N:0:15
GATGGATGAACTTCGTCGAGTACGCTCAACTGGGGAGATCGGAAG
+
:,::,FFFFFFF:FF:FFFFFFFFF,FFFFFFFFF:FFFFF:FFF
@FS10000125:23:BPA73012-1407:1:1101:2650:1310 1:N:0:15
GGGGCTCAAACTTCGTCGAGTACGCTCAATAACCGAGATCGGAAG
+
F,,FF,FFF:FF:FF:FF:FFFFFF:FFF:,FF,:FFFFFFFFFF
@FS10000125:23:BPA73012-1407:1:1101:2760:1310 1:N:0:15
GGGGGTAACTTCGTCGAGTACGCTCAAATGTTAAGATCGGAAGAG
+
F,,FFFFFFF:FF:FFFFFFFFFFFFF,FFFFFFFF,FFF:FFFF
@FS10000125:23:BPA73012-1407:1:1101:3140:1310 1:N:0:15
GGGGGGGGAACTTCGTCGAGTACGCTCAAGGTGGGAGATCGGAAG
+
FFFFFFFFFF,::FF:FFFFFFFFF,FFFFFFFFFFFFFFFFFFF
@FS10000125:23:BPA73012-1407:1:1101:4780:1310 1:N:0:15
GGGGGCTAAACTTCGTCGAGTACGCTCAACTTCAGAGATCGGAAG
+
FFFFFFFFFF:::FF:FFFFFFFFF,FFFFFFFFFFFFFFFFFFF
@FS10000125:23:BPA73012-1407:1:1101:4840:1310 1:N:0:15
GGGGTACAACTTCGTCGAGTACGCTCAACTTTACAGATCGGAAGA
+
FF:F,:FFFFFFFFFF:FFFF:FFFFFFFFFFFF:FF:F:FFFFF
@FS10000125:23:BPA73012-1407:1:1101:5360:1310 1:N:0:15
GGGGTGGAACTTCGTCGAGTACGCTCAATAGTGAAGATCGGAAGA
+
F:,FFFFFFF::FFFFFFFFFFFFFFF:FFFFFFFFFFFFFFFFF
@FS10000125:23:BPA73012-1407:1:1101:5780:1310 1:N:0:15
GGGGACCAACTTCGTCGAGTACGCTCAAATAGAAAGATCGGAAGA
+
FFFFFFF:FF:,FFFFFFFFFFFFFF:FFFFFFFFFF,FFFFFFF
@FS10000125:23:BPA73012-1407:1:1101:6410:1310 1:N:0:15
GGGGGGGAAACTTCGTCGAGTACGCTCAAGGATTGAGATCGGAAG
+
FFFFFFFFFFF::FFFFFFFFFFFF:FFFFFFFFFFFFFFFFFFF
@FS10000125:23:BPA73012-1407:1:1101:6840:1310 1:N:0:15
GGGGGCAGAGCTTCGTCGAGTACGCTCAAAGATTGAGATCGGAAG
+
FFFFFFFFFF:,:FF:FFFFFFFFF,FFFFFFFFFFFFFFFFFFF
@FS10000125:23:BPA73012-1407:1:1101:6990:1310 1:N:0:15
GGGGTAACTTCGTCGAGCACGCTCAATTAACAAGATCGGAAGAGC
+
F,,FFFFFFF:F:FFFF:FFFF,FF:F,FFFFFFF:,FFFFFFF:
@FS10000125:23:BPA73012-1407:1:1101:7010:1310 1:N:0:15
GGGTCGGAACTTCGTCGAGTACGCTCAAAAATGTAGATCGGAGAG
+
F:,,FFFFFFFFFFFFFFFFFFFFFFF:FFFFFFFFFFFFFFFFF
@FS10000125:23:BPA73012-1407:1:1101:7130:1310 1:N:0:15
GGGGCTAGAACTTCGTCGAGTACGCTCAAAGGACCAGATCGGAAG
+
F:,FFFFFFF:,:FF:FFFFFFFFF,FFFFFFFFFFFFFFFFFFF
@FS10000125:23:BPA73012-1407:1:1101:8020:1310 1:N:0:15
GGGAGTGGAAACTTCGTCGAGTACGCTCAATTTACTAGATCGGAA
+
FFF:FFFFFFFF::FFF:FFFF:FFFF:FFFFFFF:FFFF,FFFF
@FS10000125:23:BPA73012-1407:1:1101:8200:1310 1:N:0:15
GGGGTTTAACTTCGTCGAGTACGCTCAAGTTCCTAGATCGGAAGA
+
FFFFFFFFFF::FFFFFFFFFFFFFFFFFFFFFFFFFFFFFFFFF
@FS10000125:23:BPA73012-1407:1:1101:8400:1310 1:N:0:15
GGGGATATAACTTCGTCGAGTACGCTCAAAACGGAAGATCGGAAG
+
FFFFFFFFFF:,:FF:FFFFFFFFF,FFFFFFFFFFFFFFFFFFF
@FS10000125:23:BPA73012-1407:1:1101:9000:1310 1:N:0:15
GGGCACTAACTTCGTCGAGTACGCTCAATAGGGAAGATCGGAAGA
+
FFFFFFFFFF:,FFFFFFFFFFFFFFF,FFFFFFFFFFFFFFFFF
@FS10000125:23:BPA73012-1407:1:1101:9450:1310 1:N:0:15
GGGGACTAAACTTCGTCGAGTACGCTCAATCCTTTAGATCGGAAG
+
FFFFFFFFFFF::FF:FFFFFFFFF:FFFFFFFFFFFFFFFFFFF
@FS10000125:23:BPA73012-1407:1:1101:10840:1310 1:N:0:15
GGGGGCCGAACTTCGTCGAGTACGCTCAAGTCTATAGATCGGAAG
+
FFFFFFFFFF:,:FF:FFFFFFFFF,FFFFFFFFFFFFFFFFFFF
@FS10000125:23:BPA73012-1407:1:1101:10980:1310 1:N:0:15
GGGGGAGAACTTCGTCGAGTACGCTCGATCAGTAAGATCGGAAGA
+
FFFFFFFFFF::FFFFFFFFFFFFFFFFFFFFFFFFFFFFFFFFF
@FS10000125:23:BPA73012-1407:1:1101:11310:1310 1:N:0:15
GAGTCAGAACTTCGTCGAGTACGCTCAAATTAGAAGATCGGAAGA
+
,,::FF,FFF::FFFFFFFFFFFFFFF:FFF,FFFFFFFFFF:FF
@FS10000125:23:BPA73012-1407:1:1101:11860:1310 1:N:0:15
GGGGATAGAACTTCGTCGAGTACGCTCAAGTGATTAGATCGGAAG
+
FFFFFFFFFF:,,FF,FFFFFFFFF,FFFFFFFFFFFFFFFFFFF
@FS10000125:23:BPA73012-1407:1:1101:12120:1310 1:N:0:15
GGGGTGCAACTTCGTCGAGTACGCTCAAGGAATTAGATCGGAAGA
+
F:,FFFFFFF,,FFFFFFFFFFFFFFF:FFFFFFFFFFFFFFFFF
@FS10000125:23:BPA73012-1407:1:1101:12220:1310 1:N:0:15
GGGGTAAGACCTTCGTCGAGTACGCTCAAACTCCTAGATCGGAAG
+
FFFFFFFFFFF,,FF,FFFFFFFFF,FFFFFFFFFFFFFFFFFFF
@FS10000125:23:BPA73012-1407:1:1101:12610:1310 1:N:0:15
GGGGCCTCAACTTCGTCGAGTACGCTCAAGTGAATAGATCGGAAG
+
F::FFFF,FFFF::F:FF:FFFFFF:FFF,,,FF,FFFFFFFFFF
@FS10000125:23:BPA73012-1407:1:1101:13240:1310 1:N:0:15
GGGGACGAACTTCGTCGAGTACGCTCAAAAACAGAGATCGGAAGA
+
FF,FFFFFFF:,FFFFFFFFFFFFFFF:FFFFFFFFFFFFFFFFF
@FS10000125:23:BPA73012-1407:1:1101:13310:1310 1:N:0:15
GGGGGGGAAACTTCGTCGAGTACGCTCAAAGTAAAAGATCGGAAG
+
F:,F::FFFFF:FFF:FFFFFFFFF,FFFFFFFFFFFFFFFFFFF
@FS10000125:23:BPA73012-1407:1:1101:13720:1310 1:N:0:15
GGGGAATAAACTTCGTCGAGTACGCTCAAATGTTTAGATCGGAAG
+
F:,FFFFFFFF:FFFFFFF,FFFFF:FFFFFFFFFFFFFFFFFFF
@FS10000125:23:BPA73012-1407:1:1101:13870:1310 1:N:0:15
GGGGAACTTCGTCGAGTACGCTCAAACAGGCAGATCGGAAGAGCA
+
FF,F:FF:FFF:FFFFFF,:FFFFFFFF::FFFFF:FFFFFFF,,
@FS10000125:23:BPA73012-1407:1:1101:15450:1310 1:N:0:15
GGGGTGACAACTTCGTCGAGTACGCTCAAAGATGTAGATCGGAAG
+
FFFFFFFFFFF,,FF:FFFFFFFFF,FFFFFFFFFFFFFFFFFFF
@FS10000125:23:BPA73012-1407:1:1101:15820:1310 1:N:0:15
GGGGGGCTAATTTCGTCGAGTACGCTCAAAGATAAAAGATCGGAA
+
FFFFFFFFFF:::FF,FFFFFFFFF,FFFFFFFFFFFFFF,FFFF
@FS10000125:23:BPA73012-1407:1:1101:1330:1320 1:N:0:15
GGGGGGACAACTTCGTCGAGTACGCTCAATCCTAGAGATCGGAAG
+
FFFFFFFFFFF,:FF:FFFFFFFFF:FFFFFFFFFFFFFFFFFFF
@FS10000125:23:BPA73012-1407:1:1101:1920:1320 1:N:0:15
GGGGGACTATCTTCGTCGAGTACGCTCAAAATTGTAGATCGGAAG
+
F:,FFFFFFFF::FFFFFFFFFFFF:FFFFFFFFFFFFFFFFFFF
@FS10000125:23:BPA73012-1407:1:1101:2700:1320 1:N:0:15
GGGGACACAACTTCGTCGAGTACGCTCAAGCGAATAGATCGGAAG
+
FFFFFFFFFF:,:FF:FFFFFFFFF,FFFFFFFFFFFFFFFFFFF
@FS10000125:23:BPA73012-1407:1:1101:2860:1320 1:N:0:15
GGGGTTTAACTTCGTCGAGTACGCTCAACAATCAAGATCGGAAGA
+
FFFF:FFFFFF::FFFFFFFFFFFFFFFFFFFFFFFFFFFFFFFF
@FS10000125:23:BPA73012-1407:1:1101:4540:1320 1:N:0:15
GGGGTCCGATCTTCGTCGAGTACGCTCAAAAGTGTAGATCGGAAG
+
FFFFFFFFFF:,:FF:FFFFFFFFF,FFFFFFFFFFFFFFFFFFF
@FS10000125:23:BPA73012-1407:1:1101:4580:1320 1:N:0:15
GGGGTATCAACTTCGTCGAGTACGCTCAACAAAAAAGATCGGAAG
+
FFFFFFFFFF:,:FF,FFFFFFFFF,FFFFFFFFFFFFFFFFFFF
@FS10000125:23:BPA73012-1407:1:1101:4690:1320 1:N:0:15
GGGGTGGAAACTTCGTCGAGTACGCTCAAAAGAGTAGATCGGGAG
+
F:,FFFFFFF:::FFFFFFFFFFFF,FFFFFFFFFFFFFFFFFFF
@FS10000125:23:BPA73012-1407:1:1101:4740:1320 1:N:0:15
GGGGCAGAACTTCGTCGAGACGCTCAAAGTATTAGATCGGAAGAG
+
FFFFFFFFFFF:FFFFFFFFFFFFFFFFFFFFFFFF,FFF,FFFF
@FS10000125:23:BPA73012-1407:1:1101:4800:1320 1:N:0:15
GGGGAACTTCGTCGAGTACGCTCAATCCAGGAGATCGGAAGAGCA
+
F:,FFFFFFFF,:FFFFF,,FFF:FFF:FFFFFFF,FFFFFFF,,
@FS10000125:23:BPA73012-1407:1:1101:6260:1320 1:N:0:15
GGGGGCGCAACTTCGTCGAGTACGCTCAATCTGAGAGATCGGAAG
+
FFFFFFFFFF,,,FF,FFFFFFFFF,FFFFFFFFFFFFFFFFFFF
@FS10000125:23:BPA73012-1407:1:1101:6370:1320 1:N:0:15
GGGGGAACTTCGTCGAGTACGCTCAAAGTATTAGATCGGAAGAGC
+
FFFFFFFFFF:F,FFFF:FFFF,FF:FFFFFFFFF:,FFFFFFF:
@FS10000125:23:BPA73012-1407:1:1101:7380:1320 1:N:0:15
GGGGCGGTAACCTTCGTCGAGTACGCTCAAGCGAAAAGATCGGAA
+
FFFFF,FFFFFF:FFFF:FFFF,FFFF:FFFFFF:F:FFF,FFFF
@FS10000125:23:BPA73012-1407:1:1101:7390:1320 1:N:0:15
GGGGCAGCAACTTCGTCGAGTACGCTCAATACTTAAGATCGGAAG
+
F:,FFFFFFF:,:FF,FFF:FFFFF,FFFFFFFFFFFFFFFFFFF
@FS10000125:23:BPA73012-1407:1:1101:7460:1320 1:N:0:15
GGGGTAACAACTTCGTCGAGTACGCTCAACATTATAGATCGGAAG
+
F:F:,FF,F::FFF,FF,F::,F,FFFFF,,FF,FF,,,FF:FF,
@FS10000125:23:BPA73012-1407:1:1101:7530:1320 1:N:0:15
GGGGGGTCAAACCTTCGTCGAGTACGCTCAAAGGTCTAGATCGGA
+
FF,FFFFFFFFFF:FFF:,FFF:FFFFFFFFFFFF,,FFF:,FFF
@FS10000125:23:BPA73012-1407:1:1101:7720:1320 1:N:0:15
GGGGGCTGAACTTCGTCGAGTACGCTCAAATGGACAGATCGGAAG
+
FFFFFFFFFFF::FF:FFFFFFFFF,FFFFFFFFFFFFFFFFFFF
@FS10000125:23:BPA73012-1407:1:1101:8640:1320 1:N:0:15
GGGGAAGCAACTTCGTCGAGTACGCTCAAAGTGAGAGATCGGAAG
+
F:,,FF,:FFFFFF:FF:F:::F:FFFFF,FF:F:FFF:FFFFF,
@FS10000125:23:BPA73012-1407:1:1101:9130:1320 1:N:0:15
GGGGAGCTAACTTCGTCGAGTACGCTCAAGTGATCAGATCGGAAG
+
F:FFFFFFFFF,FFFFFFF,FFFFF:FFFFFFFFFFFFFFFFFFF
@FS10000125:23:BPA73012-1407:1:1101:10120:1320 1:N:0:15
GGGGGGAGAACTTCGTCGAGTACGCTCAAGGGCAAAGATCGGAAG
+
F,FF:FFFFF:,:FF:FFFFFFFFF,FFFFFFFFFFFFFFFFFFF
@FS10000125:23:BPA73012-1407:1:1101:10990:1320 1:N:0:15
GGGGTTGCAACTTCGTCGAGTACGCTCAATTACCTAGATCGGAAG
+
F,,FFFFFFF:::FF:FFF:FFFFF,FFFFFFFFFFFFFFFFFFF
@FS10000125:23:BPA73012-1407:1:1101:11080:1320 1:N:0:15
GGGCAGCAACTTCGTCGAGTACGCTCAAGTAACCAGATCGGAAGA
+
F,::FFFFFF:,FFFFFFFFFFFFFFFFFFFFFFFFFFFFFFFFF
@FS10000125:23:BPA73012-1407:1:1101:11130:1320 1:N:0:15
GGGGATTCAACTTCGTCGAGTACGCTCAACACTGTAGATCGGAAG
+
F,,FFFFFFF:,,FF:FFFFFFFFF,FFFFFFFFFFFFFFFFFFF
@FS10000125:23:BPA73012-1407:1:1101:12720:1320 1:N:0:15
GGAGATGTAACTTCGTCGAGTACGCTCAACGCTTGAGATCGGAAG
+
:,,FFFFFFFF::FF:FFFFF:FFF,FFFFFFFFFFFFFFFFFFF
@FS10000125:23:BPA73012-1407:1:1101:14780:1320 1:N:0:15
GGGGAACCAACTTCGTCGAGTACGCTCAACACGTTAGATCGGAAG
+
FFFFFFFFFFF:FFFFFFF,FFFFF:FFFFFFFFFFFFFFFFFFF
@FS10000125:23:BPA73012-1407:1:1101:15010:1320 1:N:0:15
GGGGACTAAACTTCGTCGAGTACGCTCAATGGTTTAGATCGGAAG
+
FFFFFFFFFFF::FFFFFFFFFFFF,FFFFFFFFFFFFFFFFFFF
@FS10000125:23:BPA73012-1407:1:1101:15420:1320 1:N:0:15
GGGGCGTAAACTTCGTCGAGTACGCTCAACTACTTAGATCGGAAG
+
FFFFFFFFFFFF:FF:FFFFFFFFF,FFFFFFFFFFFFFFFFFFF
@FS10000125:23:BPA73012-1407:1:1101:15720:1320 1:N:0:15
GGGGCCGGAACTTCGTCGAGTACGCTCAATTTTTTAGATCGGAAG
+
FF:FFFFFFFF,:FF:FFFFFFFFF,FFFFFFFFFFFFFFFFFFF
@FS10000125:23:BPA73012-1407:1:1101:15980:1320 1:N:0:15
GGGGGCATAACTTCGTCGAGTACGCTCAATGCCCAAGATCGGAAG
+
FFFFFFFFFFF,,FF:FFFFFFFFF,FFFFFFFFFFFFFFFF:FF
@FS10000125:23:BPA73012-1407:1:1101:1090:1330 1:N:0:15
GGGGGGGTAACTTCGTCGAGTACGCTCAAAAAAAAAGATCGGAAG
+
FFFFFFFFFFF::FF:FFFFFFFFF,FFFFFFFFFFFFFFFFFFF
@FS10000125:23:BPA73012-1407:1:1101:2010:1330 1:N:0:15
GGGGGCCAAACTTCGTCGAGTACGCTCAAAGCAAAAGATCGGAAG
+
FFFFFFFFFF:::FF:FFFFFFFFF:FFFFFFFFFFFFFFFFFFF
@FS10000125:23:BPA73012-1407:1:1101:2470:1330 1:N:0:15
GGGGGACTATCTTCGTCGAGTACGCTCAAAATTGTAGATCGGAAG
+
FF:FFFFFFF:::FF:FFFFFFFFF,FFFFFFFFFFFFFFFFFFF
@FS10000125:23:BPA73012-1407:1:1101:2530:1330 1:N:0:15
GGGGTAATAACTTCGTCGAGTACGCTCAATGGGACAGATCGGAAG
+
FFFFFFFFFF:,,FF:FFFFFFFFF,FFFFFFFFFFFFFFFFFFF
@FS10000125:23:BPA73012-1407:1:1101:2930:1330 1:N:0:15
GGCGTGTCAACTTCGTCGAGTACGCTCAACCAGCGAGATCGGAAG
+
F:,FFFFFFFF::FF:FFFFFFFFF,FFFFFFFFFFFFFFFFFFF
@FS10000125:23:BPA73012-1407:1:1101:3530:1330 1:N:0:15
GGGGGACTCAACTTCGTCGAGTACGCTCAAATTTAAAGATCGGAA
+
F::FFFFFFF:,,:FFF:FFFF:FF:F:FFFFFFFFFFFF,FFFF
@FS10000125:23:BPA73012-1407:1:1101:4400:1330 1:N:0:15
GGGGCTGCAACTTCGTCGAGTACGCTCAATGTGACAGATCGGAAG
+
FFFFFFFFFF:,,:F,FFFF:FFFF,FFFFFFFFF:FFFFFFFFF
@FS10000125:23:BPA73012-1407:1:1101:4490:1330 1:N:0:15
GGGGACTTAACTTCGTCGAGTACGCTCAATCACCAAGATCGGAAG
+
FFFFFFFFFF:,,FF:FFFFFFFFF,FFFFFFFFFFFFFFFFFFF
@FS10000125:23:BPA73012-1407:1:1101:5520:1330 1:N:0:15
GGGGTAACAACTTCGTCGAGTACGCTCAATCAAACAGATCGGAAG
+
FF,FFFFFFF:,:FF:FFFFFFFFF,FFFFFFFFFFFFFFFFFFF
@FS10000125:23:BPA73012-1407:1:1101:5970:1330 1:N:0:15
GGGGGTTAAACTTCGTCGAGTACGCTCAAGAGGTAAGATCGGAAG
+
FFFFFFFFFFF,:FF,FFFFFFFFF,FFFFFFFFFFFFFFFFFFF
@FS10000125:23:BPA73012-1407:1:1101:6130:1330 1:N:0:15
GGGGGGGGAACTTCGTCGAGTACGCTCAAGAGATGAGATCGGAAG
+
F::FFFFFFF:::FF:FFFFFFFFF,FFFFFFFFFFFFFFFFFFF
@FS10000125:23:BPA73012-1407:1:1101:6500:1330 1:N:0:15
GGGGTAGCAACTTCGTCGAGTACGCTCAACTAAATAGATCGGAAG
+
FFFFFFFFFF:,:FF:FFFFFFFFF,FFFFFFFFFFFFFFFFFFF
@FS10000125:23:BPA73012-1407:1:1101:6870:1330 1:N:0:15
GGGAGAGAACTTCGTCGAGTACGCTCAAATGATGAGATCGGAAGA
+
F,,:FFFFFF,,FFFFFFFFFFFFFFFFFFFFFFFFFFFFFFFFF
@FS10000125:23:BPA73012-1407:1:1101:7410:1330 1:N:0:15
GGGGTATCAACTTCGTCGAGTACGCTCAATGACCCAGATCGGAAG
+
FFFFFF,:FFF::FF:FFFFFFFFF,FFF,,F,,,FFFFFFFFFF
@FS10000125:23:BPA73012-1407:1:1101:7930:1330 1:N:0:15
GGGGAAACAACTTCGTCGAGTACGCTCAAAACCAGAGATCGGAAG
+
FFFFFFFFFF:::FF:FFFFFFFFF,FFFFFFFFFFFFFFFFFFF
@FS10000125:23:BPA73012-1407:1:1101:8400:1330 1:N:0:15
GGGGAACTTCGTCGAGTACGCTCAAGGATATAGATCGGAAGAGCA
+
FF:FFFFFFFF,FFFFFF,,FFFFFFFFFFFFFFF,FFFFFFF,,
@FS10000125:23:BPA73012-1407:1:1101:8500:1330 1:N:0:15
GGGAGATAACTTCGTCGAGTACGCTCAACAAGGCAGATCGGAAGA
+
FFFFFFFFFF:::FFFFFFFFFFFFFFFFFFFFFFFFFFFFFFFF
@FS10000125:23:BPA73012-1407:1:1101:8690:1330 1:N:0:15
GGGGTACAAACTTCGTCGAGTACGCTCAATGGTATAGATCGGAAG
+
FFFFFFFFFFF,:FF,FFFFFFFFF,FFFFFFFFFFFFFFFFFFF
@FS10000125:23:BPA73012-1407:1:1101:8810:1330 1:N:0:15
GGGGTGGCAACTTCGTCGAGTACGCTCAAACAGAAAGATCGGAAG
+
FFFFFF,FFFF:FFFFFFFFFFFFF:FFFFFFFFFFFFFFFFFFF
@FS10000125:23:BPA73012-1407:1:1101:8950:1330 1:N:0:15
GGGGGCCGAACTTCGTCGAGTACGCTCAAACTGGGAGATCGGAAG
+
F,,FFFFFFFF,:FF:FFFFFFFFF,FFFFFFFFFFFFFFFFFFF
@FS10000125:23:BPA73012-1407:1:1101:9520:1330 1:N:0:15
GGGGCACGAACTTCGTCGAGTACGCTCAATCAAACAGATCGGAAG
+
FFFFFFFFFFF,:FF:FFFFFFFFF,FFFFFFFFFFFFFFFFFFF
@FS10000125:23:BPA73012-1407:1:1101:9700:1330 1:N:0:15
GGGGAGGTAACTTCGTCGAGTACGCTCAACAGCCGAGATCGGAAG
+
FFFFFFFFFFF::FF:FFFFFFFFF,FFFFFFFFFFFFFFFFFFF
@FS10000125:23:BPA73012-1407:1:1101:10060:1330 1:N:0:15
GGGGGTAAACTTCGTCGAGTACGCTCAAAGAAAAAGATCGGAAGA
+
FFFFF:FFFF::FFFFFFFFFFFFFFF:FFFFFFFFFFFFFFFFF
@FS10000125:23:BPA73012-1407:1:1101:10900:1330 1:N:0:15
GGGGTGGCAACTTCGTCGAGTACGCTCAAAGTCGGAGATCGGAAG
+
FFFF:F,FFFF:FFFFFFF,FFFFFF:FFFFFF:FFFFFFFFFFF
@FS10000125:23:BPA73012-1407:1:1101:11210:1330 1:N:0:15
GGGGAGAGAACTTCGTCGAGTACGCTCAAGGTGATAGATCGGAAG
+
FFFFFFFFFF:,,FF,FFFFFFFFF,FFFFFFFFFFFFFFFFFFF
@FS10000125:23:BPA73012-1407:1:1101:11380:1330 1:N:0:15
GGGGGCTGAACTTCGTCGAGTACGCTCAAGATATGAGATCGGAAG
+
FFFFFFFFFF:,,FF,FFFFFFFFF,FFFFFFFFFFFFFFFF:FF
@FS10000125:23:BPA73012-1407:1:1101:12730:1330 1:N:0:15
GGGGCTGGAACTTCGTCGAGTACGCTCAAGCTATGAGATCGGAAG
+
F,,FFFFFFFF,:FF:FFFFFFFFF,FFFFFFFFFFFFFFFFFFF
@FS10000125:23:BPA73012-1407:1:1101:13800:1330 1:N:0:15
GGGGCCCGAACTTCGTCGAGTACGCTCAATTAAGTAGATCGGAAG
+
FFFFFFFFFFF::FF,FFFFFFFFF,FFFFFFFFFFFFFFFFFFF
@FS10000125:23:BPA73012-1407:1:1101:14350:1330 1:N:0:15
GGGGGCCTAACTTCGTCGAGTACGCTCAAGCAGTGAGATCGGAAG
+
FFFFFFFFFFF,,FF,FFFFFFFFF,FFFFFFFFFFFFFFFFFFF
@FS10000125:23:BPA73012-1407:1:1101:15080:1330 1:N:0:15
GGGGTAGAAACTTCGTCGAGTACGCTCAACGCATTAGATCGGAAG
+
FFFFFFFFFFFF:FF,FFFFFFFFF,FFFFFFFFFFFFFFFFFFF
@FS10000125:23:BPA73012-1407:1:1101:15810:1330 1:N:0:15
GGGGGGTTAACTTCGTCGAGTACGCTCAAATACAGAGATCGGAAG
+
FFFFFFFFFFF,:FF,FFFFFFFFF,FFFFFFFFFFFFFFFFFFF
@FS10000125:23:BPA73012-1407:1:1101:1430:1340 1:N:0:15
GGGGGCGGAAACTTCGTCGAGTACGCTCAAGGGTTAAGATCGGAA
+
F:,FFFFFFFFF::FFF,FFFF:FFFF:FFFFFFFFFFFF,:FFF
@FS10000125:23:BPA73012-1407:1:1101:3260:1340 1:N:0:15
GGGGAAGTAACTTCGTCGAGTACGCTCAATGTTCGAGATCGGAAG
+
FFFFFFFFFF,,,FF:FFFFFFFFF,FFFFFFFFFFFFFFFFFFF
@FS10000125:23:BPA73012-1407:1:1101:3530:1340 1:N:0:15
GGGGCAAAAACTTCGTCGAGTACGCTCAAATGATAAGATCGGAAG
+
FF,FFFF,FFF::FF:FFFFFFFFF,FFFFFFFFFFFFFFFFFFF
@FS10000125:23:BPA73012-1407:1:1101:4860:1340 1:N:0:15
GGGGACACAACTTCGTCGAGTACGCTCAATTAGTCAGATCGGAAG
+
FFFFFFFFFF:,:FFFFFFFFFFFF,FFFFFFFFFFFFFFFFF:F
@FS10000125:23:BPA73012-1407:1:1101:5030:1340 1:N:0:15
GGGGCTTGAACTTCGTCGAGTACGCTCAATTGGTAAGATCGGAAG
+
:,,FFFFFFF:::FF:FFFFFFFFF,FFFFFFFFFFFFFFFFFFF
@FS10000125:23:BPA73012-1407:1:1101:5210:1340 1:N:0:15
GGGGCTATAACTACGTCGAGTACGCTCAAGTCTATAGATCGGAAG
+
FF:FFFFFFF:FFFF:FFFFFFFFF,FFFFFFFFFFFFFFFFFFF
@FS10000125:23:BPA73012-1407:1:1101:5500:1340 1:N:0:15
GGGGGGAAAACTTCGTCGAGTACGCTCAAATACAAAGATCGGAAG
+
FFFFFFFFFF::FFFFFFFFFFFFF,FFFFFFFFFFFFFFFFFFF
@FS10000125:23:BPA73012-1407:1:1101:6020:1340 1:N:0:15
GGGGGCCAAACTTCGTCGAGTACGCTCAATTGATTAGATCGGAAG
+
FFFFFFFFFF:,,FF:FFFFFFFFF,FFFFFFFFFFFFFFFFFFF
@FS10000125:23:BPA73012-1407:1:1101:7620:1340 1:N:0:15
GGGGATGTAACTTCGTCGAGTACGCTCAATTTATCAGGATCGGAA
+
FFFFFFFFF:FF::F,FF:FFFFFF,FFF,,,,,,F:,,,FF:F,
@FS10000125:23:BPA73012-1407:1:1101:7700:1340 1:N:0:15
GGGGGGAACTTCGTCGAGTACGCTCAACCGTAAAGATCGGAAGAG
+
FFFFF,FFF,:FFF:::F:FF:F:FF:::,FFF:FF,,F,F,FFF
@FS10000125:23:BPA73012-1407:1:1101:8540:1340 1:N:0:15
GGGGAACGAACTTCGTCGAGTACGCTCAACTATTCAGATCGGAAG
+
FFFFFFFFFF:,:FF:FFFFFFFFF,FFFFFFFFFFFFFFFFFFF
@FS10000125:23:BPA73012-1407:1:1101:9270:1340 1:N:0:15
GGGGGTGTAACTTCGTCGAGTACGCTCAAATTTTCAGATCGGAAG
+
FFFFFFFFFFF,:FFFFFFFFFFFF,FFFFFFFFFFFFFFFFFFF
@FS10000125:23:BPA73012-1407:1:1101:10410:1340 1:N:0:15
GGGGGGTCAACTTCGTCGAGTACGCTCAACTTTAGAGATCGGAAG
+
FFFFFFFFFF:,:FF:FFFFFFFFF,FFFFFFFFFFFFFFFFFFF
@FS10000125:23:BPA73012-1407:1:1101:10580:1340 1:N:0:15
GGGGGGATAACTTCGTCGAGTACGCTCAAGGATAAAGATCGGAAG
+
FFFFFFFFFF:,:FF,FFFFFFFFF,FFFFFFFFFFFFFFFFFFF
@FS10000125:23:BPA73012-1407:1:1101:11030:1340 1:N:0:15
GGGGAAGGAACTTCGTCGAGTACGCTCAAAAATAAAGATCGGAAG
+
F,:FFFFFFFF,,FF:FFFFFFFFF,FFFFFFFFFFFFFFFFFFF
@FS10000125:23:BPA73012-1407:1:1101:13300:1340 1:N:0:15
GGGGGACTTCGTCGAGTACGCTCAAAAATGGAGATCGGAAGAGCA
+
FFFFFFFFFFF,:FFFFF,,FFFFFF:,FFFFFFF,FFFFFFF,:
@FS10000125:23:BPA73012-1407:1:1101:15580:1340 1:N:0:15
GGGGGGTTCACCTTCGTCGAGTACGCTCAATAAAGGAGATCGGAA
+
FFFFFFFFFF:F,:FFF:FFFF:FFFF:FFFFFFFFFFFF,FFFF
@FS10000125:23:BPA73012-1407:1:1101:16400:1340 1:N:0:15
GGGAAACTTCGTCGAGTACGCTCAATGGTCGAGATCGGAAGAGCA
+
FFFFFFFFFFF:FFFFFF,,FFFFFFFFFFFFFFF,FFFFFFF,,
@FS10000125:23:BPA73012-1407:1:1101:1120:1350 1:N:0:15
GGGGCTTAACTTCGTCGAGTACGCTCAATAATATAGATCGGAAGA
+
FFFFFFFFFF::FFFFFFFFFFFFFFF:FFFFFFFFFFFFFFFFF
@FS10000125:23:BPA73012-1407:1:1101:1650:1350 1:N:0:15
GGGGTTAAAACTTCGTCGAGTACGCTCAACATTCAAGATCGGAAG
+
FFFFFFFFFFF:FFFFFFFFFFFFF:FFFFFFFFFFFFFFFFFFF
@FS10000125:23:BPA73012-1407:1:1101:2470:1350 1:N:0:15
GGGGCTAAACTTCGTCGAGTACGCTCAAAGGAATAGATCGGAAGA
+
F,,FFFFFFF:,FFFFFFFFFFFFFFF:FFFFFFFFFFFFFFFFF
@FS10000125:23:BPA73012-1407:1:1101:2500:1350 1:N:0:15
GGGGTACGAACTTCGTCGAGTACGCTCAAGTGAAGAGATCGGAAG
+
FFFFFFFFFF:,,FF:FFFFFFFFF,FFFFFFFFFFFFFFFFFFF
@FS10000125:23:BPA73012-1407:1:1101:2650:1350 1:N:0:15
GGAGCATGAACTTCGTCGAGTACGCTCAAGGCTGGAGATCGGAAG
+
F,,FFFF:FFF,:FF:FFF,FFFFF:FFFFFFFFFFFFFFFFFFF
@FS10000125:23:BPA73012-1407:1:1101:2810:1350 1:N:0:15
GGGGATCCAATTTCGTCGAGTACGCTCAAATGTAGAGATCGGAAG
+
F,,FF,F,FF:F:FF:FFFFFFFFF,FFF:F:,,:FFFFFFFFFF
@FS10000125:23:BPA73012-1407:1:1101:3180:1350 1:N:0:15
GGGTGGGGAAACTTCGTCGAGTACGCTCAAGGAGTGAGATCGGAA
+
FFF:FFFFFFFF,:FFF:FFFF:FF:F:FFFFFFFFFFFF,FFFF
@FS10000125:23:BPA73012-1407:1:1101:3230:1350 1:N:0:15
GGGGATCGAACTTCGTCGAGTACGCTCAATGTAACAGATCGGAAG
+
F,,FFFFFFF:,,FF:FFFFFFFFF,FFFFFFFFFFFFFFFFFFF
@FS10000125:23:BPA73012-1407:1:1101:3340:1350 1:N:0:15
GGGATCAACTTCGTCGAGTACGCTCAAAGAATAAGATCGGAAGAG
+
FFF:FFFFFF,:F:FFFF:FFFFFFF::FFFFFFFF,FFF:FFFF
@FS10000125:23:BPA73012-1407:1:1101:3740:1350 1:N:0:15
GGGGGTAGAACTTCGTCGAGTACGCTCAATTGTCAAGATCGGAAG
+
FFFFFFFFFFF,,FF,FFFFFFFFF,FFFFFFFFFFFFFFFFFFF
@FS10000125:23:BPA73012-1407:1:1101:4660:1350 1:N:0:15
GGGGACTCAACTTCGTCGAGTACGCTCAAATAATGAGATCGGAAG
+
FFFFFFFFFF,:,FFFFFFFFFFFF:FFFFFFFFFFFFFFFFFFF
@FS10000125:23:BPA73012-1407:1:1101:5040:1350 1:N:0:15
GGGGACAAAACTTCGTCGAGTACGCTCAATCCATCAGATCGGAAG
+
FFF::FFFFF:FFFFFFFF,FFF:FFFFFF:FFF:FFFFFFFFF:
@FS10000125:23:BPA73012-1407:1:1101:5520:1350 1:N:0:15
GGGGGTTAAACTTCGTCAAGTACGCTCAAATAGAAAGATCGGAAG
+
F:,FFFFFFF:,:FF:FFFFFFFFF,FFFFFFFFFFFFFFFFFFF
@FS10000125:23:BPA73012-1407:1:1101:5740:1350 1:N:0:15
GGGGATGAAACTTCGTCGAGTACGCTCAAAGTGCAAGATCGGAAG
+
FFFFFFFFFFF,:FF:FFFFFFFFF,FFFFFFFFFFFFFFFFFFF
@FS10000125:23:BPA73012-1407:1:1101:6670:1350 1:N:0:15
GGGGTGTAAATTTCGTCGAGTACGCTCAAGGTGATAGATCGGAAG
+
F:,FFFFFFFFF:FF:FFFFFFFFF,FFFFFFFFFFFFFFFFFFF
@FS10000125:23:BPA73012-1407:1:1101:6840:1350 1:N:0:15
GGGGGTTGAACTTCGTCGAGTACGCTCAACTAACGAGATCGGAAG
+
FFFFFFFFFF:::FF,FFFFFFFFF,FFFFFFFFFFFFFFFFFFF
@FS10000125:23:BPA73012-1407:1:1101:6970:1350 1:N:0:15
GGGGAAGAAACTTCGTCGAGTACGCTCAAACACTAAGATCGGAAG
+
FFFFFFFFFF:::FF:FFFFFFFFF,FFFFFFFFFFFFFFFFFFF
@FS10000125:23:BPA73012-1407:1:1101:7170:1350 1:N:0:15
GGGACTTCGTCGAGTACGCTCAAAAGTTAAGATCGGAAGAGCACA
+
FFF:FFFFFF:FFFFFFF,:FFFFFFF,FFFFFFFFFFFFF,F,:
@FS10000125:23:BPA73012-1407:1:1101:7230:1350 1:N:0:15
GGGGCAAAACTTCGTCGAGTACGCTCAATCATAAAGATCGGAAGA
+
F,,FFFFFFF,,FFFFFFFFFFFFFFF,FFFFFFFFFFFFFF:FF
@FS10000125:23:BPA73012-1407:1:1101:7370:1350 1:N:0:15
GGGGAGAACTTCGTCGAGTACGCTCAAGCGAGCAGATCGGAAGAG
+
FF:FFFFFFF,FF:FFFF:FFFFFFFFFFFFFFFFF,FFF:FFFF
@FS10000125:23:BPA73012-1407:1:1101:7600:1350 1:N:0:15
GGGGGACCAACTTCGTCGAGTACGCTCAAAGATATAGATCGGAAG
+
FF:FFFFFFF:,:FF:FFFFFFFFF,FFFFFFFFFFFFFFFFFFF
@FS10000125:23:BPA73012-1407:1:1101:7650:1350 1:N:0:15
GGGGAACTAACTTCGTCGAGTACGCTCAAGTCTGTAGATCGGAAG
+
FFFFFFFFFFF,:FF:FFFFFFFFF,FFFFFFFFFFFFFFFFFFF
@FS10000125:23:BPA73012-1407:1:1101:7710:1350 1:N:0:15
GGGGTAAAACTTCGTCGAGTACGCTCAAGATGTCAGATCGGAAGA
+
FF:FFFFFFF::FFFFFFFFFFFFFFFFFFFFFFFFFFFFFFFFF
@FS10000125:23:BPA73012-1407:1:1101:7960:1350 1:N:0:15
GGGGACTTCGTCGAGTACGCTCAATAAACTAGATCGGAAGAGCAC
+
FFFFFFFFFF:FF:FFF:FFFF:F:F,FFFFFFFFFFFFF:F,F:
@FS10000125:23:BPA73012-1407:1:1101:8080:1350 1:N:0:15
GGGAGGCAACTTCGTCGAGTACGCTCAAGCACGGAGATCGGAAGA
+
FFFFFFFFFF::FFFFFFFFFFFFFFFFFFFFFFFFFFFFFFFFF
@FS10000125:23:BPA73012-1407:1:1101:8210:1350 1:N:0:15
GGGGGACCAACTTCGTCGAGTACGCTCAACAAGAAAGATCGGAAG
+
FFFF,:F,FFF::FF:FFFFFFFFF,FFFFFF,:,FFFFFFFFFF
@FS10000125:23:BPA73012-1407:1:1101:8580:1350 1:N:0:15
GGGGTAACAACTTCGTCGAGTACGCTCAACTGATAAGATCGGAAG
+
FFFFFFFFFFF::FF:FFFFFFFFF,FFFFFFFFFFFFFFFFFFF
@FS10000125:23:BPA73012-1407:1:1101:8710:1350 1:N:0:15
GGGGTCGCAACTTCGTCGAGTACGCTCAACAGCTCAGATCGGAAG
+
F:FFFFFFFF::FFF:FFF,FFFFF:FFFFFFFFF,FFFFFFFFF
@FS10000125:23:BPA73012-1407:1:1101:9320:1350 1:N:0:15
GGGGACCTAACTTCGTCGAGTACGCTCAATTGATGAGATCGGAAG
+
FFFFFFFFFF::,FF:FFFFFFFFF,FFFFFFFFFFFFFFFFFFF
@FS10000125:23:BPA73012-1407:1:1101:9360:1350 1:N:0:15
GGGGTGGTAACTTCGTCGAGTACGCTCAAGATAGAAGATCGGAAG
+
FFFFFFFFFFF::FF:FFFFFFFFF:FFFFFFFFFFFFFFFFFFF
@FS10000125:23:BPA73012-1407:1:1101:9460:1350 1:N:0:15
GGGGGGGGTAACTTCGTCGAGTACGCTCAAGCGCCTAGATCGGAA
+
FFFFFFFFFF:F,:FFF:FFFF,FFFFFFFFFFFF,FFFF,FFFF
@FS10000125:23:BPA73012-1407:1:1101:9500:1350 1:N:0:15
GGGGGTTCAACTTCGTCGAGTACGCTCAATATTTTAGATCGGAAG
+
FFFF:F:FFFFFFFFFFFF:F:FFFFFFFFFFFFFFFFFFFFFFF
@FS10000125:23:BPA73012-1407:1:1101:10090:1350 1:N:0:15
GGGGGAAGAACTTCGTCGAGTACGCTCAATGGACTAGATCGGAAG
+
F::FFFFFFF:,:FF:FFFFFFFFF,FFFFFFFFFFFFFFFFFFF
@FS10000125:23:BPA73012-1407:1:1101:10330:1350 1:N:0:15
GGGGCTTAAACTTCGTCGAGTACGCTCAAGTAAAGAGATCGGAAG
+
FFF:F,,FF::FFF:FF,F::,F::F:F,,,,,F,FF::FF,FF,
@FS10000125:23:BPA73012-1407:1:1101:11140:1350 1:N:0:15
GGGGCACGAACTTCGTCGAGTACGCTCAACTAAATAGATCGGAAG
+
FFFF:F::F,:,FF,FF:F::,F,:F:FFFFFFFFF,::FF,FF,
@FS10000125:23:BPA73012-1407:1:1101:12060:1350 1:N:0:15
GGGGCGGTAACTTCGTCGAGTACGCTCAAAAGACAAGATCGGAAG
+
FFFFFFFFFFF:,FF:FFFFFFFFF,FFFFFFFFFFFFFFFFFFF
@FS10000125:23:BPA73012-1407:1:1101:13930:1350 1:N:0:15
GGGACTGAACTTCGTCGAGTACGCTCAAATTGTTAGATCGGAAGA
+
FFFFFFFFFF::FFFFFFFFFFFFFFF:FFFFFFFFFFFFFFFFF
@FS10000125:23:BPA73012-1407:1:1101:14260:1350 1:N:0:15
GGGGTTGAACTTCGTCGAGTACGCTCAATTAGAAAGATCGGAAGA
+
FFFFFFFFFF::FFFFFFFFFFFFFFF:FFFFFFFFFFFFFFFFF
@FS10000125:23:BPA73012-1407:1:1101:14350:1350 1:N:0:15
GGGGAGTTAACTTCGTCGAGTACGCTCAATAACTTAGATCGGAAG
+
F::FFFFFFFF::FF:FFFFFFFFF,FFFFFFFFFFFFFFFFFFF
@FS10000125:23:BPA73012-1407:1:1101:14460:1350 1:N:0:15
GGGGGACCAACTTCGTCGAGTACGCTCAAGCAGGAAGATCGGAAG
+
FFFF,:F:F,,FF,,FF:F,F,F,FF,F::F,,FF::FFF:FFF,
@FS10000125:23:BPA73012-1407:1:1101:15160:1350 1:N:0:15
GGCTCAGAACTTCGTCGAGTACGCTCAATTTCATAGATCGGAAGA
+
,,,FF::FFF::FFFFF::FF:,FFFF:FFFFFFF:FFFF,:F,:
@FS10000125:23:BPA73012-1407:1:1101:16090:1350 1:N:0:15
GGGGCGGTAACCTCGTCGAGTACGCTCAACGGTCTAGATCGGAAG
+
:,,FFFFFFFFF:FF,FF:,FFFFF,FFFF:FFFFFFFFFFFFF:
@FS10000125:23:BPA73012-1407:1:1101:1340:1360 1:N:0:15
GGGGACGCAACTTCGTCGAGTACGCTCAACCTAAAAGATCGGAAG
+
FFFFFF:FFFF:FFFFFFF,FFFFFFFFFFFFFFFFFFFFFFFFF
@FS10000125:23:BPA73012-1407:1:1101:1870:1360 1:N:0:15
GGGGCCGAACTTCGTCGAGTACGCTCAATTATAAAGATCGGAAGA
+
F:,FFFFFFFF:FFFFFFFFFFFFFFF:FFFFFFFFFFFFF:FFF
@FS10000125:23:BPA73012-1407:1:1101:2080:1360 1:N:0:15
GGAGTAAAACTTCGTCGAGTACGCTCAAATCTCAAGATCGGAAGA
+
FF,FFFFFFFFFFFFFFFFFFF:FFFF,FFFFFFFFFFFFF,FF:
@FS10000125:23:BPA73012-1407:1:1101:2100:1360 1:N:0:15
GGGGACAAAACTTCGTCGAGTACGCTCAAAGATTTAGATCGGAAG
+
FFFFFFFFFFF,FFFFFFFFFFFFFFFFFFFF:FFFFFFFFFFFF
@FS10000125:23:BPA73012-1407:1:1101:2560:1360 1:N:0:15
GGGGTGGAACTTCGTCCAGTACGCTCAAACAAATAGATCGGAAGA
+
F:,FFFFFFF,,FFFFFFFFFFFFFFF:FFFFFFFFFFFFFFFFF
@FS10000125:23:BPA73012-1407:1:1101:2770:1360 1:N:0:15
GGGGTGCAACTTCGTCGAGTACGCTCAATTCATTAGATCGGAAGA
+
F,,F::FFFFF:FFFFFFFFFFFFFFF:F:,F,FFFFFFFFFFFF
@FS10000125:23:BPA73012-1407:1:1101:3310:1360 1:N:0:15
GGGGCGGAAACTTCGTCGAGTACGCTCAACAAGTAAGATCGGAAG
+
F,,FFFFFFF:::FF:FFFFFFFFF,FFFFFFFFFFFFFFFFFFF
@FS10000125:23:BPA73012-1407:1:1101:3770:1360 1:N:0:15
GGGGTTCCAACTTCGTCGAGTACGCTCAAACTGGGAGATCGGAAG
+
FF:FFFFFFF:,:FF:FFFFFFFFF,FFFFFFFFFFFFFFFFFFF
@FS10000125:23:BPA73012-1407:1:1101:4280:1360 1:N:0:15
GGGGGACTAACTTCGTCGAGTACGCTCAATGGATCAGATCGGAAG
+
FFFFFFFFFF:,,FF:FFFFFFFFF,FFFFFFFFFFFFFFFFFFF
@FS10000125:23:BPA73012-1407:1:1101:4320:1360 1:N:0:15
GGGGTCGAACTTCGTCGAGTACGCTCAAGTATGGAGATCGGAAGA
+
FF:F,F:FFF,:FFFFFF:F:FFFFFFFFFFFFFF:F,FFFF:,F
@FS10000125:23:BPA73012-1407:1:1101:5540:1360 1:N:0:15
GGGGGAAGAACTTCGTCGAGTACGCTCAAAAAGGAAGATCGGAAG
+
FFFFFFFFFF:,:FF:FFFFFFFFF,FFFFFFFFFFFFFFFFFFF
@FS10000125:23:BPA73012-1407:1:1101:5630:1360 1:N:0:15
GGGGGATCAACTTCGTCGAGTACGCTCAACAGGAAAGATCGGAAG
+
F:,FFFFFFF:,:FF,FFFFFFFFF,FFFFFFFFFFFFFFFFFFF
@FS10000125:23:BPA73012-1407:1:1101:5820:1360 1:N:0:15
GGGACAAACTTCGTCGAGTACGCTCAATCAAGAAGATCGGAAGAG
+
FFFFFFFFFF:FF:FFFF:FFFFFFF::FFFFFFFF,FFF,FFFF
@FS10000125:23:BPA73012-1407:1:1101:6720:1360 1:N:0:15
GGGGAACTTCGTCGAGTACGCTCAATAATCAAGATCGGAAGAGCA
+
FF:FFFFFFFF:FFFFFF,,FFFFFFF:FFFFFFF,FFF:FFF,,
@FS10000125:23:BPA73012-1407:1:1101:7140:1360 1:N:0:15
GGGGGTGCAATTTCGTCGAGTACGCTCAACTTTTTAGATCGGAAG
+
FFFFFFFFFF:::FF:FFFFFFFFF,FFFFFFFFFFFFFFFFFFF
@FS10000125:23:BPA73012-1407:1:1101:8600:1360 1:N:0:15
GGGGCGGACAACTTCGTCGAGTACGCTCAAAATTGAAGATCGGAA
+
FFFFFFFFFFFF:FFFF:FFFF:FFFF:FFFFFFFFFFFF:FFFF
@FS10000125:23:BPA73012-1407:1:1101:8770:1360 1:N:0:15
GGGGTGTGAACTTCGTCGAGTACGCTCAAATGAGAAGATCGGAAG
+
FFFFFFFFFF:,:FF:FFFFFFFFF,FFFFFFFFFFFFFFFFFFF
@FS10000125:23:BPA73012-1407:1:1101:9430:1360 1:N:0:15
GGGGACCTAACTTCGTCGAGTACGCTCAAAGAAACAGATCGGAAG
+
:,,FFFFFFF:::FF:FFFFFFFFF:FFFFFFFFFFFFFFFFFFF
@FS10000125:23:BPA73012-1407:1:1101:9640:1360 1:N:0:15
GGGGAGTGAACTTCGTCGAGTACGCTCAAAGAACAAGATCGGAAG
+
F:,FFFFFFFF:FFFFFFFFFFFFF:FFFFFFFFFFFFFFFFFFF
@FS10000125:23:BPA73012-1407:1:1101:9700:1360 1:N:0:15
GGGGAAAGAACTTCGTCGAGTACGCTCAAAATCTTAGATCGGAAG
+
FFFFFFFFFF:::FF:FFFFFFFFF,FFFFFFFFFFFFFFFFFFF
@FS10000125:23:BPA73012-1407:1:1101:10270:1360 1:N:0:15
GGGGTAGGAACTTCGTCGAGTACGCTCAAGTCACTAGATCGGAAG
+
F,,FFFFFFF:,:FF:FFFFFFFFF,FFFFFFFFFFFFFFFFFFF
@FS10000125:23:BPA73012-1407:1:1101:11570:1360 1:N:0:15
GGGGAAGTAACTTCGTCGAGTACGCTCAAGTGAGGAGATCGGAAG
+
F:,FFFFFFF:,,FF,FFFFFFFFF,FFFFFFFFFFFFFFFFFFF
@FS10000125:23:BPA73012-1407:1:1101:11780:1360 1:N:0:15
GGGGCCCAACTTCGTCGAGTACGCTCAAAGGACAAGATCGGAAGA
+
FFFFFFFFFF,,FFFFFFFFFFFFFFF:FFFFFFFFFFFFFFFFF
@FS10000125:23:BPA73012-1407:1:1101:11810:1360 1:N:0:15
GGGGCAGAAACTTCGTCGAGTACGCTCAATTCGTAAGATCGGAAG
+
:,,FFFFFFF:,,FF:FF:FFFFFF,FFFFFFFFFFFFFFFFFFF
@FS10000125:23:BPA73012-1407:1:1101:12190:1360 1:N:0:15
GGGGTAGTAACTTCGTCGAGTACGCTCAATAAGTAAGATCGGAAG
+
F,,FFF:FFFF::FFFFFF,FFFFF:FF:FFFFFFFFFFFFFFFF
@FS10000125:23:BPA73012-1407:1:1101:13980:1360 1:N:0:15
GGGGACACAACTTCGTCGAGTACGCTCAAGGTTATAGATCGGAAG
+
FFFFFFFFFFF,:FF,FFFFFFFFF,FFFFFFFFFFFFFFFFFFF
@FS10000125:23:BPA73012-1407:1:1101:14510:1360 1:N:0:15
GGGGGCCTAACTTCGTCGAGTACGCTCAAAAAAATAGATCGGAAG
+
FFFFFFFFFF:,,FF,FFFFFFFFF,FFFFFFFFFFFFFFFFFFF
@FS10000125:23:BPA73012-1407:1:1101:14780:1360 1:N:0:15
GGGGCTTGACTTCGTCGAGTACGCTCAACCTGTCAGATCGGAAGA
+
FFF:FF,:FF:FFFFFFFFFFFFFFFFFF,FF:FFFFFFFFFFFF
@FS10000125:23:BPA73012-1407:1:1101:15340:1360 1:N:0:15
GGGGGTAGAACTTCGTCGAGTACGCTCAATAAGGGAGATCGGAAG
+
FFFFFFFFFFF:,FF,FFFFFFFFF,FFFFFFFFFFFFFFFFFFF
@FS10000125:23:BPA73012-1407:1:1101:16340:1360 1:N:0:15
GGGGCTTAACTTCGTCGAGTACGCTCAATGTGTAAGATCGGAAGA
+
FFFFFFFFFFFFFFFF:FFFFFFFFFFFFFFFFFFFF,FFFFFFF
@FS10000125:23:BPA73012-1407:1:1101:1120:1370 1:N:0:15
GGGGCTGAACTTCGTCGAGTACGCTCAAAAAAATAGATCGGAAGA
+
FFFFFFFFFFF:FFFFFFFFFFFFFFFFFFFFFFFFFFFFFFFFF
@FS10000125:23:BPA73012-1407:1:1101:1460:1370 1:N:0:15
GGGGTTTATCTTCGTCGAGTACGCTCAAAATCGGAGATCGGAAGA
+
FFFFFFFFFF::FFFFFFFFFFFFFFFFFFFFFFFFFFFFFFFFF
@FS10000125:23:BPA73012-1407:1:1101:2140:1370 1:N:0:15
GGGGACTAAACTTCGTCGAGTACGCTCAATTGGGAAGATCGGAAG
+
FFFFFFFFFFF::FFFFFFFFFFFF:FFFFFFFFFFFFFFFFFFF
@FS10000125:23:BPA73012-1407:1:1101:2430:1370 1:N:0:15
GGGCAACTTCGTCGAGTACGCTCAACATGTAAGATCGGAAGAGCA
+
FFFFFFFFFFF,:FFFFF,,FFFFFFF,FFFFFFF,FFFFFFF,,
@FS10000125:23:BPA73012-1407:1:1101:3160:1370 1:N:0:15
GGGGGTCTAACTTCGTCGAGTACGCTCAAGAATGGAGATCGGAAG
+
FFFF,,,:FFFF:FFFFFFFFFFFF:FFF,F,:F:FFFFFFFFFF
@FS10000125:23:BPA73012-1407:1:1101:3410:1370 1:N:0:15
GGGGTCATAACTTCGTCGAGTACGCTCAAGTAATAAGATCGGAAG
+
FF:FFFFFFF:,,FF:FFFFFFFFF,FFFFFFFFFFFFFFFFFFF
@FS10000125:23:BPA73012-1407:1:1101:3800:1370 1:N:0:15
GGGGACAAAACTTCGTCGAGTACGCTCAATATTAGAGATCGGAAG
+
FFFFFFFFFFF,,FF:FFFFFFFFF,FFFFFFFFFFFFFFFFFFF
@FS10000125:23:BPA73012-1407:1:1101:3810:1370 1:N:0:15
GGGGCCGGAACTTCGTCGAGTACGCTCAACTGTGGAGATCGGAAG
+
FFFFFFFFFF:::FF:FFFFFFFFF,FFFFFFFFFFFFFFFFFFF
@FS10000125:23:BPA73012-1407:1:1101:4630:1370 1:N:0:15
GGGGAATAAACTTCGTCGAGTACGCTCAAGAAACGAGATCGGAAG
+
F:,FFFFFFFF,:FF:FFFFFFFFF,FFFFFFFFFFFFFFFFFFF
@FS10000125:23:BPA73012-1407:1:1101:5660:1370 1:N:0:15
GGGGATAAAACTTCGTCGAGTACGCTCAATCCCTAAGATCGGAAG
+
FFFFFFFFFFF,:FF:FFFFFFFFF,FFFFFFFFFFFFFFFFFFF
@FS10000125:23:BPA73012-1407:1:1101:5790:1370 1:N:0:15
GGGGATGCAACTTCGTCGAGTACGCTCAAAGATTTAGATCGGAAG
+
FF:FFFFFFF:,:FF,FFFFFFFFF,FFFFFFFFFFFFFFFFFFF
@FS10000125:23:BPA73012-1407:1:1101:5890:1370 1:N:0:15
GGGGATCTAACTTCGTCGAGTACGCTCAACTTGAGAGATCGGAAG
+
FFFFFFFFFFF,:FF:FFFFFFFFF,FFFFFFFFFFFFFFFFFFF
@FS10000125:23:BPA73012-1407:1:1101:6650:1370 1:N:0:15
GGGGATGGATCTTCGTCGAGTACGCTCAAAAGATGAGATCGGAAG
+
FFFFFFFFFF:::FF:FFFFFFFFF,FFFFFFFFFFFFFFFFFFF
@FS10000125:23:BPA73012-1407:1:1101:6740:1370 1:N:0:15
GGGGTCAGATCTTCGTCGAGTACGCTCAAGTTTCCAGATCGGAAG
+
FFFFFFFFFF,,,FFFFFFFFFFFF,FFFFFFFFFFFFFFFFFFF
@FS10000125:23:BPA73012-1407:1:1101:7130:1370 1:N:0:15
GGGCCGTAACTTCGTCGAGTACGCTCAATAATCAAGATCGGAAGA
+
FFFF:::FFF::FFFFFFFFFFFFFFF:FFFFFFFFFFFFFF:FF
@FS10000125:23:BPA73012-1407:1:1101:7190:1370 1:N:0:15
GGGGTCGAAACTTCGTCGAGTACGCTCAAAACATAAGATCGGAAG
+
FF:FFFFFFF::,FF:FFFFFFFFF,FFFFFFFFFFFFFFFFFFF
@FS10000125:23:BPA73012-1407:1:1101:7210:1370 1:N:0:15
GGGAATAACTTCGTCGAGTACGCTCAAAATGGAAGATCGGAAGAG
+
FFFFFFFFFF,FF:FFFF:FFFFFFF:,FFFFFFFF,FFF:FFFF
@FS10000125:23:BPA73012-1407:1:1101:7520:1370 1:N:0:15
GGGGGGTGCAACTTCGTCGAGTACGCTCAAGTGGACAGATCGGAA
+
FFFFFFFFFF::,:FFF:FFFF:FFFF:FFFFFFF,FFFF,FFFF
@FS10000125:23:BPA73012-1407:1:1101:7790:1370 1:N:0:15
GGGGGCAGAAACTTCGTCGAGTACGCTCAATCCAGGAGATCGGAA
+
FFFFFFFFFF::,:FFF:FFFF:FF:F:FFFFFFFFFFFF,FFFF
@FS10000125:23:BPA73012-1407:1:1101:8680:1370 1:N:0:15
GGGCTTAACTTCGTCGAGTACGCTCAATTTTGCAGATCGGAAGAG
+
FFF:FFFFFF,FF:FFFF,FFFFFFF:,FFFFFFFF,FFF,FFFF
@FS10000125:23:BPA73012-1407:1:1101:8720:1370 1:N:0:15
GGGAGCAGCAACTTCGTCGAGTACGCTCAACGTGATAGATCGGAA
+
FFFFFFFFFF::::FFF:FFFF:FF:F:FFFFFFF,FFFF,FFFF
@FS10000125:23:BPA73012-1407:1:1101:8770:1370 1:N:0:15
GGGGTGTGAACTTCGTCGAGTACGCTCAAATGAGAAGATCGGAAG
+
F,:FFFFFFF:,:FF:FFFFFFFFF,FFFFFFFFFFFFFFFFFFF
@FS10000125:23:BPA73012-1407:1:1101:8950:1370 1:N:0:15
TGAGCATAAACTTTATCTTATATACTTTACTATCAATATCACTTC
+
F,,,:FF,FF,F:F,,,,F::FF:F,,FFFFFF,FF:F,,F:FF:
@FS10000125:23:BPA73012-1407:1:1101:9310:1370 1:N:0:15
GGGGTGGGAACTTCGTCGAGTACGCTCAATTATCCAGATCGGAAG
+
FFFF::FFFF:::FF:FFFFFFFFF,FFFFFFFFFFFFFFFFFFF
@FS10000125:23:BPA73012-1407:1:1101:9540:1370 1:N:0:15
GGGGGCATAACTTCGTCGAGTACGCTCAAGATAATAGATCGGAAG
+
FFFFFFFFFF:,,FF:FFFFFFFFF,FFFFFFFFFFFFFFFFFFF
@FS10000125:23:BPA73012-1407:1:1101:9640:1370 1:N:0:15
GGGGGCATAACTTCGTCGAGTACGCTCAAGATAAAAGATCGGAAG
+
F:,FFFFFFF:::FF,FFFFFFFFF,FFFFFFFFFFFFFFFFFFF
@FS10000125:23:BPA73012-1407:1:1101:9710:1370 1:N:0:15
GGGGGTCTAACTTCGTCGAGTACGCTCAAGTATATAGATCGGAAG
+
F,,F:FFFFFF::FF:FFFFFFFFF,FFFFFFFFFFFFFFFFFFF
@FS10000125:23:BPA73012-1407:1:1101:10060:1370 1:N:0:15
GGGAAACAACTTCGTCGAGTACGCTCAAGCAGACAGATCGGAAGA
+
FFF,FFFFFF,,FFFFFFFFFFFFFFFFF:F:FFFFF,FFFFF::
@FS10000125:23:BPA73012-1407:1:1101:10390:1370 1:N:0:15
GGGGGTCGAACTTCGTCGAGTACGCTCAATGGAGAAGATCGGAAG
+
F,,F:FFFFF:,:FF,FFFFFFFFF,FFFFFFFFFFFFFFFFFFF
@FS10000125:23:BPA73012-1407:1:1101:10910:1370 1:N:0:15
GGGGGAACTTCGTCGAGTACGCTCAAATGCAAAGATCGGAAGAGC
+
F,,FFFFFFF:F,FFFF:FFFF,FFFF,FFFFFFF,,FFF:FFF,
@FS10000125:23:BPA73012-1407:1:1101:10980:1370 1:N:0:15
GGGGTACAAACTTCGTCGAGTACGCTCAACTTACAAGATCGGAAG
+
FFFFFFFFFF:,:FF:FFFFFFFFF,FFFFFFFFFFFFFFFFFFF
@FS10000125:23:BPA73012-1407:1:1101:11150:1370 1:N:0:15
GGGGACACAACTTCGTCGAGTACGCTCAAAAGGTTAGATCGGAAG
+
F,,FFFFFFF:,,FF,FFFFFFFFF,FFFFFFFFFFFFFFFFFFF
@FS10000125:23:BPA73012-1407:1:1101:11970:1370 1:N:0:15
GGGGCTGAACTTCGTCGAGTACGCTCAAATATTTAGATCGGAAGA
+
FFFFFFFFFF::FFFFFFFFFFFFFFF:FFFFFFFFFFFFFFFFF
@FS10000125:23:BPA73012-1407:1:1101:13150:1370 1:N:0:15
GGCGCAGCAACTTCGTCGAGTACGCTCAAGATGCAAGATCGGAAG
+
,,,FFFFFFFF:,FF:FF:,FFFFF,FFFFFFFFF::FFFFF::F
@FS10000125:23:BPA73012-1407:1:1101:13220:1370 1:N:0:15
GGAGGATAACTTCGTCGAGTACGTTCAAGTTAAGAGATCGGAAGA
+
FF,FFFFFFF,,FFF:FFFFFFFFFFFFFFFFFFFFFFFFFFFFF
@FS10000125:23:BPA73012-1407:1:1101:13270:1370 1:N:0:15
GTTGAAAAACTTCGTCGAGTACGCTCAAGATTCGAGATCGGAAGA
+
,,F,F:FFFF::FFFFF,FFFF,FFFF,FFFFFFFFFFFF:F,F,
@FS10000125:23:BPA73012-1407:1:1101:13650:1370 1:N:0:15
GGGGCGACAATTTCGTCGAGTACGCTCAATGGTTTAGATCGGAAG
+
FFFFFFFFFF:::FF,FFFFFFFFF,FFFFFFFFFFFFFFFFFFF
@FS10000125:23:BPA73012-1407:1:1101:14900:1370 1:N:0:15
GGGGAAGGAACTTCGTCGAGTACGCTCAATCTGTGAGATCGGAAG
+
FFFFFFFFFFFFFFFFFFF,FFFFFFFFFFFF:FFFFFFFFFFFF
@FS10000125:23:BPA73012-1407:1:1101:15970:1370 1:N:0:15
GGGGGGTGATCTTCGTCGAGTACGCTCAAGGTTAGAGATCGGAAG
+
FFFFFFFFFFF::FF:FFFFFFFFF,FFFFFFFFFFFFFFFFFFF
@FS10000125:23:BPA73012-1407:1:1101:16340:1370 1:N:0:15
GGGGGTGTAACTTCGTCGAGTACGCTCAAGGTGTAGATCGGAAGA
+
FFFFFFFFFFF:,FF:FFFFFFFFF,FFFFFFFFFFF,FFFF:FF
@FS10000125:23:BPA73012-1407:1:1101:16380:1370 1:N:0:15
GGGGATGTAACTTCGTCGAGTACGCTCAACGCTGAAGATCGGAAG
+
FFFFFFFFFFF::FF:FFFFFFFFF,FFFFFFFFFFFFFFFFFFF
@FS10000125:23:BPA73012-1407:1:1101:1240:1380 1:N:0:15
GGGGGATAAACTTCGTCGAGTACGCTCAAGGTAAAAGATCGGAAG
+
FFFFFFFFFFF::FF:FFFFFFFFF:FFFFFFFFFFFFFFFFFFF
@FS10000125:23:BPA73012-1407:1:1101:1260:1380 1:N:0:15
GGGGGCGGAACTTCGTCGAGTACGCTCAAGGATATAGATCGGAAG
+
FFFFFFFFFFF::FF:FFFFFFFFF,FFFFFFFFFFFFFFFFFFF
@FS10000125:23:BPA73012-1407:1:1101:2460:1380 1:N:0:15
GGGGTGGGAACTTCGTCGAGTACGCTCAATGTAGAAGATCGGAAG
+
FFFFFFFFFF:,,FF,FFFFFFFFF,FFFFFFFFFFFFFFFFFFF
@FS10000125:23:BPA73012-1407:1:1101:2830:1380 1:N:0:15
GGGGGTGGAACTTCGTCGAGTACGCTCAAGAAAACAGATCGGAAG
+
F,,FFFFFFF:::FFFFFFFFFFFF,FFFFFFFFFFFFFFFFFFF
@FS10000125:23:BPA73012-1407:1:1101:2990:1380 1:N:0:15
GGAGGTGGAACTTCGTCGAGTACGCTCAATTAACTAGATCGGAAG
+
F,,FFFFFFFFF:FF:FFFFFFFFF,FFFFFFFFFFFFFFFFFFF
@FS10000125:23:BPA73012-1407:1:1101:3160:1380 1:N:0:15
GGGGCAAGAACTTCGTCGAGTACGCTCAATCAGTAAGATCGGAAG
+
FFFFFFFFFFF::FFFFFFFFFFFF:FFFFFFFFFFFFFFFFFFF
@FS10000125:23:BPA73012-1407:1:1101:3530:1380 1:N:0:15
GGGGCTAAAACTTCGTCGGTACGCTCAACATGGAAGATCGGAAGA
+
F:,FFFFFFF:,,FF,FFFFFFFFFFFFFFFFFFFFFFFFFFFFF
@FS10000125:23:BPA73012-1407:1:1101:4270:1380 1:N:0:15
GGGGGCACAACTTCGTCGAGTACGCTCAAATATATAGATCGGAAG
+
FFFFFFFFFF:,,FF:FFFFFFFFF,FFFFFFFFFFFFFFFFFFF
@FS10000125:23:BPA73012-1407:1:1101:4340:1380 1:N:0:15
GGGGTATCAACTTCGTCGAGTACGCTCAAGGAATGAGATCGGAAG
+
FFFFFFFFFF:,,FF:FFFFFFFFF,FFFFFFFFFFFFFFFFFFF
@FS10000125:23:BPA73012-1407:1:1101:4400:1380 1:N:0:15
GGGGTGGAAACTTCGTCGAGTACGCTCAATATAGGAGATCGGAAG
+
FFFFFFFFFF:::FF:FFFFFFFFF,FFFFFFFFFFFFFFFFFFF
@FS10000125:23:BPA73012-1407:1:1101:4420:1380 1:N:0:15
GGGGGGTTAACTTCGTCGAGTACGCTCAACCTCTGAGATCGGAAG
+
FFFFFFFFFF:,:FF:FFFFFFFFF,FFFFFFFFFFFFFFFFFFF
@FS10000125:23:BPA73012-1407:1:1101:4700:1380 1:N:0:15
GGGGTAGTAACTTCGTCGAGTACGCTCAAATGAGAAGATCGGAAG
+
FFFFFFFFFFF,:FF:FFFFFFFFF,FFFFFFFFFFFFFFFFFFF
@FS10000125:23:BPA73012-1407:1:1101:5050:1380 1:N:0:15
GGGGGAACTTCGTCGAGTACGCTCAAAGTTGCAGATCGGAAGAGC
+
FFFFFFFFFF,F,FFFF,FFFF,FF:F,FFFFFFF,,FFF:FFF,
@FS10000125:23:BPA73012-1407:1:1101:5270:1380 1:N:0:15
GGGGGGCTAACTTCGTCGAGTACGCTCAAGTTGGGAGATCGGAAG
+
F,,FFFFFFF,,,FF:FFFFFFFFF,FFFFFFFFFFFFFFFFFFF
@FS10000125:23:BPA73012-1407:1:1101:6190:1380 1:N:0:15
GGGTGCGAACTTCGTCGAGTACGCTCAAAACCCGAGATCGGAAGA
+
F:,:FFFFFF::FFFFFFFFFFFFFFFFFFFFFFFFFFFFFFFFF
@FS10000125:23:BPA73012-1407:1:1101:6660:1380 1:N:0:15
GGGGATAAAACTTCGTCGAGTACGCTCAAGCCAGGAGATCGGAAG
+
FFFFFFFFFFF,:FF:FFFFFFFFF,FFFFFFFFFFFFFFFFFFF
@FS10000125:23:BPA73012-1407:1:1101:7120:1380 1:N:0:15
GGGGCAGTAACTTCGTCGAGTACGCTCAACGATCAAGATCGGAAG
+
FFFFFFFFFF:F:FF:FFFFFFFFF,FFFFFFFFFFFFFFFFFFF
@FS10000125:23:BPA73012-1407:1:1101:7450:1380 1:N:0:15
GGGGTGTAACTTCGTCGAGTACGCTCAACTATGGAGATCGGAAGA
+
F::FFFFFFF:FFFFFFFFFFFFFFFFFFFFFFFFFFFFFFFFFF
@FS10000125:23:BPA73012-1407:1:1101:7690:1380 1:N:0:15
GGGGCCAAAACTTCGTCGAGTACGCTCAATCAAAAAGATCGGAAG
+
FFFFFFFFFFF,:FF:FFFFFFFFF,FFFFFFFFFFFFFFFFFFF
@FS10000125:23:BPA73012-1407:1:1101:8620:1380 1:N:0:15
GGGGAGGTAACTTCGTCGAGTACGCTCAAAGTTGAAGATCGGAAG
+
FFFFFFFFFF:,:FF:FFFFFFFFF,FFFFFFFFFFFFFFFFFFF
@FS10000125:23:BPA73012-1407:1:1101:9020:1380 1:N:0:15
GGGGGCAAAACTTCGTCGAGTACGCTCAAATTGATAGATCGGAAG
+
FFFFFFFFF:FF::F:FFFFFFFFF,:FF,F,F:,FFFFFFFFFF
@FS10000125:23:BPA73012-1407:1:1101:9110:1380 1:N:0:15
GGGGATGAACTTCGTCGAGTACGCTCAACAAAAGAGATCGGAAGA
+
F,,FFFFFFF::FFFFFFFFFFFFFFFFFFFFFFFFFFFFFFFFF
@FS10000125:23:BPA73012-1407:1:1101:9710:1380 1:N:0:15
GGGGAATGAACTTCGTCGAGTACGCTCAAGTTGTAAGATCGGAAG
+
F,,FFFFFFFF,:FF:FFFFFFFFF,FFFFFFFFFFFFFFFFFFF
@FS10000125:23:BPA73012-1407:1:1101:9890:1380 1:N:0:15
GGGGGCTGAACTTCGTCGAGTACGCTCAAAAGTTTAGATCGGAAG
+
FFFFFFFFFF:,:FF:FFFFFFFFF,FFFFFFFFFFFFFFFFFFF
@FS10000125:23:BPA73012-1407:1:1101:10210:1380 1:N:0:15
GGGGAAAACTTCGTCGAGTACGCTCAATCAGGGAGATCGGAAGAG
+
FFFFFFFFFF,FF:FFFF:FFFFFFF::FFFFFFFF,FFF:FFFF
@FS10000125:23:BPA73012-1407:1:1101:10270:1380 1:N:0:15
GGGGAGCAAACTTCGTCGAGTACGCTCAAACAGTCAGATCGGAAG
+
FFFFFFFFFFF::FF,FFFFFFFFF,FFF:FFFFFFFFFFFFFFF
@FS10000125:23:BPA73012-1407:1:1101:10830:1380 1:N:0:15
GGAGGCTTAACTTCGTCGAGTACGCTCAAAGTGGTAGATCGGAAG
+
:,,F,FFFFFF::FF:FFFFFFFFF,FFFFFFFFFFFFFFFFFFF
@FS10000125:23:BPA73012-1407:1:1101:10930:1380 1:N:0:15
GGGGGGGGAACTTCGTCGAGTACGCTCAAGGATAGAGATCGGAAG
+
F:FFFFFFFFF:,FF:FFFFFFFFF,FFFFFFFFFFFFFFFFFFF
@FS10000125:23:BPA73012-1407:1:1101:12390:1380 1:N:0:15
GATGACTGAACTTCGTCGGGTACGCTCAAGACCTTAGATCGGAAG
+
,,:FFF,:F:FFF::FF:F:F:FFFFFF,FFF,FFF:FFFF:FF,
@FS10000125:23:BPA73012-1407:1:1101:13510:1380 1:N:0:15
GGGGCATAACTTCGTCGAGTACGCTCAAATCTTAAGATCGGAAGA
+
FF,FFFFFFF:,FFFFFFFFFFFFFFF:FFFFFFFFFFFFFF:FF
@FS10000125:23:BPA73012-1407:1:1101:13660:1380 1:N:0:15
GGGGAAGGAACTTCGTCGAGTACGCTCAACACTTAAGATCGGAAG
+
FFFFFFFFFFF,:FF:FFFFFFFFF,FFFFFFFFFFFFFFFFFFF
@FS10000125:23:BPA73012-1407:1:1101:14090:1380 1:N:0:15
GGGGGATTAACTTCGTCGAGTACGCTCAAGTGGAAAGATCGGAAG
+
FFFFFFFFFFF::FF:FFFFFFFFF,FFFFFFFFFFFFFFFFFFF
@FS10000125:23:BPA73012-1407:1:1101:14110:1380 1:N:0:15
GGGGAATTACTTCGTCGAGTACGCTCAAACCAACAGATCGGAAGA
+
FFFFFFFFFFFFFFFFFFFFFFFFFFFFFFFFFF:FF,F:FFFFF
@FS10000125:23:BPA73012-1407:1:1101:14210:1380 1:N:0:15
GGGGGATATAACTTCGTCGAGTACGCTCAAATCCCGAGATCGGAA
+
FF,FFFFFFF:F,:FFFFFFFFFFF:::FFFFFFFFFFFF,FFFF
@FS10000125:23:BPA73012-1407:1:1101:14530:1380 1:N:0:15
GGGACAAACTTCGTCGAGTACGCTCAATTATAGAGATCGGAAGAG
+
FFFFFFFFF:,FF:FFFF:FFFFFFF,,FFFFFFFF,FFF,FFFF
@FS10000125:23:BPA73012-1407:1:1101:14660:1380 1:N:0:15
GGGGTACAAACTTCGTCGAGTACGCTCAATACTTAAGATCGGAAG
+
FFFFFFFFFF:,,FF,FFFFFFFFF,FFFFFFFFFFFFFFFFFFF
@FS10000125:23:BPA73012-1407:1:1101:14670:1380 1:N:0:15
GGGAGAGAAATCTTCGTCGAGTACGCTCAACATCGAAGATCGGAA
+
F::FFFFFFFFF,,FFF,FFFF:FFFF:FFFFFFFFFFFF,FFFF
@FS10000125:23:BPA73012-1407:1:1101:15260:1380 1:N:0:15
GGGGTAGGAACTTCGTCGAGTACGCTCAAGGTTCAAGATCGGAAG
+
FFFFFFFFFF::,FF,FFFFFFFFF,FFFFFFFFFFFFFFFFFFF
@FS10000125:23:BPA73012-1407:1:1101:15270:1380 1:N:0:15
GATGAGGAAACTTCGTCGAGTACGCTCAAGGGGTCAGATCGGAAG
+
:,,,F,FFFFFF::F:FF,FFF:FF,FFFFFFFFFFFFFF:FFF:
@FS10000125:23:BPA73012-1407:1:1101:15290:1380 1:N:0:15
GGGGGCGCAACTTCGTCGAGTACGCTCAAGATTGAAGATCGGAAG
+
FFFFFFFFFFF:,FF,FFFFFFFFF,FFFFFFFFFFFFFFFFFFF
@FS10000125:23:BPA73012-1407:1:1101:15580:1380 1:N:0:15
GGGGGGTTCACCTTCGTCGAGTACGCTCAATAAAGGAGATCGGAA
+
FFFFFFFFFF:F,:FFF,FFFF:FFF::FFFFFFFFFFFF,FFFF
@FS10000125:23:BPA73012-1407:1:1101:15600:1380 1:N:0:15
GGGGCAGAAACTTCGTCGAGTACGCTCAAGAGTAGAGATCGGAAG
+
FFFFFFFFFFF:,FF,FFFFFFFFF,FFFFFFFFFFFFFFFFFFF
@FS10000125:23:BPA73012-1407:1:1101:16200:1380 1:N:0:15
GGGGGGCCAACTTCGTCGAGTACGCTCAAATTGGAAGATCGGAAG
+
FFFFFFFFFFF,:FF:FFFFFFFFF,FFFFFFFFFFFFFFFFFFF
@FS10000125:23:BPA73012-1407:1:1101:1960:1390 1:N:0:15
GGGGTGACAACTTCGTCGAGTACGCTCAACAAGATAGATCGGAAG
+
FF,FF,FFFFF:FFFFFFFFFFFFF:FFFFFFFFFFFFFFFFFFF
@FS10000125:23:BPA73012-1407:1:1101:2070:1390 1:N:0:15
GGGGCATGAACTTCGTGGAGTACGCTCAATCCTTCAGATCGGAAG
+
F,,FFFFFFFF,:FFFFFFFFFFFF:FFFFFFFFFFFFFFFFFFF
@FS10000125:23:BPA73012-1407:1:1101:2080:1390 1:N:0:15
GGGGATTTAACTTCGTCGAGTACGCTCAAGACGTTAGATCGGAAG
+
FFFFFFFFFFF,:FF:FFFFFFFFF,FFFFFFFFFFFFFFFFFFF
@FS10000125:23:BPA73012-1407:1:1101:3090:1390 1:N:0:15
GGGGGACTAACTTCGTCGAGTACGCTCAAGGAATAAGATCGGAAG
+
F:,FFFFFFF,,,FF:FFFFFFFFF,FFFFFFFFFFFFFFFFFFF
@FS10000125:23:BPA73012-1407:1:1101:3420:1390 1:N:0:15
GGGGCTCAACTTCGTCGAGTACGCTCAAGAATACAGATCGGAAGA
+
FFFFFFFFFF::FFFFFFFFFFFFFFFFFFFFFFFFFFFFFFFFF
@FS10000125:23:BPA73012-1407:1:1101:4070:1390 1:N:0:15
GGGGTGGTAACTTCGTCGAGTACGCTCAATGGTCAAGATCGGAAG
+
F,,FFFFFFF:::FF:FFFFFFFFF,FFFFFFFFFFFFFFFFFFF
@FS10000125:23:BPA73012-1407:1:1101:4620:1390 1:N:0:15
GGGGCAGCAACTTCGTCGAGTACGCTCAATCTATAAGATCGGAAG
+
FFFFFFFFFF:,:FF:FFFFFFFFF,FFFFFFFFFFFFFFFFFFF
@FS10000125:23:BPA73012-1407:1:1101:4820:1390 1:N:0:15
GGGGGCTCAACTTCGTCGAGTACGCTCAATGCAGGAGATCGGAAG
+
FFFFF,F:F:FF:FF:FF:FFFFFF,FFFFFFFFFFFFFFFFFFF
@FS10000125:23:BPA73012-1407:1:1101:5110:1390 1:N:0:15
GATGGGGCAACTTCGTCGAGTACGCTCAACTAAACAGATCGGAAG
+
,,FF,,,FF:FF:FF:FF:FFFFFF:FFFFFFFFF:FFFF:FFFF
@FS10000125:23:BPA73012-1407:1:1101:5620:1390 1:N:0:15
GGGGTGCAAACTTCGTCGAGTACGCTCAACCGGGAAGATCGGAAG
+
FFFFFFFFFF:,:FF,FFFFFFFFF,FFFFFFFFFFFFFFFFFFF
@FS10000125:23:BPA73012-1407:1:1101:5740:1390 1:N:0:15
GGGGCATCAACTTCGTCGAGTACGCTCAAACTGTTAGATCGGAAG
+
FFFFF:FFF,FF,:F,FF:FFFFFF,:FF,FFF:F:FFFFFFFFF
@FS10000125:23:BPA73012-1407:1:1101:6040:1390 1:N:0:15
GGGGGAGTAACTTCGTCGAGTACGCTCAAATTAAAAGATCGGAAG
+
F,:FFFFFFF:,:FF:FFFFFFFFF,FFFFFFFFFFFFFFFFFFF
@FS10000125:23:BPA73012-1407:1:1101:6180:1390 1:N:0:15
GGGGCTTCAACTTCGTCGAGTACGCTCAATATAATAGATCGGAAG
+
FFFFFFFFFF:,,FF:FFFFFFFFF,FFFFFFFFFFFFFFFFFFF
@FS10000125:23:BPA73012-1407:1:1101:6210:1390 1:N:0:15
GGGGGCTGGAACTTCGTCGAGTACGCTCAAAACATGAGATCGGAA
+
FFFF,F,:FFFF:FFFF:FFFF:FFFF:FFFFFFFFFFFF:FFFF
@FS10000125:23:BPA73012-1407:1:1101:6690:1390 1:N:0:15
GGGGGTAGAACTTCGTCGAGTACGCTCAAACGGTAAGATCGGAAG
+
F:,FFFFFFFF,:FF:FFFFFFFFF,FFFFFFFFFFFFFFFFFFF
@FS10000125:23:BPA73012-1407:1:1101:7250:1390 1:N:0:15
GGGGGTTTAACTTCGTCGAGTACGCTCAATAGTGTAGATCGGAAG
+
FFFFFFFFFF:,:FF,FFFFFFFFF,FFFFFFFFFFFFFFFFFFF
@FS10000125:23:BPA73012-1407:1:1101:7290:1390 1:N:0:15
GGGGACCTCTTCGTCGGGTACGCTCAATAATTCAGATCGGAAGAG
+
FF:FFFFFFF,FF:FFFF:FFFFFFF:,FFFFFFFF:FFF:FFFF
@FS10000125:23:BPA73012-1407:1:1101:8240:1390 1:N:0:15
GGGGTAATAACTTCGTCGAGTACTCTCAAAGGAGGAGATCGGAAG
+
FF,FFFFFFF:::FF:FFFFFFFFF,FFFFFFFFFFFFFFFFFFF
@FS10000125:23:BPA73012-1407:1:1101:8360:1390 1:N:0:15
GGGGGCTCAACTTCGTCGAGTACGCTCAATGTCATAGATCGGAAG
+
FFFF,FFFFF:::FF:FFFFFFFFF,FFFFFFFFFFFFFFFFFFF
@FS10000125:23:BPA73012-1407:1:1101:9330:1390 1:N:0:15
GGGTATGAACTTCGTCGAGTACGCTCAAACCGTGAGATCGGAAGA
+
FFF:FFFFFF::FFFFFFFFFFFFFFFFFFFFFFFFFFFFFFFFF
@FS10000125:23:BPA73012-1407:1:1101:11730:1390 1:N:0:15
GGGGGGCAAAACTTCGTCGAGTACGCTCAATGGTTGAGATCGGAA
+
F,,FFFFFFFFF,:FFF,FFFF:FFFF:FFFFFFFFFFFF,FFFF
@FS10000125:23:BPA73012-1407:1:1101:12260:1390 1:N:0:15
GGGGGTGGAACTTCGTCGAGTACGCTCAACAGAGGAGATCGGAAG
+
FFFFFFFFFFF::FF:FFFFFFFFF,FFFFFFFFFFFFFFFFFFF
@FS10000125:23:BPA73012-1407:1:1101:12740:1390 1:N:0:15
GGGGGTGGTAACTTCGTCGAGTATGCTCAATTTTTGAGATCGGAA
+
FFFFFFFFFF::,:FFF:FFFFFFFFF:FFFFFFFFFFFF,FFFF
@FS10000125:23:BPA73012-1407:1:1101:13460:1390 1:N:0:15
GGGGGCTAACTTCGTCGAGTACGCTCAAAGCAAAAGATCGGAAGA
+
FFFFFFFFFF:,FFFFFFFFFFFFFFF:FFFFFFFFFFFFFFFFF
@FS10000125:23:BPA73012-1407:1:1101:13840:1390 1:N:0:15
GGGTAGGGAACTTCGTCGAGTACGCTCAAAGGACCAGATCGGAAG
+
FF:FFFFFFFF::FF:FFFFFFFFF,FFFFFFFFFFFFFFFFFFF
@FS10000125:23:BPA73012-1407:1:1101:13930:1390 1:N:0:15
GGGGGATTAACTTCGTCGAGTACGCTCAAGTGGAAAGATCGGAAG
+
FFFFFFFFFFF:,FF:FFFFFFFFF,FFFFFFFFFFFFFFFFFFF
@FS10000125:23:BPA73012-1407:1:1101:14220:1390 1:N:0:15
GGGGACTTCGTCGAGTACGCTCAAGTACAAAGATCGGAAGAGCAC
+
FFFFFFFFFF,FF:F:F,FFFFFFF:::FFFFFFFFFFFF:F:F:
@FS10000125:23:BPA73012-1407:1:1101:14380:1390 1:N:0:15
GGGAGACAACTTCGTCGAGTACGCTCAATTCATAAAGATCGGAAG
+
FFFFFFFFFF,:FFFFFFFFFF:FFFF,FFFFFFFFFFFFFFFFF
@FS10000125:23:BPA73012-1407:1:1101:14400:1390 1:N:0:15
GGGGAAGAAACTTCGTCGAGTACGCTCAATCAAGAAGATCGGAAG
+
F,,:F,FFFFFF:FF:FFF:FFFFF,FFFFF::::FFFFFFFFFF
@FS10000125:23:BPA73012-1407:1:1101:15340:1390 1:N:0:15
GGGGACAGAACTTCGTCGAGTACGCTCAAAGTGCTAGATCGGAAG
+
FFFFFFFFFFF::FF:FFFFFFFFF,FFFFFFFFFFFFFFFFFFF
@FS10000125:23:BPA73012-1407:1:1101:16180:1390 1:N:0:15
GGGGGCCCAACTTCGTCGAGTACGCTCAACCTATGAGATCGGAAG
+
FFFFFFFFFFF,:FF:FFFFFFFFF,FFFFFFFFFFFFFFFFFFF
@FS10000125:23:BPA73012-1407:1:1101:16260:1390 1:N:0:15
GGGGGACAACTTCGTCGAGTACGCTCAATGGTGCAGATCGGAAGA
+
FFFFFFFFFF,,FFFFFFFFFFFFFFF:FFFFFFFFFFFFFFFFF
@FS10000125:23:BPA73012-1407:1:1101:1010:1400 1:N:0:15
GGGGCAGTAACTTCGTCGAGTACGCTCAAAATGTAAGATCGGAAG
+
FFFFFFFFFFF::FFFFFFFFFFFF:FFFFFFFFFFFFFFFFFFF
@FS10000125:23:BPA73012-1407:1:1101:1660:1400 1:N:0:15
GGGGCGTAAACTTCGTCGAGTACGCTCAATTTACAAGATCGGAAG
+
FFFFFFFFFFF::FF:FFFFFFFFF,FFFFFFFFFFFFFFFFFFF
@FS10000125:23:BPA73012-1407:1:1101:1740:1400 1:N:0:15
GGGCGGAAACTTCGTCGAGTACGCTCAATTAGCAAGATCGGAAGA
+
FFFFFFFFFF:,FFFFFFFFFFFFFFF,FFFFFFFFFFFFFFFFF
@FS10000125:23:BPA73012-1407:1:1101:1780:1400 1:N:0:15
GGGGCGGCAACTTCGTCGAGTACGCTCAACAATTAAGATCGGAAG
+
FFFFFFFFFF:::FF:FFFFFFFFF,FFFFFFFFFFFFFFFFFFF
@FS10000125:23:BPA73012-1407:1:1101:1860:1400 1:N:0:15
GAAGCAAAAACTTCGTCGAGTACGCTCAATTTGTAAGATCGCAAG
+
,,::F:F:FFFFFFF:FFF,FFFFF,F,FFFFFFF::FFF,:,,F
@FS10000125:23:BPA73012-1407:1:1101:1910:1400 1:N:0:15
GGCGGCTAACTTCGTCGAGTACGCTCAACAAGAAAGATCGGAAGA
+
F:,FFFFFFFFFFFFFFFFFFFFFFFFFFFFFFFFFFFFFFFFFF
@FS10000125:23:BPA73012-1407:1:1101:1950:1400 1:N:0:15
GGGGGCTAACTTCGTCGAGTACGCTCAACAAGAAAGATCGGAAGA
+
F::FFFFFFFF,FFFFFFFFFFFFFFFFFFFFFFFFFFFFFFFFF
@FS10000125:23:BPA73012-1407:1:1101:2330:1400 1:N:0:15
GGGGACTGAACTTCGTCGAGTACGCTCAAAGAAATAGATCGGAAG
+
F:,FFFFFFFF,:FF:FFFFFFFFF,FFFFFFFFFFFFFFFFFFF
@FS10000125:23:BPA73012-1407:1:1101:3430:1400 1:N:0:15
GATGAACGAACTTCGTCGAGTACGCTCAAGGTGCAAGATCGGAAG
+
:,FFFFF:FFFF:FF:FFFFFFFFF:FFFFFFFFFFFFFFF:FFF
@FS10000125:23:BPA73012-1407:1:1101:3760:1400 1:N:0:15
GGGGCGTTAACTTCGTCGAGTACGCTCAAAGATAAAGATCGGAAG
+
FFFFFFFFFFF::FF:FFFFFFFFF,FFFFFFFFFFFFFFFFFFF
@FS10000125:23:BPA73012-1407:1:1101:4010:1400 1:N:0:15
GGGGCGGTAACTTCGTCGAGTACGCTCAAGGACTGAGATCGGAAG
+
F:,FFFFFFFF::FF:FFFFFFFFF,FFFFFFFFFFFFFFFFFFF
@FS10000125:23:BPA73012-1407:1:1101:6400:1400 1:N:0:15
GGGAAACAACTTCGTCGAGTACGCTCAAAAGGGAAGATCGGAAGA
+
F:F:FFFFFF::FFFFFFFFFFFFFFF:FFFFFFFFFFFFFFFFF
@FS10000125:23:BPA73012-1407:1:1101:6610:1400 1:N:0:15
GGGGGGAAAACTTCGTCGAGTACGCTCAATGATGGAGATCGGAAG
+
FFFFFFFFFF:::FF:FFFFFFFFF,FFFFFFFFFFFFFFFFFFF
@FS10000125:23:BPA73012-1407:1:1101:6940:1400 1:N:0:15
GGGGATGTACCTTCGTCGAGTACGCTCAAGGAAAGAGATCGGAAG
+
FFFFFFFFFF:,FFFFFFF,FFFFFFFFFFFF,FFFFFFFFFFFF
@FS10000125:23:BPA73012-1407:1:1101:6970:1400 1:N:0:15
GGGGGAACAACTTCGTCGAGTACGCTCAATTTGGGAGATCGGAAG
+
FFFFFFFFFF:,,FF:FFFFFFFFF,FFFFFFFFFFFFFFFFFFF
@FS10000125:23:BPA73012-1407:1:1101:7240:1400 1:N:0:15
GGGGTCATAACTTCGTCGAGTACGCTCAATGGAGTAGATCGGAAG
+
FFFFFFFFFF:,:FF:FFFFFFFFF,FFFFFFFFFFFFFFFFFFF
@FS10000125:23:BPA73012-1407:1:1101:7880:1400 1:N:0:15
GGGGTCGAAACTTCGTCGAGTACGCTCAAAACATAAGATCGGAAG
+
FF,FFFFFFFF::FF:FFFFFFFFF,FFFFFFFFFFFFFFFFFFF
@FS10000125:23:BPA73012-1407:1:1101:8040:1400 1:N:0:15
GGGAACTTCGTCGAGTACGCTCAATGAAATAGATCGGAAGAGCAC
+
FFFFFFFFFF:FFFFFF,FF:FFFFFF,:FFFFFFFFFFF:F,F,
@FS10000125:23:BPA73012-1407:1:1101:8060:1400 1:N:0:15
GGGATACTTTTTTCCTTCACTACGCTCTTGTTTTTTGATCAAATA
+
FFFF,FFFF,:FFF,,FF,FF,:FF,FF,,,:F,,:FFFFF,,::
@FS10000125:23:BPA73012-1407:1:1101:8470:1400 1:N:0:15
GGGGGCTGAACTTCGTCGAGTACGCTCAATCTACAAGATCGGAAG
+
:,,FFFFFFFF,:FF:FFFFFFFFF,FFFFFFFFFFFFFF:F:FF
@FS10000125:23:BPA73012-1407:1:1101:8600:1400 1:N:0:15
GGGGTGCCAACTTCGTCGAGTACGCTCAAGAGTCAAGATCGGAAG
+
FFFFFFFFFFF:,FF:FFF,FFFFF,FFFFFFFFFFFFFFFFFFF
@FS10000125:23:BPA73012-1407:1:1101:9010:1400 1:N:0:15
GGGGCGGAAACTTCGTCGAGTACGCTCAATTAACGAGATCGGAAG
+
FFFFFF:FFFF:FFFFFFF,FFFFFFFFFFFFFFFFFFFFFFFFF
@FS10000125:23:BPA73012-1407:1:1101:9040:1400 1:N:0:15
GGGAGGCGTAACTTCGTCGAGTACGCTCAACTGGCTAGATCGGAA
+
FFF:FFFFFF:F::FFF:FFFF,FFFF:FFFFFFF:FFFF,FFFF
@FS10000125:23:BPA73012-1407:1:1101:9150:1400 1:N:0:15
GGGGCGAAACTTCGTCGAGTACGCTCAAACACTAAGATCGGAAGA
+
F::FFFFFFF::FFFFFFFFFFFFFFFFFFFFFFFFFFFFFFFFF
@FS10000125:23:BPA73012-1407:1:1101:9210:1400 1:N:0:15
GGGGTGGTAACTTCGTCGAGTACGCTCAAGATAGAAGATCGGAAG
+
FFFFFFFFFFF::FF:FFFFFFFFF,FFFFFFFFFFFFFFFFFFF
@FS10000125:23:BPA73012-1407:1:1101:9290:1400 1:N:0:15
GGGAACTTCGTCGAGTACGCTCAATCGGTTAGATCGGAAGAGCAC
+
FFFFFF::FF:FF:FFF,F:FF:FFFFFFFFFFFFFFF:F:F,F,
@FS10000125:23:BPA73012-1407:1:1101:9350:1400 1:N:0:15
GCTGTTAAACTTCGTCGAGTACGCTCAAATATACAGATCGGAAGA
+
F,,:FFFFFFFFFFFFFFFFFF:FFFF,FFFFFFFFFFFFF,F,:
@FS10000125:23:BPA73012-1407:1:1101:9610:1400 1:N:0:15
GGGGTTTAACTTCGTCGAGTACGCTCAAAACCCTAGATCGGAAGA
+
F,,FFFFFFF,:FFFFFFFFFFFFFFF:FFFFFFFFFFFFFFFFF
@FS10000125:23:BPA73012-1407:1:1101:10140:1400 1:N:0:15
GGGGGGTATCTTCGTCGAGTACGCTCAAACGATAAGATCGGAAGA
+
FFFFFFFFFF::FFFFFFFFFFFFFFFFFFFFFFFFFFFFFFFFF
@FS10000125:23:BPA73012-1407:1:1101:10320:1400 1:N:0:15
GGGGGTTGAACTTCGTCGAGTACGCTCAACGTTTAAGATCGGAAG
+
FFFFFFFFFF:::FF:FFFFFFFFF,FFFFFFFFFFFFFFFFFFF
@FS10000125:23:BPA73012-1407:1:1101:11160:1400 1:N:0:15
GGGGCATGAACTTCGTCGAGTACGCTCAAACGTGAAGATCGGAAG
+
FFFFFFFFFF:,,FF:FFFFFFFFF,FFFFFFFFFFFFFFFFFFF
@FS10000125:23:BPA73012-1407:1:1101:11210:1400 1:N:0:15
GGGGACACAACTTCGTCGAGTACGCTCAAAAGGTTAGATCGGAAG
+
F:,FFFFFFF:,,FF,FFFFFFFFF,FFFFFFFFFFFFFFFFFFF
@FS10000125:23:BPA73012-1407:1:1101:11530:1400 1:N:0:15
GGATCTGAACTTCGTCGAGTACGCTCAAAGAGAAAGATCGGAAGA
+
:,,,FFFFFFF:FFFFFFFFFFFFFFFFFFFFFFFFFFFFFFFFF
@FS10000125:23:BPA73012-1407:1:1101:11610:1400 1:N:0:15
GGGGACTAAACTTCGTCGAGTACGCTCAAATACACAGATCGGAAG
+
::,FFFFFFF:,,FF,FFFFFFFFF,FFFFFFFFFFFFFFFFFFF
@FS10000125:23:BPA73012-1407:1:1101:11650:1400 1:N:0:15
GGGGGCGCAACTTCGTCGAGTACGCTCAAACTGATAGATCGGAAG
+
F:,FFFFFFF:,,FF,FFFFFFFFF,FFFFFFFFFFFFFFFF:FF
@FS10000125:23:BPA73012-1407:1:1101:12820:1400 1:N:0:15
GGGGACAAAACTTCGTCGAGTACGCTCAAACCGGAAGATCGGAAG
+
FFFFFFFFFF:::FF:FFFFFFFFF,FFFFFFFFFFFFFFFFFFF
@FS10000125:23:BPA73012-1407:1:1101:13650:1400 1:N:0:15
GGGGAACGAACTTCGTCGAGTACGCTCAATTTAATAGATCGGAAG
+
FFFFFFFFFFF,:FF:FFFFFFFFF,FFFFFFFFFFFFFFFFFFF
@FS10000125:23:BPA73012-1407:1:1101:13770:1400 1:N:0:15
GGGGCACAACTTCGTCGAGTACGCTCAAGCGGGTAGATCGGAAGA
+
FFFFFFFFFF,,FFFFFFFFFFFFFFFFFFFFFFFFFFFFFFFFF
@FS10000125:23:BPA73012-1407:1:1101:14020:1400 1:N:0:15
GGGGTAGCAGCTTCGTCGAGTACGCTCAATGACATAGATCGGAAG
+
FFFFFF,FFFFFFF:FFFF:::F,FFFFFF:FFFFFFF:FFFFF:
@FS10000125:23:BPA73012-1407:1:1101:14120:1400 1:N:0:15
GGGGCATTAACTTCGTCGAGTACGCTCAAACTAATAGATCGGAAG
+
FFFFFFFFFFF::FFFFFF:FFFFF,FFFFFFFFFFFFFFFFFFF
@FS10000125:23:BPA73012-1407:1:1101:14350:1400 1:N:0:15
GGGGGCTGAACTTCGTCGAGTACGCTCAACTTGGAAGATCGGAAG
+
FFFFFFFFFFF::FF:FFFFFFFFF,FFFFFFFFFFFFFFFFFFF
@FS10000125:23:BPA73012-1407:1:1101:15720:1400 1:N:0:15
GGGGTAGAAACTTCGTCGAGTACGCTCAATAGAGTAGATCGGAAG
+
F:,FFFFFFFF::FF:FFFFFFFFF,FFFFFFFFFFFFFFFFFFF
@FS10000125:23:BPA73012-1407:1:1101:16110:1400 1:N:0:15
GGGGGGTTAACTTCGTCGAGTACGCTCAATAGAGTAGATCGGAAG
+
F,,F,FFFFFF,,FF:FFF,FFFFF,FFFFFFFFFFFFFFFFFFF
@FS10000125:23:BPA73012-1407:1:1101:16440:1400 1:N:0:15
GGGGGTGAAACTTCGTCGAGTACGCTCAACTGATGAGATCGGAAG
+
FFFFFFFFFFF::FF:FFFFFFFFF,FFFFFFFFFFFFFFFFFFF
@FS10000125:23:BPA73012-1407:1:1101:2180:1410 1:N:0:15
GGGGCCGCAACTTCGTCGAGAACGCTCAAAGTCGGAGATCGGAAG
+
FFFFFFFFFFFF:FF:FFFFFFFFF,FFFFFFFFFFFFFFFFFFF
@FS10000125:23:BPA73012-1407:1:1101:2330:1410 1:N:0:15
GGGGGGATAACTTCGTCGAGTACGCTCAAGTAACTAGATCGGAAG
+
FFFFFFFFFFF,:FF:FFFFFFFFF:FFFFFFFFFFFFFFFFFFF
@FS10000125:23:BPA73012-1407:1:1101:2360:1410 1:N:0:15
GATGACAGAACTTCGTCGAGTACGCTCAAATAAGGAGATCGGAAG
+
,,FFFFFFFFF:::F,FFF,FF:FF,:FFFFFFFF:,FFF,FF:,
@FS10000125:23:BPA73012-1407:1:1101:3290:1410 1:N:0:15
GGGGGCTTAACTTCGTCGAGTACGCTCAAGGTCGGAGATCGGAAG
+
FF:F:FFFFF:::FFFFFFFFFFFF,FFFFFFFFFFFFFFFFFFF
@FS10000125:23:BPA73012-1407:1:1101:3360:1410 1:N:0:15
GGGGGAGAACTTCGTCGAGTACGCTCAATAATATAGATCGGAAGA
+
FFFFFFFFFF::FFFFFFFFFFFFFFF,FFFFFFFFFFFFFFFFF
@FS10000125:23:BPA73012-1407:1:1101:3920:1410 1:N:0:15
GGGGGGTGAACTTCGTCGAGTACGCTCAAAGGTCGAGATCGGAAG
+
:,,FFF:FFFF::FF:FF:FFFFFF,FFFFFFFFFF:FFFFFFFF
@FS10000125:23:BPA73012-1407:1:1101:3930:1410 1:N:0:15
GGGCTATAACTTCGTCGAGTACGCTCAAGCTTGAAGATCGGAAGA
+
FFFFFFFFFF::FFFFFFFFFFFFFFFFFFFFFFFFFFFFFFFFF
@FS10000125:23:BPA73012-1407:1:1101:4590:1410 1:N:0:15
GGGGGTAGAACTTCGTCGAGTACGCTCAAAACAGTAGATCGGAAG
+
FFFFFFFFFF:,,FF:FFFFFFFFF,FFFFFFFFFFFFFFFFFFF
@FS10000125:23:BPA73012-1407:1:1101:5260:1410 1:N:0:15
GGGGGCATAACTTCGTCGAGTACGCTCAAAACGCAAGATCGGAAG
+
FFFFFFFFFF:,:FF:FFFFFFFFF,FFFFFFFFFFFFFFFFFFF
@FS10000125:23:BPA73012-1407:1:1101:5330:1410 1:N:0:15
GGGGCAACAACTTCGTCGAGTACGCTCAAAATTTTAGATCGGAAG
+
F:,FFFFFFF:,,FF:FFFFFFFFF,FFFFFFFFFFFFFFFFFFF
@FS10000125:23:BPA73012-1407:1:1101:6220:1410 1:N:0:15
GGGGTAGTAACTTCGTCGAGTACGCTCAAATCAAAAGATCGGAAG
+
FFFFFFFFFF:,,FF:FFFFFFFFF,FFFFFFFFFFFFFFFFFFF
@FS10000125:23:BPA73012-1407:1:1101:6320:1410 1:N:0:15
GGGGGCGCAACTTCGTCGAGTACGCTCAAAATTAAAGATCGGAAG
+
FFFFFFFFFF:,:FF:FFFFFFFFF,FFFFFFFFFFFFFFFFFFF
@FS10000125:23:BPA73012-1407:1:1101:6440:1410 1:N:0:15
GGGGCTTCAACTTCGTCGAGTACGCTCAACAGATCAGATCGGAAG
+
FFFFFFFFFFF::FF:FFFFFFFFF,FFFFFFFFFFFFFFFFFFF
@FS10000125:23:BPA73012-1407:1:1101:6490:1410 1:N:0:15
GGGGGTAGAACTTCGTCGAGTACGCTCAAACGGTAAGATCGGAAG
+
FFFFFFFFFFF,:FF:FFFFFFFFF,FFFFFFFFFFFFFFFFFFF
@FS10000125:23:BPA73012-1407:1:1101:6700:1410 1:N:0:15
GGGGAAAGAACTTCGTCGAGTACGCTCAACCAGAGAGATCGGAAG
+
FFFFFFFFFFF,:FF:FFFFFFFFF,FFFFFFFFFFFFFFFFFFF
@FS10000125:23:BPA73012-1407:1:1101:6720:1410 1:N:0:15
GGGGAATAACTTCGTCGAGTACGCTCAATATGAAAGATCGGAAGA
+
FFFFFFFFFF::FFFFFFFFFFFFFFF:FFFFFFFFFFFFFFFFF
@FS10000125:23:BPA73012-1407:1:1101:7940:1410 1:N:0:15
GGGGAGGGAACTTCGTCGAGTACGCTCAAACCAAGAGATCGGAAG
+
FFFFFFFFFF:::FF:FFFFFFFFF,FFFFFFFFFFFFFFFFFFF
@FS10000125:23:BPA73012-1407:1:1101:9220:1410 1:N:0:15
GGGGTAACAACTTCGTCGAGTACGCTCAAGATAACAGATCGGAAG
+
FFFFFFFFFF:,:FF:FFFFFFFFF,FFFFFFFFFFFFFFFFFFF
@FS10000125:23:BPA73012-1407:1:1101:9400:1410 1:N:0:15
GGGGGGATAACTTCGTCGAGTACGCTCAATCTACAAGATCGGAAG
+
FF:FFFFFFF::,FF:FFFFFFFFF:FFFFFFFFFFFFFFFFFFF
@FS10000125:23:BPA73012-1407:1:1101:9450:1410 1:N:0:15
GGGGGCAAAACTTCGTCGAGTACGCTCAAAGTAAGGAGATCGGAA
+
FFFFFFFFFF:::FF:FFFFFFFFF,FFFFFFFFFFFFFF,FFFF
@FS10000125:23:BPA73012-1407:1:1101:9760:1410 1:N:0:15
GGGGGGTCAACTTCGTCGAGTACGCTCAATGAGAAAGATCGGAAG
+
F::FFFFFFF:::FF:FFFFFFFFF,FFFFFFFFFFFFFFFFFFF
@FS10000125:23:BPA73012-1407:1:1101:9860:1410 1:N:0:15
GGGGCTCCAACTTCGTCGAGTACGCTCAAATAGTAAGATCGGAAG
+
FFFFFFFFFFF,,FF:FFFFFFFFF,FFFFFFFFFFFFFFFFFFF
@FS10000125:23:BPA73012-1407:1:1101:9890:1410 1:N:0:15
GGGGAAAGAACTTCGTCGAGTACGCTCAAAATCTTAGATCGGAAG
+
FFFFFFFFFF:,,FF:FFFFFFFFF,FFFFFFFFFFFFFFFFFFF
@FS10000125:23:BPA73012-1407:1:1101:10360:1410 1:N:0:15
GGGATACAACTTCGTATATACGCTCAACGCTTGAGATCGGAAGAG
+
FFFFFFFFFF,,FFFFFF,FFFFFFFF,:FFFFFFF,FFF,FFFF
@FS10000125:23:BPA73012-1407:1:1101:10880:1410 1:N:0:15
GGGGCAGGAACTTCGTCGAGTACGCTCAAATAATCAGATCGGAAG
+
FFFFFFFFFF:,,FF,FFFFFFFFF,FFFFFFFFFFFFFFFFFFF
@FS10000125:23:BPA73012-1407:1:1101:10990:1410 1:N:0:15
GCTGCATCAACTTCGTCGAGTACGCTCAAAATCCAAGATCGGAAG
+
:,,FFFFFFFF:::F:FF:FFFFFF,FFFFFFFFFFFFFF,FF::
@FS10000125:23:BPA73012-1407:1:1101:11620:1410 1:N:0:15
GGGGAGAAAACTTCGTCGAGTACGCTCAATGATAGAGATCGGAAG
+
FFFFFFFFFF:,,FF,FFFFFFFFF,FFFFFFFFFFFFFFFFFFF
@FS10000125:23:BPA73012-1407:1:1101:12000:1410 1:N:0:15
GGGCGTCAACTTCGTCGAGTACGCTCAATGGTATAGATCGGAAGA
+
FF,:FFFFFF::FFFFFFFFFFFFFFF,FFFFFFFFFFFFFFFFF
@FS10000125:23:BPA73012-1407:1:1101:12220:1410 1:N:0:15
GGGGGACAGAACTTCGTCGAGTACGCTCAATATCTAAGATCGGAA
+
FFFFFFFFFFFF,:FFF:FFFF:FF:F:FFFFFFFFFFFF,FFFF
@FS10000125:23:BPA73012-1407:1:1101:12800:1410 1:N:0:15
GGGGGAGTAACTTCGTCGAGTACGCTTAATACCTGAGATCGGAAG
+
FF:FFFFFFF:,,FF:FFFFFFFFF,F:FFFFFFFFFFFFFFFFF
@FS10000125:23:BPA73012-1407:1:1101:13620:1410 1:N:0:15
GGGGGTGGTGACTTCGTCGAGTACGCTCAAACGTTAAGATCGGAA
+
FFFFFFFFFFF:,:FFF:FFFF:FF:::FFFFFFFFFFFF,FFFF
@FS10000125:23:BPA73012-1407:1:1101:14130:1410 1:N:0:15
GGGGAACAAACTTCGTCGAGTACGCTCAAGCTTAAAGATCGGAAG
+
FFFFFFFFFFF,:FF:FFFFFFFFF,FFFFFFFFFFFFFFFFFFF
@FS10000125:23:BPA73012-1407:1:1101:14880:1410 1:N:0:15
GGGGAACCAACTTCGTCGAGTACGCTCAAACCCCAAGATCGGAAG
+
F:,FFFFFFF:,:FF:FFFFFFFFF,FFFFFFFFFFFFFF:F:FF
@FS10000125:23:BPA73012-1407:1:1101:14960:1410 1:N:0:15
GGGGGCTTAACTTCGTCGAGTACGCTCAACCGTGAAGATCGGAAG
+
F:,FFFFFFFF:,FF,FFFFFFFFF,FFFFFFFFFFFFFFFFFFF
@FS10000125:23:BPA73012-1407:1:1101:15180:1410 1:N:0:15
GGGGGGGTAACTTCGTCGAGTACGCTCAAGTGAAAAGATCGGAAG
+
FFFFFFFFFFF:FFFFFFF,FFFFFFFFFFFF:FFFFFFFFFFFF
@FS10000125:23:BPA73012-1407:1:1101:16340:1410 1:N:0:15
GGGGGTAACTTCGTCGAGTACGCTCAAGCCAGGAGATCGGAAGAG
+
FFFF:FFFFF:FFFFFFFFFFFFFFFFFFF:FFFFFF,FFFFFFF
@FS10000125:23:BPA73012-1407:1:1101:16440:1410 1:N:0:15
GGGTGCAAACTTCGTCGAGTACGCTCAACTTGGAAGATCGGAAGA
+
FFFFFFFFFFFFFFFFFFFFFFFFFFFFFFFFFFFFFFFFFFFFF
@FS10000125:23:BPA73012-1407:1:1101:1590:1420 1:N:0:15
GGGGTGCAAACTTCGTCGAGTACGCTCAATCGGTGAGATCGGAAG
+
F,,FFFFFFFF,:FF:FFF:FFFFF:FFFFFFFFFFFFFFF:FFF
@FS10000125:23:BPA73012-1407:1:1101:1630:1420 1:N:0:15
GGGGTAAGACCTTCGTCGAGTACGCTCAAAAAGGTAGATCGGAAG
+
FF,FFFFFFF:,FFFFFFF,FFFFF:FFFFFFFFFFFFFFFFFFF
@FS10000125:23:BPA73012-1407:1:1101:1730:1420 1:N:0:15
GGGGCTTTAACTTCGTCGAGTACGCTCAAGTTGGAAGATCGGAAG
+
FFFFFFFFFFF,:FF:FFFFFFFFF,FFFFFFFFFFFFFFFFFFF
@FS10000125:23:BPA73012-1407:1:1101:1970:1420 1:N:0:15
GGGGACTTAACTTCGTCGAGTACGCTCAAAGAATCAGATCGGAAG
+
FFFFFFFFFF:,:FF:FFFFFFFFF,FFFFFFFFFFFFFFFFFFF
@FS10000125:23:BPA73012-1407:1:1101:3070:1420 1:N:0:15
GGGACTTAACTTCGTCGAGTACGCTCAAAACCATAGATCGGAAGA
+
F,,,FFFFFF:::FFFFFFFFFFFFFF:FFFFFFFFFFFFFFFFF
@FS10000125:23:BPA73012-1407:1:1101:4490:1420 1:N:0:15
GGGGCGTAACTTCGTCGAGTACGCTCAAATAATTAGATCGGAAGA
+
FFFFFFFFFF:,FFFFFFFFFFFFFFF:FFFFFFFFFFFFFFFFF
@FS10000125:23:BPA73012-1407:1:1101:4570:1420 1:N:0:15
GGGGGATCAACTTCGTCGAGTACGCTCAAAAAGGTAGATCGGAAG
+
FF:FFFFFFF:,:FF:FFFFFFFFF,FFFFFFFFFFFFFFFFFFF
@FS10000125:23:BPA73012-1407:1:1101:4640:1420 1:N:0:15
GGGGGGAAAACTTCGTCGAGTACGCTCAATAGTCAAGATCGGAAG
+
FFFFFFFFFFF,:FF:FFFFFFFFF,FFFFFFFFFFFFFFFFFFF
@FS10000125:23:BPA73012-1407:1:1101:5370:1420 1:N:0:15
GGGGCTGAAACTTCGTCGAGTACGCTCAAACATGTAGATCGGAAG
+
F::FFFFFFFF:FFFFFFFFFFFFF:FFFFFFFFFFFFFFFFFFF
@FS10000125:23:BPA73012-1407:1:1101:5630:1420 1:N:0:15
GGGGCGAAAACTTCGTCGAGTACGCTCAAGGGATGAGATCGGAAG
+
FF:FFFFFFFF,,FF,FFFFFFFFF,FFFFFFFFFFFFFFFFFFF
@FS10000125:23:BPA73012-1407:1:1101:7190:1420 1:N:0:15
GGGCAAGAATTTCGTCGAGTACGCTCAAAGAATAAGATCGGAAGA
+
FF:FFFFFFFFFFFFFFFFFFFFFFFF:FFFFFFFFFFFFFFFFF
@FS10000125:23:BPA73012-1407:1:1101:7360:1420 1:N:0:15
GCCGATTGAACTTCGTCGAGTACGCTCAAAATGTGAGATCGGAAG
+
:,FFFFFFFFF:F:F:FF,:FFFFF:F:FFFFFFFF:FFFF:F,F
@FS10000125:23:BPA73012-1407:1:1101:7470:1420 1:N:0:15
GGGAGCAGGAACTTCGTCGAGTACGCTCAAGAAATCAGATCGGAA
+
F:,FFFFFFFFF::FFF,FFFF:FFFF:FFFFFFF,FFFF,FFFF
@FS10000125:23:BPA73012-1407:1:1101:8070:1420 1:N:0:15
GGGGGCTGAACTTCGTCGAGTACGCTCAAATGGACAGATCGGAAG
+
FF:FFFFFFFF,:FF:FFFFFFFFF,FFFFFFFFFFFFFFFFFFF
@FS10000125:23:BPA73012-1407:1:1101:8380:1420 1:N:0:15
GGGGAGGGAACTTCGTCGAGTACGCTCAAAGTCCCAGATCGGAAG
+
FFFFFFFFFF:,,FF:FFFFFFFFF,FFFFFFFFFFFFFFFFFFF
@FS10000125:23:BPA73012-1407:1:1101:8940:1420 1:N:0:15
GGGGGTATAACTTCGTCGAGTACGCTCAAGTCTTCAGATCGGAAG
+
FFFFFFFFFFF,,FF:FFFFFFFFF,FFFFFFFFFFFFFFFFFFF
@FS10000125:23:BPA73012-1407:1:1101:9220:1420 1:N:0:15
GGGGACGTAACTTCGTCGAGTACGCTCAACGGGTAAGATCGGAAG
+
FFFFFFFFFF:,:FF:FFFFFFFFF,FFFFFFFFFFFFFFFFFFF
@FS10000125:23:BPA73012-1407:1:1101:9360:1420 1:N:0:15
GGGGCTGCAACTTCGTCGAGTACGCTCAACCCTGTAGATCGGAAG
+
FF:FFFFFFFF::FF:FFFFFFFFF,FFFFFFFFFFFFFFFFFFF
@FS10000125:23:BPA73012-1407:1:1101:9410:1420 1:N:0:15
GGGAGCGCAACTTCGTCGAGTTACGCTCAACGTGCAAGATCGGAA
+
FFFFFFFFFF:::FF:FFFFFF,FFFF:FFFFFFFFFFFF:FFFF
@FS10000125:23:BPA73012-1407:1:1101:9470:1420 1:N:0:15
GGGGGAGAAACTTCGTCGAGTACGCTCAATAGTCAAGATCGGAAG
+
FFFFFFFFFFF,:FF:FFFFFFFFF,FFFFFFFFFFFFFFFFFFF
@FS10000125:23:BPA73012-1407:1:1101:9540:1420 1:N:0:15
GGGGCACAACTTCGTCGAGTACGCTCAAACGAGTAGATCGGAAGA
+
FFFFFFFFFF,:FFFFFFFFFFFFFFF:FFFFFFFFFFFFFFFFF
@FS10000125:23:BPA73012-1407:1:1101:9550:1420 1:N:0:15
GGGGTCTGAACTTCGTCGAGTACGCTCAATTGGGAAGATCGGAAG
+
F,,F,:F:FFFF:,FFFF:,FFFFF,FFFFFFFFFFFFFF:FFF:
@FS10000125:23:BPA73012-1407:1:1101:9960:1420 1:N:0:15
GGGAATGAACTTCGTCGAGTACGCTCAACATAAGAGATCGGAAGA
+
FFFFFFFFFF,FFFFFFFFFFFFFFFFFFFFFFFFFFFFFFFFFF
@FS10000125:23:BPA73012-1407:1:1101:9990:1420 1:N:0:15
GGGGCTTTATCTTCGTCGAGTACGCTCAAATTGAGAGATCGGAAG
+
FFFFFFFFFFF,:FF,FFFFFFFFF,FFFFFFFFFFFFFFFFFFF
@FS10000125:23:BPA73012-1407:1:1101:10270:1420 1:N:0:15
GGGGAATCAACTTCGTCGAGTACGCTCAATAGGAAAGATCGGAAG
+
F,,FFFFFFF:,,FF,FFFFFFFFF,FFFFFFFFFFFFFFFFFFF
@FS10000125:23:BPA73012-1407:1:1101:10780:1420 1:N:0:15
GGGGGTAGAAATTCGTCGAGTACGCTCAACAATGGAGATCGGAAG
+
FFFFFFFFFF:,:FF:FFFFFFFFF,FFFFFFFFFFFFFFFFFFF
@FS10000125:23:BPA73012-1407:1:1101:10860:1420 1:N:0:15
GGGTGGAAACTTCGTCGAGTACGCTCAAAAAACAAGATCGGAAGA
+
FFFFFFFFFF::FFF:FFFFFFFFFFF:FFFFFFFFFFFFFF:FF
@FS10000125:23:BPA73012-1407:1:1101:11170:1420 1:N:0:15
GAAGGTGGAACTTCGTCGAGTACGCTCAATACGCAAGATCGGATG
+
,,F:,FF,FFFF,:F:FFFFFFFFF:FFFFFF:FFFFFFF:FF,F
@FS10000125:23:BPA73012-1407:1:1101:11250:1420 1:N:0:15
GGGGCTGGAACTTCGTCGAGTACGCTCAAGTCGTTAGATCGGAAG
+
FFFFFFFFFF,,,FF,FFFFFFFFF,FFFFFFFFFFFFFFFFFFF
@FS10000125:23:BPA73012-1407:1:1101:11860:1420 1:N:0:15
GGGGAGTTAACTTCGTCGAGTACGCTCAAGAAATTAGATCGGAAG
+
FFFFFFFFFFF,,FF,FFFFFFFFF,FFFFFFFFFFFFFFFFFFF
@FS10000125:23:BPA73012-1407:1:1101:12000:1420 1:N:0:15
GGGGAACTTCGTCGAGTACGCTCAATCGACTAGATCGGAAGAGCA
+
F:,FFFFFFFF,:FFFFF,,FFFFF:FFFFFFFFF,FFFFFFF,,
@FS10000125:23:BPA73012-1407:1:1101:12100:1420 1:N:0:15
GGGGCTTAACTTCGTCGAGTACGCTCAATATGGAAGATCGGAAGA
+
FFFFFFFFFF,,FFFFFFFFFFFFFFF,FFFFFFFFFFFFFF:FF
@FS10000125:23:BPA73012-1407:1:1101:13850:1420 1:N:0:15
GGGGGCTAAACTTCGTCGAGTACGCTCAATAATCTAGATCGGAAG
+
FFFFFFFFFFFF:FF:FFFFFFFFF,FFFFFFFFFFFFFFFFFFF
@FS10000125:23:BPA73012-1407:1:1101:14040:1420 1:N:0:15
GGGGAGATAACTTCGTCGAGTACGCTCAACATCTAAGATCGGAAG
+
FFFFFFFFFFF,:FF:FFFFFFFFF,FFFFFFFFFFFFFFFFFFF
@FS10000125:23:BPA73012-1407:1:1101:14100:1420 1:N:0:15
GGGGAGATAACTTCGTCGAGTACGCTCAATTTGTAAGATCGGAAG
+
FFFFFFFFFFF:,FF,FFFFFFFFF,FFFFFFFFFFFFFFFFFFF
@FS10000125:23:BPA73012-1407:1:1101:15770:1420 1:N:0:15
GGGGTAAAACTTCGTCGAGTACGCTCAAAACTATAGATCGGAAGA
+
FFFFFFFFFF::FFFFFFFFFFFFFFF:FFFFFFFFFFFFFFFFF
@FS10000125:23:BPA73012-1407:1:1101:15850:1420 1:N:0:15
GGGGGTCCAACTTCGTCGAGTACGCTCAATGGACCAGATCGGAAG
+
FFFF,FF,F:FFFF:FFFF:F:F:FFFFFF,,,F:FFFFFFFFFF
@FS10000125:23:BPA73012-1407:1:1101:1810:1430 1:N:0:15
GGGGGCAGCAACTTCGTCGAGTACGCTCAAAGCGTGAGATCGGAA
+
FFFFFFFFFF,:,:FFF:FFF::FF:F:FFFFFFFFFFFF,FFFF
@FS10000125:23:BPA73012-1407:1:1101:2270:1430 1:N:0:15
GGGGGCAAAACTTCGTCGAGTACGCTCAACCTGGAAGATCGGAAG
+
FF:F,FFFFFFFFFF:FFFFFFFFF,FFFFFFFF,FFFFFFFFFF
@FS10000125:23:BPA73012-1407:1:1101:2970:1430 1:N:0:15
GGGGGTAGAACTTCGTCGAGTACGCTCAATAGAAAAGATCGGAAG
+
F:,FF:FFFF:,:FFFFFFFFFFFF,FFFFFFFFFFFFFFFFFFF
@FS10000125:23:BPA73012-1407:1:1101:3330:1430 1:N:0:15
GGGGCCCAACTTCGTCGAGTACGCTCAAGAGTTAAGATCGGAAGA
+
FFFFFFFFFFF:FFFFFFFFFFFFFFFFFFFFFFFFFFFFFFFFF
@FS10000125:23:BPA73012-1407:1:1101:3660:1430 1:N:0:15
GGGGCGGCAACTTCGTCGAGTACGCTCAAGTATTCAGATCGGAAG
+
FFFFFFFFFF::,FF,FFFFFFFFF,FFFFFFFFFFFFFFFFFFF
@FS10000125:23:BPA73012-1407:1:1101:3990:1430 1:N:0:15
GGGGTAACAACTTCGTCGAGTACGCTCAAAAAAGAAGATCGGAAG
+
F,,FFFFFFF:,:FF:FFFFFFFFF,FFFFFFFFFFFFFFFFFFF
@FS10000125:23:BPA73012-1407:1:1101:4010:1430 1:N:0:15
GGGGAACTTCGTCGAGTACGCTCAACAACACAGATCGGAAGAGCA
+
FFFFFFFFFFF,:FFFFF,,FFFFFFFFFFFFFFF,FFFFFFF,,
@FS10000125:23:BPA73012-1407:1:1101:4140:1430 1:N:0:15
GGGGGAAACTTCGTCGAGTACGCTCAATTAGGCAGATCGGAAGAG
+
FFFFFFFFFF,FF:FFFF:FFFFFFF:,FFFFFFFF:FFF:FFFF
@FS10000125:23:BPA73012-1407:1:1101:4420:1430 1:N:0:15
GGGGGCATAACTTCGTCGAGTACGCTCAGAAATGAGATCGGAAGA
+
FFFFFFFFFFF,,FF:FFFFFFFFF,FFFFFFFFFFFFFFFFFFF
@FS10000125:23:BPA73012-1407:1:1101:4490:1430 1:N:0:15
GGGGCGTAACTTCGTCGAGTACGCTCAAATAATTAGATCGGAAGA
+
F:,FFFFFFFF:FFFFFFFFFFFFFFF:FFFFFFFFFFFFFFFFF
@FS10000125:23:BPA73012-1407:1:1101:5970:1430 1:N:0:15
GGGTGAGAACTTCGTCGAGTACGCTCAACATATTAGATCGGAAGA
+
F:,:FFFFFF:FFFFFFFFFFFFFFFFFFFFFFFFFFFFFFFFFF
@FS10000125:23:BPA73012-1407:1:1101:6160:1430 1:N:0:15
GGGGACACATCTTCGTCGAGTACGCTCAATATCAGAGATCGGAAG
+
F::FFFFFFF:,,FF:FFFFFFFFF,FFFFFFFFFFFFFFFFFFF
@FS10000125:23:BPA73012-1407:1:1101:6180:1430 1:N:0:15
GGGGTGATAACTTCGTCGAGTACGCTCAATATTAAAGATCGGAAG
+
FFFFFFFFFF:,:FF:FFFFFFFFF,FFFFFFFFFFFFFFFFFFF
@FS10000125:23:BPA73012-1407:1:1101:6210:1430 1:N:0:15
GGGGAAACTTCGTCGAGTACGCTCAATAGGTGAGATCGGAAGAGC
+
FFFFFFFFFF:F,FFFF:FFFF,FF:FFFFFFFFF:,FFF:FFF:
@FS10000125:23:BPA73012-1407:1:1101:7140:1430 1:N:0:15
GGGTAGGAACTTCGTCGAGTACGCTCAACTATGTAGATCGGAAGA
+
FFFFFFFFFF:FFFFFFFFFFFFFFFF:FFFFFFFFFFFFFF:FF
@FS10000125:23:BPA73012-1407:1:1101:7500:1430 1:N:0:15
GGGGTAGGAACTTCGTCGAGTACGCTCAAAATTGGAGATCGGAAG
+
FFFFFFFFFF:,:FF,FFFFFFFFF,FFFFFFFFFFFFFFFFFFF
@FS10000125:23:BPA73012-1407:1:1101:8490:1430 1:N:0:15
GGGGCTCCAACTTCGTCGAGTACGCTCAAATCCTCAGATCGGAAG
+
FF:FFFFFFFF,:FF,FFFFFFFFF,FFFFFFFFFFFFFFFFFFF
@FS10000125:23:BPA73012-1407:1:1101:9720:1430 1:N:0:15
GGGGGTTGAACTTCGTCGAGTACGCTCAATAAATTAGATCGGAAG
+
FFFFFFFFFFF::FFFFFFFFFFFF,FFFFFFFFFFFFFFFFFFF
@FS10000125:23:BPA73012-1407:1:1101:9830:1430 1:N:0:15
GGGGAAAACTTCGTCGAGTACGCTCAAGGAAATAGATCGGAAGAC
+
F:,F,FFFFF:FFFFFFFFFFF:FFFF,FF:FFFF:,FFF,FFF,
@FS10000125:23:BPA73012-1407:1:1101:10110:1430 1:N:0:15
GGGGCCTGAACTTCGTCGAGTACGCTCAACGGAATAGATCGGAAG
+
FF:FFFFFFF,::FF:FFFFFFFFF,FFFFFFFFFFFFFFFFFFF
@FS10000125:23:BPA73012-1407:1:1101:10940:1430 1:N:0:15
GGGGGTAAATCTTCGTCGAGTACGCTCAAACCAAGAGATCGGAAG
+
FFFFFFFFFFF:,FF:FFFFFFFFF,FFFFFFFFFFFFFFFFFFF
@FS10000125:23:BPA73012-1407:1:1101:11340:1430 1:N:0:15
GGGGCGCCAACTTCGTCGAGTACGCTCAACGTTGAAGATCGGAAG
+
FFFFFFFFFF:,:FF:FFFFFFFFF,FFFFFFFFFFFFFFFFFFF
@FS10000125:23:BPA73012-1407:1:1101:11540:1430 1:N:0:15
GGGGTGAAACTTCGTCGAGTACGCTCAAGTAAGGAGATCGGAAGA
+
FFFFFFFFFF,:FFFFFFFFFFFFFFFFFFFF:FFFFFFFFFFFF
@FS10000125:23:BPA73012-1407:1:1101:11770:1430 1:N:0:15
GGCGAGGCAACTTCGTCGAGTACGCTCAATACCAAAGATCGGAAG
+
:,,FFFFFFFF::FF:FFFFFFFFF,FFFFFFFFFFFFFFFFFFF
@FS10000125:23:BPA73012-1407:1:1101:11860:1430 1:N:0:15
GGGGTGACAACTTCGTCGAGTACGCTCAAGTTTAGAGATCGGAAG
+
FFFFFFFFFF:,,FF,FFFFFFFFF,FFFFFFFFFFFFFFFFFFF
@FS10000125:23:BPA73012-1407:1:1101:11960:1430 1:N:0:15
GGGGGCTAAACTTCGTCGAGTACGCTCAACTTAATAGATCGGAAG
+
FF:F:FF,FF::,FF:FFFFFFFFF,FFF,F,,F,FFFFFFFFFF
@FS10000125:23:BPA73012-1407:1:1101:12240:1430 1:N:0:15
GGAGGTCCAGCTTCGTCGAGTACGCTCAAACGATTAGATCGGAAG
+
:,,F:FFFFFF::FF:FFF:FFFFF,FFFFFFFFFFFFFFFFFFF
@FS10000125:23:BPA73012-1407:1:1101:13410:1430 1:N:0:15
GGGGCAGGAACTTCGTCGAGTACGCTCAAAAACATAGATCGGAAG
+
FF:FFFFFFFF,:FF:FFFFFFFFF,FFFFFFFFFFFFFFFFFFF
@FS10000125:23:BPA73012-1407:1:1101:13690:1430 1:N:0:15
GGGGACGAAACTTCGTCGAGTACGCTCAAACAAACAGATCGGAAG
+
FF,FFFFFFFF::FF,FFFFFFFFF,FFFFFFFFFFFFFFFFFFF
@FS10000125:23:BPA73012-1407:1:1101:13760:1430 1:N:0:15
GGGGCCTAACTTCGTCGAGTACGCTCAATAACTTAGATCGGAAGA
+
F:,FFFFFFF::FFFFFFFFFFFFFFF:FFFFFFFFFFFFFFFFF
@FS10000125:23:BPA73012-1407:1:1101:15060:1430 1:N:0:15
GGGGCAATAACTTCGTCGAGTACGCTCAAAAATTGAGATCGGAAG
+
FFFFFFFFFFF,,FF:FFFFFFFFF,FFFFFFFFFFFFFFFFFFF
@FS10000125:23:BPA73012-1407:1:1101:15250:1430 1:N:0:15
GGGGAGGAAACTTCGTCGAGTACGCTCAATAGCTGAGATCGGAAG
+
FFFFFFFFFFF::FF:FFFFFFFFF,FFFFFFFFFFFFFFFFFFF
@FS10000125:23:BPA73012-1407:1:1101:15380:1430 1:N:0:15
GGGGGTCTAACTTCGTCGAGTACGCTCAACACTATAGATCGGAAG
+
FFFFFFFFFFF::FF,FFFFFFFFF,FFFFFFFFFFFFFFFFFFF
@FS10000125:23:BPA73012-1407:1:1101:16160:1430 1:N:0:15
GGGGGCTGAACTTCGTCGAGTACGCTCAACTTTGCAGATCGGAAG
+
FFFFFFFFFFF::FF:FFFFFFFFF,FFFFFFFFFFFFFFFFFFF
@FS10000125:23:BPA73012-1407:1:1101:1980:1440 1:N:0:15
GGGGTGGCAACTTCGTCGAGTACGCTCAATAATAGAGATCGGAAG
+
FFFFFFFFFFF,:FFFFFFFFFFFF,FFFFFFFFFFFFFFFFFFF
@FS10000125:23:BPA73012-1407:1:1101:2320:1440 1:N:0:15
GGGGCTGGAACCTTCGTCGAGTACGCTCAAGTTAATAGATCGGAA
+
FFFFFFFFFF:F::FFF,FFFF:FFFF:FFFFFF:,FFFF,FFFF
@FS10000125:23:BPA73012-1407:1:1101:2850:1440 1:N:0:15
GAGGCCCAAACTTCGTCGAGTACGCTCAAAGAGATAGATCGGAAG
+
,,,FFFFFFFFF:FFFFFF,FFFFF:FFFFFFFFFFFFFFF,FFF
@FS10000125:23:BPA73012-1407:1:1101:3100:1440 1:N:0:15
GGGTCAAAACTTCGTCGAGTACGCTCAAATAGGAAGATCGGAAGA
+
F:F:,FFFFFFFFFFFFFFFFFFFFFFFFFFFFFFFF:FFFFFFF
@FS10000125:23:BPA73012-1407:1:1101:3560:1440 1:N:0:15
GGGAACTTCGTCGAGTACGCTCAAGTAAATAGATCGGAAGAGCAC
+
FFFFFFFFFF:FF:F:F:FFFF:FFF:,FFFFFFFFFFFF:F,F,
@FS10000125:23:BPA73012-1407:1:1101:3760:1440 1:N:0:15
GGGGAGTGACTCTTCGTCGAGTACGCTCAACCCGAAAGATCGGAA
+
FF:F:,::F::F:FFFFF:FFF,FFFFFFFF,::FFFFFF:FFFF
@FS10000125:23:BPA73012-1407:1:1101:3870:1440 1:N:0:15
GGAGGATTAACTTCGTCGAGTACGCTCAAGAACCGAGATCGGAAG
+
F,,F,FFFFFFFFFFFFFF:FFFFF:FFFFFFFFFFFFFFFFFFF
@FS10000125:23:BPA73012-1407:1:1101:3960:1440 1:N:0:15
GGGGGCGCAACTTCGTCGAGTACGCTCAACGCACCAGATCGGAAG
+
FFFFFFFFFF:::FF:FFFFFFFFF,FFFFFFFFFFFFFFFFFFF
@FS10000125:23:BPA73012-1407:1:1101:4020:1440 1:N:0:15
GGGGCCAAAACTTCGTCGAGTACGCTCAAGAGGAAAGATCGGAAG
+
FFFFFFFFFFF::FF:FFFFFFFFF:FFFFFFFFFFFFFFFFFFF
@FS10000125:23:BPA73012-1407:1:1101:4340:1440 1:N:0:15
GGGGTGTGACCTTCGTCGAGTACGCTCAAAGGGTAAGATCGGAAG
+
FFFFFFFFFF,,,FF:FFFFFFFFF,FFFFFFFFFFFFFFFFFFF
@FS10000125:23:BPA73012-1407:1:1101:4460:1440 1:N:0:15
GGGGCAAAACTTCGTCGAGTACGCTCAAATGGTAAGATCGGAAGA
+
FFF:FF,FFF::FFFFFFFFFFFFFFF:FFF,F,FFFFFFFFFFF
@FS10000125:23:BPA73012-1407:1:1101:4810:1440 1:N:0:15
GGGGGGCTAACTTCGTCGAGTACGCTCAAACGGTAAGATCGGAAG
+
F,,F:FFFFF:::FF:FFFFFFFFF,FFFFFFFFFFFFFFFFFFF
@FS10000125:23:BPA73012-1407:1:1101:4970:1440 1:N:0:15
GGGGCATTAACTTCGTCGAGTACGCTCAAAACTCGAGATCGGAAG
+
F:,FFFFFFF,,:FF:FFFFFFFFF,FFFFFFFFFFFFFFFFFFF
@FS10000125:23:BPA73012-1407:1:1101:5970:1440 1:N:0:15
GGGGCCAACTTCGTCGAGTACGCTCAAAGTCCCAGATCGGAAGAG
+
FFFFFFFFFF,FF:FFFF:FFFFFFFFFFFFFFFFF,FFF,FFFF
@FS10000125:23:BPA73012-1407:1:1101:6720:1440 1:N:0:15
GGGGAAATAACTTCGTCGAGTACGCTCAATTCGTGAGATCGGAAG
+
FFFFFFFFFF:,,FF:FFFFFFFFF,FFFFFFFFFFFFFFFFFFF
@FS10000125:23:BPA73012-1407:1:1101:7110:1440 1:N:0:15
GCTGTGGAAACATTCGTCGAGTACGCTCAATTTCACAGATCGGAA
+
,,:,F:FFFFFFF,FFF,FFFF,FFFF,FFFFFFF,FFFF,FFFF
@FS10000125:23:BPA73012-1407:1:1101:8100:1440 1:N:0:15
GGGAGGAAACTTCGTCGAGTACGCTCAACAAGTTAGATCGGAAGA
+
FFF:FFFFFF:FFFFFFFFFFFFFFFFFFFFFFFFFFFFFFFFFF
@FS10000125:23:BPA73012-1407:1:1101:8200:1440 1:N:0:15
GGGGGTGCAACTTCGTCGAGTACGCTCAACGATGCAGATCGGAAG
+
FF:FFFFFFF:F:FF:FFFFFFFFF:FFFFFFFFFFFFFFFFFFF
@FS10000125:23:BPA73012-1407:1:1101:8540:1440 1:N:0:15
GGGGGACTAACTTCGTCGAGTACGCTCAAGTGGGGAGATCGGAAG
+
FFFFFFFFFFF,,FF:FFFFFFFFF,FFFFFFFFFFFFFFFFFFF
@FS10000125:23:BPA73012-1407:1:1101:8590:1440 1:N:0:15
GGGGACTAAACTTCGTCGAGTACGCTCAAGGGAGTAGATCGGAAG
+
FFFFFFFFFFF,:FF:FFF,FFFFF,FFFFFFFFFFFFFFFFFFF
@FS10000125:23:BPA73012-1407:1:1101:8680:1440 1:N:0:15
GGGGCTCCAATTTTGTCGAGTACGCTCAACGCTAAAGATCGGAAG
+
FFFF:FF:F:FF:,F:FF:FF,FFF::FF:,FFFFFFFFFFFFFF
@FS10000125:23:BPA73012-1407:1:1101:8700:1440 1:N:0:15
GGGGAGCAAACTTCGTCGAGTACGCTCAATATGTTAGATCGGAAG
+
FFF:FFFFFFF,FFFFFFF,FFFFFFFFFFFFFFFFFFFFFFFFF
@FS10000125:23:BPA73012-1407:1:1101:8810:1440 1:N:0:15
GGGGAGGAATCTTCGTCGAGTACGCTCAATTGGATAGATCGGAAG
+
FFFFFFFFFFF::FF:FFFFFFFFF,FFFFFFFFFFFFFFFFFFF
@FS10000125:23:BPA73012-1407:1:1101:8840:1440 1:N:0:15
GGGTTTTAACTTCGTCGAGTACGCTCAAGGATATAGATCGGAAGA
+
FFFFFFFFFF:,FFFFFFFFFFFFFFFFFFFFFFFFFFFFFFFFF
@FS10000125:23:BPA73012-1407:1:1101:9070:1440 1:N:0:15
GGGGTGGTAACTTCGTCGAGTACGCTCAACCAGTCAGATCGGAAG
+
FFFFFFFFFFF,:FF:FFFFFFFFF,FFFFFFFFFFFFFFFFFFF
@FS10000125:23:BPA73012-1407:1:1101:9320:1440 1:N:0:15
GGGGTAGAAACTTCGTCGAGTACGCTCAAGATGGAAGATCGGAAG
+
F:,FFFFFFFF::FFFFFFFFFFFF:FFFFFFFFFFFFFFFFFFF
@FS10000125:23:BPA73012-1407:1:1101:9500:1440 1:N:0:15
GGGGCATTAACTTCGTCGAGTACGCTCAATGTCCAAGATCGGAAG
+
FFFF:F:,FFFF:FF:FFFFFFFFF,FFF,F,F,,FFFFFFFFFF
@FS10000125:23:BPA73012-1407:1:1101:9540:1440 1:N:0:15
GGGACAGATCTTCGTCGAGTACGCTCAAAATAAAAGATCGGAAGA
+
FFFFFFFFFF,,FFFFFFFFFFFFFFF,FFFFFFFFFFFFFFFFF
@FS10000125:23:BPA73012-1407:1:1101:9620:1440 1:N:0:15
GGGGAGGTAACTTCGTCGAGTACGCTCAACTGCAGAGATCGGAAG
+
FFFFFFFFFFF::FF:FFFFFFFFF,FFFFFFFFFFFFFFFFFFF
@FS10000125:23:BPA73012-1407:1:1101:10290:1440 1:N:0:15
GGGGGGGGAACTTCGTCGAGTACGCTCAAACGGTCAGATCGGAAG
+
FF:FFFFFFF:::FF,FFFFFFFFF,FFFFFFFFFFFFFFFFFFF
@FS10000125:23:BPA73012-1407:1:1101:10600:1440 1:N:0:15
GGGGTGAAACTTCGTCGAGTACCCTCAAACATTAAGATCGGAAGA
+
F:,FFFFFFF::FFFFFFFFFFFFFFFFFFFFFFFFFFFFFFFFF
@FS10000125:23:BPA73012-1407:1:1101:10810:1440 1:N:0:15
GGGGGTACAAATTCGTCGAGTACGCTCAACAATGGAGATCGGAAG
+
FFFFFF,,FF,F:FF:FF:FFFFFF,FFFF,:F,FFFFFFFFFFF
@FS10000125:23:BPA73012-1407:1:1101:11020:1440 1:N:0:15
GGGGGCCGAACTTCGTCGAGTACGCACAATAACGCAGATCGGAAG
+
FFFFFFFFFF:,,FF,FF:FFFFFF,FFFFFFFFFFFFFFFF:FF
@FS10000125:23:BPA73012-1407:1:1101:11040:1440 1:N:0:15
GGGGAGCAAACTTCGTCGAGTACGCTCAAACAGTCAGATCGGAAG
+
FFFF,,F,FF:,,FF:FFFFFFFFF,FFF,F,:F:FFFFFFFFFF
@FS10000125:23:BPA73012-1407:1:1101:11370:1440 1:N:0:15
GGGGCTGTAACTTCGTCGAGTACGCTCAAGGATCAAGATCGGAAG
+
FF:FFFFFFF:,,FF:FFFFFFFFF,FFFFFFFFFFFFFFFFFFF
@FS10000125:23:BPA73012-1407:1:1101:11540:1440 1:N:0:15
GGGGTCATAACTTCGTCGAGTACGCTCAAGGGTTAAGATCGGAAG
+
FFFF:FFFFF:,,FF,FFFFFFFFF,FFFFFFFFFFFFFFFFFFF
@FS10000125:23:BPA73012-1407:1:1101:11870:1440 1:N:0:15
GATGTATCAACTTCGTCGAGTACGCTCAACTACGGAGATCGGAAG
+
,,F,,FFFFFFF:,F:FF,,FF:FF,FFFFFFFFF:FFFF:FF::
@FS10000125:23:BPA73012-1407:1:1101:12120:1440 1:N:0:15
GGGGCTAAACTTCGTCGAGTACGCTCAATCTCAAAGATCGGAAGA
+
:,,FFFFFFF::FFFFFFFFFFFFFFF:FFFFFFFFFFFFFFFFF
@FS10000125:23:BPA73012-1407:1:1101:12940:1440 1:N:0:15
GGGGCAGCAACTTCGTCGAGTACGCTCAATCCCCTAGATCGGAAG
+
FF:FFFFFFF::,FF,FFFFFFFFF,FFFFFFFFFFFFFFFFFFF
@FS10000125:23:BPA73012-1407:1:1101:13750:1440 1:N:0:15
GGGGAGGGAACTTCGTCGAGTACGCTCAAGGTAAGAGATCGGAAG
+
:,,FFFFFFFF,:FF,FFFFFFFFF,FFFFFFFFFFFFFFFFFFF
@FS10000125:23:BPA73012-1407:1:1101:13860:1440 1:N:0:15
GGGGGATGAACTTCGTCGAGTACGCTCAATAGGTTAGATCGGAAG
+
FFFFFFFFFF:::FF:FFFFFFFFF,FFFFFFFFFFFFFFFFFFF
@FS10000125:23:BPA73012-1407:1:1101:13920:1440 1:N:0:15
GGGGTATCAACTTCGTCGAGTACGCTCAAGCAGTAAGATCGGAAG
+
F::FFFFFFFF,,FF,FFF:FFFF:,FFFFFFFFFFFFFFFFFFF
@FS10000125:23:BPA73012-1407:1:1101:14340:1440 1:N:0:15
GGGGGGTAATCTTCGTCGAGTACGCTCAACTTCTTAGATCGGAAG
+
FFFF:F:FFFFFFFFFFFFFFFFFF:FFFFFFFFFFFFFFFFFFF
@FS10000125:23:BPA73012-1407:1:1101:15560:1440 1:N:0:15
GGGGTCTTAACTTCGTCGAGTACGCTCAATAATATAGATCGGAAG
+
FFFFFFFFFFF,,FF,FFFFFFFFF,FFFFFFFFFFFFFFFFFFF
@FS10000125:23:BPA73012-1407:1:1101:15630:1440 1:N:0:15
GATGCGGCAACTTCGTCGAGTACGCTCAAGATAGGAGATCGGAAG
+
:,F,F,FFFFFF::F:FF::FFFFF,FFFFFFFFFFFFFF:FFF:
@FS10000125:23:BPA73012-1407:1:1101:15860:1440 1:N:0:15
GGGGGAACTTCGTCGAGTACGCTCAAGACAAAAGATCGGAAGAGC
+
FFFFFFFFFFFF:FFFF,FFFF:FFFFFFF:FFFF::FFFFF:F:
@FS10000125:23:BPA73012-1407:1:1101:16300:1440 1:N:0:15
GGGGGAAGAACTACGTCGAGTACGCTCAAAATACAAGATCGGAAG
+
FFFFFFFFFFFFFFF:FFFFFFFFF,FFFFFFFFFFFFFFFFFFF
@FS10000125:23:BPA73012-1407:1:1101:1030:1450 1:N:0:15
GGGGGGCTAACTTCGTCGAGTACGCTCAATAACAGAGATCGGAAG
+
FFFFFFFFFF:::FFFFFFFFFFFF,FFFFFFF,FFFFFFFFFFF
@FS10000125:23:BPA73012-1407:1:1101:1240:1450 1:N:0:15
GGGGCCCAAACTTCGTCGAGTACGCTCAACAAGATAGATCGGAAG
+
FFFF,,F:FFFF:FF:FFFFFFFFFF:FF:F:,:FFFFFFFFFFF
@FS10000125:23:BPA73012-1407:1:1101:1390:1450 1:N:0:15
GGGGCGTAAACTTCGTCGAGTACGCTCAACTTACAAGATCGGAAG
+
FFFFFFFFFFFF:FF:FFFFFFFFF,FFFFFFFFFFFFFFFFFFF
@FS10000125:23:BPA73012-1407:1:1101:1560:1450 1:N:0:15
GGGGCTCAACTTCGTCGAGTACGCTCAAGATTAAAGATCGGAAGA
+
FFFFFFFFFF::FFFFFFFFFFFFFFFFFFFFFFFFFFFFFFFFF
@FS10000125:23:BPA73012-1407:1:1101:1840:1450 1:N:0:15
GGGGGTTTAACTTCGTCCAGTATGCTCAAACACAAAGATCGGAAG
+
FFFF,,:FFFFFFFF:FFFFFF,FF:FFFF,F:FFFFFFFFFFFF
@FS10000125:23:BPA73012-1407:1:1101:2430:1450 1:N:0:15
GGGGGGTTAACTTCGTCGAGTACGCTCAACTGAATAGATCGGAAG
+
FFFFFFFFFF:::FF:FFFFFFFFF,FFFFFFFFFFFFFFFFFFF
@FS10000125:23:BPA73012-1407:1:1101:2610:1450 1:N:0:15
GGGGCAGTAACTTCGTCGAGTACGCTCAAAAGAGTAGATCGGAAG
+
F::FFFFFFF:,,FF,FFFFFFFFF,FFFFFFFFFFFFFFFFFFF
@FS10000125:23:BPA73012-1407:1:1101:3190:1450 1:N:0:15
GGGTCTAACTTCGTCGAGTACGCTCAAAAAACCAGATCGGAAGAG
+
F:,:FFFFFF::F,FFFF:FFFFFFFF,FFFFFFFF,FFF:FFFF
@FS10000125:23:BPA73012-1407:1:1101:3320:1450 1:N:0:15
GGGGACGGATCTTCGTCGAGTACGCTCAAACTAGAAGATCGGAAG
+
FFFFFFFFFF,::FF:FFFFFFFFF,FFFFFFFFFFFFFFFFFFF
@FS10000125:23:BPA73012-1407:1:1101:3460:1450 1:N:0:15
GGGGCAATAACTTCGTCGAGTACGCTCAAAACTCAAGATCGGAAG
+
FFFFFFFFFF:,,FF:FFFFFFFFF,FFFFFFFFFFFFFFFFFFF
@FS10000125:23:BPA73012-1407:1:1101:4010:1450 1:N:0:15
GGGGTTGTAACTTCGTCGAGTACGCTCAAGTGTCAAGATCGGAAG
+
FFFF,FFFFFF::FF:FFFFFFFFF,FFFFFFFFFFFFFFFFFFF
@FS10000125:23:BPA73012-1407:1:1101:4080:1450 1:N:0:15
GGGGAGATAACTTCGTCGAGTACGCTCAAGATTTAAGATCGGAAG
+
FFFFFFFFFF:,,FF:FFFFFFFFF,FFFFFFFFFFFFFFFFFFF
@FS10000125:23:BPA73012-1407:1:1101:4530:1450 1:N:0:15
GGGGTCAAAACTTCGTCAGTACGCTCAAATAAGAAGATCGGAAGA
+
FFFFFFFFFF:,:FF,FFFFFFFFFFF,FFFFFFFFF,FFFFFFF
@FS10000125:23:BPA73012-1407:1:1101:4840:1450 1:N:0:15
GGGGCAGGAACTTCGTCGAGTACGCTCAAGCACTAAGATCGGAAG
+
FFFFFFFFFF:,:FF:FFFFFFFFF,FFFFFFFFFFFFFFFFFFF
@FS10000125:23:BPA73012-1407:1:1101:5880:1450 1:N:0:15
GGGGGGAAAACTTCGTCGAGTACGCTCAATCCAGGAGATCGGAAG
+
FFFF,,FFFF:,FF:FFFF:FFF:FFFFFFFFF,,FFFFFFFFFF
@FS10000125:23:BPA73012-1407:1:1101:5890:1450 1:N:0:15
GGGGAGAACTTCGTCGAGTACGCTCAATTTGGTAGATCGGAAGAG
+
FF:FFFFFFF,FF:FFFF:FFFFFFF,,FFFFFFFF,FFF,FFFF
@FS10000125:23:BPA73012-1407:1:1101:6010:1450 1:N:0:15
GGGGCCCCAACTTCGTCGAGTACGCTCAATTTATAAGATCGGAAG
+
FFF:::::F:F:FF,FF:F:F:F:FF:FF,FFFFFFFFFFFFFFF
@FS10000125:23:BPA73012-1407:1:1101:6950:1450 1:N:0:15
GGGGACATAACTTCGTCGAGTACGCTCAATTCAGTAGATCGGAAG
+
F:,FFFFFFF:,,FF,FFFFFFFFF,FFFFFFFFFFFFFFFFFFF
@FS10000125:23:BPA73012-1407:1:1101:7000:1450 1:N:0:15
GGGGGTCAACTTCGTCGAGTACGCTCAACACTAAAGATCGGAAGA
+
FFFFFFFFFF::FFFFFFFFFFFFFFFFFFFFFFFFFFFFFFFFF
@FS10000125:23:BPA73012-1407:1:1101:7370:1450 1:N:0:15
GGGGGTCAGAACTTCGTCGAGTACGCTCAAAGTATAAGATCGGAA
+
FFFFFFFFFF::,:FFF,FFFF:FFFF:FFFFFFFFFFFF,FFFF
@FS10000125:23:BPA73012-1407:1:1101:7560:1450 1:N:0:15
GGGGCAATAACTTCGTCGAGTACGCTCAATTTATTAGATCGGAAG
+
FFFFFFFFFF:,:FF:FFFFFFFFF,FFFFFFFFFFFFFFFFFFF
@FS10000125:23:BPA73012-1407:1:1101:8350:1450 1:N:0:15
GGGGGGTGTAACTTCGTCGAGTACGCTCAAATATTTAGATCGGAA
+
FFFFFFFFFF::,:FFF:FFFF:FFFF:FFFFFFF,FFFF,FFFF
@FS10000125:23:BPA73012-1407:1:1101:8750:1450 1:N:0:15
GGGCTCTTCCGATCTGGGGACAAAACTTCGTCGAGTACGCTCAAA
+
FFFFFFFFFFF,,FFFFFFFFF:FF:FFFFFFFFF,F:FF:,FFF
@FS10000125:23:BPA73012-1407:1:1101:8980:1450 1:N:0:15
GGGGCGCTAACTTCGTCGAGTACGCTCAAACGTGCAGATCGGAAG
+
FFFFFFFFFF:,,FF,FFFFFFFFF,FFFFFFFFFFFFFFFFFFF
@FS10000125:23:BPA73012-1407:1:1101:9330:1450 1:N:0:15
GGGGTATTAACTTCGTCGAGTACGCTCAATTGAATAGATCGGAAG
+
FFF:FFF:FFF::FFFFFF,FFF:FFFFFFF:FFFFFF:FFFFFF
@FS10000125:23:BPA73012-1407:1:1101:9740:1450 1:N:0:15
GGGGGTCTAACTTCGTCGAGTACGCTCAAGTATATAGATCGGAAG
+
FFFFFFFFFFFF:FF:FFFFFFFFF,FFFF,F:,,FFFFFFFFFF
@FS10000125:23:BPA73012-1407:1:1101:9930:1450 1:N:0:15
GGGGGCATAACTTCGTCGAGTACGCTCAAATTTAAAGATCGGAAG
+
FFFFFFFFFF:::FF:FFFFFFFFF,FFFFFFFFFFFFFFFFFFF
@FS10000125:23:BPA73012-1407:1:1101:10140:1450 1:N:0:15
GGGGGGAGAAACTTCGTCGAGTACGCTCAAAAATTGAGATCGGAA
+
FFFFFFFFFF::,:FFF:FFFF:FF:F:FFFFFFFFFFFF,FFFF
@FS10000125:23:BPA73012-1407:1:1101:10360:1450 1:N:0:15
GGGGGAGGCAACTTCGTCGAGTACGCTCAAGCCCCTAGATCGGAA
+
FFFFFFFFFF,,,:FFF:FFFF:FF:F:FFFFFFF,FFFF,FFFF
@FS10000125:23:BPA73012-1407:1:1101:11100:1450 1:N:0:15
GGGGTACGAACTTCGTCGAGTACGCTCAATACTCTAGATCGGAAG
+
FFFFFFFFFF:,,FF:FFFFFFFFF,FFFFFFFFFFFFFFFFFFF
@FS10000125:23:BPA73012-1407:1:1101:11420:1450 1:N:0:15
GGGGGGTCTAACTTCGTCGAGTACGCTCAAATTTCAAGATCGGAA
+
FFFFFF:FFF::,FFFF:FFFFFFFFF:FFFFFFFFFFFF,FFFF
@FS10000125:23:BPA73012-1407:1:1101:11440:1450 1:N:0:15
GGGGAGGGAACTTCGTCGAGTACGCTCAAACACCAAGATCGGAAG
+
FF:FFFFFFF:,:FF:FFFFFFFFF,FFFFFFFFFFFFFFFFFFF
@FS10000125:23:BPA73012-1407:1:1101:11700:1450 1:N:0:15
GGGGTCTAAACTTCGTCGAGTACGCTCAATGTCCGAGATCGGAAG
+
FFFFFFFFFF:,,FF,FFFFFFFFF,FFFFFFFFFFFFFFFF:FF
@FS10000125:23:BPA73012-1407:1:1101:11880:1450 1:N:0:15
GGGGCCAGAACTTCGTCGAGTACGCTCAAATATCAAGATCGGAAG
+
:,,FFFFFFFF,,FF,FFFFFFFFF,FFFFFFFFFFFFFFFFFFF
@FS10000125:23:BPA73012-1407:1:1101:12220:1450 1:N:0:15
GGGGATTGAACTTCGTCGAGTACGCTCAAGTTAGGAGATCGGAAG
+
FFFFFFFFFF:,,FF,FFFFFFFFF,FFFFFFFFFFFFFFFFFFF
@FS10000125:23:BPA73012-1407:1:1101:12270:1450 1:N:0:15
GGGGGGAGAACTTCGTCGAGTACGCTCAAGTTCCCAGATCGGAAG
+
:,,FFFFFFF:,,FF:FFFFFFFFF,FFFFFFFFFFFFFFFFFFF
@FS10000125:23:BPA73012-1407:1:1101:12430:1450 1:N:0:15
GGGGACATAACTTCGTCGAGTACGCTCAATAAAAAAGATCGGAAG
+
FF:FFFFFFFF,,FF,FFFFFFFFF,FFFFFFFFFFFFFFFFFFF
@FS10000125:23:BPA73012-1407:1:1101:12730:1450 1:N:0:15
GGGGGTCCAACTTCGTCGAGTACGCTCAATTGTAGAGATCGGAAG
+
FF,FFFFFFF:,,FF:FFFFFFFFF,FFFFFFFFFFFFFFFFFFF
@FS10000125:23:BPA73012-1407:1:1101:13740:1450 1:N:0:15
GGGGCAACTTCGTCGAGTACGCTCAATGTATGAGATCGGAAGAGC
+
FFFFFFFFFFFF,FFFF:FFFF:FF:FFFFFFFFF:,FFFFFFF,
@FS10000125:23:BPA73012-1407:1:1101:13940:1450 1:N:0:15
GGGGGAACTTCGTCGAGTACGCTCAAGAGTATAGATCGGAAGAGC
+
FFFFFFFFF:FF:FFFF:FFFF:FFFFFFFFFFFFF:FFFFFFF,
@FS10000125:23:BPA73012-1407:1:1101:13980:1450 1:N:0:15
GGGGATGAGCTTCGTCGATTACGCTCAAACTTGTAGATCGGAAGA
+
FFFFFFFFFF,,FFFFFF:FFFFFFFF:FFFFFFFFF:FFFFFFF
@FS10000125:23:BPA73012-1407:1:1101:15130:1450 1:N:0:15
GGGGGCTAACCTTCGTCGAGTACGCTCAAAACCTGAGATCGGAAG
+
FFFFFFFFFFF::FF:FFFFFFFFF,FFFFFFFFFFFFFFFFFFF
@FS10000125:23:BPA73012-1407:1:1101:15160:1450 1:N:0:15
GGGGTAAGAACTTCGTCGAGTACGCTCAAGATAAAAGATCGGAAG
+
FF,FFFFFFFF::FF,FFFFFFFFF,FFFFFFFFFFFFFFFFFFF
@FS10000125:23:BPA73012-1407:1:1101:15240:1450 1:N:0:15
GGGGGAGCCAACTTCGTCGAGTACGCTCAATGGACAAGATCGGAA
+
FFFFFFFFFF:F,:FFF:FFFFFFFFFFFFFFFFFFFFFF,FFFF
@FS10000125:23:BPA73012-1407:1:1101:15540:1450 1:N:0:15
GGGGTTGGAACTTCGTCGAGTACGCTCAAGATTATAGATCGGAAG
+
FFFFF::FFFFFFFFFFFF,FFFFFFFFFFFFFFFFFFFFFFFFF
@FS10000125:23:BPA73012-1407:1:1101:1180:1460 1:N:0:15
GGGGGAGGAACTTCGTCGAGTACGCTCAAGTGCTTAGATCGGAAG
+
FFFFFFFFFF:::FF:FFFFFFFFF:FFFFFFFFFFFFFFFFFFF
@FS10000125:23:BPA73012-1407:1:1101:1810:1460 1:N:0:15
GGGGTAGGAACTTCGTCGAGTACGCTCAAGACCAAAGATCGGAAG
+
FFFFFFFFFF:,:FF:FFFFFFFFF,FFFFFFFFFFFFFFFFFFF
@FS10000125:23:BPA73012-1407:1:1101:1870:1460 1:N:0:15
GGGGAATGAACTTCGTCGAGTACGCTCAATAGTATAGATCGGAAG
+
FF:FFFFFFFF,:FF:FFFFFFFFF,FFFFFFFFFFFFFFFFFFF
@FS10000125:23:BPA73012-1407:1:1101:1910:1460 1:N:0:15
GGGGGATCAACTTCGTCGAGTACGCTCAACGTCTTAGATCGGAAG
+
FF,F,FFFFFF:FFFFFFF:FFFFF:FFFFFFFFFFFFFFFFFFF
@FS10000125:23:BPA73012-1407:1:1101:3170:1460 1:N:0:15
GGGTACAAACTTCGTCGAGTACGCTCAAACCGAGAGATCGGAAGA
+
F,:,FFFFFF:::FF:FFFFFFFFFFFFFFFFFFFFFFFFFF,FF
@FS10000125:23:BPA73012-1407:1:1101:4530:1460 1:N:0:15
GGGGGGCGCAACTTCGTCGAGTACGCTCAATATAACAGATCGGAA
+
FFFFFFFFFF:,,:FFF:FFFF:FF:F:FFFFFFF,FFFF,FFFF
@FS10000125:23:BPA73012-1407:1:1101:4740:1460 1:N:0:15
GGGGCTCCAACTTGTCGAGTACGCTCAATATGAAAGATCGGAAGA
+
FFFFFFFFFF:,FFF:FFFFFFFFFFF,FFFFFFFFF:FFFF:FF
@FS10000125:23:BPA73012-1407:1:1101:4840:1460 1:N:0:15
GGGGGCCTAATTTCGTCGAGTACGCTCAAGCATAAAGATCGGAAG
+
FFFFFFFFFF:,:FF:FFFFFFFFF:FFFFFFFFFFFFFFFFFFF
@FS10000125:23:BPA73012-1407:1:1101:5060:1460 1:N:0:15
GGGGATAGAACTTCGTCGAGTACGCTCAAGTAATGAGATCGGAAG
+
FFFFFFFFFF:,:FF:FFFFFFFFF,FFFFFFFFFFFFFFFFFFF
@FS10000125:23:BPA73012-1407:1:1101:5230:1460 1:N:0:15
GGGGCTGGAACTTCGTCGAGTACGCTCAAAGGACAAGATCGGAAG
+
FF:FFFFFFF:,:FF:FFFFFFFFF,FFFFFFFFFFFFFFFFFFF
@FS10000125:23:BPA73012-1407:1:1101:5780:1460 1:N:0:15
GGGGCATTAACTTCGTCGAGTACGCTCAATTTGTGAGATCGGAAG
+
FFF:F::,FFFF::F:FF:FFF:FF,FFF,,,F,F:FFFFFFFFF
@FS10000125:23:BPA73012-1407:1:1101:6000:1460 1:N:0:15
GGGGCAACAACTTCGTCGAGTACGCTCAATTCTATAGATCGGAAG
+
FF:FFFFFFF:,:FF,FFFFFFFFF,FFFFFFFFFFFFFFFFFFF
@FS10000125:23:BPA73012-1407:1:1101:6190:1460 1:N:0:15
GGGGTGTAACTTCGTCGAGTACGCTCAACCTTGTAGATCGGAAGA
+
F:,FFFFFFF::FFFFFFFFFFFFFFFFFFFFFFFFFFFFFFFFF
@FS10000125:23:BPA73012-1407:1:1101:6690:1460 1:N:0:15
GGGGTGTGAACTTCGTCGAGTACGCTCAATATGTCAGATCGGAAG
+
F::FFFFFFF:,:FF:FFFFFFFFF,FFFFFFFFFFFFFFFFFFF
@FS10000125:23:BPA73012-1407:1:1101:7040:1460 1:N:0:15
GGGGCAGCAACTTCGTCGAGTACGCTCAATTTCTGAGATCGGAAG
+
FFFFFFFFFF,,,FF,FFFFFFFFF,FFFFFFFFFFFFFFFFFFF
@FS10000125:23:BPA73012-1407:1:1101:7490:1460 1:N:0:15
GGGGAAGTAACTTCGTCGAGTACGCTCAACCTGCCAGATCGGAAG
+
FFFFFFFFFF:::FF:FFFFFFFFF,FFFFFFFFFFFFFFFFFFF
@FS10000125:23:BPA73012-1407:1:1101:9360:1460 1:N:0:15
GGGGCAATAACTTCGTCGAGTACGCTCAACATAATAGATCGGAAG
+
FFFFFFFFFF:::FF:FFFFFFFFF,FFFFFFFFFFFFFFFFFFF
@FS10000125:23:BPA73012-1407:1:1101:9410:1460 1:N:0:15
GGGGGAAACTTCGTCGAGTACGCTCAAAAGCCGAGATCGGAAGAG
+
FFFF:FFFF::FFFFFFF:FFFFFFF,FFFF:FFFF,:FF:FFFF
@FS10000125:23:BPA73012-1407:1:1101:9470:1460 1:N:0:15
GGGGGGAACTTCGTCGAGTACGCTCAAGTAAAGAGATCGGAAGAG
+
FFFFFFFFFF,FF:FFFF,FFFFFFFFFFFFFFFFF,FFF:FFFF
@FS10000125:23:BPA73012-1407:1:1101:9570:1460 1:N:0:15
GGGGTGTAAACTTCGTCGAGTACGCTCAATATCTAAGATCGGAAG
+
FFFFFFFFFF::,FF:FFFFFFFFF,FFFFFFFFFFFFFFFFFFF
@FS10000125:23:BPA73012-1407:1:1101:9690:1460 1:N:0:15
GGGGTGTTAACTTCGTCGAGTACGCTCAATACATGAGATCGGAAG
+
FFFFFFFFFFFF:FF:FFFFFFFFF,FFFFFFFFFFFFFFFFFFF
@FS10000125:23:BPA73012-1407:1:1101:9920:1460 1:N:0:15
GGGGCGATAACTTCGTCGAGTACGCTCAAGAGATTAGATCGGAAG
+
FF:FFFFFFFF,:FF:FFFFFFFFF,FFFFFFFFFFFFFFFFFFF
@FS10000125:23:BPA73012-1407:1:1101:10230:1460 1:N:0:15
GGGGCTGAACTTCGTCGAGTACGCTCAAACGGCGAGATCGGAAGA
+
F::FFFFFFF,:FFFFFFFFFFFFFFFFFF,,F,FFFFFFFFFFF
@FS10000125:23:BPA73012-1407:1:1101:10460:1460 1:N:0:15
GGGGCAGCAACTTCGTCGAGTACGCTCAAAATTTAAGATCGGAAG
+
FFFFF,FFFFF,:FF,FFFFFFFFF,FFF,FFFFFFFFFFFFFFF
@FS10000125:23:BPA73012-1407:1:1101:11500:1460 1:N:0:15
GGGGGTATAACTTCGTCGAGTACGCTCAAAAGTAGAGATCGGAAG
+
FFFFFFFFFF:,,FF:FFFFFFFFF,FFFFFFFFFFFFFFFFFFF
@FS10000125:23:BPA73012-1407:1:1101:11620:1460 1:N:0:15
GGGGTAGGAACTTCGTCGAGTACGCTCAAAAATGAAGATCGGAAG
+
FFFF,F:FFF:,,FF,FFFFFFFFF,FFFFFFFFFFFFFFFFFFF
@FS10000125:23:BPA73012-1407:1:1101:11950:1460 1:N:0:15
GGGGACCGAACTTCGTCGAGTACGCTCAAGTACGTAGATCGGAAG
+
F:,FFFFFFF:,,FF:FFFFFFFFF,FFFFFFFFFFFFFFFFFFF
@FS10000125:23:BPA73012-1407:1:1101:12200:1460 1:N:0:15
GGGGAGGTAACTTCGTCGAGTACGCTCAAACATCGAGATCGGAAG
+
F:,FFFFFFFF:,FF:FFFFFFFFF,FFFFFFFFFFFFFFFFFFF
@FS10000125:23:BPA73012-1407:1:1101:12290:1460 1:N:0:15
GGGGGTTAAACTTCGTCGAGTACGCTCAATGCCATAGATCGGAAG
+
F:,FFFFFFFF,,FF,FFFFFFFFF,FFFFFFFFFFFFFFFFFFF
@FS10000125:23:BPA73012-1407:1:1101:12690:1460 1:N:0:15
GGGGCATTAACTTCGTCGAGTACGCTCAAGAACTAAGATCGGAAG
+
F:,FFFFFFF:,,FF:FFFFFFFFF,FFFFFFFFFFFFFFFFFFF
@FS10000125:23:BPA73012-1407:1:1101:12940:1460 1:N:0:15
GGGGGGCCAACTTCGTCGAGTACGCTCAAACCGTTAGATCGGAAG
+
FFFFFFFFFF:,,FF:FFFFFFFFF,FFFFFFFFFFFFFFFFFFF
@FS10000125:23:BPA73012-1407:1:1101:13310:1460 1:N:0:15
GGGACGCTCTTCCGATCTGGGGGACAAACTTCGTCGAGTACGCTC
+
FF::FFFFFF:FFFF,F:F,FFFFFFFFFFFFFFFFFFFF,F,,,
@FS10000125:23:BPA73012-1407:1:1101:14140:1460 1:N:0:15
GGGGGAGAAACTTCGTCGAGTACGCTCAAGGTGTAAGATCGGAAG
+
FFFF:FFFFFF:FFFFFFFFFFFFF:FFFFFFFFFFFFFFFFFFF
@FS10000125:23:BPA73012-1407:1:1101:14160:1460 1:N:0:15
GGGGAGCCAACTTCGTCGAGTACGCTCAAGGTGAAAGATCGGAAA
+
FFFFFFFFFF:,:FF,FFFFFFFFF,FFFFFFFFFFFFFFFFFFF
@FS10000125:23:BPA73012-1407:1:1101:14330:1460 1:N:0:15
GGGAGGGAACTTCGTTGAGTACGCTCAATTTAACAGATCGGAAGA
+
FFFFFFFFFF::FFF:FFFFFFFFFFF:FFFFFFFFFFFFFFFFF
@FS10000125:23:BPA73012-1407:1:1101:14340:1460 1:N:0:15
GGGGCTCTAACTTCGTCGAGTACGCTCAATTGATGAGATCGGAAG
+
FFFFFFFFFFF:,FF,FFFFFFFFF,FFFFFFFFFFFFFFFFFFF
@FS10000125:23:BPA73012-1407:1:1101:14970:1460 1:N:0:15
GGGGTGACAACTTCGTCGAGTACGCTCAATATCAGAGATCGGAAG
+
FFFFFFFFFF:,,FF,FFFFFFFFF,FFFFFFFFFFFFFFFF:FF
@FS10000125:23:BPA73012-1407:1:1101:15120:1460 1:N:0:15
GGGGGGGGCAACTTCGTCGAGTACGCTCAAGTACCTAGATCGGAA
+
FFFFFFFFFFFF::FFF,:FFF,FF:F:FFFFFFF:FFFF,FFFF
@FS10000125:23:BPA73012-1407:1:1101:15960:1460 1:N:0:15
GGGGTGGAAACTTCGTCGAGTACGCTCAAATTACTAGATCGGAAG
+
FFFFFFFFFFF::FF:FFFFFFFFF,FFFFFFFFFFFFFFFFFFF
@FS10000125:23:BPA73012-1407:1:1101:1400:1470 1:N:0:15
GGGGAGGCAACTTCGTCGAGTACGCTCAACGAACAAGATCGGAAG
+
F:,FFFFFFF,FFFFFFFF,FFFFF:FFFFFFFFFFFFFFFFFFF
@FS10000125:23:BPA73012-1407:1:1101:1630:1470 1:N:0:15
GGGCACGAACTTCGTCGAGTACGCTCAACGTAGCAGATCGGAAGA
+
FF,FFFFFFFF:FFFFFFFFFFFFFF,FFFFFFFFFFFFFF:FFF
@FS10000125:23:BPA73012-1407:1:1101:1650:1470 1:N:0:15
GGGGTTATAACTTCGTCGAGTACGCTCAACATGACAGATCGGAAG
+
FFFFFFFFFFF,FFF:FFFFFFFFF,FFFFFFFFFFFFFFFFFFF
@FS10000125:23:BPA73012-1407:1:1101:2510:1470 1:N:0:15
GGGGTCGAACTTCGTCGAGTACGCTCAACAGAACAGATCGGAAGA
+
FF:F,FFFFFF,:FFFFFFFFFFFFFFFFFFFFFFFF,FFFF,F,
@FS10000125:23:BPA73012-1407:1:1101:2920:1470 1:N:0:15
GGGGGGTCAACTTCGTCGAGTACGCTCAACATATTAGATCGGAAG
+
FFFFFFFFFF,,:FF:FFFFFFFFF,FFFFFFFFFFFFFFFFFFF
@FS10000125:23:BPA73012-1407:1:1101:3080:1470 1:N:0:15
GGGGAGGAAACTTCGTCGAGTACGCTCAAAATCTTAGATCGGAAG
+
F:,FFFFFFFF::FFFFFFFFFFFF,FFFFFFFFFFFFFFFFFFF
@FS10000125:23:BPA73012-1407:1:1101:3410:1470 1:N:0:15
GGGGGCCAAACTTCGTCGAGTACGCTCAACCTATTAGATCGGAAG
+
F,:F,FFFFF::FFFFFFFFFFFFF:FFFFFFFFFFFFFFFFFFF
@FS10000125:23:BPA73012-1407:1:1101:3600:1470 1:N:0:15
GGGGCTAAACTTCGTCGAGTACGCTCAATCATTGAGATCGGAAGA
+
FFFFFFFFFFFFFFFFFFFFFFFFFFFFFFFFF:FFF,FFFFFFF
@FS10000125:23:BPA73012-1407:1:1101:4000:1470 1:N:0:15
GGGGCACAAACTTCGTCGAGTACGCTCAATTGATAAGATCGGAAG
+
FFFFFFFFFF:,:FF:FFFFFFFFF,FFFFFFFFFFFFFFFFFFF
@FS10000125:23:BPA73012-1407:1:1101:4740:1470 1:N:0:15
GGGGATGTAACTTCGTCGAGTACGCTCAAATGGAAAGATCGGAAG
+
FFFFFFFFFF:,,FF,FFFFFFFFF,FFFFFFFFFFFFFFFFFFF
@FS10000125:23:BPA73012-1407:1:1101:5400:1470 1:N:0:15
GGGGGCGCATCTTCGTCGAGTACGCTCAATAGTTCAGATCGGAAG
+
FFFFFFFFFF:,:FF:FFFFFFFFF,FFFFFFFFFFFFFFFFFFF
@FS10000125:23:BPA73012-1407:1:1101:7090:1470 1:N:0:15
GGGGATCTAACTTCGTCGAGTACGCTCAAATCCACAGATCGGAAG
+
FFF,FF,:F,FFFF,FF,F:F,F::F:F,FF,F,FFF:FFF,FF:
@FS10000125:23:BPA73012-1407:1:1101:7240:1470 1:N:0:15
GGGGGTCCAACTTCGTCGAGTACGCTCAACTAGCGAGATCGGAAG
+
FFFFFFFFFF,,:FF:FFFFFFFFF,FFFFFFFFFFFFFFFFFFF
@FS10000125:23:BPA73012-1407:1:1101:7250:1470 1:N:0:15
GGGGCAGAAACTTCGTCGAGTACGCTCAATAGTTAAGATCGGAAG
+
FFFFF:F:FF::,FF:FFFFFFFFF,FFFFFF:FFFFFFFFFFFF
@FS10000125:23:BPA73012-1407:1:1101:7680:1470 1:N:0:15
GGGGGTGGAACTTCGTCGAGTACGCTCAAGACAGCAGATCGGAAG
+
FFFFFFFFFF:,:FF,FFFFFFFFF,FFFFFFFFFFFFFFFFFFF
@FS10000125:23:BPA73012-1407:1:1101:7980:1470 1:N:0:15
GGGGAGAAAACTTCGTCGAGTACGCTCAAATCGGCAGATCGGAAG
+
FFFFFFFFFFF,:FF:FFFFFFFFF,FFFFFFFFFFFFFFFFFFF
@FS10000125:23:BPA73012-1407:1:1101:8560:1470 1:N:0:15
GGGGGCTCAACTTCGTCGAGTACGCTAATATGATAGATCGGAAGA
+
FFFFFFFFFFF,:FF:FFFFFFFFFFF,FFFFFFFFFFFFFFFFF
@FS10000125:23:BPA73012-1407:1:1101:8800:1470 1:N:0:15
GGGTGACGCAACTTCGTCGAGTACGCTCAATTAAAGAGATCGGAA
+
F:,F,FF,FFFF:FF:F:FFFF,FFFF:FFFF,:FFFFFF,FFFF
@FS10000125:23:BPA73012-1407:1:1101:9150:1470 1:N:0:15
GGGGGGCCAACTTCGTCGAGTACGCTCAATCATCGAGATCGGAAG
+
F::FFFFFFF:::FFFFFFFFFFFF,FFFFFFFFFFFFFFFFFFF
@FS10000125:23:BPA73012-1407:1:1101:10690:1470 1:N:0:15
GGGGACGTAACTTCGTCGAGTACGCTCAAGATATTAGATCGGAAG
+
FFFFFFFFFF:,,FF:FFFFFFFFF,FFFFFFFFFFFFFFFFFFF
@FS10000125:23:BPA73012-1407:1:1101:10800:1470 1:N:0:15
GGGGCACCAACTTCGTCGAGTACGCTCAAGATATTAGATCGGAAG
+
F:,FFFFFFFF,,FF,FFFFFFFFF,FFFFFFFFFFFFFFFFFFF
@FS10000125:23:BPA73012-1407:1:1101:11100:1470 1:N:0:15
GGGGTAAACTTCGTCGAGTACGCTCAAGGACATAGATCGGAAGAG
+
FFFFFFFFFF,FF:FFFF,FFFFFFFFFFFFFFFFF,FFF:FFFF
@FS10000125:23:BPA73012-1407:1:1101:12090:1470 1:N:0:15
GGGTAGCAACTTCGTCGAGTACGCTCAAACCGATAGATCGGAAGA
+
F,,:FFFFFF:,FFFFFFFFFFFFFFFFFFFFFFFFFFFFFFFFF
@FS10000125:23:BPA73012-1407:1:1101:12600:1470 1:N:0:15
GGGGGCTGAACTACGTCGAGTACGCTCAAATCAAAAGATCGGAAG
+
F:,FFFFFFF:FFFF:FFFFFFFFF,FFFFFFFFFFFFFFFFFFF
@FS10000125:23:BPA73012-1407:1:1101:12660:1470 1:N:0:15
GGGGACCTAACTTCGTCGAGTACGCTCAAACCGAAAGATCGGAAG
+
FFFFFFFFFF,,,FF:FFFFFFFFF,FFFFFFFFFFFFFFFFFFF
@FS10000125:23:BPA73012-1407:1:1101:12700:1470 1:N:0:15
GGGGTGCTAACTTCGTCGAGTACACTCAAGGACTCAGATCGGAAG
+
FFFFFFFFFF:,,FF:FFFFFFFFF,FFFFFFFFFFFFFFFFFFF
@FS10000125:23:BPA73012-1407:1:1101:12860:1470 1:N:0:15
GGGCGCTAGCTTCGTCGAGTACGCTCAAGCACTTAGATCGGAAGA
+
FFFFFF:FFF,:FFFFFFFFFFFFFFF:FFFFFFFFF,FF:FFFF
@FS10000125:23:BPA73012-1407:1:1101:13470:1470 1:N:0:15
GGGGGTTAAACTTCGTCGAGTACGCTCAAACGTGTAGATCGGAAG
+
F:,FFFFFFFF,:FF:FFFFFFFFF:FFFFFFFFFFFFFFFFFFF
@FS10000125:23:BPA73012-1407:1:1101:13770:1470 1:N:0:15
GGGGGTCCAACTTCGTCGAGTACGCTCAAATATAAAGATCGGAAG
+
FFFFFFFFFFF,,FF:FFFFFFFFF,FFFFFFFFFFFFFFFFFFF
@FS10000125:23:BPA73012-1407:1:1101:14190:1470 1:N:0:15
GGGGAGCCAACTTCGTCGAGTACGCTCAAGGTGAAAGATCGGAAA
+
FFFFFFFFFF:,,FF:FFFFFFFFF,FFFFFFFFFFFFFFFFFFF
@FS10000125:23:BPA73012-1407:1:1101:1440:1480 1:N:0:15
GGGAGGTCGAACTTCGTCGAGTACGCTCAATCTTTAAGATCGGAA
+
F:,FFFFFFFFF::FFF:FFFF:FFFF:FFFFFFFFFFFF,:FFF
@FS10000125:23:BPA73012-1407:1:1101:1760:1480 1:N:0:15
GGGGATTGAACTTCGTCGAGTACGCTCAATGTGAAAGATCGGAAG
+
F::FFFFFFFF,:FF:FFFFFFFFF,FFFFFFFFFFFFFFFFFFF
@FS10000125:23:BPA73012-1407:1:1101:1800:1480 1:N:0:15
GGGGGAACTTCGTCGAGTACGCTCAAGAGAGAAGATCGGAAGAGC
+
FFFF,FFFFF:F:FFFFFFFFF:FFFFFFFFFFFFF,FFFFFFF,
@FS10000125:23:BPA73012-1407:1:1101:2090:1480 1:N:0:15
GGGGGACAAACTTCGTCGAGTACGCTCAACCTAAAAGATCGGAAG
+
FFFFFFFFFFF:FFFFFFFFFFFFF:FFFFFFFFFFFFFFFFFFF
@FS10000125:23:BPA73012-1407:1:1101:2490:1480 1:N:0:15
GGGACCCAACTTCGTCGAGTACGCTCAAATGGTTAGATCGGAAGA
+
F:,,FFFFFF:,FFFFFFFFFFFFFFF,FFFFFFFFFFFFFFFFF
@FS10000125:23:BPA73012-1407:1:1101:3090:1480 1:N:0:15
GGGAGGAAACTTCGTCGAGTACGCTCAAACCTGAAGATCGGAAGA
+
F:F,FFFFFF:::FFFFFFFFFFFFFFFFFFFFFFFFFFFFFFFF
@FS10000125:23:BPA73012-1407:1:1101:3180:1480 1:N:0:15
GGGGTCTTAACTTCGTCGAGTACGCTCAACTAGTTAGATCGGAAG
+
FFFF,,,FFFFF:FF:FFFFFFFFF:FFF,F,,F,FFFFFFFFFF
@FS10000125:23:BPA73012-1407:1:1101:3940:1480 1:N:0:15
GGGCACTAACTTCGTCGAGTACGCTCAAACTTAGAGATCGGAAGA
+
FFF:FFFFFF::FFFFFFFFFFFFFFF:FFFFFFFFFFFFFFFFF
@FS10000125:23:BPA73012-1407:1:1101:4180:1480 1:N:0:15
GGGGCGTCAACTTCGTCGAGTACGCTCAAATAGGGAGATCGGAAG
+
FFFFFFFFFF:,,FF,FFFFFFFFF,FFFFFFFFFFFFFFFFFFF
@FS10000125:23:BPA73012-1407:1:1101:5340:1480 1:N:0:15
GGGGCGCTAACTTCGTCGAGTACGCTCAAAACTTTAGATCGGAAG
+
FFFFFFFFFF:,:FF:FFFFFFFFF,FFFFFFFFFFFFFFFFFFF
@FS10000125:23:BPA73012-1407:1:1101:5840:1480 1:N:0:15
GGGGGCACAACTTCGTCGAGTACGCTCAATATAATAGATCGGAAG
+
FFFFFFFFFF:,,FF,FFFFFFFFF,FFFFFFFFFFFFFFFFFFF
@FS10000125:23:BPA73012-1407:1:1101:6200:1480 1:N:0:15
GGGGGATCTAACTTCGTCGAGTACGCTAAGTGCAGAGATCGGAAG
+
FFFFFFFFFFFF,:FFF:FFFF,FFFFFFFFFFFFFFFFFFFFFF
@FS10000125:23:BPA73012-1407:1:1101:6690:1480 1:N:0:15
GGGGGCCAAACTTCGTCGAGTACGCTCAACTGAGAAGATCGGAAG
+
FFFF,FFFFFFFFFF,F:F,FF:FF,FFFFFFFFF:,FFF,FFF:
@FS10000125:23:BPA73012-1407:1:1101:6800:1480 1:N:0:15
GGGGTACAACTTCGTCGAGTACGCTCAATGGTGAAGATCGGAAGA
+
FFFFFFFFFF,,FFFFFFFFFFFFFFF,FFFFFFFFFFFFFFFFF
@FS10000125:23:BPA73012-1407:1:1101:8240:1480 1:N:0:15
GGGGGGAAAACTTCGTCGAGTACGCTCAATCATCTAGATCGGAAG
+
F:,FFFFFFF:::FF:FFFFFFFFF,FFFFFFFFFFFFFFFFFFF
@FS10000125:23:BPA73012-1407:1:1101:8610:1480 1:N:0:15
GGGGCACGAACTTCGTGCAGTACGCTCAAGTTCCGAGATCGGAAG
+
FF:FFFFFFFF::FF:F,FFFFFFF,FFFFFFFFFFFFFFFFFFF
@FS10000125:23:BPA73012-1407:1:1101:9790:1480 1:N:0:15
GGGGAGGCAACTTCGTCGAGTACGCTCAATGTTCAAGATCGGAAG
+
F,,FFFFFFF:::FFFFFFFFFFFF,FFFFFFFFFFFFFFFFFFF
@FS10000125:23:BPA73012-1407:1:1101:9830:1480 1:N:0:15
GGGGCTCAACTTCGTCGAGTAGGCTCAAGAGACAAGATCGGAAGA
+
F:,FFFFFFF,:FFFFFFFFFFFFFFFFFFFFFFFFFFFFFF:FF
@FS10000125:23:BPA73012-1407:1:1101:9860:1480 1:N:0:15
GGGGGCCCAACTTCGTCGAGTACGCTCAACAGTTTAGATCGGAAG
+
FFFF,FFFFF:::FF,FFFFFFFFF,FFFF:F:::FFFFFFFFFF
@FS10000125:23:BPA73012-1407:1:1101:11480:1480 1:N:0:15
GGGGTAGTAACTTCGTCGAGTACGCTCAAGCAACGAGATCGGAAG
+
F:,FFFFFFFF,:FF:FFFFFFFFF,FFFFFFFFFFFFFFFFFFF
@FS10000125:23:BPA73012-1407:1:1101:11940:1480 1:N:0:15
GGGATCAACTTCGTCGAGTACGCTCAAAAACTTAGATCGGAAGAG
+
FFFF:FFFFF:FF:FFFF:FFFFFFF,FFFFFFFFF:FFF:FFFF
@FS10000125:23:BPA73012-1407:1:1101:14090:1480 1:N:0:15
GGGGGTCAAACTTCGTCGAGTACGCTCAAGGGTCTAGATCGGAAG
+
FF:FFFFFFFF::FF:FFFFFFFFF,FFFFFFFFFFFFFFFFFFF
@FS10000125:23:BPA73012-1407:1:1101:14250:1480 1:N:0:15
GGGGCGCCAACTTCGTCGAGTACGCTCAATATAGTAGATCGGAAG
+
FFFFFFFFFF::,FF,FFFFFFFFF,FFFFFFFFFFFFFFFFFFF
@FS10000125:23:BPA73012-1407:1:1101:14280:1480 1:N:0:15
GGGGTGTAACTTCGTCGAGTACGCTCAATTATATAGATCGGAAGA
+
FFFFFFFFFF::FFFFFFFFFFFFFFFFFFFFFFF:F,FFFFFFF
@FS10000125:23:BPA73012-1407:1:1101:14850:1480 1:N:0:15
GGGGGTCGATCTTCGTCGAGTACGCTCAAGATCGTAGATCGGAAG
+
FFFFFFFFFFF,:FF,FFFFFFFFF,FFFFFFFFFFFFFFFFFFF
@FS10000125:23:BPA73012-1407:1:1101:15920:1480 1:N:0:15
GGGTCACAACTTCGTCGAGTACGCTCAATGGTAAAGATCGGAAGA
+
FF:FFFFFFF::FFFFFFFFFFFFFFFFFF:F::FFFFFFFFFFF
@FS10000125:23:BPA73012-1407:1:1101:15930:1480 1:N:0:15
GGGGGTCAAACTTCGTCGAGTACGCTCAATTGAAGAGATCGGAAG
+
FFFFFFFFFFF::FF:FFFFFFFFF,FFFFFFFFFFFFFFFFFFF
@FS10000125:23:BPA73012-1407:1:1101:16080:1480 1:N:0:15
GGGGAAAGAACTTCGTCGAGTACGCTCAAGGGTGCAGATCGGAAG
+
F:,FFFFFFFF::FF:FFFFFFFFF,FFFFFFFFFFFFFFFFFFF
@FS10000125:23:BPA73012-1407:1:1101:16180:1480 1:N:0:15
GGGGTATCAACTTCGTCGAGTACGCTCAAAATGGTAGATCGGAAG
+
FFFFFFFFFFF:,FF:FFFFFFFFF,FFFFFFFFFFFFFFFFFFF
@FS10000125:23:BPA73012-1407:1:1101:1250:1490 1:N:0:15
GGGTCACAACTTCGTCGAGTACGCTCAATTTAAAAGATCGGAAGA
+
FF,FFFFFFFF:FFFFFFFFFFFFFFF:FFFFFFFFFFFFF,FFF
@FS10000125:23:BPA73012-1407:1:1101:1980:1490 1:N:0:15
GGGGTGACAACTTCGTCGAGTACGCTCAATGGACGAGATCGGAAG
+
FFFF,:FFFFF:FFFFFFFFFFFFF:FFFFFFFFFFFFFFFFFFF
@FS10000125:23:BPA73012-1407:1:1101:2430:1490 1:N:0:15
GGGGCTGCAACTTCGTAGTACGCTCAATGTTACAGATCGGAAGAG
+
FFFFFFFFFF:,,FF:FF:FFFFFFF:,FFFFFFFF,FFF,FFFF
@FS10000125:23:BPA73012-1407:1:1101:2460:1490 1:N:0:15
GGGGAGGAAACTTCGTCGAGTACGCTCAATAAGATAGATCGGAAG
+
FFFFFFFFFFF:,FF:FFFFFFFFF,FFFFFFFFFFFFFFFFFFF
@FS10000125:23:BPA73012-1407:1:1101:2730:1490 1:N:0:15
GGGGGGGAAACTTCGTCGAGTACGCTCAACGTATGAGATCGGAAG
+
FF:FFFFFFF,::,F,F,F,FF:FFFF,FFFFFFFFFFFF,F:FF
@FS10000125:23:BPA73012-1407:1:1101:3350:1490 1:N:0:15
GATGTAGCAACTTCGTCGAGTACGCTCAAATTAAAAGATCGGAAG
+
:,::FFFFFFFF:FF:FFFFFFFFF:FFFFFFFFFFFFFFFFFFF
@FS10000125:23:BPA73012-1407:1:1101:3390:1490 1:N:0:15
GGGGACGGAACTTCGTCGAGTACGCTCAAATATGTAGATCGGAAG
+
F,,FFFFFFFF::FFFFFF,FFFFF:FFFFFFFFFFFFFFFFFFF
@FS10000125:23:BPA73012-1407:1:1101:3470:1490 1:N:0:15
GGGGAGCACAAACTTCGTCGAGTACGCTCAATTCGTCAGATCGGA
+
FFFFFFFFFFF,,,F:F::FFF:FFFFFFFFFFFF:,FFF:,FFF
@FS10000125:23:BPA73012-1407:1:1101:4220:1490 1:N:0:15
GGGCGGTAACTTTCGTCGAGTACGCTCAAAAGACGAGATCGGAAG
+
FFFFFFFFFF:,:FF,FFFFFFFFF,FFFFFFFFFFFFFFFFFFF
@FS10000125:23:BPA73012-1407:1:1101:4510:1490 1:N:0:15
GGGGGAACCAACTTCGTCGAGTACGCTCACAATAGAGATCGGAAG
+
FF,FFFFFFF:F,:FFF:FFFF:FFFF:FFFFFFFFFFFFFFFFF
@FS10000125:23:BPA73012-1407:1:1101:4640:1490 1:N:0:15
GGGGCCTGAACTTCGTCGAGTACGCTCAATTCATGAGATCGGAAG
+
FFF,,F,:F,::FF,FF,F::,F,FF:FFFFF:F:FF:,FF:FF,
@FS10000125:23:BPA73012-1407:1:1101:4790:1490 1:N:0:15
GGTGCCTAACTTCGTCGAGTACGCTCAATGATTGAGATCGGAAGA
+
F,,FFFFFFFF:FFFFFFFFFFFFFFF,FFFFFFFFFFFFFFFFF
@FS10000125:23:BPA73012-1407:1:1101:5260:1490 1:N:0:15
GGGGCAGAAACTTCGTCGAGTACGCTCAATAAGATAGATCGGAAG
+
FFFFFFFFFF,,,FF,FFFFFFFFF,FFFFFFFFFFFFFFFFFFF
@FS10000125:23:BPA73012-1407:1:1101:5290:1490 1:N:0:15
GGGGGCGAAACTTCGTCGAGTACGCTCAAGTTCACAGATCGGAAG
+
FFFFFFFFFF:,:FF:FFFFFFFFF,FFFFFFFFFFFFFFFFFFF
@FS10000125:23:BPA73012-1407:1:1101:5590:1490 1:N:0:15
GGTGGGCTTAACTTCGTCGAGTACGCTCAAAATATCAGATCGGAA
+
F,,F,:FFFFFF::FFF,FFFF:FFFF:FFFFFFF,FFFF,FFFF
@FS10000125:23:BPA73012-1407:1:1101:6000:1490 1:N:0:15
GGGATTAACTTCGTCGAGTACGCTCAAGTGTTTAGATCGGAAGGC
+
FF:FFFFFFF,FF:FFFF:FFFFFFFFFFFFFFFFF,FFF,FFF,
@FS10000125:23:BPA73012-1407:1:1101:6060:1490 1:N:0:15
GGGGGGGAAACTTCGTCGAGTACGCTCAAGTTGCAAGATCGGAAG
+
FFFFFFFFFFF::FF:FFFFFFFFF,FFFFFFFFFFFFFFFFFFF
@FS10000125:23:BPA73012-1407:1:1101:6600:1490 1:N:0:15
GGGGTTTAACTTCGTCGAGTACGCTCAATATTGTAGATCGGAAGA
+
FFF,F:FFFFFFFFFFFFFFFFFFFFF,F:,FFFFFFFFFFFFFF
@FS10000125:23:BPA73012-1407:1:1101:6650:1490 1:N:0:15
GGGGATGGCTCTTCGTCGAGTACGCTCAAACCCAAAGATCGGAAG
+
FF:FFFFFFF,,:FF:FFFFFFFFF,FFFFFFFFFFFFFFFFFFF
@FS10000125:23:BPA73012-1407:1:1101:6700:1490 1:N:0:15
GGGGGGACAACTTCGTCGAGTACGCTCAAACTCTGAGATCGGAAG
+
FFFFFFFFFF:,,FF:FFFFFFFFF,FFFFFFFFFFFFFFFFFFF
@FS10000125:23:BPA73012-1407:1:1101:6750:1490 1:N:0:15
GGGGTGAACCAACTTCGTCGAGTACGCTCAATTGCATAGATCGGA
+
FF,FFFFFFFF,::FFF:,FFF:FF:FFFFFFFFFF,FFF:,FFF
@FS10000125:23:BPA73012-1407:1:1101:7170:1490 1:N:0:15
GGGGACAAACTTCGTCGAGTACGCTCAATCGGAGAGATCGGAAGA
+
F:FFFFFFFF,,FFFFFFFFFFFFFFF,FFFFFFFFF:FFFFFFF
@FS10000125:23:BPA73012-1407:1:1101:7240:1490 1:N:0:15
GGGGTAGTAACTTCGTCGAGTACGCTCAAATGAGAAGATCGGAAG
+
FFFFFFFFFF:,,FF:FFFFFFFFF,FFFFFFFFFFFFFFFFFFF
@FS10000125:23:BPA73012-1407:1:1101:8720:1490 1:N:0:15
GGGGGTAGAACTTCGTCGAGTACGCTCAAACTTAAAGATCGGAAG
+
FFFFFFFFFFF,:FF:FFFFFFFFF,FFFFFFFFFFFFFFFFFFF
@FS10000125:23:BPA73012-1407:1:1101:8800:1490 1:N:0:15
GGGGGCAGATCTTCGTCGAGTACGCTCAAGTAATTAGATCGGAAG
+
FFFFFFFFFF:,:FF:FFFFFFFFF,FFFFFFFFFFFFFFFFFFF
@FS10000125:23:BPA73012-1407:1:1101:9180:1490 1:N:0:15
GGGGGTATAACTTCGTCGAGTACGGTCAATATAGTAGATCGGAAG
+
FFFF,FFFFFF::FFFFFFFFFFFFFFFFFFFFFFFFFFFFFFFF
@FS10000125:23:BPA73012-1407:1:1101:9230:1490 1:N:0:15
GGGGGGTCAACTTCGTCGAGTACGCTCAATTAGTAAGATCAGAAG
+
F,:FFFFFFF:,:FF:FFFFFFFFF,FFFFFFFFFFFFFFFFFFF
@FS10000125:23:BPA73012-1407:1:1101:9580:1490 1:N:0:15
GGGGTCTGAACTTCGTCGAGTACGCTCAAGGGGTTAGATCGGAAG
+
FFFFFFFFFFF,:FF:FFFFFFFFF,FFFFFFFFFFFFFFFFFFF
@FS10000125:23:BPA73012-1407:1:1101:9940:1490 1:N:0:15
GGGGGATGGAACTTCGTCGAGTAGGCTCAACGGTGCAGATCGGAA
+
FFFFFFFFFFF:,:FFF:FFFF,FF:F:FFFFFFF,FFFF,FFFF
@FS10000125:23:BPA73012-1407:1:1101:10050:1490 1:N:0:15
GGGGCGCAACTTCGTCGAGTACGCTCAATGGTAAAGATCGGAAGA
+
FFFFFFFFFF::FFFFFFFFFFFFFFF,FFFFFFFFFFFFFFFFF
@FS10000125:23:BPA73012-1407:1:1101:10320:1490 1:N:0:15
GGGGATTAAACTTCGTCGAGTACGCTCAACATGGCAGATCGGAAG
+
FFFFFFFFFFF,:FF:FFFFFFFFF,FFFFFFFFFFFFFFFFFFF
@FS10000125:23:BPA73012-1407:1:1101:10480:1490 1:N:0:15
GGGGAATGAACTTCGTTGAGTACGCTCAAGGAATTAGATCGGAAG
+
FFFFFFFFFF:,,FF:FFFFFFFFF,FFFFFFFFFFFFFFFFFFF
@FS10000125:23:BPA73012-1407:1:1101:11260:1490 1:N:0:15
GGGGGGCTAACTTCGTCGAGTACGCTCAATAAATTAGATCGGAAG
+
FFFFFFFFFFF,,FF:FFFF:F,FF,FFFFFFFFFFFFFFFFFFF
@FS10000125:23:BPA73012-1407:1:1101:11450:1490 1:N:0:15
GGGGGTCAACTTCGTCGAGTACGCTCAAGGAGGCAGATCGGAAGA
+
FFFFFFFFFF,,FFFFFFFFFFFFFFFFFFFFFFFFFFFFFFFFF
@FS10000125:23:BPA73012-1407:1:1101:12040:1490 1:N:0:15
GGGGACAGAACTTCGTCGAGTACGCTCAATTTGAGAGATCGGAAG
+
FF:FFFFFFF:,,FF,FFFFFFFFF,FFFFFFFFFFFFFFFFFFF
@FS10000125:23:BPA73012-1407:1:1101:12080:1490 1:N:0:15
GGGCTCTTCCGATCTGGGGTGCAAACTTCGTCGAGTACGCTCAAC
+
:,,FFFFFFFF,,FFFFFFFFF,FF:F:FFFFFFF,F:FF:,FF,
@FS10000125:23:BPA73012-1407:1:1101:12370:1490 1:N:0:15
GGGGAATATCTTCGTCGAGTACGCTCAAAAGGTTAGATCGGAAGA
+
F:,FFFFFFF::FFFFFFFFFFFFFFF:FFFFFFFFFFFFFFFFF
@FS10000125:23:BPA73012-1407:1:1101:12580:1490 1:N:0:15
GGGGGCGCAACTTCGTCGAGTACGCTCAAGAGTTGAGATCGGAAG
+
FFFF:FFFFFFFFFFFFFF,FFFFFFFFFFFFFFFFFFFFFFFFF
@FS10000125:23:BPA73012-1407:1:1101:12660:1490 1:N:0:15
GGGGCTGTAACTTCGTCGAGTACGCTCAATTATTAAGATCGGAAG
+
FFFFFFFFFF:,,FF:FFFFFFFFF,FFFFFFFFFFFFFFFFFFF
@FS10000125:23:BPA73012-1407:1:1101:12980:1490 1:N:0:15
GGGATTCAACTTCGTCGAGTACGCTCAATCTAAAAGATCGGAAGA
+
FFF:FFFFFF,:FFFFFFFFFFFFFFF,FFFFFFFFFFFFFFFFF
@FS10000125:23:BPA73012-1407:1:1101:13250:1490 1:N:0:15
GGGTAACTTCGTCGAGTACGCTCAATAATCCAGATCGGAAGAGCA
+
FF::FFFFFFF,FFFFFF,,FFFFFFF,FFFFFFF,FFFFFFF,,
@FS10000125:23:BPA73012-1407:1:1101:13280:1490 1:N:0:15
GGGAACCAACTTCGTCGAGTACGCTCAAGGCTTCAGATCGGAAGA
+
FFFFFFFFFF::FFFFFFFFFFFFFFFFFFFFFFFFFFFFFFFFF
@FS10000125:23:BPA73012-1407:1:1101:13350:1490 1:N:0:15
GGGGTAAAAACTTCGTCGAGTACGCTCAATTATAGAGATCGGAAG
+
F,,FFFFFFFF:FFFFFFF,FFFFF:FFFFFFFFFFFFFFFFFFF
@FS10000125:23:BPA73012-1407:1:1101:13360:1490 1:N:0:15
GGGGTAAAAACTTCGTCGAGTACGCTCAATTATAGAGATCGGAAG
+
FF:FFFFFFFF,:FF:FFFFFFFFF,FFFFFFFFFFFFFFFFFFF
@FS10000125:23:BPA73012-1407:1:1101:13480:1490 1:N:0:15
GGGGTAAGAACTTCGTCGAGTACGCTCAAAGGGGGAGATCGGAAG
+
FFFFFFFFFFF,:FF:FFFFFFFFF,FFFFFFFFFFFFFFFFFFF
@FS10000125:23:BPA73012-1407:1:1101:13530:1490 1:N:0:15
GGGGGACAAACTTCGTCGAGTACGCTCAACAGATTAGATCGGAAG
+
FFFFFFFFFFF::FF:FFFFFFFFF,FFFFFFFFFFFFFFFF:FF
@FS10000125:23:BPA73012-1407:1:1101:13900:1490 1:N:0:15
GGGGCTTGAACTTCGTCGAGTACGCTCAAGTCCCAAGATCGGAAG
+
FFFFFFFFFFF::FF:FFFFFFFFF:FFFFFF:FFFFFFFFFFFF
@FS10000125:23:BPA73012-1407:1:1101:13970:1490 1:N:0:15
GGGGTAGTAACTTCGTCGAGTACGCTCAAGCAGGAAGATCCGGAA
+
FFFFFFFFFFF::FFFFFF:FFFFFFFFFFFFFFFFFFFF,FFFF
@FS10000125:23:BPA73012-1407:1:1101:15450:1490 1:N:0:15
GGGGGGTTAACTTCGTCGAGTACGCTCAAAGTGCAAGATCGGAAG
+
FFFFFFFFFFF:,FF:FFFFFFFFF,FFFFFFFFFFFFFFFFFFF
@FS10000125:23:BPA73012-1407:1:1101:15630:1490 1:N:0:15
GGGGTGGCAACTTCGTCGAGTACGCTCAATTTTGAAGATCGGAAG
+
F,,F:FFFFFF,,FF,FFFFFFFFF,FFFFFFFF:FFFFFFFFFF
@FS10000125:23:BPA73012-1407:1:1101:16130:1490 1:N:0:15
GGGGAATTAACTTCGTCGAGTACGCTCAAGATCAAAGATCGGAAG
+
F,,FFFFFFFF::FF:FFFFFFFFF,FFFFFFFFFFFFFFFFFFF
@FS10000125:23:BPA73012-1407:1:1101:1290:1500 1:N:0:15
GGGGGACAACTTCGTCCAGTACGCTCAAAATACAAGATCGGAAGA
+
FF:FFFFFFF::FFFFFFFFFFFFFFFFFFFFFFFFFFFFF:FFF
@FS10000125:23:BPA73012-1407:1:1101:1690:1500 1:N:0:15
GGGTGCCAACTTCGTCGAGTACGCTCAACAGTAAAGATCGGAAGA
+
FFFFF,,FFFFFFFFFFFFFFFFFFFFF:F,FFFFFFFFFFFFFF
@FS10000125:23:BPA73012-1407:1:1101:1740:1500 1:N:0:15
GGGGGCCGAACTTCGTCGAGTACGCTCAAGCATTGAGATCGGAAG
+
FFFFFFFFFF:,:FF:FFFFFFFFF,FFFFFFFFFFFFFFFFFFF
@FS10000125:23:BPA73012-1407:1:1101:1890:1500 1:N:0:15
GGGGCAAGTAACTTCGTCGAGTACGCTCAAAACATTAGATCGGAA
+
FF:FFFFFFFFF,:FFF,FFFF:FFFF:FFFFFFF:FFFF,FFFF
@FS10000125:23:BPA73012-1407:1:1101:2150:1500 1:N:0:15
GGGGGCAGAACTTCGTCGAGTACGCTCAATAATTGAGATCGGAAG
+
FF:FFFFFFFF,:FF:FFFFFFFFF:FFFFFFFFFFFFFFFFFFF
@FS10000125:23:BPA73012-1407:1:1101:3210:1500 1:N:0:15
GGGAGCCATCTTCGTCGAGTACGCTCAACGTAAAAGATCGGAAGA
+
FFF:FFFFFFFF:FF:FFFFFFFFFFFFFFFFFFFFFFFFFFFFF
@FS10000125:23:BPA73012-1407:1:1101:3760:1500 1:N:0:15
GGGGCGGCAACTTCGTCGAGTACGCTCAAATTCCGAGATCGGAAG
+
FFFFFFFFFFF:FFF:FFFFFFFFF:FFFFFFFFFFFFFFFFFFF
@FS10000125:23:BPA73012-1407:1:1101:4990:1500 1:N:0:15
GGGGGCCTAACTTCGTCGAGTACGCTCAATTAGTGAGATCGGAAG
+
FF:FFFFFFF:,:FF:FFFFFFFFF,FFFFFFFFFFFFFFFFFFF
@FS10000125:23:BPA73012-1407:1:1101:5170:1500 1:N:0:15
GGGGCCTCAACTTCGTCGAGTACGCTCAATGCTTAAGATCGGAAG
+
FFFFFFFFFF:::FF:FFFFFFFFF:FFFFFFFFFFFFFFFFFFF
@FS10000125:23:BPA73012-1407:1:1101:5790:1500 1:N:0:15
GGGGGTTCAACTTCGTCGAGTACGCTCAAGTGGAAAGATCGGAAG
+
FFFFFFFFFF:,:FF:FF:FFFFFF,FFFFFFFFFFFFFFFFFFF
@FS10000125:23:BPA73012-1407:1:1101:6380:1500 1:N:0:15
GGGGACCCAACTTCGTCGAGTACGCTCAAAAGGAGAGATCGGAAG
+
FFFFFFFFFF:,,FF:FFFFFFFFF,FFFFFFFFFFFFFFFFFFF
@FS10000125:23:BPA73012-1407:1:1101:6490:1500 1:N:0:15
GGGGGTGGAACTTCGTCGAGTACGCTCAAGTATTGAGATCGGAAG
+
FF:FFFFFFF:,:FF:FFFFFFFFF,FFFFFFFFFFFFFFFFFFF
@FS10000125:23:BPA73012-1407:1:1101:6500:1500 1:N:0:15
GGGGGCTAAACTTCGTCGAGTACGCTCAAAGTAACAGATCGGAAG
+
FFFFFFFFFF:::FF:FFFFFFFFF,FFFFFFFFFFFFFFFFFFF
@FS10000125:23:BPA73012-1407:1:1101:6620:1500 1:N:0:15
GGGGGTGGAACTTCGTCGAGTACGCTCAAACATAAAGATCGGAAG
+
FFFFFFFFFF:,:FF:FFFFFFFFF,FFFFFFFFFFFFFFFFFFF
@FS10000125:23:BPA73012-1407:1:1101:7000:1500 1:N:0:15
GGGGGGAGAACTTCGTCGAGTACGCTCAACTGGTGAGATCGGAAG
+
FFFFFFFFFF:::FF:FFFFFFFFF,FFFFFFFFFFFFFFFFFFF
@FS10000125:23:BPA73012-1407:1:1101:7410:1500 1:N:0:15
GGGGCAATAACTTCGTCGAGTACGCTCAAACTGTTAGATCGGAAG
+
FFFFFFFFFF:::FF:FFFFFFFFF,FFFFFFFFFFFFFFFFFFF
@FS10000125:23:BPA73012-1407:1:1101:7530:1500 1:N:0:15
GGGGGCCAAACTTCGTCGAGTACGCTCAAATACAGAGATCGGAAG
+
FFFFFFFFFFF,:FF:FFFFFFFFF,FFFFFFFFFFFFFFFFFFF
@FS10000125:23:BPA73012-1407:1:1101:8000:1500 1:N:0:15
GGGGCGAGAACTTCGTCGAGTACGCTCAAGTATAGAGATCGGAAG
+
FFFFFFFFFFF,:FF:FFFFFFFFF,FFFFFFFFFFFFFFFFFFF
@FS10000125:23:BPA73012-1407:1:1101:8280:1500 1:N:0:15
GGGGATTCAACTTCGTCGAGTACGCTCAATGATGCAGATCGGAAG
+
FFFFF:,,F:FF::F:FF:FFF:FF,:FFF,FF,F:FFFFFFFFF
@FS10000125:23:BPA73012-1407:1:1101:8300:1500 1:N:0:15
GGGGGATTAACTTCGTCGAGTACGCTCAATCTTGAAGATCGGAAG
+
FFFFFFFFFF:::FF:FFFFFFFFF,FFFFFFFFFFFFFFFFFFF
@FS10000125:23:BPA73012-1407:1:1101:8920:1500 1:N:0:15
GGGGGTTAAACTTCGTCGAGTACGCTCAAGCATAGAGATCGGAAG
+
FFFFFFFFFFF,:FF:FFFFFFFFF,FFFFFFFFFFFFFFFFFFF
@FS10000125:23:BPA73012-1407:1:1101:9280:1500 1:N:0:15
GGGGCGGGAACTTCGTCGAGTACGCTCAATGAGATAGATCGGAAG
+
FFFFFFFFFFF::FF:FFFFFFFFF,FFFFFFFFFFFFFFFFFFF
@FS10000125:23:BPA73012-1407:1:1101:9370:1500 1:N:0:15
GGGGACCTAACTTCGTCGAGTACGCTCAATAATAAAGATCGGAAG
+
FFFFFFFFFFF,,FF:FFFFFFFFF,FFFFFFFFFFFFFFFFFFF
@FS10000125:23:BPA73012-1407:1:1101:9620:1500 1:N:0:15
GGGGGGTCAACTTCGTCGAGTACGCTCAACACAAGATCGGAAGAG
+
FFFFFFFFFF::,FF:FFFFFFFFF,FFFFFFFFFF,FFF,FFFF
@FS10000125:23:BPA73012-1407:1:1101:10020:1500 1:N:0:15
GGGGACTAAACTTCGTCGAGTACGCTCAAGTATCAAGATCGGAAG
+
FFFFFFFFFF,,:FF:FFFFFFFFF,FFFFFFFFFFFFFFFFFFF
@FS10000125:23:BPA73012-1407:1:1101:10300:1500 1:N:0:15
GGGGAGACAACTTCGTCGAGTACGCTCAAGACACAAGATCGGAAG
+
FFFFFFFFFF:,:FF,FFFFFFFFF,FFFFFFFFFFFFFFFFFFF
@FS10000125:23:BPA73012-1407:1:1101:10500:1500 1:N:0:15
GGGGCCACAACTTCGTCGAGTACGCTCAAATTAACAGATCGGAAG
+
FFFFFFFFFF:,,FF,FFFFFFFFF,FFFFFFFFFFFFFFFFFFF
@FS10000125:23:BPA73012-1407:1:1101:10750:1500 1:N:0:15
GGGGGGTAACTTCGTCGAGTACGCTCAACCATAGAGATCGGAAGA
+
F::FFFFFFF,:FFFFFFFFFFFFFFFFFFFFFFFFFFFFFFFFF
@FS10000125:23:BPA73012-1407:1:1101:11730:1500 1:N:0:15
GGGGATCGAACTTCGTCGAGTACGCTCAAGTTGACAGATCGGAAG
+
F:,FFFFFFF:,,FF,FFFFFFFFF,FFFFFFFFFFFFFFFF:FF
@FS10000125:23:BPA73012-1407:1:1101:11900:1500 1:N:0:15
GGGGGGCAAACTTCGTCGAGTACGCTCAATACAGAAGATCGGAAG
+
FFFFFFFFFFF:,FF:FFFFFFFFF,FFFFFFFFFFFFFFFFFFF
@FS10000125:23:BPA73012-1407:1:1101:13130:1500 1:N:0:15
GGGGTTGAACTTCGTCGAGTACGCTCAATAAGAAAGATCGGAAGA
+
F:,FFFFFFF,,FFFFFFFFFFFFFFF,FFFFFFFFFFFFFFFFF
@FS10000125:23:BPA73012-1407:1:1101:13620:1500 1:N:0:15
GGGGGTTAAACTTCGTCGAGTACGCTCAACAAAATAGATCGGAAG
+
FFFFFFFFFF:::FF,FFFFFFFFF,FFFFFFFFF:FFFFFF:FF
@FS10000125:23:BPA73012-1407:1:1101:13680:1500 1:N:0:15
GGGGGTATAACTTCGTCGAGTACGCTCAAGTCATTAGATCGGAAG
+
FF:FFFFFFFF,:FF:FFFFFFFFF,FFFFFFFFFFFFFFFFFFF
@FS10000125:23:BPA73012-1407:1:1101:13790:1500 1:N:0:15
GGGGTCATAACTTCGTCGAGTACGCTCAAAAGTCAAGATCGGAAG
+
F,,FFFFFFFF,:FF,FFFFFFFFF,FFFFFFFFFFFFFFFFFFF
@FS10000125:23:BPA73012-1407:1:1101:14050:1500 1:N:0:15
GGGGGCAGCTCTTCGTCGAGTACGCTCAAGCATGAAGATCGGAAG
+
FFFFFFFFF:,,:FF,FFFFFFFFF:FFFFFFFFFFFFFFFFFFF
@FS10000125:23:BPA73012-1407:1:1101:14770:1500 1:N:0:15
GGGGGAAAACTTCGTCGAGTACGCTCAAAAGGAAAGATCGGAAGA
+
FFFFFFFFFF::FFFFFFFFFFFFFFF:FFFFFFFFFFFFFFFFF
@FS10000125:23:BPA73012-1407:1:1101:14780:1500 1:N:0:15
GGGGGCCTAACTTCGTCGAGTACGCTCAATAACTGAGATCGGAAG
+
FFFFFFFFFF:,,FF,FFFFFFFFF,FFFFFFFFFFFFFFFFFFF
@FS10000125:23:BPA73012-1407:1:1101:15000:1500 1:N:0:15
GGGGATCCAACTTCGTCGAGTACGCTCAAAAACATAGATCGGAAG
+
F:,FFFFFFFF,:FF:FFF,FFFFF,FFFFFFFFFFFFFFFFFF:
@FS10000125:23:BPA73012-1407:1:1101:15620:1500 1:N:0:15
GGGTAGAAACTTCGTCGAGTACGCTCAATGATCAAGATCGGAAGA
+
FFFFFFFFFF::FFFFFFFFFFFFFFFFFFFFFFFFFFFFFFFFF
@FS10000125:23:BPA73012-1407:1:1101:1020:1510 1:N:0:15
GGGGTTGGAACTTCGTCGAGTACGCTCAAAGTGGAAGATCGGAAG
+
FFFFFFFFFFF::FF:FFFFFFFFF,FFFFFFFFFFFFFFFFFFF
@FS10000125:23:BPA73012-1407:1:1101:1330:1510 1:N:0:15
GGGGCCGAAACTTCGTCGAGTACGCTCAAGAAAATAGATCGGAAG
+
FFFFF:,FFFFFFFFFFFFFFFFFFFFFFFFFFFFFFFFFFFFFF
@FS10000125:23:BPA73012-1407:1:1101:2110:1510 1:N:0:15
GGGGGCGCAACTTCGTCGAGTACGCTCAAGTGATTAGATCGGAAG
+
F:,FFFFFFFF,:FF:FFFFFFFFF,FFFFFFFFFFFFFFFFFFF
@FS10000125:23:BPA73012-1407:1:1101:2280:1510 1:N:0:15
GGGGGCGCACACTCTTCGTCGAGTACGCTCAAATAGGTAGATCGG
+
FFFFFFFFFFF::FF:FF:FFFFFFFF:FFFFFFFFF,FFF,,FF
@FS10000125:23:BPA73012-1407:1:1101:2420:1510 1:N:0:15
GGGGGATGAACTTCGTCGAGTACGCTCAATGATTCAGATCGGAAG
+
FFFFFFFFFFF,:FF:FFFFFFFFF,FFFFFFFFFFFFFFFFFFF
@FS10000125:23:BPA73012-1407:1:1101:2960:1510 1:N:0:15
GGGGCCAAGCTTCGTCGAGTACGCTCAACGAAAAAGATCGGAAGA
+
F:,FFFFFF,FF:FFFFFFFFFFFFFFFFFFFFFFFFFFFFFFFF
@FS10000125:23:BPA73012-1407:1:1101:3320:1510 1:N:0:15
GGGGCGTCAACTTCGTCGAGTACGCTCAACAACAAAGATCGGAAG
+
FFFFFFFFFF:::FFFFFFFFFFFF:FFFFFFFFFFFFFFFFFFF
@FS10000125:23:BPA73012-1407:1:1101:3450:1510 1:N:0:15
GGGACGAACTTCGTCGAGTACGCTCAACTCCTAAGATCGGAAGAG
+
F:,,FFFFFF:FF:FFFF:FFFFFFFF:FFFFFFFF,FFF:FFFF
@FS10000125:23:BPA73012-1407:1:1101:4670:1510 1:N:0:15
GGTGCAGTAACTTCGTCGAGTACGCTCAACGTTTTAGATCGGAAG
+
F,,FFFFFFFF:::F:FFFFFFFFF,FFFFFFFFFFFFFF:FFFF
@FS10000125:23:BPA73012-1407:1:1101:5140:1510 1:N:0:15
GGGGGCAGATCTTCGTCGAGTACGCTCAACAAGATAGATCGGAAG
+
FFFFFFFFFF:,:FF:FFFFFFFFF,FFFFFFFFFFFFFFFFFFF
@FS10000125:23:BPA73012-1407:1:1101:5280:1510 1:N:0:15
GGGGGACAAACTTCGTCGAGTACGCTCAAACGGAAAGATCGGAAG
+
F:,FFFFFFF:,:FF:FFFFFFFFF,FFFFFFFFFFFFFFFFFFF
@FS10000125:23:BPA73012-1407:1:1101:5510:1510 1:N:0:15
GGGGTATCAACTTCGTCGAGTACGCTCAACGACATAGATCGGAAG
+
F,,FFFFFFF:::FF:FFFFFFFFF,FFFFFFFFFFFFFFFFFFF
@FS10000125:23:BPA73012-1407:1:1101:7070:1510 1:N:0:15
GGGGGTTTAACTTCGTCGAGTACGCTCAATCCAAGAGATCGGAAG
+
:,,FFFFFFFF,:FF:FFFFFFFFF,FFFFFFFFFFFFFFFFFFF
@FS10000125:23:BPA73012-1407:1:1101:8650:1510 1:N:0:15
GGGGGTAGAACTTCGTCGAGTACGCTCAAACCTCAAGATCGGAAG
+
F::F:FFFFFF,:FF:FFFFFFFFF,FFFFFFFFFFFFFFFFFFF
@FS10000125:23:BPA73012-1407:1:1101:8670:1510 1:N:0:15
GGGGGCGGAACTTCGTCGAGTACGCTCAATTGATAAGATCGGAAG
+
F:,FFFFFFFF::FF:FFFFFFFFF,FFFFFFFFFFFFFFFFFFF
@FS10000125:23:BPA73012-1407:1:1101:9090:1510 1:N:0:15
GGGGGTTAAACTTCGTCGAGTACGCCAAAACGAGAGATCGGAAGA
+
FFFF,FF,FF:::FF:FFFFFFFFF,::FFF:FFFF::F:FFF::
@FS10000125:23:BPA73012-1407:1:1101:9370:1510 1:N:0:15
GGGGCCTAAACTTACGTCGAGTACGCTCAACGGGAAAGATCGGAA
+
FFFFFFFFFF::F,FFF,FFFF:FFFF:FFFFFFFFFFFF,FFFF
@FS10000125:23:BPA73012-1407:1:1101:9690:1510 1:N:0:15
GGGTGCGAACTTCGTCGAGTACGCTCAACTGAGTAGATCGGAAGA
+
FFF:FFFFFF:FFFFFFFFFFFFFFFFFFFFFFFFFFFFFFFFFF
@FS10000125:23:BPA73012-1407:1:1101:9790:1510 1:N:0:15
GGGAGGGGGAACTTCGTCGAGTACGCTCAAACTATCAGATCGGAA
+
F,,:FFFFFFFF,:FFF:FFFF,FFFF:FFFFFFF,FFFF,FFFF
@FS10000125:23:BPA73012-1407:1:1101:10460:1510 1:N:0:15
GGGGGCCAAACTTCGTCGAGTACGCTCAATGTTATAGATCGGAAG
+
F:FFFFFFFFF::FF:FFF:FFFFFFFFFFFFFFFFFFFFFFFFF
@FS10000125:23:BPA73012-1407:1:1101:10890:1510 1:N:0:15
GGGGAAGGAACTTCGTCGAGTACGCTCAAATATAAAGATCGGAAG
+
F::FFFFFFFF::FF:FFFFFFFFF,FFFFFFFFFFFFFFFFFFF
@FS10000125:23:BPA73012-1407:1:1101:10900:1510 1:N:0:15
GGGGTAGTAACTTCGTCGAGCACGCTCAATTATTGAGATCGGAAG
+
FFFFFFFFFF:,,FF:FFFFFFFFF,FFFFFFFFFFFFFFFFFFF
@FS10000125:23:BPA73012-1407:1:1101:13430:1510 1:N:0:15
GATGAGATAACTTCGTCGAGTACGCTCAAGTCCAAAGATCGGAAG
+
,,F:FFFFFFFF::F:FF:FFFFFF,FFFFFFFFFFFFFFFFFF:
@FS10000125:23:BPA73012-1407:1:1101:14590:1510 1:N:0:15
GGGGTAGCAACTTCGTCGAGTACGCTCAATTACCCAGATCGGAAG
+
F:,FFFFFFFF,:FF:FFFFFFFFF,FFFFFFFFFFFFFFFFFFF
@FS10000125:23:BPA73012-1407:1:1101:15580:1510 1:N:0:15
GGGGAAAGAACTTCGTCGAGTACGCTCAAACTGATAGATCGGAAG
+
FF,FF,FFFFFF:FF,FFFFFFFFF,FFFFFFFFFFFFFFFFFFF
@FS10000125:23:BPA73012-1407:1:1101:15800:1510 1:N:0:15
GGGGATCCAACTTCGTCGAGTACGCTCAAAGATGGAGATCGGAAG
+
FFFFFFFFFFF,:FF:FFFFFFFFF,FFFFFFFFFFFFFFFFFFF
@FS10000125:23:BPA73012-1407:1:1101:16340:1510 1:N:0:15
GGGAGCACAAACTTCGTCGAGTACGCTCAACAAGGTAGATCGGAA
+
FFF:FF,:F,FFFF,FF:FFFFFF,F:F:FFF,F,FF:,FF,FFF
@FS10000125:23:BPA73012-1407:1:1101:1720:1520 1:N:0:15
GGGGCCTAACTTCGTCGAGTACGCTCAAATACACAGATCGGAAGA
+
FF:FFFFFFF::FFFFFFFFFFFFFFF:FFFFFFFFFFFFFFFFF
@FS10000125:23:BPA73012-1407:1:1101:1800:1520 1:N:0:15
GGGGCACCAACTTCGTCGAGTACGCTCAACTTAAGAGATCGGAAG
+
FF:FFFFFFF::FFF:FFFFFFFFF:FFFFFFFFFFFFFFFFFFF
@FS10000125:23:BPA73012-1407:1:1101:2520:1520 1:N:0:15
GGGGAACTTCGTCGAGTACGCTCAAGTGACAAGATCGGAAGAGCA
+
FFFFFFFFFFF,:FFFFF,,FFFFFFFFFFFFFFF,FFFFFFF,,
@FS10000125:23:BPA73012-1407:1:1101:2780:1520 1:N:0:15
GGGCGGCTAAACTTCGTCGAGTACGCTCAATCCTAGAGATCGGAA
+
FFFFFFFFFFF:,:FFF:FFFF:FF:F:FFFFFFFFFFFF,FFFF
@FS10000125:23:BPA73012-1407:1:1101:3460:1520 1:N:0:15
GGGGTAAGAACTTCGTCGAGTACGCTCAATACTAGAGATCGGAAG
+
FFFFFFFFFF:,:FF:FFFFFFFFF,FFFFFFFFFFFFFFFFFFF
@FS10000125:23:BPA73012-1407:1:1101:3640:1520 1:N:0:15
GAGCAACAACTTCGTCGAGTACGCTCAAAACTAGAGATCGGAAGA
+
FFFFF:FFF:FF,:F:,F:FF:,FF:,FFFFF,,,FF:::FFF:F
@FS10000125:23:BPA73012-1407:1:1101:3670:1520 1:N:0:15
GGGGAGACAACTTCGTCGAGTACGCTCAATGCTGGAGATCGGAAG
+
F,,FFFFFFFF,:FF:FFF:FFFFF:FFFFFFFFFFFFFFFFFFF
@FS10000125:23:BPA73012-1407:1:1101:4890:1520 1:N:0:15
GGGGGATCAACTTCGTCGAGTACGCTCAATTTATAAGATCGGAAG
+
FFFFFFFFFF,,:FF,FFFFFFFFF,FFFFFFFFFFFFFFFFFFF
@FS10000125:23:BPA73012-1407:1:1101:5120:1520 1:N:0:15
GGGGTACAAACTTCGTCGAGTACGCTCAAATGTCAAGATCGGAAG
+
FF:FFFFFFF:,:FF:FFFFFFFFF,FFFFFFFFFFFFFFFFFFF
@FS10000125:23:BPA73012-1407:1:1101:5170:1520 1:N:0:15
GGGGCCTCAACTTCGTCGAGTACGCTCAATGCTTAAGATCGGAAG
+
F::FFFFFFF:::FF:FFFFFFFFF,FFFFFFFFFFFFFFFFFFF
@FS10000125:23:BPA73012-1407:1:1101:5280:1520 1:N:0:15
GGGTGACAACTTCGTCGAGTACGCTCAAATCACGAGATCGGAAGA
+
FF,F,FFFFF::FFFFFFFFFFFFFFFFFFFFFFFFFFFFFFFFF
@FS10000125:23:BPA73012-1407:1:1101:5590:1520 1:N:0:15
GGGGCGCCAACTTCGTCGAGTACGCTCAACTACGTAGATCGGAAG
+
F:,,:,F:F:::FF,FF:F:FFF:F:FF,FFFF:FF::FF,:FF:
@FS10000125:23:BPA73012-1407:1:1101:5680:1520 1:N:0:15
GGGGCACAACTTCGTCGAGTACGCTCAAACTGGCAGATCGGAAGA
+
FF:FFFFFFF,,FFFFFFFFFFFFFFFFFFFFFFFFFFFFFFFFF
@FS10000125:23:BPA73012-1407:1:1101:5800:1520 1:N:0:15
GGGGCATAAACTTCGTCGAGTACGCTCAAAAAGATAGATCGGAAG
+
FFFFFFFFFF:,:FF:FFFFFFFFF,FFFFFFFFFFFFFFFFFFF
@FS10000125:23:BPA73012-1407:1:1101:6030:1520 1:N:0:15
GGGGAGAAACTTCGTCGAGTACGCTCAATACATGAGATCGGAAGA
+
F:,FFFFFFF:,FFFFFFFFFFFFFFF:FFFFFFFFFFFFFFFFF
@FS10000125:23:BPA73012-1407:1:1101:6320:1520 1:N:0:15
GGGGCAATAACTTCGTCGAGTACGCTCAATAAAGAAGATCGGAAG
+
FF:FF,FFFFFF:FF:FFFFFFFFF,FFF,FFFFFFFFFFFFFFF
@FS10000125:23:BPA73012-1407:1:1101:6450:1520 1:N:0:15
GGGGGTCTAACTTCGTCGAGTACGCTCAAGGATGGAGATCGGAAG
+
F:FFFFFFFF:::FF:FFFFFFFFF,FFFFFFFFFFFFFFFFFFF
@FS10000125:23:BPA73012-1407:1:1101:6630:1520 1:N:0:15
GGGGAATAAACTTCGTCGAGTACGCTCAACGATCAAGATCGGAAG
+
:,,FFFFFFF:F:FF:FFFFFFFFF,FFFFFFFFFFFFFFFFFFF
@FS10000125:23:BPA73012-1407:1:1101:7090:1520 1:N:0:15
GGGGCACGACTTTCGTCGAGTACGCTCAATTACTTAGATCGGAAG
+
FFFFFFFFFF,,:FF,FFFFFFFFF,FFFFFFFFFFFFFFFFFFF
@FS10000125:23:BPA73012-1407:1:1101:7100:1520 1:N:0:15
GGGGGATCAACTTCGTCGAGTACGCTCAACAGGAAAGATCGGAAG
+
FFFFFFFFFF:,:FF:FFFFFFFFF,FFFFFFFFFFFFFFFFFFF
@FS10000125:23:BPA73012-1407:1:1101:7660:1520 1:N:0:15
GGGGCACAACTTCGTCGAGTACGCTCAATATATTAGATCGGAAGA
+
FFFFFFFFFF:,FFFFFFFFFFFFFFF,FFFFFFFFFFFFFFFFF
@FS10000125:23:BPA73012-1407:1:1101:8500:1520 1:N:0:15
GGGGGTCCAACTTCGTCGAGTACGCTCAAGGTATGAGATCGGAAG
+
FFFFFFFFFF:,,FF:FFFFFFFFF,FFFFFFFFFFFFFFFFFFF
@FS10000125:23:BPA73012-1407:1:1101:8680:1520 1:N:0:15
GGGCACTAACTTCGTCGAGTACGCTCAAAGGGAGAGATCGGAAGA
+
FFFFFFFFFF,,FFFFFFFFFFFFFFF,FFFFFFFFFFFFFFFFF
@FS10000125:23:BPA73012-1407:1:1101:9100:1520 1:N:0:15
GGGTAGTAACTTCGTCGAGTACGCTCAATGGTATAGATCGGAAGA
+
F:FFFFFFFF::FFFFFFFFFFFFFFF,FFFFFFFFFFFFFFFFF
@FS10000125:23:BPA73012-1407:1:1101:9160:1520 1:N:0:15
GGGGACGAAACTTCGTCGAGTACGCTCAACCGTGCAGATCGGAAG
+
FF:FFFFFFFF,:FF:FFFFFFFFF,FFFFFFFFFFFFFFFFFFF
@FS10000125:23:BPA73012-1407:1:1101:10020:1520 1:N:0:15
GGGGGTGGAACTTCGTCGAGTACGCTCAAAAACGGAGATCGGAAG
+
FFFFFFFFFFF:FFFFFFFFFFFFFFFFFF,FFFFFFFFFFFFFF
@FS10000125:23:BPA73012-1407:1:1101:10430:1520 1:N:0:15
GGGGCGCGAACTTCGTCGAGTACGCTCAATGGGTGAGATCGGAAG
+
FFFFFFFFFFF,:FF,FFFFFFFFF,FFFFFFFFFFFFFFFFFFF
@FS10000125:23:BPA73012-1407:1:1101:10580:1520 1:N:0:15
GGGGTAGCAACTTCGTCGAGTACGCTCAAAAAATCAGATCGGAAG
+
FFFFFFFFFF:,,FF,FFFFFFFFF,FFFFFFFFFFFFFFFFFFF
@FS10000125:23:BPA73012-1407:1:1101:10830:1520 1:N:0:15
GGGGGTAGAACTTCGTCGAGTACGCTCAATAAATCAGATCGGAAG
+
F,,FFFFFFF:,,FF,FFFFFFFFF,FFFFFFFFFFFFFFFFFFF
@FS10000125:23:BPA73012-1407:1:1101:12020:1520 1:N:0:15
GGGGTGAGAACTTCGTCGAGTACGCTCAACGCTTCAGATCGGAAG
+
FFFFFFFFFF:,,FF,FFFFFFFFF,FFFFFFFFFFFFFFFFFFF
@FS10000125:23:BPA73012-1407:1:1101:12560:1520 1:N:0:15
GGGGAGATAACTTCGTCGAGTACGCTCAAATTTCGAGATCGGAAG
+
:,,FFFFFFF:,,FF:FFFFFFFFF,FFFFFFFFFFFFFFFFFFF
@FS10000125:23:BPA73012-1407:1:1101:12950:1520 1:N:0:15
GATGTACAACTTCGTCGAGTACGCTCAAGATAAAAGATCGGAAGA
+
,,F:FFFFFFFFFFFFFFFFFFFFFFFFFFFFFFFFFFFFFFFFF
@FS10000125:23:BPA73012-1407:1:1101:13720:1520 1:N:0:15
GGGGACGTAACTTCGTCGAGTACGCTCAATAATATAGATCGGAAG
+
F::FFFFFFFF::FF:FFFFFFFFF,FFFFFFFFFFFFFFFFFFF
@FS10000125:23:BPA73012-1407:1:1101:13890:1520 1:N:0:15
GGGGGGGAACTTCGTCGAGTACGCTCAATCAAAAAGATCGGAAGA
+
FF:FFFFFFF::FFFFFFFFFFFFFFF:FFFFFFFFFFFFFFFFF
@FS10000125:23:BPA73012-1407:1:1101:14050:1520 1:N:0:15
GGGGGGCTAACTTCGTCGAGTACGCTCAAGTGCTAAGATCGGAAG
+
FFFF,FFFFFF:FFFFFFF,FFFFF:FFFFFFFFFFFFFFFFFFF
@FS10000125:23:BPA73012-1407:1:1101:14400:1520 1:N:0:15
GGGGGAACAACTTCGTCGAGTACGCTCAACAGAGTAGATCGGAAG
+
FF:FFFFFFFFF:FF:FFFFFFFFF,FFFFF,,,FFFFFFFFFFF
@FS10000125:23:BPA73012-1407:1:1101:14670:1520 1:N:0:15
GGGGAGAACTTCGTCGAGTACGCTCAACGGGAAAGATCGGAAGAG
+
F,,FFFFFFF:FF:FFFF:FFFFFFFF:FFFFFFFF:FFF:FFF:
@FS10000125:23:BPA73012-1407:1:1101:15780:1520 1:N:0:15
GGGGTATAATCTTCGTCGAGTACGCTCAATATTGTAGATCGGAAG
+
FFFFFFFFF,FF:,F:FF:FFF:FF,:FF,FFF,,FFFFFFFFFF
@FS10000125:23:BPA73012-1407:1:1101:15820:1520 1:N:0:15
GGGTAAGAACTTCGTCGAGTACGCTCAAAAGACAAGATCGGAAGA
+
FF:FFF:FFFFFFFFFFFFFFFFFFFFFFFFFFF::F,FFFFFFF
@FS10000125:23:BPA73012-1407:1:1101:15840:1520 1:N:0:15
GGGGTGTGAACTTCGTCGAGTACGCTCAAACTCTGAGATCGGAAG
+
FFFF,FFFFFF,:FF:FFFFFFFFF,FFFFFFFFFFFFFFFFFFF
@FS10000125:23:BPA73012-1407:1:1101:15980:1520 1:N:0:15
GGGACTCAACTTCGTCGAGTACGCTCAAACATTTAGATCGGAAGA
+
FFF:,,:FFFFFFFFFFFFFFFFFFFFFF,:,,,FFF,FFFFFFF
@FS10000125:23:BPA73012-1407:1:1101:16460:1520 1:N:0:15
GGGGGCTTAACTTCGTGAGTACGCTCAAACCCTTAGATCGGAAGA
+
FFFF,FFFFFFFFFFFFFFFFFFFFFFFFFFFFFFFFFFFFFFFF
@FS10000125:23:BPA73012-1407:1:1101:1030:1530 1:N:0:15
GGGGTTATAACTTCGTCGAGTACGCTCAAAAAGTAAGATCGGAAG
+
FFFFFFFFFF:::FF:FFFFFFFFF,FFFFFFFFFFFFFFFFFFF
@FS10000125:23:BPA73012-1407:1:1101:2010:1530 1:N:0:15
GGGGCTCTAACTTCGTCGAGTACGCTCAACAATTTAGATCGGAAG
+
FFFFFFFFFF:::FF:FFFFFFFFF,FFFFFFFFFFFFFFFFFFF
@FS10000125:23:BPA73012-1407:1:1101:2100:1530 1:N:0:15
GGGGTGCCAACTTCGTCGAGTACGCTCAATCGTTAAGATCGGAAG
+
FFFF:FFFFF:,:FFFFFFFFFFFF,FFFFFFFFFFFFFFFFFFF
@FS10000125:23:BPA73012-1407:1:1101:2300:1530 1:N:0:15
GGGGCGTTAACTTCGTCGAGTACGCTCAAGGTGTGAGATCGGAAG
+
FFFFFFFFFF:,,FF,FFFFFFFFF,FFFFFFFFFFFFFFFFFFF
@FS10000125:23:BPA73012-1407:1:1101:2430:1530 1:N:0:15
GGGGCTAGAACTTCGTCGAGTACGCTCAATCTTAAAGATCGGAAG
+
FFFFF,F,FFF,:FF:FFFFFFFFF,FFFFFFF,FFFFFFFFFFF
@FS10000125:23:BPA73012-1407:1:1101:2700:1530 1:N:0:15
GGGGAGGTAACTTCGTCGAGTACGCTCAACATGACAGATCGGAAG
+
FFFFFFFFFF:,:FF:FFFFFFFFF,FFFFFFFFFFFFFFFFFFF
@FS10000125:23:BPA73012-1407:1:1101:2820:1530 1:N:0:15
GGGGGGGAACTTCGTCGAGTACGCTCAATTGAATAGATCGGAAGA
+
FFFFFFFFFFF:FFFFFFFFFFFFFFF,FFFFFFFFFFFFFFFFF
@FS10000125:23:BPA73012-1407:1:1101:3100:1530 1:N:0:15
GGGGACACAACTTCGTCGAGTACGCTCAAATGCCAAGATCGGAAG
+
FFFFF:F,FF:,,FF:FFFFFFFFF,FFF,FFF,,FFFFFFFFFF
@FS10000125:23:BPA73012-1407:1:1101:3240:1530 1:N:0:15
GGGGGTTCAACTTCGTCGAGTACGCTCAAAAGACAAGATCGGAAG
+
FFFFFFFFFFFF:FF:FFFFFFFFF,FFFFF,:F,FFFFFFFFFF
@FS10000125:23:BPA73012-1407:1:1101:4290:1530 1:N:0:15
GGGGGTCTAACTTCGTCGAGTACGCTCAAGCAGAAAGATCGGAAG
+
FFFFFFFFFF:,,FF:FFFFFFFFF:FFFFFFFFFFFFFFFFFFF
@FS10000125:23:BPA73012-1407:1:1101:4440:1530 1:N:0:15
GGGGGGAAAACTTCGTCGAGTACGCTCAAAATGAAAGATCGGAAG
+
FF,FFFFFFF:F,FF,FFFFFFFFF,FFFFFFFFFFFFFFFFFFF
@FS10000125:23:BPA73012-1407:1:1101:4480:1530 1:N:0:15
GGGTCATAATTTCGTCGAGTACGCTCAAGGCAGGAGATCGGAAGA
+
FFFFF,F,F:FFFFFFFFFFF::FFF:FF,FFFF:FF,F:FFFFF
@FS10000125:23:BPA73012-1407:1:1101:4550:1530 1:N:0:15
GTTGGTGTAACTTCGTCGAGTACGCTCAATCCTTCAGATCGGAAG
+
,,FF,FFFFFFF:FF:FF:FFFFFF,FFFFFFFFF:FFFF:,FF:
@FS10000125:23:BPA73012-1407:1:1101:4860:1530 1:N:0:15
GGGGTCCAAACATCGTCGAGTACGCACAACAACTGAGATCGGAAG
+
FFFF:FFFFF,,,FF,FFFFFFFFF,F,FFFFFFFFF,:FFF,FF
@FS10000125:23:BPA73012-1407:1:1101:5090:1530 1:N:0:15
GGGGATACAACTTCGTCGAGTACGCTCAAGACGGTAGATCGGAAG
+
FFF:FFFFF::,FFFFFFF,F:F:FFFFF:FF:FFFFFFFFFFF:
@FS10000125:23:BPA73012-1407:1:1101:6400:1530 1:N:0:15
GGGGAGATAACTTCGTCGAGTACGCTCAAATGGGAAGATCGGAAG
+
FF,FFFFFFF:,,FF:FFFFFFFFF,FFFFFFFFFFFFFFFFFFF
@FS10000125:23:BPA73012-1407:1:1101:6500:1530 1:N:0:15
GGGGGTTTAACTTCGTCGAGTACGCTCAATCAAACAGATCGGAAG
+
FFFFFFFFFF:::FF:FFFFFFFFF,FFFFFFFFFFFFFFFFFFF
@FS10000125:23:BPA73012-1407:1:1101:6580:1530 1:N:0:15
GGGGAAACTTCGTCGAGTACGCTCAACCAGAGAGATCGGAAGAGC
+
FFFFFFFFFF:F:FFFF,FFF:,FFFF:FFFFFFF:,FFFFFFF:
@FS10000125:23:BPA73012-1407:1:1101:7070:1530 1:N:0:15
GGGGTGCAAACTTCGTCGAGTACGCTCAAATAAATAGATCGGAAG
+
:,,FFFFFFF:,,FF,FFFFFFFFF,FFFFFFFFFFFFFFFFFFF
@FS10000125:23:BPA73012-1407:1:1101:7300:1530 1:N:0:15
GGGGAAGCAACTTCGTCGAGTACGCTCAACTGTATAGATCGGAAG
+
FFFFFFFFFF:,:FF:FFFFFFFFF,FFFFFFFFFFFFFFFFFFF
@FS10000125:23:BPA73012-1407:1:1101:8180:1530 1:N:0:15
GGGGTGTGAACTTCGTCGAGTACGCTCAAAGTCCAAGATCGGAAG
+
FFFF,,FFFFF::FF:FFFFFFFFF,FFFFFF:FFFFFFFFFFFF
@FS10000125:23:BPA73012-1407:1:1101:8970:1530 1:N:0:15
GGGGCCCGAACTTCGTCGAGTACGCTCAATTCCGTAGATCGGAAG
+
FFFFFFFFFF:::FF:FFFFFFFFF,FFFFFFFFFFFFFFFFFFF
@FS10000125:23:BPA73012-1407:1:1101:9150:1530 1:N:0:15
GGGGGTTAAACTTCGTCGAGTACGCTCAAACCCGTAGATCGGAAG
+
FFFFFFFFFF:::FF:FFFFFFFFF,FFFFFFFFFFFFFFFFFFF
@FS10000125:23:BPA73012-1407:1:1101:9830:1530 1:N:0:15
GGGCGGATGAACTTCGTCGAGTACGCTCAAGGGGTTAGATCGGAA
+
F,,:FFFFFFFF,:FFF:FFFF:FFFF:FFFFFFF,FFFF,FFFF
@FS10000125:23:BPA73012-1407:1:1101:10040:1530 1:N:0:15
GGGTGGAGAAACTTCGTCGAGTACGCTCAACACGCGAGATCGGAA
+
FFFFFFFFFFF:,:FFF:FFFF,FF:F:FFFFFFFFFFFF,FFFF
@FS10000125:23:BPA73012-1407:1:1101:10140:1530 1:N:0:15
GGGGCTTAAACTTCGTCGAGTACGCTCAACTTGAAAGATCGGAAG
+
FFFFFFFFFF:::FF:FFFFFFFFF,FFFFFFFFFFFFFFFFFFF
@FS10000125:23:BPA73012-1407:1:1101:10150:1530 1:N:0:15
GGGGCTATAACTTCGTCGAGTACGCTCAAGAATGTAGATCGGAAG
+
FF:FFFFFFF:,:FF,FFFFFFFFF,FFFFFFFFFFFFFFFFFFF
@FS10000125:23:BPA73012-1407:1:1101:10190:1530 1:N:0:15
GGGGGGCTCAACTTCGTCGAGTACGCTCAAATACGGAGATCGGAA
+
FFFFFFFFFF:,,:FFF:FFFF:FF:F:FFFFFFFFFFFF,FFFF
@FS10000125:23:BPA73012-1407:1:1101:10590:1530 1:N:0:15
GGGGTGAAAACTTCGTCGAGTACGCTCAACTCAAAAGATCGGAAG
+
F,,FFFFFFF:::FF:FFFFFFFFF,FFFFFFFFFFFFFFFFFFF
@FS10000125:23:BPA73012-1407:1:1101:12770:1530 1:N:0:15
GGGGCGCATCTCTTCGTCGAGTACGCTCAACATCTGAGATCGGAA
+
FFFFF,FFFF:F,:FFF:,FFF:FF,FFFFFFFFFF,FFF,FFFF
@FS10000125:23:BPA73012-1407:1:1101:12920:1530 1:N:0:15
GGGGGCTCAACTTCGTCGAGTACGCTCAAAAAAAGAGAACGGAAG
+
F:,F:FFFFF:,:FF:FFFFFFFFF,FFFFFFFFFFFFFFFFFFF
@FS10000125:23:BPA73012-1407:1:1101:13510:1530 1:N:0:15
GGGGTGGGAACTTCGTCGAGTACGCTCAACTGAATAGATCGGAAG
+
:,,FFFFFFFF::FF,FFFFFFFFF,FFFFFFFFFFFFFFFFFFF
@FS10000125:23:BPA73012-1407:1:1101:14580:1530 1:N:0:15
GGGGCTAAACTTCGTCGAGTACGCTCAACATATAAGATCGGAAGA
+
FFFFFFFFFF::FFFFFFFFFFFFFFFFFFFFFFFFFFFFFFFFF
@FS10000125:23:BPA73012-1407:1:1101:14670:1530 1:N:0:15
GGGAACAGCTTCGTCGAGTACGCTCAAGTAGAGAGATCGGAAGAG
+
F:,FFFFFF::FF:FFFF:FFFFFFF:FFFFFFFFF:FFF,FFF:
@FS10000125:23:BPA73012-1407:1:1101:14790:1530 1:N:0:15
GATGATGTAACTTCGTCGAGTACGCTCAACGTATTAGATCGGAAG
+
F,::FFFFFFFF::F,FF,FFFFFF,FFFFFFFFFFFFFF:FFF:
@FS10000125:23:BPA73012-1407:1:1101:15330:1530 1:N:0:15
GGGGGTCTGAACTTCGTCGAGTACGCTCAAATGGTAAGATCGGAA
+
FFFFFFFFFF:F,:FFF,FFFFFFFFF:FFFFFFFFFFFF,FFFF
@FS10000125:23:BPA73012-1407:1:1101:15420:1530 1:N:0:15
GGGTGTTAACTTCGTCGAGTACGCTCAACCGAGAAGATCGGAAGA
+
FFFFFFFFFF:FFFFFFFFFFFFFFFFFFFFFFFFFFFFFFFFFF
@FS10000125:23:BPA73012-1407:1:1101:15600:1530 1:N:0:15
GGGGATGAAACTTCGTCGAGTACGCTCAAAAATCTAGATCGGAAG
+
F:,FFFFFFFF::FF:FFFFFFFFF,FFFFFFFFFFFFFFFFFFF
@FS10000125:23:BPA73012-1407:1:1101:15650:1530 1:N:0:15
GGGGGCCGAACTTCGTCGAGTACGCTCAATGTGAAGAGATCGGAA
+
FFFFFFFFFF::,FF:FFFFFFFFF,FFFFFFFFFFFFFF,FFFF
@FS10000125:23:BPA73012-1407:1:1101:16300:1530 1:N:0:15
GGGGGTGTAACTTCGTCGAGTACGCTCAAATGGGGAGATCGGAAG
+
FFFFFFFFFFF:,FF:FFFFFFFFF,FFFFFFFFFFFFFFFFFFF
@FS10000125:23:BPA73012-1407:1:1101:16320:1530 1:N:0:15
GGGGGCTAAACTTCGTCGAGTACGCTCAACTACAAAGATCGGAAG
+
FFFFFFFFFFFF:FF:FFFFFFFFF,FFFFFFFFFFFFFFFFFFF
@FS10000125:23:BPA73012-1407:1:1101:1020:1540 1:N:0:15
GGGGCGCTAACTTCGTCGAGTACGCTCAACCAAATAGATCGGAAG
+
FFFFFFFFFF::FFF:FFFFFFFFF:FFFFFFFFFFFFFFFFFFF
@FS10000125:23:BPA73012-1407:1:1101:2110:1540 1:N:0:15
GGGGGCCCAACTTCGTCGAGTACGCTCAAAGGTGAAGATCGGAAG
+
F:,FFFFFFF:::FF:FFFFFFFFF:FFFFFFFFFFFFFFFFFFF
@FS10000125:23:BPA73012-1407:1:1101:2480:1540 1:N:0:15
GGGGACGTAACTTCGTCGAGTACGCTCAAGTTCTGAGATCGGAAG
+
FFFF,FFFF:F,FF:FFFF,F:F:FFFFFFFFFF:FFF:FFFFFF
@FS10000125:23:BPA73012-1407:1:1101:3750:1540 1:N:0:15
GGGGTATAAACTTCGTCGAGTACGCTCAAATGATCAGATCGGAAG
+
F,,FFFFFFFF,:FF:FFFFFFFFF,FFFFFFFFFFFFFFFFFFF
@FS10000125:23:BPA73012-1407:1:1101:4380:1540 1:N:0:15
GGGGACATAACTTCGTCGAGTACGCTCAAAGTTTTAGATCGGAAG
+
FFFFF,FFFFFFFFFFFFF:FFFFFFFF:::F:FFFFFFFFFFFF
@FS10000125:23:BPA73012-1407:1:1101:5870:1540 1:N:0:15
GGGGTTAGAACTTCGTCGAGTACGCTCAATATGGAAGATCGGAAG
+
F,,FFFFFFFF,:FF:FFFFFFFFF,FFFFFFFFFFFFFFFFFFF
@FS10000125:23:BPA73012-1407:1:1101:6530:1540 1:N:0:15
GGGGTGTCAATTTCGTCGAGTACGCTCAACTGCTGGAGATCGGAA
+
FFFFFFFFFFFF:FFFFFFFFFFFF:FFFFFFFFFFFFFF,FFFF
@FS10000125:23:BPA73012-1407:1:1101:6870:1540 1:N:0:15
GATGCACAAATTTCGTCGAGTACGCTCAATTGTGAAGATCGGAAG
+
,,,,FFFFFFFF:FF:FF:FFFFFF,FFFFFFFFFFFFFF:F,FF
@FS10000125:23:BPA73012-1407:1:1101:7350:1540 1:N:0:15
GGGGACTAAACTTCGTCGAGTACGCTCAATCCAGAAGATCGGAAG
+
F:,FFFFFFF::,FF:FFFFFFFFF:FFFFFFFFFFFFFFFFFFF
@FS10000125:23:BPA73012-1407:1:1101:7460:1540 1:N:0:15
GGGGTACAAACTTCGTCGAGTACGCTCAATTAAGTAGATCGGAAG
+
FFFFFFFFFFF:FFF:FFFFFFFFF,FFFFFFFFFFFFFFFFFFF
@FS10000125:23:BPA73012-1407:1:1101:8670:1540 1:N:0:15
GGGGTGCTAACTTCGTCGAGTACGCTCAATTTCTTAGATCGGAAG
+
FFFFFFFFFF:,,FF:FFFFFFFFF,FFFFFFFFFFFFFFFFFFF
@FS10000125:23:BPA73012-1407:1:1101:8950:1540 1:N:0:15
GGGCTGCAAACTTCGTCGAGTACGCTCAAACTTCAAGATCGGAAG
+
FFFFFFFFFF:,:FF:FFFFFFFFF,FFFFFFFFFFFFFFFFFFF
@FS10000125:23:BPA73012-1407:1:1101:9520:1540 1:N:0:15
GGGGGTACAACTTCGTCGAGTACGCTCAATACGGCAGATCGGAAG
+
FF:FFFFFFFF,,FF:FFFFFFFFF,FFFFFFFFFFFFFFFFFFF
@FS10000125:23:BPA73012-1407:1:1101:9610:1540 1:N:0:15
GGGGAGTTAACTTCGTCGAGTACGCTCAACCTCCAAGATCGGAAG
+
FFFFF:FFFFF,FFF:FFFFFFFFF:FFFFFFFFFFFFFFFFFFF
@FS10000125:23:BPA73012-1407:1:1101:10400:1540 1:N:0:15
GGGGGTTTAACTTCGTCGAGTACGCTCAATTGCACAGATCGGAAG
+
FF:FFFFFFF:,,FF,FFFFFFFFF,FFFFFFFFFFFFFFFFFFF
@FS10000125:23:BPA73012-1407:1:1101:10600:1540 1:N:0:15
GGGGCGGCAACTTCGTCGAGTACGCTCAACATACCAGATCGGAAG
+
FFFFFFFFFF,:,FF,FFFFFFFFF,FFFFFFFFFFFFFFFFFFF
@FS10000125:23:BPA73012-1407:1:1101:10740:1540 1:N:0:15
GGGGAAGGAACTTCGTCGAGTACGCTCAAATATAAAGATCGGAAG
+
FFFFFFFFFF:,,FF,FFFFFFFFF,FFFFFFFFFFFFFFFFFFF
@FS10000125:23:BPA73012-1407:1:1101:11360:1540 1:N:0:15
GGGGAGTGAACTTCGTCGAGTACGCTCAAAGAACAAGATCGGAAG
+
FF,FFFFFFFF,,FF,FFFFFFFFF,FFFFFFFFFFFFFFFFFFF
@FS10000125:23:BPA73012-1407:1:1101:11570:1540 1:N:0:15
GGGGTTATAACTTCGTCGAGTACGCTCAAAGCGGCAGATCGGAAG
+
FF:FFFFFFF:,,FF,FFFFFFFFF,FFFFFFFFFFFFFFFFFFF
@FS10000125:23:BPA73012-1407:1:1101:11730:1540 1:N:0:15
GGGGTCACAACTTCGTCGAGTACGCTCAATCGAAAAGATCGGAAG
+
FFFFFFFFFF,,,FF,FFFFFFFFF,FFFFFFFFFFFFFFFFFFF
@FS10000125:23:BPA73012-1407:1:1101:12390:1540 1:N:0:15
GGGGCATTAACTTCGTCGAGTACGCTCAAACGAGTAGATCGGAAG
+
F:,FFFFFFF:,,FF,FFFFFFFFF,FFFFFFFFFFFFFFFFFFF
@FS10000125:23:BPA73012-1407:1:1101:12620:1540 1:N:0:15
GGGGCCAGAACTTCGTCGAGTACGCTCAAAGTTTAAGATCGGAAG
+
FFFFFFFFFF:,,FF:FFFFFFFFF,FFFFFFFFFFFFFFFFFFF
@FS10000125:23:BPA73012-1407:1:1101:12820:1540 1:N:0:15
GGGGGCGCAACTTCGTCGAGTACGCTCAACATTGAAGATCGGAAG
+
FFFF,FFFFFFFFFFFFFFFFFFFF:FFFFFFFFFFFFFFFFFFF
@FS10000125:23:BPA73012-1407:1:1101:12970:1540 1:N:0:15
GGGGGTCCAACTTCGTCGAGTACGCTCAAGTGTATAGATCGGAAG
+
FF:FF,FFFF:::FF:FFFFFFFFF,FFF,:FF,FFFFFFFFFFF
@FS10000125:23:BPA73012-1407:1:1101:12980:1540 1:N:0:15
GGGGGGCTGAACTTCGTCGAGTACGCTCAAAAACCGAGATCGGAA
+
FF:FFFFFFF::,:FFF,FFFF:FFFF:FFFFFFFFFFFF,FFFF
@FS10000125:23:BPA73012-1407:1:1101:13150:1540 1:N:0:15
GTTGTGATAACTTCGTCGAGTACGCTCAAGTGCAAAGATCGGAAG
+
,,F,F:FF:FFF:FF:FFFFFF:FF,FFFFFFFFF,FFFF,FFFF
@FS10000125:23:BPA73012-1407:1:1101:13870:1540 1:N:0:15
GGGGGGTCAATTTCGTCGAGTACGCTCAAAGCGATAGATCGGAAG
+
FF:FFFFFFF,::FF:FFFFFFFFF,FFFFFFFFFFFFFFFFFFF
@FS10000125:23:BPA73012-1407:1:1101:14010:1540 1:N:0:15
GGGGAAGCAACTTCGTCGAGTACGCTCAACTAAATAGATCGGAAG
+
FFFFFFFFFFF::FF:FFFFFFFFF,FFFFFFFFFFFFFFFFFFF
@FS10000125:23:BPA73012-1407:1:1101:14480:1540 1:N:0:15
GGGCCAAAACTTCGTCGAGTACGCTCAACAGGACAGATCGGAAGA
+
F,,,FFFFFF,:FFFFFFFFFFFFFFFFFFFFFFFFF,FFFFFFF
@FS10000125:23:BPA73012-1407:1:1101:14930:1540 1:N:0:15
GGGGCCGGAACTTCGGCGAGTACGCTCAAAGGAAAAGATCGGAAG
+
FF:FFFFFFFF::FFFFFFFFFFFF,FFFFFFFFFFFFFFFFFFF
@FS10000125:23:BPA73012-1407:1:1101:15800:1540 1:N:0:15
GGGGGCGAAGTTTCGTCGAGTACGCTCAAGAGAGCAGATCGGAAG
+
FF,F:FFFFF:,:FF:FFFFFFFFF:FFFFFFFFFFFFFFFFFFF
@FS10000125:23:BPA73012-1407:1:1101:15970:1540 1:N:0:15
GGGGGTTTAACTTCGTCGAGTACGCTCAAACATGGAGATCGGAAG
+
FFFFFFFFFFF::FF:FFFFFFFFF,FFFFFFFFFFFFFF:FFFF
@FS10000125:23:BPA73012-1407:1:1101:15980:1540 1:N:0:15
GGGGTGTCAACTTCGTCGAGTACGCTCAAAAGAATAGATCGGAAG
+
FFFFFFFFFFF,,FF:FFFFFFFFF,FFFFFFFFFFFFFFFFFFF
@FS10000125:23:BPA73012-1407:1:1101:16220:1540 1:N:0:15
GGGCAACTTCGTCGAGTACGCTCAATGAATTAGATCGGAAGAGCA
+
FFFFFFFFFFF,:FFFFF,,FFFFFFF:FFFFFFF,FFFFFFF,:
@FS10000125:23:BPA73012-1407:1:1101:16440:1540 1:N:0:15
GGGGGCTAAACTTCGTCGAGTACGCTCAATTGAGTAGATCGGAAG
+
FFFFFFFFFFF,:FF:FFFFFFFFF,FFFFFFFFFFFFFFFFFFF
@FS10000125:23:BPA73012-1407:1:1101:3040:1550 1:N:0:15
GGGGCAGAACTTCGTCGAGTACGCTCAACTAAGTAGATCGGAAGA
+
FFF,:F:FFF:F:FFFFFFFFFFFFFFFFFFFFFFFFFFFFFFFF
@FS10000125:23:BPA73012-1407:1:1101:3180:1550 1:N:0:15
GGGGAAACTTCGTCGAGTACGCTCAAGTGTTAAGATCGGAAGAGC
+
FFFFFFFFFF,F,FFFF:FFFF,FFFF,FFFFFFF:,FFFFFFF,
@FS10000125:23:BPA73012-1407:1:1101:3280:1550 1:N:0:15
GGGGATAGAACTACGTCGAGTACGCTCAAGGACTAAGATCGGAAG
+
FFFFFFFFFF,FFFF:FFFFFFFFF,FFFFFFFFFFFFFFFFFFF
@FS10000125:23:BPA73012-1407:1:1101:3600:1550 1:N:0:15
GGAGCAATAACTTCGTCGAGTACGCTCAATATCTGAGATCGGAAG
+
FFFF,FFFFFFFFFF:FFFFFFFFF:FFFFFFFFFFFFFFFFFFF
@FS10000125:23:BPA73012-1407:1:1101:3850:1550 1:N:0:15
GGGGTGGTAACTTCGTCGAGTACGCTCAATGCCTGAGATCGGAAG
+
FF,FFFFFFF:,,FF,FFFFFFFFF,FFFFFFFFFFFFFF:FFFF
@FS10000125:23:BPA73012-1407:1:1101:5200:1550 1:N:0:15
GGGGGACAAACTTCGTCGAGTACGCTCAATATGTGAGATCGGAAG
+
FF:F,FFFFF:::FF:FFFFFFFFF,FFFFFFFFFFFFFFFFFFF
@FS10000125:23:BPA73012-1407:1:1101:5220:1550 1:N:0:15
GGGGAGTTAACTTCGTCGAGTACGCTCAACGATTCAGATCGGAAG
+
FFFF:FF,FF,F:FF:FFFFFFFFF,FFFFFFFFFFFFFFFFFFF
@FS10000125:23:BPA73012-1407:1:1101:7100:1550 1:N:0:15
GGGGCTAGAACTTCGTCGAGTACGCTCAAGGGGGCAGATCGGAAG
+
FFFFFFFFFF:,,FF:FFFFFFFFF,FFFFFFFFFFFFFFFFFFF
@FS10000125:23:BPA73012-1407:1:1101:7200:1550 1:N:0:15
GGGACAGAACTTCGTCGAGTACGCTCAATGGTAAAGATCGGAAGA
+
FFFFFFFFFF::FFFFFFFFFFFFFFF,FFFFFFFFFFFFFFFFF
@FS10000125:23:BPA73012-1407:1:1101:7330:1550 1:N:0:15
GGGGCTTCAACTTCGTCGAGTACGCTCAATTTTCCAGATCGGAAG
+
FFFFF,F,FFFF:FF:FFFFFFFFF,FFF,,,,,FFFFFFFFFFF
@FS10000125:23:BPA73012-1407:1:1101:7540:1550 1:N:0:15
GGGGGGGAACTTCGTCGAGTACGCTCAAGTTACGAGATCGGAAGA
+
FFFFFFFFFF::FFFFFFFFFFFFFFFFFFFFFFFFFFFFFFFFF
@FS10000125:23:BPA73012-1407:1:1101:7640:1550 1:N:0:15
CCTGCTACAACTTCGTCGAGTACGCTCAAGTGTCTAGATCGGATG
+
,,:F:FFFFFF,,FF,F,:,FF:FF,FFFFFFFFFFF:F:,,,,F
@FS10000125:23:BPA73012-1407:1:1101:8080:1550 1:N:0:15
GGGCCAAAAGTTCGTCGAGTACGCTCAAGTCTAAAGATCGGAAGA
+
FFFFF::FFFFFFFFFFFFFFFFFFFFFFFFFFFFFF,FFFFFFF
@FS10000125:23:BPA73012-1407:1:1101:8460:1550 1:N:0:15
GGGGTAGAACTTCGTCGAGTACGCTCAAATTTTAAGATCGGAAGA
+
FFFFFFFFFF:,FFFFFFFFFFFFFFF:FFFFFFFFFFFFFFFFF
@FS10000125:23:BPA73012-1407:1:1101:9120:1550 1:N:0:15
GGGGCACGAACTTCGTCGAGTACGCTCAAGGTTAAAGATCGGAAG
+
FFFFFFFFFF:,:FF:FFFFFFFFF,FFFFFFFFFFFFFFFFFFF
@FS10000125:23:BPA73012-1407:1:1101:9580:1550 1:N:0:15
GGGGGTTTAACTTCGTCGAGTACGCTCATTTCTTGAGATCGGAAG
+
FFF,F,,:F:,FFF,FF,F:::F,:F:F,,,,,::FF::FF:FF,
@FS10000125:23:BPA73012-1407:1:1101:9620:1550 1:N:0:15
GGGGGTTTAACTTCGTCGAGTACGCTCAAATATAAAGATCGGAAG
+
FFFFFFFFFF:::FF:FFFFFFFFF,FFFFFFFFFFFFFFFFFFF
@FS10000125:23:BPA73012-1407:1:1101:9940:1550 1:N:0:15
GGGAGGGAACTTCGTCGAGTAGGCTCAAAAGAATAGATCGGAAGA
+
FFFFFFFFFF,:FFFFFFFFFFFFFFF:FFFFFFFFFFFFFFFFF
@FS10000125:23:BPA73012-1407:1:1101:11740:1550 1:N:0:15
GGGGCACCAACTTCGTCGAGTACGCTCAATGATCTAGATCGGAAG
+
FFFFFFFFFF:,:FF,FFFFFFFFF,FFFFFFFFFFFFFFFFFFF
@FS10000125:23:BPA73012-1407:1:1101:11980:1550 1:N:0:15
GGGGGACGAACTTAGTCGAGTACGCTCAAGTATGCAGATCGGAAG
+
FFFFFFFFFFF,F:F,FFFFFFFFF,FFFFFFFFFFFFFFFFFFF
@FS10000125:23:BPA73012-1407:1:1101:12020:1550 1:N:0:15
GGGGGCCAACTTCGTCGAGTACGCTCAAGTGAGAAGATCGGAAGA
+
FFFFFFFFFF::FFFFFFFFFFFFFFFFFFFFFFFFFFFFFFFFF
@FS10000125:23:BPA73012-1407:1:1101:12420:1550 1:N:0:15
GGGGGTTGAACTTCGTCGAGTACGCTCAACGTAACAGATCGGAAG
+
FFFFFFFFFFF:,FF:FFFFFFFFF,FFFFFFFFFFFFFFFFFFF
@FS10000125:23:BPA73012-1407:1:1101:13900:1550 1:N:0:15
GGGGGGGGTAACTTCGTCGAGTACGCTCAATAGAAAAGATCGGAA
+
FFFFFFFFFF:F,:FFF:FFFFFFFFF:FFFFFFFFFFFF,FFFF
@FS10000125:23:BPA73012-1407:1:1101:13910:1550 1:N:0:15
GGGGGTGTAACTTCGTCGAGTACGCTCAAAACATCAGATCGGAAG
+
F:,F:FFFFFF::FF:FFF:FFFFF,FFFFFFFFFFFFFFFFFFF
@FS10000125:23:BPA73012-1407:1:1101:14220:1550 1:N:0:15
GGGGGGTGAACTTCGTCGAGTACGCTCAACAATAGAGATCGGAAG
+
FF:FFFFFFFF:,FF:FFFFFFFFF,FFFFF:FFFFFFFFFFFFF
@FS10000125:23:BPA73012-1407:1:1101:14350:1550 1:N:0:15
GGGGTCAAAACTTCGTCGAGTACGCTCAACAGACCAGATCGGAAG
+
FFFFF,,FFF,FFF,FFFF,F:FF:F:FFF,,,F,FF:FFFFFF:
@FS10000125:23:BPA73012-1407:1:1101:15260:1550 1:N:0:15
GGGGGGTTCAACTTCGTCGAGTATGCTCAAACCCGAAGATCGGAA
+
FFFFFFFFFFFF,:FFF:FFFFFFFF:FFFFFFFFFFFFF:FFFF
@FS10000125:23:BPA73012-1407:1:1101:1300:1560 1:N:0:15
GGGGTAAGATCTTCGTCGAGTACGCTCAACGGATTAGATCGGAAG
+
FFFFFFFFFF:F:FF:FFFFFFFFF:FFFFFFFFFFFFFFFFFFF
@FS10000125:23:BPA73012-1407:1:1101:1740:1560 1:N:0:15
GGGGTCAAAACTTCGTCGAGTACGCTCAAGGTGGAAGATCGGAAG
+
FFFFFFFFFF:::FF:FFFFFFFFF:FFFFFFFFFFFFFFFFFFF
@FS10000125:23:BPA73012-1407:1:1101:1760:1560 1:N:0:15
GGGGCGCAAACTTCGTCGAGTACGCTCAATGGTACAGATCGGAAG
+
FFFFFFFFFFF::FFFFFFFFFFFF,FFFFFFFFFFFFFFFFFFF
@FS10000125:23:BPA73012-1407:1:1101:1890:1560 1:N:0:15
GGGGGGGCTAACTTCGTCGAGTACGCTCAAGGCAATAGATCGGAA
+
FFFFFFFFFF::::FFF:FFFF:FF:F:FFFFFF:,FFFF,FFFF
@FS10000125:23:BPA73012-1407:1:1101:2900:1560 1:N:0:15
GGGGGCCTAACTTCGTCGAGTACGCTCAAGGCCTGAGATCGGAAG
+
FFFFFFFFFFF::FF:FFFFFFFFF:FFFFFFFFFFFFFFFFFFF
@FS10000125:23:BPA73012-1407:1:1101:4220:1560 1:N:0:15
GGGGGCCAAACTTCGTCGAGTACGCTCAAGTAAGCAGATCGGAAG
+
FFFFFFFFFF:,:FF:FFFFFFFFF,FFFFFFFFFFFFFFFFFFF
@FS10000125:23:BPA73012-1407:1:1101:5210:1560 1:N:0:15
GGGCATCAACTTCGTCGAGTACGCTCAAAATTACAGATCGGAAGA
+
F:,,FFFFFF:,FFFFFFFFFFFFFFF,FFFFFFFFFFFFFFFFF
@FS10000125:23:BPA73012-1407:1:1101:5970:1560 1:N:0:15
GGGGGTATAACTTCGTCGAGTACGCTCAACAATAGAGATCGGAAG
+
F:,F,FFFFF:::FF:FFFFFFFFF,FFFFFFFFFFFFFFFFFFF
@FS10000125:23:BPA73012-1407:1:1101:6740:1560 1:N:0:15
GGGGTGTAATTTCGTCGAGTACGCTCAAGAAGCAAGATCGGAAGA
+
FFFFFFFFFFFFFFFFFFFFFFFFFFFFFFFFFFFFFFFFFFFFF
@FS10000125:23:BPA73012-1407:1:1101:7060:1560 1:N:0:15
GGGGACGAACTTCGTCGAGTACGCTCAAATTACGAGATCGGAAGA
+
F::FFFFFFF:,FFFFFFFFFFFFFFF:FFFFFFFFFFFFFFFFF
@FS10000125:23:BPA73012-1407:1:1101:7230:1560 1:N:0:15
GGGGGCTTAACTTCGTCGAGTACGCTCAAACTAGAAGATCGGAAG
+
F::FFFFFFF:,:FF:FFFFFFFFF,FFFFFFFFFFFFFFFFFFF
@FS10000125:23:BPA73012-1407:1:1101:8300:1560 1:N:0:15
GGGATAACTTCGTCGAGTACGCTCAATGATATAGATCGGAAGAGC
+
FFF:FFFFFFFF:FFFF:FFFF,FF:FFFFFFFFF:,FFFFFFF,
@FS10000125:23:BPA73012-1407:1:1101:8680:1560 1:N:0:15
GGGGGCGAAACTTCGTCGAGTACGCTCAAGTTTCTAGATCGGAAG
+
FFFFFFFFF:F::FF:FFFFFFFFF,FFFFFFFFFFFFFFFFFFF
@FS10000125:23:BPA73012-1407:1:1101:9100:1560 1:N:0:15
GGGGCGGGAACTTCGTTGAGTACGCTCAATGATGCAGATCGGAAG
+
FFFFFFFFFFF::FFFFFFFFFFFF,FFFFFFFFFFFFFFFFFFF
@FS10000125:23:BPA73012-1407:1:1101:9150:1560 1:N:0:15
GGGGGCCGAACTTCGTCGAGTACGCTCAAATAATAAGATCGGAAG
+
FFFFFFFFFF:,:FF:FFFFFFFFF,FFFFFFFFFFFFFFFFFFF
@FS10000125:23:BPA73012-1407:1:1101:10430:1560 1:N:0:15
GGGGCGTTAACTTCGTCGAGTACGCTCAACACTGAAGATCGGAAG
+
F::FFFFFFF::FFFFFFF,FFFFF:FFFFFFFFFFFFFFFFFFF
@FS10000125:23:BPA73012-1407:1:1101:10780:1560 1:N:0:15
GGGGCTAAAACTTCGTCGAGTACGCTCAAACTCCGAGATCGGAAG
+
FFFFFFFFFF:,,FF,FFFFFFFFF,FFFFFFFFFFFFFFFFFFF
@FS10000125:23:BPA73012-1407:1:1101:10890:1560 1:N:0:15
GGGGGTTGAACTTCGTCGAGTACGCTCAATTAAGTAGATCGGAAG
+
FFFFFF:FFFF:FFFFFFF,FFFFF,FFFFFFFFFFFFFFFFFFF
@FS10000125:23:BPA73012-1407:1:1101:12200:1560 1:N:0:15
GGGGTACCAACTTCGTCGGGTACGCTCAAATATGGAGATCGGAAG
+
F:,FFFFFFF:,,FF,FFFFFFFFF,FFFFFFFFFFFFFFFFFFF
@FS10000125:23:BPA73012-1407:1:1101:12250:1560 1:N:0:15
GGGAATAACAACTTCGTCGAGTACGCTCAATTTGTAAGATCGGAA
+
FF:,,F:FF:FFF:,FF,FFFFFF,F:FFFF:F:FFF::F::FFF
@FS10000125:23:BPA73012-1407:1:1101:12290:1560 1:N:0:15
GGGGGCTGAACTTCGTCGAGTACGCTCAAAGAGCCAGATCGGAAG
+
FF:F,FFFFFF::FF:FFFFFFFFF:FFFFFFFFFFFFFFFFFFF
@FS10000125:23:BPA73012-1407:1:1101:12670:1560 1:N:0:15
GGGGCTAAAACTTCGTCGAGTACACTCAACAGTGAAGATCGGAAG
+
F,,FFF,F:F:,F::FF:,:FFF,F:FF,,,:,,F:,:FF,,,:,
@FS10000125:23:BPA73012-1407:1:1101:13280:1560 1:N:0:15
GGGGGGTTAATTTCGTCGAGTACGCTCAATAAAAAAGATCGGAAG
+
F:,FFFFFFFF::FF:FFFFFFFFF,FFFFFFFFFFFFFFFFFFF
@FS10000125:23:BPA73012-1407:1:1101:13530:1560 1:N:0:15
GGGGGAAAAACTTCGTCGAGTACGCTCAAGACTACAGATCGGAAG
+
F:,F::FFFFFF:FF:FF:FFFFFF,FFF,F,F:,FFFFFFFFFF
@FS10000125:23:BPA73012-1407:1:1101:13960:1560 1:N:0:15
GGGAGCTGAACTTCGTCGAGTACGCTCAATCGAATAGATCGGAAG
+
FF,:FFFFFFF::FF:FFFFFFFFF,FFFFFFFFFFFFFFFFFFF
@FS10000125:23:BPA73012-1407:1:1101:14320:1560 1:N:0:15
GGCGTATCAACTTTGTCGTGTACGCTCTAGGATTAACATCACAAG
+
,,,F,:FF,::F,,FFFF::FF,,F,,,,,:FFF::::F:,,F,,
@FS10000125:23:BPA73012-1407:1:1101:14430:1560 1:N:0:15
GGGGGTGAAACTTCGTCGAGTACGCTCAAACCCTGAGATCGGAAG
+
F:,FFFFFFFF::FF,FFFFFFFFF,FFFFFFFFFFFFFFFFFFF
@FS10000125:23:BPA73012-1407:1:1101:14900:1560 1:N:0:15
GGGGAGAAACTTCGTCGAGTACGCTCAAGAAAATAGATCGGAAGA
+
FFF:FFFFFF::FFFFFFFFFFFFFFFF:,F,,FFFFFFFFFFFF
@FS10000125:23:BPA73012-1407:1:1101:16230:1560 1:N:0:15
GATGAAAAACTTCGTCGAGTACGCTCAATAGATGAGATCGGAAGA
+
,,F,FF:F:F::FFFFF,,FFF,:FFF:FF,FFF:::FF::,::,
@FS10000125:23:BPA73012-1407:1:1101:1150:1570 1:N:0:15
GGGGCCGAAACTTCGTCGAGTACGCTCAAGGTCTTAGATCGGAAG
+
F,:FFFFFFFF:FFFFFFFFFFFFF:FFFFFFFFFFFFFFFFFFF
@FS10000125:23:BPA73012-1407:1:1101:1700:1570 1:N:0:15
GGGGTGAAAACTTCGTCGAGTACGCTCAATTTAAGAGATCGGAAG
+
FFF:FF,FF,FFFF,FF,F:,,F,:FFFFFFFFF:FF:,FF:FF:
@FS10000125:23:BPA73012-1407:1:1101:1800:1570 1:N:0:15
GGGGGCTAAACTTCGTCGAGTACGCTCAATAGTCGAGATCGGAAG
+
FFFFF:F,FFFF::F:FF:FFFFFF,FFF:FFF:,FFFFFFFFFF
@FS10000125:23:BPA73012-1407:1:1101:2730:1570 1:N:0:15
GGGGCTAAAACTTCGTCGAGTACGCTCAAGATCGGAGATCGGAAG
+
FFFFFFFFFF:,,FF:FFFFFFFFF,FFFFFFFFFFFFFFFFFFF
@FS10000125:23:BPA73012-1407:1:1101:3700:1570 1:N:0:15
GGGGATTGAACTTCGTCGAGTACGCTCAACACCACAGATCGGAAG
+
FFFFF,,,FFFFFF:FF:FFF:F,FFFF,FFF,FFFFFFFFFFF:
@FS10000125:23:BPA73012-1407:1:1101:3760:1570 1:N:0:15
GGGACACTTTTTTCCTTCACTACGCTCTTTTAATCTGATCGAATG
+
FFF:FFFFF,:FFF,,FF,F:,:FF,FF,,,,F,,,F:F:F,,,,
@FS10000125:23:BPA73012-1407:1:1101:3780:1570 1:N:0:15
GGGGGGCAACTTCGTCGAGTACGCTCAAACCCAGAGATCGGAAGA
+
FFFFFFFFFF:,FFFFFFFFFFFFFFF:FFFFFFFFFFFFFFFFF
@FS10000125:23:BPA73012-1407:1:1101:4020:1570 1:N:0:15
GGGGGCTGACCTTCGTCGAGTACGCTCAAGCTCGTAGATCGGAAG
+
FFFF,FFFFFF:,FF,FF:FFFFFF,FFFFFFFFFFFFFFFFFFF
@FS10000125:23:BPA73012-1407:1:1101:5210:1570 1:N:0:15
GGGGGTCTAACTTCGTCGAGTACGCTCAAAAAGACAGATCGGAAG
+
F::FFFFFFF:,,FF:FFFFFFFFF,FFFFFFFFFFFFFFFFFFF
@FS10000125:23:BPA73012-1407:1:1101:5430:1570 1:N:0:15
GGGGTATTAACTTCGTCGAGTACGCTCAACGACCTAGATCGGAAG
+
F,,FFFFFFF,F:FF:FFFFFFFFF,FFFFFFFFFFFFFFFFFFF
@FS10000125:23:BPA73012-1407:1:1101:5550:1570 1:N:0:15
GGGGGCAGAACTTCGTCGAGTACGCTCAATATATTAGATCGGAAG
+
FFFFFFFFFF:,,FF,FFFFFFFFF,FFFFFFFFFFFFFFFFFFF
@FS10000125:23:BPA73012-1407:1:1101:6090:1570 1:N:0:15
GGGGTGTCAACTTCGTCGAGTACGCTCAAGGAGTCAGATCGGAAG
+
F,,FFFFFFF:,:FF:FFFFFFFFF,FFFFFFFFFFFFFFFFFFF
@FS10000125:23:BPA73012-1407:1:1101:7610:1570 1:N:0:15
GGGTGTAACTTCGTCGAGTACGCTCAAGCATAGAGATCGGAAGAG
+
FFF:FFFFFF,FF:FFFF:FFFFFFFFFFFFFFFFF,FFF:FFFF
@FS10000125:23:BPA73012-1407:1:1101:7660:1570 1:N:0:15
GGGGAACAAACTTCGTCGAGTACGCTCAATTCAATAGATCGGAAG
+
FFFFFFFFFFF,FFFFFFFFFFFFF:FFFFFFFFFFFFFFFFFFF
@FS10000125:23:BPA73012-1407:1:1101:7940:1570 1:N:0:15
GGAGGCCAAACTTTCGTCGAGTACGCTCAATTTTTCAGATCGGAA
+
FFFFFFFFFFFFF:FFF,FFFF:FFFF:FFFFFFF,FFFF,FFFF
@FS10000125:23:BPA73012-1407:1:1101:8040:1570 1:N:0:15
GGGATAGAACTTCGTCGAGTACGCTCAAGCTGAAAGATCGGAAGA
+
FF:F,FFFFF::FFFFFFFFFFFFFFFFFFFFFFFFF,FFFFFFF
@FS10000125:23:BPA73012-1407:1:1101:9120:1570 1:N:0:15
GGGGATAAAACTTCGTCGAGTACGCTCAAGGTATTAGATCGGAAG
+
FFFFFFFFFF:,:FF:FFFFFFFFF,FFFFFFFFFFFFFFFFFFF
@FS10000125:23:BPA73012-1407:1:1101:9230:1570 1:N:0:15
GGGGAACTTCGTCGAGTACGCTCAATGCAATAGATCGGAAGAGCA
+
FFFFFFFFFFF,FFFFFF,,FFFFFFF:FFFFFFF,FFFFFFF,:
@FS10000125:23:BPA73012-1407:1:1101:9580:1570 1:N:0:15
GGGGCCATAAGTTCGTCGAGTACGCTCAATGAGAGAGATCGGAAG
+
FFFFFFFFFFF,:FFFFFFFFFFFF,FFFFFFFFFFFFFFFFFFF
@FS10000125:23:BPA73012-1407:1:1101:9650:1570 1:N:0:15
GGGGGCCTAACTTCGTCGAGTACGCTCAATCATATAGATCGGAAG
+
FFFFFFFFFF::,FF:FFFFFFFFF,FFFFFFFFFFFFFFFFFFF
@FS10000125:23:BPA73012-1407:1:1101:9960:1570 1:N:0:15
GGGGGTAGAACTTCGTCGAGTACGCTCAATTATAGAGATCGGAAG
+
FFFFFFFFFF:,:FF,FFFFFFFFF,FFFFFFFFFFFFFFFFFFF
@FS10000125:23:BPA73012-1407:1:1101:10630:1570 1:N:0:15
GTTGTGGAAACTTCGTCGAGTACGCTCAACTAGAGAGATCGGAAG
+
:,F:F:FFF:FF::F:FF:FFFFFF,FFFFFFFFF:FFFFFFF:F
@FS10000125:23:BPA73012-1407:1:1101:10740:1570 1:N:0:15
GGGGAAACTTCGTCGAGTACGCTCAAGGGGGAAGATCGGAAGAGC
+
FFFFFFFFF:FF,FFFF:FFF:FFFFFFFFFFFFF::FFFFF:F:
@FS10000125:23:BPA73012-1407:1:1101:11110:1570 1:N:0:15
GGGGCCAGAACTTCGTCGAGTACGCTCAACACGGTAGATCGGAAG
+
F,,FFFFFFF:,:FF:FFFFFFFFF,FFFFFFFFFFFFFFFFFFF
@FS10000125:23:BPA73012-1407:1:1101:11340:1570 1:N:0:15
GGGGGCCGAACTTCGTCGAGTACGCTCAATAACGCAGATCGGAAG
+
FFFFFFFFFF:,,FF,FFFFFFFFF,FFFFFFFFFFFFFFFFFFF
@FS10000125:23:BPA73012-1407:1:1101:11360:1570 1:N:0:15
GGGGGCCGAACTTCGTCGAGTACGCTCAATAACGCAGATCGGAAG
+
FFFFFFFFFF:,,FF,FFFFFFFFF,FFFFFFFFFFFFFFFFFFF
@FS10000125:23:BPA73012-1407:1:1101:11370:1570 1:N:0:15
GGGGCGCCAACTTCGTCGAGTACGCTCAATAACACAGATCGGAAG
+
FF,FF,,:FFFF::F:FF:FFFFFF,FFF:,,,,F:FFFFFFF:F
@FS10000125:23:BPA73012-1407:1:1101:12160:1570 1:N:0:15
GGGGTAACTTCGTCGAGTACGCTCAATTAGTGAGATCGGAAGAGC
+
F:,FFFFFFF:F,FFFF:FFFF,FF::,FFFFFFF:,FFFFFFF,
@FS10000125:23:BPA73012-1407:1:1101:12340:1570 1:N:0:15
GGGGCAAGAACTTCGTCGAGTACGCTCAAAAGCACAGATCGGAAG
+
FFFFFFFFFF:,,FF:FFFFFFFFF,FFFFFFFFFFFFFFFFFFF
@FS10000125:23:BPA73012-1407:1:1101:12880:1570 1:N:0:15
GGGGGACAAACTTCGTCGAGTACGCTCAAGAGAATAGATCGGAAG
+
FFFFFFFFFF:,,FF:FFFFFFFFF,FFFFFFFFFFFFFFFFFFF
@FS10000125:23:BPA73012-1407:1:1101:13600:1570 1:N:0:15
GGGGATGCAACTTCGTCGAGTACGCTCAATTCGTGAGATCGGAAG
+
:F,F:::FFFFFF:F,FFF,FFFFFFFF:FF,:F:F:FFFFF,F:
@FS10000125:23:BPA73012-1407:1:1101:13820:1570 1:N:0:15
GGGGGGCGCAACTTCGTCGAGTACGCTCAACAAATGAGATCGGAA
+
FFFFFFFFFF:F,:FFF:FFFFFFFFFFFFFFFFFFFFFF:FFFF
@FS10000125:23:BPA73012-1407:1:1101:14030:1570 1:N:0:15
GGGGTATGAACTTCGTCGAGTACGCTCAAAATGGAAGATCGGAAG
+
FFFFFFFFFFF::FF:FFFFFFFFF,FFFFFFFFFFFFFFFFFFF
@FS10000125:23:BPA73012-1407:1:1101:14100:1570 1:N:0:15
GGGGAACTTCGTCGAGTACGCTCAAGTAGATAGATCGGAAGAGCA
+
FFFFFFFFFFF,FFFFFF,,FFFFFFFFFFFFFFF,FFFFFFF,F
@FS10000125:23:BPA73012-1407:1:1101:14510:1570 1:N:0:15
GGGGTAGCAACTTCGTCGAGTACGCTCAAACGATGAGATCGGAAG
+
F,,FFFFFFF:,,FF,FFFFFFFFF,FFFFFFFFFFFFFFFFFFF
@FS10000125:23:BPA73012-1407:1:1101:14720:1570 1:N:0:15
GGGCGGCAACTTCGTCAGTACGCTCAAAGGTGTAGATCGGAAGAG
+
F,,:FFFFFF,:FFFFFF:FFFFFFF:FFFFFFFFF:FFF,FFF,
@FS10000125:23:BPA73012-1407:1:1101:15920:1570 1:N:0:15
GGGAACTTCGTCGAGTACGCTCAAGCCGATAGATCGGAAGAGCAC
+
F:::FFFFFF:FF,FFF:FFFFFFFFFFFFFFFFFFF::F:F:F,
@FS10000125:23:BPA73012-1407:1:1101:16300:1570 1:N:0:15
GGGGGTGGAACTTCGTCGAGTACGCTCAACGCGGAAGATCGGAAG
+
FFFFFFFFFFF:,FF,FF:,FFFFF,FFFFFFFFFFFFFF:FFFF
@FS10000125:23:BPA73012-1407:1:1101:1260:1580 1:N:0:15
GGGGTGTTAACCTTCGTCGAGTACGCTCAAATCAGGAGATCGGAA
+
FFFFFFFFFFFF::FFF:FFFF:FFFF:FFFFFFFFFFFF,FFFF
@FS10000125:23:BPA73012-1407:1:1101:1300:1580 1:N:0:15
GGGGTGCAACTTCGTCGAGTACGCTCAACCTGTTAGATCGGAAGA
+
FFFFFFFFFFFFFFFFFFFFFFFFFFFFFFFFFFFFFFFFFFFFF
@FS10000125:23:BPA73012-1407:1:1101:1510:1580 1:N:0:15
GGGGGTCTAACTTCGTCGAGTACGCTCAATTCGTGAGATCGGAAG
+
F:,FFFFFFFF::FF:FFF,FFFFF:FFFFFFFFFFFFFFF:FFF
@FS10000125:23:BPA73012-1407:1:1101:1950:1580 1:N:0:15
GGGGCCTAAACTTCGTCGAGTACGCTCAACGGACCAGATCGGAAG
+
FFFFFFFFFFF::FF:FFFFFFFFF,FFFFFFFFFFFFFFFFFFF
@FS10000125:23:BPA73012-1407:1:1101:2770:1580 1:N:0:15
GGGCGGCTAAACTTCGTCGAGTACGCTCAATCCTAGAGATCGGAA
+
FFFFFFFFFFF:,:FFF:FFFF:FFFF:FFFFFFFFFFFF,FFFF
@FS10000125:23:BPA73012-1407:1:1101:2790:1580 1:N:0:15
GGGGGGGAAACTTCGTCGAGTACGCTCAAAAGGACAGATCGGAAG
+
FF:FFFFFFFF::FF:FFFFFFFFF,FFFFFFFFFFFFFFFFFFF
@FS10000125:23:BPA73012-1407:1:1101:3100:1580 1:N:0:15
GGGGTGCAAACTTCGTCGAGTACGCTCAACAACGGAGATCGGAAG
+
FFFFFFFFFF:::FF:FFFFFFFFF,FFFFFFFFFFFFFFFFFFF
@FS10000125:23:BPA73012-1407:1:1101:3400:1580 1:N:0:15
GGGGACGTAACTTCGTCGAGTACGCTCAAGGAGTAAGATCGGAAG
+
FFFFFFFFFFF::FFFFFFFFFFFF:FFFFFFFFFFFFFFFFFFF
@FS10000125:23:BPA73012-1407:1:1101:4000:1580 1:N:0:15
GGGGTACGAACTTCGTCGAGTACGCTCAAATTCTTAGATCGGAAG
+
FFFFFFFFFF:,,FF,FFFFFFFFF,FFFFFFFFFFFFFFFFFFF
@FS10000125:23:BPA73012-1407:1:1101:4720:1580 1:N:0:15
GGGGTAGTAACTTCGTCGAGTACGCTCAACATAAAAGATCGGAAG
+
FFFFFFFFFFF,:FF:FFFFFFFFF,FFFFFFFFFFFFFFFFFFF
@FS10000125:23:BPA73012-1407:1:1101:5010:1580 1:N:0:15
GGGGCGGAAACTTCGTCGAGTACGCTCAAGATATAAGATCGGAAG
+
FF:FFFFFFF:::FF:FFFFFFFFF,FFFFFFFFFFFFFFFFFFF
@FS10000125:23:BPA73012-1407:1:1101:5170:1580 1:N:0:15
GGGGTCATAACTTCGTCGAGTACGCTCAATAAAGAAGATCGGAAG
+
FF:FFFFFFF,,,FF,FFFFFFFFF,FFFFFFFFFFFFFFFFFFF
@FS10000125:23:BPA73012-1407:1:1101:5300:1580 1:N:0:15
GGGGGTCTAACTTCGTCGAGTACGCTCAAAAAGACAGATCGGAAG
+
FFFFFFFFFF:,,FF:FFFFFFFFF,FFFFFFFFFFFFFFFFFFF
@FS10000125:23:BPA73012-1407:1:1101:5890:1580 1:N:0:15
GGGGCTCAAATTTCGTCGAGTACGCTCAAGGTTGCAGATCGGAAG
+
FF:FFFFFFF:::FF:FFFFFFFFF,FFFFFFFFFFFFFFFFFFF
@FS10000125:23:BPA73012-1407:1:1101:6080:1580 1:N:0:15
GGGGGTTTAACTTCGTCGAGTACGCTCAACGCTCGAGATCGGAAG
+
FF:FFFFFFF:,:FF:FFFFFFFFF,FFFFFFFFFFFFFFFFFFF
@FS10000125:23:BPA73012-1407:1:1101:6900:1580 1:N:0:15
GGGGGAACTTCGTCGAGTACGCTCAAACAGATAGATCGGAAGAGC
+
FFFFFFFFFF,:,FFFF:FFFF,FF,,,FFF:FFF:,FFFFF,F:
@FS10000125:23:BPA73012-1407:1:1101:7030:1580 1:N:0:15
GGAGACTTCGTCGAGTACGCTCAACCAGACAGATCGGAAGAGCAC
+
:,,FFFFFFF:FF,FFF,FFFF,FFFFFFFFFFFFFFFFF,F,F,
@FS10000125:23:BPA73012-1407:1:1101:7170:1580 1:N:0:15
GGGGGGAAATCTTCGTCGAGTACGCTCAAACGTAGAGATCGGAAG
+
FFFFFFFFFF:FFFF:FFFFFFFFF,FFFFFFFFFFFFFFFFFFF
@FS10000125:23:BPA73012-1407:1:1101:7770:1580 1:N:0:15
GGGGGTCCAGCTTCGTCGAGTACGCTCAAATAGCCAGATCGGAAG
+
FF:FFFFFFF:,:FF:FFFFFFFFF,FFFFFFFFFFFFFFFFFFF
@FS10000125:23:BPA73012-1407:1:1101:8480:1580 1:N:0:15
GGGGGCCAAACTTCGTCGAGTACCGCTCAAGTGCCTAGATCGGAA
+
FFFFFFFFFFF::FF,FFFFFFFFFFF,FFFFFFF:FFFF,FFFF
@FS10000125:23:BPA73012-1407:1:1101:8730:1580 1:N:0:15
GGGGTCCGAACTTCGTCGAGTACGCTCAAACAGGAAGATCGGAAG
+
FFFFFFFFFFF,:FF:FFFFFFFFF,FFFFFFFFFFFFFFFFFFF
@FS10000125:23:BPA73012-1407:1:1101:8740:1580 1:N:0:15
GGGGGGGCAACTTCGTCGAGTACGCTCAACATAAGAGATCGGAAG
+
FFFFFF,FFF:::FF:FFFFFFFFF,FFFFFFFFFFFFFFFFFFF
@FS10000125:23:BPA73012-1407:1:1101:8980:1580 1:N:0:15
GGGGAGGGAACTTCGTCGAGTACGCTCAAAGTCCCAGATCGGAAG
+
FFFFFFFFFF:,:FF:FFFFFFFFF,FFFFFFFFFFFFFFFFFFF
@FS10000125:23:BPA73012-1407:1:1101:9050:1580 1:N:0:15
GGGGCAAGAACTTCGTCGAGTACGCTCAATAACTGAGATCGGAAG
+
FFFFFFFFFF:,,FF:FFFFFFFFF,FFFFFFFFFFFFFFFFFFF
@FS10000125:23:BPA73012-1407:1:1101:9120:1580 1:N:0:15
GGGATTTAACTTCGTCGAGTACGCTCAATGCAATAGATCGGAAGA
+
FFFFFFFFFF,,FFFFFFFFFFFFFFF,FFFFFFFFFFFFFFFFF
@FS10000125:23:BPA73012-1407:1:1101:9350:1580 1:N:0:15
GGGGATAACTTCGTCGAGTACGCTCAAAGGGAAAGATCGGAAGAG
+
F,,FFFFFFF,FF:FFFF:FFFFFFF::FFFFFFFF,FFF,FFFF
@FS10000125:23:BPA73012-1407:1:1101:9460:1580 1:N:0:15
GGGCCACAACTTCGTCGAGTACGCTCAAACATATAGATCGGAAGA
+
FFFFF,FFFFFFFFFFFFFFFFFFFFFF,FF,FFFFFFFFFFFFF
@FS10000125:23:BPA73012-1407:1:1101:9610:1580 1:N:0:15
GGGGCGGGAACTTCGTCGAGTACGCTCAATGAGATAGATCGGAAG
+
FF:FFFFFFFF::FF:FFFFFFFFF,FFFFFFFFFFFFFFFFFFF
@FS10000125:23:BPA73012-1407:1:1101:9660:1580 1:N:0:15
GGGGGGCTAACTTCGTCGAGTACGCTCAAACGATAAGATCGGAAG
+
FFFFFFFFFF:::FF:FFFFFFFFF,FFFFFFFFFFFFFFFFFFF
@FS10000125:23:BPA73012-1407:1:1101:10450:1580 1:N:0:15
GGGGCCAGAACTTCGTCGAGTACGCTCAAGGATGAAGATCGGAAG
+
FFFFFFFFFF:,,FF,FFFFFFFFF,FFFFFFFFFFFFFFFFFFF
@FS10000125:23:BPA73012-1407:1:1101:11160:1580 1:N:0:15
GGGGCTGAAACTTCGTCGAGTACGCTCAACTGATAAGATCGGAAG
+
FFFFFF,FF:FF:FF:FF:FFFFFF,FFF,,,,F,FFFFFFFFFF
@FS10000125:23:BPA73012-1407:1:1101:11520:1580 1:N:0:15
GGGAGCGCGAACTTCGTCGAGTACGCTCAAGACCCTAGATCGGAA
+
FFFF,FFF:FFFFFFFF,FFFF:FFFF:FFFFF,FFFFFF,FFFF
@FS10000125:23:BPA73012-1407:1:1101:11530:1580 1:N:0:15
GGGGGCCTAACTTCGTCGAGTACGCTCAACTGTGTAGATCGGAAG
+
F,,F:FFFFF:,,FF:FFFFFFFFF,FFFFFFFFFFFFFFFFFFF
@FS10000125:23:BPA73012-1407:1:1101:11710:1580 1:N:0:15
GGGGGACAAACTTCGTCGAGTACGCTCAACTCACAAGATCGGAAG
+
F:,FFFFFFF,:,FF:FFFFFFFFF,FFFFFFFFFFFFFFFFFFF
@FS10000125:23:BPA73012-1407:1:1101:11760:1580 1:N:0:15
GGGGGCCAACTTCGTCGAGTACGCTCAACTAGTTAGATCGGAAGA
+
FFFFFFFFFF:::FFFFFFFFFFFFFFFFFFFFFFFFFFFFFFFF
@FS10000125:23:BPA73012-1407:1:1101:12020:1580 1:N:0:15
GGGGCGCAAACTTCGTCGAGTACGCTCAAGTCAAGAGATCGGAAG
+
FFFFFFFFFFF,,FF:FFFFFFFFF,FFFFFFFFFFFFFFFFFFF
@FS10000125:23:BPA73012-1407:1:1101:12520:1580 1:N:0:15
GGGGCGGTAACTTCGTCGAGTACGCTCAATGAAAAAGATCGGAAG
+
F:,FFFFFFF:,,FF:FFFFFFFFF,FFFFFFFFFFFFFFFFFFF
@FS10000125:23:BPA73012-1407:1:1101:12720:1580 1:N:0:15
GGGGGTCCAACTTCGTCGAGTACGCTCAAAAATGTAGATCGGAAG
+
F,,FFFFFFFF,,FF:FFFFFFFFF,FFFFFFFFFFFFFFFFFFF
@FS10000125:23:BPA73012-1407:1:1101:13190:1580 1:N:0:15
CTTGTGCTAACTTCGTCGAGTACGCTCAAACTCGGAGATCGGAAG
+
,:FFF:FF:FFF:FF:FF:,FF:FF,FFFFFFFFF,FFFF,,FFF
@FS10000125:23:BPA73012-1407:1:1101:13540:1580 1:N:0:15
GGGGCGGAAACTTCGTCGAGTACGCTCAAGAGTTCAGATCGGAAG
+
FFFFFFFFFFF::FF:FFFFFFFFF,FFFFFFFFFFFFFFFFFFF
@FS10000125:23:BPA73012-1407:1:1101:14090:1580 1:N:0:15
GGGGTGCCAACTTCGTCGAGTACGCTCAATGTATTAGATCGGAAG
+
FFFFFFFFFFF,:FF:FFFFFFFFF,FFFFFFFFFFFFFFFFFFF
@FS10000125:23:BPA73012-1407:1:1101:14450:1580 1:N:0:15
GGGGGCACAACTTCGTCGAGTACGCTCAAGGATGAAGATCGGAAG
+
FFFFFFFFFF:,,FF,FFFFFFFFF,FFFFFFFFFFFFFFFFFFF
@FS10000125:23:BPA73012-1407:1:1101:14940:1580 1:N:0:15
GGGGACTTCGTCGAGTACGCTCAATGCACCAGATCGGAAGAGCAC
+
FFFFFFFFFF,FF:F:F,FFFFFFFFFFFFFFFFFFFF:F:F,F,
@FS10000125:23:BPA73012-1407:1:1101:15050:1580 1:N:0:15
GGGGTGCAAACTTCGTCGAGTACGCTCAAGTATCAAGATCGGAAG
+
FFFFFFFFFFF:,FF,FFFFFFFFF,FFFFFFFFFFFFFFFFFFF
@FS10000125:23:BPA73012-1407:1:1101:15700:1580 1:N:0:15
GGGGCGCAACTTCGTCGAGTACGCTCAATTGAGTAGATCGGAAGA
+
FFFFFFFFFF::FFFFFFFFFFFFFFF:FFFFFFFFFFFFFFFFF
@FS10000125:23:BPA73012-1407:1:1101:16030:1580 1:N:0:15
GGGGGAACAACTTCGTCGAGTACGCTCAAATTAAGAGTCGGAAGA
+
F:,FFFFFFFF:,FF:FFFFFFFFF,FFFFFFFFFFF,FFFFFFF
@FS10000125:23:BPA73012-1407:1:1101:1140:1590 1:N:0:15
GGGTGCCAACTTCGTCGAGTACGCTCAAGAATATAGATCGGAAGA
+
FFFFFFFFFFF:FFFFFFFFFFFFFFFFFFFFFFFFFFFFFFFFF
@FS10000125:23:BPA73012-1407:1:1101:1340:1590 1:N:0:15
GGGGGTTAAACTTCGTCGAGTACGCTCAATAAAGGAGATCGGAAG
+
FFFFFFFFFFF::FF:FFFFFFFFF,FFFFFFFFFFFFFFFFFFF
@FS10000125:23:BPA73012-1407:1:1101:1620:1590 1:N:0:15
GGGGCTGAACTTCGTCGAGTACGCTCAATGATATAGATCGGAAGA
+
FFFFFFFFFF::FFFFFFFFFFFFFFF:FFFFFFFFFFFFFFFFF
@FS10000125:23:BPA73012-1407:1:1101:1770:1590 1:N:0:15
GGGGGGAAACTTCGTCGAGTACGCTCAAGTGAACAGATCGGATGA
+
FFFF,:FFFFF:FFFFFFFFFFFFFFFFFFFFFFFFFFFFFF,FF
@FS10000125:23:BPA73012-1407:1:1101:1820:1590 1:N:0:15
GGGGCTATAACTTCGTCGAGTACGCTCAAGCAATAAGATCGGAAG
+
FFFF,FFFFFFF:FF:FFFFFFFFF:FFF:F:,FFFFFFFFFFFF
@FS10000125:23:BPA73012-1407:1:1101:2150:1590 1:N:0:15
GGGGGCAAACTTCGTCGAGTACGCTCAAGATGAAAGATCGGAAGA
+
FF,FFFFFFFF:FFFFFFFFFFFFFFFFFFFFFFFFFFFFFFFFF
@FS10000125:23:BPA73012-1407:1:1101:3170:1590 1:N:0:15
GGGGGGTTGAACTTCGTCGAGTACGCTCAACTAACTAGATCGGAA
+
F,,FFFFFFFF:,,FFF:FFFF:FF:F:FFFFFFF:FFFF,FFFF
@FS10000125:23:BPA73012-1407:1:1101:3400:1590 1:N:0:15
GGGGAGTCACCTTCGTCGAGTACGCTCAAATAAGGAGATCGGAAG
+
FF:FFFFFFFF::FFFFFFFFFFFF:FFFFFFFFFFFFFFFFFFF
@FS10000125:23:BPA73012-1407:1:1101:3780:1590 1:N:0:15
GGGGTTGAACTTCGTCGAGTACTCAAGCTCCTAGATCGGAAGAGC
+
FFFFFFFFFF::FFFFFFFFFF,FFFF::FFFFFF,,FFF:FFF,
@FS10000125:23:BPA73012-1407:1:1101:4610:1590 1:N:0:15
GGGGGTCTAACTTCGTCGAGTACGCTCAAAAAGACAGATCGGAAG
+
FFFF:FFFFFF:FFFFFFFFFFFFF:FFFF:FFFFFFFFFFFFFF
@FS10000125:23:BPA73012-1407:1:1101:5180:1590 1:N:0:15
GGGGTGACAACTTCGTCGAGTACGCTCAATGATATAGATCGGAAG
+
FFF:,FFFFFFFFFFFFFF,FFFFFFFFFFFFFFFFFFFFFFFFF
@FS10000125:23:BPA73012-1407:1:1101:5550:1590 1:N:0:15
GGGGGCAGAACTTCGTCGAGTACGCTCAATATATTAGATCGGAAG
+
F:,FFFFFFFF,:FF:FFFFFFFFF,FFFFFFFFF:FFFFFFFFF
@FS10000125:23:BPA73012-1407:1:1101:6350:1590 1:N:0:15
GGGGGCCTAACTTCGTCGAGTACGCTCAAAATAGGAGATCGGAAG
+
F,,FFFFFFFF,,:F:FF:,FFFFF,F:FFFFFFFFFFFF,F:FF
@FS10000125:23:BPA73012-1407:1:1101:7050:1590 1:N:0:15
GGGTCCAACTTCGTCGAGTACGCTCAAACAAGGAGATCGGAAGAG
+
F:::FFFFFF,FF:FFFF:FFFFFFFFFFFFFFFFF,FFF:FFFF
@FS10000125:23:BPA73012-1407:1:1101:7150:1590 1:N:0:15
GGGGTCTAAACTTCGTCGAGTACGCTTAATGTATTAGATCGGAAG
+
F,,FFFF,FFFF:FF:FF:FFFFFFF,FFF:F::F:FFFFFFFFF
@FS10000125:23:BPA73012-1407:1:1101:7390:1590 1:N:0:15
GATGCAAACTTCGTCGAGTACGCTCAAACCTAAAGATCGGAAGAG
+
,,F,FFFFFFFFF:FFFF,FFFFFFFFFFFFF:FFF,FFF,F:,F
@FS10000125:23:BPA73012-1407:1:1101:7510:1590 1:N:0:15
GGGTCGTAACTTCGTCGAGTACGCTCAAAGTAACAGATCGGAAGA
+
F,:FFFFFFF::FFFFFFFFFFFFFFF:FFFFFFFFFFFFFFFFF
@FS10000125:23:BPA73012-1407:1:1101:7710:1590 1:N:0:15
GGGGCGGCAACTTCGTCGAGTACGCTCAACCAGAGAGATCGGAAG
+
FFFFFFFFFF:,:FF:FFFFFFFFF,FFFFFFFFFFFFFFFFFFF
@FS10000125:23:BPA73012-1407:1:1101:8180:1590 1:N:0:15
GGGGATTAAACTTCGTCGAGTACGCTCAACCGAGGAGATCGGAAG
+
FFFFFFFFFFF:FFFFFFF:FFFFFFFFFFFFFFFFFFFFFFFFF
@FS10000125:23:BPA73012-1407:1:1101:9250:1590 1:N:0:15
GGGGAAGAAACTTCGTCGAGTACGCTCAATTTTGAAGATCGGAAG
+
FFFFFFFFFFF::FF:FFFFFFFFF,FFFFFFFFFFFFFFFFFFF
@FS10000125:23:BPA73012-1407:1:1101:10740:1590 1:N:0:15
GGGGATGGAACTTCGTCGAGTACGCTCAATATAGAAGATCGGAAG
+
FFFFFFFFFFF,,FF:FFFFFFFFF,FFFFFFFFFFFFFFFFFFF
@FS10000125:23:BPA73012-1407:1:1101:10770:1590 1:N:0:15
GGGGACTTCGTCGAGTACGCTCAATTGCCCAGATCGGAAGAGCAC
+
FFFFFFFFFF,FF:F,F,FFFF:F,,FFFFFFFFFFFFFF:F,F,
@FS10000125:23:BPA73012-1407:1:1101:11290:1590 1:N:0:15
GGGGAGCTAACTTCGTCGAGTACGCTCAAACATATAGATCGGAAG
+
FF,FFFFFFF:,,FF,FFFFFFFFF,FFFFFFFFFFFFFFFFFFF
@FS10000125:23:BPA73012-1407:1:1101:11370:1590 1:N:0:15
GGGGAAACTTCGTCGAGTACGCTCAATTCGTTAGATCGGAAGAGC
+
FF:FFFFFFF:F,FFFF:FFFF:FF:F:FFFFFFF:,FFFFFFF,
@FS10000125:23:BPA73012-1407:1:1101:11730:1590 1:N:0:15
GGAGTGATAACTTCGTCGAGTACGCTCAATGCAACAGATCGGAAG
+
F,,FFFFFFFF::FF:FFFFFFFFF,FFFFFFFFFFFFFFFFFFF
@FS10000125:23:BPA73012-1407:1:1101:11810:1590 1:N:0:15
GGGGGGGTAACTTCGTCGAGTACGCTCAAATTCAGAGATCGGAAG
+
F,,FFFFFFF:,,FF:FFFFFFFFF,FFFFFFFFFFFFFFFFFFF
@FS10000125:23:BPA73012-1407:1:1101:11900:1590 1:N:0:15
GGGCAAGAACTTCGTCGAGTACGCTCAATAGACGAGATCGGAAGA
+
FFFFFFFFFF,,FFFFFFFFFFFFFFF,FFFFFFFFFFFFFF:FF
@FS10000125:23:BPA73012-1407:1:1101:13570:1590 1:N:0:15
GGGGCTGGAACTTCGTCGAGTACGCTCAACCATCCAGATCGGAAG
+
FFFFFFFFFFF:FFF:FFFFFFFFF,FFFFFFFFFFFFFFFFFFF
@FS10000125:23:BPA73012-1407:1:1101:13650:1590 1:N:0:15
GGGGATACAACTTCGTCGAGTACGCTCAAGATAATAGATCGGAAG
+
F:,FFFFFFFF,:FF:FFFFFFFFF,FFFFFFFFFFFFFFFFFFF
@FS10000125:23:BPA73012-1407:1:1101:13770:1590 1:N:0:15
GGGGGCTTAACTTCGTCGAGAACGCTCAACGGAATAGATCGGAAG
+
FF,:,:FFFFF:FFFFF:F:F:F:FFFFFF,:F,FFFFFFFFFF:
@FS10000125:23:BPA73012-1407:1:1101:14770:1590 1:N:0:15
GGGAGGTAGCTTCGTCGAGTACGCTCAAATAGCGAGATCGGAAGA
+
FFFFFFFFFF,:FFFFFFFFFFFFFFFFFFFFFFFFFFFFFFFFF
@FS10000125:23:BPA73012-1407:1:1101:16380:1590 1:N:0:15
GGGGAGGCAACTTCGTCGAGTACGCTCAATGGACAAGATCGGAAG
+
FFFFFFFFFFF,,FF:FFFFFFFFF,FFFFFFFFFFFFFFFFFFF
@FS10000125:23:BPA73012-1407:1:1101:1040:1600 1:N:0:15
GGGGACTGAAGTTCGTCGAGTACGCTCAATATGCAAGATCGGAAG
+
FFFFFFFFFFFFFFFFFFF,FFFFF:FFFFFFFFFFFFFFFFFFF
@FS10000125:23:BPA73012-1407:1:1101:1860:1600 1:N:0:15
GGGGAACTTCGTCGAGTACGCTCAAAACATTAGAACGGAAGAGCA
+
FFFFFFFFFFF,FFFFFF,,FFFFFFF:FFFFFFF,FFFFFFF,:
@FS10000125:23:BPA73012-1407:1:1101:3590:1600 1:N:0:15
GGCAACTTCGTCGAGTACGCTCAAATTAATAGATCGGAAGAGCAC
+
F,,,:FF:F:FF:,F:F::FF:,F:FFFF:FFFF,:FF:::F,F,
@FS10000125:23:BPA73012-1407:1:1101:3940:1600 1:N:0:15
GGGGGGATAACTTCGTCGAGTACGCTCAAAGTATAAGATCGGAAG
+
FFFFFFFFFFF,:FF:FFFFFFFFF,FFFFFFFFFFFFFFFFFFF
@FS10000125:23:BPA73012-1407:1:1101:5850:1600 1:N:0:15
GGGGACAACTTCGTCGAGTACGCTCAAACTGGTAGATCGGAAGAG
+
F:,FFFFFFF,FF:FFFF:FFFFFFFF:FFFFFFFF,FFF,FFFF
@FS10000125:23:BPA73012-1407:1:1101:5980:1600 1:N:0:15
GGGGAAGCAACTTCGTCGAGTACGCTCAAGGGCAAAGATCGGAAG
+
FFFFFFFFFF:,:FF:FFFFFFFFF,FFFFFFFFFFFFFFFFFFF
@FS10000125:23:BPA73012-1407:1:1101:6690:1600 1:N:0:15
GGGGAGACAACTTCGTCGAGTACGCTCAACACATCAGATCGGAAG
+
F::FFFFFFF:,:FF:FFFFFFFFF,FFFFFFFFFFFFFFFFFFF
@FS10000125:23:BPA73012-1407:1:1101:6860:1600 1:N:0:15
GCATAGCAACTTCGTCGAGTACGCTCAAACAATTAGATCGGAAGA
+
:,F,F,FFFFFFFFFFFFFFFFFFFFFFFFFFFF:FFFFFFFFFF
@FS10000125:23:BPA73012-1407:1:1101:7010:1600 1:N:0:15
GGGGAGGCAACTTCGTCGAGTACGCTCAACCCCCAAGATCGGAAG
+
FF:FFFFFFFF::FF:FFFFFFFFF,FFFFFFFFFFFFFFFFFFF
@FS10000125:23:BPA73012-1407:1:1101:8180:1600 1:N:0:15
GGGGAACTTCGTCGAGTACGCTCAAATTTATAGATCGGAAGAGCA
+
FFFFFFFFFFF,FFFFFF,,FFFFFFF,FFFFFFF,FFFFFFF,:
@FS10000125:23:BPA73012-1407:1:1101:8240:1600 1:N:0:15
GGGGGGGAACTTCGTCGAGTACGCTCAAAGCTTAAGATCGGAAGA
+
FF,FFFFFFFF:FFFFFFFFFFFFFFFFFFFFFFFFFFFFFFFFF
@FS10000125:23:BPA73012-1407:1:1101:8360:1600 1:N:0:15
GGGGCATTAACTTCGTCGAGTACGCTCAATCCAAGAGATCGGAAG
+
FF:FFFFFFFF::FFFFFFFFFFFF:FFFFFFFFFFFFFFFFFFF
@FS10000125:23:BPA73012-1407:1:1101:8560:1600 1:N:0:15
GGGGTGGAAACTTCGTCGAGTACGCTCAATCAGTAAGATCGGAAG
+
FFFFFFFFFFF:,FF:FFFFFFFFF,FFFFFFFFFFFFFFFFFFF
@FS10000125:23:BPA73012-1407:1:1101:9660:1600 1:N:0:15
GGGGCGAGAACTTCGTCGAGTACGCTCAAATGAAAAGATCGGAAG
+
FFFFFFFFFFF,:FF:FFFFFFFFF,FFFFFFFFFFFFFFFFFFF
@FS10000125:23:BPA73012-1407:1:1101:10400:1600 1:N:0:15
GGGGCCAGAACTTCGTCGAGTACGCTCAAGGATGAAGATCGGAAG
+
F,,FFFFFFF:,:FF,FFFFFFFFF,FFFFFFFFFFFFFFFFFFF
@FS10000125:23:BPA73012-1407:1:1101:10600:1600 1:N:0:15
GGGGGCCAAACTTCGTCGAGTACGCTCAAAGGATAAGATCGGAAG
+
FFFFFFFFFF:,,FF:FFFFFFFFF,FFFFFFFFFFFFFFFFFFF
@FS10000125:23:BPA73012-1407:1:1101:10770:1600 1:N:0:15
GGGGACTTCGTCGAGTACGCTCAATTGCCCAGATCGGAAGAGCAC
+
F,:FFFFFFF,FF:F:F,FFFF:FF:FFFFFFFFFFFFFF:F,F,
@FS10000125:23:BPA73012-1407:1:1101:11470:1600 1:N:0:15
GGGCTGTAACTTCGTCGAGTACGCTCAAAGATAGAGATCGGAAGA
+
:,,:FFFFFF,,FFFFFFFFFFFFFFF:FFFFFFFFFFFFFF:FF
@FS10000125:23:BPA73012-1407:1:1101:12530:1600 1:N:0:15
GGGGCAATTTCGTGGAGTACGCTCAAAATGACAGATCGGAAGAGC
+
F:,FFFF:FF:F:FFFF:FFFF,FFFF,FF:FFFF:,FFFFFFF,
@FS10000125:23:BPA73012-1407:1:1101:12580:1600 1:N:0:15
GGGGAGATAACTTCGTCGAGTACGCTCAAAAACACAGATCGGAAG
+
FFFFFFFFFFF,,FF:FFF,FFFFF,FFFFFFFFFFFFFFFFFFF
@FS10000125:23:BPA73012-1407:1:1101:13150:1600 1:N:0:15
GGAGCGGTAACTTCGTCGAGTACGCTCAACTCTACAGATCGGAAG
+
,,,FFFFFFFFF:FF:FF:FFFFFF,FFFFFFFFF:FFFFFFFFF
@FS10000125:23:BPA73012-1407:1:1101:13210:1600 1:N:0:15
GGGGGCCAAACTTCGTCGAGTACGCTCAAAGAAACAGATCGGAAG
+
FF,F:FFFFFF::FF:FFFFFFFFF:FFFFFFFFFFFFFFFFFFF
@FS10000125:23:BPA73012-1407:1:1101:13320:1600 1:N:0:15
GGGGGGGTAACTTCGTCGAGTACGCTCAAACTCGTAGATCGGAAG
+
F::FF:FFFFF::FF:FFFFFFFFF,FFFFFFFFFFFFFFFFFFF
@FS10000125:23:BPA73012-1407:1:1101:13330:1600 1:N:0:15
GGGGTGGCCCTTCGTCGAGTACGCTCAAAGGGTCAGATCGGAAGA
+
F:,FFFFFFF,,FFFFFFFFFFFFFFF:FFFFFFFFFFFFFFFFF
@FS10000125:23:BPA73012-1407:1:1101:14050:1600 1:N:0:15
GGGACGCTCTTCCGATCTGGGGGGTTAACTTCGTCGAGTACGCTC
+
F::,FFFFFFFFFFF,FFF,FFFFFFFFFFFFFFFFFFFF,F,F,
@FS10000125:23:BPA73012-1407:1:1101:14120:1600 1:N:0:15
GGGTGGCTTTTCGTCGAGTACGCTCAAGATTCCAGATCGAAGAGC
+
F:,FFFFFFFFFF:FFFF:FFFFFFFFFFFFFFFFF:FFF:FFF,
@FS10000125:23:BPA73012-1407:1:1101:14750:1600 1:N:0:15
GGGGAGTGAACTTCGTCGAGTACGCTCAACCATTTAGATCGGAAG
+
FF:::,F:FFF:FF:FFFF:FFFF:FFFFF:::FFFFFFFFFFF:
@FS10000125:23:BPA73012-1407:1:1101:15370:1600 1:N:0:15
GGGGAACTTCGTCGAGTACGCTCAACTGAAAAGATCGGAAGAGCA
+
F:,FFFFFFFF,FFFFFF,,FFFFFFFFFFFFFFF:FFFFFFF,,
@FS10000125:23:BPA73012-1407:1:1101:15700:1600 1:N:0:15
GGGGACATCTTCGTCGAGTACGCTCAAAATAATAGATCGGAAGAG
+
FFFFFFFFFF:FF:FFFF:FFFFFFF::FFFFFFFF:FFF:FFFF
@FS10000125:23:BPA73012-1407:1:1101:16200:1600 1:N:0:15
GGGGTTCGAACTTCGTCGAGTACGCTCAAGATGGTAGATCGGAAG
+
FFFFF,:,F:FFFF,FF:F:F,F:FFFFF,FF:,FFF:,FF:FF:
@FS10000125:23:BPA73012-1407:1:1101:16300:1600 1:N:0:15
GGGCCGTAACTTCGTCGAGTACGCTCAACTCACGAGATCGGAAGA
+
FFFFFFFFFFFFFFFFFFFFFFFFFFFFFFFFFFFFF:FFFFFFF
@FS10000125:23:BPA73012-1407:1:1101:16480:1600 1:N:0:15
GGGGTGATAACTTCGTCGAGTACGCTCAAATGTGAAGATCGGAAG
+
FF:FFFFFFFF,,FF:FFFFFFFFF,FFFFFFFFFFFFFFFFFFF
@FS10000125:23:BPA73012-1407:1:1101:1300:1610 1:N:0:15
GGGGCAGGAACTTCGTCGAGTACGCTCAATACAAGAGATCGGAAG
+
FFFFFFFFFFF:FFFFFFFFFFFFF:FFFFFFFFFFFFFFFFFFF
@FS10000125:23:BPA73012-1407:1:1101:1590:1610 1:N:0:15
GGGGACAAAACTTCGTCGAGTACGCTCAACAAGGTAGATCGGAAG
+
FFFFFFFFFFF:FFF:FFF,FFFFF:FFFFFFFFFFFFFFF:FFF
@FS10000125:23:BPA73012-1407:1:1101:1620:1610 1:N:0:15
GGGCTTCGTCGAGTACGCTCAAACGTTAAGATCGGAAGAGCACAC
+
FFFFFFFFFFFFF:FFF:FFF:FFF,FFFFFFFFFFFFFF,F,F,
@FS10000125:23:BPA73012-1407:1:1101:1790:1610 1:N:0:15
GGGGGGTAACTTCGTCGAGTACGCTCAATTCTAAAGATCGGAAGA
+
FFFF,FFFFFFFFFFFFFFFFFFFFFFFFFFFFFFFF,FFFFFFF
@FS10000125:23:BPA73012-1407:1:1101:2560:1610 1:N:0:15
GGGGCTGAAACTTCGTCGAGTACGCTCAATAAAGAAGATCGGAAG
+
FFFFFFFFFFF,,FF:FFFFFFFFF,FFFFFFFFFFFFFFFFFFF
@FS10000125:23:BPA73012-1407:1:1101:2740:1610 1:N:0:15
GGGGACAACTTCGTCGAGTACGCTCAAGTAGAAAGATCGGAAGAG
+
FFFFFFFFFF,:F:FFFF:FFFFFFFF:FFFFFFFF,FFF:FFFF
@FS10000125:23:BPA73012-1407:1:1101:2950:1610 1:N:0:15
GGCGGTGGCACTTCGTCGAGTACGCTCAAGGATGCAGATCGGAAG
+
F,,FFFFFFFF:::F:FFFFFFFFF,FFFFFFFFFFFFFFFFFFF
@FS10000125:23:BPA73012-1407:1:1101:3160:1610 1:N:0:15
GGGGAAAAACTTCGTCGAGTACGCTCAAAAAAAAAGATCGGAAGA
+
FFFFFFFFFF:,:FF:FFFFFFFFFFF,FFFFFFFFFFFFFFFFF
@FS10000125:23:BPA73012-1407:1:1101:3650:1610 1:N:0:15
GGGGGCCTAACTTCGTCGAGTACGCTCAATTTGACAGATCGGAAG
+
FF:FFFFFFFF::FF:FFFFFFFFF,FFFFFFFFFFFFFFFFFFF
@FS10000125:23:BPA73012-1407:1:1101:3950:1610 1:N:0:15
GGGGCTGTAACTTCGTCGAGTACGCTCAAACAAGTAGATCGGAAG
+
F,,FFFFFFFF,,FF:FFFFFFFFF,FFFFFFFFFFFFFFFFFFF
@FS10000125:23:BPA73012-1407:1:1101:5720:1610 1:N:0:15
GGGTTGGAACTTCGTCGAGTACGCTCAACCTGATAGATCGGAAGA
+
FFFF:FFFFF::FFFFFFFFFFFFFFFFFFFFFFFFFFFFFFFFF
@FS10000125:23:BPA73012-1407:1:1101:5990:1610 1:N:0:15
GGGGCGGAAACTTCGTCGAGTACGCTCAAGATCGGAAGAGCACAC
+
F:,FFFFFFFF,:FF:FFFFFFFFF,FFFFFFFFFFFFFF,F,F,
@FS10000125:23:BPA73012-1407:1:1101:6190:1610 1:N:0:15
GGGGGCTGAACTTCGTCGAGTACGCTCAACCAGGAAGATCGGAAG
+
F,,F,FFFFFF:FFF:FFFFFFFFF:FFFFFFFFFFFFFFFFFFF
@FS10000125:23:BPA73012-1407:1:1101:6460:1610 1:N:0:15
GGGGACGCAACTTCGTCGAGTACGCTCAATGTAAAAGATCGGAAG
+
FFFFF:FF:,FF::F:FF:FFFFFF,FFFF,FFFFFFFFFFFFFF
@FS10000125:23:BPA73012-1407:1:1101:6630:1610 1:N:0:15
GGGGGCCAACTTCGTCGAGTACGCTCAAATTAAGAGATCGGAAGA
+
F::FFFFFFF:,FFFFFFFFFFFFFFF:FFFFFFFFFFFFFFFFF
@FS10000125:23:BPA73012-1407:1:1101:6660:1610 1:N:0:15
GGGGACTCAACTTCGTCGAGTACGCTCAAGGCACCAGATCGGAAG
+
FFFFFFFFFF:,,FF,FFFFFFFFF,FFFFFFFFFFFFFFFF:FF
@FS10000125:23:BPA73012-1407:1:1101:6820:1610 1:N:0:15
GGGAGGCCAAACTTCGTCGAGTACGCTCAAGGTCTGAGATCGGAA
+
FFF:FFFFFFF:,:FFF,FFFF:FF:F:FFFFFFFFFFFF,FFFF
@FS10000125:23:BPA73012-1407:1:1101:7080:1610 1:N:0:15
GGGGCGATAACTTCGTCGAGTACGCTCAAAAGTAAAGATCGGAAG
+
FFFFFFFFFF:,,FF:FFFFFFFFF,FFFFFFFFFFFFFFFFFFF
@FS10000125:23:BPA73012-1407:1:1101:7280:1610 1:N:0:15
GGGGCTTAACTTCGTCGAGTACGCTCAACAAAACAGATCGGAAGA
+
FF:FFFFFFF::FFFFFFFFFFFFFFFFFFFFFFFFFFFFFFFFF
@FS10000125:23:BPA73012-1407:1:1101:7470:1610 1:N:0:15
GGGGAACCAACTTCGTCGAGTACGCTCAATTCGAGAGATCGGAAG
+
FF:FFFFFFF:,:FF,FFFFFFFFF,FFFFFFFFFFFFFFFFFFF
@FS10000125:23:BPA73012-1407:1:1101:7990:1610 1:N:0:15
GGGGCCAAACTTCGTCGAGTACGCTCAATTCACTAGATCGGAAGA
+
F:,FFF:,F,,,,F,,:F::F,:FF:,FFF:FF:,,::F:FFF:F
@FS10000125:23:BPA73012-1407:1:1101:8210:1610 1:N:0:15
GGGATTAACTTCGTCGAGTACGCTCAACGAACTAGATCGGAAGAG
+
FFFFFFFFFFFFF:FFFF:FFFFFFFF:FFFFFFFF:FFFFFFFF
@FS10000125:23:BPA73012-1407:1:1101:9530:1610 1:N:0:15
GGGGCAAAAACTTCGTCGAGTACGCTCAACCTGTCAGATCGGAAG
+
FFFFFFFFFFF::FF:FFFFFFFFF,FFFFFFFFFFFFFFFFFFF
@FS10000125:23:BPA73012-1407:1:1101:9970:1610 1:N:0:15
GGGGCAGGAACTTCGTCGAGTACGCTCAAATTGTAAGATCGGAAG
+
FFFFFFFFFF:,,FF:FFFFFFFFF,FFFFFFFFFFFFFFFFFFF
@FS10000125:23:BPA73012-1407:1:1101:10500:1610 1:N:0:15
GGGGGGACAGTTTCGTCCCGTACGCTCAACCACAGAGATCGGAAG
+
FFFFFFFFFF,,:FF:F,,,FFFFF,FFFFFFFFFFFFFFFF:FF
@FS10000125:23:BPA73012-1407:1:1101:10730:1610 1:N:0:15
GGGGCGGCAACTTCGTCGAGTACGCTCAACATACCAGATCGGAAG
+
FFFFFFFFFF:,,FF,FFFFFFFFF,FFFFFFFFFFFFFFFFFFF
@FS10000125:23:BPA73012-1407:1:1101:10890:1610 1:N:0:15
GGGGGTATAACTTCGTCGAGTACGCTCAACATTTTAGATCGGAAG
+
FFFFF,,:F:FFFF,FF,F:F,F::FFFF,,,FF,FF:FFF:FF,
@FS10000125:23:BPA73012-1407:1:1101:10920:1610 1:N:0:15
GGGGGTAAAACTTCGTCGAGTACGCTCAATATTCGAGATCGGAAG
+
FF:FFFFFFF:,,FF:FFFFFFFFF,FFFFFFFFFFFFFFFFFFF
@FS10000125:23:BPA73012-1407:1:1101:10940:1610 1:N:0:15
GGGGACGTAACTTCGTCGAGTACGCTCAAGATATTAGATCGGAAG
+
FFFFFFFFFF,,,FF:FFFFFFFFF,FFFFFFFFFFFFFFFFFFF
@FS10000125:23:BPA73012-1407:1:1101:11230:1610 1:N:0:15
GGGGATGTAACTTCGTCGAGTACGCTCAACTACCAAGATCGGAAG
+
F:,FFFFFFF:::FF:FFFFFFFFF,FFFFFFFFFFFFFFFFFFF
@FS10000125:23:BPA73012-1407:1:1101:11410:1610 1:N:0:15
GGGGGGCTTAACTTCGTCGAGTACGCTCAATTTACTGAGATCGGA
+
::,FFFFFFF::,:FFF:FFFF:FFFF:FFFFFFF:FFFF:,FFF
@FS10000125:23:BPA73012-1407:1:1101:12250:1610 1:N:0:15
GGGGGACAAACTTCGTCGAGTACGCTCAAACGTGAAGATCGGAAG
+
FF:F,:F,FFF,,FF,FFFFFFFFF,FFFFFFFFFFFFFFFFFFF
@FS10000125:23:BPA73012-1407:1:1101:12700:1610 1:N:0:15
GGGGCAATAACTTCGTCGAGTACGCACAATTTTAGAGATCGGAAG
+
FFFFFFFFFFF:FFFFFFF,FFFFF,F,FFFFFFFF,:FF,F,FF
@FS10000125:23:BPA73012-1407:1:1101:13650:1610 1:N:0:15
GGGGGCTGAACTTCGTCGAGTACGCTCAAGGTTGTAGATCGGAAG
+
FFFFFFFFFFF,:FF,FFFFFFFFF,FFFFFFFFFFFFFFFFFFF
@FS10000125:23:BPA73012-1407:1:1101:13850:1610 1:N:0:15
GGGGCTTAACTTCGTCGAGTACGCTCAAATAGAAAGATCGGAAGA
+
FF:FFFFFFF::FFFFFFFFFFFFFFF:FFFFFFFFFFFFFFFFF
@FS10000125:23:BPA73012-1407:1:1101:14400:1610 1:N:0:15
GGGGAGGCAACTTCGTCGAGTACGCTCAACATATGAGATCGGAAG
+
FFFFFFFFFF:::FF:FFFFFFFFF,FFFFFFFFFFFFFFFFFFF
@FS10000125:23:BPA73012-1407:1:1101:15250:1610 1:N:0:15
GGGGACAAAACTTCGTCGAGTACGCTCAATAAACAAGATCGGAAG
+
FFFFFFFFFFF:,FF:FFFFFFFFF,FFFFFFFFFFFFFFFFFFF
@FS10000125:23:BPA73012-1407:1:1101:15840:1610 1:N:0:15
GGGGAACTTCGTCGAGTACGCTCAAAACTGTAGATCGGAAGAGCA
+
FFFFF,FFF:F:FFFFFF,,FFFF,F:F:FFF:,F,FF:,FFF,,
@FS10000125:23:BPA73012-1407:1:1101:1020:1620 1:N:0:15
GGGGGAGGAACTTCGTCGAGTACGCTCAAAGTTCTAGATCGGAAG
+
FFFFFFFFFFF:FFFFFFFFFFFFFFFFFFFFFFFFFFFFFFFFF
@FS10000125:23:BPA73012-1407:1:1101:1190:1620 1:N:0:15
GGGGGTAGAACTTCGTCGAGTACGCTCAATCGTTGAGATCGGAAG
+
FF:FFFFFFFF::FFFFFFFFFFFF:FFFFFFFFFFFFFFFFFFF
@FS10000125:23:BPA73012-1407:1:1101:1350:1620 1:N:0:15
GGAGAGAAACTTCGTCGAGTACGCTCAAGGAATTAGATCGGAAGA
+
F:,FFFFFFF,,FFFFFFFFFFFFFFFFFFFFFFFFFFFFF,FFF
@FS10000125:23:BPA73012-1407:1:1101:1360:1620 1:N:0:15
GGGGATGCAACTTCGTCGAGTACGCTCAAAGATCGGAAGAGCACT
+
F:FFFFFFFFF::FFFFFF,FFFFF,FFFFFFFFFFFFF:F,F,,
@FS10000125:23:BPA73012-1407:1:1101:1900:1620 1:N:0:15
GGGGGGTCAACTTCGTCGAGTACGCTCAACCCAGCAGATCGGAAG
+
FFFFFFFFFF:,:FF:FFFFFFFFF,FFFFFFFFFFFFFFFFFFF
@FS10000125:23:BPA73012-1407:1:1101:1960:1620 1:N:0:15
GGGGCCCCAACTTCGTCGAGTACGCTCAACTTTGTAGATCGGAAG
+
FFFF,FFFFFFFFFFFFFF,FFFFFFFFFFFFFFFFFFFFFFFFF
@FS10000125:23:BPA73012-1407:1:1101:2980:1620 1:N:0:15
GGGTGGAAACTTCGTCGAGTACGCTCAACTCAGTAGATCGGAAGA
+
FFFFFFFFF::::FF:FFFFFFFFFFF:FFFFFFFFFFFFFFFFF
@FS10000125:23:BPA73012-1407:1:1101:3060:1620 1:N:0:15
GGGGTGGAAACTTCGTCGAGTACGCTCAATATAAAAGATCGGAAG
+
FFFF:FFFFF:F:FF:FFFFFFFFF,FFFFFFFFFFFFFFFFFFF
@FS10000125:23:BPA73012-1407:1:1101:3080:1620 1:N:0:15
GGGGGGTTAACTTCGTCGAGTACGCTCAAGCAGAGAGATCGGAAG
+
FF:FFFFFFFF,,FF:FFFFFFFFF,FFFFFFFFFFFFFFFFFFF
@FS10000125:23:BPA73012-1407:1:1101:3200:1620 1:N:0:15
GGGGCAGAACTTCGTCGAGTACGCTCAACTAAGTAGATCGGAAGA
+
FFFFFFFFFF:F:FF:FFFFFFFFFFFFFFFFFFFFFFFFFFFFF
@FS10000125:23:BPA73012-1407:1:1101:3550:1620 1:N:0:15
GGGGGCTGAACTTCGTCGAGTACGCTCAATGATCAAGATCGGAAG
+
FF:FFFFFFF,,:FF:FFFFFFFFF,FFFFFFFFFFFFFFFFFFF
@FS10000125:23:BPA73012-1407:1:1101:3790:1620 1:N:0:15
GGGGCGAGAACTTCGTCGAGTACGCTCAATTAGCCAGATCGGAAG
+
:,,FFFFFFFF::FF:FFFFFFFFF,FFFFFFFFFFFFFFFFFFF
@FS10000125:23:BPA73012-1407:1:1101:3800:1620 1:N:0:15
GGGGAACGAACTTCGTCGAGTACGCTCAAATGGACAGATCGGAAG
+
FFFFFFFFFF:,:FF:FFFFFFFFF,FFFFFFFFFFFFFFFFFFF
@FS10000125:23:BPA73012-1407:1:1101:4010:1620 1:N:0:15
GGGGTCACAACTTCGTCGAGTACGCTCAATGATAAAGATCGGAAG
+
FFFFF,FFFFFF:FF,FFFFFFFFF,FFFFFFF,FFFFFFFFFFF
@FS10000125:23:BPA73012-1407:1:1101:4050:1620 1:N:0:15
GGGGATAACTTCGTCGAGTACGCTCAAGAGTAAAGATCGGAAGAG
+
FF:FFFFFFF,FF:FFFF:FFFFFFFFFFFFFFFFF,FFF,FFFF
@FS10000125:23:BPA73012-1407:1:1101:4300:1620 1:N:0:15
GGGAGCAAGAACTTCGTCGAGTACGCTCAATTGGATAGATCGGAA
+
FFFFFFFFFFF:,:FFF:FFFF:FFFF:FFFFFFF,FFFF,FFFF
@FS10000125:23:BPA73012-1407:1:1101:4340:1620 1:N:0:15
GGGGACCGAACTTCGTCGAGTACGCTCAAGTTTATAGATCGGAAG
+
FFFFFFFFFF:,,FF,FFFFFFFFF,FFFFFFFFFFFFFFFFFFF
@FS10000125:23:BPA73012-1407:1:1101:4380:1620 1:N:0:15
GGGGGACCAACTTCGTCGAGTACGCTCAATATAATAGATCGGAAG
+
FFFFFFFFFF:,,FF,FFFFFFFFF,FFFFFFFFFFFFFFFFFFF
@FS10000125:23:BPA73012-1407:1:1101:4910:1620 1:N:0:15
GGGCGGCAACTTCGTCGAGTACGCTCAAAAGATGAGATCGGAAGA
+
FF:F:FFFFF:,FFFFFFFFFFFFFFF::FFFFFFFFFFFFFFFF
@FS10000125:23:BPA73012-1407:1:1101:5310:1620 1:N:0:15
GGGACAAACTTCGTCGAGACGCTCAAAACATCAGATCGGAAGAGC
+
F:,FFFFFFF,:F:FFFFFFFF,FF:F:FFFFFFF,,FFF:F:F,
@FS10000125:23:BPA73012-1407:1:1101:5620:1620 1:N:0:15
GGGGATTAAACTTCGTCGAGTACGCTCAAGATGAGAGATCGGAAG
+
FFFFFFFFFF:,:FF:FFFFFFFFF,FFFFFFFFFFFFFFFFFFF
@FS10000125:23:BPA73012-1407:1:1101:6590:1620 1:N:0:15
GGGCCGAGCTTCGTCGAGTACGCTCAACTGAGCAGATCGGAAGAG
+
F,,:FFFFFF:FF:FFFF,FFFFFFFF:FFFFFFFF,FFF,FFFF
@FS10000125:23:BPA73012-1407:1:1101:6700:1620 1:N:0:15
GGGGCTCAACTTCGTCGAGTACGCTCAAACATCTAGATCGGAAGA
+
FFFFFFFFFF::FFFFFFFFFFFFFFF:FFFFFFFFFFFFFFFFF
@FS10000125:23:BPA73012-1407:1:1101:7370:1620 1:N:0:15
GGGGGGTTAACTTCGTCGAGTACGCTCAATAGACAAGATCGGAAG
+
FFFFFFFFFFF,:FF:FFFFFFFFF,FFFFFFFFFFFFFFFFFFF
@FS10000125:23:BPA73012-1407:1:1101:7880:1620 1:N:0:15
GGGGGGGAACTTCGTCGAGTACGCTCAAGCGATGAGATCGGAAGA
+
FFFFFFFFFF::FFFFFFFFFFFFFFFFFFFFFFFFFFFFFFFFF
@FS10000125:23:BPA73012-1407:1:1101:8610:1620 1:N:0:15
GGGGTCAAAACTTCGTCGAGTACGCTCAATTGTGTAGATCGGAAG
+
FFFFFFFFFFF:,FF:FFFFFFFFF,FFFFFFFFFFFFFFFFFFF
@FS10000125:23:BPA73012-1407:1:1101:8930:1620 1:N:0:15
GGGGGCAACTTCGTCGAGTACGCTCAAAAATTAAGATCGGAAGAG
+
FFFFFFFFFF,FF:FFFF:FFFFFFFF,FFFFFFFF,FFF:FFFF
@FS10000125:23:BPA73012-1407:1:1101:9100:1620 1:N:0:15
GGGGGGTCAACTTCGTCGAGTACGCTCAAGATTACAGATCGGAAG
+
FFFFFFFFFF:,,FF:FFFFFFFFF,FFFFFFFFFFFFFFFFFFF
@FS10000125:23:BPA73012-1407:1:1101:9320:1620 1:N:0:15
GGGGTAAAAACTTCGTCGAGTACGCTCAACGGATCAGATCGGAAG
+
FFFFFFFFFFF::FF:FFFFFFFFF,FFFFFFFFFFFFFFFFFFF
@FS10000125:23:BPA73012-1407:1:1101:9760:1620 1:N:0:15
GGGGATAGAACTTCGTCGAGTACGCTCAATTATATAGATCGGAAG
+
FFFFFFFFFFF,:FF:FFFFFFFFF,FFFFFFFFFFFFFFFFFFF
@FS10000125:23:BPA73012-1407:1:1101:9770:1620 1:N:0:15
GGGGGCCAAACTTCGTCGAGTACGCTCAATAATTTAGATCGGAAG
+
FFFFFFFFFF:,,FF:FFFFFFFFF,FFFFFFFFFFFFFFFFFFF
@FS10000125:23:BPA73012-1407:1:1101:10220:1620 1:N:0:15
GGGGCATGGAACTTCGTCGAGTACGCTCAACGGTGCAGATCGGAA
+
FFFF,FF,F::F,FF:F:,FFF,FFFF:FFFF::F,FFFF,FFFF
@FS10000125:23:BPA73012-1407:1:1101:10230:1620 1:N:0:15
GGGGGATGGAACTTCGTCGAGTACGCTCAACGGTGCAGATCGGAA
+
FFFFFFFFFFF:,:FFF:FFFF:FF,F:FFFFFFF,FFFF,FFFF
@FS10000125:23:BPA73012-1407:1:1101:10250:1620 1:N:0:15
GGGGTATGGAACTTCGTCGAGTACGCTCAACGGTGCAGATCGGAA
+
FFFF:F,F,,FF::F,F:,F:F,F::FFFFF,:F:,FF:F,FFFF
@FS10000125:23:BPA73012-1407:1:1101:10560:1620 1:N:0:15
GGGGATGGAACTTCGTCGAGTACGCTCAATATAGAAGATCGGAAG
+
FF:FFFFFFF:,,FF:FFFFFFFFF,FFFFFFFFFFFFFFFFFFF
@FS10000125:23:BPA73012-1407:1:1101:11420:1620 1:N:0:15
GGGGTGCGAACTTCGTCGAGTACGCTCAACTTAGTAGATCGGAAG
+
FF:F,:FFFF:,:FF:FFF:FFFFF,FFFFFFFFFFFFFFFF:FF
@FS10000125:23:BPA73012-1407:1:1101:11730:1620 1:N:0:15
GGGGGGTTAAGTTCGTCGAGTACGCTCAAAGAAGTAGATCGGAAG
+
F:,FFFFFFFF,,FF:FFFFFFFFF,FFFFFFFFFFFFFFFFFFF
@FS10000125:23:BPA73012-1407:1:1101:11980:1620 1:N:0:15
GGGGTTTCAACTTCGTCGAGTACGCTCAAGTTAGCAGATCGGAAG
+
FFFFFF,:FFFF,:F,FFFFFFFFF,:FF,F,,,,FFFFFFFFFF
@FS10000125:23:BPA73012-1407:1:1101:12040:1620 1:N:0:15
GGGGCGTGAACTTCGTCGAGTACGCTCAAATAAACAGATCGGAAG
+
F:,FFFFFFFF,,FF,FFFFFFFFF,FFFFFFFFFFFFFFFFFFF
@FS10000125:23:BPA73012-1407:1:1101:12260:1620 1:N:0:15
GGGGGAAGAACTTCGTCGAGTACGCTCAATACCTGAGATCGGAAG
+
FFFFFFFFFF:,,FF:FFFFFFFFF,FFFFFFFFFFFFFFFFFFF
@FS10000125:23:BPA73012-1407:1:1101:12430:1620 1:N:0:15
GGGGGTATAACTTCGTCGAGTACGCTCAAAAGCTCAGATCGGAAG
+
F:,F:FFFFFF,,FF,FFFFFFFFF,FFFFFFFFFFFFFFFFFFF
@FS10000125:23:BPA73012-1407:1:1101:12520:1620 1:N:0:15
GGGGTATAAACTTCGTCGAGTACGCTCAAGCGAAAAGATCGGAAG
+
F,,FFFFFFFF,,FF:FFFFFFFFF,FFFFFFFFFFFFFFFFFFF
@FS10000125:23:BPA73012-1407:1:1101:12620:1620 1:N:0:15
GGGGCTCAGTCTTCGTCGAGTACGCTCAATGGGCAAGATCGGAAG
+
FFFFFFFFFF:,,FF:FFFFFFFFF,FFFFFFFFFFFFFFFFFFF
@FS10000125:23:BPA73012-1407:1:1101:13380:1620 1:N:0:15
GGGGGCCTAACTTCGTCGAGTACGCTCAAGATACGAGATCGGAAG
+
FFFFFFFFFFF::FF:FFFFFFFFF:FFFFFFFFFFFFFFFFFFF
@FS10000125:23:BPA73012-1407:1:1101:13430:1620 1:N:0:15
GGGGAACTAACTTCGTCGAGTACGCTCAAACACATAGATCGGAAG
+
F:,FFF:,FFFF::F:FF:FFFFFF,FFF:F::FF:FFFFFFFFF
@FS10000125:23:BPA73012-1407:1:1101:14390:1620 1:N:0:15
GGGGGGGCCTTCGTCGAGTACGCTCAAAAAGAAAGATCGGAAGAG
+
F:,F:,FFF:,FF:FFFF:FFFFFFF:FFFFFFFFF::FF:FFFF
@FS10000125:23:BPA73012-1407:1:1101:14530:1620 1:N:0:15
GGGGATAACTTCGTCGAGTACGCTCAAATTACAAGATCGGAAGAG
+
F::::F:F:F:FF:FFFF:F:FFF:FF:F:FF:,:FFFFF:FFF,
@FS10000125:23:BPA73012-1407:1:1101:14790:1620 1:N:0:15
GGGGCTTGAACTTCGTCGAGTACGCTCAAGAAAGGAGATCGGAAG
+
F:,FFFFFFFF:,FF,FF:FFFFFF,FFFFFFFFFFFFFFFFFFF
@FS10000125:23:BPA73012-1407:1:1101:15120:1620 1:N:0:15
GGGGATCAACTTCGTCGAGTACGCTCAACACCGGAGATCGGAAGA
+
F,,FFFFFFF::FFFFFFFFFFFFFFFFFFFFFFFFFFFFFFFFF
@FS10000125:23:BPA73012-1407:1:1101:15130:1620 1:N:0:15
GGGGTAACATCTTCGTCGAGTACGCTCAAAATGTTAGATCGGAAG
+
FFFFFFFFFFF,,FF:FFFFFFFFF,FFFFFFFFFFFFFFFFFFF
@FS10000125:23:BPA73012-1407:1:1101:15440:1620 1:N:0:15
GGGGGTTCAACTTCGTCGAGTACGCTCAAAACACCAGATCGGAAG
+
F,,FFFFFFFF,,FF,FFFFFFFFF,FFFFFFFFFFFFFFFFFFF
@FS10000125:23:BPA73012-1407:1:1101:16360:1620 1:N:0:15
GGGGGGTTAACTTTCGTCGAGTACGCTCAAGTTATCAGTTCGGAA
+
FFFF,,,,F,F:FF,:F,F::FFF,FF:F,,F:,:FF,,FF,:FF
@FS10000125:23:BPA73012-1407:1:1101:1000:1630 1:N:0:15
GGGGACTTAACTTCGTCGAGTACGCTCAACTATTAAGATCGGAAG
+
FFFFFFFFFFFFFFF:F,F:FFFFF:FFFFF:FF,FFFFFFFFFF
@FS10000125:23:BPA73012-1407:1:1101:1210:1630 1:N:0:15
GGGGTAAACTTCGTCGAGTACGCTCAAAGTTTGAGATCGGAAGAG
+
F:,FFFFFFF:FF:FFFFFFFFFFFFFFFFFFFFFF:FFF:FFF:
@FS10000125:23:BPA73012-1407:1:1101:1740:1630 1:N:0:15
GGGGAACTTCGTCGAGTACGCTCAATAGTGAAGATCGGAAGAGCA
+
FFFFFFFFFFF,FFFFFF,,FFFFFFFF::,FFFF,FFFFFFF,:
@FS10000125:23:BPA73012-1407:1:1101:3540:1630 1:N:0:15
GGGGAGTCAACTTCGTCGAGTACGCTCAATATTGGAGATCGGAAG
+
FFFFFFFFFF,,,FF,FFFFFFFFF,FFFFFFFFFFFFFFFFFFF
@FS10000125:23:BPA73012-1407:1:1101:3620:1630 1:N:0:15
GGGGGACCAACTTCGTCGAGTACGCTCAAGCCTAAAGATCGGAAG
+
FFFFFFFFFFF,:FF:FFFFFFFFF,FFFFFFFFFFFFFFFFFFF
@FS10000125:23:BPA73012-1407:1:1101:5360:1630 1:N:0:15
GGGGAAACTTCGTCGAGTACGCTCAAACTGAAAGATCGGAAGAGC
+
FF:FFFFFFF:F:FFFFFFFFF:FFFFFFFFFFFF:,FFFFFFF,
@FS10000125:23:BPA73012-1407:1:1101:5520:1630 1:N:0:15
GGGGGGGTAACTTCGTCGAGTACGCTCAAAGCTGGAGATCGGAAG
+
FFFFFFFFFFF,:FF:FFFFFFFFF,FFFFFFFFFFFFFFFFFFF
@FS10000125:23:BPA73012-1407:1:1101:5720:1630 1:N:0:15
GGGGGCTTAACTTCGTCGAGTACGCTCAAAGTAACAGATCGGAAG
+
FFFFFFFFFF:,:FF:FFFFFFFFF,FFFFFFFFFFFFFFFFFFF
@FS10000125:23:BPA73012-1407:1:1101:5850:1630 1:N:0:15
GGGTGGCCGAACTTCGTCGAGTACGCTCAAATGGTGAGATCGGAA
+
FFFFFFFFFFF:,:FFF:FFFF:FFFF:FFFFFFFFFFFF,FFFF
@FS10000125:23:BPA73012-1407:1:1101:6170:1630 1:N:0:15
GGGGCCCTAACTTCGTCGAGTACGCTCAAAATAGCAGATCGGAAG
+
F:,FF,FFF,FF:FF:FFFFFFFFF,FFF,,,F,,FFFFFFF:FF
@FS10000125:23:BPA73012-1407:1:1101:6480:1630 1:N:0:15
GGGGGAACTTCGTCGAGTACGCTCAAATAGATAGATCGGAAGAGC
+
FFFFFFFFFF:F,FFFF:FFFF,FFF,,FFFFFFF:,FFFFFFF:
@FS10000125:23:BPA73012-1407:1:1101:7330:1630 1:N:0:15
GGGGTCAAACTTCGTCGAGTACGCTCAAGGAGACAGATCGGAAGA
+
FF:FFFFFFF::FFFFFFFFFFFFFFFFFFFFFFFFF,FFFFFFF
@FS10000125:23:BPA73012-1407:1:1101:7360:1630 1:N:0:15
GGGGCTAAACTTCGTCGAGTACGCTCAATGAAGTAGATCGGAAGA
+
FFFFFFFFFFF:FFFFFFFFFFFFFFF:FFFFFFFFFFFFFFFFF
@FS10000125:23:BPA73012-1407:1:1101:7950:1630 1:N:0:15
GGGGCTGCAACTTCGTCGAGTACGCTCAAGAAAATAGATCGGAAG
+
FF:FFFFFFF:,:FF:FFFFFFFFF,FFFFFFFFFFFFFFFFFFF
@FS10000125:23:BPA73012-1407:1:1101:9850:1630 1:N:0:15
GGGGACATAACTTCGTCGAGTACGCTCAACATGCGAGATCGGAAG
+
F:FFFFFFFF:,FFF,FFFFFFFFF,FFFFFFFFFFFFFFFFFFF
@FS10000125:23:BPA73012-1407:1:1101:10240:1630 1:N:0:15
GGGTAAGAACTTCGTCGAGTACGCTCAACACGAAAGATCGGAAGA
+
FFFF,FFFFFFFFFFFFFFFFFFFFFFFFFFFF,FFF,FFFFFFF
@FS10000125:23:BPA73012-1407:1:1101:10940:1630 1:N:0:15
GGGGACGTAACTTCGTCGAGTACGCTCAAGATATTAGATCGGAAG
+
FF,FFFFFFF:,:FFFFF,,FFFFF,FFFFFFFFFF:FFFFFFFF
@FS10000125:23:BPA73012-1407:1:1101:11030:1630 1:N:0:15
GTTGCCAAAACTTCGTCGAGTACGCTCAACCAGAAAGATCGGAAG
+
,,F,FFFFFFFF::F:FF:,FFFFF:FFFFFFFFFFFFFF:FF::
@FS10000125:23:BPA73012-1407:1:1101:11200:1630 1:N:0:15
GGGGGCTAAACTTCGTCGAGTACGCTCAATCTAGGAGATCGGAAG
+
FFFFFFFFFF::,FF:FFFFFFFFF,FFFFFFFFFFFFFFFFFFF
@FS10000125:23:BPA73012-1407:1:1101:12260:1630 1:N:0:15
GGGGTGTGAACTTCGTCGAGTACGCACAAATTTAGAGATCGGAAG
+
FFFFFFFFFF:,,FF,FFFFFFFFF,FFFFFFFFFFFFFFFFFFF
@FS10000125:23:BPA73012-1407:1:1101:13370:1630 1:N:0:15
GGGTGGGAACTTCGTCGAGTACGCTCAATCTTTAAGATCGGAAGA
+
F,,:FFFFFF::FFFFFFFFFFFFFFF:FFFFFFFFFFFFFFFFF
@FS10000125:23:BPA73012-1407:1:1101:13800:1630 1:N:0:15
GGGGTCACAACTTCGTCGAGTACGCTCAATCTATAAGATCGGAAG
+
F,,FFFFFFFF::FF:FFF:FFFFF,FFFFFFFF:FFFFFFFFFF
@FS10000125:23:BPA73012-1407:1:1101:15520:1630 1:N:0:15
GGGGTGTTAACTTCGTCGAGTACGCTCAAAGCGGAAGATCGGAAG
+
F::FF,,FFFFF:FF:FF:FFFFFF,FFFFFF::,FFFFFFFFFF
@FS10000125:23:BPA73012-1407:1:1101:16230:1630 1:N:0:15
GGCGAGAAACATCGTCGAGTACGCTCAAGTTTCTAGATCGGAAGT
+
F,,,F,,F,FF,:,FFF,FFFF,FFFFFFFFF,F,:F:FF,F,:,
@FS10000125:23:BPA73012-1407:1:1101:1210:1640 1:N:0:15
GGGCACGACGCTCTTCCGATCTGGGGTGCCAACTTCGTCGAGTAC
+
F:,FFF,F:F:F,,F,FFFFFF:F:FFF:F:FFFF,F,F::F,F,
@FS10000125:23:BPA73012-1407:1:1101:1440:1640 1:N:0:15
GGGGTGTCACTTCGTCGAGTACGCTCAAATTTGCAGATCGGAAGA
+
F,,FFFFFFF:,FFFFFFFFFFFFFFFFFFFFFFFFFFFFF:FFF
@FS10000125:23:BPA73012-1407:1:1101:1450:1640 1:N:0:15
GGGGCCTTAACTTCGTCGAGTACGCTCAATCGAATAGATCGGAAG
+
F:,FFFFF:F:::FF:FFF:FFFFF:FFFFFFFFFFFFFFFFFFF
@FS10000125:23:BPA73012-1407:1:1101:1840:1640 1:N:0:15
GGGGGCCTAACTTCGTCGAGTACGCTCAATGGTCTAGATCGGAAG
+
FFFFFFFFFFF::FFFFFF,FFFFF:FFFFFFFFFFFFFFFFFFF
@FS10000125:23:BPA73012-1407:1:1101:2010:1640 1:N:0:15
GGGGCTCTAACTTCGTCGAGTACGCTCAACAATTTAGATCGGAAG
+
F:,FFFFFFFF:FFF:FFFFFFFFF,FFFFFFFFFFFFFFFFFFF
@FS10000125:23:BPA73012-1407:1:1101:3020:1640 1:N:0:15
GGGGGCTCAACTTCGTCGAGTACGCTCAATAAACTAGATCGGAAG
+
FFFFF:FFFFFF:FFFFFFFFFFFF:FFFFFFFFFFFFFFFFFFF
@FS10000125:23:BPA73012-1407:1:1101:3200:1640 1:N:0:15
GGGGAGGAAACTTCGTCGAGTACGCTCAAATGGTCAGATCGGAAG
+
F::FFFFFFF:FFFFFFFFFFFFFF:FFFFFFFFFFFFFFFFFFF
@FS10000125:23:BPA73012-1407:1:1101:4360:1640 1:N:0:15
GGGGACTAAACTTCGTCGAGTACGCTCAATACTAAAGATCGGAAG
+
FFFFFFFFFFF,:FF:FFFFFFFFF,FFFFFFFFFFFFFFFFFFF
@FS10000125:23:BPA73012-1407:1:1101:4870:1640 1:N:0:15
GATGGATAACTTCGTCGAGTACCCTAACGAATCAGATCGGAAGAG
+
:,:F,FFFFFFFFFFFFFFFFF,FFFF,FFFFFFFF,,FF,,::,
@FS10000125:23:BPA73012-1407:1:1101:5520:1640 1:N:0:15
GGGGAGGGAACTTCGTCGAGTACGCTCAAGTCGGGAGATCGGAAG
+
FF:FFFFFFFF,:FF:FFFFFFFFF,FFFFFFFFFFFFFFFFFFF
@FS10000125:23:BPA73012-1407:1:1101:5670:1640 1:N:0:15
GCTGGATCAACTTCGTCGAGTACGCTCAATGCTTGAGATCGGAAG
+
F,,:,FFFFFF:::F:FFF,FFFFF:FFFFFFFFF:FFFFF,F::
@FS10000125:23:BPA73012-1407:1:1101:6010:1640 1:N:0:15
GGGGTTATAACTTCGTCGAGTACGCTCAAGGTTTCAGATCGGAAG
+
F,,FFFFFFFF,:FF:FFFFFFFFF:FFFFFFFFFFFFFFFFFFF
@FS10000125:23:BPA73012-1407:1:1101:6810:1640 1:N:0:15
GGGGACATAACTTCGTCGAGTACGCTCAAGTTCCTAGATCGGAAG
+
F,,FFFFFFF:,,FF:FFFFFFFFF,FFFFFFFFFFFFFFFFFFF
@FS10000125:23:BPA73012-1407:1:1101:6840:1640 1:N:0:15
GGGGAACTTCGTCGAGTACGCTCAACGTATTAGATCGGAAGAGCA
+
FFFFFFFFFFF,:FFFFF,,FFFFFFF,FFFFFFF,FFFFFFF,:
@FS10000125:23:BPA73012-1407:1:1101:8540:1640 1:N:0:15
GGGGTGCTAACTTCGTCGAGTACGCTCAATTTCTTAGATCGGAAG
+
FFFF,,F:FFF::FF:FFFFFFFFF,FFFF:FFFFFFFFFFFFFF
@FS10000125:23:BPA73012-1407:1:1101:8720:1640 1:N:0:15
GGGGTTATAACTTCGTCGAGTACGCCTCAAATTGCTAGATCGGAA
+
F,,FFFFFFF,::FF:FFFFFFFFFFF:FFFFFFF,FFFF,FFFF
@FS10000125:23:BPA73012-1407:1:1101:10340:1640 1:N:0:15
GGGGGCCTAACTTCGTCGAGTACGCTCAATATTCAAGATCGGAAG
+
FFFFFFFFFF:::FF:FFFFFFFFF,FFFFFFFFFFFFFFFFFFF
@FS10000125:23:BPA73012-1407:1:1101:10920:1640 1:N:0:15
GGGGTAATAACTTCGTCGAGTACGCTCAAAATTAAAGATCGGAAG
+
FFFFFFFFFFF,:FF:FFFFFFFFF,FFFFFFFFFFFFFFFFFFF
@FS10000125:23:BPA73012-1407:1:1101:12300:1640 1:N:0:15
GGGGTCTTAACTTCGTCGAGTACGCTCAAGTAATGAGATCGGAAG
+
FFFFFFFFFFF:,FF:FFFFFFFFF,FFFFFFFFFFFFFFFFFFF
@FS10000125:23:BPA73012-1407:1:1101:12360:1640 1:N:0:15
GGGGGTCAACTTCGTCGAGTACGCTCAAGAGTGAAGATCGGAAGA
+
F:,FFFFFFF,,FFFFFFFFFFFFFFFFFFFFFFFFFFFFFFFFF
@FS10000125:23:BPA73012-1407:1:1101:12450:1640 1:N:0:15
GGGGACACAACTTCGTCGAGTACGCTCAACCGCTTAGATCGGAAG
+
:,,FFF:FFFF:FFFFFFF,F:FFFFFFFFF:FFFFFFFFFFFF:
@FS10000125:23:BPA73012-1407:1:1101:12910:1640 1:N:0:15
GGTGCTTCAACTTCGTCGAGTACGCTCAAATGTTAAGATCGGAAG
+
,,,,FFFFFFF:,,F:FF:,FFFFF,FFFFFFFF:FFFFF,FF::
@FS10000125:23:BPA73012-1407:1:1101:13610:1640 1:N:0:15
GGGGTGCTAACTTCGTCGAGTACGCTCAAGGTGAAAGATCGGAAG
+
F,,FFFFFFFF,:FF:FFFFFFFFF,FFFFFFFFFFFFFFFFFFF
@FS10000125:23:BPA73012-1407:1:1101:14290:1640 1:N:0:15
GGGTTTGAACTTCGTCGAGTACGCTCAATTTAACAGATCGGAAGA
+
FFFFFFFFFF::FFFFFFFFFFFFFFF:FFFFFFFFFFFFFFFFF
@FS10000125:23:BPA73012-1407:1:1101:14640:1640 1:N:0:15
GGGGGACGAACTTCGTCGAGTACGCTCAAATGAAAAGATCGGAAG
+
F,,FFFFFFFF,,FF:FF:FFFFFF,FFFFFFFFFFFFFFFFFFF
@FS10000125:23:BPA73012-1407:1:1101:14650:1640 1:N:0:15
GGGTAGCAACTTCGTCGAGTACGCTCAACCGAGAAGATCGGAAGA
+
F,,FFFFFFF::FFFFFFFFFFFFFFFFFFFFFFFFF,FFFFFFF
@FS10000125:23:BPA73012-1407:1:1101:14660:1640 1:N:0:15
GGGGTGCCAACTTCGTCGAGTACGCTCAAGGGGGAAGATCGGAAG
+
FFFFFFFFFFF,,FF:FFFFFFFFF,FFFFFFFFFFFFFFFFFFF
@FS10000125:23:BPA73012-1407:1:1101:14700:1640 1:N:0:15
GGGGCATTAACTTCGTCGAGTACGCTCAACCATGGAGATCGGAAG
+
FFF,FFFFFFF,:FF:FFFFFFFFF,FFFFFFFFFFFFFFFFFFF
@FS10000125:23:BPA73012-1407:1:1101:15650:1640 1:N:0:15
GGGGAAGCAACTTCGTCGAGTACGCTCAAGGAAAGAGATCGGAAG
+
FFFFFFFFFFF::FF:FFFFFFFFF,FFFFFFFFFFFFFFFFFFF
@FS10000125:23:BPA73012-1407:1:1101:15830:1640 1:N:0:15
GATGTAGGAACTTCGTCGAGTACGCTCAAACAGACAGATCGGAAG
+
:,F,FFF:FFFF::F:FF,:FF:FF,FFFFFFFFF::FFF,:F::
@FS10000125:23:BPA73012-1407:1:1101:16440:1640 1:N:0:15
GGGGTTGAACTTCGTCGAGTACGCTCAATAGATAAGATCGGAAGA
+
F::FFFFFFF,,FFFFFFFFFFFFFFF:FFFFFFFFFFFFFFFFF
@FS10000125:23:BPA73012-1407:1:1101:1120:1650 1:N:0:15
GGGGGCACAACTTCGTCGAGTACGCTCAACGAGATAGATCGGAAG
+
FFFFFFFFFF,FFFFFFFFFFFFFF:FFFFFFFFFFFFFFFFFFF
@FS10000125:23:BPA73012-1407:1:1101:1830:1650 1:N:0:15
GGGAAAACTTCGTCGAGTACGCTCAACGCAATAGATCGGAAGAGC
+
FFFFFFFFFFFF,FFFF,FFFF:FFFFFFFFFFFF:,FFFFFFF,
@FS10000125:23:BPA73012-1407:1:1101:2430:1650 1:N:0:15
GGGATAGAACTTCGTCGAGTACGCTCAAGTTTAAAGATCGGAAGA
+
F,,FFFFFFF::FFFFFFFFFFFFFFFFFFFFFFFFFFFFF:FFF
@FS10000125:23:BPA73012-1407:1:1101:2450:1650 1:N:0:15
GGGGGGACTAACTTCGTCGAGTACGCTCAACAGGTTAGATCGGAA
+
FFFFFFFFFF::::FFF:FFFFFFFFFFFFFFFFF:FFFF,FFFF
@FS10000125:23:BPA73012-1407:1:1101:2610:1650 1:N:0:15
GGGGCAACAACTTCGTCGAGTACGCTCAAGTTTAGAGATCGGAAG
+
FF:FFFFFFFF,,FF:FFFFFFFFF,FFFFFFFFFFFFFFFFFFF
@FS10000125:23:BPA73012-1407:1:1101:2970:1650 1:N:0:15
GGGGGTACAACTTCGTCGAGTACGCTCAAGCAGATAGATCGGAAG
+
FFFF,FFFFF:::FF,FF:FFFFF:,FFFFFFFFFFFFFFFF:,F
@FS10000125:23:BPA73012-1407:1:1101:3230:1650 1:N:0:15
GGGGTAACAACTTCGTCGAGTACGCTCAAGATGAAAGATCGGAAG
+
F,,FFFFFFFF::FF:FFFFFFFFF:FFFFFFFFFFFFFFFFFFF
@FS10000125:23:BPA73012-1407:1:1101:3580:1650 1:N:0:15
AGGGGCAAAACTTCGTCGAGTACGCTCAAAGTGCTAGATCGGAAG
+
,FFFFFFFFF,,,FF:FFFFFFFFF,FFFFFFFFFFFFFFFFFFF
@FS10000125:23:BPA73012-1407:1:1101:3800:1650 1:N:0:15
GGGGGTTTAACTTCGTCGAGTACGCTCAATTCTAAAGATCGGAAG
+
FFFFFFFFFF:,:FF:FFFFFFFFF,FFFFFFFFFFFFFFFFFFF
@FS10000125:23:BPA73012-1407:1:1101:4460:1650 1:N:0:15
GGGGGTCTAACTTCGTCGAGTACGCTCAAGGTAACAGATCGGAAG
+
FFFFFFFFFF:,,FF:FFFFFFFFF,FFFFFFFFFFFFFFFFFFF
@FS10000125:23:BPA73012-1407:1:1101:4730:1650 1:N:0:15
GGGGAACTTCGTCGAGTACGCTCAAAATTATAGATCGGAAGAGCA
+
FFFFFFFFFFF,:FFFFF,,FFFFFF:,FFFFFFF,FFFFFFF,,
@FS10000125:23:BPA73012-1407:1:1101:5130:1650 1:N:0:15
GGGGTAGTAACTTCGTCGAGTACGCTCAACGAGCAAGATCGGAAG
+
FF,FFFFFFF:F:FF:FFFFFFFFF,FFFFFFFFFFFFFFFFFFF
@FS10000125:23:BPA73012-1407:1:1101:5170:1650 1:N:0:15
GGGGAATTAACTTCGTCGAGTACGCTCAACTCGAGAGATCGGAAG
+
FF,FFFFFFF:::FF:FFFFFFFFF,FFFFFFFFFFFFFFFFFFF
@FS10000125:23:BPA73012-1407:1:1101:5200:1650 1:N:0:15
GGGCATTAACTTCGTCGAGTACGCTCAAGCAAAAAGATCGGAAGA
+
FF,FFFFFFF:,FFFFFFFFFFFFFFFFFFFFFFFFFFFFFFFFF
@FS10000125:23:BPA73012-1407:1:1101:6200:1650 1:N:0:15
GGGGGCCTAACTTCGTCGAGTACGCTCAATTTTCGAGATCGGAAG
+
FFFF:FFFFFF,FFFFFFF,FFFFF:FFFFFFFFFFFFFFFFFFF
@FS10000125:23:BPA73012-1407:1:1101:6680:1650 1:N:0:15
GGGAAGAAACTTCGTCGAGTACGCTCAAAAGTATAGATCGGAAGA
+
FFF,,,,:,FFFFFFFFFFFFFFFFFFF,F:FF,FFFFFFFFFFF
@FS10000125:23:BPA73012-1407:1:1101:6960:1650 1:N:0:15
GGGGAACTTCGTCGAGTACGCTCAATCGTGTAGATCGGAAGAGCA
+
FF:FFFFFFFF,FFFFFF,,FFFFFFFFFFFFFFF,FFFFFFF,,
@FS10000125:23:BPA73012-1407:1:1101:7020:1650 1:N:0:15
GGGGTGTGAACTTCGTCGAGTACGCTCAAATATGTAGATCGGAAG
+
FFFFFFFFFFF,:FF:FFFFFFFFF,FFFFFFFFFFFFFFFFFFF
@FS10000125:23:BPA73012-1407:1:1101:7050:1650 1:N:0:15
GGGTGTTAACTTCGTCGAGTACGCTCAATCTAAGAGATCGGAAGA
+
FFFFFFFFFFF:FFFFFFFFFFFFFFF:FFFFFFFFFFFFFFFFF
@FS10000125:23:BPA73012-1407:1:1101:8080:1650 1:N:0:15
GGGGTTGAACTTCGTCGAGTACGCTCAATTAAAAAGATCGGAAGA
+
FFFFFFFFFF,,FFFFFFFFFFFFFFF,FFFFFFFFFFFFFFFFF
@FS10000125:23:BPA73012-1407:1:1101:8700:1650 1:N:0:15
GGGACTGAACTTCGTCGAGTACGCTCAATAAATCAGATCGGAAGA
+
FFF:FFFFFF,:FFFFFFFFFFFFFFF:FFFFFFFFFFFFFFFFF
@FS10000125:23:BPA73012-1407:1:1101:9370:1650 1:N:0:15
GGGGGCTTAACTTCGTCGAGTACGCTCAAGATGGTAGATCGGAAG
+
F:,FFFFFFF:,,FF:FFFFFFFFF,FFFFFFFFFFFFFFFFFFF
@FS10000125:23:BPA73012-1407:1:1101:10090:1650 1:N:0:15
GGGGCATTAACTTCGTCGAGTACGCTCAAACATGCAGATCGGAAG
+
FFFFFF:FFFF,,FF:FFF,FFFFF:FF:FFFFFFFFFFFFFF:F
@FS10000125:23:BPA73012-1407:1:1101:10580:1650 1:N:0:15
GGGGGTTTATCTTCGTCGAGTACGCTCAAGCCATCAGATCGGAAG
+
FFFFFFFFFFF,:FF:FFFFFFFFF,FFFFFFFFFFFFFFFFFFF
@FS10000125:23:BPA73012-1407:1:1101:10870:1650 1:N:0:15
GGGGAACTTCGTCGAGTACGCTCAAGCGAATAGATCGGAAGAGCA
+
F,,FFFFFFFF,FFFFFF,,FFFFFFFFFFFFFFF,FFFFFFF,,
@FS10000125:23:BPA73012-1407:1:1101:10890:1650 1:N:0:15
GGGGGCACAACTTCGTCGAGTACGCTCAACTCTTGAGATCGGAAG
+
FFFFFFFFFF:,:FF:FFFFFFFFF,FFFFFFFFFFFFFFFFFFF
@FS10000125:23:BPA73012-1407:1:1101:11110:1650 1:N:0:15
GGGGGATTAACTTCGTCGAGTACGCTCAATAGGCCAGATCGGAAG
+
F,,F:FFFFFF,:FF:FFF:FFFFF,FFFFFFFFFFFFFFFFFFF
@FS10000125:23:BPA73012-1407:1:1101:11190:1650 1:N:0:15
GTTGCACCAACTTCGTCGAGTACGCTCAATGATCTAGATCGGAAG
+
,,F:FFFFFFFF::F:FF:FFFFFF,FFFFFFFFF:FFFF:FFFF
@FS10000125:23:BPA73012-1407:1:1101:12100:1650 1:N:0:15
GGGGGGTTAACTTCGTCGAGTACGCTCAAGGTTGAAGATCGGAAG
+
FFFFFFFFFF:::FF:FFFFFFFFF,FFFFFFFFFFFFFFFFFFF
@FS10000125:23:BPA73012-1407:1:1101:12140:1650 1:N:0:15
GGGCGAGAACTTCGTCGAGTACGCTCAAACTAATAGATCGGAAGA
+
FFFFFFFFFF,:FFFFFFFFFFFFFFF:FFFFFFFFFFFFFFFFF
@FS10000125:23:BPA73012-1407:1:1101:12290:1650 1:N:0:15
GGGGTAGCAACTTCGTCGAGTACGCTCAATGTAAAAGATCGGAAG
+
FFFFFFFFFF:,:FF:FFFFFFFFF,FFFFFFFFFFFFFFFFFFF
@FS10000125:23:BPA73012-1407:1:1101:12300:1650 1:N:0:15
GGGGGTTAACTTCGTCGAGTACGCTCAAACTTCTAGATCGGAAGA
+
FFFF,FFFFF::FFFFFFFFFFFFFFF:FF::FFFFFFFFFFFFF
@FS10000125:23:BPA73012-1407:1:1101:12470:1650 1:N:0:15
CTTGACGTAACTTCGTCGAGTACGCTCAATTTAATAGATCGGAAC
+
:,:FFFFF,FFF,FF,FF:FFFF:F,FFFFFF:FF,FFF:,,F:,
@FS10000125:23:BPA73012-1407:1:1101:12900:1650 1:N:0:15
GGGGGTATAACTTCGTCGAGTACGCTCAAATCATGAGATCGGAAG
+
FFFFFFFFFF:,:FF,FFFFFFFFF,FFFFFFFFFFFFFFFFFFF
@FS10000125:23:BPA73012-1407:1:1101:13090:1650 1:N:0:15
GGGGCGGAACTTCGTCGAGTACGCTCAAGCCCAAAGATCGGAAGA
+
FF:FFFFFFF::FFFFFFFFFFFFFFFFFFFFFFFFFFFFFFFFF
@FS10000125:23:BPA73012-1407:1:1101:13230:1650 1:N:0:15
GGGGGTACAACTTCGTCGAGTACGCTCAATTATTAAGATCGGAAG
+
F:,FFFFFFF:,,FF:FFFFFFFFF,FFFFFFFFFFFFFFFFFFF
@FS10000125:23:BPA73012-1407:1:1101:13250:1650 1:N:0:15
GGGTCTCAACTTCGTCGAGTACGCTCAAATAAACAGATCGGAAGA
+
FFF,FFFFFF:,FFFFFFFFFFFFFFFFFFFFFFFFFFFFFFFFF
@FS10000125:23:BPA73012-1407:1:1101:13570:1650 1:N:0:15
GGGTGTAAACTTCGTCGAGTACGCTCAAGTACGGAGATCGGAAGA
+
F:,:FFFFFF:,FFFFFFFFFFFFFFFFFFFFFFFFFFFFFFFFF
@FS10000125:23:BPA73012-1407:1:1101:13620:1650 1:N:0:15
GGGGACAGAACTTCGTCGAGTACGCTCAAGTAGTAAGATCGGAAG
+
FFFFFFFFFFF,,FF:FFFFFFFFF,FFFFFFFFFFFFFFFFFFF
@FS10000125:23:BPA73012-1407:1:1101:14090:1650 1:N:0:15
GGGGGTGCAACTTCGTCGAGTACGCTCAACGCTTCAGATCGGAAG
+
FFFFFFFFFF:,,FF:FFFFFFFFF,FFFFFFFFFFFFFFFFFFF
@FS10000125:23:BPA73012-1407:1:1101:15120:1650 1:N:0:15
GGGGAAAACTTCGTCGAGTACGCTCAAATGATAAGATCGGAAGAG
+
FFFFFFFFF:,FF:FFFF:FFFFFFF:,FFFFFFFF:FFF,FFFF
@FS10000125:23:BPA73012-1407:1:1101:15740:1650 1:N:0:15
GGGGGCCGAACTTCGTCGAGTACGCTCAATGTGAAGAGATCGGAA
+
FFFFFFFFFFF,,FF,FFFFFFFFF,FFFFFFFFFFFFFF,FFFF
@FS10000125:23:BPA73012-1407:1:1101:1990:1660 1:N:0:15
GGGGGGTTAACTTCGTCGAGTACGCTCAATTATAAAGATCGGAAG
+
FF,FFFFFFFF::FF:FFFFFFFFF,FFFFFFFFFFFFFFFFFFF
@FS10000125:23:BPA73012-1407:1:1101:2130:1660 1:N:0:15
GGGGGCTCAACTTCGTCGAGTACGCTCAATGTGAAAGATCGGAAG
+
FFFF:FFFFF:,:FF:FFFFFFFFF,FFFFFFFFFFFFFFFFFFF
@FS10000125:23:BPA73012-1407:1:1101:2280:1660 1:N:0:15
GGGGCCCGAACTTCGTCGAGTACGCTCAATGAGGAAGATCGGAAG
+
FFFF,FF,FFFF:FFFFFFFFFFFF:FFF::FF,,FFFFFFFFFF
@FS10000125:23:BPA73012-1407:1:1101:2360:1660 1:N:0:15
GGAATAAAAACTTCGTCGAGTACGCTCAAGTCGACAGATCGGAAG
+
FF,,FFFFFF:::FF:FFFFFFFFF,FFFFFFFFFFFFFFFFFFF
@FS10000125:23:BPA73012-1407:1:1101:2480:1660 1:N:0:15
GGGGGTGTAACTTCGTCGAGTACGCTCAACTAAATAGATCGGAAG
+
FF:FFFFFFFF::FF:FFFFFFFFF,FFFFFFFFFFFFFFFFFFF
@FS10000125:23:BPA73012-1407:1:1101:2550:1660 1:N:0:15
GGGGAACCAACTTCGTCGAGTACGCAGATCGGAAGAGCACACGTC
+
F,,FFFFFFFF,,FF:FFFFFFFFFFFFFFFFFFFFF,FF,,F,,
@FS10000125:23:BPA73012-1407:1:1101:2950:1660 1:N:0:15
GATGGGGGAATTTCGTCGAGTACGCTCAACATGAAAGATCGGAAG
+
:,:F,,:::,FF,,F:FF:,FF:FF::FFFFFFFFFFFFF:,F:F
@FS10000125:23:BPA73012-1407:1:1101:3400:1660 1:N:0:15
GGGGGGGGAACTTCGTCGAGTACGCTCAACGGCTAAGATCGGAAG
+
FFFFFFFFFF:F:FF:FFFFFFFFF,FFFFFFFFFFFFFFFFFFF
@FS10000125:23:BPA73012-1407:1:1101:4040:1660 1:N:0:15
GGGGGGGGAACTTCGTCGAGTACGCTCAAATCTTAAGATCGGAAG
+
FF:FF,:F:F,,:,F,F,F,FFFFFFF,FFFFFFF,FFFF,F:FF
@FS10000125:23:BPA73012-1407:1:1101:4570:1660 1:N:0:15
GGGGTTCTAACTTCGTCGAGTACGCTCAATATCGGAGATCGGAAG
+
F,,FFFFFFFF::FF:FFFFFFFFF,FFFFFFFFFFFFFFFFFFF
@FS10000125:23:BPA73012-1407:1:1101:5120:1660 1:N:0:15
GGGGTAGTAACTTCGTCGAGTACGCTCAACGAGCAAGATCGGAAG
+
FFFFFFFFFF,F:FF:FFFFFFFFF,FFFFFFFFFFFFFFFFFFF
@FS10000125:23:BPA73012-1407:1:1101:5680:1660 1:N:0:15
GGGGTGTAAACTTCGTCGAGTACGCTCAAAGTTAAAGATCGGAAG
+
FFFFFFFFFFF,:FF:FFFFFFFFF,FFFFFFFFFFFFFFFFFFF
@FS10000125:23:BPA73012-1407:1:1101:5870:1660 1:N:0:15
GGAGTGGCAACTTCGTCGAGTACGCTCAACCAGGCAGATCGGAAG
+
F,,FFF:FFFFFFFFFFFFFFFFFF:FFFFFFFFFFFFFFFFFFF
@FS10000125:23:BPA73012-1407:1:1101:7070:1660 1:N:0:15
GGGGGCCCAACTTCGTCGAGTACGCTCAAGTTACTAGATCGGAAG
+
FF,FFFFFFF::FFFFFFFFFFFFF:FFFFFFFFFFFFFFFFFFF
@FS10000125:23:BPA73012-1407:1:1101:7180:1660 1:N:0:15
GGGGGATTAACTTCGTCGAGTACGCTCAAATACATAGATCGGAAG
+
FFFF:FFFFF:::FF:FFFFFFFFF,FFFFFFFFFFFFFFFFFFF
@FS10000125:23:BPA73012-1407:1:1101:7200:1660 1:N:0:15
GGGGGCTTAACTTCGTCGAGTACGCTCAAAATCGGAGATCGGAAG
+
FF,FFFFFFF:::FF,FFFFFFFFF,FFFFFFFFFFFFFFFFFFF
@FS10000125:23:BPA73012-1407:1:1101:7450:1660 1:N:0:15
GGGGACGTAACTTCTTGAGTACGCTCAATAACCCAGATCGGAAGA
+
F:FFFFFFFF:,:FFFFFFFFFFFFFF,FFFFFFFFFFFFFFFFF
@FS10000125:23:BPA73012-1407:1:1101:8010:1660 1:N:0:15
GGGGAGGGAACTTCGTCGAGTACGCTCAATTGATGAGATCGGAAG
+
FFFFFFFFFFF,:FF:FFFFFFFFF,FFFFFFFFFFFFFFFFFFF
@FS10000125:23:BPA73012-1407:1:1101:8460:1660 1:N:0:15
GGGGGCTGAACTTCGTCGAGTACGCTCAACAGTGAAGATCGGAAG
+
FFFFFFFFFF:,:FF:FFFFFFFFF,FFFFFFFFFFFFFFFFFFF
@FS10000125:23:BPA73012-1407:1:1101:8690:1660 1:N:0:15
GGGGTTCGAACTTCGTCGAGTACGCTCAAACAGTTAGATCGGAAG
+
FFFFFFFFFF:,:FF:FFFFFFFFF,FFFFFFFFFFFFFFFFFFF
@FS10000125:23:BPA73012-1407:1:1101:8710:1660 1:N:0:15
GGGAGCTCTACCTTCGTCGAGTACGCTCAAGGCAATAGATCGGAA
+
FFFFFFFFFF:F,:FFF:FFFF,FF:F:FFFFFF:,FFFF,FFFF
@FS10000125:23:BPA73012-1407:1:1101:8880:1660 1:N:0:15
GGGAGGGACAACTTCGTCGAGTACGCTCAAGGAGAAAGATCGGAA
+
F::,FFFFFFF:,:FFF,FFFF:FFFF:FFFFFFFFFFFF,FFFF
@FS10000125:23:BPA73012-1407:1:1101:9740:1660 1:N:0:15
GGGGAAATAACTTCGTCGAGTACGCTCAAGATTACAGATCGGAAG
+
FFFFFFFFFF:,:FF:FFFFFFFFF,FFFFFFFFFFFFFFFFFFF
@FS10000125:23:BPA73012-1407:1:1101:9920:1660 1:N:0:15
GGGGGTGTAACTTCGTCGAGTACGCTCAATCTGCAAGATCGGAAG
+
F:,FFFFFFFF,:FF:FFFFFFFFF,FFFFFFFFFFFFFFFFFFF
@FS10000125:23:BPA73012-1407:1:1101:10030:1660 1:N:0:15
GGGGCGCAAACTTCGTCGAGTACGCTCAATTGAATAGATCGGAAG
+
:,,FFFFFFFF,:FF:FFFFFFFFF,FFFFFFFFFFFFFFFFFFF
@FS10000125:23:BPA73012-1407:1:1101:10270:1660 1:N:0:15
GGGGGCAAAACTTCGTCGAGTACGCTCAATAGAATAGATCGGAAG
+
FFFF,FFFFF:::FF:FFFFFFFFF,FFFFFFFFFFFFFFFFFFF
@FS10000125:23:BPA73012-1407:1:1101:10280:1660 1:N:0:15
GGGGACGTAACTTCGTCGAGTACGCTCAAATGTGCAGATCGGAAG
+
FFFFFFFFFF:,:FF:FFFFFFFFF,FFFFFFFFFFFFFFFFFFF
@FS10000125:23:BPA73012-1407:1:1101:10690:1660 1:N:0:15
GGGGAATCCAACTTCGTCGAGTACGCTCAAGGCGGGAGATCGGAA
+
F:FFFF:F:FFF:FFFF:FFFF:FFFF:F:FFF:FFFFFF,FFFF
@FS10000125:23:BPA73012-1407:1:1101:11060:1660 1:N:0:15
GGGGAGTTAACTTCGTCGAGTACGCTCAAATACCAAGATCGGAAG
+
FFFFFFFFFFF,,FF,FFFFFFFFF,FFFFFFFFFFFFFFFFFFF
@FS10000125:23:BPA73012-1407:1:1101:11450:1660 1:N:0:15
GGGGGTGAAACTTCGTCGAGTACGCTCAAAACACAAGATCGGAAG
+
FF:FFFFFFFF::FFFFFFFFFFFF:FFFFFFFFFFFFFFFFFFF
@FS10000125:23:BPA73012-1407:1:1101:11780:1660 1:N:0:15
GGGGAAGTAACTTCGTCGAGTACGCTCAAATTTAGAGATCGGAAG
+
FFFFFFFFFF:,,FF,FFFFFFFFF,FFFFFFFFFFFFFFFFFFF
@FS10000125:23:BPA73012-1407:1:1101:12310:1660 1:N:0:15
GATGTGTTAACTTCGTCGAGTACGCTCAACTTTAGAGATCGGAAG
+
,,F,F:FF:FFF::F:FF:FFFFFF,FFFFFFFFF:FFFF:FF::
@FS10000125:23:BPA73012-1407:1:1101:12430:1660 1:N:0:15
GGGGGTCTAACTTCGTCGAGTACGCTCAAAAGATTAGATCGGAAG
+
::,FFFFFFF:,,FF:FFFFFFFFF,FFFFFFFFFFFFFFFFFFF
@FS10000125:23:BPA73012-1407:1:1101:12470:1660 1:N:0:15
GATGAAACTTCGTCGAGTACGCTCAAACAAATAGATCGGAAGAGC
+
,,F:FFFFFFFF:FFFF,FFFF,FFFF,FFFFFFF,,FF:,FFF,
@FS10000125:23:BPA73012-1407:1:1101:12920:1660 1:N:0:15
GGGGCTGAACTTCGTCGAGTACGCTCAAGGCGAAAGATCGGAAGA
+
FF:FFFFFFF,,FFFFFFFFFFFFFFFFFFFFFFFFFFFFFF:FF
@FS10000125:23:BPA73012-1407:1:1101:13220:1660 1:N:0:15
GGGAGGCAACTTCGTCGAGTACGCTCAAGAATTCAGATCGGAAGA
+
FFF:FFFFFF::FFFFFFFFFFFFFFFFFFFFFFFFFFFFFFFFF
@FS10000125:23:BPA73012-1407:1:1101:13670:1660 1:N:0:15
GGGGCGGTAACTTCGTCGAGTACGCTCAATGGGTTAGATCGGAAG
+
:,,FFFFFFF::,FF:FFFFFFFFF,FFFFFFFFFFFFFF:FFFF
@FS10000125:23:BPA73012-1407:1:1101:14040:1660 1:N:0:15
GGGGAAGGAACTTCGTCGAGTACGCTCAAGGTCATAGATCGGAAG
+
F:FFFFFFFFF:,FF:FFFFFFFFF,FFFFFFFFFFFFFFFFFFF
@FS10000125:23:BPA73012-1407:1:1101:14100:1660 1:N:0:15
GGGGGATAAACTTCGTCGAGTACGCTCAAAGTCTTAGATCGGAAG
+
FFFFFFFFFFF,,FF:FFFFFFFFF,FFFFFFFFFFFFFFFFFFF
@FS10000125:23:BPA73012-1407:1:1101:14150:1660 1:N:0:15
GGGGAAAGAACTTCGTCGAGTACGCTCAAGTAAGGAGATCGGAAG
+
FF,FFFFFFFF,,FF:FFFFFFFFF,FFFFFFFFFFFFFFFFFFF
@FS10000125:23:BPA73012-1407:1:1101:14160:1660 1:N:0:15
GGGGACATAACTTCGTCGAGTACGCTAAAAAACCAAGATCGGAAG
+
F,,FFFFFFFF,,FF,FFFFFFFFF:F:FFFFFFFFFFFFFFFFF
@FS10000125:23:BPA73012-1407:1:1101:14230:1660 1:N:0:15
GGGGGTGTAACTTCGTCGAGTACGCTCAATTTACTAGATCGGAAG
+
F::FFFFFFFF,,FF,FFFFFFFFF,FFFFFFFFFFFFFFFFFFF
@FS10000125:23:BPA73012-1407:1:1101:14900:1660 1:N:0:15
GGGGTAAGAACTTCGTCGAGTACGCACAAATTTCAAGATCGGAAG
+
FFFFFFFFFF:,:FF,FFFFFFFFF,FFFFFFFFFFFFFFFFFFF
@FS10000125:23:BPA73012-1407:1:1101:15160:1660 1:N:0:15
GGGATGGAACTTCGTCGAGTACGCTCAAGCCGGGAGATCGGAAGA
+
F:,FFFFFFF,:FFFFFFFFFFFFFFFFFFFFFFFFFFFFFFFFF
@FS10000125:23:BPA73012-1407:1:1101:15640:1660 1:N:0:15
GGGGAAGGAACTTCGTCGAGTACGCTCAAGCAAGTAGATCGGAAG
+
F:,FFFFFFFF,,FF,FFFFFFFFF,FFFFFFFFFFFFFFFFFFF
@FS10000125:23:BPA73012-1407:1:1101:16040:1660 1:N:0:15
GGGGTGGAAACTTCGTCGAGTACGCTCAATGATAAAGATCGGAAG
+
FF:FFFFFFFF,,FF:FFFFFFFFF,FFFFFFFFFFFFFFFFFFF
@FS10000125:23:BPA73012-1407:1:1101:16100:1660 1:N:0:15
GGGGGCAACTTCGTCGAGTACGCTCAAAAGAAAAGATCGGAAGAG
+
FFFF,FFFF::FF:FFFFFFFFFFFF,FFFFFFFFF:FFF:FFFF
@FS10000125:23:BPA73012-1407:1:1101:16120:1660 1:N:0:15
GGGGCGGCAACTTCGTCGAGTACGCTCAAGATAGGAGATCGGAAG
+
FFFFFF:FFFF::FFFFFF,FFFFF:FFFFFFFFFFFFFFFFFFF
@FS10000125:23:BPA73012-1407:1:1101:1120:1670 1:N:0:15
GGGCGACAACTTCGTCGAGTACGCTCAAAGACTTAGATCGGAAGA
+
FFFFFFFFFFF:FFFFFFFFFFFFFFFFFFFFFFFFFFFFFFFFF
@FS10000125:23:BPA73012-1407:1:1101:1510:1670 1:N:0:15
GGGCCTACAACTTCGTCGAGTACGCTCAATTCGCTAGATCGGAAG
+
FF,FFFFFFFF::FFFFFFFFFFFF:FFFFFFFFFFFFFFFFFFF
@FS10000125:23:BPA73012-1407:1:1101:1780:1670 1:N:0:15
GGGACTTCGTCGAGTACGCTCAACATGGAAGATCGGAAGAGCACA
+
FFFFFFFFFFFFFFFFFF::FFFFFFFFFFFFFFFFFFFFF,F,:
@FS10000125:23:BPA73012-1407:1:1101:1880:1670 1:N:0:15
GGGGTCTGAACTTCGTCGAGTACGCTCAACGGGGAAGATCGGAAG
+
FF,FFFFFFFF::FF:FFFFFFFFF,FFFFFFFFFFFFFFFFFFF
@FS10000125:23:BPA73012-1407:1:1101:2200:1670 1:N:0:15
GGGATTAACTTCGTCGAGTACGCTCAACAAAAAAGATCGGAAGAG
+
FFFFFFFFFFFFF:FFFF:FFFFFFFF,FFFFFFFF,FFF:FFFF
@FS10000125:23:BPA73012-1407:1:1101:2270:1670 1:N:0:15
GGGGACGAAACTTCGTCGAGTACGCTCAAGAATTGAGATCGGAAG
+
FF:FFFFFFFF::FF:FFFFFFFFF:FFFFFFFFFFFFFFFFFFF
@FS10000125:23:BPA73012-1407:1:1101:2660:1670 1:N:0:15
GGGTCACAACTTCGTCGAGTACGCTCAAATAGAGAGATCGGAAGA
+
FFFFFFFFFF:,FFFFFFFFFFFFFFF,FFFFFFFFFFFFFFFFF
@FS10000125:23:BPA73012-1407:1:1101:3950:1670 1:N:0:15
GGCGGCGCAACTTCGTCGAGTACGCTCAATTATTTAGATCGGAAG
+
F,,F,F:FFFFFFFF:FFFFFFFFF,FFFFFFFFFFFFFFFFFFF
@FS10000125:23:BPA73012-1407:1:1101:4610:1670 1:N:0:15
GGGGCCCATCTTCGTCGAGTACGCTCAAGTACATAGATCGGAAGA
+
FFFFFFFFFF:,FFFFFFFFFFFFFFFFFFFFFFFFFFFFFFFFF
@FS10000125:23:BPA73012-1407:1:1101:4690:1670 1:N:0:15
GGGGCATAAACTTCGTCGAGTACGCTCAAAGAGTGAGATCGGAAG
+
F:,FFFFFFFF,:FF:FFFFFFFFF,FFFFFFFFFFFFFFFFFFF
@FS10000125:23:BPA73012-1407:1:1101:5890:1670 1:N:0:15
GGGGAAGAACTTCGTCGAGTACGCTCAAAAGGGGAGATCGGAAGA
+
FF,FFF:FFF::FFFFFFFFFFFFFFF:F,F::FFFFFFFFFFFF
@FS10000125:23:BPA73012-1407:1:1101:6300:1670 1:N:0:15
GGGGAGAAAACTTCGTCGAGTACGCTCAATTACTAAGATCGGAAG
+
FFFFFFF,FFF,:FF:FFFFFFFFF,FFFF,,,F,FFFFFFFFFF
@FS10000125:23:BPA73012-1407:1:1101:6450:1670 1:N:0:15
GGGGGGAGAACTTCGTCGAGTACGCTCAAACGACAAGATCGGAAG
+
FF:FFFFFFF:::FF:FFFFFFFFF,FFFFFFFFFFFFFFFFFFF
@FS10000125:23:BPA73012-1407:1:1101:6640:1670 1:N:0:15
GGGGGCTGAACTTCGTCGAGTACGCTCAAAGTATAAGATCGGAAG
+
F:,FFFFFFFF,:FF:FFFFFFFFF,FFFFFFFFFFFFFFFFFFF
@FS10000125:23:BPA73012-1407:1:1101:6920:1670 1:N:0:15
GGGGGCTTAACTTCGTCGAGTACGCTCAACCAACGAGATCGGAAG
+
FFFFFFFFFF::FFF:FFFFFFFFF,FFFFFFFFFFFFFFFFFFF
@FS10000125:23:BPA73012-1407:1:1101:7640:1670 1:N:0:15
GGGGTACAACTTCGTCGAGTACGCTCAATGGTGAAGATCGGAAGA
+
FF,FFFFFFF:,FFFFFFFFFFFFFFF:FFFFFFFFFFFFFFFFF
@FS10000125:23:BPA73012-1407:1:1101:8250:1670 1:N:0:15
GGGGGGTAACTTCGTCGAGTACGCTCAAAGTGTAAGATCGGAAGA
+
FFFFFFFFFF:,FFFFFFFFFFFFFFFFFFFFFFFFFFFFFFFFF
@FS10000125:23:BPA73012-1407:1:1101:8440:1670 1:N:0:15
GGGGATGTAACTTCGTCGAGTACGCTCAAAATGAAAGATCGGAAG
+
FFFFFFFFFF:,:FF:FFFFFFFFF,FFFFFFFFFFFFFFFFFFF
@FS10000125:23:BPA73012-1407:1:1101:8810:1670 1:N:0:15
GGGGATCCAACTTCGTCGAGTACGCTCAAAGACACAGATCGGAAG
+
F::FFFFFFF:,:FF:FFFFFFFFF,FFFFFFFFFFFFFFFFFFF
@FS10000125:23:BPA73012-1407:1:1101:9170:1670 1:N:0:15
GGGGCTAACTTCGTCGAGTACGCTCAACTCGTTAGATCGGAAGAG
+
F,,FF::FF,:FFFFF:FFFFFFFFF:F,FFFFF:F:::FFFFFF
@FS10000125:23:BPA73012-1407:1:1101:9680:1670 1:N:0:15
GGGGGCAAAACTTCGTCGAGTACGCTCAAACATTTAGATCGGAAG
+
FFFFFFFFFFF::FF:FFFFFFFFF,FFFFFFFFFFFFFFFFFFF
@FS10000125:23:BPA73012-1407:1:1101:10600:1670 1:N:0:15
GGGACTGAACTTCGTCGAGTACGCTCAACACTGTAGATCGGAAGA
+
F:::FFFFFF::FFFFFFFFFFFFFFFFFFFFFFFFFFFFFFFFF
@FS10000125:23:BPA73012-1407:1:1101:10770:1670 1:N:0:15
GGGGCTTGAACTTCGTCGAGTACGCTCAAAGAAAAAGATCGGAAG
+
FFFFFFFFFFF,:FF:FFFFFFFFF,FFFFFFFFFFFFFFFFFFF
@FS10000125:23:BPA73012-1407:1:1101:11040:1670 1:N:0:15
GGGGGCATAACTTCGTCGAGTACGCTCAAATATAGAGATCGGAAG
+
F,:FFFFFFF:,:FF,FFFFFFFFF,FFFFFFFFFFFFFFFFFFF
@FS10000125:23:BPA73012-1407:1:1101:11210:1670 1:N:0:15
GGGCGAAACTTCGTCGAGTACGCTCAAGCTTCGAGATCGGAAGAG
+
FF:F,FFF::FF:FF,,F:F:FFFFF,FFFFF,F,F:F,::FFFF
@FS10000125:23:BPA73012-1407:1:1101:11410:1670 1:N:0:15
GGGGGAACTTCGTCGAGTACGCTCAAAATTGCAGATCGGAAGAGC
+
F:,FFFFFFFFF:FFFF:FFFF,FFF:,FFFFFFF:,FFF:FFF,
@FS10000125:23:BPA73012-1407:1:1101:11700:1670 1:N:0:15
GGGGGGTCAACTTCGTCGAGTACGCACAATGTTGCAGATCGGAAG
+
F:,F,FFFFFF,:FF:FF:,FFFFF,F:FFFFFFFFFFFFFFFFF
@FS10000125:23:BPA73012-1407:1:1101:12650:1670 1:N:0:15
GATGTGTAAACTTCGTCGAGTACGCTCAACAACCTAGATCGGAAG
+
,,F:FFFFFFFF::F:FF:FFFFFF,FFFFFFFFFF:FFF:FF::
@FS10000125:23:BPA73012-1407:1:1101:15150:1670 1:N:0:15
GATGTTGCAACTTCGTCGAGTACGCTCAACCTATTAGATCGGAAG
+
:,F:FFFFFFFF::F:FF,:FFFFF,FFFFFFFFFFFFFF::F::
@FS10000125:23:BPA73012-1407:1:1101:15220:1670 1:N:0:15
GGGGGGGCTAACTTCGTCGAGTACGCTCAAGACACAAGATCGGAA
+
FFFFFFFFFF:F,:FFF:FFFF:FFFF:FFFFFFFFFFFF,FFFF
@FS10000125:23:BPA73012-1407:1:1101:1160:1680 1:N:0:15
GGGGAAAGAACTTCGTCGAGTACGCTCAAATCGGAAGATCGGAAG
+
FFFFFF:,FFFFFFF:FFFFFFFFF:FFFFFF:FFFFFFFFFFFF
@FS10000125:23:BPA73012-1407:1:1101:1420:1680 1:N:0:15
GGGGGGAAAACTTCGTCGAGTACGCTCAAGCATGGAGATCGGAAG
+
FFFFFFFFFF:::FFFFFFFFFFFF:FFFFFFFFFFFFFFFFFFF
@FS10000125:23:BPA73012-1407:1:1101:1460:1680 1:N:0:15
GGGGGATGAACTTCGTCGAGTACGCTCAATATTTAAGATCGGAAG
+
FFFFFFFFFFF:FFF:FFFFFFFFF:FFFFFFFFFFFFFFFFFFF
@FS10000125:23:BPA73012-1407:1:1101:1560:1680 1:N:0:15
GGGGACAAATTTCGTCGAGTACGCTCAATGTTTGAGATCGGAAGA
+
FFFFFFFFFFFFFFFFFFFFFFFFFFF:FFFFFFFFFFFFFFFFF
@FS10000125:23:BPA73012-1407:1:1101:3140:1680 1:N:0:15
GGGGGCTCAACTTCGTCGAGTACGCTCAAATAGGAAGATCGGAAG
+
FFFFFFFFFF:::FF:FFFFFFFFF:FFFFFFFFFFFFFFFFFFF
@FS10000125:23:BPA73012-1407:1:1101:4000:1680 1:N:0:15
GGGGTGTAAACTTTCGTCGAGTACGCTCAAATTTAAAGATCGGAA
+
F:,FFFFFFFF,::FFF:FFFF:FFFF:FFFFFFFFFFFF,FFFF
@FS10000125:23:BPA73012-1407:1:1101:4030:1680 1:N:0:15
GGAGCAGTAACTTCGTCGAGTACGCTCAATGGAAGAGATCGGAAG
+
F,,FFFFFFFF,:FF:FFFFFFFFF,FFFFFFFFFFFFFFFFFFF
@FS10000125:23:BPA73012-1407:1:1101:4440:1680 1:N:0:15
GGGGGGCCAACTTCGTCGAGTACGCTCAATGTAGAAGATCGGAAG
+
FFFFFFFFFF:,:FF:FFFFFFFFF,FFFFFFFFFFFFFFFFFFF
@FS10000125:23:BPA73012-1407:1:1101:5130:1680 1:N:0:15
GGGCAACAACTTCGTCGAGTACGCTCAAGAGATTAGATCGGAAGA
+
F:,:FFFFFFF:FFFFFFFFFFFFFFFFFFFFFFFFFFFFFFFFF
@FS10000125:23:BPA73012-1407:1:1101:5370:1680 1:N:0:15
GGGGGGGTAGCTTCGTCGAGTACGCTCAAATGGGCAGATCGGAAG
+
F,,FFFFFFF:::FF:FFFFFFFFF,FFFFFFFFFFFFFFFFFFF
@FS10000125:23:BPA73012-1407:1:1101:6280:1680 1:N:0:15
GGGGTCGAACTTCGTCGAGTACGCTCAAGTTCAAAGATCGGAAGA
+
FFFFFFFFFF,:FFFFFFFFFFFFFFFFFFFFFFFFFFFFFFFFF
@FS10000125:23:BPA73012-1407:1:1101:7540:1680 1:N:0:15
GGGGAACCAACTTCGTCGAGTACGCTCAAGTAGTCAGATCGGAAG
+
FFFF,FF:F:FF:FF:FFFFFFFFF,FFF::,,:FFFFFFFFFFF
@FS10000125:23:BPA73012-1407:1:1101:7590:1680 1:N:0:15
GGGGGCATAACTTCGTCGAGTACGCTCAAGCCGTTAGATCGGAAG
+
F,,FFFFFFFF,:FF:FFFFFFFFF:FFFFFFFFFFFFFFFFFFF
@FS10000125:23:BPA73012-1407:1:1101:9230:1680 1:N:0:15
GGGGGTGGAACTTCGTCGAGTACGCTCAACTCTTAAGATCGGAAG
+
F:,FFFFFFF:::FF:FFFFFFFFF,FFFFFFFFFFFFFFFFFFF
@FS10000125:23:BPA73012-1407:1:1101:9530:1680 1:N:0:15
GGGGATAACTTCGTCGAGTACGCTCAAACGTTGAGATCGGAAGAG
+
FFFFFFFFFF,FF:FFFF,FFFFFFFF:FFFFFFFF,FFF:FFFF
@FS10000125:23:BPA73012-1407:1:1101:9730:1680 1:N:0:15
GGGGGCATAACTTCGTCGAGTACGCTCAAATTGATAGATCGGAAG
+
FFFFFFFFFFF,,FF:FFFFFFFFF,FFFFFFFFFFFFFFFFFFF
@FS10000125:23:BPA73012-1407:1:1101:9880:1680 1:N:0:15
GGGGGTTTAACTTCGTCGAGTACGCTCAATGAAGTAGATCGGAAG
+
FFFFFFFFFF:,:FF:FFFFFFFFF,FFFFFFFFFFFFFFFFFFF
@FS10000125:23:BPA73012-1407:1:1101:9950:1680 1:N:0:15
GGGGAGGTAACTTCGTCGAGTACGCTCAATAGTCTAGATCGGAAG
+
F,,FFFFFFFF,,FF:FFFFFFFFF,FFFFFFFFFFFFFFFFFFF
@FS10000125:23:BPA73012-1407:1:1101:10690:1680 1:N:0:15
GGGGCGCAACTTCGTCGAGTACGCTCAATGGTAAAGATCGGAAGA
+
F:,FFFFFFF:,FFFFFFFFFFFFFFF:FFFFFFFFFFFFFFFFF
@FS10000125:23:BPA73012-1407:1:1101:11280:1680 1:N:0:15
GGGGGCACAACTTCGTCGAGTACGCTCAAAATTGGAGATCGGAAG
+
FF:FFFFFFF:,,FF,FFFFFFFFF,FFFFFFFFFFFFFFFFFFF
@FS10000125:23:BPA73012-1407:1:1101:11380:1680 1:N:0:15
GGGATGGAACTTCGTCGAGTACGCTCAAATCAAAAGATCGGAAGA
+
FFFFFFFFFF,:FFFFFFFFFFFFFFF:FFFFFFFFFFFFFFFFF
@FS10000125:23:BPA73012-1407:1:1101:11600:1680 1:N:0:15
GGGGGCCAAACTTCGTCGAGTACGCTCAACACCTTAGATCGGAAG
+
F,,FFFFFFF:::FF:FFFFFFFFF,FFFFFFFFFFFFFFFFFFF
@FS10000125:23:BPA73012-1407:1:1101:11900:1680 1:N:0:15
GGGGGCCTAACTTCGTCGAGTACGCTCAATAGGTTAGATCGGAAG
+
FFFFFFFFFF:,,FF,FFFFFFFFF,FFFFFFFFFFFFFFFFFFF
@FS10000125:23:BPA73012-1407:1:1101:12640:1680 1:N:0:15
GGGGACGTAACTTCGTCGAGTACGCTCAATTTAATAGATCGGAAG
+
FF:FFFFFFFF,,FF:FFFFFFFFF,FFFFFFFFFFFFFFFFFFF
@FS10000125:23:BPA73012-1407:1:1101:12840:1680 1:N:0:15
GGGTCAAAACTTCGTCGAGTACGCTCAAACTACCAGATCGGAAGA
+
F,,FFFFFFF,:FFFFFFFFFFFFFFF:FFFFFFFFFFFFFFFFF
@FS10000125:23:BPA73012-1407:1:1101:13810:1680 1:N:0:15
GGGGTGGCAACTTCGTCGAGTACGCTCAAAGGAGTAGATCGGAAG
+
FFFFFFFFFFF,,FF,FFFFFFFFF,FFFFFFFFFFFFFFFFFFF
@FS10000125:23:BPA73012-1407:1:1101:14000:1680 1:N:0:15
GGGGAAACTTCGTCGAGTACGCTCAACCGTGAAGATCGGAAGAGC
+
FFFFFFFFFF:F,FFFF:FFF::FFFF:FFFFFFFF:FFFFF:F:
@FS10000125:23:BPA73012-1407:1:1101:14010:1680 1:N:0:15
GGGGACTTCGTCGAGTACGCTCAAGGCGAAAGATCGGAAGAGCAC
+
F,,FFFFFFF,FF,F:F,FFFF:FFFFFFFFFFFFFFFFF:F,F,
@FS10000125:23:BPA73012-1407:1:1101:14480:1680 1:N:0:15
GGGGGCCAAACTTCGTCGAGTACGCTCAATGCTTGAGATCGGAAG
+
F,,FFFFFFFF,,FF,FFFFFFFFF,FFFFFFFFFFFFFFFFFFF
@FS10000125:23:BPA73012-1407:1:1101:16020:1680 1:N:0:15
GGGGTTACAATTTCGTCGAGTACGCACAACAAAGCAGATCGGAAG
+
FFFF::FFFF:::FF,FFFFFFFFF,FFFFFFFFFFFFFFFFFFF
@FS10000125:23:BPA73012-1407:1:1101:1150:1690 1:N:0:15
GGGGAAGGAACTTCGTCGAGTACGCTCAATATCCCAGATCGGAAG
+
FFFFFFFFFF::FFF:FFFFFFFFF:FFFFFFFFFFFFFFFFFFF
@FS10000125:23:BPA73012-1407:1:1101:1170:1690 1:N:0:15
GGGATGCAACTTCGTCGAGTACGCTCAACACACGAGATCGGAAGA
+
FFFFFFFFFFFFFFFFFFFFFFFFFFFFFFFFFFFFFFFFFFFFF
@FS10000125:23:BPA73012-1407:1:1101:1500:1690 1:N:0:15
GGGCTACAACTTCGTCGAGTACGCTCAATCAACTAGATCGGAAGA
+
FF:FFFFFFF:,FFFFFFFFFFFFFFF:FFFFFFFFFFFFFFFFF
@FS10000125:23:BPA73012-1407:1:1101:2780:1690 1:N:0:15
GGGGGTGGAACTTCGTCGAGTACGCTCAATAATGGAGATCGGAAG
+
FFFF,,:FFFF:FFFFFFFFFFFFFFFFFFFFFFFFFFFFFFFFF
@FS10000125:23:BPA73012-1407:1:1101:3210:1690 1:N:0:15
GGGGCGGCAACTTCGTCGAGTACGCTCAAGATGTAAGATCGGAAG
+
FF:FFF:FFFFFFFFFFFF,FFFFFFFFFFFFFFFFFFFFFFFFF
@FS10000125:23:BPA73012-1407:1:1101:4090:1690 1:N:0:15
GGGGGAACTTCGTCGAGTACGCTCAATGTTGTAGATCGGAAGAGC
+
FF,FFFFFFF:F,FFFF:FFFF,FF:FFFFFFFFF:,FFFFFFF,
@FS10000125:23:BPA73012-1407:1:1101:4750:1690 1:N:0:15
GGGGCGGAAACTTCGTCGAGTACGCTCAAATTTGAAGATCGGAAG
+
F:,FFFFFFFF::FF:FFFFFFFFF,FFFFFFFFFFFFFFFFFFF
@FS10000125:23:BPA73012-1407:1:1101:4890:1690 1:N:0:15
GCAGCAAGAACTTCGTCGAGTACGCTAAGTAGAAACATCGCTTGA
+
F::F,FFF:FF,,,F,FFF,:FFFF,F,FFF:FFF,,,F:,,,FF
@FS10000125:23:BPA73012-1407:1:1101:4910:1690 1:N:0:15
GGAGGCTAAACTTCGTCGAGTACGCTCAACCAGACAGATCGGAAG
+
:,,F,FFFFFF::FF:FFFFFFFFF:FFFFFFFFF:FFFFF,F:F
@FS10000125:23:BPA73012-1407:1:1101:5500:1690 1:N:0:15
GGGGAAGCAACTTCGTCGAGTACGCTCAAGTTGGTAGATCGGAAG
+
FFFFFFFFFF:,:FF:FFFFFFFFF,FFFFFFFFFFFFFFFFFFF
@FS10000125:23:BPA73012-1407:1:1101:5600:1690 1:N:0:15
GGGGACGAAACTTCGTCGAGTACGCTCAATAGGATAGATCGGAAG
+
FFFFFF:FFFF:FFFFFFF:FFFFF:FFFFFFFFFFFFFFFFFFF
@FS10000125:23:BPA73012-1407:1:1101:5990:1690 1:N:0:15
GATGAATTAACTTCGTCGAGTACGCTCAATAATTTAGATCGGAAG
+
F,FFFFFF:FF:::F:FFFFFFFFF,FFFFFFFFFFFFFFFFF:F
@FS10000125:23:BPA73012-1407:1:1101:6480:1690 1:N:0:15
GGGGGTGCAACTTCGTCGAGTACGCTCAACAAAACAGATCGGAAG
+
FFFFFFFFFF:,:FF:FFFFFFFFF,FFFFFFFFFFFFFFFFFFF
@FS10000125:23:BPA73012-1407:1:1101:6680:1690 1:N:0:15
GGGGTGGTAACTTCGTCGAGTACGCTCAAGATATTAGATCGGAAG
+
FFFFFFFFFF:,:FF:FFFFFFFFF,FFFFFFFFFFFFFFFFFFF
@FS10000125:23:BPA73012-1407:1:1101:6730:1690 1:N:0:15
GGGGCACCAACTTCGTCGAGTACGCTCAAGATTAGAGATCGGAAG
+
FFFFFFFFFFF,FFFFFFFFFFFFF:FFFFFFFFFFFFFFFFFFF
@FS10000125:23:BPA73012-1407:1:1101:7050:1690 1:N:0:15
GGGGGTTGAACTTCGTCGAGTACGCTCAACGTGTTAGATCGGAAG
+
F::FFFFFFF:::FF:FFFFFFFFF,FFFFFFFFFFFFFFFFFFF
@FS10000125:23:BPA73012-1407:1:1101:7250:1690 1:N:0:15
GGGGGGACTAACTTCGTCGAGTACGCTCAATACAAAAGATCGGAA
+
FFFFF,FFFFF:,,FFF:FFFF:FF:FFFFFFFF:FFFFF,F:FF
@FS10000125:23:BPA73012-1407:1:1101:7820:1690 1:N:0:15
GGGGGCTTAACTTCGTCGAGTACGCTCAATGTTAAAGATCGGAAG
+
FFFFFFFFFF:,:FF:FFFFFFFFF,FFFFFFFFFFFFFFFFFFF
@FS10000125:23:BPA73012-1407:1:1101:8170:1690 1:N:0:15
GGGGACTTCGTCGAGTACGCTCAAAAGGAGAGATCGGAAGAGCAC
+
FFFFFFFFFF,FF:F,F,FFFFFFFFFFFFFFFFFFFFFF:F,F:
@FS10000125:23:BPA73012-1407:1:1101:8450:1690 1:N:0:15
GGGGGAGAACTTCGTCGAGTACGCTCAATGGAATAGATCGGAAGA
+
FFFFFFFFFF,:FFFFFFFFFFFFFFF,FFFFFFFFFFFFFFFFF
@FS10000125:23:BPA73012-1407:1:1101:9120:1690 1:N:0:15
GGGACTGTAACTTGTCGAGTACGCTCAACTGGTGAGATCGGAAGA
+
:,,FFFFF:FFF:FFFFFFFFFFFFFFFFFFFFFFFFFFFFF,FF
@FS10000125:23:BPA73012-1407:1:1101:9360:1690 1:N:0:15
GGGGAGGGAACTTCGTCGAGTACGCTCAATATACCAGATCGGAAG
+
F,,FFFFFFF:,,FF,FFFFFFFFF,FFFFFFFFFFFFFFFF:FF
@FS10000125:23:BPA73012-1407:1:1101:10370:1690 1:N:0:15
GGGGGAAGAACTTCGTCGAGTACGCTCAAGTTATGAGATCGGAAG
+
FFFFFFFFFFF,:FF:FFFFFFFFF,FFFFFFFFFFFFFFFFFFF
@FS10000125:23:BPA73012-1407:1:1101:10780:1690 1:N:0:15
GGGGCACTAACTTCGTCGAGTACGCTCAATTATCCAGATCGGAAG
+
FFFFFFFFFF:,,FF:FFFFFFFFF,FFFFFFFFFFFFFFFFFFF
@FS10000125:23:BPA73012-1407:1:1101:12310:1690 1:N:0:15
GGAGGCCAAACTTCGTCGAGTACGCTCAAATCCGAAGATCGGAAG
+
:,,F,FFFFFF::FF:FF:FFFFFF,FFFFFFFFFFFFFF:FFFF
@FS10000125:23:BPA73012-1407:1:1101:12640:1690 1:N:0:15
GGGGCATCAACTTCGTCGAGTACGCTCAAATTACAAGATCGGAAG
+
FFFFFFFFFFF::FFFFFF:FFFFF:FFFFFFFFFFFFFFFFFFF
@FS10000125:23:BPA73012-1407:1:1101:12890:1690 1:N:0:15
GGGAGGTTGAACTTCATCGAGTACGCTCAATAGAACAGATCGGAA
+
F:,:FFFFFFFF,:F,F,FFFF:FFFF:FFFFFFF,FFFF,FFFF
@FS10000125:23:BPA73012-1407:1:1101:13280:1690 1:N:0:15
GGGGATGAACTTCGTCGAGTACGCTCAATGATAGAGATCGGAAGA
+
FF,FFFFFFF,:FFFFFFFFFFFFFFF:FFFFFFFFFFFFFFFFF
@FS10000125:23:BPA73012-1407:1:1101:14410:1690 1:N:0:15
GGGGGGTGAAACTTCGTCGAGTACGCTCAACGCGAGAGATCGGAA
+
FFFFFFFFFFFF,:FFF:FFFF:FFFF:FFFFFFFFFFFF,FFFF
@FS10000125:23:BPA73012-1407:1:1101:15880:1690 1:N:0:15
GGGGGTCGAACTTCGTCGAGTACGCTCAAGTTCCAAGATCGGAAG
+
FFFFFFFFFF:,,FF:FFFFFFFFF,FFFFFFFFFFFFFFFFFFF
@FS10000125:23:BPA73012-1407:1:1101:15930:1690 1:N:0:15
GGGGGTTGAACTTCGTCGAGTACGCTCAATGAAAAAGATCGGAAG
+
FF:F,FF:FFF,,FF:FFFFFFFFF,FFFFFFFF,FFFFFFFFFF
@FS10000125:23:BPA73012-1407:1:1101:16000:1690 1:N:0:15
GGGGACATCTTCGTCGAGTACGCTCAAAATAATAGATCGGAAGAG
+
FFFFFFFFFF,FF:FFFF:FFFFFFF:,FFFFFFFF:FFF:FFFF
@FS10000125:23:BPA73012-1407:1:1101:16100:1690 1:N:0:15
GGGAGGCTTAACTTCGTCGAGTACGCTCAATACCTTAGATCGGAA
+
FFFFFFFFFF::,:FFF:FFFF:FF:F:FFFFFFFFFFFF,FFF:
@FS10000125:23:BPA73012-1407:1:1101:16350:1690 1:N:0:15
GGGGCCTCAACTTCGTCGAGTACGCTCAAGTAGCAAGATCGGAAG
+
F::FFFFFFF:,,FF,FFFFFFFFF,FFFFFFFFFFFFFFFFFFF
@FS10000125:23:BPA73012-1407:1:1101:1490:1700 1:N:0:15
GGGGCACAACTTCGTCGAGTACGCTCAACTGAGTAGATCGGAAGA
+
FFFFFFFFFF:FFFFFFFFFFFFFFFFFFFFFFFFFFFFFFFFFF
@FS10000125:23:BPA73012-1407:1:1101:1650:1700 1:N:0:15
GGGGGTTGCTCTTCGTCGAGTACGCTCAAATAGAGAGATCGGAAG
+
FFFFFFFFF:,,:FF:FFFFFFFFF,FFFFFFFFFFFFFFFFFFF
@FS10000125:23:BPA73012-1407:1:1101:1770:1700 1:N:0:15
GGGGCTGGAACTTCGTCGAGTACGCTCAAGTTTACAGATCGGAAG
+
F:::FF,FFFF:FF:FF:F:F:F:FFFFFFFFFFFFFF:FF,FF:
@FS10000125:23:BPA73012-1407:1:1101:2300:1700 1:N:0:15
GGGGAGCTAACTTCGTCGAGTACGCTCAACTTAGCAGATCGGAAG
+
FFFFFFFFFF:,:FF:FFFFFFFFF,FFFFFFFFFFFFFFFFFFF
@FS10000125:23:BPA73012-1407:1:1101:2400:1700 1:N:0:15
GGGGGCTAAACTTCGTCGAGTACGCTCAATTTTCTAGATCGGAAG
+
FFFFFFFFFFF,:FF:FFFFFFFFF,FFFFFFFFFFFFFFFFFFF
@FS10000125:23:BPA73012-1407:1:1101:2550:1700 1:N:0:15
GGGGGTAAAACTTCGTCGAGTACGCTCAATTGCCGAGATCGGAAG
+
FF:FFFFFFFF::FFFFFFFFFFFF:FFFFFFFFFFFFFFFFFFF
@FS10000125:23:BPA73012-1407:1:1101:2620:1700 1:N:0:15
GGGGGTTCAACTTCGTCGAGTACGCTCAAGGGGTAAGATCGGAAG
+
FFFFFFFFFF:,:FF:FFFFFFFFF,FFFFFFFFFFFFFFFFFFF
@FS10000125:23:BPA73012-1407:1:1101:3160:1700 1:N:0:15
GGGGAATTAACTTCGTCGAGTACGCTCAAAACACTAGATCGGAAG
+
FFFFFFFFFF:::FF:FFFFFFFFF,FFFFFFFFFFFFFFFFFFF
@FS10000125:23:BPA73012-1407:1:1101:3800:1700 1:N:0:15
GGGGAGTAAACTTCGTCGAGTACGCTCAAATCAAAAGATCGGAAG
+
FFFFFFFFFF:,:FF:FFFFFFFFF,FFFFFFFFFFFFFFFFFFF
@FS10000125:23:BPA73012-1407:1:1101:4810:1700 1:N:0:15
GGGGAATCAACTTCGTCGAGTACGCTCAAACGGATAGATCGGAAG
+
FFFFFFFFFFF::FFFFFFFFFFFF,F:FFFFFFFF:FFF:FFFF
@FS10000125:23:BPA73012-1407:1:1101:4840:1700 1:N:0:15
GGGGGACTCAACTTCGTCGAGTACGCTCAAATTTAAAGATCGGAA
+
FF:FFFFFFFF:,:FFF:FFFF:FFFF:FFFFFFFFFFFF,FFFF
@FS10000125:23:BPA73012-1407:1:1101:6250:1700 1:N:0:15
GGGAACTTCGTCGAGTACGCTCAAGGGTGGAGATCGGAAGAGCAC
+
FFFFFFFFFF,FF:F:F,FFFFFFFFF:FFFFFFFFFFFF:F,F:
@FS10000125:23:BPA73012-1407:1:1101:6900:1700 1:N:0:15
GGGGGCGGAACTTCGTCGAGTACGCTCAAACGAGAAGATCGGAAG
+
FFFFFFFFFF:,:FF,FFFFFFFFF,FFFFFFFFFFFFFFFFFFF
@FS10000125:23:BPA73012-1407:1:1101:7280:1700 1:N:0:15
GGGGGAACAACTTCGTCGAGTACGCTCAAACGTCCAGATCGGAAG
+
F,,F:FFFFF:::FF:FFFFFFFFF:FFFFFFFFFFFFFFFFFFF
@FS10000125:23:BPA73012-1407:1:1101:7320:1700 1:N:0:15
GGGGCTGAACTTCGTCGAGTACGCTCAAAATACCAGATCGGAAGA
+
FFFFFFFFFF::FFFFFFFFFFFFFFF:FFFFFFFFFFFFFFFFF
@FS10000125:23:BPA73012-1407:1:1101:7490:1700 1:N:0:15
GGGGCAGCAACTTCGTCGAGTACGCTCAAAGTTAAAGATCGGAAG
+
FFFFFFFFFF:,:FF,FFFFFFFFF,FFFFFFFFFFFFFFFFFFF
@FS10000125:23:BPA73012-1407:1:1101:7830:1700 1:N:0:15
GGGGGGCGAGAACTTCGTCGAGTACGCTCAATATATAAGATCGGA
+
FFFFFFFFFFF,:,FFF:,FFF:FFFFFFFFFFFF,FFFF:,FFF
@FS10000125:23:BPA73012-1407:1:1101:8150:1700 1:N:0:15
GGGGCGACAACTTCGTCGAGTACGCTCAATTTCGGAGATCGGAAG
+
FFFFFFFFFFF,:FF:FFFFFFFFF,FFFFFFFFFFFFFFFFFFF
@FS10000125:23:BPA73012-1407:1:1101:9070:1700 1:N:0:15
GGGGGTTAAACTTCGTCGAGTACGCTCAATATCAGAGATCGGAAG
+
F:FFFFFFFFF::FF:FFFFFFFFF,FFFFFFFFFFFFFFFFFFF
@FS10000125:23:BPA73012-1407:1:1101:10450:1700 1:N:0:15
GGGGAACAAACTTCGTCGAGTACGCTCAAATAATGAGATCGGAAG
+
FFFFFFFFFFF:FFFFFFFFFFFFF,FFFFFFFFFFFFFFFFFFF
@FS10000125:23:BPA73012-1407:1:1101:11010:1700 1:N:0:15
GGGGTAAAAACTTCGTCGAGTACGCTCAACTGCCCAGATCGGAAG
+
F::FFFFFFFFFFFFFFFF,FFFFFFFF:FFFFF:FFFFFFFFF:
@FS10000125:23:BPA73012-1407:1:1101:11260:1700 1:N:0:15
GGGGTCTAACTTCGTCGAGTACGCTCAACAAGATAGATCGGAAGA
+
FFFFFFFFFF::FFFFFFFFFFFFFFFFFFFFFFFFFFFFFFFFF
@FS10000125:23:BPA73012-1407:1:1101:11870:1700 1:N:0:15
GGGGGAATAACTTCGTCGAGTACGCTCAACGGCAGAGATCGGAAG
+
F:,FFFFFFFF,:FF:FFFFFFFFF,FFFFFFFFFFFFFFFFFFF
@FS10000125:23:BPA73012-1407:1:1101:11880:1700 1:N:0:15
GGGGGTGTAAACTTCGTCGAGTACGCTCAAATGGATAGATCGGAA
+
FFFFFFFFFFF:,:FFF,FFFF:FFFF:FFFFFFF,FFFF,FFFF
@FS10000125:23:BPA73012-1407:1:1101:13050:1700 1:N:0:15
GGGGGTTCAACTTCGTCGAGTACGCTCAAGAGAGGAGATCGGAAG
+
F::FF,:FFFF,,FF,FFFFFFFFF,FFF:FFFF:FFFFFFFFFF
@FS10000125:23:BPA73012-1407:1:1101:13370:1700 1:N:0:15
GGGGACGGAACTTCGTCGAGTACGCTCAAGCAGTAAGATCGGAAG
+
F:,FFFFFFFF,:FF,FFFFFFFFF:FFFFFFFFFFFFFFFFFFF
@FS10000125:23:BPA73012-1407:1:1101:14060:1700 1:N:0:15
GGGGGGTCTAACTTCGTCGAGTACGCTCAAAGATATAGATCGGAA
+
FFFFFFFFFF::,:FFF:FFFF:FF:F:FFFFFFF:FFFF,FFFF
@FS10000125:23:BPA73012-1407:1:1101:14310:1700 1:N:0:15
GGGGGTCTAACTTCGTCGAGTACGCTCAAAAATGAAGATCGGAAG
+
FF:FFFFFFFF,:FF,FFFFFFFFF,FFFFFFFFFFFFFFFFFFF
@FS10000125:23:BPA73012-1407:1:1101:15400:1700 1:N:0:15
GGGGGTTGAACTTCGTCGAGTACGCTCAACAGGTAAGATCGGAAG
+
F,,FFFFFFFF,:FF,FFFFFFFFF,FFFFFFFFFFFFFFFFFFF
@FS10000125:23:BPA73012-1407:1:1101:15970:1700 1:N:0:15
GGGGAACTTCGTCGAGTACGCTCAATGGTTGAGATCGGAAGAGCA
+
FFFFFFFFFFF,FFFFFF,,FFFFFFFFFFFFFFF,FFFFFFF,,
@FS10000125:23:BPA73012-1407:1:1101:16470:1700 1:N:0:15
GGTGTCCCAACTTCGTCGAGTACGCTCAACATGGAAGATCGGAAG
+
F,,:FFFFFFF,,:F,FFFFFFFFF,FFFFFFFFFFFFFF,FFF:
@FS10000125:23:BPA73012-1407:1:1101:1210:1710 1:N:0:15
GGGGGAAACTTCGTCGAGTACGCTCAAGTTTTAAGATCGGAAGAG
+
F,,FFFFFFF:FF:FFFFFFFFFFFFFFFFFFFFFF:FFF:FFFF
@FS10000125:23:BPA73012-1407:1:1101:1270:1710 1:N:0:15
TGGGGCTTAACTTTGTCGTGTACGCTCTAAGCTTCTCATCCCTAC
+
F,,,,::FFF,:F,:::,,F:,F,:,:,F:,,,F:,,:F,,,FF,
@FS10000125:23:BPA73012-1407:1:1101:1810:1710 1:N:0:15
GGGGTGGTAACTTCGTCGAGTACGCTCAAAGAACAAGATCGGAAG
+
FF:FFFFFFFF,:FF:FFFFFFFFF,FFFFFFFFFFFFFFFFFFF
@FS10000125:23:BPA73012-1407:1:1101:1890:1710 1:N:0:15
GGGGATGCAACTTCGTCGAGTACGCTCAAATTCTTAGATCGGAAG
+
FFFFFFFFFFF::FFFFFFFFFFFF:FFFFFFFFFFFFFFFFFFF
@FS10000125:23:BPA73012-1407:1:1101:2020:1710 1:N:0:15
GGGGTCAGAACTTCGTCGAGTACGCTCAACCGATAAGATCGGAAG
+
FFFFFFFFFFF:FFF:FFFFFFFFF:FFFFFFFFFFFFFFFFFFF
@FS10000125:23:BPA73012-1407:1:1101:2210:1710 1:N:0:15
GGGGCAGCAACTTCGTCGAGTACGCTCAATCTAGGAGATCGGAAG
+
F:,F:F,FFFF::FFFFFFFFFFFF,FFFF:FF,:FFFFFFFFFF
@FS10000125:23:BPA73012-1407:1:1101:2440:1710 1:N:0:15
GGGGAACTTCGTCGAGTACGCTCAAACCTTTAGATCGGAAGAGCA
+
F:,FFFFFFFF,FFFFFF,,FFFFFFFFFFFFFFF,FFFFFFF,,
@FS10000125:23:BPA73012-1407:1:1101:2550:1710 1:N:0:15
GGGGGCTCAACTTCGTCGAGTACGCTCAAGACCACAGATCGGAAG
+
F:,FFFFFFFF,:FFFFFF:FFFFF:FFFFFFFFFFFFFFF,FFF
@FS10000125:23:BPA73012-1407:1:1101:3680:1710 1:N:0:15
GGGGGAAGAACTTCGTCGAGTACGCTCAAATTTAAAGATCGGAAG
+
F:,FFFFFFF:::FF:FFFFFFFFF,FFFFFFFFFFFFFFFFFFF
@FS10000125:23:BPA73012-1407:1:1101:4900:1710 1:N:0:15
GGGGACGTAACTTCGTCGAGTACGCTCAAGAAAAGAGATCGGAAG
+
FFFFFFFFFF:,,FF:FFFFFFFFF,FFFFFFFFFFFFFFFFFFF
@FS10000125:23:BPA73012-1407:1:1101:5480:1710 1:N:0:15
GGGGCCTGAACTTCGTCGAGTACGCTCAATCTTAGAGATCGGAAG
+
FF,FFFFFFFF::FF:FFFFFFFFF,FFFFFFFFFFFFFFFFFFF
@FS10000125:23:BPA73012-1407:1:1101:5750:1710 1:N:0:15
GGCGGGACAACTTCGTCGAGTACGCTCAAAAATTTAGATCGGAAG
+
F,,F,,FFFFF::FFFFFF,FFFFF,FFFFFFFFFFFFFFFF:FF
@FS10000125:23:BPA73012-1407:1:1101:6600:1710 1:N:0:15
GGGGCGAAAACTTCGTCGAGTACGCTCAATTATTAAGATCGGAAG
+
F,,FFFFFFFF::FF:FFFFFFFFF,FFFFFFFFFFFFFFFFFFF
@FS10000125:23:BPA73012-1407:1:1101:7080:1710 1:N:0:15
GGGGGCCCAACTTCGTCGAGTACGCTCAAGTTACTAGATCGGAAG
+
FFFFFFFFFF:::FF:FFFFFFFFF,FFFFFFFFFFFFFFFFFFF
@FS10000125:23:BPA73012-1407:1:1101:7370:1710 1:N:0:15
GGGGCATTAACTTCGTCGAGTACGCTCAAATGAGTAGATCGGAAG
+
F:,FFFFFFFF:FFFFFFF,FFFFF:FFFFFFFFFFFFFFFFFFF
@FS10000125:23:BPA73012-1407:1:1101:7670:1710 1:N:0:15
GGGGCAGGAACTTCGTCGAGTACGCTCAATGTGAAAGATCGGAAG
+
F:,FFFFFFFF,:FF:FFFFFFFFF,FFFFFFFFFFFFFFFFFFF
@FS10000125:23:BPA73012-1407:1:1101:9050:1710 1:N:0:15
GGGGGTTAAACTTCGTCGAGTACGCTCAATATCAGAGATCGGAAG
+
F::FFFFFFFF::FF:FFFFFFFFF,FFFFFFFFFFFFFFFFFFF
@FS10000125:23:BPA73012-1407:1:1101:9360:1710 1:N:0:15
GGGGAGGGAACTTCGTCGAGTACGCTCAATATACCAGATCGGAAG
+
F:,FFFFFFFF::FF:FFFFFFFFF,FFFFFFFFFFFFFFFFFFF
@FS10000125:23:BPA73012-1407:1:1101:9640:1710 1:N:0:15
GGGGGCGCAACTTCGTCGAGTACGCTCAAACGTGGAGATCGGAAG
+
F,,FFFFFFF:::FF:FFFFFFFFF:FFFFFFFFFFFFFFFFFFF
@FS10000125:23:BPA73012-1407:1:1101:9700:1710 1:N:0:15
GGGGATCAAACTTCGTCGAGTACGCTCAAGAGAGAAGATCGGAAG
+
FFFFFFFFFF:,:FF:FFFFFFFFF,FFFFFFFFFFFFFFFFFFF
@FS10000125:23:BPA73012-1407:1:1101:10550:1710 1:N:0:15
GGGGCTCAAACTTCGTCGAGTACGCTCAAGGCAAGAGATCGGAAG
+
:,,FFFFFFFF::FF:FFFFFFFFF,FFF::F,FFFFFFFFFFFF
@FS10000125:23:BPA73012-1407:1:1101:10600:1710 1:N:0:15
GGGTTTAACTTCGTCGAGTACGCTCAATTTACGAGATCGGAAGAG
+
F:,FFFFFFFFFFFFFFF:FFFFFFFF:FFFF:,:FF,:F:FFF:
@FS10000125:23:BPA73012-1407:1:1101:11770:1710 1:N:0:15
GGGGTCTAACTTCGTCGAGTACGCTCAACAAGATAGATCGGAAGA
+
FF:FFFFFFF::FFFFFFFFFFFFFFFFFFFFFFFFFFFFFFFFF
@FS10000125:23:BPA73012-1407:1:1101:12250:1710 1:N:0:15
GGGGCAGAAACTTCGTCGAGTACGCTCAATCGTTAAGATCGGAAG
+
FF,FFFFFFFF::FF:FFFFFFFFF,FFFFFFFFFFFFFFFFFFF
@FS10000125:23:BPA73012-1407:1:1101:12290:1710 1:N:0:15
GGGGCTATCTTCGTCGAGTACGCTCAAGAGAGAAGATCGGAAGAG
+
FF,FFFFFFF,FF:FFFF:FFFFFFFFFFFFFFFFF,FFF,FFFF
@FS10000125:23:BPA73012-1407:1:1101:12380:1710 1:N:0:15
GGGGGTCCAACTTCGTCGAGTACGCTCAATACCCTAGATCGGAAG
+
FFFFFFFFFF:::FF:FFFFFFFFF,FFFFFFFFFFFFFFFFFFF
@FS10000125:23:BPA73012-1407:1:1101:12640:1710 1:N:0:15
GGGGGTGCAACTTCGTCGAGTACGCTCAAACAAAAAGATCGGAAG
+
FF:FFFFFFFF,:FF:FFFFFFFFF,FFFFFFFFFFFFFFFFFFF
@FS10000125:23:BPA73012-1407:1:1101:12940:1710 1:N:0:15
GGGGACAACTTCGTCGAGTACGCTCAACAAAAAAGATTGGAAGAG
+
FFFF,FFFFFFFF:,FFFFF:,FFFFF:,,,FFF:FF,:FFFFFF
@FS10000125:23:BPA73012-1407:1:1101:13330:1710 1:N:0:15
GGGGGCGCAACTTCGTCGAGTACGCTCAACGACTGAGATCGGAAG
+
FFFFFFFFFF:F:FF,FFFFFFFFF,FFFFFFFFFFFFFFFFFFF
@FS10000125:23:BPA73012-1407:1:1101:13370:1710 1:N:0:15
GGGGGAACTTCGTCGAGTACGCTCAACTACAGAGATCGGAAGAGC
+
FF:F:FFFFF:F:FFFF:FFFF:FFFFFFFFFFFFF:FFFFFFF:
@FS10000125:23:BPA73012-1407:1:1101:14330:1710 1:N:0:15
GGGGACATAACTTCGTCGAGTACGCTCAAAAAAATAGATCGGAAG
+
FFFFFFFFFFF,,FF,FFFFFFFFF,FFFFFFFFFFFFFFFFFFF
@FS10000125:23:BPA73012-1407:1:1101:14420:1710 1:N:0:15
GGGGGTGTCAACTTCGTCGAGTACGCTCAATCTAACAGATCGGAA
+
FFFFFFFFFFFF,:FFF:FFFF:FFFF:FFFFFFF,FFFF,FFFF
@FS10000125:23:BPA73012-1407:1:1101:14540:1710 1:N:0:15
GGGGTGCCAACTTCGTCGAGTACGCTCAAGGGGGAAGATCGGAAG
+
FFFFFFFFFF:,,FF,FFFFFFFFF,FFFFFFFFFFFFFFFFFFF
@FS10000125:23:BPA73012-1407:1:1101:15770:1710 1:N:0:15
GGGGACTTCGTCGAGTACGCTCAAGGTTCCAGATCGGAAGAGCAC
+
FFFFFFFFFF,FF:F,F,FFFFFFFFF:FFFFFFFFFFFFFF,F:
@FS10000125:23:BPA73012-1407:1:1101:15940:1710 1:N:0:15
GGGGTATAACTTCGTCGAGTACGCTCAAACTAGTAGATCGGAAGA
+
FFFFFFFFFF,,FFFFFFFFFFFFFFF:FFFFFFFFFFFFFF:FF
@FS10000125:23:BPA73012-1407:1:1101:15980:1710 1:N:0:15
GGGGGCGGGAACTTCTTCGGAGTACGCTCAAGGCAGAAGATCGGA
+
FFFF,F:F:FFF:FF:F,:,FFFFF:FFFFFFFFFFFFFFF,FFF
@FS10000125:23:BPA73012-1407:1:1101:16350:1710 1:N:0:15
GGGGGAACTTCGTCGAGTACGCTCAAGTCGATAGATCGGAAGAGC
+
F:,F:FFFFFFF,FFFF:FFFF,FFFFFFFFFFFFF,FFFFFFF,
@FS10000125:23:BPA73012-1407:1:1101:1840:1720 1:N:0:15
GGGGGGCAATCTTCGTCGAGTACGCTCAAATAGGGAGATCGGAAG
+
FF,FFFFFFFF::FF:FFFFFFFFF,FFFFFFFFFFFFFFFFFFF
@FS10000125:23:BPA73012-1407:1:1101:2180:1720 1:N:0:15
GGGACAGAACTTCGTCGAGTACGCTCAAATTTACAGATCGGAAGA
+
FFFFFFFFFF:FFFFFFFFFFFFFFFF:FFFFFFFFFFFFFFFFF
@FS10000125:23:BPA73012-1407:1:1101:2510:1720 1:N:0:15
GGCGATCGAACTTCGTCGATTACGCTCAACAGACTAGATCGGAAG
+
F,,FFFFFFFF::FF:FFFFFFFFF:FFFFFFFFFFFFFFF:FFF
@FS10000125:23:BPA73012-1407:1:1101:2980:1720 1:N:0:15
GGGGCGCAACTTCGTCGAGTACGCTCAACACGCGAGATCGGAAGA
+
FFFFFFFFFFFFFFFFFFFFFFFFFFFFFFFFFFFFFFFFFFFFF
@FS10000125:23:BPA73012-1407:1:1101:4090:1720 1:N:0:15
GGGGGCGCATCTTCGTCGAGTACGCTCAACGGTCAAGATCGGAAG
+
F,,FFFFFFF:::FF:FFFFFFFFF,FFFFFFFFFFFFFFFFFFF
@FS10000125:23:BPA73012-1407:1:1101:4410:1720 1:N:0:15
GGGGTGGCAACTTCGTCGAGTACGCTCAAATAAGGAGATCGGAAG
+
F:,FFFFFFF:,:FF:FFFFFFFFF:FFFFFFFFFFFFFFFFFFF
@FS10000125:23:BPA73012-1407:1:1101:4440:1720 1:N:0:15
GGGGATATAACTTCGTCGAGTACGCTCAATCCTCGAGATCGGAAG
+
F:,FF:FF,F:,,FF:FFFFFFFFF,FFFFFFFFF:FFFFFF:FF
@FS10000125:23:BPA73012-1407:1:1101:4760:1720 1:N:0:15
GGGGGACGAACTTCGTCGAGTACGCTCAAAACTATAGATCGGAAG
+
FFFFFFFFFF:,:FF:FFFFFFFFF,FFFFFFFFFFFFFFFFFFF
@FS10000125:23:BPA73012-1407:1:1101:4860:1720 1:N:0:15
GGGGTAGAACTTCGTCGAGTACGCTCAGGTTAACAGATCGGAAGA
+
FFFFFFFFFF:,FFFFFFFFFFFFFFFFFFFFFFFFFFFFFFFFF
@FS10000125:23:BPA73012-1407:1:1101:5420:1720 1:N:0:15
GGGGGTTGAACTTCGTCGAGTACGCTCAAGAAAATAGATCGGAAG
+
FFFFFFFFFFF::FF:FFFFFFFFF,FFFFFFFFFFFFFFFFFFF
@FS10000125:23:BPA73012-1407:1:1101:5470:1720 1:N:0:15
GGGATAGAACTTCGTCGAGTACGCTCAATTATGAAGATCGGAAGA
+
F:,FFFFFFF:,FFFFFFFFFFFFFFF,FFFFFFFFFFFFFFFFF
@FS10000125:23:BPA73012-1407:1:1101:5770:1720 1:N:0:15
GGGGAAGGAACTTCGTCGAGTACGCTCAAGTTAGGAGATCGGAAG
+
F::FFFFFFFF::FF:FFFFFFFFF,FFFFFFFFFFFFFFFFFFF
@FS10000125:23:BPA73012-1407:1:1101:5880:1720 1:N:0:15
GGGCTCAACTTCGTCGAGTACGCTCAAATAGAAAGATCGGAAGAG
+
FFFFFFFFFF,FF:FFFF:FFFFFFF:,FFFFFFFF,FFF,FFFF
@FS10000125:23:BPA73012-1407:1:1101:6050:1720 1:N:0:15
GGGAATCCAACTTCGTCGAGTACGCTCAAATACAGAGATCGGAAG
+
FFFFF,,FFFFFFF:FFFF,:FFFFFFFFF:FFFFFFFFFFFFF:
@FS10000125:23:BPA73012-1407:1:1101:6140:1720 1:N:0:15
GGGCGCAAACTTCGTCGAGTACGCTCAAGCTGTAAGATCGGAAGA
+
FFFFFFFFFF:,FFFFFFFFFFFFFFFFFFFFFFFFFFFFFFFFF
@FS10000125:23:BPA73012-1407:1:1101:6190:1720 1:N:0:15
GGGGACCTAACTTCGTCGAGTACGCTCAACGCTCTAGATCGGAAG
+
F,,FFFFFFF:,:FF:FFFFFFFFF,FFFFFFFFFFFFFFFFFFF
@FS10000125:23:BPA73012-1407:1:1101:6400:1720 1:N:0:15
GGGGACCAAACTTCGTCGAGTACGCTCAAATACTAAGATCGGAAG
+
FFFFFFFFFF:,:FF:FFFFFFFFF,FFFFFFFFFFFFFFFFFFF
@FS10000125:23:BPA73012-1407:1:1101:6610:1720 1:N:0:15
GGGTCGCAACTTCGTCGAGTACGCTCAAAATAAAAGATCGGAAGA
+
FFFFFFFFFF::FFFFFFFFFFFFFFF:FFFFFFFFFFFFFFFFF
@FS10000125:23:BPA73012-1407:1:1101:7120:1720 1:N:0:15
GGGGTCTCAACTTCGTCGAGTACGCTCAAGTTTCTAGATCGGAAG
+
F::F,F,,FFFF:FF:FF:FFFFFF:FFF:,F,FFFFFFFFFFFF
@FS10000125:23:BPA73012-1407:1:1101:7980:1720 1:N:0:15
GGGGGTCAAACTTCGTCGAGTACGCTCAATATATGAGATCGGAAG
+
FFFFFFFFFFF::FFFFFFFFFFFF:FFFFFFFFFFFFFFFFFFF
@FS10000125:23:BPA73012-1407:1:1101:8150:1720 1:N:0:15
GGGGGCGCAACTTCGTCGAGTACGCTCAACTTAAAAGATCGGAAG
+
FF:FFFFFFF:::FF:FFFFFFFFF,FFFFFFFFFFFFFFFFFFF
@FS10000125:23:BPA73012-1407:1:1101:8260:1720 1:N:0:15
GGGGGTCAATCTTCGTCGAGTACGCTCAAGCCGTAAGATCGGAAG
+
FFFFFFFFFFF::FF:FFFFFFFFF:FFFFFFFFFFFFFFFFFFF
@FS10000125:23:BPA73012-1407:1:1101:8460:1720 1:N:0:15
GGGGGGCAAACTTCGTCGAGTACGCTCAATTAAATAGATCGGAAG
+
FFFFFFFFFFF,:FF:FFFFFFFFF,FFFFFFFFFFFFFFFFFFF
@FS10000125:23:BPA73012-1407:1:1101:8510:1720 1:N:0:15
GGGGGAAAAACTTCGTCGAGTACGCTCAATCTGATAGATCGGAAG
+
FF,FFFFFFFF::FF:FFFFFFFFF,FFFFFFFFFFFFFFFFFFF
@FS10000125:23:BPA73012-1407:1:1101:9710:1720 1:N:0:15
GGGGTGTCAACTTCGTCGAGTACGCTCAAGAGGCAAGATCGGAAG
+
F,,FFFFFFFF,:FF:FFFFFFFFF,FFFFFFFFFFFFFFFFFFF
@FS10000125:23:BPA73012-1407:1:1101:10230:1720 1:N:0:15
GTTGATGTTAACCTCGTCGAGTACGCTCAATAAGACAGATTCGGA
+
,F,,FFFFF,FFF,FFF,:FFF,FFFF:FFFFFFF,FFFF,,FFF
@FS10000125:23:BPA73012-1407:1:1101:10300:1720 1:N:0:15
GGGGGTGCAACTTCGTCGAGTACGCTCAAAATTGCAGATCGGAAG
+
FFFFFFFFFF:,:FF:FFFFFFFFF,FFFFFFFFFFFFFFFFFFF
@FS10000125:23:BPA73012-1407:1:1101:10380:1720 1:N:0:15
GGGGCGGCAACTTCGTCGAGTACGCTCAAGTTGATAGATCGGAAG
+
FFFFFFFFFFF,:FF:FFFFFFFFF,FFFFFFFFFFFFFFFFFFF
@FS10000125:23:BPA73012-1407:1:1101:11970:1720 1:N:0:15
GGGGGCAGAACTTCGTCGAGTACGCTCAAGAACAAAGATCGGAAG
+
FFFF:FFFFFF,:FF:FFFFFFFFF,FFFFFFFFFFFFFFFFFFF
@FS10000125:23:BPA73012-1407:1:1101:12350:1720 1:N:0:15
GGGGAGGGAACTTCGTCGAGTACGCTCAACATCCAGATCGGAAGA
+
::,FFFFFFF:::FF,FFFFFFFFF,FFFFFFFFFFF,FFFF:FF
@FS10000125:23:BPA73012-1407:1:1101:13700:1720 1:N:0:15
GGGGGACAAACTTCGTCGAGTACGCACAAATGTTAAGATCGGAAG
+
FFFFFFFF:FF,,FF,FF:,FFFFF,FFFFFFFFFFFFFF:FFFF
@FS10000125:23:BPA73012-1407:1:1101:14200:1720 1:N:0:15
GGGGCAGCAACTTCGTCGAGTACGCTCAAAAAACAAGATCGGAAG
+
F,,FFFFFFF:,:FF:FFFFFFFFF,FFFFFFFFFFFFFFFFFFF
@FS10000125:23:BPA73012-1407:1:1101:14260:1720 1:N:0:15
GGGGGGGCAACTTCGTCGAGTACGCTCAAGGGACTAGATCGGAAG
+
FFFFFFFFFF:,:FF:FFFFFFFFF,FFFFFFFFFFFFFFFFFFF
@FS10000125:23:BPA73012-1407:1:1101:15010:1720 1:N:0:15
GGGGTATCAACTTCGTCGAGTACGCTCAAGCAGTAAGATCGGAAG
+
FFFFFFFFFFF,,FF,FFFFFFFFF,FFFFFFFFFFFFFFFFFFF
@FS10000125:23:BPA73012-1407:1:1101:15370:1720 1:N:0:15
GGGGGAAACTTCGTCGAGTACGCTCAACGGATAAGATCGGAAGAG
+
FFFFFFFFF:,FF:FFFF:FFFFFFFF,FFFFFFFF:FFF:FFFF
@FS10000125:23:BPA73012-1407:1:1101:15440:1720 1:N:0:15
GGGGTAGCAACTTCGTCGAGTACGCTCAAACCATAAGATCGGAAG
+
F,,FFFFFFFF,,FF,FFF,FFFFF,FFFFFFFFFFFFFFFFFFF
@FS10000125:23:BPA73012-1407:1:1101:15800:1720 1:N:0:15
GGAGGGAAAACTTCGTCGAGTACGCTCAATTTATAAGATCGGAAG
+
F:,FFFFFFFF,,FF,FFFFFFFFF,FFFFFFFFFFFFFFFFFFF
@FS10000125:23:BPA73012-1407:1:1101:1100:1730 1:N:0:15
GGGGGTCCAACTTCGTCGAGTACGCTCAACTCGAAAGATCGGAAG
+
FFFFFFFFFFFFFFFFFFFFFFFFFFFFFFFFFFFFFFFFFFFFF
@FS10000125:23:BPA73012-1407:1:1101:1270:1730 1:N:0:15
GGGGCATTAACTTCGTCGAGTACGCTCAAGATAGGAGATCGGAAG
+
FFFFFFFFFF:::FF:FFFFFFFFF,FFFFFFFFFFFFFFFFFFF
@FS10000125:23:BPA73012-1407:1:1101:1430:1730 1:N:0:15
GGGGGTCGAACTTCGTCGAGTACGCTCAATATCCCAGATCGGAAG
+
F:,FFFFFFFF,:FF:FFFFFFFFF,FFFFFFFFFFFFFFF:FFF
@FS10000125:23:BPA73012-1407:1:1101:2070:1730 1:N:0:15
GGGGTACTAACTTCGTCGAGTACGCTCAACTCTTAAGATCGGAAG
+
FF,FFF,,FFFF::F:FF:FFFFFF,FFF,,,:,FFFFFFFFFFF
@FS10000125:23:BPA73012-1407:1:1101:3570:1730 1:N:0:15
GGGGAGTTAACTTCGTCGAGTACGCTCAACTGCTTAGATCGGAAG
+
FFFFFFFFFF:,:FF:FFFFFFFFF,FFFF,FFFFFFFFFFFFFF
@FS10000125:23:BPA73012-1407:1:1101:3650:1730 1:N:0:15
GGGGCCAAACTTCGTCGAGTACGCTCAAGTTTCAAGATCGGAAGA
+
FF,FFFFFFF::FFFFFFFFFFFFFFFFFFFFFFFFFFFFFFFFF
@FS10000125:23:BPA73012-1407:1:1101:3680:1730 1:N:0:15
GGGGCCAGAACTTCGTCGAGTACGCTCAACTCGATAGATCGGAAG
+
FFFFFFFFFF:::FF:FFFFFFFFF,FFFFFFFFFFFFFFFFFFF
@FS10000125:23:BPA73012-1407:1:1101:3730:1730 1:N:0:15
GGGGGCTCAACTTCGTCGAGTACGCTCAATGATAGAGATCGGAAG
+
FFFFFFFFFF:,,FF,FFFFFFFFF,FFFFFFFFFFFFFFFFFFF
@FS10000125:23:BPA73012-1407:1:1101:5550:1730 1:N:0:15
GGGGTTATAACTTCGTCGAGTACGCTCAAAAGATAAGATCGGAAG
+
F:,FF,FFFFFF:FF:FFFFFFFFF,FFF,FFFF,FFFFFFFFFF
@FS10000125:23:BPA73012-1407:1:1101:5780:1730 1:N:0:15
GGGGTTATCTTCGTCGAGTACGCTCAAAACCGGATCGGAAGAGCA
+
FFFFFFFFFF:FF:FFFF:FFFFFFF:,FFFFFFF,FFFFFFF,F
@FS10000125:23:BPA73012-1407:1:1101:5950:1730 1:N:0:15
GGGGAGAACTTCGTCGAGTACGCTCAAACGCCGAGATCGGAAGAG
+
FF,FFFFFFF,FF:FFFF:FFFFFFFFFFFFFFFFF,FFF,FFFF
@FS10000125:23:BPA73012-1407:1:1101:6710:1730 1:N:0:15
GGGGAACTTCGTCGAGTACGCTCAAATCCAAAGATCGGAAGAGCA
+
F,,FFFFFFFF,FFFFFF,,FFF:FFF:FFFFFFF,FFFFFFF,,
@FS10000125:23:BPA73012-1407:1:1101:7340:1730 1:N:0:15
GGGGGCGGAACTTCGTCGAGTACGCTCAAATAGTTAGATCGGAAG
+
FFFFFFFFFFF,:FF,FFFFFFFFF,FFFFFFFFFFFFFFFFFFF
@FS10000125:23:BPA73012-1407:1:1101:7730:1730 1:N:0:15
GGGGATGCAACTTCGTCGAGTACGCTCAAAGTGATAGATCGGAAG
+
FFFFFFFFFF:,:FF:FFFFFFFFF,FFFFFFFFFFFFFFFFFFF
@FS10000125:23:BPA73012-1407:1:1101:7760:1730 1:N:0:15
GGGGGGGTAACTTCGTCGAGTACGCTCAAACATGGAGATCGGAAG
+
FFFFFFFFFF:::FF:FFFFFFFFF,FFFFFFFFFFFFFFFFFFF
@FS10000125:23:BPA73012-1407:1:1101:8130:1730 1:N:0:15
GGGGAGCTAATTCGTCGAGTACGCTCAACCTATAAGATCGGAAGA
+
F:FFFFFFFF::FFFFFFFFFFFFFFFFFFFFFFFFFFFFFFFFF
@FS10000125:23:BPA73012-1407:1:1101:8340:1730 1:N:0:15
GGGGGACCGACCTTCGTCGAGTACGCTCAAGAGTAGAGATCGGAA
+
FFFFFFFFFF:F,:FFF:FFFF:FFFF:FFFFFFFFFFFF,FFFF
@FS10000125:23:BPA73012-1407:1:1101:8400:1730 1:N:0:15
GGGCACAACTTCGTCGAGTACGCTCAATTGGGGAGATCGGAAGAG
+
FFFFFFFFFF,FF:FFFF:FFFFFFF,,FFFFFFFF,FFF:FFFF
@FS10000125:23:BPA73012-1407:1:1101:9210:1730 1:N:0:15
GGGGGGGATGACTTCGTCGAGTACGCTCAACCGAGGAGATCGGAA
+
FFFFFFFFFFF:,:FFF:FFFF:FF:F:FFFFFFFFFFFF,FFFF
@FS10000125:23:BPA73012-1407:1:1101:10200:1730 1:N:0:15
GGGGGAACAACTTCGTCGAGTACGCTCAAGATATTAGATCGGAAG
+
FFFF,FFFFFF,:FF:FFFFFFFFF:FFFFFFFFFFFFFFFFFFF
@FS10000125:23:BPA73012-1407:1:1101:10720:1730 1:N:0:15
GGGGAAACTAACTTCGTCGAGTACGCTCAAGTTGTTAGATGGAGA
+
F:,F,F:FFFFF:FFF::FFFF,FFFF:FFFFFFF,FFFFFFFFF
@FS10000125:23:BPA73012-1407:1:1101:11180:1730 1:N:0:15
GGGGCGTCAACTTCGTCGAGTACGCTCAACGTGCCAGATCGGAAG
+
FFFFFFFFFF:,:FF:FFFFFFFFF,FFFFFFFFFFFFFFFFFFF
@FS10000125:23:BPA73012-1407:1:1101:11260:1730 1:N:0:15
GGGGTGTAAACTTCGTCGAGTACGCTCAACGGGAAAGATCGGAAG
+
FFFFFFFFFF:,:FF:FFFFFFFFF,FFFFFFFFFFFFFFFFFFF
@FS10000125:23:BPA73012-1407:1:1101:11880:1730 1:N:0:15
GGGTGACAACTTCGTCGAGTACGCTCAAAGAGGAAGATCGGAAGA
+
FF,F,FFFFF:FFFFFFFFFF:FFFFFFFFFFFFFFF,FFFFFFF
@FS10000125:23:BPA73012-1407:1:1101:12300:1730 1:N:0:15
GGGGTAGGAACTTCGTCGAGTACGCTCAACCATAAAGATCGGAAG
+
FFFFF,F,F:FFFF,FF:F::,F::FFF,::F,FFFF:FFF:FF,
@FS10000125:23:BPA73012-1407:1:1101:12570:1730 1:N:0:15
GGGGACACAACTTCGTCGAGTACGCTCAACACTGGAGATCGGAAG
+
FF:F:::FFF:,FF:FF:F:F,F:FFFFFFFFF::FFF:FFFFF:
@FS10000125:23:BPA73012-1407:1:1101:13080:1730 1:N:0:15
GGGGGTAAAACTTCGTCGAGTACGCTGAATCAGATCGGAAGAGCA
+
F:,FFFFFFFF::FF:FFFFFFFFFFFFFFFFFFF,FFFFFFF,,
@FS10000125:23:BPA73012-1407:1:1101:13180:1730 1:N:0:15
GGGGTCTGATCTTCGTCGAGTACGCTCAACTTGTCAGATCGGAAG
+
FF:FFFFFF,FF:FF:FF:FFFFFF,FFF:,,,FFFFFFFFFFFF
@FS10000125:23:BPA73012-1407:1:1101:13200:1730 1:N:0:15
GGGGCGCCAACTTCGTCGAGTACGCTCAAGTTTTCAGATCGGAAG
+
FFFFFFFFFF:,:FF,FFFFFFFFF,FFFFFFFFFFFFFFFFFFF
@FS10000125:23:BPA73012-1407:1:1101:13280:1730 1:N:0:15
GGGGTTCAAACTTCGTCGAGTACGCTCAAGAATTTAGATCGGAAG
+
FFFFFFFFFF::,FF:FFFFFFFFF,FFFFFFFFFFFFFFFFFFF
@FS10000125:23:BPA73012-1407:1:1101:13470:1730 1:N:0:15
GGGAACTTCGTCGAGTACGCTCAACATGTGAGATCGGAAGAGCAC
+
F:,FFFFFFF,FF:F:F,FFFF:FFFFFFFFFFFFFFFFF:F,F,
@FS10000125:23:BPA73012-1407:1:1101:14220:1730 1:N:0:15
GGGGTTTAACTTCGTCGAGTACGCTCAATAATTCAGATCGGAAGA
+
FFF,F,:,FFFFFFFFFFFFFFFFFFFF,,FF,FFFFFFFFFFFF
@FS10000125:23:BPA73012-1407:1:1101:14400:1730 1:N:0:15
GGGATATAACTTCGTCGAGTACGCTCAAAGATTGAGATCGGAAGA
+
FFFFFFFFFF,,FFFFFFFFFFFFFFF,FFFFFFFFFFFFFFFFF
@FS10000125:23:BPA73012-1407:1:1101:14640:1730 1:N:0:15
GGGAGATAACTTCGTCGAGTACGCTCAACAAACCAGATCGGAAGA
+
F,,FFFFFFF,:FFFFFFFFFFFFFFFFFFFFFFFFFFFFFF:FF
@FS10000125:23:BPA73012-1407:1:1101:15400:1730 1:N:0:15
GGGGGTAACTTCGTCGAGTACGCTCAAACATTAAGATCGGAAGAG
+
F,,F,:FFFF:FF:FFFF:FFFFFFF:FFF,F,FFF:FFF,FFF:
@FS10000125:23:BPA73012-1407:1:1101:15810:1730 1:N:0:15
GGGGGGACAACTTCGTCCAGTACGCACAAAAAGATAGATCGGAAG
+
FFFFFFFFFF:,,FF,F,FFFFFFF,FFFFFFFFFFFFFFFF:FF
@FS10000125:23:BPA73012-1407:1:1101:16030:1730 1:N:0:15
GGGGACATCTTCGTCGAGTACGCTCAAAATAATAGATCGGAAGAG
+
FFFFFFFFFF,FF:FFFF:FFFFFFF::FFFFFFFF:FFF:FFFF
@FS10000125:23:BPA73012-1407:1:1101:1270:1740 1:N:0:15
GGGTAGCAACTTCGTCGAGTACGCTCAAGGGGTCAGATCGGAAGA
+
F,,FFFFFFFFFFFFFFFFFFFFFFFFFFFFFFFFFFFFFF:FFF
@FS10000125:23:BPA73012-1407:1:1101:2440:1740 1:N:0:15
GGGGGATGAACTTCGTCGAGTACGCTCAATGTTCCAGATCGGAAG
+
FF:FFFFFFF:,:FF:FFFFFFFFF,FFFFFFFFFFFFFFFFFFF
@FS10000125:23:BPA73012-1407:1:1101:3490:1740 1:N:0:15
GGGGCGGAAACTTCGTCGAGTACGCTCAAGGCCGCAGATCGGAAG
+
FFFFFFFFFF:::FF:FFFFFFFFF,FFFFFFFFF:FFFFFFFFF
@FS10000125:23:BPA73012-1407:1:1101:3510:1740 1:N:0:15
GGGGGTTAAACTTCGTCGAGTACGCTCAAGGCCTGAGATCGGAAG
+
F,,FFFFFFFF::FF:FFFFFFFFF:FFFFFFFFFFFFFFFFFFF
@FS10000125:23:BPA73012-1407:1:1101:3610:1740 1:N:0:15
GGGGCTTCAACTTCGTCGAGTACGCTCAATTGACTAGATCGGAAG
+
FFFFFFFFFF:,:FF:FFFFFFFFF,FFFFFFFFFFFFFFFFFFF
@FS10000125:23:BPA73012-1407:1:1101:3800:1740 1:N:0:15
GGGGGCTAAACTTCGTCGAGTACGCTCAATTTTAAAGATCGGAAG
+
FFFFFFFFFFF,:FF:FFFFFFFFF,FFFFFFFFFFFFFFFFFFF
@FS10000125:23:BPA73012-1407:1:1101:3810:1740 1:N:0:15
GGGGCACCAACTTCGTCGAGTACGCTCAAGAATTCAGATCGGAAG
+
FFFFFFFFFF:,,FF:FFFFFFFFF:FFFFFFFFFFFFFFFFFFF
@FS10000125:23:BPA73012-1407:1:1101:4020:1740 1:N:0:15
GGGGGCACAACTTCGTCGAGTACGCTCAATTTTGCAGATCGGAAG
+
FFFFFFFFFFF,,FF:FFFFFFFFF,FFFFFFFFFFFFFFFFFFF
@FS10000125:23:BPA73012-1407:1:1101:4150:1740 1:N:0:15
GGGGGAGGAACTTCGTCGAGTACGCTCAATTGATAAGATCGGAAG
+
:,,FFFFFFF:,:FF:FFFFFFFFF,FFFFFFFFFFFFFFFFFFF
@FS10000125:23:BPA73012-1407:1:1101:4230:1740 1:N:0:15
GGGGCATCAACTTCGTCGAGTACGCTCAATACACCAGATCGGAAG
+
F:,FFFFFFF:,,FF:FFFFFFFFF,FFFFFFFFFFFFFFFF:FF
@FS10000125:23:BPA73012-1407:1:1101:5610:1740 1:N:0:15
GGGGCAGCAACTTCGTCGAGTACGCTCAAATCAAGAGATCGGAAG
+
F::FFFFFFF:,:FF:FFFFFFFFF,FFFFFFFFFFFFFFFFFFF
@FS10000125:23:BPA73012-1407:1:1101:5690:1740 1:N:0:15
GGGGATTGAACTTCGTCGAGTACGCTCAAACTAGTAGATCGGAAG
+
FFFFFFFFFF:,:FF,FFFFFFFFF,FFFFFFFFFFFFFFFFFFF
@FS10000125:23:BPA73012-1407:1:1101:5860:1740 1:N:0:15
GGGGGCCAAACTTCGTCGAGTAAGCTCAAAACAGCAGATCGGAAG
+
FFFFFFFFFFF,,FF,FFFFFF:FF,FFFFFFFFFFFFFFFFFFF
@FS10000125:23:BPA73012-1407:1:1101:6040:1740 1:N:0:15
GGGGGCCCAACTTCGTCGAGTACGCTCAAGTTATAAGATCGGAAG
+
FFFFFFFFFFF,:FF:FFFFFFFFF,FFFFFFFFFFFFFFFFFFF
@FS10000125:23:BPA73012-1407:1:1101:6340:1740 1:N:0:15
GGGGAAGAAACTTCGTCGAGTACGCTCAAGTCCCTAGATCGGAAG
+
FFFF:FFFFFF,FFFFFFF,FFFFFFFFFFFF:FFFFFFFFFFFF
@FS10000125:23:BPA73012-1407:1:1101:6470:1740 1:N:0:15
GGGGTGTAACTTCGTCGAGTACGCTCAAATAACCAGATCGGAAGA
+
F,,FFFFFFF:,FFFFFFFFFFFFFFF:FFFFFFFFFFFFFFFFF
@FS10000125:23:BPA73012-1407:1:1101:7390:1740 1:N:0:15
GGGGACGTAACTTCTTGAGTACGCTCAATAACCCAGATCGGAAGA
+
F,,FFFFFFFF:FFFFFFFFFFFFFFF:FFFFFFFFFFFFFFFFF
@FS10000125:23:BPA73012-1407:1:1101:7510:1740 1:N:0:15
GGGCAGAACCTTCGTCGAGTACGCTCAAACAGTAAGATCGGAAGA
+
FF::FFFFFF,,FFFFFFFFFFFFFFF:FFFFFFFFFFFFFFFFF
@FS10000125:23:BPA73012-1407:1:1101:7520:1740 1:N:0:15
GGGGATCCAACTTCGTCGAGTACGCTCAAACCCAAAGATCGGAAG
+
FFFFFFFFFFF,:FF:FFFFFFFFF:FFFFFFFFFFFFFFFFFFF
@FS10000125:23:BPA73012-1407:1:1101:7640:1740 1:N:0:15
GGGGTACCAACTTCGTCGAGTACGCTCAACCGATTAGATCGGAAG
+
FFFFFFFFFFF:FFFFFFF,FFFFFFFFFF:::FFFFFFFFFFF:
@FS10000125:23:BPA73012-1407:1:1101:7970:1740 1:N:0:15
GGGGTCGCAACTTCGTCGAGTACGCTCAAGACTGGAGATCGGAAG
+
FF:FFFFFFF:,:FF,FFFFFFFFF,FFFFFFFFFFFFFFFFFFF
@FS10000125:23:BPA73012-1407:1:1101:8330:1740 1:N:0:15
GGGGATTCAACTTCGTCGAGTACGCTCAACTGAGGAGATCGGAAG
+
FFFFFFFFFFF,:FF:FFFFFFFFF,FFFFFFFFFFFFFFFFFFF
@FS10000125:23:BPA73012-1407:1:1101:8520:1740 1:N:0:15
GGGCAAGAATTTCGTCGAGTACGCTCAAAGAATAAGATCGGAAGA
+
FFFFFFFFFFFFFFFFFFFFFFFFFFFFFFFFFFFFFFFFFFFFF
@FS10000125:23:BPA73012-1407:1:1101:9260:1740 1:N:0:15
GGGGAGTTAACTTCGTCGAGTACGCTCAACTCAATAGATCGGAAG
+
FFFFFFFFFF,,:FF:FFFFFFFFF,FFFFFFFFFFFFFFFFFFF
@FS10000125:23:BPA73012-1407:1:1101:9820:1740 1:N:0:15
TACGCACCAACTTCGTCCTCTACGCTCTACGATGCTCATCGCTTG
+
,:F,FF,FF,,,,FF::F,F,,FFF,F,F,,F,FFF,,,FF,FF,
@FS10000125:23:BPA73012-1407:1:1101:10580:1740 1:N:0:15
GGGGTGGTCACTTCGTCGAGTACGCTCAACACGCAAGATCGGAAG
+
FFFFFFFFFF:,FFF:FFFFFFFFF,FFFFFFFFFFFFFFFFFFF
@FS10000125:23:BPA73012-1407:1:1101:10640:1740 1:N:0:15
GGGGCGCTATCTTCGTCGAGTACGCTCAATGATGAAGATCGGAAG
+
F::FF,,FFFFF:FF:FFFFFFFFF:FFF:FF,,FFFFFFFFFFF
@FS10000125:23:BPA73012-1407:1:1101:10700:1740 1:N:0:15
GGGGCAACAACTTCGTCGAGTACGCTCAAGCCCGTAGATCGGAAG
+
FFFFFFFFFF:,:FF:FFFFFFFFF,FFFFFFFFFFFFFFFFFFF
@FS10000125:23:BPA73012-1407:1:1101:10760:1740 1:N:0:15
GGGGAACCAACTTCGTCGAGTACGCTCAAGATGTCAGATCGGAAG
+
FFFF:FFFFFF::FF:FFFFFFFFF,FFFFFFFFFFFFFFFFFFF
@FS10000125:23:BPA73012-1407:1:1101:11640:1740 1:N:0:15
GGGTTCAACCTCGTCGAGTACGCTCAACGGGCAAGATCGGAAGAG
+
FFFFFFFFFF,FF:FFFF:FFFFFFFF:FFFFFFFF,FFF,FFFF
@FS10000125:23:BPA73012-1407:1:1101:12620:1740 1:N:0:15
GGGTGGCCAACTTCGTCGAGTACGCTCAATTAGATAGATCGGAAG
+
FFFFFFFFFFF,,FF:FFFFFFFFF,FFFFFFFFFFFFFFFFFFF
@FS10000125:23:BPA73012-1407:1:1101:12890:1740 1:N:0:15
GGGGACATAACTTCGTCGAGTACGCTCAATAAAAAAGATCGGAAG
+
F:,FFFFFFF:,,FF:FFFFFFFFF,FFFFFFFFFFFFFFFFFFF
@FS10000125:23:BPA73012-1407:1:1101:12910:1740 1:N:0:15
GGGGAACCAACAAAACTTCGTCGAGTACGCTCAATTGCTCAGATC
+
FF,FFFFFFFFFF:FFF:,,FFFFFFF:FFFFFFF,FFFF,FF,,
@FS10000125:23:BPA73012-1407:1:1101:13020:1740 1:N:0:15
GGGGTGGGAACTTCGTCGAGTACGCTCAACCTAACAGATCGGAAG
+
FFFFFFFFFF:::FF:FFFFFFFFF,FFFFFFFFFFFFFFFFFFF
@FS10000125:23:BPA73012-1407:1:1101:13320:1740 1:N:0:15
GGGGTTCAAACTTCGTCGAGTACGCTCAAGAATTTAGATCGGAAG
+
FF,FFFFFFFF,:FF:FFFFFFFFF:FFFFFFFFFFFFFFFFFFF
@FS10000125:23:BPA73012-1407:1:1101:13610:1740 1:N:0:15
GGGGGTGCAACTTCGTCGAGTACGCTCAAGAGTCTAGATCGGAAG
+
F:,FFFFFFF::,FF,FFFFFFFFF,FFFFFFFFFFFFFFFFFFF
@FS10000125:23:BPA73012-1407:1:1101:14390:1740 1:N:0:15
GGGGGGGAAACTTCGTCGAGTACGCTCAACAAGATAGATCGGAAG
+
F,,FFFFFFFF::FF,FFFFFFFFF,FFFFFFFFFFFFFFFFFFF
@FS10000125:23:BPA73012-1407:1:1101:15250:1740 1:N:0:15
GGGGGATGTAACTTCGTCGAGTACGCTCAAGGGGAGAGATCGGAA
+
FFFFFFF,FFFFF,FFF,FFFFFF:F,:FF:F,FFFFFFF,:FFF
@FS10000125:23:BPA73012-1407:1:1101:15890:1740 1:N:0:15
GGGGGTCAAACTTCGTCGAGTACGTTCAATACGTGAGATCGGAAG
+
FFFFFFFFFFF,:FF:FFFFFFFFF:FFFFFFFFFFFFFFFFFFF
@FS10000125:23:BPA73012-1407:1:1101:1120:1750 1:N:0:15
GGGCGGAAACTTCGTCGAGTACGCTCAAAACAATAGATCGGAAGA
+
FFF:FFFFFFFFFFFFFFFFFFFFFFFFFFFFFFFFFFFFFFFFF
@FS10000125:23:BPA73012-1407:1:1101:1270:1750 1:N:0:15
GGGGGTCTAACTTCGTCGAGTACGCTCAATTTTTGAGATCGGAAG
+
FFFFFFFFFFF::FF:FFFFFFFFF,FFFFFFFFFFFFFFFFFFF
@FS10000125:23:BPA73012-1407:1:1101:1710:1750 1:N:0:15
GGGGAACCAATTTCGTCGAGTACGCTCAAAGTAAAAGATCGGAAG
+
FF,FFFFFFF:::FF:FFFFFFFFF:FFFFFFFFFFFFFFFFFFF
@FS10000125:23:BPA73012-1407:1:1101:2180:1750 1:N:0:15
GGGGTCAGAACTTCGTCGAGTACGCTCAAAATTGAAGATCGGAAG
+
FF:F,FFFFFF,:FFFFFFFFFFFF,FFFFFFFFFFFFFFFFFFF
@FS10000125:23:BPA73012-1407:1:1101:2260:1750 1:N:0:15
GGGGGTGCAACTTCGTCGAGTACGCTCAAAAATAGAGATCGGAAG
+
FFFFFFFFFF:::FF:FFFFFFFFF,FFFFFFFFFFFFFFFFFFF
@FS10000125:23:BPA73012-1407:1:1101:3420:1750 1:N:0:15
GGGATACAACTTCGTCGAGTACGCTCAACGGGAAAGATCGGAAGA
+
FFF,FFFFFFFFFFFFFFFFFFFFFFFFFFFFFFFFFFFFFFFFF
@FS10000125:23:BPA73012-1407:1:1101:3570:1750 1:N:0:15
GGGGGATTAACTTCGTCGAGTACGCTCAATTTAACAATCGGAAGA
+
FF:FFFFFFF:::FF:FFFFFFFFF:FFFFFFFFFFFFFFFFFFF
@FS10000125:23:BPA73012-1407:1:1101:4300:1750 1:N:0:15
GGGGAGTAAACTTCGTCGAGTACGCTCAATCTACAAGATCGGAAG
+
FFFFFFFFFFF::FF:FFFFFFFFF:FFFFFFFFFFFFFFFFFFF
@FS10000125:23:BPA73012-1407:1:1101:4900:1750 1:N:0:15
GGGGTATAACTTCGTCGAGTACGCTCAAAACCTAAGATCGGAAGA
+
FFFFFFFFFF:,FFFFFFFFFFFFFFF:FFFFFFFFFFFFFFFFF
@FS10000125:23:BPA73012-1407:1:1101:5690:1750 1:N:0:15
GGGGATGCAACTTCGTCGAGTACGCTCAATCTTCAGGATCGGAAG
+
FF:FFFFFFF:,:FF:FFFFFFFFF,FFFFFFFFFFFFFFFFFFF
@FS10000125:23:BPA73012-1407:1:1101:5740:1750 1:N:0:15
GGGGGAAAAACTTCGTCGAGTACGCTCAAAGAGATAGATCGGAAG
+
FFFFFFFFFFF:FFFFFFFFFFFFF:FFFFFFFFFFFFFFFFFFF
@FS10000125:23:BPA73012-1407:1:1101:6500:1750 1:N:0:15
GGGGTGGGAACTTCGTCGAGTACGCTCAAGCCAATAGATCGGAAG
+
FFFFFFFFFF:,:FF:FFFFFFFFF,FFFFFFFFFFFFFFFFFFF
@FS10000125:23:BPA73012-1407:1:1101:7130:1750 1:N:0:15
GGGGGCTTAACTTCGTCGAGTACGCTCAATTTGACAGATCGGAAG
+
FFFFFFFFFF:::FF:FFFFFFFFF,FFFFFFFFFFFFFFFFFFF
@FS10000125:23:BPA73012-1407:1:1101:7380:1750 1:N:0:15
GGGGGGGGAACTTCGTCGAGTACGCTCAAAGTAAAAGATCGGAAG
+
FFFFFFFFFF:::FF:FFFFFFFFF,FFFFFFFFFFFFFFFFFFF
@FS10000125:23:BPA73012-1407:1:1101:7650:1750 1:N:0:15
GGGGGGGCTTCGTCGAGTACGCTCAAGCATTAAGATCGGAAGAGC
+
FFFFFFFFFFFF:FFFF:FFFF,FFFF:FFFFFFF:,FFFFFFF:
@FS10000125:23:BPA73012-1407:1:1101:7880:1750 1:N:0:15
GGGGGTTCCAACTTCGTCGAGTACGCTCAATTTTAAGGATCGGAA
+
FFFFFFFFFFFF::FFF:FFFF:FFFF:FFFFFFFFFFFF,FFFF
@FS10000125:23:BPA73012-1407:1:1101:8000:1750 1:N:0:15
GGGGCTGCAACTTCGTCGAGTACGCTCAAAACCGGAGATCGGAAG
+
:,,FFFFFFFF,:FF:FFFFFFFFF,FFFFFFFFFFFFFFFF:FF
@FS10000125:23:BPA73012-1407:1:1101:8560:1750 1:N:0:15
GGGGTGTGAACTTCGTCGAGTACGCTCAAATCACGAGATCGAAGA
+
FFFFFFFFFF:,:FF:FFFFFFFFF,FFFFFFFFFFFFFFFFFFF
@FS10000125:23:BPA73012-1407:1:1101:8620:1750 1:N:0:15
GGGGCTGTAACTTCGTCGAGTACGCTCAAAATGGGAGATCGGAAG
+
FFFFFFFFFFF::FF:FFFFFFFFF,FFFFFFFFFFFFFFFFFFF
@FS10000125:23:BPA73012-1407:1:1101:8640:1750 1:N:0:15
GGGGGACCGACCTTCGTCGAGTACGCTCAAGAGTAGAGATCGGAA
+
F::FFFFFFF:F::FFF:FFFF:FFFF:FFFFFFFFFFFF,FFFF
@FS10000125:23:BPA73012-1407:1:1101:8750:1750 1:N:0:15
GGGGAACTTCGTCGAGTACGCTCAAGACTTTAGATCGGAAGAGCA
+
F:FFFFFFFFF,FFFFFF,,FFFFFFF:FFFFFFF,FFFFFFF,,
@FS10000125:23:BPA73012-1407:1:1101:9380:1750 1:N:0:15
GGGGGTTGAACTTCGTCGAGTACGCTCAACCGGTCAGATCGGAAG
+
F,:FFFFF:F,,:,F,F,F,FF,FF:F:FF::FFFFFFFF,F:FF
@FS10000125:23:BPA73012-1407:1:1101:9730:1750 1:N:0:15
GGGGAACTTCGTCGAGTACGCTCAATCTGTAAGATCGGAAGAGCA
+
FFFFFFFFFFF::FFFFF,,FFF:FFF:FFFFFFF,FFFFFFF,:
@FS10000125:23:BPA73012-1407:1:1101:10380:1750 1:N:0:15
GGGGGCTGCTCTTCGTCGAGTACGCTCAAAAACGAAGATCGGAAG
+
FFFFFFFFFF:,:FF:FFFFFFFFF,FFFFFFFFFFFFFFFFFFF
@FS10000125:23:BPA73012-1407:1:1101:10900:1750 1:N:0:15
GGGATGAAACTTCGTCGAGTACGCTCAAATCAATAGATCGGAAGA
+
FFFF,:FFFF::FFFFFFFFFFFFFFF:FFFFFFFFF:FFFFFFF
@FS10000125:23:BPA73012-1407:1:1101:10980:1750 1:N:0:15
GGGGGTGAAACTTCGTCGAGTACGCTCAAACCATAAGATCGGAAG
+
FFFFFFFFFFF::FF:FFFFFFFFF,FFFFFFFFFFFFFFFFFFF
@FS10000125:23:BPA73012-1407:1:1101:11250:1750 1:N:0:15
GGGGGCATAACTTCGTCGAGTACGCTCAAGGGCATAGATCGGAAG
+
FF:FFFFFFFF,,FF,FFFFFFFFF,FFFFFFFFFFFFFFFFFFF
@FS10000125:23:BPA73012-1407:1:1101:11410:1750 1:N:0:15
GGGGGATAAACTTCGTCGAGTACGCTCAAATTAGCAGATCGGAAG
+
FF,FFFFFFFF,:FF:FFFFFFFFF,FFFFFFFFFFFFFFFFFFF
@FS10000125:23:BPA73012-1407:1:1101:11850:1750 1:N:0:15
GGGGGATCAACTTCGTCGAGTACGCTCAAGTTAATAGATCGGAAG
+
FF:FFFFFFF:,,FF:FFFFFFFFF,FFFFFFFFFFFFFFFFFFF
@FS10000125:23:BPA73012-1407:1:1101:11860:1750 1:N:0:15
GGGGGAACTTCGTCGAGTACGCTCAACGCCATAGATCGGAAGAGC
+
FFFFFFFFFF:F,FFFF:FFFF:FFFFFFFFFFFF:,FFFFFFF,
@FS10000125:23:BPA73012-1407:1:1101:11970:1750 1:N:0:15
GGGTAGTAACTTCGTCGAGTACGCTCAAATAACCAGATCGGAAGA
+
F,,:FFFFFF::FFFFFFFFFFFFFFF:FFFFFFFFFFFFFFFFF
@FS10000125:23:BPA73012-1407:1:1101:12180:1750 1:N:0:15
GGGGCTAAACTTCGTCGAGTACGCTCAAAAAGTGAGATCGGAAGA
+
FFFFFFFFFF::FFFFFFFFFFFFFFFFFFFFFFFFFFFFFFFFF
@FS10000125:23:BPA73012-1407:1:1101:12280:1750 1:N:0:15
GGGGGGAAAGCTTCGTCGAGTACGCTCAAATGAGGAGATCGGAAG
+
:,,F,,FFFFF::FF:FFFFFFFFF,FFFFFFFFFFFFFFFFFFF
@FS10000125:23:BPA73012-1407:1:1101:12360:1750 1:N:0:15
GGGGGCTTAACTTCGTCGAGTACGATCAAAATTGTAGATCGGAAG
+
FF:FFFFFFF::,FF,FFFFFFFFF,FFFFFFFFFFFFFFFFFFF
@FS10000125:23:BPA73012-1407:1:1101:12910:1750 1:N:0:15
GGGGGTGGAACTTCGTCGAGTACGCTCAATTCCATAGATCGGAAG
+
F:,FFFFFFFF,:FF:FFFFFFFFF,FFFFFFFFFFFFFFFFFFF
@FS10000125:23:BPA73012-1407:1:1101:13450:1750 1:N:0:15
GGGGGAAACTTCGTCGAGTACGCTCAAATAAAGAGATCGGAAGAG
+
F,,FFFFFFF,FF:FFFF:FFFFFFF:,FFFFFFFF,FFF,FFF:
@FS10000125:23:BPA73012-1407:1:1101:13720:1750 1:N:0:15
GGGGCAAACTTCGTCGAGTACGCTCAAGGTCCAAGATCGGAAGAG
+
F:,FF::FFFFFFFFFFF:FFFFFFFFF:FFFFFFFFFFF:FFF:
@FS10000125:23:BPA73012-1407:1:1101:13930:1750 1:N:0:15
GGGGCAGGAACTTCGTCGAGTACGCTCAAAAGTAGAGATCGGAAG
+
F::FFFFFFFF,:FF,FFFFFFFFF,FFFFFFFFFFFFFFFFFFF
@FS10000125:23:BPA73012-1407:1:1101:14320:1750 1:N:0:15
GGGGTCTGAACTTCGTCGAGTACGCTCAAAGCATGAGATCGGAAG
+
F,,FFFFFFFF:,FF:FFFFFFFFF,FFFFFFFFFFFFFFFFFFF
@FS10000125:23:BPA73012-1407:1:1101:15680:1750 1:N:0:15
GGGGCTAACTTCGTCGAGTACGCTCAACGATCAAGATCGGAAGAG
+
FFFFFFFFFF,FF:FFFF:FFFFFFFF:FFFFFFFFFFFF:FFF:
@FS10000125:23:BPA73012-1407:1:1101:15760:1750 1:N:0:15
GGGGGTAGAACTTCGTCGAGTACGCTCAAACAAGAAGATCGGAAG
+
FFFFFFFFFFF,:FF:FFFFFFFFF,FFFFFFFFFFFFFFFFFFF
@FS10000125:23:BPA73012-1407:1:1101:16140:1750 1:N:0:15
GGGGGCTGAACTTCGTCGAGTACGCTCAAGAGGTCAGATCGGAAG
+
FFFFFFFFFFF,,FF,FFFFFFFFF,FFFFFFFFFFFFFFFFFFF
@FS10000125:23:BPA73012-1407:1:1101:1270:1760 1:N:0:15
GGGGCCGTAACTTCGTCGAGTACGCTCAAAATATAAGATCGGAAG
+
FFFFFFFFFFFF:FF:FFFFFFFFF:FFFFFFFFFFFFFFFFFFF
@FS10000125:23:BPA73012-1407:1:1101:1470:1760 1:N:0:15
GGGGAACTTCGTCGAGTACGCTCAAAAGTTTAGATCGGAAGAGCA
+
F:,FFFFFFFF:FFFFFF,,FFFF:FFFFFFFFFF,FFFFFFF,,
@FS10000125:23:BPA73012-1407:1:1101:1600:1760 1:N:0:15
GGGATAGAACTTCGTCGAGTACGCTCAATGACCCAGATCGGAAGA
+
FFFFFFFFFF::FFFFFFFFFFFFFFFFFFFFFFFFFFFFFFFFF
@FS10000125:23:BPA73012-1407:1:1101:2040:1760 1:N:0:15
GGGGGGGCTAACTTCGTCGAGTACGCTCAAGGCAATAGATCGGAA
+
F:,FFFFFFF:F::FFF:FFFF:FFFF:FFFFFFF:FFFF,FFFF
@FS10000125:23:BPA73012-1407:1:1101:2290:1760 1:N:0:15
GGGGACTTAACTTCGTCGAGTACGCTCAATCAAGGAGATCGGAAG
+
F::FFFFFFFF,,FF:FFFFFFFFF:FFFFFFFFFFFFFFFFFFF
@FS10000125:23:BPA73012-1407:1:1101:3000:1760 1:N:0:15
GGGGGCTAAACTTCGTCGAGTACGCTCAAGATGGCAGATCGGAAG
+
FFFFFFFFFF:::FF:FFFFFFFFF,FFFFFFFFFFFFFFFFFFF
@FS10000125:23:BPA73012-1407:1:1101:3280:1760 1:N:0:15
GGGGAGACAACTTCGTCGAGTACGCTCAATATTAAAGATCGGAAG
+
FF:FFFFFFF:::FFFFFFFFFFFF:FFFFFFFFFFFFFFFFFFF
@FS10000125:23:BPA73012-1407:1:1101:3410:1760 1:N:0:15
GGGGGTCAACTTCGTCGAGTACGCTCAATACGGAAGATCGGAAGA
+
F:,F,FFFFFF:FFFFFFFFFFFFFFFFFFFFFF:FF:FFFFFFF
@FS10000125:23:BPA73012-1407:1:1101:3440:1760 1:N:0:15
GGGGTTGAAACTTCGTCGAGTACGCTCAATGGTAAAGATCGGAAG
+
FF,FFFFFFFF:FFFFFFFFFFFFF:FFFFFFFFFFFFFFFFFFF
@FS10000125:23:BPA73012-1407:1:1101:3550:1760 1:N:0:15
GGGGGGCCAACTTCGTCGAGTACGCTCAAACAGGAAGATCGGAAG
+
FF,FFFFFFF:,:FF:FFFFFFFFF,FFFFFFFFFFFFFFFFFFF
@FS10000125:23:BPA73012-1407:1:1101:3680:1760 1:N:0:15
GGGGAGGCAACTTCGTCGAGTACGCTCAATGTAGCAGATCGGAAG
+
FFFFFFFFFFF,:FF:FFFFFFFFF,FFFFFFFFFFFFFFFFFFF
@FS10000125:23:BPA73012-1407:1:1101:3700:1760 1:N:0:15
GGGGGCTCAACTTCGTCGAGTACGCTCAATGATAGAGATCGGAAG
+
FFFFFFFFFF:::FF:FFFFFFFFF,FFFFFFFFFFFFFFFFFFF
@FS10000125:23:BPA73012-1407:1:1101:4610:1760 1:N:0:15
GGGGGGTTAACTTCGTCGAGTACGCTCAATAATGCAGATCGGAAG
+
FFFFFFFFFF:,:FF:FFFFFFFFF,FFFFFFFFFFFFFFFFFFF
@FS10000125:23:BPA73012-1407:1:1101:4840:1760 1:N:0:15
GGGGGGGCAACTTCGTCCCCCCAGATCGGAAGAGCACACGTCTGA
+
FFFFFFFFFF:,,FF,F,,FFF:FF,FFFFFFFFFF,FFF:,,FF
@FS10000125:23:BPA73012-1407:1:1101:5160:1760 1:N:0:15
GGGGCTCGAACTTCGTCGAGTACGCTCAAGACTTTAGATCGGAAG
+
FFFFFFFFFFF:FFFFFFFFFFFFF:FFFFFFFFFFFFFFFFFFF
@FS10000125:23:BPA73012-1407:1:1101:7210:1760 1:N:0:15
GGGGAGTCAACTTCGTCGAGTACGCTCAACCAAAAAGATCGGAAG
+
FFFFFFFFFF::FFFFFFF:FFFFF:FFFFFFFFFFFFFFFFFFF
@FS10000125:23:BPA73012-1407:1:1101:7240:1760 1:N:0:15
GGGGATACAACTTCGTCAGTACGCTCAATCAAGCAGATCGGAAGA
+
FF:FF:FFFFFFFF:FFFFFFFFFFFFFFFF:FFFFFFFFFFFFF
@FS10000125:23:BPA73012-1407:1:1101:7730:1760 1:N:0:15
GGGGGTAGAACTTCGTCGAGTACGCTCAAGGGAGTAGATCGGAAG
+
FFFFFFFFFFF::FF:FFFFFFFFF:FFFFFFFFFFFFFFFFFFF
@FS10000125:23:BPA73012-1407:1:1101:8210:1760 1:N:0:15
GGGGGGTAAACTTCGTCGAGTACGCTCAACGATTAAGATCGGAAG
+
FFFFFFFFFF:F:FF:FFFFFFFFF,FFFFFFFFFFFFFFFFFFF
@FS10000125:23:BPA73012-1407:1:1101:8480:1760 1:N:0:15
GGGGACCTAACTTCGTCGAGTACGCTCAAGCAACAAGATCGGAAG
+
FFFFFFFFFF:,,FF:FFFFFFFFF,FFFFFFFFFFFFFFFFFFF
@FS10000125:23:BPA73012-1407:1:1101:8580:1760 1:N:0:15
GGGGTAGGAACTTCGTCGAGTACGCTCAAATCTGCAGATCGGAAG
+
FFFFFFFFFFF,,FF:FFFFFFFFF,FFFFFFFFFFFFFFFFFFF
@FS10000125:23:BPA73012-1407:1:1101:8710:1760 1:N:0:15
GGGGGTTCAACTTCGTCGAGTACGCTCAAAAAAACAGATCGGAAG
+
F,,FFF,:F:::FF:FF:F:F:FFF:FFFFFFFFFFFFFF:F:F,
@FS10000125:23:BPA73012-1407:1:1101:8870:1760 1:N:0:15
GGGAGCGGTAACTTCGTCGAGTACGCTCAAGAAATCAGATCGGAA
+
FFFFFF:FFFFF::FFF:FFFF:FFF::FFFF:FF,FFFF,FFFF
@FS10000125:23:BPA73012-1407:1:1101:9490:1760 1:N:0:15
GGGGTGTCAACTTCGTCGAGTACGCTCAAAGCCCTAGATCGGAAG
+
FFFFFFFFFF:,,FF:FFFFFFFFF,FFFFFFFFFFFFFFFFFFF
@FS10000125:23:BPA73012-1407:1:1101:9520:1760 1:N:0:15
GGGGACCAACTTCGTCGAGTACGCTCAATAAACAAGATCGGAAGA
+
F,,FFFFFFF,,FFFFFFFFFFFFFFF:FFFFFFFFFFFFFFFFF
@FS10000125:23:BPA73012-1407:1:1101:9530:1760 1:N:0:15
GGGGACCAACTTCGTCGAGTACGCTCAATATACAAGATCGGAAGA
+
FFFF,::FFF,,FFFFFFFFFFFFFFF:F,,FF,FFFFFFFFFFF
@FS10000125:23:BPA73012-1407:1:1101:9670:1760 1:N:0:15
GGGGGAGTAACTTCGTCGAGTACGCTCAAATATATAGATCGGAAG
+
F,,FFFFFFF:::FF:FFFFFFFFF,FFFFFFFFFFFFFFFFFFF
@FS10000125:23:BPA73012-1407:1:1101:9900:1760 1:N:0:15
[truncated: 21,560,716 more chars]
