# Supplementary material for: Non-templated addition and template switching by Moloney murine leukemia virus (MMLV)-based reverse transcriptases co-occur and compete with each other
Source: J Biol Chem. 2019 Oct 22;294(48):18220–31. doi: 10.1074/jbc.RA119.010676 (PMC6885630; doi:10.1074/jbc.RA119.010676)
Supplement: Supporting Information [file supp_RA119.010676_155253_1_supp_413280_pzhsrd.zip › Template switching bias/TS-C0-4rNV5FAM-D.fastq]

@FS10000125:23:BPA73012-1407:1:1101:2680:1000 1:N:0:16
GGGGACTAAACTTCGTCGAGTACGCTCAAGTATGAAGATCGGAAG
+
F,,FFFFFFF:,:FF:FFFFFFFFF,FFFFFFFFFFFFFFFFFFF
@FS10000125:23:BPA73012-1407:1:1101:3480:1000 1:N:0:16
GGGGTAGCAATTTCGTCGAGTACGCTCAAGAGAGCAGATCGGAAG
+
FFFFFFFFFF:::FF:FFFFFFFFF,FFFFFFFFFFFFFFFFFFF
@FS10000125:23:BPA73012-1407:1:1101:4450:1000 1:N:0:16
GGGTGAAAACTTCGTCGAGTACGCTCAAGGGTATAGATCGGAAGA
+
F,,FFFFFFF:,FFFFFFFFFF:FFFFFFFFFFFFFFFFF::FF:
@FS10000125:23:BPA73012-1407:1:1101:4570:1000 1:N:0:16
GATGAGGGAACTTCGTCGAGTACGCTCAAATGGGCAGATCGGAAG
+
,,FFFFFFF:FF::F:FF:FFFFFF,FFFFFFFFF:FFFF:FFFF
@FS10000125:23:BPA73012-1407:1:1101:4650:1000 1:N:0:16
GGAGCTTGAACTTCGTCGAGTACGCTCAAGAGGGAAGATCGGAAG
+
F,,FFFFFFFF::FF:FFFFFFFFF,FFFFFFFFFFFFFFFFFFF
@FS10000125:23:BPA73012-1407:1:1101:5180:1000 1:N:0:16
GGGACGCAACTTCGTCGAGTACGCTCAATCTCCAAGATCGGAAGA
+
F:,:F,FFFFFF:FF::FFFF,FFFF:FFFFFFFF:F,F:FFFFF
@FS10000125:23:BPA73012-1407:1:1101:5330:1000 1:N:0:16
GGGAACTAACTTCGTCGAGTACGCTCAAAATTACAGATCGGAAGA
+
F:,,FF,FFF:FFFFFFFFFFFFFFFFF:FFFFFFFFFFFF:FFF
@FS10000125:23:BPA73012-1407:1:1101:5370:1000 1:N:0:16
GGGGTCGCATCTTCGTCGAGTACGCTTCAATAGAAAAGATCGGAA
+
F,,FFFFFFF:,:FF:FFFFFFFFF:F:FFFFFFFFFFFF,FFFF
@FS10000125:23:BPA73012-1407:1:1101:6180:1000 1:N:0:16
GGGGATGGAACTTCGTCGAGTACGCTCAAAAAATGAGATCGGAAG
+
FF:FFFFFFFF::FF:FFFFFFFFF,FFFFFFFFFFFFFFFFFFF
@FS10000125:23:BPA73012-1407:1:1101:6410:1000 1:N:0:16
GGGGGTGCAACTTCGTCGAGTACGCTCAATTAAGTAGATCGGAAG
+
F,,FFFFFFF:,:FF:FFFFFFFFF,FFFFFFFFFFFFFFFFFFF
@FS10000125:23:BPA73012-1407:1:1101:7900:1000 1:N:0:16
GGGGGACAACTTCGTCGAGTACGCTCAAAGACTAAGATCGGAAGA
+
FF:F,FFFFF::FFFFFFFFFFFFFFFFFFFFFFFFF:FFFFFFF
@FS10000125:23:BPA73012-1407:1:1101:8040:1000 1:N:0:16
GGGGGCCTAACTTCGTCGAGTACGCTCAAGGACAGAGATCGGAAG
+
FF:FFFFFFFF::FF:FFFFFFFFF:FFFFFFFFFFFFFFFFFFF
@FS10000125:23:BPA73012-1407:1:1101:8890:1000 1:N:0:16
GTTGTAGGAACTTCGTCGAGTACGCTCAAGGCACGAGATCGGAAG
+
:,FFFFFFFFFF::F:FF:FFF:FF,FFFFFFFFF:FFFF:FF:F
@FS10000125:23:BPA73012-1407:1:1101:9770:1000 1:N:0:16
GGGGTGGCAACTTCGTCGAGTACGCTCAAGATTGCAGATCGGAAG
+
,::F:FFFFF::,FF:FF:,FF:FF,FFFFFFFFFFFFFF:FFFF
@FS10000125:23:BPA73012-1407:1:1101:9800:1000 1:N:0:16
GGGGTGACAACTTCGTCGAGAACGCTCAAGAGGTAAGGATCGGAA
+
F:,FFFFFFF:,,FF,FFF:FFFFF,FFFFFFFFFFFFFF,FFFF
@FS10000125:23:BPA73012-1407:1:1101:9810:1000 1:N:0:16
GGGGCTTGAATTTCGTCGAGTACGCTCAAGTGCCAAGATCGGAAG
+
FF:F,:F,FFFFFF,FF:F::,F,:F:FF,F,:FFF,:FFF:FF,
@FS10000125:23:BPA73012-1407:1:1101:9910:1000 1:N:0:16
GATGCTATAACTTCGTCGAGTACGCTCAAGACTTGAGATCGGAAG
+
,,,:FF:FFFFF::F:FF::FFFFF:FFF:FFFFF:FFFF,F:::
@FS10000125:23:BPA73012-1407:1:1101:10360:1000 1:N:0:16
GGGAGGTCGAACTTCGTCGAGTACGCTCAATCAAAAAGATCGGAA
+
FFFFFFFFFF::,:FFF:FFFF:FFFF:FFFFFFFFFFFF,FFFF
@FS10000125:23:BPA73012-1407:1:1101:11140:1000 1:N:0:16
GGGGATACAACTTCGTCGAGTACGCTCAAGTTGATAGATCGGAAG
+
F:FFFFFFFFF,,FF:FFFFFFFFF,FFFFFFFFFFFFFFFFFFF
@FS10000125:23:BPA73012-1407:1:1101:11850:1000 1:N:0:16
GATGGAACTTCGTCGAGTACGCTCAAATCTGGAGATCGGAAGAGC
+
,,,:,FFFFFFF:FFFF,FFFF,FFFF:FFFFFFF:,FF:,FFF,
@FS10000125:23:BPA73012-1407:1:1101:13160:1000 1:N:0:16
GGAGACATAACTTCGTCGAGTACGCTCAAATGTCGAGATCGGAAG
+
:,,FFFFFFFF::FF:FFFFFFFFF,FFFFFFFFFFFFFFFFFFF
@FS10000125:23:BPA73012-1407:1:1101:13620:1000 1:N:0:16
GGGCTGAGCTTCGTCGAGTACGCTCAAATTTCGAGATCGGAAGAG
+
FFFFFFFFFF,FF:FFFF:FFFFFFF:,FFFFFFFF:FFF:FFFF
@FS10000125:23:BPA73012-1407:1:1101:13810:1000 1:N:0:16
GGGGAAACTTCGTCGAGTACGCTCAAAAATTGAGATCGGAAGAGC
+
FFFFFFFFF::F,FFFF:FFFF,FFFF,FFFFFFFF:FFF:FFF,
@FS10000125:23:BPA73012-1407:1:1101:13970:1000 1:N:0:16
GGGGGCTGAACTTCGTCGAGTACGCTCAAATGAATAGATCGGAAG
+
F:::FF::FFFFFF:FF:F:FFFFFFFFFFFFFFFFFFFFF:FF:
@FS10000125:23:BPA73012-1407:1:1101:15930:1000 1:N:0:16
GGGGGTGGAACTTCGTCGAGTACGCTCAATGGACGAGATCGGAAG
+
FFFFFFFFFFF,,FF,FF,FFFFFF,FFFFFFFFF:FFFF,FFFF
@FS10000125:23:BPA73012-1407:1:1101:16060:1000 1:N:0:16
GGGGACAAACTTCGTCGAGTACGCTCAAATGTTGAGATCGGAAGA
+
FFFFFFFFFF,:FFFFFFFFFFFFFFF:FFFFFFFFFFFFFFFFF
@FS10000125:23:BPA73012-1407:1:1101:16420:1000 1:N:0:16
GGGGGCCTAACTTCGTCGAGTACGCTCAAGTCTCAAGATCGGAAG
+
FF:F,FFFFFF,:FF,FFFFFFFFF,FFFFFFFFFFFFFFFFFFF
@FS10000125:23:BPA73012-1407:1:1101:1530:1010 1:N:0:16
GGGGATTTAACTTCGTCGAGTACGCTCAAACGAATAGATCGGAAG
+
F::FF:F:FFFF:FF:FFFFFFFFF,FFFFFFFFFFFFFFFFFFF
@FS10000125:23:BPA73012-1407:1:1101:1600:1010 1:N:0:16
GGGGAAAAACTTCGTCGAGTACGCTCAAGGGTTATGATCGGAAGA
+
FFFFFF,,F:FF,:F::F,FF,,FF::F:,,FFF,,F:F:F:F:F
@FS10000125:23:BPA73012-1407:1:1101:1740:1010 1:N:0:16
GGGGGTTTAACTTCGTCGAGTACGCTCAAATATCAAGATCGGAAG
+
FFFFFFFFFFF,:FF:FFFFFFFFF,FFFFFFFFFFFFFFFFFFF
@FS10000125:23:BPA73012-1407:1:1101:1800:1010 1:N:0:16
GGGGGCTTAACTTCGTCGAGTACGCTCAATGTGCTAGATCGGAAG
+
FF:FFFFFFFF,:FF:FFFFFFFFF,FFFFFFFFFFFFFFFFFFF
@FS10000125:23:BPA73012-1407:1:1101:1870:1010 1:N:0:16
GGGGGCTGAACTTCGTCGAGTACGCTCAAGTACCCAGATCGGAAG
+
FF:FFFFFFF:,:FF:FFFFFFFFF,FFFFFFFFFFFFFFFFFFF
@FS10000125:23:BPA73012-1407:1:1101:1930:1010 1:N:0:16
GGGGATGAAACTTCGTCGAGTACGCTCAAGTCATCAGATCGGAAG
+
FF:F:F,FFFFF:FF:FFFFFFFFF:FFF,,,,,,FFFFFF:FFF
@FS10000125:23:BPA73012-1407:1:1101:2480:1010 1:N:0:16
GGGGCCCCAACTACGTCGAGTACGCTCAAGATACGAGATCGGAAG
+
FFF,FFF:F:::,F,FF:F::,F,:F:FF,FFFF,F,:FFF,FF,
@FS10000125:23:BPA73012-1407:1:1101:2910:1010 1:N:0:16
GGGGTGGCAACTTCGTCGAGTACGCTCAAATTTTGAGATCGGAAG
+
F,,FF,F:FFF::FF:FFFFFFFFF,FFFF:F:F:FFFFFFFFFF
@FS10000125:23:BPA73012-1407:1:1101:3520:1010 1:N:0:16
GGGGTTGACCTTCGTCGAGTACGCTCAAGGAAAGAGATCGGAAGA
+
FFFFFFFFFF,,:FFFF,FFFFFFFFF,FFFFFFFFF,:FF::FF
@FS10000125:23:BPA73012-1407:1:1101:3800:1010 1:N:0:16
GGGGTAGGAACTTCGTCGAGTACGCTCAAAACTACAGATCGGAAG
+
FFFFFFFFFF:,:FF:FFFFFFFFF,FFFFFFFFFFFFFFFFFFF
@FS10000125:23:BPA73012-1407:1:1101:3820:1010 1:N:0:16
GGGGGGCACAACTTCGTCGAGTACGCTCAAGGGAAGAGATCGGAA
+
FFFF,FFFFFFF::FFF:FFFF:F:F:FFFFFFFFFFFFF,FFFF
@FS10000125:23:BPA73012-1407:1:1101:4380:1010 1:N:0:16
GGGGAGCAAACTTCGTCGAGTACGCTCAAAACACCAGATCGGAAG
+
FFFFF,FFFFF::FF:FFFFFFFFF,FFF,FF:F,FFFFFFFFFF
@FS10000125:23:BPA73012-1407:1:1101:4470:1010 1:N:0:16
GGGGCTAACCTTCGTCGAGTACGCTCAATTTTGAAGATCGGATGA
+
F,,FFFFFFF:,::FFF:FFFF,FFFF:FFFFFF,FF,FF,F,F,
@FS10000125:23:BPA73012-1407:1:1101:4820:1010 1:N:0:16
GGGGTCTTAACTTCGTCGAGTACGCTCAAAAAGAAAGATCGGAAG
+
FFFFFFFFFF:,,FF,FFFFFFFFF,FFFFFFFFFFFFFFFFFFF
@FS10000125:23:BPA73012-1407:1:1101:5840:1010 1:N:0:16
GGGGCGATAACTTCGTCGAGTACGCTCAAAAAAATAGATCGGAAG
+
FF,FFFFFFFF,:FF,FFFFFFFFF,FFFFFFFFFFFFFFFFFFF
@FS10000125:23:BPA73012-1407:1:1101:6090:1010 1:N:0:16
GGGGAGGTAACTTCGTCGAGTACGCTCAAAAAGACAGATCGGAAG
+
FF:FFFFFFF:,:FF:FFFFFFFFF,FFFFFFFFFFFFFFFFFFF
@FS10000125:23:BPA73012-1407:1:1101:6210:1010 1:N:0:16
GGGGGCTCAACTTCGTCGAGTACGCTCAAAACTAAAGATCGGAAG
+
FFFFFFFFFF:,:FF:FFFFFFFFF,FFFFFFFFFFFFFFFFFFF
@FS10000125:23:BPA73012-1407:1:1101:6280:1010 1:N:0:16
GGGGATAGAACTTCGTCGAGTACGCTCAAGTGATGAGATCGGAAG
+
F::FFFFFFFF,,FF:FFFFFFFFF,FFFFFFFFFFFFFFFFFFF
@FS10000125:23:BPA73012-1407:1:1101:6430:1010 1:N:0:16
GGGCGAAAACTTCGTCGAGTACGCTCAACGGTGGAGATCGGAAGA
+
F,,:FFFFFF::FFFFFFFFFFFFFFFFFFFFFFFFFFFFFFFFF
@FS10000125:23:BPA73012-1407:1:1101:6740:1010 1:N:0:16
GGGGTGGCAACTTCGTCGAGTACGCTCAACATTGAAGATCGGAAG
+
FFFFFFFFFF::FFFFFFFFFFFFF,FFFFFFFFFFFFFFFFFFF
@FS10000125:23:BPA73012-1407:1:1101:6920:1010 1:N:0:16
GGGGAGGTAACTTCGTCGAGTACGCTCAAACATGAAGATCGGAAG
+
F:,FFFFFFF:::FF:FFFFFFFFF,FFFFFFFFFFFFFFFFFFF
@FS10000125:23:BPA73012-1407:1:1101:7260:1010 1:N:0:16
GGGGCACAACTTCGTCGAGTACGCTCAAGGAACAAGATCGGAAGA
+
FFFFFFFFFF,,FFFFFFFFFFFFFFFFFFFFFFFFFFFFFFFFF
@FS10000125:23:BPA73012-1407:1:1101:7320:1010 1:N:0:16
GGGGTGTAAACTTCGTCGAGTACGCTCAAATCCGCAGATCGGAAG
+
F::FFFFFFFF,:FF,F,FFFFFFF,FFFFFFFFFFFFFFFFFFF
@FS10000125:23:BPA73012-1407:1:1101:8190:1010 1:N:0:16
GGGGAATGAACTTCGTCGAGTACGCTCAAGCCGAAAGATCGGAAG
+
FF:FFFFFFFF::FF:FFFFFFFFF:FFFFFFFFFFFFFFFFFFF
@FS10000125:23:BPA73012-1407:1:1101:8250:1010 1:N:0:16
GGGGCTTCGTCGAGTACGCTCAATGACATAGATCGGAAGAGCACA
+
:,,FFFFFFFFFFFFFFF,,FFFFFFFFFFFFFFFFFFFFF,F,,
@FS10000125:23:BPA73012-1407:1:1101:8940:1010 1:N:0:16
GGGTGGCAACTTCGTCGAGTACGCTCAACTGTTCAGATCGGAAGA
+
FFFFF,FFFFFFFFFFFFFFFFFFFFFFFFFFFFFFFFFFFFFFF
@FS10000125:23:BPA73012-1407:1:1101:9140:1010 1:N:0:16
GGGGGAAACTTCGTCGAGTACGCTCAATCGTGAAGATCGGAAGAG
+
FFFFFFFFFF,FF:FFFF,FFFFFFFF:FFFFFFFF,FFF:FFFF
@FS10000125:23:BPA73012-1407:1:1101:9150:1010 1:N:0:16
GGGCATAAACTTCGTCGAGTACGCTCAAGTGTATAGATCGGAAGA
+
FF::FFFFFF,,FFFFFFFFFF,FFFF,FFFFFFFFFFFF,F:FF
@FS10000125:23:BPA73012-1407:1:1101:9530:1010 1:N:0:16
GGGGTATCAACTTCGTCGAGTACGCTCAATTACCGAGATCGGAAG
+
FFFFFFFFFF:,,FF:FFFFFFFFF,FFFFFFFFFFFFFFFFFFF
@FS10000125:23:BPA73012-1407:1:1101:9670:1010 1:N:0:16
GGGGCACTAACTTCGTCGAGTACGCTCAATTCGGTAGATCGGAAG
+
F,,FFFFFFF:,,FF,FFFFFFFFF,FFFFFFFFFFFFFF:FFFF
@FS10000125:23:BPA73012-1407:1:1101:9860:1010 1:N:0:16
GGGGGCTAAACTTCGTCGAGTACGCTCAAAGAGAAAGATCGGAAG
+
FFFFFFFFFF::,FF,FFFFFFFFF,FFFFFFFFFFFFFFFFFFF
@FS10000125:23:BPA73012-1407:1:1101:10200:1010 1:N:0:16
GGGGGTTCAACTTCGTCGAGTACGCTCAAGAGATAAGATCGGAAG
+
FF:FFF:FFFF,:FF:FFFFFFFFF:FFFFFFFFFFFFFFFFFFF
@FS10000125:23:BPA73012-1407:1:1101:10440:1010 1:N:0:16
GGGATCAAACTTCGTCGAGTACGCTCAAAAACCAAGATCGGAAGA
+
FFFFFFFFFF,,FFFFFFFFFFFFFFF:FFFFFFFFFFFFFFFFF
@FS10000125:23:BPA73012-1407:1:1101:10990:1010 1:N:0:16
GATGGCCTAACTTCGTCGAGTACGCTCAATGCTATAGATCGGAAG
+
:,,:,FFFFFFF::F:FF:FFFFFF,FFFFFFFFFFFFFFFFFFF
@FS10000125:23:BPA73012-1407:1:1101:11500:1010 1:N:0:16
GGGGAGTAAACTTCGTCGAGTACGCTCAACCAGCAAGATCGGAAG
+
FFFFFFFFFF:,:FF:FFFFFFFFF:FFFFFFFFFFFFFFFFFFF
@FS10000125:23:BPA73012-1407:1:1101:11740:1010 1:N:0:16
GGGGAAGGAACTTCGTCGAGTACGCTCAAATAGTCAGATCGGAAG
+
FFFFFFFFFF:,:FF:FFFFFFFFF,FFFFFFFFFFFFFFFFFFF
@FS10000125:23:BPA73012-1407:1:1101:11800:1010 1:N:0:16
GGGGGCCCAACTTCGTCGAGTACGCTCAATTGGAAAGATCGGAAG
+
FF:FFFFFF:FF,:F,FF:FFFFFF,FFF,:,FFFFFFFFFFFFF
@FS10000125:23:BPA73012-1407:1:1101:11960:1010 1:N:0:16
GGAGGAGTAACTTCGTCGAGTACGCTCAATGTGACAGATCGGAAG
+
F,,::FFFFFF:,FF:FFFFFFFFF,FFFFFFFFFFFFFFFFFFF
@FS10000125:23:BPA73012-1407:1:1101:13570:1010 1:N:0:16
GGGGGCTGAACTTCGTCGAGTACGCTCAAGATAGGAGATCGGAAG
+
FFFFFFFFFFF,:FF,FFFFFFFFF,FFFFFFFFFFFFFFFFFFF
@FS10000125:23:BPA73012-1407:1:1101:15020:1010 1:N:0:16
GGGGGCCGAACTTCGTCGAGTACGCTCAAGTCATAAGATCGGAAG
+
FFFFFFFFFF:,,FF,FFFFFFFFF,FFFFFFFFFFFFFFFF:FF
@FS10000125:23:BPA73012-1407:1:1101:15560:1010 1:N:0:16
GGGGAGATAACTTCGTCGAGTACGCTCAAACGGGCAGATCGGAAG
+
FF:,FFF:F:FFFF,FF:F:F:F:FFFFFFF,,,,FF::FF:FF,
@FS10000125:23:BPA73012-1407:1:1101:16200:1010 1:N:0:16
GGGGACTGAACTTCGTCGAGTACGCTCAAAATGTAAGATCGGAAG
+
FFFFFFFFFFF,,FF:FFFFFFFFF,FFFFFFFFFFFFFFFFFFF
@FS10000125:23:BPA73012-1407:1:1101:1640:1020 1:N:0:16
GGGGGTTCAACTTCGTCGAGTACGCTCAACTGAATAGATCGGAAG
+
FF,FFFFFFF:::FF:FFFFFFFFF,FFFFFFFFFFFFFFFFFFF
@FS10000125:23:BPA73012-1407:1:1101:1750:1020 1:N:0:16
GGGCGTAAACTTCGTCGAGTACGCTCAACTAAACAGATCGGAAGA
+
F,,FFFFFFFFFFFFFFFFFFFFFFFFFFFFFFFFFFFFFF:FFF
@FS10000125:23:BPA73012-1407:1:1101:3600:1020 1:N:0:16
GGGGGCAACTTCGTCGAGTACGCTCAAGGTGGAAGATCGGAAGAG
+
FF:FFFFFFF,FF:FFFF:FFFFFFFFFFFFFFFFF,FFF:FFFF
@FS10000125:23:BPA73012-1407:1:1101:3960:1020 1:N:0:16
GGGGCATGAACTTCGTCGAGTACGCTCAAAAAATGAGATCGGAAG
+
FFFFFFFFFFF,:FF:FFFFFFFFF,FFFFFFFFFFFFFFFFFFF
@FS10000125:23:BPA73012-1407:1:1101:4320:1020 1:N:0:16
GGGGGGGGAACTTCGTCGAGTACGCTCAAGAGGAAAGATCGGAAG
+
F:,FFFFFFF:FF:F:FFF:FFFFF,F:FFFFFFFFFFFF:FFFF
@FS10000125:23:BPA73012-1407:1:1101:4460:1020 1:N:0:16
GGGGCGTAACTTCGTCGAGTACGCTCAAACGTGTAGATCGGAAGA
+
FFF,F,:,::FFFFF,F:FFF,FFFFF,F:FF,::,F,FF:F,FF
@FS10000125:23:BPA73012-1407:1:1101:4700:1020 1:N:0:16
GGGGAATTAACTTCGTCGAGTACGCTCAAGGACTTAGATCGGAAG
+
FFFFFFFFFFF,:FF:FFFFFFFFF,FFFFFFFFFFFFFFFFFFF
@FS10000125:23:BPA73012-1407:1:1101:5360:1020 1:N:0:16
GGGGGTGAAACTTCGTCGAGTACGCTCAAACCGGAAGATCGGAAG
+
FFFFFFFFFF:,:FF:FFFFFFFFF,FFFFFFFFFFFFFFFFFFF
@FS10000125:23:BPA73012-1407:1:1101:5560:1020 1:N:0:16
GGGGAAACTTCGTCGAGTACGCTCAAATACATAGATCGGAAGAGC
+
FFFFFFFFFF:F,FFFF,FFFF,FFF,,FFFFFFF:,FFF:FFF,
@FS10000125:23:BPA73012-1407:1:1101:5670:1020 1:N:0:16
GATGGCCCAATTTCGTCGAGTACGCTCAATGGCGTAGATCGGAAG
+
,,:F,FFFFFFF::F:FF:FFFFFF,FFFFFFFFFFFFFF,F:FF
@FS10000125:23:BPA73012-1407:1:1101:5680:1020 1:N:0:16
GGGGACTTCGTCGAGTACGCTCAAAATAAGAGATCGGAAGAGCAC
+
F:,FFFFFFF:FF:F:F:FFFF,FFF:FFFFFFFFFFFFF,F,F,
@FS10000125:23:BPA73012-1407:1:1101:6160:1020 1:N:0:16
GGGGTCTTAACTTCGTCGAGTACGCTCAATTCCCTAGATCGGAAG
+
F,,FFFFFFF:,:FF:FFFFFFFFF,FFFFFFFFFFFFFFFFFFF
@FS10000125:23:BPA73012-1407:1:1101:6200:1020 1:N:0:16
GGGGACATACTTCGTCGAGTACGCTCAAGAAATGAGATCGGAAGA
+
FF:FFFFFFF,,FFFFFFFFFFFFFFFFFFFFFFFFFFFFFFFFF
@FS10000125:23:BPA73012-1407:1:1101:7080:1020 1:N:0:16
GGGGGCCGAACTTCGTCGAGTACGCTCAAGAATGGAGATCGGAAG
+
FFFFFFFFFF:,:FF:FFFFFFFFF,FFFFFFFFFFFFFFFFFFF
@FS10000125:23:BPA73012-1407:1:1101:7440:1020 1:N:0:16
GGGGGTGGAAACTTCGTCGAGTACGCTCAAGAGTACAGATCGGAA
+
FFFFFFFFFFF:,:FFF:FFFF:FFFF:FFFFFFF,FFFF,FFFF
@FS10000125:23:BPA73012-1407:1:1101:7770:1020 1:N:0:16
GCAGCCCGGAACTTCGTCGAATACGCTCAAAAGATAAGATCGGAA
+
F,:FFFFFF:FFF,FFF,FFFF,FFFF,FFFFFFFFFFFF,FFFF
@FS10000125:23:BPA73012-1407:1:1101:8380:1020 1:N:0:16
GGGGCAGTAACTTCGTCGAGTACGCTCAAGTTAGTAGATCGGAAG
+
FFFFFFFFFFF::FF:FFFFFFFFF,FFFFFFFFFFFFFFFFFFF
@FS10000125:23:BPA73012-1407:1:1101:8650:1020 1:N:0:16
GGGGCATGAACTTCGTCGAGTACGCTCAAGTGAGTAGATCGGAAG
+
FFFF,:FFFFFFFFFFFFF,FFFFF:FFFFFF:FFFFFFFFFFFF
@FS10000125:23:BPA73012-1407:1:1101:8810:1020 1:N:0:16
GGGGCAAGAACTTCGTCGAGTACGCTCAAACTCTGAGATCGGAAG
+
FFFFFFFFFF:,:FF:FFFFFFFFF,FFFFFFFFFFFFFFFFFFF
@FS10000125:23:BPA73012-1407:1:1101:8890:1020 1:N:0:16
GGGGACATAACTTCGTCGAGTACGCTCAACTTCATAGATCGGAAG
+
FFFFFFFFFF:,:FF:FFFFFFFFF,FFFFFFFFFFFFFFFFFFF
@FS10000125:23:BPA73012-1407:1:1101:9590:1020 1:N:0:16
GGGGGCCCAACTTTGTCGAGTACGCTCAAGGAGATTGGAAGAGCA
+
F,,F,FF:FFF:::F:FF:FFFFFF,FFF,FF:FF,FF,,FFF,,
@FS10000125:23:BPA73012-1407:1:1101:10060:1020 1:N:0:16
GGGGACTGAACTTCGTCGAGTACGCTCAATTTGTGAGATCGGAAG
+
FFFFFFFFFFF,FFFFFFFFFFFFF,FFFFFFFFFFFFFFFFFFF
@FS10000125:23:BPA73012-1407:1:1101:10080:1020 1:N:0:16
GGGGGGCTGAACTTCGTCGAGTACGCTCGATTGAGTAGATCGGAA
+
FFFF,FFFFF::,:FFF:FFFF:FFFF:FFFFFFF,FFFF,FFFF
@FS10000125:23:BPA73012-1407:1:1101:10410:1020 1:N:0:16
GGGGGGACAACTTCGTCGAGTACGCTCAACTTGCGAGATCGGAAG
+
FFFF::FFFF:,:FF,FFFFFFFFF,FFFFFFFFFFFFFFFFFFF
@FS10000125:23:BPA73012-1407:1:1101:10530:1020 1:N:0:16
GGGAGGCAACTTCGTCGAGTACGCTCAAAAGTCAAGATCGGAAGA
+
F::FFFFFFF,,FFFFFFFFFFFFFFFFFFFFFFFFFFFFFFFFF
@FS10000125:23:BPA73012-1407:1:1101:10700:1020 1:N:0:16
GGGGCAATAACTTCGTCGAGTACGCTCAAACATAAAGATCGGAAG
+
F,:FFFFFFFF,,FF:FFFFFFFFF,FFFFFFFFFFFFFFFFFFF
@FS10000125:23:BPA73012-1407:1:1101:11660:1020 1:N:0:16
GGGGGTGTAACTTCGTCGAGTACGCACAAAAGGACAGATCGGAAG
+
FFFFFFFFFF:,,FF,FFFFFFFFF,FFFFFFFFFFFFFFFFFFF
@FS10000125:23:BPA73012-1407:1:1101:12180:1020 1:N:0:16
GGGGGCCAAACTTCGTCGAGTACGCTCAATTTGCAAGATCGGAAG
+
FFFFFFFFFF::,FF,FFFFFFFFF,FFFFFFFFFFFFFFFFFFF
@FS10000125:23:BPA73012-1407:1:1101:12300:1020 1:N:0:16
GGGGCAAGAACTTCGTCGAGTACGCTCAAAATCCAAGATCGGAAG
+
FFFFFFFFFF:,,FF,FFFFFFFFF,FFFFFFFFFFFFFFFFFFF
@FS10000125:23:BPA73012-1407:1:1101:12820:1020 1:N:0:16
GGGGTTGGAACTTCGTCGAGTACGCTCAATTCTTAAGATCGGAAG
+
FFFFFFFFFF::,FF:FFFFFFFFF,FFFFFFFFFFFFFFFFFFF
@FS10000125:23:BPA73012-1407:1:1101:14490:1020 1:N:0:16
GGGGGTTTAACTTCGTCGAGTACGCTCAAGCAATAAGATCGGAAG
+
F::F,:::FF:F:F:FF:F:F:FFFFFF:,F,FFFF::FF:,FF,
@FS10000125:23:BPA73012-1407:1:1101:14500:1020 1:N:0:16
GGGGGCCTATCTTTGTCGAGTACGCTCAAATGAATAGATCGGAAG
+
FFFFFFFFFFF,,,F,FFFFFFFFF,FFFFFFFFFFFFFFFFFFF
@FS10000125:23:BPA73012-1407:1:1101:15220:1020 1:N:0:16
GGGGTGGAACTTCGTCGAGTACGCTCAAGGGGATAGATCGGAAGA
+
FFFFFFFFFF::FFFFFFFFFF:FFFF:FFFFFFFFFFFFFFFFF
@FS10000125:23:BPA73012-1407:1:1101:15440:1020 1:N:0:16
GGGGGGTAACTTCGTCGAGTACGCTCAAGGCTTGAGATCGGAAGA
+
FFFFFFFFFF,:FFFFFFFFFFFFFFFFFFFFFFFFFFFFFFFFF
@FS10000125:23:BPA73012-1407:1:1101:15500:1020 1:N:0:16
GGGGCGTAAACTTCGTCGAGTACGCTCAAGGGCCAAGATCGGAAG
+
FFFFFFFFFFF:,FF,FF:FFFFFF,FFFFFFFFFFFFFFFFFFF
@FS10000125:23:BPA73012-1407:1:1101:1150:1030 1:N:0:16
GGGGAGTAACTTCGTCGAGTACGCTCAAGAACAGAGATCGGAAGA
+
FF:FFFFFFFF:FFFFFFFFFFFFFFFFFFFFFFFFFFFFF:FFF
@FS10000125:23:BPA73012-1407:1:1101:1550:1030 1:N:0:16
GGGGCGCGAACTTCGCGCGTACGCTCAAGAGCGAAGATCGGAAGA
+
FF:FF:FFFFFFF,FFF,FFFFFFFFFFFFFFFFFFF,FFF::FF
@FS10000125:23:BPA73012-1407:1:1101:1660:1030 1:N:0:16
GGGGGGGGAACTTCGTCGAGTACGCTCAAAAAACGAGATCGGAAG
+
FFFFFFFFFF:::FF:FFFFFFFFF,FFFFFFFFFFFFFFFFFFF
@FS10000125:23:BPA73012-1407:1:1101:1730:1030 1:N:0:16
GGGGCGCAACATCGTCGAGTACGCTCAAATAAACAGATCGGAAGA
+
FFFFFFFFFFF:FFFFFFFFFFFFFFF:FFFFFFFFFFFFFFFFF
@FS10000125:23:BPA73012-1407:1:1101:2070:1030 1:N:0:16
GGGGTTTGAACTTCGTCGAGTACGCTCAACGAACCAGATCGGAAG
+
F:,FF,FF:,FF::F:FF:FFFFFF:FFF::,,FF:FFFFFFFFF
@FS10000125:23:BPA73012-1407:1:1101:2300:1030 1:N:0:16
GGGGGTATAACTTCGTCGAGTACGCTCAACTCGCAAGATCGGAAG
+
FF:FFFFFFF:,:FF:FFFFFFFFF,FFFFFFFFFFFFFFFFFFF
@FS10000125:23:BPA73012-1407:1:1101:2610:1030 1:N:0:16
GATGGTGCAACTTCGTCGAGTACGCTCAAAAGACCAGATCGCATG
+
,:FF:FFFFF:,::F,F::,FFFFF,FF,FFFFF:FFFFF,,F,:
@FS10000125:23:BPA73012-1407:1:1101:2980:1030 1:N:0:16
GGGGGCTCAGCTTCGTCGAGTACGCTCAAGGAGATAGATCGGAAG
+
FFFF,F:F,FF,:FFFFFFFFFFFFFF:FFFFFFFFFFFFFFFFF
@FS10000125:23:BPA73012-1407:1:1101:3430:1030 1:N:0:16
GATGACACAACTTCGTCGAGTACGCTCAATCGTTAAGATCGGAAG
+
,,FFFFFFF,FF::F:FF:FFFFFF:FFFF:,FFFFFFFFF:F:F
@FS10000125:23:BPA73012-1407:1:1101:4590:1030 1:N:0:16
GATGTGCTAACTTCGTCGAGTACGCTCAAGATGGAGATCGGAAGA
+
F,:FFFFFFFFF:FF:FFFFFFFFF:FFFFFFFFFFFFFFFFFFF
@FS10000125:23:BPA73012-1407:1:1101:5220:1030 1:N:0:16
GGGGGGAACTTCGTCGAGTACGCTCAATTTGATAGATCGGAAGAG
+
FFFF,,FFF::FFFFFFFFFFFFFFF,:FFFFFFFF,:FF:FFFF
@FS10000125:23:BPA73012-1407:1:1101:5480:1030 1:N:0:16
GGAGCTGAACTTCGTCGAGTACGCTCAAATGGGAAGATCGGAAGA
+
F,,FFFFFFFFFFFFFFFFFFFFFFFFFFFFFFFFFFFFFFFFFF
@FS10000125:23:BPA73012-1407:1:1101:5560:1030 1:N:0:16
GGGGTGTCAACTTCGTCGAGTACGCTCAAGTGCTTAGATCGGAAG
+
F::FFFFFFF:,:FF:FFFFFFFFF,FFFFFFFFFFFFFFFFFFF
@FS10000125:23:BPA73012-1407:1:1101:5580:1030 1:N:0:16
GGGGTTTTAACTTCGTCGAGTACGCTCAAGATTGCAGATCGGAAG
+
FFFFFFFFFFF,:FF:FFFFFFFFF,FFFFFFFFFFFFFFFFFFF
@FS10000125:23:BPA73012-1407:1:1101:5830:1030 1:N:0:16
GGTGATTTATCTTCGTCGAGTACGCTCAAAGCCCTAGATCGGAAG
+
:,,FFFFFFFF::FF:FFFFFFFFF:FFFFFFFFFFFFFFFFFFF
@FS10000125:23:BPA73012-1407:1:1101:5940:1030 1:N:0:16
GGGGGTGGACCTTCGTCGAGTACGCTCAAAGGTATAGATCGGAAG
+
FFFFFFFFFFF,:FF:FFFFFFFFF,FFFFFFFFFFFFFFFFFFF
@FS10000125:23:BPA73012-1407:1:1101:6740:1030 1:N:0:16
GGGGGCCTATCTTCGTCGAGTACGCTCAAGAAATTAGATCGGAAG
+
FFFFFFFFFF:::FF:FFFFFFFFF:FFFFFFFFFFFFFFFFFFF
@FS10000125:23:BPA73012-1407:1:1101:6850:1030 1:N:0:16
GGGGCGGCATCTTCGTCGAGTACGCTCAAGATTTAAGATCGGAAG
+
FFFFFFFFFF:::FF:FFFFFFFFF:FFFFFFFFFFFFFFFFFFF
@FS10000125:23:BPA73012-1407:1:1101:6880:1030 1:N:0:16
GGGGTGTGAATTTCGTCGAGTACGCTCAAGTGAGAAGATCGGAAG
+
F:,FFFFFFFFF:FF:FFFFFFFFF:FFFFFFFFFFFFFFFFFFF
@FS10000125:23:BPA73012-1407:1:1101:7440:1030 1:N:0:16
GGGATACAACTTCGTCGAGTACGCTCAAACGTGGAGATCGGAAGA
+
FFF,,F:FFFFFFFFFFFFFFF:FFFF,FFFFFFFFF,FF:F:FF
@FS10000125:23:BPA73012-1407:1:1101:7880:1030 1:N:0:16
GGGGTTGGAACTTCGTCGAGTACGCTCAAACGTGGAGATCGGAAG
+
F,,FFFFFFFF,:FF:FFFFFFFFF,FFFFFFFFFFFFFFFFFFF
@FS10000125:23:BPA73012-1407:1:1101:7960:1030 1:N:0:16
GGGGCGATAACTTCGTCGAGTACGCTCAAATAAGAGATCGGAAGA
+
FFFFFFFFFFF:FFF:FFFFFFFFF:FFFFFFFFFFF:FFFFFFF
@FS10000125:23:BPA73012-1407:1:1101:8640:1030 1:N:0:16
GGGGGATGAACTTCGTCGAGTACGCTCAAGTGAGTAGATCGGAAG
+
FF:FFFFFFFF,:FF:FFFFFFFFF,FFFFFFFFFFFFFFFFFFF
@FS10000125:23:BPA73012-1407:1:1101:8750:1030 1:N:0:16
GGGGATGCAACTTCGTCGAGAACGCTCAAATAAATAGATCGGAAG
+
F,,FFFFFFFF::FFFFFF,FFFFF,FFFFFFFFFFFFFFFFFFF
@FS10000125:23:BPA73012-1407:1:1101:9000:1030 1:N:0:16
GGGGATCCAACTTCGTCGAGTACGCTCAAGTACCAAGATCGGAAG
+
FFFF,,F:FFF::FF:FFFFFFFFF,FFF:,F,:FFFFFFFFFFF
@FS10000125:23:BPA73012-1407:1:1101:9010:1030 1:N:0:16
GGGTGAAACTTCGTCGAGTACGCTCAACCGCCTAGATCGGAAGAG
+
F,,:,FFFFFFFF:FFFF,FFFFFFFFFF:FFFFFF:FFF:FFFF
@FS10000125:23:BPA73012-1407:1:1101:10740:1030 1:N:0:16
GGGGTACTAACTTCGTCGAGTACGCTCAATAGATTAGATCGGAAG
+
F::F,:,FF:FF,:F:FFF:FFFFF,FFFF,,,FFFFFFFFF,FF
@FS10000125:23:BPA73012-1407:1:1101:11240:1030 1:N:0:16
GATGTTACAACTTCGTCGAGTACGCTCAAGAGTACAGATCGGAAG
+
,,,,FFFFFFFF::F:FF::FFFFF,FFFFFFFFF:FFFFF:,:F
@FS10000125:23:BPA73012-1407:1:1101:13450:1030 1:N:0:16
GATGACAGAACTTCGTCGAGTACGCTCAATGCTCTAGATCGGAAG
+
,,::FFFFFFFF::F,FF:FFFFFF,FFFFFFFFFFFFFFFFF:F
@FS10000125:23:BPA73012-1407:1:1101:14210:1030 1:N:0:16
GGGGCTTTAACTTCGTCGAGTACGCTCAAACCACCAGATCGGAAG
+
F::FFF,FFFFFFFFFFFF,FFFFFFFFF:::FF,FFFFFFFFF:
@FS10000125:23:BPA73012-1407:1:1101:14860:1030 1:N:0:16
GGGGCATCAACTTCGTCGAGTACGCTCAAGATGTCAGATCGGAAG
+
FFFFFFFF:F:,,FFFFFF,FFFFF,FFFF,FFFFFFFFFF:FFF
@FS10000125:23:BPA73012-1407:1:1101:15420:1030 1:N:0:16
GGGGCCTTAACTTCGTCGAGTACGCTCAAACGTTCAGATCGGAAG
+
F,,FFF:FFF:,,FF,FF::FFFFF,FFFFFFFFFFFFFFFFFFF
@FS10000125:23:BPA73012-1407:1:1101:15620:1030 1:N:0:16
GGGGTTGAAACTTCGTCGAGTACGCTCAAAGCGATAGATCGGAAG
+
FFFFFFFFFFF:,FF,FFFFFFFFF,FFFFFFFFFFFFFFFFFFF
@FS10000125:23:BPA73012-1407:1:1101:1010:1040 1:N:0:16
GGGGGTCAACCTTCGTCGAGTACGCTCAAGGGAACAGATCGGAAG
+
FFFFFFFFFFF::FF:FFFFFFFFF:FFFFFFFFFFFFFFFFFFF
@FS10000125:23:BPA73012-1407:1:1101:1020:1040 1:N:0:16
GGGTGATATCTTCGTCGAGTACGCTCAATATGAGAGATCGGAAGA
+
FFF,,,FF,FFFFF:FFFFFFFFFFFFFFF:,F,FFFFFFF:FFF
@FS10000125:23:BPA73012-1407:1:1101:1560:1040 1:N:0:16
GGGGGTTCAACTTCGTCGAGTACGCTCAATAAATGAGATCGGAAG
+
F:,F:FFFFFF:FF:FFFF:FFFFFFFFFFF:FFFF:FFF:,FF:
@FS10000125:23:BPA73012-1407:1:1101:1920:1040 1:N:0:16
GGGGTTAACTTCGTCGAGTACGCTCAAATAGAGAGATCGGAAGAG
+
F,,FFFFFFF:FF:FFFF:FFFFFFF:,FFFFFFFF,FFF,FFFF
@FS10000125:23:BPA73012-1407:1:1101:2130:1040 1:N:0:16
GGGCGGAAACTTCGTCGAGTACGCTCAAATTGCCAGATCGGAAGA
+
F,,FFFFFFF:,FFFFFFFFFFFFFFF:FFFFFFFFFFFFFFFFF
@FS10000125:23:BPA73012-1407:1:1101:2300:1040 1:N:0:16
GGGGGCCCAACTTCGTCGAGTACGCTCAATTTAAAAGATCGGAAG
+
FFFFFFFFFF:,,FF:FFFFFFFFF,FFFFFFFFFFFFFFFFFFF
@FS10000125:23:BPA73012-1407:1:1101:2320:1040 1:N:0:16
GGGGGTAACTTCGTCGAGTACGCTCAAATTTTGAGATCGGAAGAG
+
F,,FFFFFFF,FF:FFFF:FFFFFFF:,FFFFFFFF,FFF,FFFF
@FS10000125:23:BPA73012-1407:1:1101:2330:1040 1:N:0:16
GGGATTTAACTTCGTCGAGTACGCTCAAAATTACAGATCGGAAGA
+
F,,FFFFFFF:,FFFFFFFFFFFFFFF,FFFFFFFFFFFFFFFFF
@FS10000125:23:BPA73012-1407:1:1101:2880:1040 1:N:0:16
GGCGGTGGAACTTCGTCGAGTACGCTCAAAATTCAAGATCGGAAG
+
F,,F:FFFFFF::FF:FFFFFFFFF,FFFFFFFFFFFFFFF:FFF
@FS10000125:23:BPA73012-1407:1:1101:3540:1040 1:N:0:16
GGGGGTGTCAACTTCGTCGAGTACGCTCAATAGTTAAGATCGGAA
+
FFFFFFFFFFF:,:FFF:FFFF:FFFF:FFFFFFFFFFFF,FFFF
@FS10000125:23:BPA73012-1407:1:1101:3930:1040 1:N:0:16
GGGGCTCCAACTTCGTCGAGTACGCTCAAGTATAAAGATCGGAAG
+
F,,FFFFFFF:,:FF:FFFFFFFFF,FFFFFFFFFFFFFFFFFFF
@FS10000125:23:BPA73012-1407:1:1101:4130:1040 1:N:0:16
GGGGTCAAAACTTCGTCGAGTACGCTCAACTGGTTAGATCGGAAG
+
F:,FFFFFFFF::FF:FFFFFFFFF,FFFFFFFFFFFFFFFFFFF
@FS10000125:23:BPA73012-1407:1:1101:5280:1040 1:N:0:16
GGGGGGGGAACTTCGTCGAGTACGCTCAAAGAACCAGATCGGAAG
+
FF:FFFFFFF::,:F:FF:,FFFFF,FFFFFFFFF::FFF::FFF
@FS10000125:23:BPA73012-1407:1:1101:6010:1040 1:N:0:16
GGGGGCCCAACTTCGTCGAGTACGCTCAACCAAATAGATCGGAAG
+
F,,FFFFFFF:::FF:FFFFFFFFF,FFFFFFFFFFFFFFFFFFF
@FS10000125:23:BPA73012-1407:1:1101:6490:1040 1:N:0:16
GGGGGGCCAACTTCGTCGAGTACGCTCAATTATTAAGATCGGAAG
+
:,,FFFFFFFF,:FF:FFFFFFFFF,FFFFFFFFFFFFFFFFFFF
@FS10000125:23:BPA73012-1407:1:1101:6740:1040 1:N:0:16
GGGGTAGCAACTTCGTCGAGTACGCTCAACTTATGAGATCGGAAG
+
FFFFFFFFFFF::FF:FFFFFFFFF,FFFFFFFFFFFFFFFFFFF
@FS10000125:23:BPA73012-1407:1:1101:7030:1040 1:N:0:16
GTTGTCTTAACTTCGTCGAGTACGCTCAAGTCCACAGATCGGAAG
+
,,F,FFFF:FFF::F:FF:FFFFFF,FFFFFFFFF::FFF:F:::
@FS10000125:23:BPA73012-1407:1:1101:7840:1040 1:N:0:16
GGGGCGAACTTCGTCGAGTACGCTCAAATTAAAAGATCGGAAGAG
+
F,,,:,:FFF:FFFFFFFFF:FFFFFF::FFF:FFFF:FFFFFF:
@FS10000125:23:BPA73012-1407:1:1101:7860:1040 1:N:0:16
GGGGGGTTAACTTCGTCGAGTACGCTCAAACTAATAGATCGGAAG
+
FFFFFF,,F::FFF,FF,F::,F,:FFF:,,FF,FFF,:FF,FF,
@FS10000125:23:BPA73012-1407:1:1101:8330:1040 1:N:0:16
GGGGATCAAACTTCGTCGAGTACGCTCAAGTTCGTAGATCGGAAG
+
FFFFF,FFF:FF::F:FF:FFF:FF,:FF::,,F,FFFFFFFFFF
@FS10000125:23:BPA73012-1407:1:1101:8930:1040 1:N:0:16
GGGGGTTAAACTTCGTCGAGTACGCTCAACAGGTAAGATCGGAAG
+
FFFFFFFFFFF::FF:FFFFFFFFF,FFFFFFFFFFFFFFFFFFF
@FS10000125:23:BPA73012-1407:1:1101:9080:1040 1:N:0:16
GGGCCTCAACTTCGTCGAGTACGCTCAAATATTCAGATCGGAAGA
+
FFF,,,FFFFFFFFFFFFFFFFFFFFFFF,::F,FFFFFFFFFFF
@FS10000125:23:BPA73012-1407:1:1101:9520:1040 1:N:0:16
GGGGCTGCAACTTCGTCGAGTACGCTCAAGGTTAGAGATCGGAAG
+
F,,::F,:F::FFF,FF,F:F,F,FF:FF::FFFFF:FF:,,,F,
@FS10000125:23:BPA73012-1407:1:1101:10100:1040 1:N:0:16
GGGCCGCAACTTCGTCGAGTACGCTCAATTGTCCAGATCGGAAGA
+
FFFFFFFFFF,,FFFFFFFFFFFFFFF,FFFFFFFFFFFFFFFFF
@FS10000125:23:BPA73012-1407:1:1101:10580:1040 1:N:0:16
GGGGTCGTATCTTCGTCGAGTACGCTCAAACGCTAAGATCGGAAG
+
FFFFFFFFFFF:FFFFFFF,F:FFFFFFFFFFFFFFFFFFFFFFF
@FS10000125:23:BPA73012-1407:1:1101:10810:1040 1:N:0:16
GGGGCTTGAACTTCGTCGAGTACGCTCAAATATCAAGATCGGAAG
+
F,,F,,FFFFFF:FF:FFF:FFFFF,FFF:FF,FFFFFFFFFFFF
@FS10000125:23:BPA73012-1407:1:1101:11110:1040 1:N:0:16
CTTGATTAAACTTCGTCGAGTACGCTCAAGCACTAAGATCGGAAG
+
,FF,FFFFFFFF::F:FF,:FF:FF:FFFFFFFFF::FFF,,::,
@FS10000125:23:BPA73012-1407:1:1101:12220:1040 1:N:0:16
GGGGTATAAACCTCGTCGAGTACGCTCAATCGTTCAGATCGGAAG
+
FFFFFF,FFFFFFFFFFFF,FFFFFFFFFFFFFF:FFFFFFFFFF
@FS10000125:23:BPA73012-1407:1:1101:12260:1040 1:N:0:16
GGGGCAAAACTTCGTCGAGTACGCTCAAGGTTATAGATCGGAAGA
+
FFFFFFFFFF,,FFFFFFFFFFFFFFFFFFFFFFFFFFFFFFFFF
@FS10000125:23:BPA73012-1407:1:1101:13660:1040 1:N:0:16
GGGGGTATAACTTCGTCGAGTACGCTCAACTCATAAGATCGGAAG
+
FFFFFFFFFF:::FF,FFFFFFFFF,FFFFFFFFFFFFFFFFFFF
@FS10000125:23:BPA73012-1407:1:1101:14320:1040 1:N:0:16
GGGGGTTGAACTTCGTCGAGTACGCTCAAAAAAAAAGATCGGAAG
+
F::FFFFFFFF,:FF:FFFFFFFFF,FFFFFFFFFFFFFFFFFFF
@FS10000125:23:BPA73012-1407:1:1101:15620:1040 1:N:0:16
GGGGGCCCAACTTCGTCGAGTACGCTCAAGTCCTTAGATCGGAAG
+
F::FFFFFFF:,,FF,FFF,FFFFF,FFFFFFFFFFFFFFFFFFF
@FS10000125:23:BPA73012-1407:1:1101:1410:1050 1:N:0:16
GGGGGAAAAACTTCGTCGAGTACGCTCAAGTTGCTAGATCGGAAG
+
FFFFFFFFFFF::FF:FFFFFFFFF:FFFFFFFFFFFFFFFFFFF
@FS10000125:23:BPA73012-1407:1:1101:2200:1050 1:N:0:16
GGGCATGAACTTCGTCGAGTACGCTCAATAGTATAGATCGGAAGA
+
FFFFFFFFFF:,FFFFFFFFFFFFFFF,FFFFFFFFFFFFFFFFF
@FS10000125:23:BPA73012-1407:1:1101:2270:1050 1:N:0:16
GGGGAGCAAACTTCGTCGAGTACGCTCAAAAAAATAGATCGGAAG
+
FF:FFFFFFFF,:FF:FFFFFFFFF,FFFFFFFFFFFFFFFFFFF
@FS10000125:23:BPA73012-1407:1:1101:2790:1050 1:N:0:16
GGGGAAGTAACTTCGTCGAGTACGCTCAATTGTAGAGATCGGAAG
+
F,,FFFFFFFF,:FF:FFFFFFFFF,FFFFFFFFFFFFFFFFFFF
@FS10000125:23:BPA73012-1407:1:1101:3030:1050 1:N:0:16
GGGGGCTCAACTTCGTCGAGTACGCTCAATGGGTCAGATCGGAAG
+
F,,FFFFFFF:,,FF:FFFFFFFFF,FFFFFFFFFFFFFFFFFFF
@FS10000125:23:BPA73012-1407:1:1101:3120:1050 1:N:0:16
GGGGACCTTATAACTTCGTCGAGTACGCTCAATGAAATAGATCGG
+
FF:FFFFFFF::FFF:FF:FFFFFFFF:FFFFFFFFF,FF:,,FF
@FS10000125:23:BPA73012-1407:1:1101:3530:1050 1:N:0:16
GGGGTGGCATCTTCGTCGAGTACGCTCAAGTTAACAGATCGGAAG
+
F:,FFFFFFFF::FF,FFFFFFFFF,FFFFFFFFFFFFFFFFFFF
@FS10000125:23:BPA73012-1407:1:1101:3610:1050 1:N:0:16
GGGGAAGGAACTTCGTCGAGTACGCTCAACAGAACAGATCGGAAG
+
F:,FFFFFFF::FFF:FFFFFFFFF:FFFFFFFFFFFFFFFFFFF
@FS10000125:23:BPA73012-1407:1:1101:3620:1050 1:N:0:16
GGGGGGGGAACTTCGTCGAGTACGCTCAACGGTTTAGATCGGAAG
+
FFFFFFFFFF:::FF:FFFFFFFFF,FFFFFFFFFFFFFFFFFFF
@FS10000125:23:BPA73012-1407:1:1101:4600:1050 1:N:0:16
GGGCAGCAACTTCGTCGAGTACGCTCAATAACATTAGATCGGAAG
+
F,:,FFFFFF::FFFFFFFFFFFFFFF,FFFFFFF:FFFFFFFFF
@FS10000125:23:BPA73012-1407:1:1101:4810:1050 1:N:0:16
GGGGCTTAACTTCGTCGAGTACGCTCAAACGCAGAGATCGGAAGA
+
F,,FFFFFFF:,FFFFFFFFFFFFFFFFFFFFFFFFFFFFFFFFF
@FS10000125:23:BPA73012-1407:1:1101:4830:1050 1:N:0:16
GGGGCTTAACTTCGTCGAGTACGCTCAAGAATCCAGATCGGAAGA
+
F:,FFFFFFF::FFFFFFFFFFFFFFFFFFFFFFFFFFFFFFFFF
@FS10000125:23:BPA73012-1407:1:1101:5040:1050 1:N:0:16
GGTGTAGGAACTTCGTCGAGTACGCTCAATAAGTTAGATCGGAAG
+
,,:FFFFFFFF,:FFFFFFFFFFFF,FFFFFFFFFFFFFF:FFFF
@FS10000125:23:BPA73012-1407:1:1101:5120:1050 1:N:0:16
GGGGCTCAAACTTCGTCGAGTACGCTCAACGTTTTAGATCGGAAG
+
FFFFFFFFFF,::FF:FFFFFFFFF,FFFFFFFFFFFFFFFFFFF
@FS10000125:23:BPA73012-1407:1:1101:5220:1050 1:N:0:16
GGGGGTCTAACTTCGTCGAGTACGCTCAACCATGCAGATCGGAAG
+
FFFFFFFFFF,::FF:FFFFFFFFF,FFFFFFFFFFFFFFFFFFF
@FS10000125:23:BPA73012-1407:1:1101:5250:1050 1:N:0:16
GGGGTTAAACTTCGTCGAGTACGCTCAAACGTGAAGATCGGAAGA
+
FF:FFFFFFF,,:FF:FFFFFFFFFFFFFFFFFFFFFFFFFFFFF
@FS10000125:23:BPA73012-1407:1:1101:5660:1050 1:N:0:16
GGGGGCCTAACTTCGTCGAGTACGCTCAAAGAGAAAGATCGGAAG
+
FFFFFFFFFF:,,FF,FFFFFFFFF,FFFFFFFFFFFFFFFFFFF
@FS10000125:23:BPA73012-1407:1:1101:6640:1050 1:N:0:16
GGGATTGAACTTCGTCGAGTACGCTCAAGAAAGGAGATCGGAAGA
+
F::FFF:F:F,:F:FFF,FFFF,FFFF,FFFFFFFFF,F:,FFFF
@FS10000125:23:BPA73012-1407:1:1101:6980:1050 1:N:0:16
GGGGATCAACTTCGTCGAGTACGCTCAATACGACAGATCGGAAGA
+
FFFFFFFFFF,,FFFFFFFFFFFFFFF,FFFFFFFFFFFFFF:FF
@FS10000125:23:BPA73012-1407:1:1101:7100:1050 1:N:0:16
GGGGGTAAAACTTCGTCGAGTACGCTCAATACCTAAGATCGGAAG
+
FFFFFFFFFF:::FFFFFFFFFFFF,FFFFFFFFFFFFFFFFFFF
@FS10000125:23:BPA73012-1407:1:1101:7810:1050 1:N:0:16
GGGGGCTTAACTTCGTCGAGTACGCTCAAATATTAAGATCGGAAG
+
FFFFFFF:FFF:FFFFFFF,FFFFFFFFFF:FFFFFFFFFFFFFF
@FS10000125:23:BPA73012-1407:1:1101:7900:1050 1:N:0:16
GGGGACCAACTTCGTCGAGTACGCTCAAAATATCAGATCGGAAGA
+
FFFFFFFFFF::FFFFFFFFFFFFFFFFFFFFFFFFFFFFFFFFF
@FS10000125:23:BPA73012-1407:1:1101:7950:1050 1:N:0:16
GGGGTAGTAACTTCGTCGAGTACGCTCAACTTAATAGATCGGAAG
+
F,,FFFFFFF::FFF:FFFFFFFFF,FFFFFFFFFFFFFFFFFFF
@FS10000125:23:BPA73012-1407:1:1101:7960:1050 1:N:0:16
GGGGTAGTAACTTCGTCGAGTACGCTCAACTTAATAGATCGGAAG
+
FFFFFFFFFF:::FF:FFFFFFFFF,FFFFFFFFFFFFFFFFFFF
@FS10000125:23:BPA73012-1407:1:1101:8640:1050 1:N:0:16
GGGAACCCAACTTCGTCGAGTACGCTCAAGAATTCAGATCGGAAG
+
F:,,FFFFFFF,:FF:FFFFFFFFF,FFFFFFFFFFFFFFFFFFF
@FS10000125:23:BPA73012-1407:1:1101:8700:1050 1:N:0:16
GGGGTGCTAACTTCGTCGAGTACGCTCAATGTGAGAGATCGGAAG
+
FFFFFFFFFF:,,FF:FFFFFFFFF,FFFFFFFFFFFFFFFFFFF
@FS10000125:23:BPA73012-1407:1:1101:9160:1050 1:N:0:16
GGGGTGGTAACTTCGTCGAGTACGCTCAAGAATTAAGATCGGAAG
+
FF:FFFFFFF:::FF:FFFFFFFFF,FFFFFFFFFFFFFFFFFFF
@FS10000125:23:BPA73012-1407:1:1101:10020:1050 1:N:0:16
GGGCCTTAACTTCGTCGAGTACGCTCAAGACTGCAGATCGGAAGA
+
FFF:FFFFFF,,FFFFFFFFFFFFFFFFFFFFFFFFFFFFFFFFF
@FS10000125:23:BPA73012-1407:1:1101:10840:1050 1:N:0:16
GGGGAGTCAACTTCGTCGAGTACGCTCAAAGAATTAGATCGGAAG
+
F,:FFFFFFF:,,FF:FFFFFFFFF,FFFFFFFFFFFFFFFFFFF
@FS10000125:23:BPA73012-1407:1:1101:11120:1050 1:N:0:16
GGGGTAGGAACTTCGTCGAGTACGCTCAAGCCGTAAGATCGGAAG
+
F:FFFFFFFFF,:FF:FFFFFFFFF,FFFFFFFFFFFFFFFFFFF
@FS10000125:23:BPA73012-1407:1:1101:12340:1050 1:N:0:16
GGGGTGGTAACTTCGTCGAGTACGCTCAAGTTCTGAGATCGGAAG
+
FFFF,,:FFFF::FF:FFFFFFFFF,FFFFFFFFFFFFFFFFFFF
@FS10000125:23:BPA73012-1407:1:1101:12610:1050 1:N:0:16
GGGAGGTAACTTCGTCGAGTACGCTCAATATTAAAGATCGGAAGA
+
FF::FFFFFF,:FFFFFFFFFFFFFFF,FFFFFFFFFFFFFFFFF
@FS10000125:23:BPA73012-1407:1:1101:13050:1050 1:N:0:16
GGGGGTGGAACTTCGTCGAGTACGCTCAATATATGAGATCGGAAG
+
F::FFFFFFF::,FF:FFFFFFFFF,FFFFFFFFFFFFFFFFFFF
@FS10000125:23:BPA73012-1407:1:1101:14470:1050 1:N:0:16
GGGATAACTTCGTCGAGTACGCTCAACTAGTCAGATCGGAAGAGC
+
F,,FFFFFFF:F,FFFF:FFFF,FFFF:FFFFFFFF,FFF:FFF,
@FS10000125:23:BPA73012-1407:1:1101:15410:1050 1:N:0:16
GGGGAGTCAACTTCGTCGAGTACGCTCAACAGGACAGATCGGAAG
+
FFFFFFFFFFF,,FF,FF:FFFFFF,FFFFFFFFFFFFFFFFFFF
@FS10000125:23:BPA73012-1407:1:1101:15980:1050 1:N:0:16
GGGGGAGGTAACTTCGTCGAGTACGCTCAACGTTGCAGATCGGAA
+
FFFFFFFFFF::,:FFF,FFFF:FF:F:FFFFFFF,FFFF,FFFF
@FS10000125:23:BPA73012-1407:1:1101:1260:1060 1:N:0:16
GGGGGTGATAACTTCGTCGAGTACGCTCAAGTATAAAGATCGGAA
+
FFFFFFFFFFFF::FFF:FFFF:FFFF:FFFFFFFFFFFF,FFFF
@FS10000125:23:BPA73012-1407:1:1101:1460:1060 1:N:0:16
GGGGGTGCAACTTCGTCGAGTACGCTCAATTGGTAAGATCGGAAG
+
FFFFFFFFFFF:,FF:FFFFFFFFF,FFFFFFFFFFFFFFFF:FF
@FS10000125:23:BPA73012-1407:1:1101:1860:1060 1:N:0:16
GGGGAAGGAACTTCGTCGAGTACGCTCAAGATAGCAGATCGGAAG
+
FFFFFFFFFFF,FFFFFFFFFFFFF:FFFFFFFFFFFFFFFFFFF
@FS10000125:23:BPA73012-1407:1:1101:1910:1060 1:N:0:16
GGGGCTGAAACTTCGTCGAGTACGCTCAAGACCAGAGATCGGAAG
+
F,,FFFFFFFF,:FF:FFFFFFFFF,FFFFFFFFFFFFFFFFFFF
@FS10000125:23:BPA73012-1407:1:1101:2620:1060 1:N:0:16
GGGGTCTGAATTTCGTCGAGTACGCTCAATGGGCCAGATCGGAAG
+
FFFF:FFFFF:,:FF:FFFFFFFFF,FFFFFFFFFFFFFFFFFFF
@FS10000125:23:BPA73012-1407:1:1101:3040:1060 1:N:0:16
GGGGGGCCCAACTTCGTCGAGTACGCTCAAATCCCTAGATCGGAA
+
F:,FFFFFFF::,:FFF:FFFF:FF:F:FFFFFFF:FFFF,FFFF
@FS10000125:23:BPA73012-1407:1:1101:3800:1060 1:N:0:16
GGGGGCAAAATTTCGTCGAGTACGCTCAAATGAAAAGATCGGAAG
+
FF,FFFFFFF:::FF,FFFFFFFFF,FFFFFFFFFF:FFF:FFFF
@FS10000125:23:BPA73012-1407:1:1101:4250:1060 1:N:0:16
GGGAGACAACTTCGTCGAGTACGCTCAACAATCAAGATCGGAAGA
+
F,,,FFFFFF::FFFFFFFFFFFFFFFFFFFFFFFFFFFFFFFFF
@FS10000125:23:BPA73012-1407:1:1101:4490:1060 1:N:0:16
GGGGAATAAACTTCGTCGAGTACGCTCAAATAAAGAGATCGGAAG
+
FFFFFFFFFF::,FF:FFFFFFFFF,FFFFFFFFFFFFFFFFFFF
@FS10000125:23:BPA73012-1407:1:1101:5410:1060 1:N:0:16
GGGGTACGATCTTCGTCGAGTACGCTCAAAACACAAGATCGGAAG
+
F,,FF,FFF,FF,:F,FF:FFFFFF,FFF,,FF,FFFFFFFFFFF
@FS10000125:23:BPA73012-1407:1:1101:5660:1060 1:N:0:16
GGGGGCTGATCTTCGTCGAGTACGCTCAATGGTTAAGATCGGAAG
+
FFFFFFFFFFF::FF:FFFFFFFFF,FFFFFFFFFFFFFFFFFFF
@FS10000125:23:BPA73012-1407:1:1101:5730:1060 1:N:0:16
GGGGAGGCAACTTCGTCGAGTACGCTCAAAGATAGAGATCGGAAG
+
F,,FFFFFFF:,,FF:FFFFFFFFF,FFFFFFFFFFFFFFFFFFF
@FS10000125:23:BPA73012-1407:1:1101:6320:1060 1:N:0:16
GGGGAGTTAACTTCGTCGAGTACGCTCAACATAAAAGATCGGAAG
+
F::FFFFFFF:,:FF:FFFFFFFFF,FFFFFFFFFFFFFFFFFFF
@FS10000125:23:BPA73012-1407:1:1101:6500:1060 1:N:0:16
GGGCAACAACTTCGTCGAGTACGCTCAAACGCAGAGATCGGAAGA
+
FFFF,FFFFFF:FFFFFFFFFFFFFFFFFFFFF:FFFFFFFFFFF
@FS10000125:23:BPA73012-1407:1:1101:7610:1060 1:N:0:16
GGGGGCACAACTTTCGTCGAGTACGCTCAAAGAGATAGATCGGAA
+
FFFFFFFFFF:,,,FFF:FFFF:FFFF:FFFFFFF,FFFF,FFFF
@FS10000125:23:BPA73012-1407:1:1101:7740:1060 1:N:0:16
GGGGACAACCTTCGTCGAGTACGCTCAAGCTACGAGATCGGAAGA
+
FFFFFFFFFF::FFFFFFFFFFFFFFFFFFFFFFFFFFFFFFFFF
@FS10000125:23:BPA73012-1407:1:1101:7780:1060 1:N:0:16
GGGGAGTAAACTTCGTCGAGTACGCTCAAATATACAGATCGGAAG
+
FFFFFFFFFF:,:FF,FFFFFFFFF,FFFFFFFFFFFFFFFFFFF
@FS10000125:23:BPA73012-1407:1:1101:8130:1060 1:N:0:16
GGGGTGGAAACTTCGTCGAGTACGCTCAAGACGCGAGATCGGAAG
+
F::FFFFFFF:::FF:FFFFFFFFF:FFFFFFFFFFFFFFFFFFF
@FS10000125:23:BPA73012-1407:1:1101:8210:1060 1:N:0:16
GGGGAGGCTTAACTTCGTCGAGTACGCTCAATTTATTAGATCGGA
+
FFFFF:FF:FFFF:FFFF:,FFFFFFFFFFFFFFF::FFFF,FFF
@FS10000125:23:BPA73012-1407:1:1101:8590:1060 1:N:0:16
GGGGGTAGAACTTCGTCGAGTACGCTCAAAAACGGAGATCGGAAG
+
FFFFFFFFFFF,:FF:FFFFFFFFF,FFFFFFFFFFFFFFFFFFF
@FS10000125:23:BPA73012-1407:1:1101:8600:1060 1:N:0:16
GGGGCATGAACTTCGTCGAGTACGCTCAACATAGAAGATCGGAAG
+
FFFFFFFFFFF,:FF:FFFFFFFFF,FFFFFFFFFFFFFFFFFFF
@FS10000125:23:BPA73012-1407:1:1101:8640:1060 1:N:0:16
GGGGTCCAACTTCGTCGAGTACGCTCAAGATGCCAGATCGGAAGA
+
FFFFFFFFFF,,FFFFFFFFFFFFFFFFFFFFFFFFFFFFFFFFF
@FS10000125:23:BPA73012-1407:1:1101:8740:1060 1:N:0:16
GGGGGAAAACTTCGTCGAGTACGCTCAATTGAGTAGATCGGAAGA
+
FFFFFFFFFF,,FFFFFFFFFFFFFFF,FFFFFFFFFFFFFFFFF
@FS10000125:23:BPA73012-1407:1:1101:9000:1060 1:N:0:16
GGGGGTTCAACTTCGTCGAGTACGCTCAAGGTTTGAGATCGGAAG
+
FFFFFFFFFF:,:FF:FFFFFFFFF,FFFFFFFFFFFFFFFFFFF
@FS10000125:23:BPA73012-1407:1:1101:9650:1060 1:N:0:16
GGGGGTTCAACTTCGTCGAGTACGCTCAAATCACTAGATCGGAAG
+
F,:FFFFFFF:,,FF:FFFFFFFFF,FFFFFFFFFFFFFFFFFFF
@FS10000125:23:BPA73012-1407:1:1101:10260:1060 1:N:0:16
GGGGGATCAACTTCGTCGAGTACGCTCAAGAGGATAGATCGGAAG
+
FFFFFFFFFF:,:FF,FFFFFFFFF,FFFFFFFFFFFFFFFFFFF
@FS10000125:23:BPA73012-1407:1:1101:10480:1060 1:N:0:16
GGGGCCGAAACTTCGTCGAGTACGCTCAATTATATAGATCGGAAG
+
FFFFFF,FF:FF:,F,FF:FFF:FF,:FF,:F,F,:FFFFFFFFF
@FS10000125:23:BPA73012-1407:1:1101:11220:1060 1:N:0:16
GGGGGTTGAACTTCGTCGAGTACGCTCAACGGTATAGATCGGAAG
+
FFFFFFFFFF::,FF,FFFFFFFFF,FFFFFFFFFFFFFFFFFFF
@FS10000125:23:BPA73012-1407:1:1101:11650:1060 1:N:0:16
GGGGACTAAACTTCGTCGAGTACGCTCAAATTGTCAGATCGGAAG
+
FFFFFFFFFF:,,FF,FFFFFFFFF,FFFFFFFFFFFFFFFFFFF
@FS10000125:23:BPA73012-1407:1:1101:11860:1060 1:N:0:16
GGGGGCTGAACTTCGTCGAGTACGCTCATAACTTGAGATCGGAAG
+
FFF,FF,,F,:::F,FF:F:,,F,:FFF,FFFF::FF:,FF:FF:
@FS10000125:23:BPA73012-1407:1:1101:12040:1060 1:N:0:16
GGAGGCCCAACTTCGTCGAGTACGCTCAAACCAATAGATCGGAAG
+
:,,F:FFFFFF:,FF:FFFFFFFFF,FFFFFFFFFFFFFFFFFFF
@FS10000125:23:BPA73012-1407:1:1101:12060:1060 1:N:0:16
GGGTAGCAACTTCGTCGAGTACGCTCAACCAATGAGATCGGAAGA
+
FFF:FFFFFF::FFFFFFFFFFFFFFFFFFFFFFFFFFFFFFFFF
@FS10000125:23:BPA73012-1407:1:1101:12190:1060 1:N:0:16
GATGCTTAACTTCGTCGAGTACGCTCAAGTGGACAGATCGGAAGA
+
,,F:FF:FFFFFFFFFFFFFFFFFFFFF:F::FFFFFFFFF:FF:
@FS10000125:23:BPA73012-1407:1:1101:12410:1060 1:N:0:16
GGAGGTCCAACTTCGTCGAGTACGCTCAACACCAAAGATCGGAAG
+
:,,F:FFFFFF::FF,FFFFFFFFF,FFFFFFFFFFFFFF:FFFF
@FS10000125:23:BPA73012-1407:1:1101:13420:1060 1:N:0:16
GGGGGTTCAACTTCGTCGAGTACGCTCAAGATCTAAGATCGGAAG
+
FFFFFFFFFFF,,FF,FFFFFFFFF,FFFFFFFFFFFFFFFFFFF
@FS10000125:23:BPA73012-1407:1:1101:13860:1060 1:N:0:16
GGGGTGGAACTTCGTCGAGTACGCTCAATGTCAGAGATCGGAAGA
+
FFFFFFFFFF,:FFFFFFFFFFFFFFF:FFFFFFFFFFFFFFFFF
@FS10000125:23:BPA73012-1407:1:1101:13930:1060 1:N:0:16
GGGGTGGGATCTTCGTCGAGTACGCTCAAATCCAAAGATCGGAAG
+
FFFFFFFFFFF:,:F,FF:,FFFFF,FFFFFFFFFFFFFFFFFFF
@FS10000125:23:BPA73012-1407:1:1101:13970:1060 1:N:0:16
GGGGACATAACTTCGTCGAGTACGCTCAAAAAATCAGATCGGAAG
+
FFFFFFF:FFF::FF,FFFFFFFFF,FFF::FFFFFFFFFFFFFF
@FS10000125:23:BPA73012-1407:1:1101:14030:1060 1:N:0:16
GGGGGCAAAACTTCGTCGAGTACGCTCAAAGTGTAAGATCGGAAG
+
FF:FFFFFFFF,:FF,FFFFFFFFF,FFFFFFFFFFFFFFFFFFF
@FS10000125:23:BPA73012-1407:1:1101:15540:1060 1:N:0:16
GGGTAGATCCTTCGTCGAGTACGCTCAAACGTGAAGATCGGAAGA
+
FFFFFFFFFF,,FFFFFFFFFFFFFFFFFFFFFFFFFFFFFFFFF
@FS10000125:23:BPA73012-1407:1:1101:16260:1060 1:N:0:16
GGGGTGCCAACTTCGTCGAGTACGCTCAACAATCCAGATCGGAAG
+
FFFFFFFFFFF,:FF:FFFFFFFFF,FFFFFFFFFFFF:FFF:FF
@FS10000125:23:BPA73012-1407:1:1101:1340:1070 1:N:0:16
GGGGGCATAACTTCGTCGAGTACGCTCAAACAATAAGATCGGAAG
+
FFFFFFFFFFF,:FF:FFFFFFFFF,FFFFFFFFFFFFFFFFFFF
@FS10000125:23:BPA73012-1407:1:1101:1810:1070 1:N:0:16
GGGGGGATAACTTCGTCGAGTACGCTCAATGCCATAGATCGGAAG
+
F:,FFFFFFFF,:FFFFFFFFFFFF,FFFFFFFFFFFFFFFFFFF
@FS10000125:23:BPA73012-1407:1:1101:2160:1070 1:N:0:16
GGGGGTTCACTTCGTCGAGTACGCTCAATTAGGAAGATCGGAAGA
+
FF:FF,F,FFFFFFFFFFFFFFFFFFFFF:FF,,FFFFFFFFFFF
@FS10000125:23:BPA73012-1407:1:1101:2570:1070 1:N:0:16
GGGTGCAAACTTCGTCGAGTACGCTCAAATAGAGAGATCGGAAGA
+
F,,:FFFFFF:,FFFFFFFFFFFFFFF:FFFFFFFFFFFFF:FFF
@FS10000125:23:BPA73012-1407:1:1101:2740:1070 1:N:0:16
GGGGCCGCAACTTCGTCGAGTACGCTCAAGGTGACAGATCGGAAG
+
FF:FFFFFFFF::FF:FFFFFFFFFFFFFFFFFFFFFFFFFFFFF
@FS10000125:23:BPA73012-1407:1:1101:3050:1070 1:N:0:16
GGGGATAGAACTTCGTCGAGTACGCTCAAGCCATTAGATCGGAAG
+
F:,FFFFFFF:,:FF:FFFFFFFFF,FFFFFFFFFFFFFFFFFFF
@FS10000125:23:BPA73012-1407:1:1101:3650:1070 1:N:0:16
GGGCACCAACTTCGTCGAGTACGCTCAATCTATGAGATCGGAAGA
+
F:,,FFFFFFF:FFFFFFFFFFFFFFFFFFFFFFFFFFFFFFFFF
@FS10000125:23:BPA73012-1407:1:1101:3710:1070 1:N:0:16
GGTGTAAACTTCGTCGAGTACGCTCAACTTGAGAGATCGGAAGAG
+
F,,FFFFFFFFFF:FFFF:FFFFFFFF:FFFFFFFF,FFF,FFFF
@FS10000125:23:BPA73012-1407:1:1101:4830:1070 1:N:0:16
GATGCCTCAACTTCGTCGAGTACGCTCAAAACATCAGATCGGAAG
+
,,,FFFFFFFFFF:FFFFF,FFFFF:FFFFFFFFF,FFFF:FFF:
@FS10000125:23:BPA73012-1407:1:1101:4890:1070 1:N:0:16
GATGTATGAACTTCGTCGAGTACGCTCAAATCGGGAGATCGGAAG
+
:,FFFFFFFFFF:FF:FFFFFFFFF,FFFFFFFFF:FFFFFFFFF
@FS10000125:23:BPA73012-1407:1:1101:5190:1070 1:N:0:16
GATCGTTCAACTTCGTCGAGTACGCTCAAAGTATAAGATCGGAAG
+
,,F:,:,:F:FFFF:FF:F:F:FFFFFF,FFFFFFFFFFFF::F,
@FS10000125:23:BPA73012-1407:1:1101:5660:1070 1:N:0:16
GGGAAGAAACTTCGTCGAGTACGCTCAAATACGCAGATCGGAAGA
+
FFF:FFFFFF::FFFFFFFFFFFFFFFFFFFFFFFFFFFFFFFFF
@FS10000125:23:BPA73012-1407:1:1101:5810:1070 1:N:0:16
GGGGTCAAACTTCGTCGAGTACGCTCAAAATTAGAGATCGGAAGA
+
FF:FFFFFFF:,FFFFFFFFFFFFFFF:FFFFFFFFFFFFFFFFF
@FS10000125:23:BPA73012-1407:1:1101:6490:1070 1:N:0:16
GGGCGGAAACTTCGTCGAGTACGCTCAATGATCTAGATCGGAAGA
+
FF:FFFFFFFF,FFFFFFFFFFFFFFF:FFFFFFFFFFFFFFFFF
@FS10000125:23:BPA73012-1407:1:1101:6760:1070 1:N:0:16
GGGGATTTAACTTCGTCGAGTACGCTCAAAATTATAGATCGGAAG
+
FFFFFFF,F:FF::F:FF:FFFFFF,FFFFFFF,,FFFFFFFFFF
@FS10000125:23:BPA73012-1407:1:1101:6770:1070 1:N:0:16
GGTGTGGCAATTTCGTCGAGTACGCTCAACATTAGAGATCGGAAG
+
FF,::,FFFF:,:FF,FF:,FFFFF,FFFFFFF:FF:FFF:FFFF
@FS10000125:23:BPA73012-1407:1:1101:7280:1070 1:N:0:16
GGGGTATCAACTTCGTCGAGTACGCTCAATGGTCTAGATCGGAAG
+
F:,FFFFFFFF,,FF:FFFFFFFFF,FFFFFFFFFFFFFFFFFFF
@FS10000125:23:BPA73012-1407:1:1101:7430:1070 1:N:0:16
GTTGGTAGAACTTCGTCGAGTACGCTCAAGTCAAGAGATCGGAAG
+
:,F:,:F:FFFFF:F:F:FFFF:FF:F:FFFFFFF:FFFF:FFFF
@FS10000125:23:BPA73012-1407:1:1101:7870:1070 1:N:0:16
GGGGGAACAACTTCGTCGAGTACGCTCAATGCTTGAGATCGGAAG
+
FF:FFFFFFF:,:FF:FFFFFFFFF,FFFFFFFFFFFFFFFFFFF
@FS10000125:23:BPA73012-1407:1:1101:8280:1070 1:N:0:16
GGGGAAGTAACTTCGTCGAGTACGCTCAACGGCTGAGATCGGAAG
+
FFFFFFFFFFFFFFFFFFFFFFFFF:FFFFFFFFFFFFFFFFFFF
@FS10000125:23:BPA73012-1407:1:1101:8350:1070 1:N:0:16
GGGGGTCTAACTTCGTCGAGTACGCTCAAATTAAAAGATCGGAAG
+
F::FFFFFFFF::FF:FFFFFFFFF,FFFFFFFFFFFFFFFFFFF
@FS10000125:23:BPA73012-1407:1:1101:8860:1070 1:N:0:16
GGGGCTCCAACTTCGTCGAGTACGCTCAAGAACAGAGATCGGAAG
+
FFFFFFFFFFF,:FF:FFF,FFFFF:FFFFFFFFFFFFFFFFFFF
@FS10000125:23:BPA73012-1407:1:1101:9440:1070 1:N:0:16
GGGGGTTAAACTTCGTCGAGTACGCTCAAGAGTAGAGATCGGAAG
+
F::FFFFFFFF::FF:FFFFFFFFF,FFFFFFFFFFFFFFFFFFF
@FS10000125:23:BPA73012-1407:1:1101:9520:1070 1:N:0:16
GGGGGTTAAACTTCGTCGAGTACGCTCAAGGTTCAAGATCGGAAG
+
F,,FFFFFFFF::FF:FFFFFFFFF,FFFFFFFFFFFFFFFFFFF
@FS10000125:23:BPA73012-1407:1:1101:10610:1070 1:N:0:16
GGGGGCACAACTTCGTCGAGTACGCTCAAAGTTCCAGATCGGAAG
+
F,,F:FFFFF:,,FF:FFFFFFFFF,FFFFFFFFFFFFFFFFFFF
@FS10000125:23:BPA73012-1407:1:1101:11480:1070 1:N:0:16
GGAGGGGCAACTTCGTCGAGTACGCTCAAATATTAAGATCGGAAG
+
,,,F:FFFFFF::FF:FFFFFFFFF,FFFFFFFFFFFFFFFFFFF
@FS10000125:23:BPA73012-1407:1:1101:12390:1070 1:N:0:16
GATGACAACTTCGTCGAGTACGCTCAACCGAACAGATCGGAAGAG
+
,,F::FFFFFFFF,FFFF,FFFFFFFF::FFFFFFF,FFF,FF:,
@FS10000125:23:BPA73012-1407:1:1101:12490:1070 1:N:0:16
GGTGATGCAACTTCGTCGAGTACGCTCAAAGCCAAAGATCGGAAG
+
,,,::FFFFFF::FF:FFFFFFFFF,FFFFFFFFFFFFFF:FFFF
@FS10000125:23:BPA73012-1407:1:1101:13370:1070 1:N:0:16
GGGGATTAACTTCGTCGAGTACGCTCAAGGGAACAGATCGGAAGA
+
:,,FFFFFFF:,FFFFFFFFFFFFFFFFFFFFFFFFFFFFFFFFF
@FS10000125:23:BPA73012-1407:1:1101:13720:1070 1:N:0:16
GGGGATGGAACTTCGTCGAGTACGCTCAAAGGACGAGATCGGAAG
+
FF:FFFFFFFF,:FF,FF:FFFFFF,FFFFFFFFFFFFFFFFFFF
@FS10000125:23:BPA73012-1407:1:1101:14970:1070 1:N:0:16
GGGGAACTTCGTCGAGTACCCTCAAAGGTAGAGATCGGAAGAGCA
+
FFFFFFFFFFF,FFFFFF,,FFFFFFFFFFFFFFF,FFFFFFF,F
@FS10000125:23:BPA73012-1407:1:1101:15090:1070 1:N:0:16
GGGGGTAAAAACTTCGTCGAGTACGCTCAACCTGATAGATCGGAA
+
FFFFFFFFFFFF,,FFF,FFFF:FFFF:FFFFFFF:FFFF,FFFF
@FS10000125:23:BPA73012-1407:1:1101:15340:1070 1:N:0:16
GGGGCAACAACTTCGTCGAGTACGCTCAAAGGAATAGATCGGAAG
+
FF:FFFFFFFF,,FF,FFFFFFFFF,FFFFFFFFFFFFFFFFFFF
@FS10000125:23:BPA73012-1407:1:1101:1050:1080 1:N:0:16
GGGGCCCGAACTTCGTGGAGTACGCTCAAAGATCCAGATCGGAAG
+
FF:FFFFFFFF::FFFFFF:FFFFF:FFFFFFFFFFFFFFF:FFF
@FS10000125:23:BPA73012-1407:1:1101:2140:1080 1:N:0:16
GGGGGAGTAACTTCGTCGAGTACGCTCAAATTGTGAGATCGGAAG
+
FFFFFFFFFF:,:FF:FFFFFFFFF,FFFFFFFFFFFFFFFFFFF
@FS10000125:23:BPA73012-1407:1:1101:2220:1080 1:N:0:16
GGGGTAACTTCGTCGAGTACGCTCAAAAGTTAAGATCGGAAGAGC
+
FF:FFFFFFFFF:FFFF:FFFF:FFF::FF:FFFFF,FFFFFFF,
@FS10000125:23:BPA73012-1407:1:1101:2430:1080 1:N:0:16
GATGACGTAACTTCGTCGAGTACGCTCAAATAGTGAGATCGGAAG
+
:,::FFFFFFFF::F:FF:FFFFFF,FFFFFFFFFFFFFFF:FFF
@FS10000125:23:BPA73012-1407:1:1101:2480:1080 1:N:0:16
GGGGAAAGAACTTCGTCGAGTACGCTCAATGCATCAGATCGGAAG
+
FFFFFFFFFFF,,FF:FFFFFFFFF,FFFFFFFFFFFFFFFFFFF
@FS10000125:23:BPA73012-1407:1:1101:3320:1080 1:N:0:16
GGGGTTGAACTTCGTCGAGTACGCTCAAACTACTAGATCGGAAGA
+
FFFFFFFFFF:,FFFFFFFFFFFFFFF:FFFFFFFFFFFFFFFFF
@FS10000125:23:BPA73012-1407:1:1101:4190:1080 1:N:0:16
GGGGTTGCAACTTCGTCGAGTACGCTCAATCCTGTAGATCGGAAG
+
F:,FFFFFFF:,:FF:FFFFFFFFF,FFFFFFFFFFFFFFFFFFF
@FS10000125:23:BPA73012-1407:1:1101:5590:1080 1:N:0:16
GTTGAGCCAACTTCGTCGAGTACGCTCAATAGGTGAGATCAGAAG
+
,,FFFFFFFFFF::F:FF::FFFFF,FFFFFFFFF:,FFF,::::
@FS10000125:23:BPA73012-1407:1:1101:6220:1080 1:N:0:16
GGGGAAAGAACTTCGTCGAGTACGCTCAAGTGAATAGATCGGAAG
+
FFFFF,::FFF:FFFFFFF,FFFFFFFF,:F:FFFFFFFFFFFFF
@FS10000125:23:BPA73012-1407:1:1101:6320:1080 1:N:0:16
GGGGATTTAACTTCGACGAGTACGCTCAAATGGAGAGATCGGAAG
+
F::FFFFFFFF,:FFFFFFFFFFFF,FFFFFFFFFFFFFFFFFFF
@FS10000125:23:BPA73012-1407:1:1101:8190:1080 1:N:0:16
GGGGAGGCTTAACTTCGTCGAGTACGCTCAATTTATTAGATCGGA
+
FFFFFFFFFFF:::FFF:,,FF:FFFFFFFFFFFF:,FFF:,FFF
@FS10000125:23:BPA73012-1407:1:1101:8940:1080 1:N:0:16
GGGGGCTAAACTTCGTCGAGTACGCTCAATAGGTGAGATCGGAAG
+
F:FF,F:FFF:,:F:FFFFFF:FFF:FFFFFFFF:FFFFFFFFFF
@FS10000125:23:BPA73012-1407:1:1101:9230:1080 1:N:0:16
GGGGAGCAAACCTCGTCGAGTACGCTCAAAGCCGTAGATCGGAAG
+
F::FFFFFFFFF,FF:FFFFFFFFF,FFFFFFFFFFFFFFFFFFF
@FS10000125:23:BPA73012-1407:1:1101:9720:1080 1:N:0:16
GGGGTCTGATCTTCGTCGAGTACGCTCAACGGGATAGATCGGAAG
+
F,:F:FFFFFF::FFFFFF,FFFFF,FFFFFFFFFFFFFFFFFFF
@FS10000125:23:BPA73012-1407:1:1101:10280:1080 1:N:0:16
GGGGCTACAACTTCGTCGAGTACGCTCAATAGTAAAGATCGGAAG
+
F,,FFF,FFFFFFFFFFFF:FFFFFFFFF::FF:FFFFFFFFFF:
@FS10000125:23:BPA73012-1407:1:1101:10570:1080 1:N:0:16
GGGGAACGAACTTCGTCGAGTACGCTCAAATAATAAGATCGGAAG
+
F,:FFFFFFFF,:FF:FFFFFFFFF,FFFFFFFFFFFFFFFFFFF
@FS10000125:23:BPA73012-1407:1:1101:10920:1080 1:N:0:16
GGGGCCGTAACTTCGTCGAGTACGCTCAATGGTCGAGATCGGAAG
+
FFFFFFFFFFF,:FF:FFFFFFFFF,FFFFFFFFFFFFFFFFFFF
@FS10000125:23:BPA73012-1407:1:1101:11340:1080 1:N:0:16
GGGGCATTAACTTTCGTCGAGTACGCTCAAAACGAGAGATCGGAA
+
FFFFFFFFFF:,,,FFF:FFFF:FFFF:FFFFFFFFFFFF,FFFF
@FS10000125:23:BPA73012-1407:1:1101:12620:1080 1:N:0:16
GGGACACTTTTTTCCTTCACTACGCTCTTTCTTTTTGATCCATTT
+
FFF:FF,FF:FFF:,,FF,F:,:FF,FF,,,:,:::FF::F,F:,
@FS10000125:23:BPA73012-1407:1:1101:13630:1080 1:N:0:16
GGGGGGGTAACTTCGTCGAGTACGCTCAATAAACCAGATCGGAAG
+
:,,F:F:FFFF,:FF:FFFFFFFFF,FFFFFFFFFFFFFFFFFFF
@FS10000125:23:BPA73012-1407:1:1101:13890:1080 1:N:0:16
GGGGCCATAACTTCGTCGAGTACGCTCAATTTTTAAGATCGGAAG
+
FFFF:FF:FFFF::F:FF:FFFFFF,FFF,,,:,FFFFFF:FFFF
@FS10000125:23:BPA73012-1407:1:1101:14230:1080 1:N:0:16
GGGCAACTTCGTCGAGTACGCTCAAGATTACAGATCGGAAGAGCA
+
FFFFFFFFFFF:FFFFFF,,FFFFFFF:FFFFFFF,FFFFFFF,,
@FS10000125:23:BPA73012-1407:1:1101:15570:1080 1:N:0:16
GGGGTAGGAACTTCGTCGAGTACGCTCAATTTGTAAGATCGGAAG
+
F::FFFFFFFF,,FF,FFFFFFFFF,FFFFFFFFFFFFFFFFFFF
@FS10000125:23:BPA73012-1407:1:1101:15820:1080 1:N:0:16
GGGGTCACAACTTCGTCGAGTACGCTCAACAAATAAGATCGGAAG
+
FFFF:FFFFF:,,FF,FFFFFFFFF,FFFFFFFFFFFFFFFFFFF
@FS10000125:23:BPA73012-1407:1:1101:1120:1090 1:N:0:16
GGGGTCGAAACTTCGTCGAGTACGCTCAAACGAAAAGATCGGAAG
+
FFFFFFFFFF:F:FFFFFFFFFFFF:FFFFFFFFFFFFFFFFFFF
@FS10000125:23:BPA73012-1407:1:1101:1570:1090 1:N:0:16
GGGACAAAACTTCGTCGAGTACGCTCAATTAATAAGATCGGAAGA
+
FF:FFFFFFFF:FFFFFFFFFFFFFFF:FFFFFFFFFFFFF:FFF
@FS10000125:23:BPA73012-1407:1:1101:1620:1090 1:N:0:16
GGGGTATAAACTTCGTCGAGTACGCTCAAAACTAAAGATCGGAAG
+
FFFFFFFFFFF::FF:FFFFFFFFF,FFFFFFFFFFFFFFFFFFF
@FS10000125:23:BPA73012-1407:1:1101:1680:1090 1:N:0:16
GGGGCTGGAACTTCGTCGAGTACGCTCAAACGATAAGATCGGAAG
+
FFFFFFFFFF::FFF:FFFFFFFFF,FFFFFFFFFFFFFFFFFFF
@FS10000125:23:BPA73012-1407:1:1101:1730:1090 1:N:0:16
GGGGATTAAACTTCGTCGAGTACGCTCAAGATGTTAGATCGGAAG
+
FF:FFFFFFFF::FF:FFFFFFFFF:FFFFFFFFFFFFFFFFFFF
@FS10000125:23:BPA73012-1407:1:1101:3200:1090 1:N:0:16
GGGGTCAGAACTTCGTCGAGTACGCTCAAGTTATAAGATCGGAAG
+
FF,FFFFFFF::,FFFFFFFFFFFF,FFFFFFFFFFFFFFF,FFF
@FS10000125:23:BPA73012-1407:1:1101:3310:1090 1:N:0:16
GGGGCGGAACTTCGTCGAGTACGCTCAATGTCGTAGATCGGAAGA
+
FF:FFFFFFF::FFFFFFFFFFFFFFF,FFFFFFFFFFFFFFFFF
@FS10000125:23:BPA73012-1407:1:1101:4210:1090 1:N:0:16
GGGAGGAAACTTCGTCGAGTACGCTCAAATAGATAGATCGGAAGA
+
FFFFFFFFFFF:FFFFFFFFFFFFFFF:FFFFFFFFFFFFFFFFF
@FS10000125:23:BPA73012-1407:1:1101:4410:1090 1:N:0:16
GGGGAAACTTCGTCGAGTACGCTCAAGGCAAAAGATCGGAAGAGC
+
F,,FFF,F:F:FFFFFFFF,FF,F:FFFFF,F,FF:,:FFFFFF,
@FS10000125:23:BPA73012-1407:1:1101:4600:1090 1:N:0:16
GGGGGTTCAACTTCGTCGAGTACGCTCAAAATTTAAGATCGGAAG
+
FFFFFFFFFF,,,FF:FFFFFFFFF,FFFFFFFFFFFFFFFFFFF
@FS10000125:23:BPA73012-1407:1:1101:4640:1090 1:N:0:16
GGGGCAACTTCGTCGAGTACGCTCAATCCTCAAGATCGGAAGAGC
+
F:,F,,FF:FFF:FF:::FFF:FF:FFF::FFFFFF:FF:FFFF:
@FS10000125:23:BPA73012-1407:1:1101:4840:1090 1:N:0:16
GGGGGCCTAACTTCGTCGAGTATGCTCAAAATTATAGATCGGAAG
+
F:,FF,,FFF,,,FF:FFFFFF,FF,FFFFF,,,,FFFFFFFFFF
@FS10000125:23:BPA73012-1407:1:1101:5520:1090 1:N:0:16
GGGGCCGGAACTTCGTCGAGTACGCTCAAACAATAAGATCGGAAG
+
FFFFFFFFFFF::FF:FFFFFFFFF,FFFFFFFFFFFFFFFFFFF
@FS10000125:23:BPA73012-1407:1:1101:5630:1090 1:N:0:16
GGGGGGCTAACTTCGTCGAGTACGCTCAATAGCTCAGATCGGAAG
+
F:,FFF::F:FFFF,FF:F:F:F:FFFF,FF:FF:FFFFFFFFF,
@FS10000125:23:BPA73012-1407:1:1101:5890:1090 1:N:0:16
GGGGGACTAACTTCGTCGAGTACGCTCAATAATATAGATCGGAAG
+
F:,FFFFFFF:,:FF,FFFFFFFFF,FFFFFFFFFFFFFFFFFFF
@FS10000125:23:BPA73012-1407:1:1101:6150:1090 1:N:0:16
GGGGCCAACTTCGTCGAGTACGCTCAAAAGAGTAGATCGGAAGAG
+
F,,FFFFFFF:FF:FFFF:FFFFFFFF:FFFFFFFF:FFF:FFFF
@FS10000125:23:BPA73012-1407:1:1101:6430:1090 1:N:0:16
GGGGGCCAAAACTTCGTCGAGTACGCTCAATACTTCAGATCGGAA
+
F::FFFFFFFFF:FFFF:FFFF:FFFF:FFFFFFF,FFFF:FFFF
@FS10000125:23:BPA73012-1407:1:1101:6760:1090 1:N:0:16
GGGGGCGCAACTTCGTCGAGTACGCTCAAATCATAAGATCGGAAG
+
FFFFFFFFFF:,:FF:FFFFFFFFF,FFFFFFFFFFFFFFFFFFF
@FS10000125:23:BPA73012-1407:1:1101:6810:1090 1:N:0:16
GGGGAACTTCGTCGAGTACGCTCAAGATATGAGATCGGAAGAGCA
+
FF:FFFFFFFF,FFFFFF:,FFFF:FF,FFFFFFF,FFFFFFF,F
@FS10000125:23:BPA73012-1407:1:1101:7090:1090 1:N:0:16
GGGCTTCAACTTCGTCGAGTACGCTCAATTGGATAGATCGGAAGA
+
F:,:FFFFFF,,FFFFFFFFFFFFFFF,FFFFFFFFFFFFFFFFF
@FS10000125:23:BPA73012-1407:1:1101:8680:1090 1:N:0:16
GGGGACGAAACTTCGTCGAGTACGCTCAATGGAAGAGATCGGAAG
+
F:FFFF:FFFF::FFFFFF,FFFFF,FFFFFFFFFFFFFFFFFFF
@FS10000125:23:BPA73012-1407:1:1101:10060:1090 1:N:0:16
GGGGATATAACTTCGTCGAGTACGCTCAATGGGTTAGATCGGAAG
+
FFFFF,FFFFF::FF,FFFFFFFFF,FFFFF:F,FFFFFFFFFFF
@FS10000125:23:BPA73012-1407:1:1101:10120:1090 1:N:0:16
GGGGGTTTAACTTCGTCGAGTACGCTCAAGATTACAGATCGGAAG
+
FFFFF,,:FF:,:FF,FFFFFFFFF,FFFFFFFFFFFFFFFFFFF
@FS10000125:23:BPA73012-1407:1:1101:10630:1090 1:N:0:16
GTTGTATGACTGGCTTCGTCGAGTACGCTCAATGCCGGAGATCGG
+
,,F:,FF:FFFFF:F:FF,FFFFFFFF,FFFFFFF,FFFF,,,::
@FS10000125:23:BPA73012-1407:1:1101:10920:1090 1:N:0:16
GGGGTACCAACTTCGTCGAGTACGCTCAACTTGTAAGATCGGAAG
+
FFFFF,,FFF:,,FF,FFFFFFFFF,FFF,F,FF,FFFFFFFFFF
@FS10000125:23:BPA73012-1407:1:1101:10980:1090 1:N:0:16
GGGGCGGGAACTTCGTCGAGTACGCTCAAACAAGGAGATCGGAAG
+
FFFFFFFFFFF::FF:FFFFFFFFF,FFFFFFFFFFFFFFFFFFF
@FS10000125:23:BPA73012-1407:1:1101:11290:1090 1:N:0:16
GGGAGGTAGAACTTCGTCGAGTACGCTCAACGTGGCAGATCGGAA
+
FF:FF::F:FF:,:FFF,FFFF:FF:F:FFFFFFF,FFFF,FFFF
@FS10000125:23:BPA73012-1407:1:1101:12960:1090 1:N:0:16
GGAGTGGTAACTTCGTCGAGTACGCTCAAATAACTAGATCGGAAG
+
,,,FFFFFFFFF:FF:FFFFFFFFF,FFFFFFFFFFFFFFFFFFF
@FS10000125:23:BPA73012-1407:1:1101:13500:1090 1:N:0:16
GGGTATCAACTTCGTCGAGTACGCTCAAACCTTTAGATCGGAAGA
+
FFFFFFFFFF,,FFFFFFFFFFFFFFF,FFFFFFFFFFFFFFFFF
@FS10000125:23:BPA73012-1407:1:1101:14160:1090 1:N:0:16
GGGGATATAACTTCGTCGAGTACGCTCAATACATCAGATCGGAAG
+
FFFFFFFFFFF,,FF:FFFFFFFFF,FFFFFFFFFFFFFFFFFFF
@FS10000125:23:BPA73012-1407:1:1101:14180:1090 1:N:0:16
GGGGGTGAAACTTCGTCGAGTACGCTCAAATTCATAGATCGGAAG
+
FFFFF,,FFFF::FF,FFFFFFFFF,FFFF,,FFFFFFFFFFFFF
@FS10000125:23:BPA73012-1407:1:1101:14540:1090 1:N:0:16
GGGGAGGCAACTTCGTCGAGTACGCTCAAGTAAAAAGATCGGAAG
+
FFFFFFFFFFF,,FF,FFFFFFFFF,FFFFFFFFFFFFFFFFFFF
@FS10000125:23:BPA73012-1407:1:1101:15160:1090 1:N:0:16
GGGGCCGAAACTTCGGCGAGTACGCTCAAAATTCTAGATCGGAAG
+
FF:FFFFFFFF::FFFFF:FFFFFF,FFFFFFFFFFFFFFFFFFF
@FS10000125:23:BPA73012-1407:1:1101:15320:1090 1:N:0:16
GAAGCAGAAACTTCGTCGAGTACGCTCAAGGAAAAAGATCGGAAG
+
::,FF:FFFFFFF,F,F,F,FFFFF,F,FF:F::F,FFFF,FF,,
@FS10000125:23:BPA73012-1407:1:1101:15890:1090 1:N:0:16
GGGGGCTTAACTTCGTCGAGTACGCTCAATGGTATAGATCGGAAG
+
FFFFFFFFFFF,,FF,FFFFFFFFF,FFFFFFFFFFFFFFFFFFF
@FS10000125:23:BPA73012-1407:1:1101:16180:1090 1:N:0:16
GGGGGACCAACTTCGTCGAGTACGCTCAACAAGAAAGATCGGAAG
+
FFFFF,,,FFF::FFFFFFFFFFFF,FFFFF,,F,FFFFFFFFFF
@FS10000125:23:BPA73012-1407:1:1101:16320:1090 1:N:0:16
GGGGCACAACTTCGTCGAGTACGCTCAATACATGAGATCGGAAGA
+
:,,FFFFFFF,,FFFFFFFFFFFFFFFFFFFFFFFFF,FFFFFFF
@FS10000125:23:BPA73012-1407:1:1101:1220:1100 1:N:0:16
GGGGCATTAACTTCGTCGAGTACGCTCAATCCTGTAGATCGGAAG
+
FFFFFFFFFFF::FF:FFFFFFFFF:FFFFFFFFFFFFFFFFFFF
@FS10000125:23:BPA73012-1407:1:1101:1360:1100 1:N:0:16
GGGGGTTGAACTTCGTCGAGTACGCTCAAGTTATTAGATCGGAAG
+
FFFFFFFFFFF::FF:FFFFFFFFF,FFFFFFFFFFFFFFFFFFF
@FS10000125:23:BPA73012-1407:1:1101:1390:1100 1:N:0:16
GGGGCGGAAATTTCGTCGAGTACGCTCAAGATGAGAGATCGGAAG
+
F:,FFFFFFFFF:FF:FFF:FFFFF:FFFFFFFFFFFFFF::FFF
@FS10000125:23:BPA73012-1407:1:1101:2920:1100 1:N:0:16
GGGGATAGAACTTCGTCGAGTACGCTCAAATCTTTAGATCGGAAG
+
FFFFFFFFFF:,:FF:FFFFFFFFF,FFFFFFFFFFFFFFFFFFF
@FS10000125:23:BPA73012-1407:1:1101:3100:1100 1:N:0:16
GGGGGCCCAACTTCGTCGAGTACGCTCAACAAATAAGATCGGAAG
+
F::F,FFFFF,::FF:FFFFFFFFF,FFFFFFFFFFFFFFFFFFF
@FS10000125:23:BPA73012-1407:1:1101:3360:1100 1:N:0:16
GGGGCGGTAACTTCGTCGAGTACGCTCAATTTCAAAGATCGGAAG
+
FF:FF,:FFF::,FF:FFFFFFFFF,FFFFFFFF,FFFFFFFFFF
@FS10000125:23:BPA73012-1407:1:1101:4320:1100 1:N:0:16
GGGCCTACAACTTCGTAGAGTACGCTCAATAGATAAGATCGGAAG
+
F:,,FFFFFFF,:FFFFFFFFFFFF,FFFFFFFFFFFFFFFFFFF
@FS10000125:23:BPA73012-1407:1:1101:4810:1100 1:N:0:16
GGGGATAAAACTTCGTCGAGTACGCTCAAGCGGTAAGATCGGAAG
+
FFFFFFFFFF:,:FF,FF:FFFFFF,FFFFFFFFFFFFFF:FFFF
@FS10000125:23:BPA73012-1407:1:1101:4860:1100 1:N:0:16
GGGGAACGAACTTCGTCGAGTACGCTCAATAGGGTAGATCGGAAG
+
FFFFFFFFFF:,:FF:FFFFFFFFF,FFFFFFFFFFFFFFFFFFF
@FS10000125:23:BPA73012-1407:1:1101:5410:1100 1:N:0:16
GGGTTAAAACTTCGTCGAGTACGCTCAAATTATCAGATCGGAAGA
+
F:,,FF,FFFFFFFFFFFFFFFFFFFFF,F:,:,FFFFFFFFFFF
@FS10000125:23:BPA73012-1407:1:1101:5840:1100 1:N:0:16
GGGGGAGGAACTTCGTCGAGTACGCTCAAAACAAAAGATCGGAAG
+
F,,FFFFFFFF::FF,FFFFFFFFF,FFFFFFFFFFFFFFFFFFF
@FS10000125:23:BPA73012-1407:1:1101:6740:1100 1:N:0:16
GGGGGTTAAACTTCGTCGAGTACGCTCAAGGTGACAGATCGGGAA
+
FFFFFFFFFFF::FF:FFFFFFFFF:FFFFFFFFFFFFFFFFFFF
@FS10000125:23:BPA73012-1407:1:1101:6970:1100 1:N:0:16
GGGGGCACAACTTCGTCGAGTACGCTCAAGTCATAAGATCGGAAG
+
F::F,F,FFF:,:FF:FFF,FFFFF:FFFFFF:FFFFFFFFFFFF
@FS10000125:23:BPA73012-1407:1:1101:7000:1100 1:N:0:16
GGGGGCCGAACTTCGTCGAGTACGCTCAACAAATAAGATCGGAAG
+
FFFFFFFFFF:,:FF:FFFFFFFFF,FFFFFFFFFFFFFFFFFFF
@FS10000125:23:BPA73012-1407:1:1101:7100:1100 1:N:0:16
GGGGTATGAACTTCGTCGAGTACGCTCAAAAAATAAGATCGGAAG
+
FFFFFFFFFFF,:FF:FFFFFFFFF,FFFFFFFFFFFFFFFFFFF
@FS10000125:23:BPA73012-1407:1:1101:7330:1100 1:N:0:16
GGGGTCAAACTTCGTCGAGTACGCTCAACAAATCAGATCGGAAGA
+
FFFFFFFFFF:::FFFFFFFFFFFFFF:FFFFFFFFFFFFFFFFF
@FS10000125:23:BPA73012-1407:1:1101:7800:1100 1:N:0:16
GGGGGGGGAACTTCGTCGAGTACGCTCAAAAAGGAAGATCGGAAG
+
F,,FFFFFFF:::FF,FFFFFFFFF,FFFFFFFFFFFFFFFFFFF
@FS10000125:23:BPA73012-1407:1:1101:7830:1100 1:N:0:16
GGGGAGTAAACTTCGTCGAGTACGCTCAAGACTCTAGATCGGAAG
+
F,,FFFFFFF:::FF:FFFFFFFFF,FFFFFFFFFFFFFFFFFFF
@FS10000125:23:BPA73012-1407:1:1101:9930:1100 1:N:0:16
GGGGAACTTCGTCGAGTACGCTCAAGTTACTAGATCGGAAGAGCA
+
FFFFFFFFFFF,FFFFFF,,FFFFFFF,FFFFFFF,FFFFFFF,:
@FS10000125:23:BPA73012-1407:1:1101:10000:1100 1:N:0:16
GGGGGTCTAACTTCGTCGAGTACGCTCAATTTTACAGATCGGAAG
+
F,,FFF,FFFFF:FF:FF:FFFFFF,FFFF,,,F,FFFFFFFFFF
@FS10000125:23:BPA73012-1407:1:1101:10080:1100 1:N:0:16
GGGGTATTAACTTCGTCGAGTACGCTCAATACACAAGATCGGAAG
+
F::F,,:FF:FF::F:FF:FFFFFF,FFFFFFFFFFFFFFFFFFF
@FS10000125:23:BPA73012-1407:1:1101:10210:1100 1:N:0:16
GGGGTTCCAACTTCGTCGAGTACGCTCAAACACACAGATCGGAAG
+
F::F:,,,FF:FFF,FF:F::,F::F:F,,FFFF:FF:FFF,FF,
@FS10000125:23:BPA73012-1407:1:1101:10420:1100 1:N:0:16
GGGACAAAACTTCGTCGAGTACGCTCAATGTAGAAGATCGGAAGA
+
FFF:FFFFFF::FFFFFFFFFFFFFFF:FFFFFFFFFFFFFFFFF
@FS10000125:23:BPA73012-1407:1:1101:12260:1100 1:N:0:16
GGGGAACGAACTTCGTCGAGTACGCTCAATAAAATAGATCGGAAG
+
FFFFFFFFFF:,,FF,FFFFFFFFF,FFFFFFFFFFFFFFFFFFF
@FS10000125:23:BPA73012-1407:1:1101:13050:1100 1:N:0:16
GGGGGTTCAACTTCGTCGAGTACGCTCAAGTTGGGAGATCGGAAG
+
FF:FFFFFFF:,:FF:FFFFFFFFF,FFFFFFFFFFFFFFFFFFF
@FS10000125:23:BPA73012-1407:1:1101:14100:1100 1:N:0:16
GGGGGAGAACTTCGTCGAGTACGCTCAAAGGTGAAGATCGGAAGA
+
FFFFFFFFFF,:FFFFFFFFFFFFFFFFFFFFFFFFFFFFFFFFF
@FS10000125:23:BPA73012-1407:1:1101:14210:1100 1:N:0:16
GGGAAGAGAACTTCGTCGAGTACGCTCAAAATTAGAGATCGGAAG
+
FFFFFFFFFFF::FF:FFFFFFFFF,FFFFFFFFFFFFFFFFFFF
@FS10000125:23:BPA73012-1407:1:1101:15010:1100 1:N:0:16
GGGGGCGGAACTTCGTCGAGTACGCTCAACTTTGTAGATCGGAAG
+
FFFFFFFFFF:,:FF,FFFFFFFFF,FFFFFFFFFFFFFFFFFFF
@FS10000125:23:BPA73012-1407:1:1101:1660:1110 1:N:0:16
GGGGCTTGAACTTCGTCGAGTACGCTCAATCACTAAGATCGGAAG
+
FFFFFFFFFF:,:FF:FFFFFFFFF:FFFFFFFFFFFFFFFFFFF
@FS10000125:23:BPA73012-1407:1:1101:1880:1110 1:N:0:16
GGGAGGCAACTTCGTCGAGTACGCTCAATCTAGAAGATCGGAAGA
+
FFFFFFFFFFF:FFFFFFFFFFFFFFFFFFFFFFFFFFFFFFFFF
@FS10000125:23:BPA73012-1407:1:1101:3260:1110 1:N:0:16
GGGATCGAACTTCGTCGAGTACGCTCAAAAAAGAAGATCGGAAGA
+
FFF,FFFFFF:,:FFFFFFFFFFFFFF,FFFFFFFFFFFFFFFFF
@FS10000125:23:BPA73012-1407:1:1101:3810:1110 1:N:0:16
GGGGATCTAACTTCGTCGAGTACGCTCAAGTGACTAGATCGGAAG
+
FFFFFFFFFF:,:FF,FFFFFFFFF:FFFFFFFFFFFFFFFFFFF
@FS10000125:23:BPA73012-1407:1:1101:4140:1110 1:N:0:16
GGGGTCATAACTTCGTCGAGTACGCTCAATATATCAGATCGGAAG
+
FFFFF:,,FF:FF::FF:F,F,:,FF:,FFFF:F,F:FFF:FFF,
@FS10000125:23:BPA73012-1407:1:1101:5150:1110 1:N:0:16
GGGGCCCAAACTTCGTCGAGTACGCTCAATCAAGGAGATCGGAAG
+
F,,FFFFFFF,::FF:FFFFFFFFF,FFFFFFFFFFFFFFFFFFF
@FS10000125:23:BPA73012-1407:1:1101:5580:1110 1:N:0:16
GGGGAGGTAACTTCGTCGAGTACGCTCAAGAGTAGAGATCGGAAG
+
FFFFFFFFFFF,:FF:FFFFFFFFF,FFFFFFFFFFFFFFFFFFF
@FS10000125:23:BPA73012-1407:1:1101:7970:1110 1:N:0:16
GTTGAGGAAACTTCGTCGAGTACGCTCAATAAGTTAGATCGGAAG
+
,,F:FFFFFFFF::F:FF:FFFFFF,FFFFFFFFFFFFFFFFFFF
@FS10000125:23:BPA73012-1407:1:1101:8120:1110 1:N:0:16
GGGAGCCGCAACTTCGTCGAGTACGCTCAAACAAATAGATCGGAA
+
F:,:FFFFFF:F,FFFF:FFFF:FFFF:FFFFFFF,FFFF,FFFF
@FS10000125:23:BPA73012-1407:1:1101:8130:1110 1:N:0:16
GGGGACGAAACTTCGTCGAGTACGCTCAATCAGATAGATCGGAAG
+
FFFFFFFFFFFFFFFFFFF,FFFFFFFFFFFFFFFFFFFFFFFFF
@FS10000125:23:BPA73012-1407:1:1101:9930:1110 1:N:0:16
GGGGCTGGCAACTTCGTCGAGTACGCTCAAGCAGAAAGATCGGAA
+
F::FFFFFFFFF,:FFF:FFFF:FF,FFFFFFFFFFFFFF,FFFF
@FS10000125:23:BPA73012-1407:1:1101:10040:1110 1:N:0:16
GGGGGCTGAACTTCGTCGAGTACGCTCAAGATTATAGATCGGAAG
+
FFFFFFFFFF:,:FF:FFFFFFFFF,FFFFFFFFFFFFFFFFFFF
@FS10000125:23:BPA73012-1407:1:1101:10560:1110 1:N:0:16
GGGGGTTTATCTTCGTCGAGTACGCTCAAAACTGAAGATCGGAAG
+
FFFFFFFFFFF,,FF,FFFFFFFFF,FFFFFFFFFFFFFFFFFFF
@FS10000125:23:BPA73012-1407:1:1101:11650:1110 1:N:0:16
GGGGAGAAAACTTCGTCGAGTACGCTCAACAGATTAGATCGGAAG
+
:,,FFFFFFFF,,FF,FFFFFFFFF,FFFFFFFFFFFFFFFFFFF
@FS10000125:23:BPA73012-1407:1:1101:11700:1110 1:N:0:16
GGGAGATGTAACTTCGTCGAGTACGCTCAACGGATCAGATCGGAA
+
FFF:FFFFFFF:,:FFF:FFFF:FFFF:FFFFFFF,FFFF,FFFF
@FS10000125:23:BPA73012-1407:1:1101:12700:1110 1:N:0:16
GGGCGGCATAACTTCGTCGAGTACGCTCAAACGTAAAGATCGGAA
+
FFFFFFFFFF::,:FFF:FFFF:FF:FFFFFFFFFFFFFF,FFFF
@FS10000125:23:BPA73012-1407:1:1101:13140:1110 1:N:0:16
GGGTGGGGAACTTCGTCGAGTACGCTCAAAGGGGAAGATCGGAAG
+
FFFFFFFFFFF:,FF:FFFFFFFFF,FFFFFFFFFFFFFFFFFFF
@FS10000125:23:BPA73012-1407:1:1101:15420:1110 1:N:0:16
GGGGGCCAACTTCGTCGAGTACGCTCAAAACCAGAGATCGGAAGA
+
FFFFFFFFFF::FFFFFFFFFFFFFFF:FFFFFFFFFFFFFFFFF
@FS10000125:23:BPA73012-1407:1:1101:16100:1110 1:N:0:16
GGGGTGGAAACTTCGTCGAGTACGCTCAAATCGTGAGATCGGAAG
+
FFFFFFFFFFF::FF,FFFFFFFFF,FFFFFFFFFFFFFFFFFFF
@FS10000125:23:BPA73012-1407:1:1101:16440:1110 1:N:0:16
GGGGATCAAACTTCGTCGAGTACGCTCAAGTTTGTAGATCGGAAG
+
FFFFFFFFFFF,:FF:FFFFFFFFF,FFFFFFFFFFFFFFFFFFF
@FS10000125:23:BPA73012-1407:1:1101:1990:1120 1:N:0:16
GATGGATAAACTTCGTCGAGTACGCTCAACCTATGAGATCGGAAG
+
:,FF:FFFFFFF:FFFFF:FFFFFF:FFFFFFFFFF:FFF:F:F:
@FS10000125:23:BPA73012-1407:1:1101:2180:1120 1:N:0:16
GGGGGAGGTAACTTCGTCGAGTACGCTCAATCTGTTAGATCGGAA
+
F:,FFFFFFFF:,:FFF:FFFF:FFFFFFFFFFFFFFFFF,FFFF
@FS10000125:23:BPA73012-1407:1:1101:2220:1120 1:N:0:16
GGGGCACAACTTCGTCGAGTACGCTCAATTGCATAGATCGGAAGA
+
FFFFFFFFFF:,FFFFFFFFFFFFFFF:FFFFFFFFF:FFFFFFF
@FS10000125:23:BPA73012-1407:1:1101:2290:1120 1:N:0:16
GGGGGGGAATCTTCGTCGAGTACGCTCAATACGCTAGATCGGAAG
+
F,,FFFFFFFF:,FF:FFFFFFFFF,FFFFFFFFFFFFFFF:FFF
@FS10000125:23:BPA73012-1407:1:1101:2320:1120 1:N:0:16
GGGGAACTTCGTCGAGTACGCTCAACTGACGAGATCGGAAGAGCA
+
FFFFFFFFFFF,:FFFFF,,FFFFF:FFFFFFFFF,FFFFFFF,,
@FS10000125:23:BPA73012-1407:1:1101:2450:1120 1:N:0:16
GGGGTGCCAACTTCGTCGAGTACGCTCAATTAAATAGATCGGAAG
+
FFFFFFFFFF:,:FF:FFFFFFFFF,FFFFFFFFFFFFFFFFFFF
@FS10000125:23:BPA73012-1407:1:1101:2480:1120 1:N:0:16
GGGGAGGTACCTTCGTCGAGTACGCTCAACAGGGGAGATCGGAAG
+
FFFFFFFFFF:,:FF,FFFFFFFFF,FFFFFFFFFFFFFFFFFFF
@FS10000125:23:BPA73012-1407:1:1101:2500:1120 1:N:0:16
GGGGGGGTAACTTCGTCGAGTACGCTCAATCACCAAGATCGGAAG
+
FFFFFFFFFFF,:FF:FFFFFFFFF,FFFFFFFFFFFFFFFFFFF
@FS10000125:23:BPA73012-1407:1:1101:3130:1120 1:N:0:16
GGGGCGCAAACTTCGTCGAGTACGCTCAAAATCTTAGATCGGAAG
+
FF,FFFFFFF:::FF:FFFFFFFFF,FFFFFFFFFFFFFFFFFFF
@FS10000125:23:BPA73012-1407:1:1101:3480:1120 1:N:0:16
GGGGTGAAAACTTCGTCGAGTACGCTCAAACGTAAAGATCGGAAG
+
F:,FFFFFFFF,:FF:FFFFFFFFF,FFFFFFFFFFFFFFFFFFF
@FS10000125:23:BPA73012-1407:1:1101:3760:1120 1:N:0:16
GGGGGCTAAACTTCGTCGAGTACGCTCAAAATAGAAGATCGGAAG
+
FF:FFFFFFFF::FF:FFFFFFFFF,FFFFFFFFFFFFFFFFFFF
@FS10000125:23:BPA73012-1407:1:1101:3810:1120 1:N:0:16
GGGGAACAAACTTCGTCGAGTACGCTCAATTCGGTAGATCGGAAG
+
F:,FFFFFFFF::FF:FFFFFFFFF,FFFFFFFFFFFFFFFFFFF
@FS10000125:23:BPA73012-1407:1:1101:4180:1120 1:N:0:16
GGGGATAGAACTTCGTCGAGTACGCTCAAAGTTGCAGATCGGAAG
+
FFFFFFFFFFF,:FF:FFFFFFFFF:FFFFFFFFFFFFFFFFFFF
@FS10000125:23:BPA73012-1407:1:1101:4530:1120 1:N:0:16
GGGGGTTGAATTTCGTCGAGTACGCTCAAGGCCCTAGATCGGAAG
+
F:,FFFFFFFF,:FF:FFFFFFFFF:FFFFFFFFFFFFFFFFFFF
@FS10000125:23:BPA73012-1407:1:1101:5280:1120 1:N:0:16
GGGGGCGCAACTTCGTCGAGTACGCTCAAAGCAAGAGATCGGAAG
+
F,,F:FFFFF:::FF:FFFFFFFFF,FFFFFFFFFFFFFFFFFFF
@FS10000125:23:BPA73012-1407:1:1101:5420:1120 1:N:0:16
GGGGGATGAACTTCGTCGAGTACGCTCAAATTCTCAGATCGGAAG
+
FFFFFFFFFF:,:FF:FFFFFFFFF,FFFFFFFFFFFFFFFFFFF
@FS10000125:23:BPA73012-1407:1:1101:5750:1120 1:N:0:16
GTTGCTGGAACTTCGTCGAGTACGCTCAAGTATTAAGATCGGAAG
+
,,F:FF,,FFFF::F:FF:FFF:FF,FFFFFFFFFFFFFF,FF:F
@FS10000125:23:BPA73012-1407:1:1101:6100:1120 1:N:0:16
GGGGGGGGAATCTTCGTCGAGTACGCTCAATTTACTAGATCGGAA
+
FFFFFFFFFFFF::FFF:FFFF:FFFF:FFFFFFF:FFFF,FFFF
@FS10000125:23:BPA73012-1407:1:1101:6210:1120 1:N:0:16
GGGGGGGTAACTTCGTCGAGTACGCTCAAATAGGTAGATCGGAAG
+
F,,FFFFFFF:::FF:FFFFFFFFF,FFFFFFFFFFFFFFFFFFF
@FS10000125:23:BPA73012-1407:1:1101:6580:1120 1:N:0:16
GGGGGGGGAACTTCGTCGAGTACGCTCAATATGGAAGATCGGAAG
+
FFFFFFFFFF:::FF:FFFFFFFFF,FFFFFFFFFFFFFFFFFFF
@FS10000125:23:BPA73012-1407:1:1101:6870:1120 1:N:0:16
GTTGTCCAAACTTCGTCGAGTACGCTCAAACGGGGAGATCGGAAG
+
,,F,,FFFF:FF::F:F::,FF:FF,FFFFFFFFF:FFFF:FF:F
@FS10000125:23:BPA73012-1407:1:1101:7080:1120 1:N:0:16
GGGGCCCAAACTTCGTCGAGTACGCTCAATTGTCCAGATCGGAAG
+
F:,F:F,FF:FFFF:FF:F:F:F:FF:FFFF:F,:FF:FFFFFF:
@FS10000125:23:BPA73012-1407:1:1101:7330:1120 1:N:0:16
GGGGGAACAACTTCGTCGAGTACGCTCAAAAACTCAGATCGGAAG
+
FFFFFFFFFF:,:FF,FFFFFFFFF,FFFFFFFFFFFFFFFFFFF
@FS10000125:23:BPA73012-1407:1:1101:7730:1120 1:N:0:16
GGGGTAAGAACTTCGTCGAGTACGCTCAAAAACGCAGATCGGAAG
+
F:,FFFFFFF:::FF:FFFFFFFFF,FFFFFFFFFFFFFFFFFFF
@FS10000125:23:BPA73012-1407:1:1101:7870:1120 1:N:0:16
GGGGAATCAACTTCGTCGAGTACGCTCAAGCAAATAGATCGGAAG
+
F,,FFFFFFFF,:FF:FFFFFFFFF,FFFFFFFFFFFFFFFFFFF
@FS10000125:23:BPA73012-1407:1:1101:7950:1120 1:N:0:16
GGGACCCAACTTCGTCGGTACGCTCAATATTTAGATCGGAAGAGC
+
FFF:FFFFFF::FFFFFF:FFFFFFF:,FFFFFFF:,FFF:FFF,
@FS10000125:23:BPA73012-1407:1:1101:8730:1120 1:N:0:16
GGGGGAACAACTTCGTCGAGTACGCTCAAGGTTATAGATCGGAAG
+
F::FFFFFFFF,:FF:FFFFFFFFF,FFFFFFFFFFFFFFFFFFF
@FS10000125:23:BPA73012-1407:1:1101:8860:1120 1:N:0:16
GGGGGGAAACTTCGTCGAGTACGCTCAATATGTGAGATCGGAAGA
+
FFFFFFFFFF::FFFFFFFFFFFFFFF:FFFFFFFFFFFFFFFFF
@FS10000125:23:BPA73012-1407:1:1101:8890:1120 1:N:0:16
GGGGTGGTAACTTCGTCGAGTACGCTCAAACTATTAGATCGGAAG
+
FFFF,:F:FFFFF:FFFFF,FFFFF,FFFFFFFFFFFFFFF:F:F
@FS10000125:23:BPA73012-1407:1:1101:9240:1120 1:N:0:16
GGGGGGGGAACTTCGTCGAGTACGCTCAAATGGGGAGATCGGAAG
+
FFFFFFFFFF:::FF:FFF,FFFFF:FFFFFFFFFFFFFFFFFFF
@FS10000125:23:BPA73012-1407:1:1101:9330:1120 1:N:0:16
GGGGCGCTAACTTCGTCGAGTACGCTCAAATTCCGAGATCGGAAG
+
FF,FF:FFFFF:FFF:FFFFFFFFF:FFFFFF:FFFFFFFFFFFF
@FS10000125:23:BPA73012-1407:1:1101:9510:1120 1:N:0:16
GGGGAGGCAGAACTTCGTCGAGTACGCTCAACGCGTTAGATCGGA
+
F,,FFFFFFFF,F,FFF:,,FF,:FFFFFFFFFFF:,FFF:,FFF
@FS10000125:23:BPA73012-1407:1:1101:9530:1120 1:N:0:16
GGGGCATCAACTTCGTCGAGTACGCTCAAAAGGATAGATCGGAAG
+
F:FFFFFFFF:::FF:FFFFFFFFF,FFFFFFFFFFFFFFFFFFF
@FS10000125:23:BPA73012-1407:1:1101:10050:1120 1:N:0:16
GGGGGAAAAACTTCGTCGAGTACCTCAACGATTCAGATCGGAAGA
+
FFFF:FFFFF:FFFF:FFFFFFFFFFFFFFFFFFFFF,FFFFFFF
@FS10000125:23:BPA73012-1407:1:1101:10520:1120 1:N:0:16
GGGGATAAAACTTCGTCGAGTACGCTCAATCGGTAAGATCGGAAG
+
FF:FFF,FFFFF:FF:FFFFFFFFF,FFFFFFFF:FFFFFFFFFF
@FS10000125:23:BPA73012-1407:1:1101:10980:1120 1:N:0:16
GGGGTGGAAACTTCGTCGAGTACGCTCAAAGAATAAGATCGGAAG
+
FFFFFFFFFFF::FF:FFFFFFFFF,FFFFFFFFFFFFFFFFFFF
@FS10000125:23:BPA73012-1407:1:1101:12190:1120 1:N:0:16
GATGTGTAAACTTCGTCGAGTACGCTCAACCATAACAGATCGGAA
+
,,F,F,FFFFFF::F:FF:,FFFFF:FFFFFFFFF,FFFF,FF::
@FS10000125:23:BPA73012-1407:1:1101:12630:1120 1:N:0:16
GTTTGGGAACTTCGTCGAGTACGCTCAAATGAAAAGATCGGAAGA
+
,,F,,,,FFFFFFFFFFFFFF,,FFFFFFFFFFFF:FFFF:F,:,
@FS10000125:23:BPA73012-1407:1:1101:12980:1120 1:N:0:16
GGGGTAAAAACTTCGTCGAGTACGCTCAATGATGCAGATCGGAAG
+
FFFF:FFFFFF::FF:FFFFFFFFF,FFFFFFFFFFFFFFFFFFF
@FS10000125:23:BPA73012-1407:1:1101:13580:1120 1:N:0:16
GGGGTACAAACTTCGTCGAGTACGCTCAAACTGGAAGATCGGAAG
+
FFFF,F:,FFFF::F:FF:FFFFFF,FFF,F,,,FFFFFFFFFFF
@FS10000125:23:BPA73012-1407:1:1101:13740:1120 1:N:0:16
GGGGGTATAACTTCGTCGAGTACGCTCAACCTTAAAGATCGGAAG
+
FFFFFFFFFFF,:FF,FFFFFFFFF,FFFFFFFFFFFFFFFFFFF
@FS10000125:23:BPA73012-1407:1:1101:14290:1120 1:N:0:16
GGGGGGGGAACTTCGTCGAGTACGCTCAAACAAAAAGATCGGAAG
+
FFFFFFFFFFFFFFFFFFFFFFFFF,FFFFFFFFFFFFFFFFFFF
@FS10000125:23:BPA73012-1407:1:1101:14940:1120 1:N:0:16
GGGGCTTAACTTCGTCGAGTACGCTCAAAATGACAGATCGGAAGA
+
FFFFFFFFFF:,FFFFFFFFFFFFFFF:FFFFFFFFFFFFFFFFF
@FS10000125:23:BPA73012-1407:1:1101:15380:1120 1:N:0:16
GGGGCTTAACTTCGTCGAGTACGCTCAAAAATGAAGATCGGAAGA
+
FFFFFFFFFF::FFFFFFFFFFFFFFFFFFFFFFFFFFFFFFFFF
@FS10000125:23:BPA73012-1407:1:1101:15610:1120 1:N:0:16
GGGTGGCATAACTTCGTCGAGTACGCTCAAATAGTAAGATCGGAA
+
FFF:FFFFFF::,:FFF:FFFF:FFFF:FFFFFFFF:FFF,FFFF
@FS10000125:23:BPA73012-1407:1:1101:15860:1120 1:N:0:16
GGGGAATACTTCGTCGAGTACGCTCAAATACAAAGATCGGAAGAG
+
FFFF:FFFF,,FF:FFFF,FFFFFFFF,FFFFFFFF,FFF:FFF:
@FS10000125:23:BPA73012-1407:1:1101:1560:1130 1:N:0:16
GGGAGGCAACTTCGTCGAGTACGCTCAAAAGTCAAGATCGGAAGA
+
FFFFFFFFFF::FFFFFFFFFFFFFFFFFFFFFFFFFFFFFFFFF
@FS10000125:23:BPA73012-1407:1:1101:2060:1130 1:N:0:16
GGGGGAGGAACTTCGTCGAGTACGCTCAACGAGGTAGATCGGAAG
+
FFFF,,F:FF:FFFF:FFFFFFFFF,FFFF:FFFFFFFFFFFFFF
@FS10000125:23:BPA73012-1407:1:1101:2140:1130 1:N:0:16
GGGGATGCAACTTCGTCGAGTACGCTCAACAAAAAGGATCGGAAG
+
FFFFFFFFFF:::FF:FFFFFFFFF,FFFFFFFFFFFFFFFFFFF
@FS10000125:23:BPA73012-1407:1:1101:2780:1130 1:N:0:16
GGGGGGACCTTCGTCGAGTACGCTCAAGGATAGAGATCGGAAGAG
+
FFFFFFFFFF,:F:FFFF:FFFFFFFFFFFFFFFFF,FFF:FFFF
@FS10000125:23:BPA73012-1407:1:1101:2910:1130 1:N:0:16
GGGGCAACTTCGTCGAGTACGCTCAAGGCTCTAGATCGGAAGAGC
+
F,,FFFFFFF:F,FFFF,FFFF,FFFFFFFFFFFF:,FFFFFFF,
@FS10000125:23:BPA73012-1407:1:1101:3310:1130 1:N:0:16
GGCGCACTAACTTCGTCGAGTACGCTCAAGGTGGTAGATCGGAAG
+
F,,FFF:,FFFF,:F,FF:FFFFFF,FFF,,:,,,FFFFFF:FFF
@FS10000125:23:BPA73012-1407:1:1101:3340:1130 1:N:0:16
GGGGGACAAACTTCGTCGAGTACGCTCAATGTTAAAGATCGGAAG
+
FFFFFFFFFF:::FF:FFFFFFFFF,FFFFFFFFFFFFFFFFFFF
@FS10000125:23:BPA73012-1407:1:1101:3540:1130 1:N:0:16
GGGGCCTGAACTTCGTCGAGTACGCTCAAAGAACCAGATCAGTAC
+
FFF,:FF,FFF:FFFFFFF:FFFFF::,FFFFFFFFFF:F:F,F:
@FS10000125:23:BPA73012-1407:1:1101:3720:1130 1:N:0:16
GGGGGGAAAACTTCGTCGAGTACGCTCAAAAACCGAGATCGGAAG
+
FFFFFFFFFF:::FF:FFFFFFFFF,FFFFFFFFFFFFFFFFFFF
@FS10000125:23:BPA73012-1407:1:1101:4870:1130 1:N:0:16
GATGGCAAAACTTCGTCGAGTACGCTCAACTGGGGAGACGGAAGA
+
F,FF,FFFFFFF:FF:FF::FFFFF,FFFFFFFFF:FFFFFFFFF
@FS10000125:23:BPA73012-1407:1:1101:4970:1130 1:N:0:16
GGGGACTTAACTTCGTCGAGTACGCTCAATTTCTTAGATCGGAAG
+
:,,FFFFFFF:,:FF:FFFFFFFFF,FFFFFFFFFFFFFFFFFFF
@FS10000125:23:BPA73012-1407:1:1101:5080:1130 1:N:0:16
GGGGTGGAAACTTCGTCGAGTACGCTCAATACAAGAGATCGGAAG
+
FFFFFFFFFF:,,FF:FFFFFFFFF,FFFFFFFFFFFFFFFFFFF
@FS10000125:23:BPA73012-1407:1:1101:5130:1130 1:N:0:16
GGGGTGGAAACTTCGTCGAGTACGCTCAAATGTTCAGATCGGAAG
+
FF:FFFFFFF:,:FF:FFFFFFFFF,FFFFFFFFFFFFFFFFFFF
@FS10000125:23:BPA73012-1407:1:1101:5410:1130 1:N:0:16
GGAGGCCCAACTTCGTCGAGTACGCTCAATGATGGAGATCGGAAG
+
:,,FFFFFFFF::FF:FFFFFFFFF,FFFFFFFFFFFFFFFFFFF
@FS10000125:23:BPA73012-1407:1:1101:5970:1130 1:N:0:16
GGGGGAACTTCGTCCCAGAAGTTCCCACAGATCGGAAGAGCACAC
+
FFFFFFFFFF:F,FFFFFFFFF,FFFF,FFFFFFFFFFFF,F,F,
@FS10000125:23:BPA73012-1407:1:1101:6320:1130 1:N:0:16
GGGGGAGAGGCAACTTCGTCAGTACGCTCAAGAAAAGAGATCGGA
+
F::FFFFFFF:FFFF:FF:FFF:FFFFFFFFFFFFFFFFF:,FFF
@FS10000125:23:BPA73012-1407:1:1101:6680:1130 1:N:0:16
GGGCCTCAACTTTCGTCGAGTACGCTCAAAGAATAAGATCGGAAG
+
FFFFFFFFFF:,:FF:FFFFFFFFF,FFFFFFFFFFFFFFFFFFF
@FS10000125:23:BPA73012-1407:1:1101:7580:1130 1:N:0:16
GGGGACTTCGTCGAGTACGCTCAAAACGAAAGATCGGAAGAGCAC
+
FFFFFFFFFF,:F:F:F,FFFF:FFFFFFFFFFFFFFFFF:F,F:
@FS10000125:23:BPA73012-1407:1:1101:8320:1130 1:N:0:16
GGGGCAGCAACTTCGTCGAGTACGCTCAAAGTTTTAGATCGGAAG
+
F::FFFFFFFF,,FF:FFFFFFFFF,FFFFFFFFFFFFFFFFFFF
@FS10000125:23:BPA73012-1407:1:1101:8690:1130 1:N:0:16
GGGCCTTAACTTCGTCGAGTACGCTCAAGATAGCAGATCGGAAGA
+
:,:FFFFFFF,,FFFFFFFFFFFFFFF:FFFFFFFFF:FF:F,FF
@FS10000125:23:BPA73012-1407:1:1101:9040:1130 1:N:0:16
GGGAGGAACTTCGTCGAGTACGCTCAACATTATAGATCGGAAGAG
+
F:FFFFFFFF:FF:FFFF:FFFFFFFF:FFFFFFFF:FFF,FFFF
@FS10000125:23:BPA73012-1407:1:1101:9060:1130 1:N:0:16
GGGGTGCTAACTTCGTCGAGTACGCTCAATAACCAAGATCGGAAG
+
FFFF,FFFFF,,,FF:FF::FFFFF,:F:FFFFFFF,:FF,F:FF
@FS10000125:23:BPA73012-1407:1:1101:9110:1130 1:N:0:16
GGGTGGCGCAACTTCGTCGAGTACGCTCAAACAGACAGATCGGAA
+
FFFFFFFFFF::,:FFF:FFFF:FF:F:FFFFFFF,FFFF,FFFF
@FS10000125:23:BPA73012-1407:1:1101:9290:1130 1:N:0:16
GGGGGGCCAACTTCGTCGAGTACGCTCAAAGGAACAGATCGGAAG
+
FFFFFFFFFF:,,FF:FFFFFFFFF,FFFFFFFFFFFFFFFFFFF
@FS10000125:23:BPA73012-1407:1:1101:9390:1130 1:N:0:16
GGGGGACAAACTTCGTCGAGTACGCTCAAGATTATAGATCGGAAG
+
F,,F:FFFFFF,:FF,FFFFFFFFF,FFFFFFFFFFFFFFFFFFF
@FS10000125:23:BPA73012-1407:1:1101:10080:1130 1:N:0:16
GGGGGCTTAACTTCGTCGAGTACGCTCAAACTAGTAGATCGGAAG
+
FFFFFFFFFF:,:FF,FFFFFFFFF,FFFFFFFFFFFFFFFFFFF
@FS10000125:23:BPA73012-1407:1:1101:11050:1130 1:N:0:16
GGCGTATAACTTCGTCGAGTACGCTCAAATTTTAAGATCGGAAGA
+
,,,FFFFFFF:,FFFFFFFFFFFFFFF:FFFFFFF:FFFFF,:,F
@FS10000125:23:BPA73012-1407:1:1101:12280:1130 1:N:0:16
GGGGGTATAACTTCGTCGAGTACGCTCAAATATTAAGATCGGAAG
+
F::FFFFFFFF,,FF,FFFFFFFFF,FFFFFFFFFFFFFFFFFFF
@FS10000125:23:BPA73012-1407:1:1101:12410:1130 1:N:0:16
GGAGGCACAACTTCGTCGAGTACGCTCAAATGTCGAGATCGGAAG
+
:,,F,F,FFFF::FF:FFFFFFFFF,FFFFFFF:,FFFFFFFFFF
@FS10000125:23:BPA73012-1407:1:1101:12910:1130 1:N:0:16
GGAGGGGCAACTTCGTCGAGTACGCTCAAAAAGAAAGATCGGAAG
+
F,,F,FFFFFF::,F,FFF:FF:FF,FFFFFFFFFFFFFF:FFFF
@FS10000125:23:BPA73012-1407:1:1101:13210:1130 1:N:0:16
GGGGCGCTAACTTCGTCGAGTACGCTCAATATATAAGATCGGAAG
+
FFFFFFFFFFF,,FF,FFFFFFFFF,FFFFFFFFFFFFFFFFFFF
@FS10000125:23:BPA73012-1407:1:1101:13230:1130 1:N:0:16
GGGGAACTTCGTCGAGTACGCTCAAGTTCGGAGATCGGAAGAGCT
+
F:,FFFFFFFF,:FFFFF,,FFFFFFFFFFFFFFF,FFFFFFF,,
@FS10000125:23:BPA73012-1407:1:1101:13330:1130 1:N:0:16
GGGATCAAACTTCGTCGAGTACGCTCAAAGGTGTAGATCGGAAGA
+
FFFFF,FFFFFFFFFFFFFFFFFFFFFFF,:F,,FFFFFFFFFFF
@FS10000125:23:BPA73012-1407:1:1101:13410:1130 1:N:0:16
GGGGGCACAACTTCGTCGAGTACGCTCAAGTGGCAAGATCGGAAG
+
FFFFFFFFFFF,,FF,FFFFFFFFF,FFFFFFFFFFFFFFFFFFF
@FS10000125:23:BPA73012-1407:1:1101:13610:1130 1:N:0:16
GGGGACTTCGTCGAGTACGCTCAACATGTTAGATCGGAAGAGCAC
+
F,,FFFFFFF,FF:F:F,FFFFFFF,FFFFFFFFFFFFFF,F,F,
@FS10000125:23:BPA73012-1407:1:1101:14690:1130 1:N:0:16
GGGCGAGAACTTCGTCGAGTACGCTCAACTAATCAGATCGGAAGA
+
F::F,F:FFF:FFFFFFFFFFFFFFFFFFF:FFFFFFFFFFFFFF
@FS10000125:23:BPA73012-1407:1:1101:14770:1130 1:N:0:16
GGGGGACAAACTTCGTCGAGTACGCTCAATGTGCAAGATCGGAAG
+
FFFFFFFFFFF,:FF:FFFFFFFFF,FFFFFFFFFFFFFFFFFFF
@FS10000125:23:BPA73012-1407:1:1101:15380:1130 1:N:0:16
GGGGTGGGAACTTCGTCGAGTACGCTCAATACAAAAGATCGGAAG
+
FFFFFFFFFFF:,FF,FFFFFFFFF,FFFFFFFFFFFFFFFFFFF
@FS10000125:23:BPA73012-1407:1:1101:15680:1130 1:N:0:16
GGGAGGCTGAGCTTCGTCGAGTACGCTCAAGCACACAGATCGGAA
+
FFF,F,FFFFFF,:FFF,:FFF:FFF::FF:FFFF,FFFF,FFF:
@FS10000125:23:BPA73012-1407:1:1101:15940:1130 1:N:0:16
GGGGGACCATCTTCGTCGAGTACGCTCAAGAACAAAGATCGGAAG
+
FFFFFFFFFF:,,FF,FFFFFFFFF,FFFFFFFFFFFFFFFFFFF
@FS10000125:23:BPA73012-1407:1:1101:1250:1140 1:N:0:16
GGGGACAAACTTCGTCGAGTACGCTCAAGTTAAAAGATCGGAAGA
+
FFFFFFFFFF::FFFFFFFFFFFFFFFFFFFFFFFFFFFFFFFFF
@FS10000125:23:BPA73012-1407:1:1101:2120:1140 1:N:0:16
GGGGGGCCAACTTCGTCGAGTACGCTCAATAGAATAGATCGGAAG
+
FFFFFFFF,FFFFFFFFFF,FFFFFFFFFFFFFFFFFFFFFFFFF
@FS10000125:23:BPA73012-1407:1:1101:2600:1140 1:N:0:16
GGGGTAGGAACTTCGTCGAGTACGCTCAATATAATAGATCGGAAG
+
F:,FF::FF:F:FF:FFFF,FFF:FFFF:F:FFFFFFFFFFFFF:
@FS10000125:23:BPA73012-1407:1:1101:2730:1140 1:N:0:16
GGGGGCATAACTTCGTCGAGTACGCTCAAAGTGTGAGATCGGAAG
+
F,,F,F,FFF,::FF:FFFFFFFFF,FFFF,F,,,FFFFFFFFFF
@FS10000125:23:BPA73012-1407:1:1101:2860:1140 1:N:0:16
GGGGTCATAACTTCGTCGAGTACGCTCAAGTTCCTAGATCGGAAG
+
FFFFFFFFFF:,:FF:FFFFFFFFF:FFFFFFFFFFFFFFFFFFF
@FS10000125:23:BPA73012-1407:1:1101:2960:1140 1:N:0:16
GGGGAATCAACTTCGTCGAGTACGCTCAAGGTGGTAGATCGGAAG
+
F,,FFFFFFF:,,FF:FFFFFFFFF,FFFFFFFFFFFFFFFFFFF
@FS10000125:23:BPA73012-1407:1:1101:3040:1140 1:N:0:16
GGGGCATAAACTTCGTCGAGTACGCTCAAGACTCAAGATCGGAAG
+
FFFFFFFFFF,::FF:FFFFFFFFF,FFFFFFFFFFFFFFFFFFF
@FS10000125:23:BPA73012-1407:1:1101:3970:1140 1:N:0:16
GGGGAAACAACTTCGTCGAGTACGCTCAAACGTGAAGATCGGAAG
+
FFFFFFFFFFF::FF:FFFFFFFFF:FFFFFFFFFFFFFFFFFFF
@FS10000125:23:BPA73012-1407:1:1101:4220:1140 1:N:0:16
GGGGACTAAACTTCGTCGAGTACGCTCAATGATTTAGATCGGAAG
+
FFFFFFFFFF:,,FF:FFFFFFFFF,FFFFFFFFFFFFFFFFFFF
@FS10000125:23:BPA73012-1407:1:1101:4510:1140 1:N:0:16
GGGGGCTAACTTCGTCGAGTACGCTCAAAATTTTAGATCGGAAGA
+
FF:F,F,FFF:,FFFFFFFFFFFFFFFFFF:FFFFFFFFFFFFFF
@FS10000125:23:BPA73012-1407:1:1101:4750:1140 1:N:0:16
GATGACACAACTTCGTCGAGTACGCTCAACAGACGAGATCGGAAG
+
:,,FFFFFFFF,,:F,FFF,FF:FF,FFFFFFFFF,:FFF,,FFF
@FS10000125:23:BPA73012-1407:1:1101:5320:1140 1:N:0:16
GGGGGATCAACTTCGTCGAGTACGCTCAATAAAAGAGATCGGAAG
+
FFFFFFFFFF,,:FF:FFFFFFFFF,FFFFFFFFFFFFFFFFFFF
@FS10000125:23:BPA73012-1407:1:1101:6460:1140 1:N:0:16
GGGGTGGCAACTACGTCGAGTACGCTCAATCAATGAGATCGGAAG
+
FFFFFFFFFF::FFF,FFFFFFFFF,FFFFFFFFFFFFFFFFFFF
@FS10000125:23:BPA73012-1407:1:1101:6680:1140 1:N:0:16
GGGGGGTAAACTTCGTCGAGTACGCTCAAGAACATAGATCGGAAG
+
FFFFFFFFFFF,:FF:FFFFFFFFF,FFFFFFFFFFFFFFFFFFF
@FS10000125:23:BPA73012-1407:1:1101:6760:1140 1:N:0:16
GGGGCCTCAACTTCGTCGAGTACGCTCAAATGGTTAGATCGGAAG
+
FFFFFFFFFF:::FF:FFFFFFFFF,FFFFFFFFFFFFFFFFFFF
@FS10000125:23:BPA73012-1407:1:1101:7520:1140 1:N:0:16
GGGGCACTAACTTCGTCGAGTACGCTCAATGGTCGAGATCGGAAG
+
FFFFFF:,FFF::FF:FFFFFFFFF,FFF:,,,FF:FFFFFFFFF
@FS10000125:23:BPA73012-1407:1:1101:7690:1140 1:N:0:16
GGGTAAACTTCGTCGAGTACGCTCAAGAGATGAGATCGGAAGAGC
+
F:,:FFFFFF:F:FFFF:FFFF,FFFFFFFFFFFF:,FFFFFFF,
@FS10000125:23:BPA73012-1407:1:1101:7940:1140 1:N:0:16
GGGGTATGAACTTCGTCGAGTACGCTCAAGCGAATAGATCGGAAG
+
FFFFFFFFFFF,:FF:FFFFFFFFF,FFFFFFFFFFFFFFFFFFF
@FS10000125:23:BPA73012-1407:1:1101:8200:1140 1:N:0:16
GGGGTATCAACTTCGTCGAGTACGCTCAAGTGGCAAGATCGGAAG
+
FFFFFFFFFFF,:FF:FFFFFFFFF,FFFFFFFFFFFFFFFFFFF
@FS10000125:23:BPA73012-1407:1:1101:8760:1140 1:N:0:16
GGGGAACATCTTCGTCGAGTACGCTCAACCACACAGATCGGAAGA
+
F:FFFFFFFF,:FFFFFFFFFFFFFFFFFFFFFFFFFFFFFFFFF
@FS10000125:23:BPA73012-1407:1:1101:9130:1140 1:N:0:16
GGGGTGCCAACTTCGTCGAGTACGCTCAAACTCGAAGATCGGAAG
+
FFFF:FFFFF:,:FF:FFFFFFFFF,FFFFFFFFFFFFFFFFFFF
@FS10000125:23:BPA73012-1407:1:1101:9740:1140 1:N:0:16
GGGGCTCGAACTTCGTCGAGTACGCTCAAAATGTTAGATCGGAAG
+
FFFFFFFFFFF::FFFFFFFFFFFF,FFFFFFFFFFFFFFFFFFF
@FS10000125:23:BPA73012-1407:1:1101:10060:1140 1:N:0:16
GGGGTGGAAACTTCGTCGAGTACGCTCAATTGTTTAGATCGGAAG
+
FFFFFFFFFF:,,FF,FFFFFFFFF,FFFFFFFFFFFFFFFFFFF
@FS10000125:23:BPA73012-1407:1:1101:10230:1140 1:N:0:16
GGGATCGAACTTCGTCGAGTACGCTCAAGAGATGAGATCGGAAGA
+
F::,FFFFFF,,FFFFFFFFFFFFFFFFFFFFFFFFFFFFFFFFF
@FS10000125:23:BPA73012-1407:1:1101:12400:1140 1:N:0:16
GGGGGATGAACTTCGTCGAGTACGCTCAATATCCGAGATCGGAAG
+
F:,FFFFFFF:,,FF:FFFFFFFFF,FFFFFFFFFFFFFFFFFFF
@FS10000125:23:BPA73012-1407:1:1101:12600:1140 1:N:0:16
GGGGTGGTAACTTCGTCGAGTACGCTCAAATAACTAGATCGGAAG
+
F,,FF:FFFFF,:FF:FFFFFFFFF,FFFFFFFFFFFFFFFFFFF
@FS10000125:23:BPA73012-1407:1:1101:13980:1140 1:N:0:16
GGGATAAACTTCGTCGAGTACGCTCAATTCTTAAGATCGGAAGAG
+
FFFFFFFFF:,FF:FFFF:FFFFFFF:,FFFFFFFF:FFF:FFFF
@FS10000125:23:BPA73012-1407:1:1101:14980:1140 1:N:0:16
GGGGCGTAAACTTCGTCGAGTACGCTCAAATGACAAGATCGGAAG
+
FFFF,,FFFFF:::F,FF:FFFFFF,FFFF,::F,FFFFFFFFFF
@FS10000125:23:BPA73012-1407:1:1101:15120:1140 1:N:0:16
GATTTAAACTTCGTCGAGTACGCTCAAGGTAGAAGATCGGAAGAG
+
F,,,FFFFFF::F,F:FF:FFFFFFFFFFFFFFFFF:,FF,FF:,
@FS10000125:23:BPA73012-1407:1:1101:15460:1140 1:N:0:16
GGGTGCAAACTTCGTCGAGTACGCTCAAGTAAGGAGATCGGAAGA
+
FFFFF,:FFFFFFFFFFFFFFFFFFFFFFFFFFFFFFFFFFFFFF
@FS10000125:23:BPA73012-1407:1:1101:15530:1140 1:N:0:16
GGGAGGGAGAACTTCGTCGAGTACGCTCAAGAGACCAGATCGGAA
+
FFFFFFFFFFFF,:FFF:FFFF:FFFF:FFFFFFF,FFFF,FFFF
@FS10000125:23:BPA73012-1407:1:1101:1030:1150 1:N:0:16
GGGGCATAAACTTCGTCGAGTACGCTCAAGTTCCCAGATCGGAAG
+
FF,FFFFFFFF::FFFFFF,FFFFF:FFFFFFFFFFFFFFFFFF:
@FS10000125:23:BPA73012-1407:1:1101:1560:1150 1:N:0:16
GATGGCACAACTTCGTCGAGTACGCTCAAGACTAAAGATCGGAAG
+
,,,F,FFFF:FFFF:FFF::F:FFF:FFFFFFFFF::FFF:,,:,
@FS10000125:23:BPA73012-1407:1:1101:1820:1150 1:N:0:16
GGGATTTGAACTTCGTCGAGTACGCTCAACAGTAGAGATCGGAAG
+
FFFFFFFFFF:::FF:FFFFFFFFF,FFFFFFFFFFFFFFFFFFF
@FS10000125:23:BPA73012-1407:1:1101:2830:1150 1:N:0:16
GATGAAATAACTTCGTCGAGTACGCTCAATTGGAGAGATCGGAAG
+
,,FFFFFFFFFFFFF:FFFFFFFFF:FFFFFFFFFFFFFFFFFFF
@FS10000125:23:BPA73012-1407:1:1101:2930:1150 1:N:0:16
GGGACTTCGTCGAGTACGCTCAATACGGTAGATCGGAAGAGCACA
+
F,,,FFFFFF:FFFFFFF:FFFFFFFFFFFFFFFFFFFFFF,F,,
@FS10000125:23:BPA73012-1407:1:1101:3500:1150 1:N:0:16
GGGTGGCAACTTCGTCGAGTACGCTCAAGACTCTAGATCGGAAGA
+
FFFFFFFFFF::FFFFFFFFFFFFFFFFFFFFFFFFFFFFFFFFF
@FS10000125:23:BPA73012-1407:1:1101:3640:1150 1:N:0:16
GGGGTGACAACTTCGTCGAGTACGCTCAACATGGGAGATCGGAAG
+
FF:F:FFFFF::FFF:FFFFFFFFF,FFFFFFFFFFFFFFFFFFF
@FS10000125:23:BPA73012-1407:1:1101:3900:1150 1:N:0:16
GGGGACCAACTTCGTCGAGTACGCTCAACAAACAAGATCGGAAGA
+
FFFFFFFFFF::FFFFFFFFFFFFFFFFFFFFFFFFFFFFFFFFF
@FS10000125:23:BPA73012-1407:1:1101:4280:1150 1:N:0:16
GGGACGATAACTTCGTCGAGTACGCTCAAGTGAAAAGATCGGAAG
+
F,,,FFFFFFF::FF:FFFFFFFFF:FFFFFFF:FFFFFFFFFFF
@FS10000125:23:BPA73012-1407:1:1101:4660:1150 1:N:0:16
GTTTCATAACTTCGTCGAGTACGCTCAATGAAAGAGATCGGATGA
+
,F:FFFFFFFFF:FFFFFFFFF:FFFFFFFFFFFFFFFFFFF,FF
@FS10000125:23:BPA73012-1407:1:1101:5220:1150 1:N:0:16
GGGGGGTCAACTTCGTCGAGTACGCTCAATCCGTAAGATCGGAAG
+
FFFFFFFFFF,::FF:FFFFFFFFF,FFFFFFFFFFFFFFFFFFF
@FS10000125:23:BPA73012-1407:1:1101:5300:1150 1:N:0:16
GGGGCTTCAACTTCGTCGAGTACGCTCAATAGGGAAGATCGGAAG
+
FF:FFFFFFF:::FFFFFFFFFFFF:FFFFFFFFFFFFFFFFFFF
@FS10000125:23:BPA73012-1407:1:1101:7380:1150 1:N:0:16
GGGGGACTAACTTCGTCGAGTACGCTCAAATTGTGAGATCGGAAG
+
FFFFFFFFFF:,:FF:FFFFFFFFF,FFFFFFFFFFFFFFFFFFF
@FS10000125:23:BPA73012-1407:1:1101:8690:1150 1:N:0:16
GGGGGGCTCAACTTCGTCGAGTACGCTCAATAAATAAGATCGGAA
+
F,,FFFFFFFFF,:FFF:FFFF:FFFF:FFFFFFFFFFFF,FFFF
@FS10000125:23:BPA73012-1407:1:1101:8800:1150 1:N:0:16
GGGGCAAGAACTTCGTCGAGTACGCTCAAAAACAAAGATCGGAAG
+
FFFFFFF:FFF:FFFFFFF:F:F:FFFF:F,FF:FFFFFFFFFF:
@FS10000125:23:BPA73012-1407:1:1101:9340:1150 1:N:0:16
GGGGCCGAACTTCGTCGAGTACGCTCAATTACCTAGATCGGAAGA
+
FFFFFFFFFF::FFFFFFFFFFFFFFF:FFFFFFFFFFFFFFFFF
@FS10000125:23:BPA73012-1407:1:1101:9850:1150 1:N:0:16
GGGGGCACAACTTCGTCGAGTACGCTCAATGGAAGAGATCGGAAG
+
FFFFFFFFFF:::FF:FFFFFFFFF,FFFFFFFFFFFFFFFFFFF
@FS10000125:23:BPA73012-1407:1:1101:10080:1150 1:N:0:16
GGGGAAGTAACTTCGTCGAGTACGCTCAACGTGATCGGAAGAGCA
+
F::FFFFFFF:::FF:FFFFFFFFF,FFFFFFFFF,FFFFFFF,,
@FS10000125:23:BPA73012-1407:1:1101:10140:1150 1:N:0:16
GGGGTTGCAACTTCGTCGAGTACGCTCAACCTTGGAGATCGGAAG
+
FFFFFFFFFFF:FFF:FFF:FFFFF:FFFFFFFFFFFFFFFFFFF
@FS10000125:23:BPA73012-1407:1:1101:11640:1150 1:N:0:16
GGGATACAACTTCGTCGAGTACGCTCAAATATGTAGATCGGAAGA
+
F:,FFFFFFF,,FFFFFFFFFFFFFFF:FFFFFFFFFFFFFFFFF
@FS10000125:23:BPA73012-1407:1:1101:12180:1150 1:N:0:16
GGGGTGCCAGTTTCGTCGAGTACGCTCAAGTCCCTAGATCGGAAG
+
FFFFFFFFFF,,:FF,FFFFFFFFF,FFFFFFFFFFFFFFFFFFF
@FS10000125:23:BPA73012-1407:1:1101:12490:1150 1:N:0:16
GGGGTAATAACTTCGTCGAGTACGCTCAATTACAAAGATCGGAAG
+
F,,,FFF:F::F:F,FF:F:F,F::FFFFF::F:FF::FFF,FF,
@FS10000125:23:BPA73012-1407:1:1101:13360:1150 1:N:0:16
GGGGGCTTAACTTCGTCGAGTACGCTCAAGCGAGTAGATCGGAAG
+
F:,FFFFFFFF,,FF,FFFFFFFFF,FFFFFFFFFFFFFFFFFFF
@FS10000125:23:BPA73012-1407:1:1101:15540:1150 1:N:0:16
GGGGACGAAACTTCGTCGAGTACGCTCAAAAATAGAGATCGGAAG
+
FFFFFFFFFFF::FF,FF::FFFFF:FFFFFFFFFFFFFFFFFFF
@FS10000125:23:BPA73012-1407:1:1101:15990:1150 1:N:0:16
GATGTGGAAACTTCGTCGAGTACGCTCAATTGCACAGATCAGAAG
+
,,F:F,,FFFF:,,F:F:,,FF:FF,FFFFFFFFF,,FFF,,:,,
@FS10000125:23:BPA73012-1407:1:1101:1110:1160 1:N:0:16
GCCACTAAACTTCGTCGAGTACGCTCAATGGGACAGATCGGAAGA
+
,:,FFFFF:FF,F,F::FFFF:FFFFFFFF,:FF:,F:F:F:FFF
@FS10000125:23:BPA73012-1407:1:1101:1360:1160 1:N:0:16
GGGGGGTTAACTTCGTCGAGTACGCTCAACCAGGTAGATCGGAAG
+
F:,FFFFFFFF,FFF:FFFFFFFFF:FFFFFFFFFFFFFFF:FFF
@FS10000125:23:BPA73012-1407:1:1101:1500:1160 1:N:0:16
GGGGAAGCAACTTCGTCGAGTACGCTCAAGTCACCAGATCGGAAG
+
FFFFFFFFFFF:FFFFFFF:FFFFF:FFFFFFFFFFFFFFFFFFF
@FS10000125:23:BPA73012-1407:1:1101:1620:1160 1:N:0:16
GGGGGGGGAACTTCGTCGAGTACGCTCAAAGATTGAGATCGGAAG
+
FFFFFFFFFFF:FFF:FFF,FFFFFFFFFFFFFFFFFFFFFFFFF
@FS10000125:23:BPA73012-1407:1:1101:1680:1160 1:N:0:16
GGGTCTGAACTTCGTCGAGTACGCTCAAGATGGAAGATCGGAAGA
+
F,,:FFFFFF::FFFFFFFFFFFFFFFFFFFFFFFFFFFFFFFFF
@FS10000125:23:BPA73012-1407:1:1101:2030:1160 1:N:0:16
GGGGGTGGAACTTCGTCGAGTACGCTCAAGTGCTTAGATCGGAAG
+
F,,FFFFFFFF,:FF:FFFFFFFFF,FFFFFFFFFFFFFFFFFFF
@FS10000125:23:BPA73012-1407:1:1101:2280:1160 1:N:0:16
GGGGCGGCAACTTCGTCGAGTACGCTCAAGGGGAAAGATCGGAAG
+
FFFFFFFFFFF,,:F,FFF,FFFFF,FFFFFFFFFFFFFFFFFFF
@FS10000125:23:BPA73012-1407:1:1101:2310:1160 1:N:0:16
GGAGTGATAACTTCGTCGAGTACGCTCAAGTGAGGAGATCGGAAG
+
F,,FFFFFFFF,,FF:FFFFFFFFF,FFFFFFFFFFFFFFF:FFF
@FS10000125:23:BPA73012-1407:1:1101:2880:1160 1:N:0:16
GATGCGATAACTTCGTCGAGTACGCTCAAGGATAAAGATCGGAAG
+
,,::F:FFFFFF:FF:FFFFFFFFFFFFFFFFFFFFFFFFFFFFF
@FS10000125:23:BPA73012-1407:1:1101:3230:1160 1:N:0:16
GGGGGCTGAACTTCGTCAAGTACGCTCAAGTCCGTAGATCGGAAG
+
F:,FFFFFFF:,,FF:FFFFFFFFF,FFFFFFFFFFFFFFF:FFF
@FS10000125:23:BPA73012-1407:1:1101:3700:1160 1:N:0:16
GGGGGAACTTCGTCGAGTACGCTCAAGTCACCAGATCGGAAGAGC
+
FFFFFFFFFF:F,FFFF:FFFF,FFFFFFFFFFFF:,FFF:FFF,
@FS10000125:23:BPA73012-1407:1:1101:3720:1160 1:N:0:16
GGGGTCATAACTTCGTCGAGTACGCTCAAAACATAAGATCGGAAG
+
F:,FFFFFFFF,:FF:FFFFFFFFF,FFFFFFFFFFFFFFFFFFF
@FS10000125:23:BPA73012-1407:1:1101:4970:1160 1:N:0:16
GGGGGGGAACTTCGTCGAGTACGCTCAACTACCAAGATCGGAAGA
+
F,,FFFFFFFFFFFFFFFFFFFFFFFFFFFFFFFFFFFFFFFFFF
@FS10000125:23:BPA73012-1407:1:1101:5000:1160 1:N:0:16
GGGGGTCCAACTTCGTCGAGTACGCTCAATGGGGAAGATCGGAAG
+
F:,FFFFFFF:,:FF:FFFFFFFFF,FFFFFFFFFFFFFFFFFFF
@FS10000125:23:BPA73012-1407:1:1101:6340:1160 1:N:0:16
GGGGTGACAACTTCGTCGAGTACGCTCAAACTAATAGATCGGAAG
+
FFFF:FFFFF:,,FF:FFFFFFFFF,FFF:F:F,FFFFFFFFFFF
@FS10000125:23:BPA73012-1407:1:1101:7020:1160 1:N:0:16
GGGGCATTAACTTCGTCGAGTACGCTCAAAGGATAAGATCGGAAG
+
FFFFFFFFFF:,,FF:FFFFFFFFF,FFFFFFFFFFFFFFFFFFF
@FS10000125:23:BPA73012-1407:1:1101:7180:1160 1:N:0:16
GGGGCAGCAACTTCGTCGAGTACGCTCAAACCTACAGATCGGAAG
+
FFFFFFFFFF:,:FF:FFFFFFFFF,FFFFFFFFFFFFFFFFFFF
@FS10000125:23:BPA73012-1407:1:1101:7760:1160 1:N:0:16
GGGGCACCAACTTCGTCGAGTACGCTCAATTGCAAAGATCGGAAG
+
:,,FFFFFFFF:FFFFFFF:FFFFF:FFFFFFFFFFFFFFFFFFF
@FS10000125:23:BPA73012-1407:1:1101:8040:1160 1:N:0:16
GGGGCGACAACTTCGTCGAGTACGCTCAAGCATTTAGATCGGAAG
+
FFFFFFFFFFF,:FF:FFFFFFFFF:FFFFFFFFFFFFFFFFFFF
@FS10000125:23:BPA73012-1407:1:1101:8240:1160 1:N:0:16
GGGGGTGAAACTTCGTCGAGTACGCTCAAAAGCAAAGATCGGAAG
+
FFFFFFFFFFF::FF:FFFFFFFFF,FFFFFFFFFFFFFFFFFFF
@FS10000125:23:BPA73012-1407:1:1101:8920:1160 1:N:0:16
GGGGAACTTCGTCGAGTACGCTCAATGGAACAGATCGGAAGAGCA
+
F,,FFFFFFFF,FFFFFF,,FFFFFFFFFFFFFFF,FFFFFFF,,
@FS10000125:23:BPA73012-1407:1:1101:9230:1160 1:N:0:16
GGGAGTGAAACTTCGTCGAGTACGCTCAAATCAATAGATCGGAAG
+
F,,,FFFFFFF::FF:FFFFFFFFF,FFFFFFFFFFFFFFFFFFF
@FS10000125:23:BPA73012-1407:1:1101:9530:1160 1:N:0:16
GGGGGACAATTTCGTCCAGTACGCTCAATGATAAAGATCGGAAGA
+
F,,FFFFFFFFFFFFFFFFFFFFFFFF,FFFFFFFFFFFFFFFFF
@FS10000125:23:BPA73012-1407:1:1101:9590:1160 1:N:0:16
GTTGTTAAAACTTCGTCGAGTACGCTCAAGAGGAAAGATCGGAAG
+
,,F,,:FFF:FF:,F:FF::FF:FF,FFFFFFFFFFFFFF:F:::
@FS10000125:23:BPA73012-1407:1:1101:10020:1160 1:N:0:16
GGGGGGGTAACTTCGTCGAGTACGCTCAACAAGTAAGATCGGAAG
+
FFFFFFFFFFF,FFF:FFFFFFFFF,FFFFFFFFFFFFFFFFFFF
@FS10000125:23:BPA73012-1407:1:1101:10410:1160 1:N:0:16
GGGCGTCAACTTCGTCGAGTACGCTCAAAAGATAAGATCGGAAGA
+
F::F,FFFFF::FFFFFFFFFFFFFFFFFFFFFF:FF,FFFFFFF
@FS10000125:23:BPA73012-1407:1:1101:10490:1160 1:N:0:16
GGGCGGGAACTTCGTCGAGTACGCTCAAATCATAAGATCGGAAGA
+
F,,,FFFFFF:,FFFFFFFFFFFFFFFFFFFFFFFFFFFFFFFFF
@FS10000125:23:BPA73012-1407:1:1101:10960:1160 1:N:0:16
GGGGGGTTAACTTCGTCGAGTACGCTCAATTCATAAGATCGGAAG
+
F,,FFFFFFFF:,FF:FFFFFFFFF,FFFFFFFFFFFFFFFFFFF
@FS10000125:23:BPA73012-1407:1:1101:11700:1160 1:N:0:16
GGGGTCCTAACTTCGTCGAGTACGCTCAAAATTCAAGATCGGAAG
+
FFFFFFF,FFFF::F:FF:FFFFFF,:FF,,,:FFFFFFFFFFFF
@FS10000125:23:BPA73012-1407:1:1101:11900:1160 1:N:0:16
GGGGATAAAACTTCGTCGAGTACGCTCAAATGACAAGATCGGAAG
+
FFFF:F:FFFF,:FF,FFFFFFFFF,FFFFFFFF:FFFFFFFFFF
@FS10000125:23:BPA73012-1407:1:1101:15240:1160 1:N:0:16
GGGAACTTCGTCGAGTACGCTCAAGGTATTAGATCGGAAGAGCAC
+
FF,FFFFFFF,FF:FFF,FFFFFFFFF,FFFFFFFFFFFF:F,F,
@FS10000125:23:BPA73012-1407:1:1101:15890:1160 1:N:0:16
GGGGCTTCAACTTCGTCGAGTACGCTCAACTATGTAGATCGGAAG
+
F::FFFFFFFFF::F,FF,FFFFFF,FFFF,,:,FFFFF:,FF:F
@FS10000125:23:BPA73012-1407:1:1101:16220:1160 1:N:0:16
GGGGAAGAAACTTCGTCGAGTACGCTCAACCTCAAAGATCGGAAG
+
FF:FFFFFFFF::FF:FFFFFFFFF,FFFFFFFFFFFFFFFFFFF
@FS10000125:23:BPA73012-1407:1:1101:3340:1170 1:N:0:16
GGGGATCTAACTTCGTCGAGTACGCTCAAAAATTAAGATCGGAAG
+
FF:FFFFFFF:,:FF:FFFFFFFFF,FFFFFFFFFFFFFFFFFFF
@FS10000125:23:BPA73012-1407:1:1101:5560:1170 1:N:0:16
GGGGGCTAAACTTCGTCGAGTACGCTCAAGCAAAAAGATCGGAAG
+
FFFFFFFFFFF,:FF:FFFFFFFFF,FFFFFFFFFFFFFFFFFFF
@FS10000125:23:BPA73012-1407:1:1101:6830:1170 1:N:0:16
GGGGTGAGAACTTCGTCGAGTACGCTCAATAGACGAGATCGGAAG
+
F:,FFFFFFF:,:FF,FFFFFFFFF,FFFFFFFFFFFFFFFFFFF
@FS10000125:23:BPA73012-1407:1:1101:7040:1170 1:N:0:16
GGGGGTCTTAACTTCGTCGAGTACGCTCAAGTATCCAGATCGGAA
+
F,FF,FF:F:FF:::FF:FFFF:F:FF:F,FFFF::FF,F::FFF
@FS10000125:23:BPA73012-1407:1:1101:8300:1170 1:N:0:16
GGGGGCTGAACTTCGTCGAGTACGCTCAATTACCGAGATCGGAAG
+
FFFFFFFFFFF,:FF:FFFFFFFFF,FFFFFFFFFFFFFFFFFFF
@FS10000125:23:BPA73012-1407:1:1101:9220:1170 1:N:0:16
GGGAGCGAAACTTCGTCGAGTACGCTCAATATAAGAGATCGGAAG
+
FFFFFFFFFF:,,FF:FFFFFFFFF,FFFFFFFFFFFFFFFFFFF
@FS10000125:23:BPA73012-1407:1:1101:11620:1170 1:N:0:16
GGGGACATAACTTCGTCGAGTACGCTCAAACTAGCAGATCGGAAG
+
FFFFFFFFFF:,,FF,FFFFFFFFF,FFFFFFFFFFFFFFFFFFF
@FS10000125:23:BPA73012-1407:1:1101:12020:1170 1:N:0:16
GGGGTCGGAACTTCGTCGAGTACGCTCAATGGGAGAGATCGGAAG
+
FFFF,FFFFFF:,FF:FFFFFFFFF,FFFFFFFFFFFFFFFFFFF
@FS10000125:23:BPA73012-1407:1:1101:13290:1170 1:N:0:16
GGGGTCAACTTCGTCGAGTACGCTCAATATAAAAGATCGGAAGAG
+
F:,F:FFFFF,FFFFFFF:FFFFFFF:,FFFFFFFF,FFF:FFF:
@FS10000125:23:BPA73012-1407:1:1101:13450:1170 1:N:0:16
GGGGATTAACTTCGTCGAGTACGCTCAAAAATAAAGATCGGAAGA
+
F:,FFFFFFF:,FFFFFFFFFFFFFFF,FFFFFFFFFFFFFF:FF
@FS10000125:23:BPA73012-1407:1:1101:14460:1170 1:N:0:16
GGGGCAGCAACTTCGTCGAGTACGCTCAAAGATTTAGATCGGAAG
+
FFFFFFFFFFF,,FF,FFFFFFFFF,FFFFFFFFFFFFFFFFFFF
@FS10000125:23:BPA73012-1407:1:1101:14880:1170 1:N:0:16
GATGGCCCAACTTCGTCGAGTACGCTCAAAATGTAAGATCGGAAG
+
:,::,::F:FFF:,F,F:::FF:FF,F:FF:FFFF:FFFF,:F:,
@FS10000125:23:BPA73012-1407:1:1101:15820:1170 1:N:0:16
GGGGGAGGAACTTCGTCGAGTACGCTCAATGGATGAGATCGGAAG
+
FF:FFFFFFFF,,FF,FF:FFFFFF,FFFFFFFFFFFFFFFFFFF
@FS10000125:23:BPA73012-1407:1:1101:15940:1170 1:N:0:16
GGGGTAAACTTCGTCGAGTACGCTCAACTTAATAGATCGGAAGAG
+
FFFFFFFFFF,:F:FFFF:FFFFFFF::FFFFFFFF:FFF:FFFF
@FS10000125:23:BPA73012-1407:1:1101:16160:1170 1:N:0:16
GGGGGAGGAACTTCGTCGAGTACGCTCAATCACTAAGATCGGAAG
+
FF:FFFFFFFF::FF:FFFFFFFFF,FFFFFFFFFFFFFFFFFFF
@FS10000125:23:BPA73012-1407:1:1101:1010:1180 1:N:0:16
GGGGATTAACTTCGTCGAGTACGCTCAAATTCCGAGATCGGAAGA
+
FFFFFFFFFFF:FFFFFFFFFFFFFFFFFFFFFFFFFFFFFFFFF
@FS10000125:23:BPA73012-1407:1:1101:1250:1180 1:N:0:16
GGGGGTCCAACTTCGTCGAGTACGCTCAAATAATCAGATCGGAAG
+
FFFFFFFFFFF::FF:FFFFFFFFF,FFFFFFFFFFFFFFF:FFF
@FS10000125:23:BPA73012-1407:1:1101:1310:1180 1:N:0:16
GGGGTGAAAACTTCGTCGAGTACGCTCAAAGTCTAAGATCGGAAG
+
FFFFFFFFFFF::FF:FFFFFFFFF,FFFFFFFFFFFFFFFFFFF
@FS10000125:23:BPA73012-1407:1:1101:1880:1180 1:N:0:16
GGGGGAGTAACTTCGTCGAGTACGCTCAACAAAAGAGATCGGAAG
+
FFFF,FFFFFFF:FF:FFFFFFFFF,FFFFFFFFFFFFFFFFFFF
@FS10000125:23:BPA73012-1407:1:1101:1920:1180 1:N:0:16
GGGGCCCCAACTTCGTCGAGTACGCTCAATAAAAGAGATCGGAAG
+
F:,FFFFFFFF::FF:FFFFFFFFF:FFFFFFFFFFFFFFFFFFF
@FS10000125:23:BPA73012-1407:1:1101:2510:1180 1:N:0:16
GGGGACGAAACTTCGTCGAGTACGCTCAAGTTCATAGATCGGAAG
+
F:,FFFFFFFF,,FF:FFFFFFFFF,FFFFFFFFFFFFFFFFFFF
@FS10000125:23:BPA73012-1407:1:1101:3210:1180 1:N:0:16
GGGGTCGCAACTTCGTCGAGTACGCTCAACCCTATAGATCGGAAG
+
FFFFFFFFFF:,:FF:FFFFFFFFF,FFFFFFFFFFFFFFFFFFF
@FS10000125:23:BPA73012-1407:1:1101:3860:1180 1:N:0:16
GGGGTGTCAACTTCGTCGAGTACGCTCAAGAAACAAGATCGGAAG
+
FFFFFFFFFF:,:FF:FFFFFFFFF,FFFFFFFFFFFFFFFFFFF
@FS10000125:23:BPA73012-1407:1:1101:3960:1180 1:N:0:16
GGGGCAATCAACTTCGTCGAGTACGCTCAAAGTTGAAGATCGGAA
+
FF::,:FF:,FF::FFF:FFFF,FFFF:FFFFFFFFFFFF,FFFF
@FS10000125:23:BPA73012-1407:1:1101:4110:1180 1:N:0:16
GGGGCACAACTTCGTCGAGTACGCTCAAAGCCGGAGATCGGAAGA
+
F:,FFFFFFF:,FFFFFFFFFFFFFFF:FFFFFFFFFFFFFFFFF
@FS10000125:23:BPA73012-1407:1:1101:4210:1180 1:N:0:16
GGGGATCGAACTTCGTCGAGTACGCTCAATTTTCTAGATCGGAAG
+
F:,FFFFFFF:,:FF,FFFFFFFFF,FFFFFFFFFFFFFFFFFFF
@FS10000125:23:BPA73012-1407:1:1101:4450:1180 1:N:0:16
GGGGCTGGAACTTCGTCGAGTACGCTCAACATTGGAGATCGGAAG
+
FF:FFFFFFF:::FF:FFFFFFFFF,FFFFFFFFFFFFFFFFFFF
@FS10000125:23:BPA73012-1407:1:1101:4900:1180 1:N:0:16
GGGGCTCTACCTTCGTCGAGTACGCTCAAGATTCGAGATCGGAAG
+
FFFFF,FFFF::FFFFFFF,FFF:F:FF::FFFFFFFFFFFFFFF
@FS10000125:23:BPA73012-1407:1:1101:5000:1180 1:N:0:16
GGGGCGACAACTTCGTCGAGTACGCTCAAATCATTAGATCGGAAG
+
FFFFFFFFFF:,,FF,FFFFFFFFF,FFFFFFFFF:FFFFFFFFF
@FS10000125:23:BPA73012-1407:1:1101:5020:1180 1:N:0:16
GGGAGCGTAAACTTCGTCGAGTACGCTCAAGGAATAAGATCGGAA
+
FFF:FFFFFFF:,:FFF:FFFF:FF:F:FFFFF:FFFFFF,FFFF
@FS10000125:23:BPA73012-1407:1:1101:5040:1180 1:N:0:16
GGGGAAGTAACTTCGTCGAGTACGCTCAATGGATTAGATCGGAAG
+
FF:FFFFFFF:,,FF:FFFFFFFFF,FFFFFFFFFFFFFFFFFFF
@FS10000125:23:BPA73012-1407:1:1101:5160:1180 1:N:0:16
GGGGGAACAACTTCGTCGAGTACGCTCAATTTGATAGATCGGAAG
+
FFFFFFFFFF:,:FF:FFFFFFFFF,FFFFFFFFFFFFFFFFFFF
@FS10000125:23:BPA73012-1407:1:1101:5230:1180 1:N:0:16
GGGGGGGTAACTTCGTCGAGTACGCTCAATCTTTCAGATCGGAAG
+
F,,FFFFFFF,::FF:FFFFFFFFF,FFFFFFFFFFFFFFFFFFF
@FS10000125:23:BPA73012-1407:1:1101:5260:1180 1:N:0:16
GGGGGAACAACTTCGTCGAGTACGCTCAATAAGACAGATCGGAAG
+
FFFFFFFFFF:::FF:FFFFFFFFF,FFFFFFFFFFFFFFFFFFF
@FS10000125:23:BPA73012-1407:1:1101:5520:1180 1:N:0:16
GGGGGTCCAACTTCGTCGAGTACGCTCAAATTATCAGATCGGAAG
+
FF:FFF,FFFF::FF:FFFFFFFFF,FFF:,F:F,FFFFFFFFFF
@FS10000125:23:BPA73012-1407:1:1101:5590:1180 1:N:0:16
GATGAGGCAACTTCGTCGAGTACGCTCAAAGATAGAGATCGGAAG
+
,,FFF::FFFFFFFF:FFF,FFFFF:FFFFFFFFFFFFFFFFFFF
@FS10000125:23:BPA73012-1407:1:1101:6300:1180 1:N:0:16
GGGGGCCAAACCTCGTCGAGTACGCTCAACAACAAAGATCGGAAG
+
FFFFFFFFFF:F:FF:FFFFFFFFF,FFFFFFFFFFFFFFFFFFF
@FS10000125:23:BPA73012-1407:1:1101:6650:1180 1:N:0:16
GGGGTCTTAACTTCGTCGAGTACGCTCAAGTTAACAGATCGGAAG
+
F,:FFF,FFFF::FF:FFFFFFFFF,FFF:F,,::FFFFFFFFFF
@FS10000125:23:BPA73012-1407:1:1101:7630:1180 1:N:0:16
GGGGATACAACTTCGTCGAGTACGCTCAAACCAGGAGATCGGAAG
+
FFFFFFFFFF:,:FF:FFFFFFFFF,FFFFFFFFFFFFFFFFFFF
@FS10000125:23:BPA73012-1407:1:1101:8190:1180 1:N:0:16
GGGAACTTCGTCGAGTACGCTCAAATCCTAAGATCGGAAGAGCAC
+
F,,:FFFF:FFFF:FFF:F,:FFFFFFFFFFFFFFFFF,F:F,F,
@FS10000125:23:BPA73012-1407:1:1101:8600:1180 1:N:0:16
GGGGTTGTAACTTCGTCGAGTACGCTCAAACAGAAAGATCGGAAG
+
FF,FFFFFFFF::FF:FFFFFFFFF,FFFFFFFFFFFFFFFFFFF
@FS10000125:23:BPA73012-1407:1:1101:9840:1180 1:N:0:16
GGGGTCATAACTTCGTCGAGTACGCTCAAGTTAAGAGATCGGAAG
+
F,,FFFFFFF:,,FF,FFFFFFFFF,FFFFFFFFFFFFFFFFFFF
@FS10000125:23:BPA73012-1407:1:1101:10310:1180 1:N:0:16
GGGGGAAACTTCGTCGAGTACGCTCAAGAATAGAGATCGGAAGAG
+
F::FFFFFFF,FF:FFFF:FFFFFFFFFFFFFFFFF,FFF,FFFF
@FS10000125:23:BPA73012-1407:1:1101:10900:1180 1:N:0:16
GGGGCCATAATTTCGTCGAGTACGCTCAATACGCAAGATCGGAAG
+
FFFFFFFFFF:::FF:FFFFFFFFF,FFFFFFFFFFFFFFFFFFF
@FS10000125:23:BPA73012-1407:1:1101:11200:1180 1:N:0:16
GGGGGAAAAACTTCGTCGAGTACGCTCAACAACCCAGATCGGAAG
+
F:,FFFFFFFF::FF:FFFFFFFFF,FFFFFFFFFFFFFFFFFFF
@FS10000125:23:BPA73012-1407:1:1101:11360:1180 1:N:0:16
GGGGACGCAATTTCGTCGAGTACGCTCAAATGCAGAGATCGGAAG
+
F,,FFFFFFF,,:FF,FFFFFFFFF,FFFFFFFFFFFFFFFFFFF
@FS10000125:23:BPA73012-1407:1:1101:11470:1180 1:N:0:16
GGGGCATGAACTTCGTCGAGTACGCTCAATAGGATAGATCGGAAG
+
:,,FFFFFFF:,,FF,FFFFFFFFF,FFFFFFFFFFFFFFFFFFF
@FS10000125:23:BPA73012-1407:1:1101:11790:1180 1:N:0:16
GGATTAGAACTTCGTCGAGTACGCTCAAGCTGTTAGATCGGAAGA
+
:,,:,::FFF::FFFFFFFFFFFFFFFFFFFFFFFFFFFFFFFFF
@FS10000125:23:BPA73012-1407:1:1101:12050:1180 1:N:0:16
GGGCTAGAACTTCGTCGAGTACGCTCAAAAATGGAGATCGGAAGA
+
F:,:FFFFFF,,FFFFFFFFFFFFFFF,FFFFFFFFFFFFFFFFF
@FS10000125:23:BPA73012-1407:1:1101:12320:1180 1:N:0:16
GGGGACATAACTTCGTCGAGTACGCTCAAATGTTTAGATCGGAAG
+
FF:FFFFFF:FF,,F,FFFFF::FF,:FF,FF,F:,FFF:FFF,F
@FS10000125:23:BPA73012-1407:1:1101:12790:1180 1:N:0:16
CTTGAAAAACTTCGTCGAGTACGCTCAAGTTTCAAGATCGGATGA
+
,,F,::FF:FFF::FFFF,FF:,FFFF,FFFFFF,FFFFF::,:,
@FS10000125:23:BPA73012-1407:1:1101:13170:1180 1:N:0:16
GGGAGGTAAAACTTCGTCGAGTACGCTCAAGGACACAGATCGGAA
+
FF,:FFFFFFFF,:FFF,FFFF:FFFF:FFFFFFF,FFFF,FFFF
@FS10000125:23:BPA73012-1407:1:1101:13260:1180 1:N:0:16
GGGGGAACTTCGTCGAGTACGCTCAAATCTATAGATCGGAAGAGC
+
FF,FFFFFFF:F,FFFF,FFFF,FF:::FFFFFFF:,FFFFFFF,
@FS10000125:23:BPA73012-1407:1:1101:13620:1180 1:N:0:16
GGGGCGGCAACTTCGTCGAGTACGCTCAATATGTAAGATCGGAAG
+
FFFFFFFFFFF,:FF:FFFFFFFFF,FFFFFFFFFFFFFFFFFFF
@FS10000125:23:BPA73012-1407:1:1101:14160:1180 1:N:0:16
GGGGTCGAACTTCGTCGAGTACGCTCAATTCGTGAGATCGGAAGA
+
F:,FFFFFFF,:FFFFFFFFFFFFFFF:FFFFFFFFFFFFFFFFF
@FS10000125:23:BPA73012-1407:1:1101:15480:1180 1:N:0:16
GGGGATCTAACTTCGTCGAGTACGCTCAAAACGCAAGATCGGAAG
+
F:,FFFFFFFF,,FF,FFFFFFFFF,FFFFFFFFFFFFFFFFFFF
@FS10000125:23:BPA73012-1407:1:1101:16400:1180 1:N:0:16
GGGAGATAACTTCGTCGAGTACGCTCAATGTGCTAGATCGGAAGA
+
FFFFFFFFFF::FFFFFFFFFFFFFFFFFFFFFFFFFFFFFFFFF
@FS10000125:23:BPA73012-1407:1:1101:1060:1190 1:N:0:16
GGGGGTATAACTTCGTCGAGTACGCTCAATCTGTGAGATCGGAAG
+
FFFFFFFFFFF:FFF:FFFFFFFFF:FFFFFFFFFFFFFFFFFFF
@FS10000125:23:BPA73012-1407:1:1101:1840:1190 1:N:0:16
GGGGGTTGAACTTCGTCGAGTACGCTCAAGAAGTGAGATCGGAAG
+
F:,FFFFFFFF::FF:FFFFFFFFF,FFFFFFFFFFFFFFFFFFF
@FS10000125:23:BPA73012-1407:1:1101:2360:1190 1:N:0:16
GGGGCAAAACTTCGTCGAGTACGCTCAAAATGTCAGATCGGAAGA
+
FFFFFFFFFF,,FFFFFFFFFFFFFFF:FFFFFFFFFFFFFFFFF
@FS10000125:23:BPA73012-1407:1:1101:3220:1190 1:N:0:16
GGGGGCCAACTTCGTCGAGTACGCTCAACGTTGAAGATCGGAAGA
+
FFFF,FFFFF:,FFFFFFFFFFFFFFFF:::F,FFFFFFFFFFFF
@FS10000125:23:BPA73012-1407:1:1101:3770:1190 1:N:0:16
GGGGTAAACTTCGTCGAGTACGCTCAATAACCAAGATCGGAAGAG
+
F:,FFFFFFF,FF:FFFF:FFFFFFF:,FFFFFFFF,FFF,FFFF
@FS10000125:23:BPA73012-1407:1:1101:4080:1190 1:N:0:16
GGGGAAGGAACTTCGTCGAGTACGCTCAATTTAGTAGATCGGAAG
+
FF,FFFFFFFF,:FF:FFFFFFFFF,FFFFFFFFFFFFFFFFFFF
@FS10000125:23:BPA73012-1407:1:1101:4940:1190 1:N:0:16
GGGGTTGTAACTTCGTCGAGTACGCTCAAAAAACTAGATCGGAAG
+
FFFFFFFFFF:,:FF:FFFFFFFFF,FFFFFFFFFFFFFFFFFFF
@FS10000125:23:BPA73012-1407:1:1101:5520:1190 1:N:0:16
GGGGCCACAACTTCGTCGAGTACGCTCAATGTATAGATCGGAAGA
+
F,,FFFFFFFF,:FF:FFFFFFFFF,FFFFFFFFFFF,FFFFFFF
@FS10000125:23:BPA73012-1407:1:1101:5930:1190 1:N:0:16
GGGGCTTGAACTTCGTCGAGTACGCTCAAACAGTCAGATCGGAAG
+
FF,FFFFFFFF,FFF:FFF:FFFFF:FFFFFFFFFFFFFFFFFFF
@FS10000125:23:BPA73012-1407:1:1101:6480:1190 1:N:0:16
GGGGGTTGAACTTCGTCGAGTACGCTCAAACACAGAGATCGGAAG
+
FFFFFFFFFFF,:FFFFFFFFFFFF,FFFFFFFFFFFFFFFFFFF
@FS10000125:23:BPA73012-1407:1:1101:6810:1190 1:N:0:16
GGGGCAGCAACCTCGTCGAGTACGCTCAAAGTTTTAGATCGGAAG
+
F,,FFFFFFF:F,FF:FFFFFFFFF,FFFFFFFFFFFFFFFFFFF
@FS10000125:23:BPA73012-1407:1:1101:7220:1190 1:N:0:16
GGGGGCAACTTCGTCGAGTACGCTCAAGGTCCTAGATCGGAAGAG
+
FFFF:FFFFF,FF:FFFF:FFFFFFFFFFFFFFFFF:FFF:FFFF
@FS10000125:23:BPA73012-1407:1:1101:7770:1190 1:N:0:16
GGGATAGAACTTCGTCGAGTACGCTCAACATTCCAGATCGGAAGA
+
F,,:FFFFFF:FFFFFFFFFFFFFFFFFFFFFFFFFFFFFFFFFF
@FS10000125:23:BPA73012-1407:1:1101:7910:1190 1:N:0:16
GGGGTGAAACTTCGTCGAGTACGCTCAAGTACCTAGATCGGAAGA
+
F,,FFFFFFF:,FFFFFFFFFFFFFFFFFFFFFFFFFFFFFFFFF
@FS10000125:23:BPA73012-1407:1:1101:8000:1190 1:N:0:16
GGGGCTCAAACTTCGTCGAGTACGCTCAATAAACAAGATCGGAAG
+
F:FFFFFFFF::FFF:FFFFFFFFF,FFFFFFFFFFFFFFFFFFF
@FS10000125:23:BPA73012-1407:1:1101:9290:1190 1:N:0:16
GGGGGTGAGAACTTCGTCGAGTACGCTCAACTAGTTAGATCGGAA
+
F,,FFFFFFFFF,:FFF:FFFF:FFFF:FFFFFFF,FFFF,FFFF
@FS10000125:23:BPA73012-1407:1:1101:9310:1190 1:N:0:16
GGGGCGGGAACTTCGTCGAGTACGCTCAATGTGCAAGATCGGAAG
+
F,,FFFFFFFF::FFFFFFFFFFFF,FFFFFFFFFFFFFFFFFFF
@FS10000125:23:BPA73012-1407:1:1101:9860:1190 1:N:0:16
GGGAGGTGAAACTTCGTCGAGTACGCTCAATATTTAAGATCGGAA
+
FFFFFFFFFFFF,:FFF:FFFF:FFFF:FFFFFFFFFFFF,FFFF
@FS10000125:23:BPA73012-1407:1:1101:13140:1190 1:N:0:16
GGGGGTAGAACTTCGTCGAGTACGCTCAAATGCAAAGATCGGAAG
+
FF:FFFFFFFF,:FF:FFFFFFFFF,FFFFFFFFFFFFFFFFFFF
@FS10000125:23:BPA73012-1407:1:1101:14050:1190 1:N:0:16
GGGGGTAAAACTTCGTCGAGTACGCTCAATTTAGGAGATCGGAAG
+
F,,FFFFFFFF::FF:FFF:FFFFF,FFFFFFFFFFFFFFFFFFF
@FS10000125:23:BPA73012-1407:1:1101:14580:1190 1:N:0:16
GGGGGGGGAACTTCGTCGAGTACGCTCAAGATTCCAGATCGGAAG
+
FFFFFFFFFF::,FF,FFFFFFFFF,FFFFFFFFFFFFFFFFFFF
@FS10000125:23:BPA73012-1407:1:1101:15360:1190 1:N:0:16
GGGGATCTAACTTCGTCGAGTACGCTCAAAACGCAAGATCGGAAG
+
F:,F,FFFFFF::F:FFFF,FFFFFFFFFFFFFFFFFFFFFFFF:
@FS10000125:23:BPA73012-1407:1:1101:15580:1190 1:N:0:16
GGGATAAAACTTCGTCGAGTACGCTCAAAGATGAAGATCGGAAGA
+
F::F,FFFFFF:FFFFFFFFFFFFFFFFFFFFFFFFF,FFFFFFF
@FS10000125:23:BPA73012-1407:1:1101:15620:1190 1:N:0:16
GGGGTCAGAACTTCGTCGAGCACGCTCAAACATGTAGATCGGAAG
+
FF:FFFFFFFF,,FF,FF,,FFFFF,FFFFFFFFFFFFFFFFFF:
@FS10000125:23:BPA73012-1407:1:1101:1070:1200 1:N:0:16
GGGGGTCCAACTTCGTCGAGTACGCTCAAGAGGTTAGATCGGAAG
+
FFFFFFFFFFF::FF:FFF:FFFFF:FFFFFFFFFFFFFFFFFFF
@FS10000125:23:BPA73012-1407:1:1101:1130:1200 1:N:0:16
GGGGCCTGAACTTCGTCGAGTACGCTCAACAATGGAGATCGGAAG
+
FFFFFFFFFFF:FFF:FFF,FFFFF,FFFFFFFFFFFFFFFFFFF
@FS10000125:23:BPA73012-1407:1:1101:1570:1200 1:N:0:16
GGGGGGAGAACTTCGTCGAGTACGCTCAACAGGATAGATCGGAAG
+
FF,F:FFFFFF:FFFFFFF,FFFFFFFFFFFFFFFFFFFFF:FF:
@FS10000125:23:BPA73012-1407:1:1101:1690:1200 1:N:0:16
GGGGATGTAACTTCGTCGAGTACGCTCAATCGGAAAGATCGGAAG
+
F,,FFFFFFFF,:FFFFFFFFFFFF:FFFFFFFFFFFFFFFFFFF
@FS10000125:23:BPA73012-1407:1:1101:2150:1200 1:N:0:16
GGGGGGCCAACTTCGTCGAGTACGCTCAAATCAGGAGATCGGAAG
+
F:,FFFFFFF:,:FF:FFFFFFFFF,FFFFFFFFFFFFFFFFFFF
@FS10000125:23:BPA73012-1407:1:1101:2470:1200 1:N:0:16
GATGTATCAACTTCGTCGAGTACGCTCAAAGGAGTAGATCGGAAG
+
:,FFFFFFFFF:::F:FFF:FFFFF,FFFFFFFFFFFFFFF:FFF
@FS10000125:23:BPA73012-1407:1:1101:3400:1200 1:N:0:16
GGGGGACTAACTTCGTCGAGTACGCTCAACAACTTAGATCGGAAG
+
FFFFFFFFFF:::FF:FFFFFFFFF,FFFFFFFFFFFFFFFFFFF
@FS10000125:23:BPA73012-1407:1:1101:3550:1200 1:N:0:16
GGGGAATGAACTTCGTCGAGTACGCTCAATAGTATAGATCGGAAG
+
FF,FFFFFFF:,:FF:FFFFFFFFF,FFFFFFFFFFFFFFFFFFF
@FS10000125:23:BPA73012-1407:1:1101:3570:1200 1:N:0:16
GGGCGTAAACTTCGTCGAGTACGCTCAACTTATGAGATCGGAAGA
+
F:,,:FFFFFFF:FFFFFFFFFFFFFFFFFFFFFFFFFFFFFFFF
@FS10000125:23:BPA73012-1407:1:1101:3770:1200 1:N:0:16
GGGGCCGTAACTTCGTCGAGTACGCTCAATTATCAAGATCGGAAG
+
F,,FFFFFFFF,:FF:FFF,FFFFF,FFFFFFFFFFFFFFFFFFF
@FS10000125:23:BPA73012-1407:1:1101:4670:1200 1:N:0:16
GATGCACCAACTTCGTCGAGTACGCTCAAAAAACTAGATCGGAAG
+
:,FFFFFFFFFF:FF:FFFFFFFFF:FFFFFFFFFFFFFFFFFFF
@FS10000125:23:BPA73012-1407:1:1101:4860:1200 1:N:0:16
GGGGCTCTAACTTCGTCGAGTACGCTCAAATGTCAAGATCGGAAG
+
F::FFFFFFF:,:FF:FFFFFFFFF,FFFFFFFFFFFFFFFFFFF
@FS10000125:23:BPA73012-1407:1:1101:5460:1200 1:N:0:16
GGGGGATAAACTTCGTCGAGTACGCTCAAATAGATAGATCGGAAG
+
FFFFFFFFFF:,:FF:FFFFFFFFF,FFFFFFFFFFFFFFFFFFF
@FS10000125:23:BPA73012-1407:1:1101:5550:1200 1:N:0:16
GGAGACGTAACTTCGTCGAGTACGCTCAAGGTCAGAGATCGGAAG
+
F,,FFFFFFFF::FF:FFFFFFFFF,FFFFFFFFFFFFFF:FFFF
@FS10000125:23:BPA73012-1407:1:1101:5900:1200 1:N:0:16
GGGGGATCAACTTCGTCGAGTACGCTCAATGACTGAGATCGGAAG
+
FFFFFFFFFF:,:FF,FFFFFFFFF,FFFFFFFFFFFFFFFFFFF
@FS10000125:23:BPA73012-1407:1:1101:5930:1200 1:N:0:16
GGGGGCCGAACTTCGTCGAGTACGCTCAAGGTCTAAGATCGGAAG
+
F,,FFFFFFFF,:FF:FFFFFFFFF,FFFFFFFFFFFFFFFFFFF
@FS10000125:23:BPA73012-1407:1:1101:6110:1200 1:N:0:16
GGGGCTCAACTTCGTCGAGTACGCTCAACACCTCAGATCGGAAGA
+
F,,FFFFFFF::FFFFFFFFFFFFFFFFFFFFFFFFFFFFF:FFF
@FS10000125:23:BPA73012-1407:1:1101:6360:1200 1:N:0:16
GGGGGGCTCAACTTCGTCGAGTACGCTCAACAAAATAGATCGGAA
+
F:,FFFFFFFF:,:FFF:FFFF:FFFF:FFFFFFF,FFFF,FFFF
@FS10000125:23:BPA73012-1407:1:1101:6470:1200 1:N:0:16
GTTGCATAACTTCGTCGAGTACGCTCAATGTTGAGATCGGAAGAG
+
,,F:FFFFFFFFFFFFFFFFFFFFFFF:FFFFFFFF,,FF,F::,
@FS10000125:23:BPA73012-1407:1:1101:7330:1200 1:N:0:16
GGGTAGTAACTTCGTCGAGTACGCTCAATAGTTCAGATCGGAAGA
+
FFFFF::FFF:,FFFFFFFFFFFFFFFFFFFFFFFFFFFFFFFFF
@FS10000125:23:BPA73012-1407:1:1101:7450:1200 1:N:0:16
GCTGTATGAACTTCGTCGAGTACGCTCAACCGTGTAGATCGGAAG
+
FF:F,FFFFFF,:FF:FF,FFFFFF,FFFFFFFFFF,FFFF::FF
@FS10000125:23:BPA73012-1407:1:1101:7740:1200 1:N:0:16
GGGGTCAACTTCGTCGAGTACGCTCAACCATAGAGATCGGAAGAG
+
FFFFFFFFFF:FF:FFFF:FFFFFFFF:FFFFFFFF,FFF:FFFF
@FS10000125:23:BPA73012-1407:1:1101:7760:1200 1:N:0:16
GGGGATAAAACTTCGTCGAGTACGCTCAAAAATATAGATCGGAAG
+
F:,FFFFFFFF:FFFFFFFFFFFFF:FFFFFFFFFFFFFFFFFFF
@FS10000125:23:BPA73012-1407:1:1101:8540:1200 1:N:0:16
GGGGGGATGAACTTCGTCGAGTACGCTCAAGAGTCTAGATCGGAA
+
FFFFFFFFFFFF,:FFF:FFFF:FFFF:FFFFFFF:FFFF,FFFF
@FS10000125:23:BPA73012-1407:1:1101:8970:1200 1:N:0:16
GGGAGGCAACTTCGTCGAGTACGCTCAAAATGACAGATCGGAAGA
+
F:F:FFFFFF,,FFFFFFFFFFFFFFFFFFFFFFFFFFFFFFFFF
@FS10000125:23:BPA73012-1407:1:1101:9810:1200 1:N:0:16
GGGGGGAAATCTTCGTCGAGTACGCTCAAAACTATAGATCGGAAG
+
FFFFFFFFFFFF:FF:FFFFFFFFF,FFFFFFFFFFFFFFFFFFF
@FS10000125:23:BPA73012-1407:1:1101:9870:1200 1:N:0:16
GGGGACAACTTCGTCGAGTACGCTCAATCAGCAAGATCGGAAGAG
+
F,:FFFFFFF,FF:FFFF:FFFFFFFF:FFFFFFFF:FFF:FFFF
@FS10000125:23:BPA73012-1407:1:1101:9900:1200 1:N:0:16
GGGGATGAAACTTCGTCGAGTACGCTCAAGAGTGGAGATCGGAAG
+
FFFFFFFFFFF:,FF,FF:FFFFFF,FFFFFFFFFFFFFFFFFFF
@FS10000125:23:BPA73012-1407:1:1101:10090:1200 1:N:0:16
GGGACGGCAACTTCGTCGAGTACGCTCAACTACGTAGATCGGAAG
+
FFFFFFFFFF:,:FF,FFFFFFFFF,FFFFFFFFFFFFFFFFFFF
@FS10000125:23:BPA73012-1407:1:1101:11080:1200 1:N:0:16
GGGGGCAGTAACTTCGTCGAGTACGCTCAATCGCTCAGATCGGAA
+
FFFFFFFFFF::,:FFF:FFFF,FF:F:FFFFFFF,FFFF,FFFF
@FS10000125:23:BPA73012-1407:1:1101:11120:1200 1:N:0:16
GGGGAAGAAACTTCGTCGAGTACGCTCAATATATCAGATCGGAAG
+
FFFFFFFFFFF,:FF:FFFFFFFFF,FFFFFFFFFFFFFFFFFFF
@FS10000125:23:BPA73012-1407:1:1101:12970:1200 1:N:0:16
GATGCAGCAACTTCGTCGAGTACGCTCAAAATTTGAGATCGGAAG
+
,,FFFFFFFFFF::F:FFFFFFFFF,FFFFFFFFF:FFFFFFF:F
@FS10000125:23:BPA73012-1407:1:1101:14500:1200 1:N:0:16
GGGGCAAAACTTCGTCGAGTACGCTCAAAGAAAAAGATCGGAAGA
+
FFFFFFFFFF,,FFFFFFFFFFFFFFF:FFFFFFFFFFFFFFFFF
@FS10000125:23:BPA73012-1407:1:1101:14590:1200 1:N:0:16
GGAGCGTTAACTTCGTCGAGTACGCTCAAAATTGTAGATCGGAAG
+
F,,FF:FFFFF:::F:FF:FFFFFF,FFFFFFFFFFFFFFFFFFF
@FS10000125:23:BPA73012-1407:1:1101:14740:1200 1:N:0:16
GGGGTAGAATTTCGTCGAGTACGCTCAACACAGAAGATCGGAAGA
+
FFFFFFFFFFFFFFFFFFFFFFFFFFFFFFF:FFFFFFFFFFFFF
@FS10000125:23:BPA73012-1407:1:1101:15060:1200 1:N:0:16
GGGGCAGTAACTTCGTCGAGTACGCTCAAGTATTCAGATCGGAAG
+
FFFFFFFFFFF,:FF:FFFFFFFFF,FFFFFFFFFFFFFFFFFFF
@FS10000125:23:BPA73012-1407:1:1101:15170:1200 1:N:0:16
GGGGCATGAACTTCGTCGAGTACGGTCAATCGGATAGATCGGAAG
+
FFFFFFFFFFF::FF:FFF,FFFFFFFFFFFFFFFFFFFFFFFFF
@FS10000125:23:BPA73012-1407:1:1101:15400:1200 1:N:0:16
GGGGGAGAACTTCGTCGAGTACGCTCAAAGGTGAAGATCGGAAGA
+
FF:FFFFFFF,:FFFFFFFFFFFFFFF:FFFFFFFFFFFFFFFFF
@FS10000125:23:BPA73012-1407:1:1101:15620:1200 1:N:0:16
GGGGGACGAACTTCGTCGAGTACGCTCAAAAGGTCAGATCGGAAG
+
FFFFFFFFFFF,:FF,FFFFFFFFF,FFFFFFFFFFFFFFFFFFF
@FS10000125:23:BPA73012-1407:1:1101:15860:1200 1:N:0:16
GGGGACCCAACTTCGTCGAGTACGCACAAACTTTAAGATCGGAAG
+
FFFFFFFFFF:,,FF,FFFFFFFFF,FFFFFFFFFFFFFFFF:FF
@FS10000125:23:BPA73012-1407:1:1101:16300:1200 1:N:0:16
GGGGTCAAAACTTCGTCGAGTACGCTCAAAGAAAAAGATCGGAAG
+
FFFFFFFFFFF,:FF:FFFFFFFFF,FFFFFFFFFFFFFFFFFFF
@FS10000125:23:BPA73012-1407:1:1101:1470:1210 1:N:0:16
GGGGAGGTAACTTCGTCGAGTACGCTCAATATTAAAGATCGGAAG
+
FF:FFFFFFFF::FFFFFFFFFFFF:FFFFFFFFFFFFFFF:FFF
@FS10000125:23:BPA73012-1407:1:1101:2770:1210 1:N:0:16
GGGGATTTAACTTCGTCGAGTACGCTCAACTTTAGAGATCGGAAG
+
FF:FFF:FF:FF::F:FF:FFFFFF,:FF,,,F,,FFFFFFFFFF
@FS10000125:23:BPA73012-1407:1:1101:3890:1210 1:N:0:16
GGGGGCTTAACTTCGTCGAGTACGCTCAAAGATGTAGATCGGAAG
+
FF:FFFFFFF:::FF:FFFFFFFFF,FFFFFFFFFFFFFFFFFFF
@FS10000125:23:BPA73012-1407:1:1101:3900:1210 1:N:0:16
GGGGAGACAACTTCGTCGAGTACGCTCAACAGATAAGATCGGAAG
+
FFFFFFFFFF:,:FF:FFFFFFFFF,FFFFFFFFFFFFFFFFFFF
@FS10000125:23:BPA73012-1407:1:1101:5250:1210 1:N:0:16
GGGACACAACTTCGTCGAGTACGCTCAAGTGGTCAGATCGGAAGA
+
F:,,FFFFFF:,:FFFFFFFFFFFFFFFFFFFFFFFFFFFFFFFF
@FS10000125:23:BPA73012-1407:1:1101:5320:1210 1:N:0:16
GGGGGATGAACTTCGTCGAGTACGCTCAAGCTGGAAGATCGGAAG
+
F::FFFFFFF:,:FF:FFFFFFFF::FFFFFFFFFFFFFFFFFFF
@FS10000125:23:BPA73012-1407:1:1101:5330:1210 1:N:0:16
GGGGCGGCAACTTCGTCGAGTACGCTCAAGTAGGGAGATCGGAAG
+
FFFFFFFFFF:,:FF:FFFFFFFFF,FFFFFFFFFFFFFFFFFFF
@FS10000125:23:BPA73012-1407:1:1101:5550:1210 1:N:0:16
GGGGGAGGCAACTTCGTCGAGTACGCTCAATTATCAAGATCGGAA
+
F:,FFFFFFF::,:FFF:FFFF:FF:F:FFFFFFFFFFFF,FFFF
@FS10000125:23:BPA73012-1407:1:1101:6540:1210 1:N:0:16
GGGGAATGAACTTCGTCGAGTACGCTCAAACGTCTAGATCGGAAG
+
FFFFFFFFFFF,,FF,FF:FFFFFF,FFFFFFFFFFFFFFFFFFF
@FS10000125:23:BPA73012-1407:1:1101:8680:1210 1:N:0:16
GGGGCCGTAAATTCGTCGAGTACGCTCAAGGCCGCAGATCGGAAG
+
FFFFFF:FFFF,::F:FFF,FFFFF:F:FF:FFFFFFFFF,FFFF
@FS10000125:23:BPA73012-1407:1:1101:8790:1210 1:N:0:16
GGGGTCCGAACTTCGTCGAGTACGCTCAATCTTAAAGATCGGAAG
+
FFFFFFFFFF:,:FF::FFFFFFFF,FFFFFFFFFFFFFFFFFFF
@FS10000125:23:BPA73012-1407:1:1101:9220:1210 1:N:0:16
GGGGATTAACTTCGTCGAGTACGTTCAAGTACAGAGATCGGAAGA
+
FFFFFFFFFF::FFFFFFFFFFFFFFFFFFFFFFFFFFFFFFFFF
@FS10000125:23:BPA73012-1407:1:1101:9450:1210 1:N:0:16
GGGGGACGAACTTCGTCGAGTACGCTCAAAGAAGTAGATCGGAAG
+
FF:F,,,FFFFFFFFFFFF,FFFFF,FF:F,F:FFF,FF::F,,,
@FS10000125:23:BPA73012-1407:1:1101:10360:1210 1:N:0:16
GGGGATAAAACTTCGTCGAGTACGCTCAATAGTATAGATCGGAAG
+
FFFFFFFFFFF,,FF:FFFFFFFFF,FFFFFFFFFFFFFFFFFFF
@FS10000125:23:BPA73012-1407:1:1101:10710:1210 1:N:0:16
GGGGCGGAAACTTCGTCGAGTACGCTCAAAACCACAGATCGGAAG
+
F,,FFFFFFF:,,FF,FFFFFFFFF,FFFFFFFFFFFFFFFFFFF
@FS10000125:23:BPA73012-1407:1:1101:10850:1210 1:N:0:16
GGGGGACCAACTTCGTCGAGTACGCTCAACTGGTCAGATCGGAAG
+
FFFFFFFFFF,,,FF,FFFFFFFFF,FFFFFFFFFFFFFFFFFFF
@FS10000125:23:BPA73012-1407:1:1101:11420:1210 1:N:0:16
GGGGCGTGAACTTCGTCGAGTACGCTCAATAGGATAGATCGGAAG
+
FFF,F,FFFF,,,FF:FFFFFFFFF,FFFF,,,,,FFFFFFFFFF
@FS10000125:23:BPA73012-1407:1:1101:11450:1210 1:N:0:16
GGGGCAAAACTTCGTCGAGTACGCTCAATTCAGCAGATCGGAAGA
+
F,,FFFFFFF,,FFFFFFFFFFFFFFF,FFFFFFFFFFFFFF:FF
@FS10000125:23:BPA73012-1407:1:1101:11780:1210 1:N:0:16
GGGGTAAGAACTTCGTCGAGTACGCTCAAGAAACTAGATCGGAAG
+
FFFFF:FFF:F,FFFFFFF,FFF:FFFFF:FFFFFFFFFFFFFFF
@FS10000125:23:BPA73012-1407:1:1101:12840:1210 1:N:0:16
GGGGGATAACTTCGTCGAGTACGCTCAAGTTCAAAGATCGGAAGA
+
FFFFFFFFFF,:FFFFFFFFFFFFFFFFFFFFFFFFFFFFFFFFF
@FS10000125:23:BPA73012-1407:1:1101:13800:1210 1:N:0:16
GGGGGGATAACTTCGTCGAGTACGCTCAAGGAAATAGATCGGAAG
+
FFFF,:FFFFF::FF:FFFFFFFFF,FFFFFFFFFFFFFFFFFFF
@FS10000125:23:BPA73012-1407:1:1101:14170:1210 1:N:0:16
GGGGGCATAACTTCGTCGAGTACGCTCAAATGATTAGATCGGAAG
+
FFFFFFFFFFF,,FF:FFFFFFFFF,FFFFFFFFFFFFFFFFFFF
@FS10000125:23:BPA73012-1407:1:1101:15160:1210 1:N:0:16
GGGGCTTCAACTTCGTCGAGTACGCTCAACGTGAAAGATCGGAAG
+
FFFFF:FFFFFFFFFFFFF,FFFFF:FFFFFFFFFFFFFFFFFFF
@FS10000125:23:BPA73012-1407:1:1101:16460:1210 1:N:0:16
GGGGGTTCAACTTCGTCGAGTACGCTCAACCCAGTAGATCGGAAG
+
FFFFFFFFFFF::FF,FFFFFFFFF,FFFFFFFFFFFFFFFFFFF
@FS10000125:23:BPA73012-1407:1:1101:1360:1220 1:N:0:16
GGGGTTACAACTTCGTCGAGTACGCTCAAAGCCTTAGATCGGAAG
+
FFFFFFFFFFF,:FF:FFFFFFFFF:FFFFFFFFFFFFFFFFFFF
@FS10000125:23:BPA73012-1407:1:1101:1580:1220 1:N:0:16
GGGGATTAAACTTCGTCGAGTACGCTCAAAACACCAGATCGGAAG
+
FFFF,FF:FFF::FF:FFF,FFFFF:FFFFFF::,FFFFFF:FFF
@FS10000125:23:BPA73012-1407:1:1101:2520:1220 1:N:0:16
GGGGGCAAAAACTTCGTCGAGTACGCTCAAATGTGTAGATCGGAA
+
FFFFFFFFFFF:,:FFF:FFFF:FFFF:FFFFFFF:FFFF,FFFF
@FS10000125:23:BPA73012-1407:1:1101:2770:1220 1:N:0:16
GGGGTGATAACTTCGTCGAGTACGCTCAATATAGGAGATCGGAAG
+
FFFFFFFFFF:,:FF:FFFFFFFFF,FFFFFFFFFFFFFFFFFFF
@FS10000125:23:BPA73012-1407:1:1101:2890:1220 1:N:0:16
GGGGGTCGAACTTCGTCGAGTACGCTCAGGGAGTGAGATCGGAAG
+
FFFFFFFFFF:::FF:FFFFFFFFF,FF:FFFFFFFFFFFFFFFF
@FS10000125:23:BPA73012-1407:1:1101:3480:1220 1:N:0:16
GGGGATTTAACTTCGTCGAGTACGCTCAATGTCTGAGATCGGAAG
+
FFFFFFFFFF,,,FF:FFFFFFFFF,FFFFFFFFFFFFFFFFFFF
@FS10000125:23:BPA73012-1407:1:1101:3990:1220 1:N:0:16
GGGGACCTCAACTTCGTCGAGTACGCTCAAGGATAAAGATCGGAA
+
F:,FFFFFFFFF,:FFF:FFFF:FFFF:FFFFFFFFFFFF,FFFF
@FS10000125:23:BPA73012-1407:1:1101:4180:1220 1:N:0:16
GGGGTCGAAACTTCGTCGAGTACGCTCAAGTTTCGAGATCGGAAG
+
FFFFFFFFFF::,FF,FFFFFFFFF,FFFFFFFFFFFFFFFFFFF
@FS10000125:23:BPA73012-1407:1:1101:4300:1220 1:N:0:16
GGGGCTCGAACTTCGTCGAGTACGCTCAATTTAGAAGATCGGAAG
+
FFFFFFFFFF:,:FF:FFFFFFFFF,FFFFFFFFFFFFFFFFFFF
@FS10000125:23:BPA73012-1407:1:1101:4890:1220 1:N:0:16
GGGGGCTAAACTTCGTCGAGTACGCTCAAAATAGAAGATCGGAAG
+
FFFFFFFFFF:,:FF:FFFFFFFFF,FFFFFFFFFFFFFFFFFFF
@FS10000125:23:BPA73012-1407:1:1101:5930:1220 1:N:0:16
GGGGTAGGAACTTCGTCGAGTACGCTCAAGCCGATAGATCGGAAG
+
F::FFFFFFFF,:FF:FFFFFFFFF,FFFFFFFFFFFFFFFFFFF
@FS10000125:23:BPA73012-1407:1:1101:6180:1220 1:N:0:16
GGGGTCTAACTTCGTCGAGTACGCTCAATGTCTAAGATCGGAAGA
+
FFFFFFFFFF:,FFFFFFFFFFFFFFF:FFFFFFFFFFFFFFFFF
@FS10000125:23:BPA73012-1407:1:1101:6600:1220 1:N:0:16
GGGGGAGTAACTTCGTCGAGTACGCTCAAAAGGAAAGATCGGAAG
+
FFFFFFFFFF:,,FF:FFFFFFFFF,FFFFFFFFFFFFFFFFFFF
@FS10000125:23:BPA73012-1407:1:1101:7350:1220 1:N:0:16
GGGGCTGAAACTTCGTCGAGTACGCTCAAGTGTCAAGATCGGAAG
+
FF:FFFFFFF:,:FF,FFFFFFFFF,FFFFFFFFFFFFFFFFFFF
@FS10000125:23:BPA73012-1407:1:1101:7740:1220 1:N:0:16
GGGAACTTCGTCGAGTACGCTCAAACGGGGAGATCGGAAGAGCAC
+
FFFFFFF:FF:FF:F:F:,FF,:F:FFFFFFFFFF:FFF:FF,FF
@FS10000125:23:BPA73012-1407:1:1101:7800:1220 1:N:0:16
GGGGAGGGAACTTCGTCGAGTACGCTCAACATGATAGATCGGAAG
+
FFFFFFFFFF:,FFF:FFFFFFFFF,FFFFFFFFFFFFFFFFFFF
@FS10000125:23:BPA73012-1407:1:1101:7990:1220 1:N:0:16
GGGGACCTAACTTCGTCGAGTACGCTCAATTCGAAAGATCGGAAG
+
F::FFF:FFFF,:FF,FFF,FFFFF,FFF:FF:FFF,FFF:FFF:
@FS10000125:23:BPA73012-1407:1:1101:8870:1220 1:N:0:16
GGGCAGAAACTTCGTCGAGTACGCTCAATACGTAAGATCGGAAGA
+
F,,,FFFFFF:,FFFFFFFFFFFFFFF:FFFFFFFFFFFFFFFFF
@FS10000125:23:BPA73012-1407:1:1101:10010:1220 1:N:0:16
GGGGCGGTAACTTCGTCGAGTACGCTCAAGCTTCCAGATCGGAAG
+
F,FFFFFFFF:,,FF,FFFFFFFFF,FFFFFFFFFFFFFFF:FFF
@FS10000125:23:BPA73012-1407:1:1101:10040:1220 1:N:0:16
GGGGGGCTAACTTCGTCGAGTACGCTCAAAAAAACAGATCGGAAG
+
FFFFFFFFFF:,,FF,FFFFFFFFF,FFFFFFFFFFFFFFFFFFF
@FS10000125:23:BPA73012-1407:1:1101:10050:1220 1:N:0:16
GGGGAATGAACTTCGTCGAGTACGCTCAACGTGGCAGATCGGAAG
+
FFFFFFFFFFF,:FF:FFFFFFFFF:FFFFFFFFFFFFFFFFFFF
@FS10000125:23:BPA73012-1407:1:1101:11610:1220 1:N:0:16
GGGGGTAAAACTTCGTCGAGTACGCTCAAAGACATAGATCGGAAG
+
:,,FFFFFFFF,,FF:FFFFFFFFF,FFFFFFFFFFFFFFFFFFF
@FS10000125:23:BPA73012-1407:1:1101:11620:1220 1:N:0:16
GGGGGGTCAACTTCGTCGAGTACGCTCAATTGACAAGATCGGAAG
+
FFFF,:,FFFFF,:F,FF:FFFFFF,FFF::,:,FFFFFFFFFFF
@FS10000125:23:BPA73012-1407:1:1101:11630:1220 1:N:0:16
GGGGGAAAACTTCGTCGAGTACGTTCAAAACGTTAGATCGGAAGA
+
:,,F,FFFFF,,FFFFFFFFFFFFFFF:FFFFFFFFFFFFFF:FF
@FS10000125:23:BPA73012-1407:1:1101:12430:1220 1:N:0:16
GGTGATTCAACTTCGTCGAGTACGCTCAAATTCCTAGATCGGAAG
+
F,,:FFFFFFF:,FF,FF:FFFFFF,FFFFFFFFFFFFFFFFFFF
@FS10000125:23:BPA73012-1407:1:1101:13410:1220 1:N:0:16
GGGGTTAAACTTCGTCGAGTACGCTCAACAAGACAGATCGGAAGA
+
F:,FFFFFFF::FFFFFFFFFFFFFFFFFFFFFFFFFFFFFFFFF
@FS10000125:23:BPA73012-1407:1:1101:15160:1220 1:N:0:16
GGGGCTGAAACTTCGTCGAGTACGCTCAAAAAGATAGATCGGAAG
+
F:FFFFFFFFF:,FF,FFFFFFFFF,FFFFFFFFFFFFFFFFFFF
@FS10000125:23:BPA73012-1407:1:1101:15240:1220 1:N:0:16
GGGGGGACAACTTCGTCGAGTACGCTCAATTGGAAAGATCGGAAG
+
F,,FFFFFFFF,,FF,FFFFFFFFF,FFFFFFFFFFFFFFFFFFF
@FS10000125:23:BPA73012-1407:1:1101:15980:1220 1:N:0:16
GGGGCAACAACTTCGTCGAGTACGCTCAATTATAGAGATCGGAAG
+
FFFFFF:,FFF,:FF:FFFFFFFFF,FFF,,F:F,FFFFFFFFFF
@FS10000125:23:BPA73012-1407:1:1101:16080:1220 1:N:0:16
GGGCTTCAACTTCGTCGAGTACGCTCAATGTAATAGATCGGAAGA
+
FFFFFFFFFF,,FFFFFFFFFFFFFFF:FFFFFFFFFFFFFFFFF
@FS10000125:23:BPA73012-1407:1:1101:1450:1230 1:N:0:16
GGGGTGAGAACTTCGTCGAGTACGCTCAAAAAGCAAGATCGGAAG
+
FF,FFFFFFFF:FFF:FFFFFFFFF:FFFFFFFFFFFFFFF:FFF
@FS10000125:23:BPA73012-1407:1:1101:1600:1230 1:N:0:16
GGGGGACTAACTTCGTCGAGTACGCTCAACCACTTAGATCGGAAG
+
FF:FFFFFFF::FFFFFFFFFFFFF:FFFFFFFFFFFFFFF:FFF
@FS10000125:23:BPA73012-1407:1:1101:2560:1230 1:N:0:16
GGGGCTCTAACTTCGTCGAGTACGCTCAAGTGAACAGATCGGAAG
+
F,,FFF::FFF::FF:FFFFFFFFF,FFF:FF:FFFFFFFFFFFF
@FS10000125:23:BPA73012-1407:1:1101:3020:1230 1:N:0:16
GGGGCGAGAACTTCGTCGAGTACGCTCAAACACACAGATCGGAAG
+
FFFFFFFFFF,::FFFFFFFFFFFF,FFFFFFFFFFFFFFFFFFF
@FS10000125:23:BPA73012-1407:1:1101:3230:1230 1:N:0:16
GATGTCTCAATTTCGTCGAGTACGCTCAAGCTTGCAGATCGGAAG
+
:,:FFFFFFFFF:FF:FFFFFFFFF:FFFFFFFFF:FFFFFFFFF
@FS10000125:23:BPA73012-1407:1:1101:3280:1230 1:N:0:16
GGGCGCCAACTTCGTCGAGTACGCTCAATCTTGTAGATCGGAAGA
+
FF:F,FF,FFFF::F:,FFFF::FFF:FFFFFFFF:F,F:FFFFF
@FS10000125:23:BPA73012-1407:1:1101:3730:1230 1:N:0:16
GGGGATCAACTTCGTCGAGTACGCTCAACTGTCCAGATCGGAAGA
+
FFFF:,,FFF::FFFFFFFFFFFFFFFFFF:::,FFFFFFFFFFF
@FS10000125:23:BPA73012-1407:1:1101:4050:1230 1:N:0:16
GGGGTGAAAACTTCGTCGAGTACGCTCAAAAAATAAGATCGGAAG
+
FF,FFFFFFFF::FF:FFFFFFFFF,FFF,F:F:FFFFFFFFFFF
@FS10000125:23:BPA73012-1407:1:1101:4260:1230 1:N:0:16
GGGGGTATAACTTCGTCGAGTACGCTCAACTCAGGAGATCGGAAG
+
FFFFFFFFFF,::FF:FFFFFFFFF,FFFFFFFFFFFFFFFFFFF
@FS10000125:23:BPA73012-1407:1:1101:4790:1230 1:N:0:16
GATGATCTAACTTCGTCGAGTACGCTCAAATGGATAGATCGGAAG
+
,,FFFFFFFFFF:FF:FF:FFFFFF,FFFFFFFFFFFFFFF:FFF
@FS10000125:23:BPA73012-1407:1:1101:4930:1230 1:N:0:16
GGGGCAACTTCGTCGAGTACGCTCAAGGTTTGAGATCGGAAGAGC
+
F:,FFFFFFF:F,FFFF:FFFF,FFFFFFFFFFFF,,FFF:FFF,
@FS10000125:23:BPA73012-1407:1:1101:5170:1230 1:N:0:16
GGGGGCCAAACTTCGTCGAGTACGCTCAAATGTCGAGATCGGAAG
+
FF,,FFFFF:::FF:FF:F:F,F,FFFFF:F:FF,FFFFFF:FF,
@FS10000125:23:BPA73012-1407:1:1101:6380:1230 1:N:0:16
GGGGGGCGCAACTTCGTCGAGTACGCTCAAGTTAACAGATCGGAA
+
FFFFFFFFFF:F:,FFF:FFFF:FF:F:FFFFFFF,FFFF:FFFF
@FS10000125:23:BPA73012-1407:1:1101:6560:1230 1:N:0:16
GGGGGGAAAAACTTCGTCGAGTACGCTCAAGAAAAAAGATCGGAA
+
F::FFFFFFFFF,:FFF,FFFF:FFFF:FFFFFFFFFFFF,FFFF
@FS10000125:23:BPA73012-1407:1:1101:6960:1230 1:N:0:16
GGGGTACCAATTTCGTCGAGTACGCTCAATCGGGTAGATCGGAAG
+
FF,FFFFFFF,,:FF:FFFFFFFFF,FFFFFFFFFFFFFFFFFFF
@FS10000125:23:BPA73012-1407:1:1101:7010:1230 1:N:0:16
GGGGGACAACTTCGTCGAGTACGCTCAACTGATGAGATCGGAAGA
+
F:,FFFFFFFFFFFFFFFFFFFFFFFFFFFFFFFFFFFFFFFFFF
@FS10000125:23:BPA73012-1407:1:1101:7090:1230 1:N:0:16
GGGGTGCTAACTTCGTCGAGTACGCTCAAGACAACAGATCGGAAG
+
FFFFFFFFFF:,:FF:FFFFFFFFF,FFFFFFFFFFFFFFFFFFF
@FS10000125:23:BPA73012-1407:1:1101:7150:1230 1:N:0:16
GGGTAACTTCGTCGAGTACGCTCAAAACGTCAGATCGGAAGAGCA
+
F,,,FFFFFFF:FFFFFF,,FFFFFFF:FFFFFFF,FFFFFFF,,
@FS10000125:23:BPA73012-1407:1:1101:7600:1230 1:N:0:16
GGGGGTCGAACTTCGTCGAGTACGCTCAAAAAAAAAGATCGGAAG
+
FFFFFFFFFF:::FF:FFFFFFFFF,FFFFFFFFFFFFFFFFFFF
@FS10000125:23:BPA73012-1407:1:1101:8020:1230 1:N:0:16
GGGGAGTTAACTTCGTCGAGTACGCTCAAAGTCCGAGATCGGAAG
+
FFFFFFFFFF:,:FF:FFFFFFFFF,FFFFFFFFFFFFFFFFFFF
@FS10000125:23:BPA73012-1407:1:1101:8070:1230 1:N:0:16
GGGGTGTTAACTTCGTCGAGTACGCTCAATCAAGGAGATCGGAAG
+
FFFFFFFFFF:,:FF:FFFFFFFFF,FFFFFFFFFFFFFFFFFFF
@FS10000125:23:BPA73012-1407:1:1101:8490:1230 1:N:0:16
GGGGGACGAACTTCGTCGAGTACGCTCAAAGGTATAGATCGGAAG
+
FF:FFFFFFFF,:FF:FFFFFFFFF,FFFFFFFFFFFFFFFFFFF
@FS10000125:23:BPA73012-1407:1:1101:8640:1230 1:N:0:16
GGGGGTAAAACTTCGTCGAGTACGCTCAAGTCCAAAGATCGGAAG
+
F,,FFFFFFFF::FF:FFFFFFFFF:FFFFFFFFFFFFFFFFFFF
@FS10000125:23:BPA73012-1407:1:1101:8650:1230 1:N:0:16
GGGGGTGGAACTTCGTCGAGTACGCTCAAGATGTAAGATCGGAAG
+
FFFFFFFFFFF::FF:FFFFFFFFF:FFFFFFFFFFFFFFFFFFF
@FS10000125:23:BPA73012-1407:1:1101:8900:1230 1:N:0:16
GGGGGGTTAACTTCGTCGAGTACGCTCAAAAATAGAGATCGGAAG
+
FFFF:,FFFFF::FF:FFFFFFFFF,FFF,FFFFFFFFFFFFFFF
@FS10000125:23:BPA73012-1407:1:1101:9810:1230 1:N:0:16
GGGATAAAACTTCGTCGAGTACGCTCAATTGAGTAGATCGGAAGA
+
FFF:FFFFFF::FFFFFFFFFFFFFFF:FFFFFFFFFFFFFFFFF
@FS10000125:23:BPA73012-1407:1:1101:9960:1230 1:N:0:16
GGGGATGCAACTTCGTCGAGTACGCTCAATAGTATAGATCGGAAG
+
FFFFFFFFFF:,:FF:FFFFFFFFF,FFFFFFFFFFFFFFFFFFF
@FS10000125:23:BPA73012-1407:1:1101:10430:1230 1:N:0:16
GGGGGGGCCAACTTCGTCGAGTACGCTCAAATGATTAGATCGGAA
+
F,:F:,FFFFFF::FFF:FFFF:FFFFFFFFFFFF,FFFF,FFFF
@FS10000125:23:BPA73012-1407:1:1101:10530:1230 1:N:0:16
GGGGGAGCAACTTCGTCGAGTACGCTCAATAAAGAAGATCGGAAG
+
F,,FFFFFFF::FFF:FFFFFFFFF,FFFFFFFFFFFFFFFFFFF
@FS10000125:23:BPA73012-1407:1:1101:10970:1230 1:N:0:16
GGGGGGCCAACTTCGTCGAGTACGCTCAAAGTTGAAGATCGGAAG
+
F,,FFFFFFFF::FF:FFFFFFFFF:FFFFFFFFFFFFFFFFFFF
@FS10000125:23:BPA73012-1407:1:1101:12000:1230 1:N:0:16
GGAAGGTGGAACTTCGTCGAGTACGCTCAAAAAGTAAGATCGGAA
+
:,,,FFFFF:FF,:FFF,FFFF,FFFF:FFFFFFFFFFFF,FFFF
@FS10000125:23:BPA73012-1407:1:1101:12220:1230 1:N:0:16
GGGGGAGCAACTTCGTCGAGTACGCTCAAGAAAGAAGATCGGAAG
+
FFFFFFFFFFF,,FF:FFFFFFFFF,FFFFFFFFFFFFFFFFFFF
@FS10000125:23:BPA73012-1407:1:1101:12760:1230 1:N:0:16
GGGGGGAAAACTTCGTCGAGTACGCTCAACCGACAAGATCGGAAG
+
F:,FFFFFFF:::FF:FF:FFFFFF,FFFFFFFFFFFFFFFFFFF
@FS10000125:23:BPA73012-1407:1:1101:13450:1230 1:N:0:16
GGGAGCAACTTCGTCGAGTACGCTCAACGACTTAGATCGGAAGAG
+
F,,FFFFFFFFFFFFFFF:FFFFFFFF:FFFFFFFF:FFF:FFFF
@FS10000125:23:BPA73012-1407:1:1101:13830:1230 1:N:0:16
GGGGTAGGAGCTTCGTCGAGTACGCTCAAAGCAAAAGATCGGAAG
+
F:,FFFFFFF:,,FF,FFFFFFFFF,FFFFFFFFFFFFFFFFFFF
@FS10000125:23:BPA73012-1407:1:1101:13870:1230 1:N:0:16
GGGGGTTGAACTTCGTCGAGTACGCTCAAATGCTGAGATCGGAAG
+
FF,FFFFFFFF:,FF:FFFFFFFFF,FFFFFFFFFFFFFFFFFFF
@FS10000125:23:BPA73012-1407:1:1101:14010:1230 1:N:0:16
GGGGCGCAAACTTCGTCGAGTACGCTCAACTGACTAGATCGGAAG
+
F:,FFFFFFFF:FFF:FFFFFFFFF,FFFFFFFFFFFFFFFFFFF
@FS10000125:23:BPA73012-1407:1:1101:14550:1230 1:N:0:16
GGGGATACAACTTCGTCGAGTACGCTCAAGTGGTGAGATCGGAAG
+
F::FFFFFFFF,,FF,FFFFFFFFF,FFFFFFFFFFFFFFFFFFF
@FS10000125:23:BPA73012-1407:1:1101:14850:1230 1:N:0:16
GGGGGAGAACTTCGTCGAGTACGCTCAAGAGGGAAGATCGGAAGA
+
FFFFFFFFFF,,FFFFFFFFFFFFFFFFFF:FFFFFFFFFFF:FF
@FS10000125:23:BPA73012-1407:1:1101:15100:1230 1:N:0:16
GGGGGTTGAACTTCGTCGAGTACGCTCAATGGAATAGATCGGAAG
+
FFFF,FFFFFF::FFFFFF,FFFFFFFFFFFFFFFFFFFFFFFFF
@FS10000125:23:BPA73012-1407:1:1101:15580:1230 1:N:0:16
GGGGTGAACCTTCGTCGAGTACGCTCAAATCAAAAGATCGGAAGA
+
FFFFFFFFFF,,FFFFFFFFFFFFFFFFFFFFFFFFFFFFFFFFF
@FS10000125:23:BPA73012-1407:1:1101:15740:1230 1:N:0:16
GGGGGAAAAACTTCGTCGAGTACGCTCAAGCCTTTAGATCGGAAG
+
FFFFFFFFFFF:,FF,FF:FFFFFF,FFFFFFFFFFFFFFFFFFF
@FS10000125:23:BPA73012-1407:1:1101:16020:1230 1:N:0:16
GGGGCACCATCTTCGTCGAGTACGCTCAAAGTACAAGATCGGAAG
+
FFFFFFFFFF:,,FF,FFFFFFFFF,FFFFFFFFFFFFFFFFFFF
@FS10000125:23:BPA73012-1407:1:1101:1360:1240 1:N:0:16
GGGGACTAACTTCGTCGAGTACGCTCAAGTTTATAGATCGGAAGA
+
FF,,FFFFFFFFFFFFFFFFFF:FFFFF,F,,F,FFFFFFF,FF:
@FS10000125:23:BPA73012-1407:1:1101:2050:1240 1:N:0:16
GGGGAAGAAACTTCGTCGAGTACGCTCAATTCGTTAGATCGGAAG
+
FF:FFF:FF:F:FF:FF:F:F:F:FFFFFFFF:FFFF::FF:FF:
@FS10000125:23:BPA73012-1407:1:1101:3080:1240 1:N:0:16
GGGGACGCAACTTCGTCGAGTACGCTCAAAACACGAGATCGGAAG
+
F:,FFFFFFF:::FF:FFFFFFFFF,FFFFFFFFFFFFFFFFFFF
@FS10000125:23:BPA73012-1407:1:1101:3140:1240 1:N:0:16
GGGCTGAACTTCGTCGAGTACGCTCAATAATTCAGATCGGAAGAG
+
FFF:FFFFFF,FF:FFFF:FFFFFFF:,FFFFFFFF,FFF:FFFF
@FS10000125:23:BPA73012-1407:1:1101:3970:1240 1:N:0:16
GGGGGTGAACTTCGTCGAGTACGCTCAATCTACCAGATCGGAAGA
+
F:,FFFFFFF::FFFFFFFFFFFFFFF:FFFFFFFFFFFFFFFFF
@FS10000125:23:BPA73012-1407:1:1101:4840:1240 1:N:0:16
GGGGTGTCAATTTCGTCGACACGCTCAATGGTGAAGATCGGAAGA
+
F,,FF::FFF:FFFFFFFFFFFFFFFF:FFFFFFFFFFFFFFFFF
@FS10000125:23:BPA73012-1407:1:1101:5260:1240 1:N:0:16
GGGGAACGAACTTCGTCGAGTACGCTCAATATCATAGATCGGAAG
+
FFFFFFF:FFF:FFFFFFF,FFFFFFFFFFFFFFFFFFFFFFFFF
@FS10000125:23:BPA73012-1407:1:1101:6820:1240 1:N:0:16
GGGGGTACAACTTCGTCGAGTACGCTCAACTGTAAAGATCGGAAG
+
FFFFFFFFFF:,:FF:FFFFFFFFF,FFFFFFFFFFFFFFFFFFF
@FS10000125:23:BPA73012-1407:1:1101:7040:1240 1:N:0:16
GGGGTATCAACTTCGTCGAGTACGCTCAATGGGTTAGATCGGAAG
+
F,,FFFFFFF:,:FF:FFFFFFFFF,FFFFFFFFFFFFFFFFFFF
@FS10000125:23:BPA73012-1407:1:1101:8480:1240 1:N:0:16
GGGGAAGAAACTTCGTCGAGTACGCTCAAGCAGTGAGATCGGAAG
+
FF:FFFFFFFFFFFF:FFFFFFFFF:FFFFFFFFFFFFFFFFFFF
@FS10000125:23:BPA73012-1407:1:1101:8620:1240 1:N:0:16
GGGACGCTCTTCCGATCTGGGGGAAATTTCGTCGAGTACGCTCAA
+
FFFF:FFF,:F::,F:FF:F:F,F,F:F:FFFF:,F,FFF::,FF
@FS10000125:23:BPA73012-1407:1:1101:9230:1240 1:N:0:16
GGGGGGGGATCTTCGTCGAGTACGCTCAACAAGTTAGATCGGAAG
+
F,,F:FFFFFFFFFF:FFFFFFFFF,FFFFFFFFFFFFFFFFFFF
@FS10000125:23:BPA73012-1407:1:1101:9480:1240 1:N:0:16
GGGGGTGGAACTTCGTCGAGTACGCTCAAAATTCGAGATCGGAAG
+
F::F,FFFFFF::FF:FFFFFFFFF,FFFFFFFFFFFFFFFFFFF
@FS10000125:23:BPA73012-1407:1:1101:9490:1240 1:N:0:16
GGGGGTAAAACTTCGTCGAGTACGCTCAATAAACAAAGATCGGAA
+
FFFFFFFFFFF::FF:FFFFFFFFF,FFFFFFFFFFFFFF,FFFF
@FS10000125:23:BPA73012-1407:1:1101:9660:1240 1:N:0:16
GGGGAGGCAACTTCGTCGAGTACGCTCAAATTAGGAGATCGGAAG
+
FF:FF:FFFFFFFFFFFFF,FFFFFFFFFFFFFFFFFFFFFFFFF
@FS10000125:23:BPA73012-1407:1:1101:9770:1240 1:N:0:16
GGGGTCTCAACTTCGTCGAGTACGCTCAAATGATTAGATCGGAAG
+
F::FF,F,FF:F:F,FF,F::,F::F:F::F:FFFF:::FF,FF,
@FS10000125:23:BPA73012-1407:1:1101:9940:1240 1:N:0:16
GGGGAAACTTCGTCGAGTACGCTCAAGGCGGGAGATCGGAAGAGC
+
FFFFFFFFFFFF,FFFF:FFFF,FFFFFFFFFFFF,,FFFFFFF,
@FS10000125:23:BPA73012-1407:1:1101:9970:1240 1:N:0:16
GGGGTACCAACTTCGTCGAGTACGCTCAAAGACCAAGATCGGAAG
+
FFFFFFFFFF:,:FF,FFFFFFFFF,FFFFFFFFFFFFFFFFFFF
@FS10000125:23:BPA73012-1407:1:1101:10230:1240 1:N:0:16
GGGGACGGAACTTCGTCGAGTACGCTCAATAAGAAAGATCGGAAG
+
F:,FFFFFFFF,,FF,FFFFFFFFF,FFFFFFFFFFFFFFFFFFF
@FS10000125:23:BPA73012-1407:1:1101:10290:1240 1:N:0:16
GGGGAGCTAACTTCGTCGAGTACGCTCAAAAATTCAGATCGGAAG
+
FFFFFFFFFF:,:FFFFFF,FFFFF:FFF::FFFFFFFFFFFFFF
@FS10000125:23:BPA73012-1407:1:1101:10360:1240 1:N:0:16
GGGGTTTCTTCGTCGAGTACGCTCAAGGAGTGAGATCGGAAGAGC
+
FF:FFFFFFFFF,FFFF:FFFF,FFFFFFFFFFFF,,FFF:FFF,
@FS10000125:23:BPA73012-1407:1:1101:13320:1240 1:N:0:16
GGGGCAAAAACTTCGTCGAGTACGCTCAACAGATGAGATCGGAAG
+
FF,FFFFFFFF:FFF,FFFFFFFFF,FFFFFFFFFFFFFFFFFFF
@FS10000125:23:BPA73012-1407:1:1101:13770:1240 1:N:0:16
GGGGTACTATCTTCGTCGAGTACGCTCAAAGATTTAGATCGGAAG
+
:,FF:FFFFF:,:FF,FF:FFFFFF,FFFFFFFFFFFFFFF:FF:
@FS10000125:23:BPA73012-1407:1:1101:14040:1240 1:N:0:16
GGGGATCCAACTTCGTCGAGTACGCTCAAGATAAGAGATCGGAAG
+
FFFFFFFFFFF::FF:FFFFFFFFF,FFFFFFFFFFFFFFFFFFF
@FS10000125:23:BPA73012-1407:1:1101:15160:1240 1:N:0:16
GGGGGTCTAACTTCGTCGAGTACGCTCAAGGTTAGAGATCGGAAG
+
F,,FFFFFFFF::FF,FFFFFFFFF,FFFFFFFFFFFFFFFFFFF
@FS10000125:23:BPA73012-1407:1:1101:15200:1240 1:N:0:16
GGGGGGTAAACTTCGTCGAGTACGCTCAAATTATCAGATCGGAAG
+
F,,F:FFFFFF::FF:FFFFFFFFF,FFFFFFFFFFFFFFFFFFF
@FS10000125:23:BPA73012-1407:1:1101:15480:1240 1:N:0:16
GGGGGGAGAACTTCGTCGAGTACGCTCAACCTTCGAGATCGGAAG
+
F:,F:FFFFFF,:FF,FFFFFFFFF,FFFFFFFFFFFFFFFFFFF
@FS10000125:23:BPA73012-1407:1:1101:16340:1240 1:N:0:16
GGGGGACCTAACATCGTCGAGTACGCTCAACATATCAGATCGGAA
+
FFFF,FFFFFFF,:FFFFFFF:FFF:,FFFFF:FF:FFFF:FFF:
@FS10000125:23:BPA73012-1407:1:1101:1340:1250 1:N:0:16
GGGGGCTCAACTTCGTCGAGTACGCTCAAAGATTAAGATCGGAAG
+
FFFFFFFFFFF::FF:FFFFFFFFF,FFFFFFFFFFFFFFFFFFF
@FS10000125:23:BPA73012-1407:1:1101:1930:1250 1:N:0:16
GGGGATCTAACTTCGTCGAGTACGCTCAAAAATAAAGATCGGAAG
+
FF,FFFFFFFF,:FF:FFFFFFFFF,FFFFFFFFFFFFFFFFFFF
@FS10000125:23:BPA73012-1407:1:1101:2080:1250 1:N:0:16
GGGGTGATAACTTCGTCGAGTACGCTCAAGACCAGAGATCGGAAG
+
FFFFFFFFFFF:FFF:FFFFFFFFF:FFFFFFFFFFFFFFFFFFF
@FS10000125:23:BPA73012-1407:1:1101:2800:1250 1:N:0:16
GGGGAAATAACTTCGTCGAGTACGCTCAATTGGAGAGATCGGAAG
+
F:,FFFFFFF:::FF:FFFFFFFFF:FFFFFFFFFFFFFFFFFFF
@FS10000125:23:BPA73012-1407:1:1101:2890:1250 1:N:0:16
GGGGGCAAAACTTCGTCGAGTACGCTCAACTTTACAGATCGGAAG
+
FFFF,FFFFF:F:FF:FFFFFFFFF,FFFFFFFFFFFFFFFFFFF
@FS10000125:23:BPA73012-1407:1:1101:3270:1250 1:N:0:16
ATTGTGTGAACTTCGTCGAGTACGCTCAATAAGAGAGATCGGAAG
+
,F,,F,FFFFFF::F:F:,FFFF:F,FFFFFFFFFF,FFF,,F,F
@FS10000125:23:BPA73012-1407:1:1101:3430:1250 1:N:0:16
GGGGGAAAAACTTCGTCGAGTACGCTCAACTAAACAGATCGGAAG
+
FF,FFFFFFF:,:FF:FFFFFFFFF,FFFFFFFFFFFFFFFFFFF
@FS10000125:23:BPA73012-1407:1:1101:3470:1250 1:N:0:16
GGGGTGTAAACTTCGTCGAGTACGCTCAACCTCAGAGATCGGAAG
+
FF:FFFFFFFFF:FF:FF:FFFFFF,FFFFF:FF:FFFFFFFFFF
@FS10000125:23:BPA73012-1407:1:1101:3940:1250 1:N:0:16
GGGGAATGAACTTCGTCGAGTACGCTCAAAAAAGGAGATCGGAAG
+
FFFFFFFFFF:,:FF:FFFFFFFFF,FFFFFFFFFFFFFFFFFFF
@FS10000125:23:BPA73012-1407:1:1101:4630:1250 1:N:0:16
GGGGTATTAACTTCGTCGAGTACGCTCAAAAAACCAGATCGGAAA
+
FF:FFFFFFF:,,FF:FFFFFFFFF,FFFFFFFFFFFFFFFFFFF
@FS10000125:23:BPA73012-1407:1:1101:4800:1250 1:N:0:16
GGGAAACAACTTCGTCGAGTACGCTCAATCCGAGAGATCGGAAGA
+
FF::FFFFFF::FFFFFFFFFFFFFFFFFFFFFFFFFFFFFFFFF
@FS10000125:23:BPA73012-1407:1:1101:4910:1250 1:N:0:16
GGGGGCCGAACTTCGTCGAGTACGCTCAACTCTATAGATCGGAAG
+
FF:FFFFFFF,::FF:FFFFFFFFF,FFFFFFFFFFFFFFFFFFF
@FS10000125:23:BPA73012-1407:1:1101:5140:1250 1:N:0:16
GGGGCAACAACTTCGTCGAGTACGCTCAATTTGATAGATCGGAAG
+
FFFF,FFFFFF::FF:FFFFFFFFF,FFFFFFFFFFFFFFFFFFF
@FS10000125:23:BPA73012-1407:1:1101:5470:1250 1:N:0:16
GGGGAACTTCGTCGAGTACGCTCAAACGGTTAGATCGGAAGAGCA
+
FF:FFFFFFFF,:FFFFF,,FFFFFFFFFFFFFFF,FFFFFFF,,
@FS10000125:23:BPA73012-1407:1:1101:5620:1250 1:N:0:16
GGGGCCGGAACTTCGTCGAGTACGCTCAAACAATAAGATCGGAAG
+
FFFFFFFFFF:,:FF,FFFFFFFFF,FFFFFFFFFFFFFFFFFFF
@FS10000125:23:BPA73012-1407:1:1101:5630:1250 1:N:0:16
GGGGCCTGAACTTCGTCGAGTACGCTCAAAGGTTGAGATCGGAAG
+
FF:,:,,,FFFFFF,FF:F:F:F:FFFF,,::FFFFFFFFFFFF:
@FS10000125:23:BPA73012-1407:1:1101:5860:1250 1:N:0:16
GGGGAAGCAACTTCGTCGAGTACGCTCAGTGGGCCAGATCGGAAG
+
FFFFFFFFFF,,,FF,FFFFFFFFF,FF,FFFFFFFFFFFFFFFF
@FS10000125:23:BPA73012-1407:1:1101:6420:1250 1:N:0:16
GGGGAGGTAACTTCGTCGAGTACGCTCAAATTCAAAGATCGGAAG
+
FFFFFFFFFFF,:FF:FFFFFFFFF,FFFFFFFFFFFFFFFFFFF
@FS10000125:23:BPA73012-1407:1:1101:6810:1250 1:N:0:16
GGGGGTTTAACTTCGTCGAGTACGCTCAATGTTCCAGATCGGAAG
+
FFFFFFFFFF:,,FF,FFFFFFFFF,FFFFFFFFFFFFFFFFFFF
@FS10000125:23:BPA73012-1407:1:1101:7460:1250 1:N:0:16
GGGGCTCAACTTCGTCGAGTACGCTCAATGAATAAGATCGGAAGA
+
FFFFFFFFFF:,FFFFFFFFFFFFFFF,FFFFFFFFFFFFFFFFF
@FS10000125:23:BPA73012-1407:1:1101:7740:1250 1:N:0:16
GGGGATTAAACTTCGTCGAGTACGCTCAACTAATTAGATCGGAAG
+
FFFFFFFFFF::FFF:FFFFFFFFF,FFFFFFFFFFFFFFFFFFF
@FS10000125:23:BPA73012-1407:1:1101:7770:1250 1:N:0:16
GGGGCCGCAACTTCGTCGAGTACGCTCAACTCCGGAGATCGGAAG
+
FFFFFFFFFF:::FF:FFFFFFFFF,FFFFFFFFFFFFFFFFFFF
@FS10000125:23:BPA73012-1407:1:1101:8410:1250 1:N:0:16
GGGGCTGCAACTTCGTCGAGTACGCTCAAATTTCTAGATCGGAAG
+
FFFFFFFFFF::,FF:FFFFFFFFF,FFFFFFFFFFFFFFFFFFF
@FS10000125:23:BPA73012-1407:1:1101:8620:1250 1:N:0:16
GGGGGGTCAACTTCGTCGAGTACGCTCAACGGTTAAGATCGGAAG
+
FFFF,,FFFF:F:FF:FFFFFFFFF,FFF,:,:,FFFFFFFFFFF
@FS10000125:23:BPA73012-1407:1:1101:9210:1250 1:N:0:16
GGGGTGACAACTTCGTCGAGTACGCTCAATTATGCAGATCGGAAG
+
FFFFFFFFFF:,:FF:FFFFFFFFF,FFFFFFFFFFFFFFFFFFF
@FS10000125:23:BPA73012-1407:1:1101:10690:1250 1:N:0:16
GGGGCAGAACTTCGTCGAGTACGCTCAAGTAGTCAGATCGGAAGA
+
FFFFFFFFFF,,FFFFFFFFFFFFFFFFFFFFFFFFFFFFFFFFF
@FS10000125:23:BPA73012-1407:1:1101:11090:1250 1:N:0:16
GGGGTCATAACTTCGTCGAGTACGCTCAAGGATCTAGATCGGAAG
+
FFFF:FFFFFFF::F,FF:FFFFFF,FFF,,F:,:FFFFFFFFFF
@FS10000125:23:BPA73012-1407:1:1101:11540:1250 1:N:0:16
GGGGGCTGGAACTTCGTCGAGTACGCTCAAATATGTAGATCGGAA
+
FFFFFFFFFF::,:FFF:FFFF:FFFF:FFFFFFF:FFFF,FFFF
@FS10000125:23:BPA73012-1407:1:1101:12120:1250 1:N:0:16
GGGGCGATAACTTCGTCGAGTACGCTCAACAAATAAGATCGGAAG
+
FF:FFFFFFF:::FF:FFFFFFFFF,FFFFFFFFFFFFFFFFFFF
@FS10000125:23:BPA73012-1407:1:1101:12760:1250 1:N:0:16
GGGGGTCTAACTTCGTCGAGTACGCTCAATCTTAAAGATCGGAAG
+
FFFFFFFFFF:::FF:FFFFFFFFF:FFFFFFFFFFFFFFFFFFF
@FS10000125:23:BPA73012-1407:1:1101:12850:1250 1:N:0:16
GGGGGTAGAACTTCGTCGAGTACGCTCAAAATTAAAGATCGGAAG
+
F,,FFFFFFFF,:FF:FFFFFFFFF,FFFFFFFFFFFFFFFFFFF
@FS10000125:23:BPA73012-1407:1:1101:12960:1250 1:N:0:16
GGGGGTAGAACTTCGTCGAGTACGCTCAAACTCTAAGATCGGAAG
+
F:,F:FFFFFF::FF:FFFFFFFFF,FFFFFFFFFFFFFFFFFFF
@FS10000125:23:BPA73012-1407:1:1101:13250:1250 1:N:0:16
GGGGGCGCAACTTCGTCGAGTACGCTCAACGTAAAAGATCGGAAG
+
FF,FFFFFFF:::FF,FFFFFFFFF,FFFFFFFFFFFFFFFFFFF
@FS10000125:23:BPA73012-1407:1:1101:13520:1250 1:N:0:16
GGGGTATCAACTTCGTCGAGTACGCTCAAACAGGTAGATCGGAAG
+
FFFFFFFFFFF,:FF:FFFFFFFFF,FFFFFFFFFFFFFFFFFFF
@FS10000125:23:BPA73012-1407:1:1101:13610:1250 1:N:0:16
GGGGCGGCAACTTCGTCGAGTACGCTCAATATGTAAGATCGGAAG
+
FF:FF,FFFFF::FF:FFFFFFFFF,FFFF:FFF,FFFFFFFFFF
@FS10000125:23:BPA73012-1407:1:1101:14570:1250 1:N:0:16
GGGGGAGTGAACTTCGTCGAGTACGCTCAATAGTTGAGATCGGAA
+
FF,F:FFFFFFF,:FFF:FFFFFFFFF:FFFFFFFFFFFF,FFFF
@FS10000125:23:BPA73012-1407:1:1101:15450:1250 1:N:0:16
GGGGGTCTAACTTCGTCGAGTACGCTCAAGGTTAGAGATCGGAAG
+
FFFFFFFFFFF:,FF,FFFFFFFFF,FFFFFFFFFFFFFFFFFFF
@FS10000125:23:BPA73012-1407:1:1101:15540:1250 1:N:0:16
GGGGGTAGAACTTCGTCGAGTACGCTCAAGGTGATAGATCGGAAG
+
FFFFFFFFFFF,,FF,FFFFFFFFF,FFFFFFFFFFFFFFFFFFF
@FS10000125:23:BPA73012-1407:1:1101:2090:1260 1:N:0:16
GGGAGCGGGAACTTCGTCGAGTACGCTCAATAACCAAGATCGGAA
+
FFFFFFFFFFF:,:FFF:FFFF:FFFF:FFFFFFFFFFFF,FFFF
@FS10000125:23:BPA73012-1407:1:1101:2290:1260 1:N:0:16
GGGGGGGCCAACTTCGTCGAGTACGCTCAATCCTCAAGATCGGAA
+
FF:FFFFFFF:,,:FFF:FFFF:FF:F:FFFFFFFFFFFF,FFFF
@FS10000125:23:BPA73012-1407:1:1101:2530:1260 1:N:0:16
GGGGAATCAACTTCGTCGAGTACGCTCAACACGAAAGATCGGAAG
+
FF:FFFFFFF:,,FF:FFFFFFFFF,FFFFFFFFFFFFFFFFFFF
@FS10000125:23:BPA73012-1407:1:1101:2810:1260 1:N:0:16
GGGGGTTGAACTTCGTCGAGTACGCTCAAAATTAAAGATCGGAAG
+
FFFFF:FFFFF,,FF:FFF,FFFFF,FFFFFFFFFFFFFFFFFFF
@FS10000125:23:BPA73012-1407:1:1101:2950:1260 1:N:0:16
GATGCAAAAACTTCGTCGAGTACGCTCAAAAAGGGAGATCGGAAG
+
F,FFFFFFFFFF::F:FFFFFFFFF,FFFFFFFFF:FFFFFFFFF
@FS10000125:23:BPA73012-1407:1:1101:3060:1260 1:N:0:16
GGGGGAATAACTTTCGTCGAGTACGCTCAATAGCCAAGATCGGAA
+
FFFFFFFFFFF,,,FFF,FFFF:FFFF:FFFFFFFFFFFF,FFFF
@FS10000125:23:BPA73012-1407:1:1101:3400:1260 1:N:0:16
GGGGCGCAACTTTCGTCGAGTACGCTCAAGGCAAAAGATCGGAAG
+
FFFFFFFFFF:,:FF:FFFFFFFFF,FFFFFFFFFFFFFFFFFFF
@FS10000125:23:BPA73012-1407:1:1101:3690:1260 1:N:0:16
GGGGGTGAAACTTCGTCGAGTACGCTCAATATGTTAGATCGGAAG
+
F:,FFFFFFFF::FF:FFFFFFFFF,FFFFFFFFFFFFFFFFFFF
@FS10000125:23:BPA73012-1407:1:1101:4320:1260 1:N:0:16
GGGCGGCAGAACTTCGTCGAGTACGCTCAATTATGTAGATCGGAA
+
FFF:FFFFFFF:,:FFF:FFFF:FFFF:FFFFFFF,FFFF,FFFF
@FS10000125:23:BPA73012-1407:1:1101:4640:1260 1:N:0:16
GGGGGTTCAACTTCGTCGAGTACGCTCAACGCATAAGATCGGAAG
+
FFFFFFFFFFF:FFFFFFFFFFFFF:FFFF:FFFFFFFFFFFFFF
@FS10000125:23:BPA73012-1407:1:1101:5150:1260 1:N:0:16
GGGGGTTTAACTTCGTCGAGTACGCACAAATCATAAGATCGGAAG
+
FF,F,,:FFFFFFFFFFFF,FFFFFFFF,FFF:F:FFFFFFFFFF
@FS10000125:23:BPA73012-1407:1:1101:5450:1260 1:N:0:16
GGGGTAGCAACTTCGTCGAGTACGCTCAAGTGTGTAGATCGGAAG
+
F:,FFFFFFF:,,FF:FFFFFFFFF,FFFFFFFFFFFFFFFFFFF
@FS10000125:23:BPA73012-1407:1:1101:6010:1260 1:N:0:16
GGGGGGCCAACTTCGTCGAGTACGCTCAAATACAAAGATCGGAAG
+
F,,FFFFFFF:,:FF:FFFFFFFFF,FFFFFFFFFFFFFFFFFFF
@FS10000125:23:BPA73012-1407:1:1101:6510:1260 1:N:0:16
GGGGCATTAACTTCGTCGAGTACGCTCAACTAACAAGATCGGAAG
+
FF:FFFFFFF:::FF:FFFFFFFFF,FFFFFFFFFFFFFFFFFFF
@FS10000125:23:BPA73012-1407:1:1101:7240:1260 1:N:0:16
GGGGGTCCAACTTCGTCGAGTACGCTCAATTTCAGAGATCGGAAG
+
FFFF:FFFFFF::FF:FFFFFFFFF:FFFFFFFFFFFFFFFFFFF
@FS10000125:23:BPA73012-1407:1:1101:7770:1260 1:N:0:16
GGGGGTAAAACTTCGTCGAGTACGCTCAAAGAGTTAGATCGGAAG
+
FFFFFFFFFF:::FF:FFFFFFFFF,FFFFFFFFFFFFFFFFFFF
@FS10000125:23:BPA73012-1407:1:1101:8230:1260 1:N:0:16
GGGGAGGCAACTTCGTCGAGTACGCTCAACGGTGCAGATCGGAAG
+
F:,FFFFFFF:,:FF:FFFFFFFFF:FFFFFFFFFFFFFFFFFFF
@FS10000125:23:BPA73012-1407:1:1101:8580:1260 1:N:0:16
GGGGGCCCAACTTCGTCGAGTACGCTCAATTATAGAGATCGGAAG
+
FFFFFFFFFF:,:FF:FFFFFFFFF,FFFFFFFFFFFFFFFFFFF
@FS10000125:23:BPA73012-1407:1:1101:8720:1260 1:N:0:16
GGGGAGTAAATTTCGTCGAGTACGCTCAAAATATAAGATCGGAAG
+
FFFFF,,:FFFFFFFFFF,,FFFFF,FFFFFFFFFF:FFF,FFFF
@FS10000125:23:BPA73012-1407:1:1101:8730:1260 1:N:0:16
GGGGCTTAAACTTCGTCGAGTACGCTCAAACAACAAGATCGGAAG
+
FFFFFFF:F:F::FFFFFFFFFFFF,FFF,F:FF:FFFFFFFFFF
@FS10000125:23:BPA73012-1407:1:1101:9040:1260 1:N:0:16
GGGGCGGGAACTTCGTCGAGTACGCTCAATCAATGAGATCGGAAG
+
FFFFFFFFFF:::FF:FFFFFFFFF,FFFFFFFFFFFFFFFFFFF
@FS10000125:23:BPA73012-1407:1:1101:9460:1260 1:N:0:16
GGGGGTTTAACTTCGTCGAGTACGCTCAAAAATTGAGATCGGAAG
+
FFFFFFFFFFF:,FF:FFFFFFFFF,FFFFFFFFFFFFFFFFFFF
@FS10000125:23:BPA73012-1407:1:1101:9970:1260 1:N:0:16
GGGGCAACAACTTCGTCGAGTACGCTCAACTTTTCAGATCGGAAG
+
FFFFFFFFFF:::FF:FFFFFFFFF,FFFFFFFFFFFFFFFFFFF
@FS10000125:23:BPA73012-1407:1:1101:10020:1260 1:N:0:16
AGGGCTCGAACTTCGTCGAGTACGCTCAAATTGGGAGATCGGAAG
+
,FFFFFFFFF,,,FF,FFFFFFFFF,FFFFFFFFFFFFFFFFFFF
@FS10000125:23:BPA73012-1407:1:1101:10120:1260 1:N:0:16
GGGGAACTAACTTCGTCGAGTACGCTCAAACGAAAAGATCGGAAG
+
FFFFFFFFFF:::FF:FFFFFFFFF,FFFFFFFFFFFFFFFFFFF
@FS10000125:23:BPA73012-1407:1:1101:10260:1260 1:N:0:16
GGGGGGTCAACTTCGTCGAGTACGCTCAAATATAGAGATCGGAAG
+
FFFFFFFFFF:,,FF,FFFFFFFFF,FFFFFFFFFFFFFFFFFFF
@FS10000125:23:BPA73012-1407:1:1101:10290:1260 1:N:0:16
GGGGGGGATAACTTCGTCGAGTACGCTCAAGCGATTAGATCGGAA
+
FFFFFFFFFFF:,:FFF:FFFF,FF:F:FFFFFFF,FFFF,FFFF
@FS10000125:23:BPA73012-1407:1:1101:10840:1260 1:N:0:16
GGGTAAAAACTTCGTCGAGTACGCTCAACCTGGTAGATCGGAAGA
+
F::FFFFFFF:FFFFFFFFFFFFFFFFFFFFFFFFFFFFFFFFFF
@FS10000125:23:BPA73012-1407:1:1101:11040:1260 1:N:0:16
GCCGAAGGAACTTCGTCGAGTACGCTCAAGCAGGCAGATCGGTAG
+
,F,FF:,::FFFF,F,F,,,FFFF,:FF:FFFFFF,FFFF,F,F,
@FS10000125:23:BPA73012-1407:1:1101:11600:1260 1:N:0:16
GGGGGGTCAACTTCGTCGAGTACGCTCAATAATCGAGATCGGAAG
+
FFFFFFFFFF:,,FF,FFFFFFFFF,FFFFFFFFFFFFFFFFFFF
@FS10000125:23:BPA73012-1407:1:1101:11650:1260 1:N:0:16
GGGGGCGGCAACTTCGTCGAGTACGCTCAATTTTTCAGATCGGAA
+
F,,FFFFFFF::,:FFF:FFFF:FFFFFFFFFFFF,FFFF,FFFF
@FS10000125:23:BPA73012-1407:1:1101:12410:1260 1:N:0:16
GGGGAGCAAACTTCGTCGAGTACGCACAACACTCAAGATCGGAAG
+
FF:FFFFFFF:,,FF,FF:FFFFFF,FFFFFFFFFFFFFFFFFFF
@FS10000125:23:BPA73012-1407:1:1101:13000:1260 1:N:0:16
GGCGATAGAACTTCGTCGAGTACGCTCAAAATCATAGATCGGAAG
+
F,,FFFFFFFF::FF:FFFFFFFFF,FFFFFFFFFFFFFFFFFFF
@FS10000125:23:BPA73012-1407:1:1101:13650:1260 1:N:0:16
GGGGGCTTAACTTCGTCGAGTACGCTCAAGTTGAAAGATCGGAAG
+
FFFFFFFFFFF,,FF:FFFFFFFFF,FFFFFFFFFFFFFFFFFFF
@FS10000125:23:BPA73012-1407:1:1101:13890:1260 1:N:0:16
GGGGTAAACTTCGTCGAGTACGCTCAAGTAGTCAGATTGGAAGAG
+
FFFFFFFF:::FF,,F:::F,,::,,FF,F:FFF:FF,:FFFFF,
@FS10000125:23:BPA73012-1407:1:1101:14510:1260 1:N:0:16
GGGGATACAACTTCGTCGAGTACGCTCAAAGTTACAGATCGGAAG
+
FF,F,:,:FFFF::F,FF,FFFFFF,FFFFFFFFF:FFFF:FFFF
@FS10000125:23:BPA73012-1407:1:1101:14930:1260 1:N:0:16
GGGGAAATAACTTCGTCGAGTACGCTCAACTGGGAAGATCGGAAG
+
FFFF,F,FFF,,,FF,FFFFFFFFF,FFF,,F,,,FFFFFFF:FF
@FS10000125:23:BPA73012-1407:1:1101:15080:1260 1:N:0:16
GGGGGGTCAACTTCGTCGAGTACGCTCAAGTCTCAAGATCGGAAG
+
FFFFFFFFFFF,,FF:FFFFFFFFF,FFFFFFFFFFFFFFFFFFF
@FS10000125:23:BPA73012-1407:1:1101:15840:1260 1:N:0:16
GGGGCTAGAACTTCGTCGAGTACGCTCAATCAAGTAGATCGGAAG
+
FFFFFFFFFFF,,FF,FFFFFFFFF,FFFFFFFFFFFFFFFFFFF
@FS10000125:23:BPA73012-1407:1:1101:16080:1260 1:N:0:16
GGGCCGTAACTTCGTCGAGTACGCTCAAGTGTTCAGATCGGAAGA
+
FFFFFFFFFF:,FFFFFFFFFFFFFFFFFFFFFFFFFFFFFFFFF
@FS10000125:23:BPA73012-1407:1:1101:16220:1260 1:N:0:16
GGGGGGAGCAACATCGTCGAGTACGCTCAATAATAAAGATCGGAG
+
FFFFF,,FFF:,,FFFFFFFF,FFF,,FFF:F,,:F:F,,FFFF,
@FS10000125:23:BPA73012-1407:1:1101:1950:1270 1:N:0:16
GGGGGCCAAACTTCGTCGAGTACGCTCAAGAGTATAGATCGGAAG
+
FF:FFFFFFFF,:FF:FFFFFFFFF,FFFFFFFFFFFFFFFFFFF
@FS10000125:23:BPA73012-1407:1:1101:2020:1270 1:N:0:16
GGGGATAGAACTTCGTCGAGTACGCTCAAGTTCGCAGATCGGAAG
+
FFFFFFFFFF:,:FFFFFFFFFFFF,FFFFFFFFFFFFFFFFFFF
@FS10000125:23:BPA73012-1407:1:1101:2170:1270 1:N:0:16
GGGGACTTCGTCGAGTACGCTCAATATCAGAGATCGGAAGAGCAC
+
FF:FFFFFFF,FF:FFF:FFFFFF::FFFFFFFFFFFFFF:F,F,
@FS10000125:23:BPA73012-1407:1:1101:2790:1270 1:N:0:16
GGGGCGATAACTTCGTCGAGTACGCTCAATTAGTCAGATCGGAAG
+
F,,FFFFFFFF,,FF:FFF:FFFFF,FFFFFFFFFFFFFFFFFFF
@FS10000125:23:BPA73012-1407:1:1101:3280:1270 1:N:0:16
GTGGGCTCAACTTCGTCGAGTACGCTCAAGGGTGCAGATCGGAAG
+
F,FFFFFFFFF::FF:FFF:FFFFF:FFFFFFFFFFFFFFFFFFF
@FS10000125:23:BPA73012-1407:1:1101:4070:1270 1:N:0:16
GATGCGGAAACTTCGTCGAGTACGCTCAATGTTACAGATCGGAAG
+
:,FFF,FFFFFF:FF:FF::FFFFF:FFFFFFFFF,FFFF:FFF:
@FS10000125:23:BPA73012-1407:1:1101:4900:1270 1:N:0:16
GGGGGACATCTTCGTCGAGTACGCTCAAGTTTGAAGATCGGAAGA
+
FFFF,FFFFF::FFFFFFFFFFFFFFFFFFFFFFFFFFFFFFFFF
@FS10000125:23:BPA73012-1407:1:1101:6130:1270 1:N:0:16
GGGGGAACTTCGTCGAGTACGCTCAAGATGCAAGATCGGAAGAGC
+
FF,FFFFFFF:F,FFFF:FFFF,FFFF:FFFFFFF:,FFFFFFF:
@FS10000125:23:BPA73012-1407:1:1101:6400:1270 1:N:0:16
GGGGGTCTAACTTCGTCGAGTACGCTCAATTTACTAGATCGGAAG
+
FFFFFFFFFF:::FF:FFFFFFFFF,FFFFFFFFFFFFFFFFFFF
@FS10000125:23:BPA73012-1407:1:1101:6900:1270 1:N:0:16
GGGGCTATAACTTCGTCGAGTACGCTCAAGAGTATAGATCGGAAG
+
FFFF,F,FFFFF:FF:FFFFFFFFF,FFFFF:,FFFFFFFFFFFF
@FS10000125:23:BPA73012-1407:1:1101:7680:1270 1:N:0:16
GGGAAGACTTCGTCGAGTACGCTCAACTTGTGAGATCGGAAGAGC
+
FFFFF,FF,:FF:FFF::FF:,F:,FFF::::FF:FF::,FFF:F
@FS10000125:23:BPA73012-1407:1:1101:8300:1270 1:N:0:16
GGGGGCTAAACTTCGTCGAGTACGCTCAAGAGTTTAGATCGGAAG
+
FFFFFFFFFFF::FF:FFFFFFFFF,FFFFFFFFFFFFFFFFFFF
@FS10000125:23:BPA73012-1407:1:1101:8380:1270 1:N:0:16
GGGGGTTGAACTTCGTCGAGTACGCTCAAGTTTCGAGATCGGAAG
+
FFFFFFFFFF:,:,F,F:F,FF:FF:F,FFFFFFFFFFFF:F:FF
@FS10000125:23:BPA73012-1407:1:1101:8430:1270 1:N:0:16
GGGATACAACTTCGTCGAGTACGCTCAAGTGGTTAGATCGGAAGA
+
FFFFFFFFFF::FFFFFFFFFFFFFFFFFFFFFFFFF:FFFFFFF
@FS10000125:23:BPA73012-1407:1:1101:8500:1270 1:N:0:16
GGGGAGTGAACTTCGTCGAGTACGCTCAAGGGCCAAGATCGGAAG
+
FFFFFFFFFFF,:FF:FFFFFFFFF:FFFFFFFFFFFFFFFFFFF
@FS10000125:23:BPA73012-1407:1:1101:8620:1270 1:N:0:16
GGGGTGAAACTTCGTCGAGTACGCTCAAAGTTTCAGATCGGAAGA
+
FF:FFFFFFF,,FFFFFFFFFFFFFFFFFFFFFFFFF:FFFFFFF
@FS10000125:23:BPA73012-1407:1:1101:9790:1270 1:N:0:16
GGGGATCTTCTTCGTCGAGTACGCTCAACTACTTAGATCGGAAGA
+
F::FFFFFFF:FFFFFFFFFFFFFFFFFFFFFFFFFFFFFFFFFF
@FS10000125:23:BPA73012-1407:1:1101:10020:1270 1:N:0:16
GGGAGTCAACTTCGTCGAGTACGCTCAAGGACATAGATCGGAAGA
+
FFF:FFFFFF:,FFFFFFFFFFFFFFFFFFFFFFFFFFFFFFFFF
@FS10000125:23:BPA73012-1407:1:1101:10640:1270 1:N:0:16
GGGGCTTAAACTTCGTCGAGTACGCTCAAGACTAAAGATCGGAAG
+
F,,FFFFFFFF::FF:FFFFFFFFF,FFFFFFFFFFFFFFFFFFF
@FS10000125:23:BPA73012-1407:1:1101:10700:1270 1:N:0:16
GGGGCAAGAACTTCGTCGAGTACGCTCAAAACACGAGATCGGAAG
+
FFFFFFFFFF:,,FF,FFFFFFFFF,FFFFFFFFFFFFFFFFFFF
@FS10000125:23:BPA73012-1407:1:1101:10840:1270 1:N:0:16
GGGGACTTAACTTCGTCGAGTACGCTCAATTGCTCAGATCGGAAG
+
F,,FFFFFFFF,,FF:FFFFFFFFF,FFFFFFFFFFFFFFFFFFF
@FS10000125:23:BPA73012-1407:1:1101:11250:1270 1:N:0:16
GGGGGGGCAACTTCGTCGAGTACGCTCAACAGTTAAGATCGGAAG
+
:,,F,FFFFF:,:FF:FFFFFFFFF,FFFFFFFFFFFFFFFFFFF
@FS10000125:23:BPA73012-1407:1:1101:11330:1270 1:N:0:16
GGGGTTGGAACTTCGTCGAGTACGCTCAACTAGTTAGATCGGAAG
+
F,,FFFFFFFF,:FF,FFFFFFFFF,FFFFFFFFFFFFFFFFFFF
@FS10000125:23:BPA73012-1407:1:1101:12760:1270 1:N:0:16
GGGGGCCCAACTTCGTCGAGTACGCTCAATTTGGGAGATCGGAAG
+
FF:FFFFFFF:,:FF:FFFFFFFFF,FFFFFFFFFFFFFFFFFFF
@FS10000125:23:BPA73012-1407:1:1101:13300:1270 1:N:0:16
GGGGGTACAACTTCGTCGAGTACGCTCAAAGTGACAGATCGGAAG
+
FFFF,,FFFFFF:FF:FFFFFFFFF,FFF,,::,FFFFFFFFFFF
@FS10000125:23:BPA73012-1407:1:1101:13310:1270 1:N:0:16
GGGGATGAACTTCGTCGAGTACGCTCAAACACATAGATCGGAAGA
+
F,,FFFFFFF,,FFFFFFFFFFFFFFF:FFFFFFFFFFFFFF:FF
@FS10000125:23:BPA73012-1407:1:1101:14290:1270 1:N:0:16
GGGGTTGGAACTTCGTCGAGTACGCTCAAGGTGGAAGATCGGAAG
+
FFFFFFFFFFFFFFFFFFFFFFFFF:FFFFFFFFFFFFFFFFFFF
@FS10000125:23:BPA73012-1407:1:1101:14850:1270 1:N:0:16
GGGGCGGCAACTTCGTCGAGTACGCTCAAAGCTGAAGATCGGAAG
+
FFFFFFFFFFF,,FF:FFFFFFFFF,FFFFFFFFFFFFFFFFFFF
@FS10000125:23:BPA73012-1407:1:1101:15010:1270 1:N:0:16
GGGGGTTTAACTTCGTCGAGTACGCTCAAAAACCAAGATCGGAAG
+
FFFFFFFFFFF,:FF,FFFFFFFFF,FFFFFFFFFFFFFFFFFFF
@FS10000125:23:BPA73012-1407:1:1101:15170:1270 1:N:0:16
GGGAATTAACTTCGTCGAGTACGCTCAAATTCCAAGATCGGAAGA
+
FFFFF:FFFFFFFFFFFFFFFFFFFFFFFF::F,FFFFFFFFFFF
@FS10000125:23:BPA73012-1407:1:1101:16300:1270 1:N:0:16
GGGGTGAAAACTTCGTCGAGTACGCTCAACGGGGTAGATCGGAAG
+
FFFFF:FFFFF::FF:FFFFFFFFF,FFFF:FFFFFFFFFFFFFF
@FS10000125:23:BPA73012-1407:1:1101:16320:1270 1:N:0:16
GGGGCCATAACTTCGTCGAGTACGCTCAAGTGATTAGATCGGAAG
+
F:,FFFFFFFF,:FF:FFF,FFFFF,FFFFFFFFFFFFFFFFFFF
@FS10000125:23:BPA73012-1407:1:1101:1060:1280 1:N:0:16
GGGGAACTTCGTCGAGTACGCTCAAAAAAGAAGATCGGAAGAGCA
+
FFFFFFFFFFF:FFFFFF,,FFFFFFF:FFFFFFF,FFFFFFF,,
@FS10000125:23:BPA73012-1407:1:1101:1820:1280 1:N:0:16
GGGGGTGGAACTTCGTCGAGTACGCTCAAGGGACAAGATCGGAAG
+
FFFFFFFFFFF,:FFFFFFFFFFFF,FFFFFFFFFFFFFFFFFFF
@FS10000125:23:BPA73012-1407:1:1101:2180:1280 1:N:0:16
GGGGAAGCAACTTCGTCGAGTACGCTCAAAACCGAAGATCGGAAG
+
FFFFFFFFFFF,:FF:FFFFFFFFF,FFFFFFFFFFFFFFFFFFF
@FS10000125:23:BPA73012-1407:1:1101:2380:1280 1:N:0:16
GGGGGTAGCAACTTCGTCGAGTACGCTCAAGTAGTCAGATCGGAA
+
FFFFFFFFFF::,:FFF:FFFF:FF:F:FFFFFFF:FFFF,FFFF
@FS10000125:23:BPA73012-1407:1:1101:2800:1280 1:N:0:16
GGGGGATAACTTCGTCGAGTACGCTCAATTTGGAAGATCGGAAGA
+
F,:F,:FFFFF::FFFFFFFFFFFFFFFFFFFFFFFFFFFFFFFF
@FS10000125:23:BPA73012-1407:1:1101:3050:1280 1:N:0:16
GGGACCCAACTTCGTCGAGTACGCTCAAATTTGTAGATCGGAAGA
+
F:,,FFFFFFFFFFFFFFFFFFFFFFFFFFFF:FFFFFFFF:FFF
@FS10000125:23:BPA73012-1407:1:1101:3780:1280 1:N:0:16
GGGGGTACAACTTCGTCGAGTACGCTCAAGTTAAGAGATCGGAAG
+
FFFFFFFFFF:::FF:FFFFFFFFF,FFFFFFFFFFFFFFFFFFF
@FS10000125:23:BPA73012-1407:1:1101:4040:1280 1:N:0:16
GGGGCTCTAACTTCGTCGAGTACGCTCAACATATTAGATCGGAAG
+
FFFFFFFFFFF::FF:FFFFFFFFF,FFFFFFFFFFFFFFFFFFF
@FS10000125:23:BPA73012-1407:1:1101:4090:1280 1:N:0:16
GGGTGCAAACTTCGTCGAGTACGCTCAAGAACCGAGATCGGAAGA
+
F::FFFFFFF::FFFFFFFFFFFFFFFFFFFFFFFFFFFFFFFFF
@FS10000125:23:BPA73012-1407:1:1101:5650:1280 1:N:0:16
GGGGCACGAACTTCGTTGAGTACGCTCAATGATTTAGATCGGAAG
+
FFFFFFFFFFF,:FF:FFFFFFFFF,FFFFFFFFFFFFFFFFFFF
@FS10000125:23:BPA73012-1407:1:1101:5930:1280 1:N:0:16
GGGGATCAACTTCGTCGAGTACGCTCAAGTTACCAGATCGGAAGA
+
FFFFFFFFFF,,FFFFFFFFFFFFFFFFFFFFFFFFFFFFFFFFF
@FS10000125:23:BPA73012-1407:1:1101:6010:1280 1:N:0:16
GGGGGGGAACTTCGTCGAGTACGCTCAACGGAATAGATCGGAAGA
+
FF:FF:FFFFF:FFFFFFFFFFFFFFFFFFFFFFFFFFFFFFFFF
@FS10000125:23:BPA73012-1407:1:1101:6800:1280 1:N:0:16
GGGGAGGGAACTTCGTCGAGTACGCTCAAGAGGATAGATCGGAAG
+
FFFFFFFFFF:,:FF:FFFFFFFFF,FFFFFFFFFFFFFFFFFFF
@FS10000125:23:BPA73012-1407:1:1101:7030:1280 1:N:0:16
GTTGCATGAACTTCGTCGAGTACGCTCAATCCGAAAGATCGGAAG
+
,,F,FFF:FFFFFFF:FF,FF:FFFFFFFFFFFFFFFFFFFFFFF
@FS10000125:23:BPA73012-1407:1:1101:7300:1280 1:N:0:16
GGGGGAGAAATTTCGTCGAGTACGCTCAAAGAAAAAGATCGGAAG
+
FFFFFFFFFFFF:FF:FFFFFFFFF,FFFFFFFFFFFFFFFFFFF
@FS10000125:23:BPA73012-1407:1:1101:7840:1280 1:N:0:16
GGGGAATGAACTTCGTCGAGTACGCTCAAAAAACCAGATCGGAAG
+
F:,FFFFFFFF::FF:FFFFFFFFF,FFFFFFFFFFFFFFFFFFF
@FS10000125:23:BPA73012-1407:1:1101:8370:1280 1:N:0:16
GGGGGGTAACCTTCGTCGAGTACGCTCAAGGATTGAGATCGGAAG
+
FFFFFFFFFFF::FF:FFFFFFFFF,FFFFFFFFFFFFFFFFFFF
@FS10000125:23:BPA73012-1407:1:1101:8870:1280 1:N:0:16
GGGGTCTCAACTTCGTCGAGTACGCTCAATTCAATAGATCGGAAG
+
F,,FFFFFFF:,:FF:FFFFFFFFF,FFFFFFFFFFFFFFFFFFF
@FS10000125:23:BPA73012-1407:1:1101:9290:1280 1:N:0:16
GGGGGATGAACTTCGTCGAGTACGCTCAAAGGGTCAGATCGGAAG
+
FFFFFFFFFF:,,FF:FFFFFFFFF,FFFFFFFFFFFFFFFFFFF
@FS10000125:23:BPA73012-1407:1:1101:9320:1280 1:N:0:16
GGGGCAAGAATTTCGTCGAGTACGCTCAAGTTTTAAGATCGGAAG
+
F:,FFFFFFF::FFF:FFFFFFFFF,FFFFFFFFFFFFFFFFFFF
@FS10000125:23:BPA73012-1407:1:1101:9940:1280 1:N:0:16
GGGGCTGGAACTTCGTCGAGTACGCTCAAGGACGCAGATCGGAAG
+
FFFFFFFFFFF::FF:FFFFFFFFF:FFFFFFFFFFFFFFFFFFF
@FS10000125:23:BPA73012-1407:1:1101:11280:1280 1:N:0:16
GGGGTGTAACTTCGTCGAGTACGCTCAACAGTTTAGATCGGAAGA
+
F:,FFFFFFF::FFFFFFFFFFFFFFFFFFFFFFFFFFFFFFFFF
@FS10000125:23:BPA73012-1407:1:1101:13690:1280 1:N:0:16
GGGGCTTCGTCGAGTACGCTCAATGCCTAAGATCGGAAGAGCACA
+
F:,FFFFFFFFFFFFFFF,:FFFFFFF:FFFFFFFFFFFFF,F,,
@FS10000125:23:BPA73012-1407:1:1101:13860:1280 1:N:0:16
GGGGGTGGAACTTCGTCGAGTACGCTCAAAATTCCAGATCGGAAG
+
FFFF,:,:FFFFFFFFFFF,FFFFFFFFF,FFFF:FFFFFFFFFF
@FS10000125:23:BPA73012-1407:1:1101:13870:1280 1:N:0:16
GGGGGCGCAACTTCGTCGAGTACGCTAAAATTTTAGATCGGAAGA
+
F:,FFFFFFFF::FF,FFFFFFFFFFF:FFFFFFFFFFFFFFFFF
@FS10000125:23:BPA73012-1407:1:1101:13930:1280 1:N:0:16
GGGGAAACAACTTCGTCGAGTACGCTCAAACAATTAGATCGGAAG
+
F:,FF,FFFFFF:FF:FFFFFFFFF,FFFF:FFFFFFFFFFFFFF
@FS10000125:23:BPA73012-1407:1:1101:14170:1280 1:N:0:16
GGGGAACTTCGTCGAGTACGCTCAATATTAGAGATCGGAAGAGCA
+
FFFFFFF:FFF,FFFFFF,,FFFFFFF:FFFFFFF:FF:FFFF,:
@FS10000125:23:BPA73012-1407:1:1101:14210:1280 1:N:0:16
GGGGGCTAAACTTCGTCGAGTACGCTCAATTCAAAAGATCGGAAG
+
FFFFFFFFFFF::FF:FFFFFFFFF,FFFFFFFFFFFFFFFFFFF
@FS10000125:23:BPA73012-1407:1:1101:14300:1280 1:N:0:16
GGGGGCAGAACTTCGTCGAGTACGCTCAATAAGAAAGATCGGAAG
+
FFFFFFFFFFF,:FF,FFFFFFFFF,FFFFFFFFFFFFFFFFFFF
@FS10000125:23:BPA73012-1407:1:1101:14490:1280 1:N:0:16
GGGAGCCGAAACTTCGTCGAGTACGCTCAAGATAGGAGATCGGAA
+
F:,,FFFFFFFF,:FFF:FFFF:FFFF:FFFFFFFFFFFF,FFFF
@FS10000125:23:BPA73012-1407:1:1101:14690:1280 1:N:0:16
GGGGCTGGAACTTCGTCGAGTACGCTCAAGTTAAGAGATCGGAAG
+
F::FFFFFFFF,,FF:FFF,FFFFF,FFFFFFFFFFFFFFFFFFF
@FS10000125:23:BPA73012-1407:1:1101:14770:1280 1:N:0:16
GGGGGTACAACTTCGTCGAGTACGCTCAACTCTTGAGATCGGAAG
+
FFFFF:FFFFF,,FF,FFFFFFFFF,FFFFFFFFFFFFFFFFFFF
@FS10000125:23:BPA73012-1407:1:1101:16100:1280 1:N:0:16
GGGGAACTTCGTCGAGTACGCTCAAGGAAGTAGATCGGAAGAGCA
+
FFFFFFFFFFF,FFFFFF,,FFFFFFFFFFFFFFF,FFFFFFF,:
@FS10000125:23:BPA73012-1407:1:1101:1230:1290 1:N:0:16
GGGGGTAACTTCGTCGAGTACGCTCAATTTGTAAGATCGGAAGAG
+
FFFFFFFFFF:FF:FFFF:FFFFFFFF,FFFFFFFF,FFF:FFF:
@FS10000125:23:BPA73012-1407:1:1101:1380:1290 1:N:0:16
GGGGCGGCAACTTCGTCGAGTACGCTCAACAACCGAGATCGGAAG
+
FFFFFFFFFFF::FF:FFFFFFFFF,FFFFFFFFFFFFFFFFFFF
@FS10000125:23:BPA73012-1407:1:1101:2510:1290 1:N:0:16
GGGGATTCAACTTCGTCGAGTACGCTCAATGATCCAGATCGGAAG
+
FFFFFFFFFF:,,FF:FFFFFFFFF,FFFFFFFFFFFFFFFFFFF
@FS10000125:23:BPA73012-1407:1:1101:2670:1290 1:N:0:16
GGGGGACAACTTCGTCGAGTACGCTCAAGAGAAAAGATCGGAAGA
+
FF:FFFFFFF:,FFFFFFFFFFFFFFFFFFFFFFFFFFFFFFFFF
@FS10000125:23:BPA73012-1407:1:1101:2920:1290 1:N:0:16
GGGGCTGGAACTTCGTCGAGTACGCTCAAGAAAAAAGATCGGAAG
+
FF:FFFFFFF:::FF:FFFFFFFFF,FFFFFFFFFFFFFFFFFFF
@FS10000125:23:BPA73012-1407:1:1101:4290:1290 1:N:0:16
GGGGGGGCAACTTCGTCGAGTACGCTCAATAGTGGAGATCGGAAG
+
FF:FFFFFFF:,:FF:FFFFFFFFF,FFFFFFFFFFFFFFFFFFF
@FS10000125:23:BPA73012-1407:1:1101:5400:1290 1:N:0:16
GGGGCACCAACTTCGTCGAGTACGCTCAAAAAACTAGATCGGAAG
+
FF,FFFFFFF,,,FF,FFFFFFFFF,FFFFFFFFFFFFFFFFFFF
@FS10000125:23:BPA73012-1407:1:1101:5460:1290 1:N:0:16
GGGGGCCGTAACTTCGTCGAGTACGCTCAACACCGCAGATCGGAA
+
FFFFFFFFFF:,,:FFF:FFFF:FF:F:FFFFFFF,FFFF,FFFF
@FS10000125:23:BPA73012-1407:1:1101:6700:1290 1:N:0:16
GGGGGTCGAACTTCGTCGAGTACGCTCAAGTGTCGAGATCGGAAG
+
FFFFFFFFFF:,,FF,FFFFFFFFF,FFFFFFFFFFFFFFFFFFF
@FS10000125:23:BPA73012-1407:1:1101:6800:1290 1:N:0:16
GGGGAATGAACTTCGTCGAGTACGCTCAAGATGTAAGATCGGAAG
+
FFFFFFFFFF:,:FF:FFFFFFFFF,FFFFFFFFFFFFFFFFFFF
@FS10000125:23:BPA73012-1407:1:1101:6860:1290 1:N:0:16
GGGGCACAACTTCGTCGAGTACGCTCAAATACATAGATCGGAAGA
+
FFFFFFFFFFF:FFFFFFFFFFFFFFF:FFFFFFFFFFFFFFFFF
@FS10000125:23:BPA73012-1407:1:1101:6920:1290 1:N:0:16
GGGGCAAGAACTTCGTCGAGTACGCTCAACTGTCTAGATCGGAAG
+
FFFFFFFFFFF,:FF:FFFFFFFFF,FFFFFFFFFFFFFFFFFFF
@FS10000125:23:BPA73012-1407:1:1101:7050:1290 1:N:0:16
GGGGTATTAACTTCGTCGAGTACGCTCAATGGGTTAGATCGGAAG
+
FFFFFFF,FFF::FF:FFFFFFFFF,FFF,,F,,,FFFFFFFFFF
@FS10000125:23:BPA73012-1407:1:1101:7190:1290 1:N:0:16
GGGGGTGCAACTTCGTCGAGTACGCTCAAATAGAAAGATCGGAAG
+
FF:FFFFFFF:,:FF:FFFFFFFFF,FFFFFFFFFFFFFFFFFFF
@FS10000125:23:BPA73012-1407:1:1101:7610:1290 1:N:0:16
GGGGGTCTAACTTCGTCGAGTACGCTCAACATACCAGATCGGAAG
+
FFFFFFFFFF:::FF,FFFFFFFFF,FFFFFFFFFFFFFFFFFFF
@FS10000125:23:BPA73012-1407:1:1101:7730:1290 1:N:0:16
GGGGGCAACTTCGTCGAGTACGCTCAAGAGGAAAGATCGGAAGAG
+
FFFFFFFFFF,FF:FFFF:FFFFFFF:FFFFFFFFF,FFF:FFFF
@FS10000125:23:BPA73012-1407:1:1101:9240:1290 1:N:0:16
GGGGAGCAAACCTCGTCGAGTACGCTCAAAGCCGTAGATCGGAAG
+
FFFFFFFFFF:F,FF:FFFFFFFFF,FFFFFFFFFFFFFFFFFFF
@FS10000125:23:BPA73012-1407:1:1101:9320:1290 1:N:0:16
GGGGGTGTCAACTTCGTCGAGTACGCTCAACGTATAAGATCGGAA
+
FFFFFFFFFFF:::FFF:FFFF:FFFF:FFFFFFFFFFFF:FFFF
@FS10000125:23:BPA73012-1407:1:1101:9820:1290 1:N:0:16
GGGGCGTAAACTTCGTCGAGTACGCTCAAAGTAACAGATCGGAAG
+
FFFFFFFFFF::,FF:FFFFFFFFF,FFFFFFFFFFFFFFFFFFF
@FS10000125:23:BPA73012-1407:1:1101:10030:1290 1:N:0:16
GGGGATTTAACTTCGTCGAGTACGCTCAACATCTGAGATCGGAAG
+
F,,FFFFFFF:,:FF:FFFFFFFFF,FFFFFFFFFFFFFFFFFFF
@FS10000125:23:BPA73012-1407:1:1101:10600:1290 1:N:0:16
GGGGCATTAACTTCGTCGAGTACGCTCAAAGGTGTAGATCGGAAG
+
FFFFFFFFFF:::FF,FFFFFFFFF,FFFFFFFFFFFFFFFFFFF
@FS10000125:23:BPA73012-1407:1:1101:11170:1290 1:N:0:16
GGGGCGCCAACTTCGTCGAGTACGCTCAAGTATAGAGATCGGAAG
+
FFFFFFFFFF:,,FF,FFFFFFFFF,FFFFFFFFFFFFFFFFFFF
@FS10000125:23:BPA73012-1407:1:1101:11960:1290 1:N:0:16
GGGGCACCAACTTCGTCGAGTACGCTCAACGGACAAGATCGGAAG
+
FFFFFFFFFF,,,FF:FFFFFFFFF,FFFFFFFFFFFFFFFFFFF
@FS10000125:23:BPA73012-1407:1:1101:12670:1290 1:N:0:16
GGGGGAACTTCGTCGAGTACGCTCAAGTAAGGAGATCGGAAGAGC
+
:,,F,FFFFF,F,FFFF:F:FF:FFFF,FFFFFFF:,FFF:F:F,
@FS10000125:23:BPA73012-1407:1:1101:12910:1290 1:N:0:16
CTTGACTTCGTCGAGTACGCTCAAAGGTGTAGATCCCAAGTGCTC
+
:FFFF:F:,F:FF,:FF:FFF,,F,F:,F:::,FF,:F,F::,,,
@FS10000125:23:BPA73012-1407:1:1101:13210:1290 1:N:0:16
GGGGGTTCAACTTCGTCGAGTACGCTCAAAAGGGGAGATCGGAAG
+
FF,FFFFFFFF,,FF,FFFFFFFFF,FFFFFFFFFFFFFFFFFFF
@FS10000125:23:BPA73012-1407:1:1101:13510:1290 1:N:0:16
GATGCCTAAACTTCGTCGAGTACGCTCAAACAGAGAGATCGGAAG
+
:,::,,FFF::FFF:FF:F:F:F:FFFFFFF::,:FFFFFFFFF,
@FS10000125:23:BPA73012-1407:1:1101:13720:1290 1:N:0:16
GGGGGCCCAACTTCGTCGAGTACGCTCAATTTGGGAGATCGGAAG
+
FFFFFFFFFFF,:FF:FFF,FFFFF:FFFFFFFFFFFFFFFFFFF
@FS10000125:23:BPA73012-1407:1:1101:13990:1290 1:N:0:16
GGGGAACAAACTTCGTCGAGTACGCTCAACCAAACAGATCGGAAG
+
FFFFFFFFFFFF:FF:FFFFFFFFF,FFFFFFFFFFFFFFFFFFF
@FS10000125:23:BPA73012-1407:1:1101:14300:1290 1:N:0:16
GGGGGCACAACTTCGTCGAGTACGCTCAATATGGTAGATCGGAAG
+
FFFFFFFFFF:,,FF,FFFFFFFFF,FFFFFFFFFFFFFFFFFFF
@FS10000125:23:BPA73012-1407:1:1101:14370:1290 1:N:0:16
GGGGGCGAAACTTCGTCGAGTACGCTCAAGAGAATAGATCGGAAG
+
FFFFFFFFFFF,,FF:FFFFFFFFF,FFFFFFFFFFFFFFFFFFF
@FS10000125:23:BPA73012-1407:1:1101:14430:1290 1:N:0:16
GGGGTCTAACTTCGTCGAGTACGCTCAAAAATTAAGATCGGAAGA
+
FFFFFFFFFF::FFFFFFFFFFFFFFF:FFFFFFFFFFFFFFFFF
@FS10000125:23:BPA73012-1407:1:1101:14530:1290 1:N:0:16
GGGGGTGTAACTTCGTCGAGTACGCTCAAAATTCTAGATCGGAAG
+
FFFFFFFFFFF,,FF,FFFFFFFFF,FFFFFFFFFFFFFFFFFFF
@FS10000125:23:BPA73012-1407:1:1101:1040:1300 1:N:0:16
GGGAACTTCGTCGAGTACGCTCAAATGGTTAGATCGGAAGAGCAC
+
FFFFFFFFFF:FF:FFF,FFFF:FFFFFFFFFFFFFFFFF:F,F,
@FS10000125:23:BPA73012-1407:1:1101:1410:1300 1:N:0:16
GGGGGGTCAACTTCGTCGAGTACGCTCAAAAAATGAGATCGGAAG
+
FFFFFFFFFFF,:FF:FFFFFFFFF,F,FFFFFFFFFFFFFFFFF
@FS10000125:23:BPA73012-1407:1:1101:1480:1300 1:N:0:16
GGGGGGGGAACTTCGTCGAGTACGCTCAACAGTTGAGATCGGAAG
+
FFFFFFFFFFFFFFFFFFF,FFFFFFFFFFFFFFFFFFFFF:FFF
@FS10000125:23:BPA73012-1407:1:1101:1650:1300 1:N:0:16
GGGGCCCTAACTTCGTCAAGTACGCTCAAATCATTAGATCGGAAG
+
FFFFFFF,FFFF:FF:F,FFFFFFF:FFF,,,,FFFFFFFFFFFF
@FS10000125:23:BPA73012-1407:1:1101:1860:1300 1:N:0:16
GGGAGCCAACTTCGTCGAGTACGCTCAATAAGTTAGATCGGAAGA
+
FFFFFFFFFF::FFFFFFFFFFFFFFF,FFFFFFFFFFFFFFFFF
@FS10000125:23:BPA73012-1407:1:1101:2550:1300 1:N:0:16
GGGGCAGCAACTTCGTCGAGTACGCTCAAAAATGAAGATCGGAAG
+
F,,FF,,FFFF::FFFFFF,FFFFFFFFF:FFFFFFFFFFF:FFF
@FS10000125:23:BPA73012-1407:1:1101:2730:1300 1:N:0:16
GGGGATAACTTCGTCGAGTACGCTCAAAGATTTAGATCGGAAGAG
+
FFFFFFFFFF,FF:FFFF:FFFFFFF:FFFFFFFFF,FFF:FFFF
@FS10000125:23:BPA73012-1407:1:1101:3320:1300 1:N:0:16
GGGGTCACAACTTCGTCGAGTACGCTCAACGTTTTAGATCGGAAG
+
FFFFFFFFFF,:,FF:FFFFFFFFF,FFFFFFFFFFFFFFFFFFF
@FS10000125:23:BPA73012-1407:1:1101:3460:1300 1:N:0:16
GGGGACGGAACTTCGTCGAGTACGCTCAATAGGAGAGATCGGAAG
+
FFFFFFFFFF:,,FF,FFFFFFFFF,FFFFFFFFFFFFFFFFFFF
@FS10000125:23:BPA73012-1407:1:1101:3900:1300 1:N:0:16
GGGGCGACAACTTCGTCGAGTACGCTCAAAATACTAGATCGGAAG
+
FFFFF:FFFF:::FF:FFFFFFFFF,FFFFFFFFFFFFFFFFFFF
@FS10000125:23:BPA73012-1407:1:1101:3940:1300 1:N:0:16
GGGGAGGAACTTCGTCGAGTACGCTCAATTTTATAGATCGGAAGA
+
FFFFFFFFFF::FFFFFFFFFFFFFFF,FFFFFFFFFFFFFFFFF
@FS10000125:23:BPA73012-1407:1:1101:3970:1300 1:N:0:16
GGGGATCCAACTTCGTCGAGTACGCTCAATCGAGGAGATCGGAAG
+
FFFFFFFFFF:,:FF:FFFFFFFFF,FFFFFFFFFFFFFFFFFFF
@FS10000125:23:BPA73012-1407:1:1101:5150:1300 1:N:0:16
GGGGTACGAACTTCGTCGAGTACGCTCAACAGAACAGATCGGAAG
+
FF:F:FFFFF,:FFFFFFFFFFFFF:FFFFFFFFFFFFFFFFFFF
@FS10000125:23:BPA73012-1407:1:1101:5320:1300 1:N:0:16
GGGGTGCCAACTTCGTCGAGTACGCTCAAAAACTCAGATCGGAAG
+
FFFFFFFFFF,,:FF:FFFFFFFFF,FFFFFFFFFFFFFFFFFFF
@FS10000125:23:BPA73012-1407:1:1101:6470:1300 1:N:0:16
GGGGATGAACTTCGTCGAGTACGCTCAACAGAATAGATCGGAAGA
+
FF:FFFFFFF::FFFFFFFFFFFFFFFFFFFFFFFFFFFFFFFFF
@FS10000125:23:BPA73012-1407:1:1101:6680:1300 1:N:0:16
GGGGTACGAACTTCGTCGAGTACGCTCAATTGAAGAGATCGGAAG
+
FFFFFFFFFFF,,FF:FFFFFFFFF,FFFFFFFFFFFFFFFFFFF
@FS10000125:23:BPA73012-1407:1:1101:6940:1300 1:N:0:16
GGGGGCTTAACTTCGTCGAGTACGCTCAAAACCTAAGATCGGAAG
+
FFFFFFFFFFF,:FF:FFFFFFFFF,FFFFFFFFFFFFFFFFFFF
@FS10000125:23:BPA73012-1407:1:1101:6960:1300 1:N:0:16
GGGCAGCAACTTCGTCGAGTACGCTCAAGGGGGTAGATCGGAAGA
+
FF:,FFFFFF:,FFFFFFFFFFFFFFFFFFFFFFFFFFFFFFFFF
@FS10000125:23:BPA73012-1407:1:1101:7000:1300 1:N:0:16
GGGGGCGTTAACTTCGTCGAGTACGCTCAATCAGTAAGATCGGAA
+
FFFFFFFFFF:,,:FFF:FFFF:FF,F:FFFFFFFFFFFF:FFFF
@FS10000125:23:BPA73012-1407:1:1101:7130:1300 1:N:0:16
GGGGTGGGAACTTCGTCGAGTACGCTCAATGCAGAAGATCGGAAG
+
FF:FFFFFFF:::FF:FFFFFFFFF:FFFFFFFFFFFFFFFFFFF
@FS10000125:23:BPA73012-1407:1:1101:7900:1300 1:N:0:16
GGGGACGAAACTTCGTCGAGTACGCTCAACTATTAAGATCGGAAG
+
FFFF,:FFFFFF:FF,FFFFFFFFF,FFFF::FFFFFFFFFFFFF
@FS10000125:23:BPA73012-1407:1:1101:8130:1300 1:N:0:16
GGGGACTTAACTTCGTCGAGTACGCTCAATTGATCAGATCGGAAG
+
FFFF:FFFFFFF::F:FFFFFFFFF:FFF:F,,:FFFFFFFFFFF
@FS10000125:23:BPA73012-1407:1:1101:8780:1300 1:N:0:16
GGGGGGGGAACTTCGTCGAGTACGCTCAATACGGGAGATCGGAAG
+
FFFFFFFFFF:::FF:FFFFFFFFF,FFFFFFFFFFFFFFFFFFF
@FS10000125:23:BPA73012-1407:1:1101:8900:1300 1:N:0:16
GGGGCAATAACTTCGTCGAGTACGCTCAAAAAACAAGATCGGAAG
+
FFFFFFFFFF:,:FF:FFFFFFFFF,FFFFFFFFFFFFFFFFFFF
@FS10000125:23:BPA73012-1407:1:1101:11060:1300 1:N:0:16
GGGCTCAAACTTCGTCGAGTACGCTCAATTACAAAGATCGGAAGA
+
FFFFFFFFFF,,FFF:FFFFFFFFFFF,FFFFFFFFFFFFFFFFF
@FS10000125:23:BPA73012-1407:1:1101:11480:1300 1:N:0:16
GGGGTAGAACTTCGTCGAGTACGCTCAAAAGTAGAGATCGGAAGA
+
FF,FFFFFFF,,FFFFFFFFFFFFFFF,FFFFFFFFFFFFFFFFF
@FS10000125:23:BPA73012-1407:1:1101:12320:1300 1:N:0:16
GGGGTCTAAACTTCGTCGAGTACGCTCAATATCTCAGATCGGAAG
+
FF:F,FF,FFFF,:F:FF:FFFFFF,FFFFF:,,,FFFFFFFFFF
@FS10000125:23:BPA73012-1407:1:1101:12720:1300 1:N:0:16
GGGGGACTAAACTTCGTCGAGTACGCTCAAAAAATAAGATCGGAA
+
:,,F,,:,F:FFF:,FF,FFFFFF,F:F,F:FFFFFF:,F:,FFF
@FS10000125:23:BPA73012-1407:1:1101:13330:1300 1:N:0:16
GGGGGCAGAACTTCGTCGAGTACGCTCAAGTTCAAAGATCGGAAG
+
FFFFFFFFFFF,:FF,FFFFFFFFF,FFFFFFFFFFFFFFFFFFF
@FS10000125:23:BPA73012-1407:1:1101:14590:1300 1:N:0:16
GGGGAGTCAATTTCGTCGAGTACGCTCAAAAGTCCAGATCGGAAG
+
FFFFFFFFFF:::FF,FFFFFFFFF,FFFFFFFFFFFFFFFFFFF
@FS10000125:23:BPA73012-1407:1:1101:14620:1300 1:N:0:16
GGGGGATTCAACTTCGTCGAGTACGCTCAACGTATTAGATCGGAA
+
FFFFFFFFFFF:,:FFF:FFFF:FF:::FFFF:FF,FFFF,FFFF
@FS10000125:23:BPA73012-1407:1:1101:16040:1300 1:N:0:16
GGGGTGCAGTAACTTCGTCGAGTACGCTCAAGATGCCAAATCGGA
+
FFFFFFFFFFF,F:FFF:,,FFFFFFFFFFFFFFF,,FFF:,FFF
@FS10000125:23:BPA73012-1407:1:1101:1540:1310 1:N:0:16
GGGGGGCAAACTTCGTCGAGTACGCTCAACCGCATAGATCGGAAG
+
FFFF,FFFFFF::FF:FFFFFFFFF,FFF:FFFFFFFFFFFFFFF
@FS10000125:23:BPA73012-1407:1:1101:1700:1310 1:N:0:16
GGGGAAACAACTTCGTCGAGTACGCTCAAGGGATGAGATCGGAAG
+
FFFFFFFFFF:,:FF,FFFFFFFFF,F:FFFFFFFF:FFFFFFFF
@FS10000125:23:BPA73012-1407:1:1101:1720:1310 1:N:0:16
GGGGATATAACTTCGTCGAGTACGCTCAATTTGAAAGATCGGAAG
+
FF,FFF,:FFFFFFFFFFF:F:FFFFFFF,,,,FFFFFFFF:FFF
@FS10000125:23:BPA73012-1407:1:1101:1860:1310 1:N:0:16
GGGAGCTACAACTTCGTCGAGTACGCTCAAGTCACGAGATCGGAA
+
FFFFFFFFFFF:,:FFF:FFFF:FF:F:FFFFFFFFFFFF,FFFF
@FS10000125:23:BPA73012-1407:1:1101:3700:1310 1:N:0:16
GGGGGGGGAACTTCGTCGAGTACGCTCAATTTTAGAGATCGGAAG
+
FFFFFFFFFF:::FF:FFFFFFFFF,FFFFFFFFFFFFFFFFFFF
@FS10000125:23:BPA73012-1407:1:1101:4040:1310 1:N:0:16
GGGGACAAAACTTCGTCGAGTACGCTCAAAGTTTGAGATCGGAAG
+
FF:FFFFFFF:,:FF:FFFFFFFFF,FFFFFFFFFFFFFFFFFFF
@FS10000125:23:BPA73012-1407:1:1101:4180:1310 1:N:0:16
GGGATGAAACTTCGTCGAGTACGCTCAATGATGTAGATCGGAAGA
+
FFFFFFFFFF:::FFFFFFFFFFFFFF,FFFFFFFFFFFFFFFFF
@FS10000125:23:BPA73012-1407:1:1101:5600:1310 1:N:0:16
GGGAGCGGGAACTTCGTCGAGTACGCTCAAATGGGAAGATCGGAA
+
FFFFFFFFFFFF,:FFF,FFFF:FFFF:FFFFFFFFFFFF,FFFF
@FS10000125:23:BPA73012-1407:1:1101:5760:1310 1:N:0:16
GGGTCGGAACTTCGTCGAGTACGCTCAAGGAGACAGATCGGAAGA
+
F,,FFFFFFFF,FFFFFFFFFFFFFFFFFFFFFFFFFFFFFFFFF
@FS10000125:23:BPA73012-1407:1:1101:6420:1310 1:N:0:16
GGGGCAGTAACTTCGTCGAGTACGCTCAATATACAAGATCGGAAG
+
FFFFFFFFFF:,,FF:FFFFFFFFF,FFFFFFFFFFFFFFFFFFF
@FS10000125:23:BPA73012-1407:1:1101:6630:1310 1:N:0:16
GGGGTAGGAACTTCGTCGAGTACGCTCAATCGTAAAGATCGGAAG
+
F,,FFFFFFFF,:FF:FFFFFFFFF,FFFFF:F:FFFFFFFFFFF
@FS10000125:23:BPA73012-1407:1:1101:6690:1310 1:N:0:16
GGGGTAAACTTCGTCGAGTACGCTCAATTTAATAGATCGGAAGAG
+
FFFFFFFFFF,FF:FFFF:FFFFFFF:,FFFFFFFF,FFF:FFFF
@FS10000125:23:BPA73012-1407:1:1101:7200:1310 1:N:0:16
GGGGCACAAACTTCGTCGAGTACGCTCAAGAGGAGAGATCGGAAG
+
FF,FFFFFFF:,:FF:FFFFFFFFF,FFFFFFFFFFFFFFFFFFF
@FS10000125:23:BPA73012-1407:1:1101:7320:1310 1:N:0:16
GGGGGCGCAACTTCGTCGAGTACGCTCAAACGTAAAGATCGGAAG
+
FF:FFFFFFFF,:FF:FFFFFFFFF,FFFFFFFFFFFFFFFFFFF
@FS10000125:23:BPA73012-1407:1:1101:8780:1310 1:N:0:16
GGGGTCGGAACTTCGTCGAGTACGCTCAAGCATTTAGATCGGAAG
+
FFFFFFFFFFF,:FF:FFFFFFFFF:FFFFFFFFFFFFFFFFFFF
@FS10000125:23:BPA73012-1407:1:1101:9180:1310 1:N:0:16
GGGGTAGAAACTTCGTCGAGTACGCTCAAAATTTGAGATCGGAAG
+
FFFFFFFFFF:,:FF:FFFFFFFFF,FFFFFFFFFFFFFFFFFFF
@FS10000125:23:BPA73012-1407:1:1101:10070:1310 1:N:0:16
GGGGGGGAACTTCGTCGAGTACGCTCAATTCGCAAGATCGGAAGA
+
F:,F:FFFFF::FFFFFFFFFFFFFFF:FFFFFFFFFFFFFFFFF
@FS10000125:23:BPA73012-1407:1:1101:10680:1310 1:N:0:16
GGGGGGGGAACTTCGTCGAGTACGCTCAATTAGGAAGATCGGAAG
+
FFFFFFFFFFF::FF,FFFFFFFFF,FFFFFFFFFFFFFFFFFFF
@FS10000125:23:BPA73012-1407:1:1101:10770:1310 1:N:0:16
GGGGCCAGAACTTCGTCGAGTACGCTCAATATACTAGATCGGAAG
+
FFFFFFFFFF:,,FF,FFFFFFFFF,FFFFFFFFFFFFFFFFFFF
@FS10000125:23:BPA73012-1407:1:1101:10940:1310 1:N:0:16
GGGGGAATAAACTTCGTCGAGTACGCTCAACAGTTAAGATCGGAA
+
FF,FFFFFFFFF,:FFF:FFFF:FF:F:FFFFFFF:FFFF,FF:F
@FS10000125:23:BPA73012-1407:1:1101:11010:1310 1:N:0:16
GGGGGCTCAATTTCGTCGAGTACGCTCAAATTGGCAGATCGGAAG
+
FFFFFFFFFF:::FF:FFFFFFFFF,FFFFFFFFFFFFFFFFFFF
@FS10000125:23:BPA73012-1407:1:1101:11580:1310 1:N:0:16
GGGGACACAACTTCGTCGAGTACGCTCAACAGAGTAGATCGGAAG
+
FFFFFFFFFF:,,FF,FFFFFFFFF,FFFFFFFFFFFFFFFFFFF
@FS10000125:23:BPA73012-1407:1:1101:12180:1310 1:N:0:16
GGGGACCCAACTTCGTCGAGTACGCTCAAGTTAACAGATCGGAAG
+
FFFFFFFFFF:,,FF,FFFFFFFFF,FFFFFFFFFFFFFFFFFFF
@FS10000125:23:BPA73012-1407:1:1101:12860:1310 1:N:0:16
GGGCTCCAACTTCGTCGAGTACGCTCAGTATGTAAGATCGGAAGA
+
FFFFFFFFFF,,FFF:F:F:FF:FFFF,FFFFFFFFF,FF,F:FF
@FS10000125:23:BPA73012-1407:1:1101:12970:1310 1:N:0:16
GGGCCTTAACTTCGTCGAGTACGCTCAATAATATAGATCGGAAGA
+
F:,,FFFFFF,,FFFFFFFFFFFFFFF,FFFFFFFFFFFFFFFFF
@FS10000125:23:BPA73012-1407:1:1101:13880:1310 1:N:0:16
GGGGTAGAAACTTCGTCGAGTACGCTCAAAGATAAAGATCGGAAG
+
F:,F,,FFFFFFFFFFFFF,FFFFFFFFF,F:FFFFFFFFFFFF:
@FS10000125:23:BPA73012-1407:1:1101:14210:1310 1:N:0:16
GGGGACCGAACTTCGTCGAGTACGCTCAAACCCACAGATCGGAAG
+
FFFFFFFFFFF::FF:FFFFFFFFF,FFFFFFFFFFFFFFFFFFF
@FS10000125:23:BPA73012-1407:1:1101:14630:1310 1:N:0:16
GGGGTTTACCTTCGTCGAGTACGCTCAATGGACTAGATCGGAAGA
+
F:,FFFFFFF,,FFFFFFFFFFFFFFF,FFFFFFFFF,FFFF:FF
@FS10000125:23:BPA73012-1407:1:1101:14680:1310 1:N:0:16
GGGGGAATAACTTCGTCGAGTACGCTCAATGATTGAGATCGGAAG
+
F:,FFFFFFFF::FF:FF:FFFFFF,FFF,F,F,,FFFFF:FFFF
@FS10000125:23:BPA73012-1407:1:1101:14820:1310 1:N:0:16
GGGAGGATAAACTTCGTCGAGTACGCTCAAGATAAAAGATCGGAA
+
FFFFFFFFFFFF,,FFF:FFFF:FFFF:FFFFFF:FFFFF,FFFF
@FS10000125:23:BPA73012-1407:1:1101:15320:1310 1:N:0:16
GGGGTCTGAACTTCGTCGAGTACGCTCAACCAACAAGATCGGAAG
+
F:,F,,,,FFFF:FF:FF:FFFFFF,FFF,:F:F,FFFFFFFFFF
@FS10000125:23:BPA73012-1407:1:1101:15960:1310 1:N:0:16
GGGGTGGGAACTTCGTCGAGTACGCTCAAACATAAAGATCGGAAG
+
FFFFFFFFFFF,:FF:FFFFFFFFF,FFFFFFFFFFFFFFFFFFF
@FS10000125:23:BPA73012-1407:1:1101:16200:1310 1:N:0:16
GGGTGCAACTTCGTCGAGTACGCTCAAAAACAGAGATCGGAAGAG
+
FFFFFFFFFF,FF:FFFF:FFFFFFF::FFFFFFFFFFFF:FFFF
@FS10000125:23:BPA73012-1407:1:1101:1450:1320 1:N:0:16
GGGGGTCTAACTTCGTCGAGTACGCTCAATATAGAAGATCGGAAG
+
FFFFF,FFFFF:FF:FF:F:F:F:FF:FFFFFFFFF:FFFF:FF:
@FS10000125:23:BPA73012-1407:1:1101:1690:1320 1:N:0:16
GGGGCCAAAACTTCGTCGAGTATGCTCTTCCGATCTTCCTATTTC
+
FF:FFFFFFF:,:FF:FF:FFF,FF:F,FFFFFFF,,::,,,,,:
@FS10000125:23:BPA73012-1407:1:1101:1840:1320 1:N:0:16
GGGGATATAACTTCGTCGAGTACGCTCAAAACAGGAGATCGGAAG
+
FF,FFFFFFFF::FFFFFFFFFFFF,FFFFFFFFFFFFFFFFFFF
@FS10000125:23:BPA73012-1407:1:1101:1950:1320 1:N:0:16
GGGGTGAACTTCGTCGAGTACGCTCAATTTCACAGATCGGAAGAG
+
FFFFFFFFFF:FF:FFFF:FFFFFFF:,FFFFFFFF,FFF:FFFF
@FS10000125:23:BPA73012-1407:1:1101:2190:1320 1:N:0:16
GGGGGGTCAACTTCGTCGAGTACGCTCAAAGATCAAGATCGGAAG
+
F:,FFFFFFFF,:FFFFFFFFFFFF,FFFFFFFFFFFFFFFFFFF
@FS10000125:23:BPA73012-1407:1:1101:2550:1320 1:N:0:16
GGGGTAGCAACTTCGTCGAGTACGCTCAAGTCTTCAGATCGGAAG
+
FF:FFFFFFF:,,FF:FFFFFFFFF:FFFFFFFFFFFFFFFFFFF
@FS10000125:23:BPA73012-1407:1:1101:3380:1320 1:N:0:16
GGGGAAACTTCGTCGAGTACGCTCAACTATGAAGATCGGAAGAGC
+
FFFFFFFFFF,F,FFFF:FFFF,FFFF:FFFFFFF:,FFFFFFF,
@FS10000125:23:BPA73012-1407:1:1101:3680:1320 1:N:0:16
GGGGCTGGAACTTCGTCGAGTACGCTCAAGTCGAAAGATCGGAAG
+
FFFFFFFFFF:::FF:FFFFFFFFF,FFFFFFFFFFFFFFFFFFF
@FS10000125:23:BPA73012-1407:1:1101:4570:1320 1:N:0:16
GGGGTGAAAGTTCGTCGAGTACGCTCAATTGGCCAGATCGGAAGA
+
F:,FFFFFFF::FFFFFFFFFFFFFFF:FFFFFFFFFFFFFFFFF
@FS10000125:23:BPA73012-1407:1:1101:4610:1320 1:N:0:16
GGGGGAACTTCGTCGAGTACGCTCAAGAGTGTAGATCGGAAGAGC
+
FFFFFFFFF:,F,FFFF:FFF:,FFFFFFFFFFFF::FFFFFFF,
@FS10000125:23:BPA73012-1407:1:1101:4880:1320 1:N:0:16
GGGGGATGTAACTTCGTCGAGTACGCTCAAAGGAGTAGATCGGAA
+
FFFFFFFFFF::,FFFF:FFFF:FFFF:FFFFFFF,FFFF,FFFF
@FS10000125:23:BPA73012-1407:1:1101:6020:1320 1:N:0:16
GGGGTGTAAACTTCGTCGAGTACGCTCAAATTGCCAGATCGGAAG
+
FFFFFFFFFFF,:FF:FFFFFFFFF,FFFFFFFFFFFFFFFFFFF
@FS10000125:23:BPA73012-1407:1:1101:7420:1320 1:N:0:16
GGGGATATAACTTCGTCGAGTACGCTCAAAAGTACAGATCGGAAG
+
FFFFFFFFFF:,,FF:FFFFFFFFF,FFFFFFFFFFFFFFFFFFF
@FS10000125:23:BPA73012-1407:1:1101:7660:1320 1:N:0:16
GGGCCAAACTTCGTCGAGTACGCTCAACGATGCAGATCGGAAGAG
+
FFFFFFFFFF:FF:FFFF:FFFFFFFF,FFFFFFFF:FFF:FFFF
@FS10000125:23:BPA73012-1407:1:1101:7810:1320 1:N:0:16
GGGGGCGGAACTTCGTCGAGTACGCTCAAACTCAAAGATCGGAAG
+
FFFFFFFFFF:::FF:FFFFFFFFF,FFFFFFFFFFFFFFFFFFF
@FS10000125:23:BPA73012-1407:1:1101:7850:1320 1:N:0:16
GGGGCCCAAACTTCGTCGAGTACGCTCAATCCTTAAGATCGCATG
+
FFFF::F,FFF,,FF,FF,,FF:FF,F,FFF:FFFFFFF:F,F,:
@FS10000125:23:BPA73012-1407:1:1101:8380:1320 1:N:0:16
GGGGGTATAACTTCGTCGAGTACGCTCAAGGTCCTAGATCGGAAG
+
FFFFFFFFFF:,:FF:FFFFFFFFF,FFFFFFFFFFFFFFFFFFF
@FS10000125:23:BPA73012-1407:1:1101:8510:1320 1:N:0:16
GGGGCGTCAACTTCGTCGAGTACGCTCAATGAACAAGATCGGAAG
+
F:,FFFFFFFF::FF:FFFFFFFFF:FFFFFFFF,FFFFFFFFFF
@FS10000125:23:BPA73012-1407:1:1101:8750:1320 1:N:0:16
GGGGGTTGAACTTCGTCGAGTACGCTCAATAATGAAGATCGGAAG
+
F,,:F:FFFFF:FF:FFFF:FFFFFFFFFFFFFFFFFFFFFFFF:
@FS10000125:23:BPA73012-1407:1:1101:8800:1320 1:N:0:16
GGGGTGCAAACTTCGTCGAGTACGCTCAAGAGAACAGATCGGAAG
+
FFFFFFFFFFF,:FFFFFFFFFFFF,FFFFFFFFFFFFFFFFFFF
@FS10000125:23:BPA73012-1407:1:1101:9240:1320 1:N:0:16
GGGGTGGAAACTTCGTCGAGTACGCTCAATAAAAGAGATCGGAAG
+
FFFFFFFFFFF,:FF:FFFFFFFFF,FFFFFFFFFFFFFFFFFFF
@FS10000125:23:BPA73012-1407:1:1101:9310:1320 1:N:0:16
GGGGGTCCAACCTCGTCGAGTACGCTCAAAGACTAAGATCGGAAG
+
F:FF:FFFFFFF,FFFFFF,FFFFF:FFFFFFFFFFFFFFFFFFF
@FS10000125:23:BPA73012-1407:1:1101:10700:1320 1:N:0:16
GGGGATCCAACTTCGTCGAGTACGCTCAAACGCGGAGATCGGAAG
+
F,FFFFFFFF:,,FF,FFF:FFFFF:FFFFFFFFFFFFFF,FF:F
@FS10000125:23:BPA73012-1407:1:1101:10880:1320 1:N:0:16
GGGGGAACAACTTCGTCGAGTACGCTCAAAATTAGAGATCGGAAG
+
FFFFFFFFFF:,,FF:FFFFFFFFF,FFFFFFFFFFFFFFFFFFF
@FS10000125:23:BPA73012-1407:1:1101:13260:1320 1:N:0:16
GGGGGCTAAACTTCGTCGAGTACGCTCAAAAGGACAGATCGGAAG
+
FFFFFFFFFFF::FF,FFFFFFFFF,FFFFFFFFFFFFFFFFFFF
@FS10000125:23:BPA73012-1407:1:1101:13500:1320 1:N:0:16
GGGGGAGGAACTTCGTCGAGTACGCTCAAACGTCTAGATCGGAAG
+
FFFFFFFFFFF::FF:FFFFFFFFF,FFFFFFFFFFFFFFFFFFF
@FS10000125:23:BPA73012-1407:1:1101:13970:1320 1:N:0:16
GGGGAATCACCTTCGTCGAGTACGCTCAAAAAGGTAGATCGGAAG
+
F,,FFFFFFFF::FF:FFFFFFFFF,FFFFFFFFFFFFFFFFFFF
@FS10000125:23:BPA73012-1407:1:1101:14270:1320 1:N:0:16
GGGGTTGCAACTTCGTCGAGTACGCTCAAGAGTCTAGATCGGAAG
+
FFFFFFFFFFF::FF:FFFFFFFFF,FFFFFFFFFFFFFFFFFFF
@FS10000125:23:BPA73012-1407:1:1101:14670:1320 1:N:0:16
GGGGGATTCAACTTCGTCGAGTACGCTCAACGTATTAGATCGGAA
+
F,,FFFFFFFFF,:FFF:FFFF:FF:F:FFFFFFF:FFFF,FFFF
@FS10000125:23:BPA73012-1407:1:1101:14750:1320 1:N:0:16
GGGAGCTCGAACTTCGTCGAGTACGCTCAAGATTCGAGATCGGAA
+
FF::FFFFFFFF,:FFF:FFFF:FF:F:FFFFFFFFFFFF,FFFF
@FS10000125:23:BPA73012-1407:1:1101:15000:1320 1:N:0:16
GGGGCGGCAACTTCGTCGAGTACGCTCAAATGAGAAGATCGGAAG
+
F,,FF:FFFFF,:FF,FF::FFFFF,FFFFFFFFFF:FFF:FFF:
@FS10000125:23:BPA73012-1407:1:1101:15130:1320 1:N:0:16
GGGGTTAGAACTTCGTCGAGTACGCTCAAGTTAACAGATCGGAAG
+
FFFFFFFFFFF,,FF,FFFFFFFFF,FFFFFFFFFFFFFFFFFFF
@FS10000125:23:BPA73012-1407:1:1101:15450:1320 1:N:0:16
GGGGTGGGAACTTCGTCGAGTACGCTCAATACAAAAGATCGGAAG
+
FFFFFFFFFFF::FF:FFFFFFFFF,FFFFFFFFFFFFFFFFFFF
@FS10000125:23:BPA73012-1407:1:1101:16070:1320 1:N:0:16
GGGGATGCAACTTCGTCGAGTACGCTCAACATAATAGATCGGAAG
+
F,,FFFFFFFF::FF:FF:,FFFFF,FFFFFFF:FFFFFF:FFFF
@FS10000125:23:BPA73012-1407:1:1101:16080:1320 1:N:0:16
GGGGCCGAAACTTCGTCGAGTACGCTCAATAAGTAAGATCGGAAG
+
FFFFFFFFFFF:FF:FFFF:F:FFFFFFFFF,FFFFFFFFFFFFF
@FS10000125:23:BPA73012-1407:1:1101:2190:1330 1:N:0:16
GGGGGAAGGAACTTCGTCGAGTACGCTCAACTTGTCAGATCGGAA
+
F,,F,FFFFFFF::FFF,FFFF:FFFFFFFFFFFF,FFFF,FFFF
@FS10000125:23:BPA73012-1407:1:1101:2220:1330 1:N:0:16
GGGGTAACTTCGTCGAGTACGCTCAAATCACCAGATCGGAAGAGC
+
FFFF:FFFFFFF:FFFF:FFFF:FFF::FFFFFFFF:FFFFFFF,
@FS10000125:23:BPA73012-1407:1:1101:3210:1330 1:N:0:16
GGGGATCCAACTTCGTCGAGTACGCTCAAAAAATTAGATCGGAAG
+
F::FFFFFFF,::FF:FFFFFFFFF,FFFFFFFFFFFFFFFFFFF
@FS10000125:23:BPA73012-1407:1:1101:3450:1330 1:N:0:16
GGGGCACTAACTTCGTCGAGTACGCTCAAGTGGAAAGATCGGAAG
+
F:,FFFFFFF:,,FF:FFFFFFFFF,FFFFFFFFFFFFFFFFFFF
@FS10000125:23:BPA73012-1407:1:1101:3600:1330 1:N:0:16
GGGGGCAAAACTTCGTCGAGTACGCTCAATTTTGGAGATCGGAAG
+
FFFFFFFFFF:,,FF,FFFFFFFFF,FFFFFFFFFFFFFFFFFFF
@FS10000125:23:BPA73012-1407:1:1101:3680:1330 1:N:0:16
GGGGTTATAACTTCGTCGAGTACGCTCAAGTCTTTAGATCGGAAG
+
FFFFFFFFFFF,:FF:FFFFFFFFF,FFFFFFFFFFFFFFFFFFF
@FS10000125:23:BPA73012-1407:1:1101:3730:1330 1:N:0:16
GGGGCATGAACTTCGTCGAGTACGCTCAAAAGTCCAGATCGGAAG
+
FFFFFFFFFF:,:FF,FFFFFFFFF,FFFFFFFFFFFFFFFFFFF
@FS10000125:23:BPA73012-1407:1:1101:4310:1330 1:N:0:16
GGGTGCGGGAACTTCGTCGAGTACGCTCAACCATATAGATCGGAA
+
FF:FFFFFFFF:,,FFF:FFFF:FF:F:FFFFFFF,FFFF,FFFF
@FS10000125:23:BPA73012-1407:1:1101:4600:1330 1:N:0:16
GGGGGGTAAACTTCGTCGAGTACGCTCAATATATAAGATCGGAAG
+
FFFFFFFFFFF::FF:FFFFFFFFF,FFFFFFFFFFFFFFFFFFF
@FS10000125:23:BPA73012-1407:1:1101:4640:1330 1:N:0:16
GGGGGAGGAACTTCGTCGAGTACGCTCAAGTGGTGAGATCGGAAG
+
FFFF,,,FFFF,FFFFFFF,FFFFFFFFFFF:FFFFFFFFFFFFF
@FS10000125:23:BPA73012-1407:1:1101:5260:1330 1:N:0:16
GGGGGGGAACTTCGTCGAGTACGCTCAAGTAAAGAGATCGGAAGA
+
FFFFFFFFFF:::FFFFFFFFFFFFFFFFFFFFFFFFFFFFFFFF
@FS10000125:23:BPA73012-1407:1:1101:5530:1330 1:N:0:16
GGGGGCCCAACTTCGTCGAGTACGCTCAAATTAAAAGATCGGAAG
+
FFF:FF::FFF:FF:FFFF:F:F:FFFF:FFFFFFFFFFFFFFFF
@FS10000125:23:BPA73012-1407:1:1101:5590:1330 1:N:0:16
GGGGCTCGAACTTCGTCGAGTACGCTCAACAGAACAGATCGGAAG
+
F:,FFFFFFFF::FF:FFFFFFFFF,FFFFFFFFFFFFFFFFFFF
@FS10000125:23:BPA73012-1407:1:1101:6450:1330 1:N:0:16
GGGGGGCCAAACTTCGTCGAGTACGCTCAACATAACAGATCGGAA
+
FFFFFFFFFFF:,:FFF:FFFF:FF:F:FFFFFFF,FFFF,FFFF
@FS10000125:23:BPA73012-1407:1:1101:6690:1330 1:N:0:16
GGGGGACGAACTTCGTCGAGTACGCTCAATAAAAAAGATCGGAAG
+
FFFFFFFFFF:,:FF:FFFFFFFFF,FFFFFFFFFFFFFFFFFFF
@FS10000125:23:BPA73012-1407:1:1101:6800:1330 1:N:0:16
GGGAGTAACTTCGTCGAGTACGCTCAAAGAGATAGAGAAGAGCAC
+
FFFF::FFFF,FF:FFFF:FFFFFFFF,FFFFFFFFFFFF:F,F,
@FS10000125:23:BPA73012-1407:1:1101:7820:1330 1:N:0:16
GGGGGGTTAACTTCGTCGAGTACGCTCAAGAGTGCAGATCGGAAG
+
FFFFFFFFFF:::FF:FFFFFFFFF,FFFFFFFFFFFFFFFFFFF
@FS10000125:23:BPA73012-1407:1:1101:8140:1330 1:N:0:16
GGGGAACTTCGTCGAGTACGCTCAAGGAGAGAGATCGGAAGAGCA
+
FFFFFFFFFFF,:FFFFF,,FFFFFFFFFFFFFFF,FFFFFFF,F
@FS10000125:23:BPA73012-1407:1:1101:8150:1330 1:N:0:16
GGGGGTTGAACTTCGTCGAGTACGCTCAAAGAGAGAGATCGGAAG
+
FFFFFFFFFFF,:FF:FFFFFFFFF,FFFFFFFFFFFFFFFFFFF
@FS10000125:23:BPA73012-1407:1:1101:8820:1330 1:N:0:16
GGGGTCCGAACTTCGTCGAGTACGCTCAACGGTGAAGATCGGAAG
+
FFFFFFFFFF:,:FF:FFFFFFFFF,FFFFFFFFFFFFFFFFFFF
@FS10000125:23:BPA73012-1407:1:1101:8970:1330 1:N:0:16
GGGGAGGGAACTTCGTCGAGTACGCTCAATAAAGAAGATCGGAAG
+
FFFFFFFFFF:,:FF:FFFFFFFFF,FFFFFFFFFFFFFFFFFFF
@FS10000125:23:BPA73012-1407:1:1101:9710:1330 1:N:0:16
GGGGAGCAAACTTCGTCGAGTACGCTCAATACTAAAGATCGGAAG
+
F,,FFFFFFFF::FF:FFFFFFFFF,FFFFFFFFFFFFFFFFFFF
@FS10000125:23:BPA73012-1407:1:1101:10120:1330 1:N:0:16
GGGGACTAAACTTCGTCGAGTACGCTCAAAGTGTTAGATCGGAAG
+
FFFFFFFFFFF,:FF:FFFFFFFFF,FFFFFFFFFFFFFFFFFFF
@FS10000125:23:BPA73012-1407:1:1101:10660:1330 1:N:0:16
GGGGGACAAACTTCGTCGAGTACGCTCAAAACCTCAGATCGGAAG
+
FFFFFFFFFF:,,FF:FFFFFFFFF,FFFFFFFFFFFFFFFFFFF
@FS10000125:23:BPA73012-1407:1:1101:10970:1330 1:N:0:16
GGGAATAAACTTCGTCGAGTACGCTCAAAAACGCAGATCGGAAGA
+
FFFFFFFFFF,:FFFFFFFFFFFFFFF:FFFFFFFFFFFFFFFFF
@FS10000125:23:BPA73012-1407:1:1101:12060:1330 1:N:0:16
GGGGACTCAACTTCGTCGAGTACGCTCAAGCCTAGAGATCGGAAG
+
FFFFFFFFFF:,,FF,FFFFFFFFF,FFFFFFFFFFFFFFFFFFF
@FS10000125:23:BPA73012-1407:1:1101:12160:1330 1:N:0:16
GGGGGGCTAACTTCGTCGAGTACGCTCAAAAATTCAGATCGGAAG
+
::,FFFFFFF:,,FF,FFFFFFFFF,FFFFFFFFFFFFFFFFFFF
@FS10000125:23:BPA73012-1407:1:1101:12520:1330 1:N:0:16
GGGGGGGTAACTTCGTCGAGTACGCTCAAGAGTTCAGATCGGAAG
+
FFFFFFFFFF:,,FF:FFFFFFFFF,FFFFFFFFFFFFFFFFFFF
@FS10000125:23:BPA73012-1407:1:1101:12830:1330 1:N:0:16
GGGACAAACTTCGTCGAGTACGCTCAAACACACAGATCGGAAGAG
+
F:,FFFFFF:,FF:FFFF:FFFFFFFFFFFFFFFFF,FFF,FFF:
@FS10000125:23:BPA73012-1407:1:1101:13120:1330 1:N:0:16
GGGGCCAAACTTCGTCGAGTACGCTCAAGATTGAGATCGGATGTG
+
FFFF::FFFF,,FFFFFFFFFFFFFFFFFFFFFFFF,,F,,:FF:
@FS10000125:23:BPA73012-1407:1:1101:13490:1330 1:N:0:16
GGGGGGGGATCTTCGTCGAGTACGCTCAATAGTGAAGATCGGAAG
+
FF:FFFFFFFFF:FF:FFFFFFFFF,FFFFFFFFFFFFFFFFFFF
@FS10000125:23:BPA73012-1407:1:1101:14650:1330 1:N:0:16
GGGGGGGGAACTTCGTCGAGTACGCTCAACACTGTAGATCGGAAG
+
F:,FFFF:FFF::FF,FF:FFFFFF,FFFFFFFFFFFFFFFFFFF
@FS10000125:23:BPA73012-1407:1:1101:15410:1330 1:N:0:16
GGGGTTCAACTTCGTCGAGTACGCTCAATGGCAGAGATCGGAAGA
+
FFFFFFFFFF,:FFFFFFFFFFFFFFF:FFFFFFFFFFFFFFFFF
@FS10000125:23:BPA73012-1407:1:1101:15730:1330 1:N:0:16
GGGGTGAAAACTTCGTCGAGTACGCTCAAGAGTCCAGATCGGAAG
+
FFFFFFFFFF:,::F,FFFFFFFFF,:FFFFFFFFFFFFFFF:F:
@FS10000125:23:BPA73012-1407:1:1101:16390:1330 1:N:0:16
GGGGGCGAAACTTCGTCGAGTACGCTCAAGCAAAGAGATCGGAAG
+
F:,F::,:FFFF::F:FFF,FFFFF,FFFF:,F,,FFFFFFFFFF
@FS10000125:23:BPA73012-1407:1:1101:16460:1330 1:N:0:16
GGGGGTTTAACTTCGTCGAGTACGCTCAAACAGATAGATCGGAAG
+
FFFFFFFFFFF,:FF:FFFFFFFFF,FFFFFFFFFFFFFFFFFFF
@FS10000125:23:BPA73012-1407:1:1101:1620:1340 1:N:0:16
GGGGGCCAAACTTCGTCGAGTACGCTCAATTCATTAGATCGGAAG
+
FFFFFFFFFFF::FFFFFFFFFFFF:FFFFFFFFFFFFFFFFFFF
@FS10000125:23:BPA73012-1407:1:1101:2730:1340 1:N:0:16
GGGTGAATTAACTTCGTCGAGTACGCTCAAATAGAAAGATCGGAA
+
FFF:FFFFFFF:,:FFF:FFFF:FF:F:FFFFFFFFFFFF,FFFF
@FS10000125:23:BPA73012-1407:1:1101:3970:1340 1:N:0:16
GGGGGACCGAACTTCGTCGAGTACGCTCAATTCATCAGATCGGAA
+
F,,FFFFFFFF:,:FFF:FFFF:FF:F:FFFFFFF,FFFF,FFFF
@FS10000125:23:BPA73012-1407:1:1101:4040:1340 1:N:0:16
GGGGGGGAAACTTCGTCGAGTACGCTCAATTAAATAGATCGGAAG
+
FFFFFFFFFF::FFF:FFFFFFFFF,FFFFFFFFFFFFFFFFFFF
@FS10000125:23:BPA73012-1407:1:1101:4260:1340 1:N:0:16
GACGCCTAAACTTCGTCGACTACGCTCAATTACACACATCAGAAC
+
,:FFF:,F,FF::,FFF,F:FF,:F:FFFFFFFFFF,F:F,FF,,
@FS10000125:23:BPA73012-1407:1:1101:4270:1340 1:N:0:16
GGGGCTAGAACTTCGTCGAGTACGCTCAAAGAATTAGATCGGAAG
+
F:,FFFFFFF:,,FF:FFFFFFFFF,FFFFFFFFFFFFFFFFFFF
@FS10000125:23:BPA73012-1407:1:1101:4820:1340 1:N:0:16
GGGGCCGTAACTTCGTCGAGTACGCTCAATAGAAAAGATCGGAAG
+
FFFFFFFFFFF::FF:FFFFFFFFF:FFFFFFFFFFFFFFFFFFF
@FS10000125:23:BPA73012-1407:1:1101:5160:1340 1:N:0:16
GGGGCGTAAACTTCGTCGAGTACGCTCAAGTAACGAGATCGGAAG
+
FFFF,FF,FF:,,FF:FFFFFFFFF,FFFFF,FF,FFFFFFFFFF
@FS10000125:23:BPA73012-1407:1:1101:5200:1340 1:N:0:16
GGGGACTGAACTTCGTCGAGTACGCTCAATCAAATAGGAAGAGCA
+
FF:FFFFFFF:,:FF:FFFFFFFFF,FFFFFFFFFFFFFFFFF,,
@FS10000125:23:BPA73012-1407:1:1101:5910:1340 1:N:0:16
GGAGATCAACTTCGTCGAGTACGCTCAATATATTAGATCGGAAGA
+
F,,FFFFFFFF,FFFFFFFFFFFFFFFFFFFFFFFFFFFFFFFFF
@FS10000125:23:BPA73012-1407:1:1101:6010:1340 1:N:0:16
GGGGACTAAACTTCGTCGAGTACGCTCAATGGTATAGATCGGAAG
+
FFFFFFFFFFF,:FF,FFFFFFFFF,FFFFFFFFFFFFFFFFFFF
@FS10000125:23:BPA73012-1407:1:1101:6080:1340 1:N:0:16
GGGGGCTAAACTTCGTCGAGTACGCTCAACACATTAGATCGGAAG
+
FFFFFFFFFF::FFF:FFFFFFFFF,FFFFFFFFFFFFFFFFFFF
@FS10000125:23:BPA73012-1407:1:1101:6210:1340 1:N:0:16
GGGGGATGAACTTCGTCGAGTACGCTCAATCTCTAAGATCGGAAG
+
FFFFFFFFFFF,:FFFFFFFFFFFF:FFFFFFFFFFFFFFFFFFF
@FS10000125:23:BPA73012-1407:1:1101:6290:1340 1:N:0:16
GGGGAAGGAACTTCGTCGAGTACGCTCAAGTATATAGATCGGAAG
+
FFFFFFFFFFF,:FF:FFFFFFFFF,FFFFFFFFFFFFFFFFFFF
@FS10000125:23:BPA73012-1407:1:1101:6620:1340 1:N:0:16
GGGACGAGTACGCTCAAAGCTGAAGATCGGAAGAGCACACGTCTG
+
FFFFFFFFFF:F,,FFFFFFFF:FFFF:FFFFFFF,FFFFF,,,F
@FS10000125:23:BPA73012-1407:1:1101:6940:1340 1:N:0:16
GGGGTGAAACTTCGTCGAGTACGCTCAAAGTTTCAGATCGGAAGA
+
FFFFFFFFFF,,:FF:FFFFFFFFFFFFFFFFFFFFFFFFFFFFF
@FS10000125:23:BPA73012-1407:1:1101:7130:1340 1:N:0:16
GGGGTCACATCTTCGTCGAGTACGCTCAAAAAAGAAGATCGGAAG
+
FFFFF,F,F:FF:FF:FFFFFFFFF:FFF,FF:FFFFFFFFFFFF
@FS10000125:23:BPA73012-1407:1:1101:7480:1340 1:N:0:16
GGGGTCCATCTTCGTCGAGTACGCTCAATCTACGAGATCGGAAGA
+
FFF:FF,F,FFFFFFFFFFFFFFFFFFFF,FF:,FFFFFFFFFFF
@FS10000125:23:BPA73012-1407:1:1101:7980:1340 1:N:0:16
GGGTGCAACTTCGTCGAGTACGCTCAAACTGTTAGATCGGAAGAG
+
FFF:FFFFFF:FF:FFFF:FFFFFFF::FFFFFFFF,FFF:FFFF
@FS10000125:23:BPA73012-1407:1:1101:8340:1340 1:N:0:16
GGGGGTTCAACTTCGTCGAGTACGCTCAAGCATGGAGATCGGAAG
+
FFFFF:FFFFF:FFFFFFFFFFFFFFFFFFFFFFFFFFFFFFFFF
@FS10000125:23:BPA73012-1407:1:1101:9130:1340 1:N:0:16
GGGGGGGCAACTTCGTCGAGTACGCTCAAAGAGAAAGATCGGAAG
+
FFFF,,FFFFF,:FFFFFFFFFFFF,FFFFFFFFFFFFFFFFFFF
@FS10000125:23:BPA73012-1407:1:1101:9300:1340 1:N:0:16
GGGGCATGACCTTCGTCGAGTACGCTCAAGAAACAAGATCGGAAG
+
FFFFFFF,F:F,:FF:FFFFFFFFF,:FFFF:FFFFFFFFFFFFF
@FS10000125:23:BPA73012-1407:1:1101:10040:1340 1:N:0:16
GGGGACACAACTTCGTCGAGTACGCTCAACGGTAAAGATCGGAAG
+
FFFFFFFFFF:,:FF,FFFFFFFFF,FFFFFFFFFFFFFFFFFFF
@FS10000125:23:BPA73012-1407:1:1101:10520:1340 1:N:0:16
GGGGGACAATCTTCGTCGAGAACGCTCAAGGGTACAGATCGGAAG
+
FFFFFFFFFF:::FF,FFFFFFFFF,FFFFFFFFFFFFFFFFFFF
@FS10000125:23:BPA73012-1407:1:1101:10820:1340 1:N:0:16
GGGGCTGAAACTTCGTCGAGTACGCTCAAGTTAGTAGATCGGAAG
+
FFFFFFFFFFF,:FF:FFFFFFFFF,FFFFFFFFFFFFFFFFFFF
@FS10000125:23:BPA73012-1407:1:1101:11020:1340 1:N:0:16
GGGTAACAACTTCGTCGAGTACGCTCAAGATTAAAGATCGGAAGA
+
FFFF:FFFFF:FFFFFFFFFFFFFFFFFFFFFFFFFF,FFFFFFF
@FS10000125:23:BPA73012-1407:1:1101:11140:1340 1:N:0:16
GGGGAGGGAACTTCGTCGAGTACGCTCAAGGGCCAAGATCGGAAG
+
FFFFFFFFFF:,:FF:FFFFFFFFF,FFFFFFFFFFFFFFFFFFF
@FS10000125:23:BPA73012-1407:1:1101:11640:1340 1:N:0:16
GGAGAACTAACTTCGTCGAGTACGCTCAATTTAAAAGATCGGAAG
+
,,,FFFFFFF:,:FF,FF,FFFFFF,FFFFFFFFFFFFFFF:F,F
@FS10000125:23:BPA73012-1407:1:1101:11680:1340 1:N:0:16
GGGGTATTAACTTCGTCGAGTACGCTCAAGTAGTTAGATCGGAAG
+
FFFFFFFF,F,,,,F,F:F,FFFFF,F,FFFFFFFFFFFF:F,FF
@FS10000125:23:BPA73012-1407:1:1101:13240:1340 1:N:0:16
GGGGGGTAAACTTCGTCGAGTACGCTCAAGACGTTAGATCGGAAG
+
FFFFFFFFFFF::FF,FFFFFFFFF,FFFFFFFFFFFFFFFFFFF
@FS10000125:23:BPA73012-1407:1:1101:13280:1340 1:N:0:16
GGGGATTTAACTTCGTCGAGTACGCTCAAGGAGTAAGATCGGAAG
+
FF:FFFFFFFF,,FF,FFFFFFFFF,FFFFFFFFFFFFFFFFFFF
@FS10000125:23:BPA73012-1407:1:1101:14720:1340 1:N:0:16
GGGGCGCAAACTTCGTCGAGTACGCTCAAGATTAAAGATCGGAAG
+
F,,FFFFFFFF,:FF,FFFFFFFFF,FFFFFFFFFFFFFFFFFFF
@FS10000125:23:BPA73012-1407:1:1101:14930:1340 1:N:0:16
GGGGGCATAACTTCGTCGAGTACGCACAATGGTTGAGATCGGAAG
+
FFFFFFFFFFF,:FF,FFFFFFFFF,FFFFFFFFFFFFFFFF:FF
@FS10000125:23:BPA73012-1407:1:1101:14980:1340 1:N:0:16
GGGGACGGAACTTCGTCGAGTACGCTCAAATAAGTAGATCGGAAG
+
FFFFFFFFFFF,:FF,FFFFFFFFF,FFFFFFFFFFFFFFFFFFF
@FS10000125:23:BPA73012-1407:1:1101:15920:1340 1:N:0:16
GGGGCTCGAACTTCGTCGAGTACGCTCAAAAGGAGAGATCGGAAG
+
FFFFFFFFFFF,,FF:FFFFFFFFF,FFFFFFFFFFFFFFFFFFF
@FS10000125:23:BPA73012-1407:1:1101:1450:1350 1:N:0:16
GGGGGGTAAACTTCGTCGAGTACGCTCAAGCGGAGAGATCGGAAG
+
F,,FFFFF:FF:::F:FFF,FFFFF:FFFFFFFFFFFFFF:,FF:
@FS10000125:23:BPA73012-1407:1:1101:2140:1350 1:N:0:16
GGGGCGCAAACTTCGTCGAGTACGCTCAAAGGGTAAGATCGGAAG
+
FFFFFFFFFFF::FF:FFFFFFFFF,FFFFFFFFFFFFFFFFFFF
@FS10000125:23:BPA73012-1407:1:1101:2630:1350 1:N:0:16
GATGGGGAAACTTCGTCGAGTACGCTCAATGTAAAAGATCGGAAG
+
F,FF,,::F:FF::F:FF:FFFFFF:FFFFFFFFFFFFFFFFFFF
@FS10000125:23:BPA73012-1407:1:1101:4010:1350 1:N:0:16
GGGGCCGGAACTTCGTCGAGTACGCTCAATGATATAGATCGGAAG
+
FF,FFFFFFFF::FF:FFFFFFFFF,FFFFFFFFFFFFFFFFFFF
@FS10000125:23:BPA73012-1407:1:1101:4330:1350 1:N:0:16
GGGGAATTAACTTCGTCGAGTACGCTCAACAGGTAAGATCGGAAG
+
FFFFFFFFFF:,:FF:FFFFFFFFF,FFF:,F:F,FFFFFFFFFF
@FS10000125:23:BPA73012-1407:1:1101:4600:1350 1:N:0:16
GGGGTGTTAACTTCGTCGAGTACGCTCAAAAATGGAGATCGGAAG
+
FFFFFFFFFF:,,FF,FFFFFFFFF,FFFFFFFFFFFFFFFFFFF
@FS10000125:23:BPA73012-1407:1:1101:5530:1350 1:N:0:16
GGGGAGAAAACTTCGTCGAGTACGCTCAATCTATGAGATCGGAAG
+
FFFFFFFFFF:,:FF:FFFFFFFFF,FFFFFFFFFFFFFFFFFFF
@FS10000125:23:BPA73012-1407:1:1101:7050:1350 1:N:0:16
GGGGGCCCAACTTCGTCGAGTACGCTCAACTAAACAGATCGGAAG
+
FFFFFFFFFF,::FF:FFFFFFFFF:FFFFFFFFFFFFFFFFFFF
@FS10000125:23:BPA73012-1407:1:1101:7090:1350 1:N:0:16
GGGGTATAAACTTCGTCGAGTACGCTCAATATGAGAGATCGGAAG
+
FFFF:FFFFFF,FFFFFFFFFFFFF:FFFFFFFFFFFFFFFFFFF
@FS10000125:23:BPA73012-1407:1:1101:7260:1350 1:N:0:16
GGGAACCAACTTCGTCGAGTACGCTCAAACAAGAAGATCGGAAGA
+
FFFFFFFFFF::FFFFFFFFFFFFFFF:FFFFFFFFFFFFFFFFF
@FS10000125:23:BPA73012-1407:1:1101:7770:1350 1:N:0:16
GGGAGAGGAAACTTCGTAGAGTACGCTCAATTTAATAGATCGGAA
+
F:,:FFFFFFFF::FFFFFFFF,FFFF,FFFFFFF,FFFF,FFFF
@FS10000125:23:BPA73012-1407:1:1101:7830:1350 1:N:0:16
GGGGAGTTAACTTCGTCGAGTACGCTCAACGATTTAGATCGGAAG
+
FF:FFF:FFFFF:FF:FFFFFFFFF,FFFF,,FF,FFFFFFFFFF
@FS10000125:23:BPA73012-1407:1:1101:8740:1350 1:N:0:16
GGGGCTTGAACTTCGTCGAGTACGCTCAAGGTAGTAGATCGGAAG
+
FFFFFFFFFFF,:FF:FFFFFFFFF,FFFFFFFFFFFFFFFFFFF
@FS10000125:23:BPA73012-1407:1:1101:9640:1350 1:N:0:16
GGGCTCTAACTTCGTCGAGTACGCTCAACCATGTAGATCGGAAGA
+
FFF,:FFFFFFFFFFFFFFFFFFFFFFF,,:F:,FFFFFFFFFFF
@FS10000125:23:BPA73012-1407:1:1101:9800:1350 1:N:0:16
GGGGCATTAACTTCGTCGAGTACGCTCAAATGGTAAGATCGGAAG
+
F::FFFFFFFF,:FF:FFFFFFFFF,FFFFFFFFFFFFFFFFFFF
@FS10000125:23:BPA73012-1407:1:1101:9980:1350 1:N:0:16
GGGGGCAAAACTTCGTCGAGTACGCTCAAGTTGGTAGATCGGAAG
+
FFFFFFFFFF:,,FF,FFFFFFFFF,FFFFFFFFFFFFFFFFFFF
@FS10000125:23:BPA73012-1407:1:1101:10200:1350 1:N:0:16
GGGGTATTAACTTCGTCGAGTACGCTCAAAATGATAGATCGGAAG
+
FF:FFFFFFF:,,FF:FFFFFFFFF,FFFFFFFFFFFFFFFFFFF
@FS10000125:23:BPA73012-1407:1:1101:10210:1350 1:N:0:16
GGGAGGCAACTTCGTCGAGTACGCTCAATCCCCGAGATCGGAAGA
+
FFFFFFFFFF,:FFFFFFFFFFFFFFF:FFFFFFFFFFFFFFFFF
@FS10000125:23:BPA73012-1407:1:1101:10230:1350 1:N:0:16
GGGGGAGGCAACTTCGTCGAGTACGCTCAACGGAGCAGATCGGAA
+
F,,F:FFFFFFF,:FFF:FFFF,FFFFFFFFFFFF,FFFF,FFFF
@FS10000125:23:BPA73012-1407:1:1101:10720:1350 1:N:0:16
GGGGTAAACTTCTTGTCGAGTACGCTCAACATCATAGATCGGAAG
+
FFFFFFFFFF,F,:F,FFFFFFFFF,FFFFFFFFFFFFFFFFFFF
@FS10000125:23:BPA73012-1407:1:1101:11170:1350 1:N:0:16
GGGGCCACAACTTCGTCGAGTACGCTCAAGTAGACAGATCGGAAG
+
F:,FFFFFFF:,,FF,FFFFFFFFF,FFFFFFFFFFFFFFFFFFF
@FS10000125:23:BPA73012-1407:1:1101:11550:1350 1:N:0:16
GGGGGTTTAGCTTCGTCGAGTACGCTCAATAGACTAGATCGGAAG
+
F,,FFFFFFF:,,FF:FFFFFFFFF,FFFFFFFFFFFFFFFFFFF
@FS10000125:23:BPA73012-1407:1:1101:11970:1350 1:N:0:16
GGAGCATGAACTTCGTCGAGTACGCTCAAAGTGGGAGATCGGAAG
+
:,,FFFFFFFF::FF:FFFFFFFFF,FFFFFFFFFFFFFFFFFFF
@FS10000125:23:BPA73012-1407:1:1101:12010:1350 1:N:0:16
GGGGGTTGAACTTCGTCGAGTACGCTCAATATTTTAGATCGGAAG
+
F,,FFFFFFFF,,FF,FFFFFFFFF,FFFFFFFFFFFFFFFFFFF
@FS10000125:23:BPA73012-1407:1:1101:12260:1350 1:N:0:16
GGGGAGCAAACTTCGTCGAGTACGCTCAAATTATGAGATCGGAAG
+
FFFFFFFFFFF,:FF,FFFFFFFFF,FFFFFFFFFFFFFFFFFFF
@FS10000125:23:BPA73012-1407:1:1101:12650:1350 1:N:0:16
GGGGAAAGAACTTCGTCGAGTACGCTCAATTAAAGAGATCGAAAG
+
F:,FFFFFFFF,:FF:FFFFFFFFF,FFFFFFFFFFFFFFFF:FF
@FS10000125:23:BPA73012-1407:1:1101:14770:1350 1:N:0:16
GGGGCGGAACTTCGTCGAGTACGCTCAAAGTCTGAGATCGGAAGA
+
FFFFFFFFFF::FFFFFFFFFFFFFFFFFFFFFFFFFFFFFFFFF
@FS10000125:23:BPA73012-1407:1:1101:14900:1350 1:N:0:16
GGGGATTTAACTTCGTCGAGTACGCTCAATTTTGAAGATCGGAAG
+
FFFF,F,FF:FF::F,FF:FFFFFF,FFF,,:F,FFFFFFFFFFF
@FS10000125:23:BPA73012-1407:1:1101:1150:1360 1:N:0:16
GGGGACCAAACTTCGTCGAGTACGCTCAAGCACCGAGATCGGAAG
+
FFFFFFFFFFF::FF:FFFFFFFFF:FFFFFFFFFFFFFFF:FFF
@FS10000125:23:BPA73012-1407:1:1101:1690:1360 1:N:0:16
GGGGACTTCGTCGAGTACGCTCAAAGTAATAGATCGGAAGAGCAC
+
F:,FFFFFFF,FF:FFF,FFFF:FFFF,FFFFFFFFFFFF:F,F,
@FS10000125:23:BPA73012-1407:1:1101:1700:1360 1:N:0:16
GGGCTACAACTTCGTCGAGTACGCTCAATCAACAGATCGGAAGAG
+
FFFFFFFFFF:,FFFFFFFFFFFFFFF:FFFFFFFF,FFF,FFFF
@FS10000125:23:BPA73012-1407:1:1101:2690:1360 1:N:0:16
GGGGCAGAAACTTCGTCGAGTACGCTCAAATAGTAAGATCGGAAG
+
FF:FFFFFFFF:,FF:FFFFFFFFF,FFFFFFFFFFFFFFFFFFF
@FS10000125:23:BPA73012-1407:1:1101:3290:1360 1:N:0:16
GCTGGAACAAGTTTGACGACTATACACTATAGTCTTCATCTGAAG
+
F,FF,,F,F,,:,,,,:,F,FF,,:,F:,:F,,,::,,,F::FF,
@FS10000125:23:BPA73012-1407:1:1101:3440:1360 1:N:0:16
GGGGGGTAAACTTCGTCGAGTACGCTCAAAGTTCAAGATCGGAAG
+
F:,FFFFFFF::,FF:FFFFFFFFF,FFFFFFFFFFFFFFFFFFF
@FS10000125:23:BPA73012-1407:1:1101:4610:1360 1:N:0:16
GGGGGCCCAATTTCGTCGAGTACGCTCAAACATGCAGATCGGAAG
+
FFFFFFFFFF,,:FF,FFFFFFFFF,FFFFFFFFFFFFFFFFFFF
@FS10000125:23:BPA73012-1407:1:1101:4860:1360 1:N:0:16
GGGGCACAACTTCGTCGAGTACGCTCAACGCGATAGATCGCTTGA
+
FFFFF,FFFF:,FFFFFFFFFFFFFFF::FFF,F,FF:F:,,,FF
@FS10000125:23:BPA73012-1407:1:1101:5100:1360 1:N:0:16
GGGGGCCAAACTTCGTCGAGTACGCTCAACAATATAGATCGGAAG
+
FFFFFFFFFF:FFFFFFFF,FFFFFFFFFFFF:FFFFFFFFFFFF
@FS10000125:23:BPA73012-1407:1:1101:5380:1360 1:N:0:16
GGGGCTGTAACTTCGTCGAGTACGCTCAAACAGGTAGATCGGAAG
+
FFFFFFFFFF,::FF:FFFFFFFFF,FFFFFFFFFFFFFFFFFFF
@FS10000125:23:BPA73012-1407:1:1101:6390:1360 1:N:0:16
GGGGCTCGAACTTCGTCGAGTACGCTCAATACTGGAGATCGGAAG
+
F,,FFFFFFFF,:FF:FFFFFFFFF,FFFFFFFFFFFFFFFFFFF
@FS10000125:23:BPA73012-1407:1:1101:7090:1360 1:N:0:16
GGGGCGTCAACTTCGTCGAGTACGCTCAATTTGGGAGATCGGAAG
+
FFFFFFFFFF:,,FF:FFFFFFFFF,FFFFFFFFFFFFFFFFFFF
@FS10000125:23:BPA73012-1407:1:1101:7150:1360 1:N:0:16
GGGGCATCAACTTCGTCGAGTACGCTCAATCGGCAAGATCGGAAG
+
FF:FFFFFFF:,:FF,FFFFFFFFF,FFFFFFFFFFFFFFFFFFF
@FS10000125:23:BPA73012-1407:1:1101:7240:1360 1:N:0:16
GGGGAGCCAACTTCGTCGAGTACGCTCCAAATTTCTAGATCGGAA
+
FFFFFFFFFFF,:FFFFFFFFFFFF,F:FFFFFFF:FFFF,FFFF
@FS10000125:23:BPA73012-1407:1:1101:7570:1360 1:N:0:16
GGGTGCAACTTCGTCGAGTACGCTCAAACTGTTAGATCGGAAGAG
+
FFFFFFFFFF,FF:FFFF:FFFFFFF:FFFFFFFFF,FFF:FFFF
@FS10000125:23:BPA73012-1407:1:1101:8540:1360 1:N:0:16
GGGGCGGGAACTTCGTCGAGTACGCTCAAGCAAACAGATCGGAAG
+
FFFFFFFFFFF::FF:FFFFFFFFF:FFFFFFFFFFFFFFFFFFF
@FS10000125:23:BPA73012-1407:1:1101:8950:1360 1:N:0:16
GGGGGCCAAACTTCGTCGAGTACGCTCAAGTCTGAAGATCGGAAG
+
F:FFFFFFFF:,,FF:FFFFFFFFF,FFFFFFFFFFFFFFFFFFF
@FS10000125:23:BPA73012-1407:1:1101:8990:1360 1:N:0:16
GGGCGCCAACTTCGTCGAGTACGCTCAACGTTGCAGATCGGAAGA
+
F,,:FFFFFF::FFFFFFFFFFFFFFFFFFFFFFFFFFFFFFFFF
@FS10000125:23:BPA73012-1407:1:1101:9040:1360 1:N:0:16
GGGGGTATAACTTCGTTGAGTACGCTCAAATATTAAGATCGGAAG
+
FFFFFFFFFF:,:FFFFFFFFFFFF,FFFFFFFFFFFFFFFFFFF
@FS10000125:23:BPA73012-1407:1:1101:9720:1360 1:N:0:16
GGGATACAACTTCGTCGAGTACGCTCAAAGAGTAAGATCGGAAGA
+
FFFFFFFFFF,:FFFFFFFFFFFFFFF:FFFFFFFFFFFFFFFFF
@FS10000125:23:BPA73012-1407:1:1101:9960:1360 1:N:0:16
GGGGGCCAAACTTCGTCGAGTACGCTCAATCTGGAAGATCGGAAG
+
FFFFFFFFFFF,:FF,FFFFFFFFF,FFFFFFFFFFFFFFFFFFF
@FS10000125:23:BPA73012-1407:1:1101:10020:1360 1:N:0:16
GGGGTAACAACTTCGTCGAGTACGCTCAAGAACTGAGATCGGAAG
+
FFFFFF:FFFF::FF:FFFFFFFFF,FFF,F:F::FFFFFFFFFF
@FS10000125:23:BPA73012-1407:1:1101:10080:1360 1:N:0:16
GGGGGGGAACTTCGTCGAGTACGCTCAACCTGAAAGATCGGAAGA
+
FF:FFFFFFFFFFFFFFFFFFFFFFFFFFFFFFFFFF,FFFFFFF
@FS10000125:23:BPA73012-1407:1:1101:10390:1360 1:N:0:16
GGGGGGTTAACTTCGTCGAGTACGCTCAACATAAAAGATCGGAAG
+
F,:F:FFFFFF::FF:FFFFFFFFF,FFFFFFFFFFFFFFFFFFF
@FS10000125:23:BPA73012-1407:1:1101:11130:1360 1:N:0:16
GGGGATGGACCTTCGTCGAGTACGCTCAAATAGGTAGATCGGAAG
+
F:FFFFFFFFF,,FF:FFFFFFFFF,FFFFFFFFFFFFFFFFFFF
@FS10000125:23:BPA73012-1407:1:1101:11290:1360 1:N:0:16
GGAGAAACTTCGTCGAGTACGCTCAAGAACACAGATCGGAAGAGC
+
:,,FFFFFFFFF,FFFF:FFFF,FFFFFFFFFFFF:,FFF:FFF,
@FS10000125:23:BPA73012-1407:1:1101:12500:1360 1:N:0:16
GGGGGGCAAACTTCGTCGAGTACGCTCAAAAACTCAGATCGGAAG
+
FFFFFFFFFF:,,FF:FFFFFFFFF,FFFFFFFFFFFFFFFFFFF
@FS10000125:23:BPA73012-1407:1:1101:13140:1360 1:N:0:16
GGGGGACTAAACTTCGTCGAGTACGCTCACATTCCAAGATCGGAA
+
FFFFFFFFFFFF,:FFF:FFFF:FFFF:FFFFFFFFFFFF,FFFF
@FS10000125:23:BPA73012-1407:1:1101:13640:1360 1:N:0:16
GGGGGACAAACTTCGTCGAGTACGCTCAACCTATAAGATCGGAAG
+
F:,F,FFFFFF::FF:FFFFFFFFF,FFFFFFFFFFFFFFFFFFF
@FS10000125:23:BPA73012-1407:1:1101:14140:1360 1:N:0:16
GGGGATTTAACTTCGTCGAGTACGCTCAACTAGACAGATCGGAAG
+
FFFFFFFFFFF:FFF:FFFFFFFFF,FFFFFFFFFFFFFFFFFFF
@FS10000125:23:BPA73012-1407:1:1101:14190:1360 1:N:0:16
GGGGTGAACTTCGTCGAGTACGCTCAAATCCAAAGATCGGAAGAG
+
FFFFFFFFF:,FF:FFFF:FFFFFFFF:FFFFFFFF:FFF:FFFF
@FS10000125:23:BPA73012-1407:1:1101:14370:1360 1:N:0:16
GGGGGCAAAACTTCGTCGAGTACGCTCAAGAGAATAGATCGGAAG
+
FF:FFFFFFFF:,:F,FFFFFFFFF:FFFFFFFFFFFFFFFFFFF
@FS10000125:23:BPA73012-1407:1:1101:14620:1360 1:N:0:16
GGGGCTTCAACTTCGTCGGTACGCTCAACAATGCAGATCGGAAGA
+
FFFFFFFFFFF,,FF,FFFFFFFFFFFFFFFFFFFFF,FFFFFFF
@FS10000125:23:BPA73012-1407:1:1101:15250:1360 1:N:0:16
GGGGAGATCGGAAGAGCACACGTCTGAACTCCAGTCACCATGAGC
+
FFFFFFFFFFFFFFFFFF,FFF:FFFF:FFFFFFF:FFFF:FFF,
@FS10000125:23:BPA73012-1407:1:1101:15580:1360 1:N:0:16
GGGGTTAGAACTTCGTCGAGTACGCTCAAGTTAACAGATCGGAAG
+
FFFFFFFFFFF:,FF:FFFFFFFFF,FFFFFFFFFFFFFFFFFFF
@FS10000125:23:BPA73012-1407:1:1101:15840:1360 1:N:0:16
GGGGTTAGAACTTCGTCGAGTACGCTCAAGTTAACAGATCGGAAG
+
FF:FFFFFFFF,,FF,FFFFFFFFF,FFFFFFFFFFFFFFFFFFF
@FS10000125:23:BPA73012-1407:1:1101:16160:1360 1:N:0:16
GGGGCAGTAACTTCGTCGAGTACGCTCATATACGGAGATCGGAAG
+
FF:FFF,FF:F:FF:FF:F:F:F:::FF,FFFFF:FFFFFF:FF:
@FS10000125:23:BPA73012-1407:1:1101:1230:1370 1:N:0:16
GGGGGATAAACTTCGTCGAGTACGCTCAATGTATGAGATCGGAAG
+
FFFFFFFFFFF::FF:FFFFFFFFF,FFFFFFFFFFFFFFFF:FF
@FS10000125:23:BPA73012-1407:1:1101:1370:1370 1:N:0:16
GGGTGTTAACTTCGTCGAGTACGCTCAATGGATGAGATCGGAAGA
+
FFFFFFFFFFF,FFFFFFFFFFFFFFF:FFFFFFFFFFFFF:FFF
@FS10000125:23:BPA73012-1407:1:1101:1870:1370 1:N:0:16
GGGAACTTCGTCGAGTACGCTCAATAAACCAGATCGGAAGAGCAC
+
F:,:FFFFFF:FF:FFF,FFFFFF:F::FFFFFFFFFFFF:F,F,
@FS10000125:23:BPA73012-1407:1:1101:2370:1370 1:N:0:16
GGGGCTCAACTTCGTCGAGTACGCTCAAGTATAGAGATCGGAAGA
+
FFFFFFFFFF,,FFFFFFFFFFFFFFFFFFFFFFFFFFFFFFFFF
@FS10000125:23:BPA73012-1407:1:1101:2420:1370 1:N:0:16
GGGGGTCGAACTTCGTCGAGTACGCTCAATTCACTAGATCGGAAG
+
FFFFFFFFFF:,,FF,FFFFFFFFF,FFFFFFFFFFFFFFFFFFF
@FS10000125:23:BPA73012-1407:1:1101:2770:1370 1:N:0:16
GGCGCAACTTCGTCGAGTACGCTCAACCGAGGAGATCGGAAGAGC
+
F,,FFFFFFF:F,FFFF,FFFF,FFFF:FFFFFFF:,FFF:FFF,
@FS10000125:23:BPA73012-1407:1:1101:2780:1370 1:N:0:16
GGGGATGTAACTTCGTCGAGTACGCTCAATGCGGTAGATCGGAAG
+
FFFFFFFFFF:,:FF:FFFFFFFFF,FFFFFFFFFFFFFFFFFFF
@FS10000125:23:BPA73012-1407:1:1101:3290:1370 1:N:0:16
GGGGACAGAACTTCGTCGAGTACGCTCAAGTGACAAGATCGGAAG
+
FFFFFFFFFF:,,FF:FFFFFFFFF,FFFFFFFFFFFFFFFFFFF
@FS10000125:23:BPA73012-1407:1:1101:3440:1370 1:N:0:16
GGGGGGTAAACTTCGTCGAGTACGCTCAAAGTTCAAGATCGGAAG
+
FFFFFFFFFF:::FF:FFFFFFFFF,FFFFFFFFFFFFFFFFFFF
@FS10000125:23:BPA73012-1407:1:1101:4420:1370 1:N:0:16
GGGGGTTTAACTTCGTCGAGTACGCTCAAGATAGAAGATCGGAAG
+
FFFFFFFFFF,,,FF:FFFFFFFFF,FFFFFFFFFFFFFFFFFFF
@FS10000125:23:BPA73012-1407:1:1101:4830:1370 1:N:0:16
GGGGTGCAAACTTCGTCGAGTACGCTCAATCCTTAAGATCGGAAG
+
FF:FFFFFFF:::FF:FFFFFFFFF,FFFFFFFFFFFFFFFFFFF
@FS10000125:23:BPA73012-1407:1:1101:5800:1370 1:N:0:16
GGGGGTAGAACTTCGTCGAGTACGCTCAAGTCTAGAGATCGGAAG
+
FFFFFFFFFF:,:FF,FFFFFFFFF,FFFFFFFFFFFFFFFFFFF
@FS10000125:23:BPA73012-1407:1:1101:6270:1370 1:N:0:16
CAATACCAACTTCATCGAGTACACTCAAGTGATTACTTCGATTGA
+
F:FF:,,FFF:FF,:F,:,::FFFF,FFFFFFFFF,F,F,:FF,F
@FS10000125:23:BPA73012-1407:1:1101:7240:1370 1:N:0:16
GGGGGCTGAACTTCGTCGAGTACGCTCAAAAGTTTAGATCGGAAG
+
FFFFFFFFFF:,,FF:FFFFFFFFF,FFFFFFFFFFFFFFFFFFF
@FS10000125:23:BPA73012-1407:1:1101:7280:1370 1:N:0:16
GGGGTGCTAACTTCGTCGAGTACGCTCAAAAACCAAGATCGGAAG
+
FFFF,FFFFF:,:FFFFFFFFFFFF,FFFFFFFFFFFFFFFFFFF
@FS10000125:23:BPA73012-1407:1:1101:7560:1370 1:N:0:16
GGGGGGTCAAATTCGTCGAGTACGCTCAAGGTGGGAGATCGGAAG
+
FFFFFFFFFFF:FFF:FFFFFFFFF,FFFFFFFFFFFFFFFFFFF
@FS10000125:23:BPA73012-1407:1:1101:7770:1370 1:N:0:16
GGGGGAAAAACTTCGTCGAGTACGCTCAAGATAACAGATCGGAAG
+
FFFFFFFFFFF::FF:FFFFFFFFF,FFFFFFFFFFFFFFFFFFF
@FS10000125:23:BPA73012-1407:1:1101:7990:1370 1:N:0:16
GGGTGGCGCAACTTCGTCGAGTACGCTCAATATATAAGATCGGAA
+
FFF:FFFFFF::,:FFF:FFFF:FFFF:FFFFFFFFFFFF,FFFF
@FS10000125:23:BPA73012-1407:1:1101:9120:1370 1:N:0:16
GGGCGGAACTTCGTCGAGTACGCTCAAGAAACAAGATCGGAAGAG
+
FFF,FFFFF:,FF:FFFF:FFFFFFFFFFFFFFFFF,FFF,FFFF
@FS10000125:23:BPA73012-1407:1:1101:9170:1370 1:N:0:16
GGGGAAGGAACTTCGTCGAGTACGCTCAAGCATTCAGATCGGAAG
+
FFFFFFFFFFF::FF:FFFFFFFFF:FFFFFFFFFFFFFFFFFFF
@FS10000125:23:BPA73012-1407:1:1101:10150:1370 1:N:0:16
GGGGCAATAACTTCGTCGAGTACGCTCAAACAACGAGATCGGAAG
+
F,,FFFFFFFF::FF:FFFFFFFFF,FFFFFFFFFFFFFFFFFFF
@FS10000125:23:BPA73012-1407:1:1101:10640:1370 1:N:0:16
GGGACAGCAACTTCGTCGAGTACGCTCAATATCTAAGATCGGAAG
+
FFFFFFFFFF:,,FF:FFFFFFFFF,FFFFFFFFFFFFFFFFFFF
@FS10000125:23:BPA73012-1407:1:1101:10720:1370 1:N:0:16
GGGGTATGAACTTCGTCGAGTACGCTCAAACTATGAGATCGGAAG
+
FFFFFFFFFF:,:FF:FFFFFFFFF,FFFFFFFFFFFFFFFFFFF
@FS10000125:23:BPA73012-1407:1:1101:11100:1370 1:N:0:16
GGGGGCACAATTTCGTCGAGTACGCTCAAAGAATAAGATCGGAAG
+
FFFFFFFFFF:::FF:FFFFFFFFF,FFFFFFFFFFFFFFFFFFF
@FS10000125:23:BPA73012-1407:1:1101:11380:1370 1:N:0:16
GGGGCGCCAACTTCGTCGAGTACGCTCAAAAATGTAGATCGGAAG
+
FFFFFFFFFF,,,FF,FFFFFFFFF,FFFFFFFFFFFFFFFFFFF
@FS10000125:23:BPA73012-1407:1:1101:12010:1370 1:N:0:16
GGGGAAGTAACTTCGTCGAGTACGCTCAATAATAAAGATCGGAAG
+
FFFFFFFFFFF,:FF,FFFFFFFFF,FFFFFFFFFFFFFFFFFFF
@FS10000125:23:BPA73012-1407:1:1101:12140:1370 1:N:0:16
GGGGGTCTAACTTCGTCGAGTACGCTCAAGCGCCGAGATCGGAAG
+
FFFF::FFFF:,,FF,FFFFFFFFF,FFFFFFFFFFFFFFFFFFF
@FS10000125:23:BPA73012-1407:1:1101:13070:1370 1:N:0:16
GGGATGCAACTTCGTCGAGTACGCTCAATCTTAAAGATCGGAAGA
+
F,,FFFFFFF,:FFFFFFFFFFFFFFF:FFFFFFFFFFFFFFFFF
@FS10000125:23:BPA73012-1407:1:1101:13280:1370 1:N:0:16
GGGGAGCTAACTTCGTCGAGTACGCTCAATTTTTCAGATCGGAAG
+
FF:FFFFFFFF,:FF,FFFFFFFFF,FFFFFFFFFFFFFFFFFFF
@FS10000125:23:BPA73012-1407:1:1101:13290:1370 1:N:0:16
GGGGTGTCAACTTCGTCGAGTACGCTCAATGGGATAGATCGGAAG
+
FFFFFFFFFFF,,FF,FFFFFFFFF,FFFFFFFFFFFFFFFFFFF
@FS10000125:23:BPA73012-1407:1:1101:13320:1370 1:N:0:16
GGGACGCTCTTCCGATCTGGGGGTTAACTTCGTCGAGTACGCTCA
+
FF:,FFFFFFFFFFF,F:F:FFFFFFF:FFFFFFFFFFFFF,,,,
@FS10000125:23:BPA73012-1407:1:1101:13480:1370 1:N:0:16
GGGGCAGAACTTCTTGAGTACGCTCAAAAGTTAAGATCGGAAGAG
+
FFFFFFFFFF,:::FFFF,FFFFFFFF,FFFFFFFF,FFF:FFFF
@FS10000125:23:BPA73012-1407:1:1101:13810:1370 1:N:0:16
GGGCAAATCTTCGTCGAGTACGCTCAAGCTCCAAGATCGGAAGAG
+
FFFFFFFFFF,FF:FFFF:FFFFFFFFFFFFFFFFF:FFF:FFFF
@FS10000125:23:BPA73012-1407:1:1101:14040:1370 1:N:0:16
GGGGCAGGAACTTCGTCGAGTACGCTCAAAAGTAGAGATCGGAAG
+
FFFFFFFFFFF,,FF,FFFFFFFFF,FFFFFFFFFFFFFFFFFFF
@FS10000125:23:BPA73012-1407:1:1101:14290:1370 1:N:0:16
GGGGTCGCAACTTCGTCGAGTACGCTCAACAATCGAGATCGGAAG
+
FFFFFFFFFFF:,FF,FFFFFFFFF,FFFFFFFFFFFFFFFFFFF
@FS10000125:23:BPA73012-1407:1:1101:14420:1370 1:N:0:16
GGGTCGCAACTTCGTCGAGTACGCTCAATGTCGCAGATCGGAAGA
+
FFFFFFFFFF::FFFFFFFFFFFFFFF:FFFFFFFFFFFFFFFFF
@FS10000125:23:BPA73012-1407:1:1101:14620:1370 1:N:0:16
GGGGGGTGTAACTTCGTCGAGTACGCTCAATTTTAGAGATCGGAA
+
FFFFFFFFFF::,:FFF:FFFF:FF:F:FFFFFFFFFFFF,FFF:
@FS10000125:23:BPA73012-1407:1:1101:15850:1370 1:N:0:16
GGGAGGTAAAACTTCGTCGAGTACGCTCAATGATATAGATCGGAA
+
FFFF,,:FFF:FFFF:FF:FFFFF:FF:FFFF,F:FF:,F:FFFF
@FS10000125:23:BPA73012-1407:1:1101:1930:1380 1:N:0:16
GGGAGGCAACTTCGTCGAGTACGCTCAATCGTCAAGATCGGAAGA
+
FFFFFFFFFF::FFFFFFFFFFFFFFF:FFFFFFFFFFFFFFFFF
@FS10000125:23:BPA73012-1407:1:1101:1970:1380 1:N:0:16
GGGACGGAACTTCGTCGAGTACGCTCAATGTTCTAGATCGGAAGA
+
FFF:FFFFFFF:FFFFFFFFFFFFFFF:FFFFFFFFFFFFFFFFF
@FS10000125:23:BPA73012-1407:1:1101:1980:1380 1:N:0:16
GGGGATCAAACTTCGTCGAGTACGCTCAACGATTAAGATCGGAAG
+
FFFFFFFFFF:FFFFFFFFFFFFFF,FFFFFFFFFFFFFFFFFFF
@FS10000125:23:BPA73012-1407:1:1101:2440:1380 1:N:0:16
GGGGCGCTAATTTCGTCGAGTACGCTCAATTCTAAAGATCGGAAG
+
FFFFFFFFFF,,:FF:FFFFFFFFF,FFFFFFFFFFFFFFFFFFF
@FS10000125:23:BPA73012-1407:1:1101:2580:1380 1:N:0:16
GGGCTTCGTCGAGTACGCTCAACTAAAAAGATCGGAAGAGCACAC
+
FFFFFFFFFFF:FFFFF:FFFFFFFF,,FFFFFFFFFFFF,F,F,
@FS10000125:23:BPA73012-1407:1:1101:3050:1380 1:N:0:16
GGGGGTCGAACTTCGTCGAGTACGCTCAAACCAGGAGATCGGAAG
+
FFFFFFFFFF,,,FF:FFFFFFFFF,FFFFFFFFFFFFFFFFFFF
@FS10000125:23:BPA73012-1407:1:1101:3230:1380 1:N:0:16
GGGCAAAAACTTCGTCGAGTACGCTCAATGGTAAAGATCGGAAGA
+
F:::FFFFFF:::FFFFFFFFFFFFFF,FFFFFFFFFFFFFFFFF
@FS10000125:23:BPA73012-1407:1:1101:4060:1380 1:N:0:16
GGGAGACGAAACTTCGTCGAGTACGCTCAAATCACGAGATCGGAA
+
FFF:FFFFFFF,,:FFF:FFFF:FF:F:FFFFFFFFFFFF,FFFF
@FS10000125:23:BPA73012-1407:1:1101:4090:1380 1:N:0:16
GGGGATGTAACATCGTCGAGTACGCTCAACTTGTAAGATCGGAAG
+
FF:FFFFFFFFFFFF:FFFFFFFF,,FFF,F,,,,FFFFFFFFFF
@FS10000125:23:BPA73012-1407:1:1101:4240:1380 1:N:0:16
GGGGACGGAACTTCGTCGAGTACGCTCAAGGTCAGAGATCGGAAG
+
FFFFFFFFFF:,:FF,FFFFFFFFF,FFFFFFFFFFFFFFFFFFF
@FS10000125:23:BPA73012-1407:1:1101:4360:1380 1:N:0:16
GGGGGCGCAACTTCGTCGAGTACGCTCAAACTGACAGATCGGAAG
+
FFFFFFFFFF:,:FF:FFFFFFFFF,FFFFFFFFFFFFFFFFFFF
@FS10000125:23:BPA73012-1407:1:1101:4410:1380 1:N:0:16
GGGGGTCCAACTTCGTCGAGTACGCTCAATTAATTAGATCGGAAG
+
FFFFFFFFFF:,,FF,FFFFFFFFF,FFFFFFFFFFFFFFFFFFF
@FS10000125:23:BPA73012-1407:1:1101:4670:1380 1:N:0:16
GGGGGCTGAACTTCGTCGAGTACGCTCAAGATTAGAATCGGAAGA
+
FFFFFFFFFF:,,FF:FFFFFFFFF,FFFFFFFFFFFFFFFFFFF
@FS10000125:23:BPA73012-1407:1:1101:4860:1380 1:N:0:16
GGGTCTGAACTTCGTCGAGTACGCTCAAACGGGAAGATCGGAAGA
+
FFFFFFFFFF,:FFFFFFFFFFFFFFF:FFFFFFFFFFFFFF:FF
@FS10000125:23:BPA73012-1407:1:1101:4930:1380 1:N:0:16
GGGGCGGCAACTTCGTCGAGTACGCTCAAGCCGTCAGATCGGAAG
+
FFFFFFFFFF:,:FF:FFFFFFFFF:FFFFFFFFFFFFFFFFFFF
@FS10000125:23:BPA73012-1407:1:1101:5280:1380 1:N:0:16
GGGGTACCAAGTTCGTCGAGTACGCTCAACGAATCAGATCGGAAG
+
FFFFFFFFFF,F,FF,FFFFFFFFF,FFFFFFFFFFFFFFFF:FF
@FS10000125:23:BPA73012-1407:1:1101:5290:1380 1:N:0:16
GGGTTAAACTTCGTCGAGTACGCTCAAAACATCAGATCGGAAGAG
+
FF:::FFFFF,FF:FFFF:FFFFFFFF,FFFFFFFF,FFF:FFFF
@FS10000125:23:BPA73012-1407:1:1101:5920:1380 1:N:0:16
GGGATTAAACTTCGTCGAGTACGCTCAATAGAATAGATCGGAAGA
+
FFFFFFFFFF:,FFFFFFFFFFFFFFF,FFFFFFFFFFFFFFFFF
@FS10000125:23:BPA73012-1407:1:1101:6020:1380 1:N:0:16
GGGGATTAGCTTCGTCGAGTACGCTCAAAAATGCAGATCGGAAGA
+
FFFFFFFFFF,,FFFFFFFFFFFFFFF:FFFFFFFFFFFFFFFFF
@FS10000125:23:BPA73012-1407:1:1101:6870:1380 1:N:0:16
GGGGGGTTAACTTCGTCGAGTACGCTCAAAGTTTAAGATCGGAAG
+
F,,FFFFFFFF,:FF:FFFFFFFFF,FFFFFFFFFFFFFFFFFFF
@FS10000125:23:BPA73012-1407:1:1101:7060:1380 1:N:0:16
GGGGAGGTGACTTCGTCGAGTACGCTCAAAGAGACAGATCGGAAG
+
FFFFF:FF:F:,:FF:FFFFFFFFF,FFFFF:FFFFFFFFFFFFF
@FS10000125:23:BPA73012-1407:1:1101:7070:1380 1:N:0:16
GGGGGACAAATTCGTCGAGTACGCTCAAATGGTGAGATCGGAAGA
+
:,,FFFFFFF:FFFFFFFFFFFFFFFFFFFFFFFFFFFFFFFFFF
@FS10000125:23:BPA73012-1407:1:1101:7780:1380 1:N:0:16
GGGGCTAGAACTTCGTCGAGTACGCTCAAAGAGTAAGATCGGAAG
+
FFFFFFFFFF:,:FF:FFFFFFFFF,FFFFFFFFFFFFFFFFFFF
@FS10000125:23:BPA73012-1407:1:1101:7920:1380 1:N:0:16
GGGGTCACAACTTCGTCGAGTACGCTCAATGTAATCAGATCGGAA
+
:F,,,F,FFFFFFF:FF:F:F:FFFFFFFFFF:FF,FF,:,F:FF
@FS10000125:23:BPA73012-1407:1:1101:9400:1380 1:N:0:16
GGGGGGCCAACTTCGTCGAGTACGCTCAAAAGTAGAGATCGGAAG
+
FFFFFFFFFF:::FF:FFFFFFFFF,FFFFFFFFFFFFFFFFFFF
@FS10000125:23:BPA73012-1407:1:1101:9530:1380 1:N:0:16
GGGGACTAAACTTCGTCGAGTACGCTCAAGCACCGAGATCGGAAG
+
FFFFFFFFFF:::FF:FFFFFFFFF,FFFFFFFFFFFFFFFFFFF
@FS10000125:23:BPA73012-1407:1:1101:10820:1380 1:N:0:16
GGGGCGAGAACTTCGTCGAGTACGCTCAATGAAAAAGATCGGAAG
+
FFFFFFFFFF:,,FF,FFFFFFFFF,FFFFFFFFFFFFFFFFFFF
@FS10000125:23:BPA73012-1407:1:1101:11030:1380 1:N:0:16
GGGGTTGTAACTTCGTCGAGTACGCTCAATTAAACAGATCGGAAG
+
F,,FFFFFFFF,,FF,FFFFFFFFF,FFFFFFFFFFFFFFFFFFF
@FS10000125:23:BPA73012-1407:1:1101:11180:1380 1:N:0:16
GGGGGTCCAACTTCGTCGAGTACGCTCAAACAAAAAGATCGGAAG
+
FFFFFFFFFF:,,FF,FFFFFFFFF,FFFFFFFFFFFFFFFFFFF
@FS10000125:23:BPA73012-1407:1:1101:11760:1380 1:N:0:16
GGGGGAACATCTTCGTCGAGTACGCTCAACCAGTAAGATCGGAAG
+
FF:FFFFFF,:,:FF,FFFFFFFFF,FFFFFFFFFFFFFFFFFFF
@FS10000125:23:BPA73012-1407:1:1101:11840:1380 1:N:0:16
GGGGCACCAACTTCGTCGAGTACGCTCAATATCCCAGATCGGAAG
+
FFFF::F,F,:,:F,FF:F,F,F,:F:FFF,F:,,FF:FFF:FF:
@FS10000125:23:BPA73012-1407:1:1101:11920:1380 1:N:0:16
GGGGAGCTAACTTCGTCGAGTACGCTCAAAAAACGAGATCGGAAG
+
FFFFFFFFFF:,,FF,FFFFFFFFF,FFFFFFFFFFFFFFFFFFF
@FS10000125:23:BPA73012-1407:1:1101:12460:1380 1:N:0:16
GGGCGGGAACTTCGTCGAGTACGCTCAAACTTGGAGATCGGAAGA
+
FFFFFFFFFF:,FFFFFFFFFFFFFFF:FFFFFFFFFFFFFFFFF
@FS10000125:23:BPA73012-1407:1:1101:13410:1380 1:N:0:16
GGGAAGTATCTTCGTCGAGTACGCTCAAGGAGGTAGATCGGAAGA
+
FFFFFFFFFF::FFFFFFFFFFFFFFF:FFFFFFFFFFFFFFFFF
@FS10000125:23:BPA73012-1407:1:1101:13830:1380 1:N:0:16
GATGCAGTAACTTCGTCGAGTACGCTCAAACTTGGAGATCGGAAG
+
:,:,FFFFFFFF:,F,FF:,FF:FF,FFFFFFFFFF:FFF:FFFF
@FS10000125:23:BPA73012-1407:1:1101:13960:1380 1:N:0:16
GGGGATTAACCTTCGTCGAGTACGCTCAAACCTAAAGATCGGAAG
+
F:,FFFFFFFF::FF:FFFFFFFFF,FFFFFFFFFFFFFFFFFFF
@FS10000125:23:BPA73012-1407:1:1101:14330:1380 1:N:0:16
GGGGGTGGAACTTCGTCGAGTACGCTCAAATTGTTAGATCGGAAG
+
FF,FFFFFFF:F::FFFF:FFFFFF,FFFFFFFFFFFFFF:FFFF
@FS10000125:23:BPA73012-1407:1:1101:14850:1380 1:N:0:16
GGGGTAGCAACTTCGTCGAGTACGCTCAAACATCTAGATCGGAAG
+
FFFFFFFFFF:,,FF,FFFFFFFFF,FFFFFFFFFFFFFFFFFFF
@FS10000125:23:BPA73012-1407:1:1101:15680:1380 1:N:0:16
GGGGGCTTAACTTCGTCGAGTACGCTCAACATTTGAGATCGGAAG
+
F:,FFFFFFFF:,FF,FFFFFFFFF,FFFFFFFFFFFFFFFFFFF
@FS10000125:23:BPA73012-1407:1:1101:16060:1380 1:N:0:16
GGGGTCGTAACTTCGTCGAGTACGCTCAAGAGATTAGATCGGAAG
+
FFFFFFFFFFF:,FF:FFFFFFFFF,FFFFFFFFFFFFFFFFFFF
@FS10000125:23:BPA73012-1407:1:1101:1980:1390 1:N:0:16
GGGGGTCAAACTTCGTCGAGTACGCTCAAGTAGAAAGATCGGAAG
+
FFFFFFFFFFF,:FF:FFFFFFFFF,FFFFFFFFFFFFFFFFFFF
@FS10000125:23:BPA73012-1407:1:1101:2330:1390 1:N:0:16
GGGCTTCGTCGAGTACGCTCAAGAACATAGATCGGAAGAGCACAC
+
FFFFFFFFFFF:FFFFF:FFF:FFFFF,FFFFFFFFFFFF,F,F,
@FS10000125:23:BPA73012-1407:1:1101:2550:1390 1:N:0:16
GGGGGGTCAACTTCGTCGAGTACGCTCAACGTTTTAGATCGGAAG
+
F,,FFFFFFF:::FF:FFFFFFFFF,FFFFFFFFFFFFFFFFFFF
@FS10000125:23:BPA73012-1407:1:1101:2750:1390 1:N:0:16
GGGGATTCAACTTCGTCGAGTACGCTCAACGGATAAGATCGGAAG
+
FF:FFFFFFF:,:FF:FFFFFFFFF,FFFFFFFFFFFFFFFFFFF
@FS10000125:23:BPA73012-1407:1:1101:2980:1390 1:N:0:16
GGGGCCGGAACTTCGTCGAGTACGCTCAAAGGTATAGATCGGAAG
+
FFFFFFFFFF:::FF:FFFFFFFFF,FFFFFFFFFFFFFFFFFFF
@FS10000125:23:BPA73012-1407:1:1101:3020:1390 1:N:0:16
GGGGCGACAACTTCGTCGAGTACGCTCAATCTTATAGATCGGAAG
+
FFFFFFFFFFF::FF:FFFFFFFFF,FFFFFFFFFFFFFFFFFFF
@FS10000125:23:BPA73012-1407:1:1101:3340:1390 1:N:0:16
GGGGATGAAACTTCGTCGAGTACGCTCAACAGTATAGATCGGAAG
+
FFFFFFFFFF:::FFFFFFFFFFFF,FFFFFFFFFFFFFFFFFFF
@FS10000125:23:BPA73012-1407:1:1101:4690:1390 1:N:0:16
GGGGGGGCAACTTCGTCGAGTACGCTCAACTGAAGAGATCGGAAG
+
FF:FFFFFFF:::FF:FFFFFFFFF,FFFFFFFFFFFFFFFFFFF
@FS10000125:23:BPA73012-1407:1:1101:6020:1390 1:N:0:16
GGGGTTATAACTTCGTCGAGTACGCTCAAGTTAACAGATCGGAAG
+
FFFFFFFFFF:,:FF:FFFFFFFFF,FFFFFFFFFFFFFFFFFFF
@FS10000125:23:BPA73012-1407:1:1101:6960:1390 1:N:0:16
GGGGGGAAACTTCGTCGAGTACGCTCAAGCGAACAGATCGGAAGA
+
FFFF,FFFFF::FFFFFFFFFFFFFFFFFFFFFFFFF:FFFFFFF
@FS10000125:23:BPA73012-1407:1:1101:7680:1390 1:N:0:16
GGGGGCGAAACTTCGTCGAGTACGCTCAAAGGAGTAGATCGGAAG
+
FFFFFFFFFF:::FF,FFFFFFFFF,FFFFFFFFFFFFFFFFFFF
@FS10000125:23:BPA73012-1407:1:1101:7890:1390 1:N:0:16
GGGGAACTTCGTCGAGTACGCTCAATTAGAGAGATCGGAAGAGCA
+
FFFFFFFFFFF:FFFFFF,,FFFFFF:FFFFFFFF,FFFFFFF,F
@FS10000125:23:BPA73012-1407:1:1101:8060:1390 1:N:0:16
GGGCAGTACTTCGTCGAGTATGCTCAAATATATAGATCGGAAGAG
+
FFFFF,:FFFF,FF:,,:FF,:F::,FFF,FFF,,FF:,FFFFFF
@FS10000125:23:BPA73012-1407:1:1101:8430:1390 1:N:0:16
GTAGTCTAAACTTCGTCGAGTACGCTCAATGTTGGAGATCGGAAG
+
,,,:::,F:,FF::F:FF,,FF:FFFF,FFFFF,,,FF::FFF,,
@FS10000125:23:BPA73012-1407:1:1101:8460:1390 1:N:0:16
GGGGTGATATCTTCGTCGAGTACGCTCAATGCGGAAGATCGGAAG
+
FFFFFFFFFFF:FFFFFFFFFFFFF:FFFFFFFFFFFFFFFFFFF
@FS10000125:23:BPA73012-1407:1:1101:8470:1390 1:N:0:16
GGGGCTTCAACTTCGTCGAGTACGCTCAAATTTCTAGATCGGAAG
+
FFFFFF,:F,FF:FF:FFFFFFFFF,FFF,:::,:FFFFFFFFFF
@FS10000125:23:BPA73012-1407:1:1101:8730:1390 1:N:0:16
GGGGACTAAACCTTCGTCGAGTACGCTCAATTACAGAGATCGTAA
+
FFFFFFFFFFFF,:FFF:FFFF,FFFF:FFFFFFFFFFFF,F,FF
@FS10000125:23:BPA73012-1407:1:1101:8880:1390 1:N:0:16
GGGGGCACAACTTCGTCGAGTACGCTCAATCGGGCAGATCGGAAG
+
FFFFFFFFFF:::FF:FFFFFFFFF,FFFFFFFFFFFFFFFFFFF
@FS10000125:23:BPA73012-1407:1:1101:8940:1390 1:N:0:16
GGGGCGCCAACTTCGTCGAGTACGCTCAAATTGAAAGATCGGAAG
+
FFFFFFFFFFF::FFFFFFFFFFFF:FFFFFFFFFFFFFFFFFFF
@FS10000125:23:BPA73012-1407:1:1101:8970:1390 1:N:0:16
GGGGGATTAACTTCGTCGAGTACGCTCAAATTTCAAGATCGGAAG
+
FFFFFFFFFFF,,FF:FFFFFFFFF,FFFFFFFFFFFFFFFFFFF
@FS10000125:23:BPA73012-1407:1:1101:10180:1390 1:N:0:16
GGGGCCATAACTTCGTCGAGTACGCTCAAGATTGAAGATCGGAAG
+
FFFFFFFFFF:,:FF,FFFFFFFFF,FFFFFFFFFFFFFFFFFFF
@FS10000125:23:BPA73012-1407:1:1101:10250:1390 1:N:0:16
GGGGGCAAACTTCGTCGAGTACGCTCAATTTTAGAGATCGGAAGA
+
FFFFFFFFFF::FFFFFFFFFFFFFFF:FFFFFFFFFFFFFFFFF
@FS10000125:23:BPA73012-1407:1:1101:10290:1390 1:N:0:16
GGGGACTAAACTTCGTCGAGTACGCTCAATTTTAAAGATCGGAAG
+
FFFFFFFFFF:,,FF,FFFFFFFFF,FFFFFFFFFFFFFFFFFFF
@FS10000125:23:BPA73012-1407:1:1101:10400:1390 1:N:0:16
GGGGGGTAACTTCGTCGAGTACGCTCAAAATCAAAGATCGGAAGA
+
FFFFFFFFFF::FFFFFFFFFFFFFFFFFFFFFFFFFFFFFFFFF
@FS10000125:23:BPA73012-1407:1:1101:10470:1390 1:N:0:16
GGGTCACAACTTCGTCGAGTACGCTCAATTTAATAGATCGGAAGA
+
F::F:FFFFF,,FFFFFFFFFFFFFFF,FFFFFFFFFFFFFFFFF
@FS10000125:23:BPA73012-1407:1:1101:11210:1390 1:N:0:16
GGGGGCCGAACTTCGTCGAGTACGCTCAAAAATCCAGATCGGAAG
+
FFFFFFFFFF:,,FF,FFFFFFFFF,FFFFFFFFFFFFFFFFFFF
@FS10000125:23:BPA73012-1407:1:1101:11500:1390 1:N:0:16
GGGTGGTAACTTCGTCGAGTACGCTCAAATTTTTAGATCGGAAGA
+
FFF:FFFFFF::FFFFFFFFFFFFFFF:FFFFFFFFFFFFFFFFF
@FS10000125:23:BPA73012-1407:1:1101:12290:1390 1:N:0:16
GGAGATGAAACTTCGTCGAGTACGCTCAACCTACAAGATCGGAAG
+
:,,FFFFFFFFFFFF:FF:FFFFFF,FFFFFFFFFFFFFFFFFFF
@FS10000125:23:BPA73012-1407:1:1101:12880:1390 1:N:0:16
GGGGGGTCAACTTCGTCGAGTACGCTCAATTAGGTAGATCGGAAG
+
FF,FFFFFFF:,,FF:FFFFFFFFF,FFFFFFFFFFFFFFFFFFF
@FS10000125:23:BPA73012-1407:1:1101:13660:1390 1:N:0:16
GGGGGCCCAACTTCGTCGAGTACGCTCAAAGGAAAAGATCGGAAG
+
FFFF:FFFF:F:FFFFFFF:FFF:FFFFFFFFFFFFFFFFFFFFF
@FS10000125:23:BPA73012-1407:1:1101:14130:1390 1:N:0:16
GGGGCTGGAACTTCGTCGAGTACGCTCAATATTAAAGATCGGAAG
+
FFFFFFFFFFF::FF:FFFFFFFFF,FFFFFFFFFFFFFFFFFFF
@FS10000125:23:BPA73012-1407:1:1101:14260:1390 1:N:0:16
GGGTCACAACTTCGTCGAGTACGCTCAACCATGTAGATCGGAAGA
+
FFFFFFFFFF:FFFFFFFFFFFFFFFFFFFFFFFFFFFFFFF:FF
@FS10000125:23:BPA73012-1407:1:1101:14610:1390 1:N:0:16
GGGGCGGCAACTTCGTCGAGTACGCTCAACCGGGGAGATCGGAAG
+
F:,FFFFFFFF,:FF,FFFFFFFFF,FFFFFFFFFFFFFF:FFFF
@FS10000125:23:BPA73012-1407:1:1101:15180:1390 1:N:0:16
GGGGCAATAACTTCGTCGAGTACGCTCAATTTGGCAGATCGGAAG
+
FFFFFFFFFFF,:FF,FFF:FFFFF,FFFFFFFFFFFFFFFFFFF
@FS10000125:23:BPA73012-1407:1:1101:16070:1390 1:N:0:16
GGGGATTGAACTTCGTCGAGTACGCTCAATGTTGAAGATCGGAAG
+
F,,,FFF,F::FFF,FF,F:F:F::FFF,FFFF:FF:FFF:,FF,
@FS10000125:23:BPA73012-1407:1:1101:1030:1400 1:N:0:16
GGGGACCAACTTCGTCGAGTACGCTCAATGGACTAGATCGGAAGA
+
FFFF,,,FF,FFFFFFFFFFFFFFFFFFF,,,F,FFFFFFF,FFF
@FS10000125:23:BPA73012-1407:1:1101:1390:1400 1:N:0:16
GGGGAACTTCGTCGAGTACGCTCAAGAAAAGAGATCGGAAGAGCT
+
F:,FFFFFFFF:FFFFFF,,FFF:FFF:FFFFFFF,FFFFFFF,,
@FS10000125:23:BPA73012-1407:1:1101:1500:1400 1:N:0:16
GGGGGGCTAAACTTCGTCGAGTACGCTCAACAGTTCAGATCGGAA
+
FFFFFFFFFFFF::FFF:FFFF:FFFFFFFFFFFF,FFFF,FFFF
@FS10000125:23:BPA73012-1407:1:1101:1840:1400 1:N:0:16
GGGGTCCAAACTTCGTCGAGTACGCTCAAATTCTAAGATCGGAAG
+
F:,FFFFFFF:,:FFFFFFFFFFFF:FFFFFFFFFFFFFFFFFFF
@FS10000125:23:BPA73012-1407:1:1101:2110:1400 1:N:0:16
GGGTCACAACTTCGTCGAGTACGCTCAAAATATAAGATCGGAAGA
+
FF:FFFFFFF::FFFFFFFFFFFFFFF:FFFFFFFFFFFFFFFFF
@FS10000125:23:BPA73012-1407:1:1101:2680:1400 1:N:0:16
GGGGGCAGATCTTCGTCGAGTACGCTCAAATGTGAAGATCGGAAG
+
F:,FFFFFFF:,:FF:FFFFFFFFF,FFFFFFFFFFFFFFFFFFF
@FS10000125:23:BPA73012-1407:1:1101:3260:1400 1:N:0:16
GGGGGCTAAACTTCGTCGAGTACGCTCAATAACCGAGATCGGAAG
+
FFFFFFFFFF:::FF:FFFFFFFFF,FFFFFFFFFFFFFFFFFFF
@FS10000125:23:BPA73012-1407:1:1101:3480:1400 1:N:0:16
GGGGCCGAAACTTCGTCGAGTGCGCTCAATTCTGTAGATCGGAAG
+
FFFFFFFFFF:::FF:FF:FFFFFF,FFFFFFFFFFFFFFFFFFF
@FS10000125:23:BPA73012-1407:1:1101:3740:1400 1:N:0:16
GGGGCGGGATCTTCGTCGAGTGCTCAATGAATAAGATCGGAAGAG
+
FFFFFFFFFFFF:FF:FF:FFFFFFFF,FFFFFFFF,:FF,FFFF
@FS10000125:23:BPA73012-1407:1:1101:4900:1400 1:N:0:16
GGGCATTAACTTCGTCGAGTACGCTCAATTATGGAGATCGGAAGA
+
FFF,FFF:FF::FFFFFFFFFFFFFFF,FFFFFFFFFFFFFFFFF
@FS10000125:23:BPA73012-1407:1:1101:6530:1400 1:N:0:16
GGGGGGTTAACTTCGTCGAGTACGCTCAAGTAGATAGATCGGAAG
+
FFFFFFFFFF:::FF:FFFFFFFFF,FFFFFFFFFFFFFFFFFFF
@FS10000125:23:BPA73012-1407:1:1101:6580:1400 1:N:0:16
GGGGGGCAAACTTCGTCGAGTACGCTCAATACGCTAGATCGGAAG
+
FFFFFFFFFFF,:FF:FFFFFFFFF,FFFFFFFFFFFFFFFFFFF
@FS10000125:23:BPA73012-1407:1:1101:6780:1400 1:N:0:16
GGGGCAACCTTCGTCGAGTACGCTCAAAACGAAAGATCGGAAGAG
+
FFFFFFFFFF:FF:FFFF:FFFFFFFF:FFFFFFFF:FFF:FFFF
@FS10000125:23:BPA73012-1407:1:1101:6820:1400 1:N:0:16
GGGGGTCTAACTTCGTCGAGTACGCTCAAAGGGAGAGATCGGAAG
+
FFFFFFFFFF:,:FF:FFFFFFFFF,FFFFFFFFFFFFFFFFFFF
@FS10000125:23:BPA73012-1407:1:1101:7180:1400 1:N:0:16
GGGGTGATACCTTCGTCGAGTACGCTCAATCAAATAGATCGGAAG
+
FFFFFFFFFFF,:FF:FFFFFFFFF,FFFFFFFFFFFFFFFFFFF
@FS10000125:23:BPA73012-1407:1:1101:7440:1400 1:N:0:16
GGGGCCATAACTTCGTCGAGTACGCTCAAATCGTGAGATCGGAAG
+
F:,FFFFFFFF,:FF:FFFFFFFFF,FFFFFFFFFFFFFFFFFFF
@FS10000125:23:BPA73012-1407:1:1101:7830:1400 1:N:0:16
GGGGACCAAATTTCGTCGAGTACGCTCAAGATGATAGATCGGAAG
+
FF:FF,F,FFFF:FF:FFFFFFFFF:FFFFFF:FFFFFFFFFFFF
@FS10000125:23:BPA73012-1407:1:1101:8020:1400 1:N:0:16
GGGGGCCAAACTTCGTCGAGTACGCTCAAAGTTAGAGATCGGAAG
+
FFFFFFFFFF:::FF:FFFFFFFFF,FFFFFFFFFFFFFFFFFFF
@FS10000125:23:BPA73012-1407:1:1101:8560:1400 1:N:0:16
GGGGGAGGGAACTTCGTCGAGTACGCTCAAAATGGTAGATCGGAA
+
FF,FFFFFFFFF,:FFF:FFFF:FFFF:FFFFFFF:FFFF,FFFF
@FS10000125:23:BPA73012-1407:1:1101:9000:1400 1:N:0:16
GGGGTGACAACTTCGTCAAGTACGCTCCAAATTCTTAGATCGGAA
+
FFFFFFFFFFF,,FF,FFFFFFFFF,F:FFFFFFF,FFFF,FFFF
@FS10000125:23:BPA73012-1407:1:1101:9360:1400 1:N:0:16
GGGGCTTCGTCGAGTACGCTCAAGTTTAAAGATCGGAAGAGCACA
+
FFFFFFFFFFFFFFFFFF,:FF:F:,FFFFFFFFFFFFF:F,F,,
@FS10000125:23:BPA73012-1407:1:1101:9410:1400 1:N:0:16
GGGGGTAAAACTTCGTGGAGTACGCTCAACATACTAGATCGGAAG
+
FFFFFFFFFFF::FF:FFFFFFFFF:FFFFFFFFFFFFFFFFFFF
@FS10000125:23:BPA73012-1407:1:1101:10740:1400 1:N:0:16
GGGGGCACAACTTCGTCGAGTACGCACAAATTTCGAGATCGGAAG
+
FF:F:FFF:F,::FFFFF,:FFFFF,F:FFFFFFF::FFFFFFFF
@FS10000125:23:BPA73012-1407:1:1101:10780:1400 1:N:0:16
GGGGAAGAAACTTCGTCGAGTACGCTCAACGATGCAGATCGGAAG
+
FFFFFFFFFF:F:FF:FFFFFFFFF,FFFFFFFFFFFFFFFFFFF
@FS10000125:23:BPA73012-1407:1:1101:10940:1400 1:N:0:16
GGGGGTGTAACTTCGTCGAGTACGCTCAATAGTAAAGATCGGAAG
+
FFFFFFFFFFF,,FF:FFFFFFFFF,FFFFFFFFFFFFFFFFFFF
@FS10000125:23:BPA73012-1407:1:1101:11140:1400 1:N:0:16
GGGGCGTGAACTTCGTCGAGTACGCTCAAAACTGGAGATCGGAAG
+
FFFFFFFFFF:,,FF,FFFFFFFFF,FFFFFFFFFFFFFFFFFFF
@FS10000125:23:BPA73012-1407:1:1101:12460:1400 1:N:0:16
GGGGTGTGAACTTCGTCGAGTACGCTCAAGAGTGAAGATCGGAAG
+
FFFFFFFFFF:,,FF,FFFFFFFFF,FFFFFFFFFFFFFFFFFFF
@FS10000125:23:BPA73012-1407:1:1101:12640:1400 1:N:0:16
GGGGAACAAACTTCGTCGAGTACGCTCAAAAACTTAGATCGGAAG
+
F,,FFFFFFFF,:FF:FFFFFFFFF,FFFFFFFFFFFFFFFFFFF
@FS10000125:23:BPA73012-1407:1:1101:12700:1400 1:N:0:16
GGGGGCACAAATTCGTCGAGTACGCTCAAGTGTACAGATCGGAAG
+
FFFFFFFFFFF,:FF:FFFFFFFFF,FFFFFFFFFFFFFFFFFFF
@FS10000125:23:BPA73012-1407:1:1101:12760:1400 1:N:0:16
GGAGGGTCAACTTCGTCGAGTACGCTCAAATAGAAAGATCGGAAG
+
F,,F,::FFFFF:FF:FFFFFFFFF:FFFFFFFFFFFFFFFFFFF
@FS10000125:23:BPA73012-1407:1:1101:12840:1400 1:N:0:16
GGGGAATGATCTTCGTCGAGTACGCTCAAAGCTCCAGATCGGAAG
+
::,FFFFFFFF,:FF:FFFFFFFFF,FFFFFFFFFFFFFF:FFFF
@FS10000125:23:BPA73012-1407:1:1101:14310:1400 1:N:0:16
GGGGGCATAACTTCGTCGAGTACGCTCAAAATAAAAGATCGGAAG
+
F,,F:FFFFFF::FF:FFFFFFFFF,FFFFFFF::FFFFFFFFFF
@FS10000125:23:BPA73012-1407:1:1101:14370:1400 1:N:0:16
GGGGTGGGAACTTCGTCGAGTACGCTCAAGGAAAGAGATCGGAAG
+
FFFFFFFFFFF::FF:FFFFFFFFF,FFFFFFFFFFFFFFFFFFF
@FS10000125:23:BPA73012-1407:1:1101:15010:1400 1:N:0:16
GGGGCTGTAACTTCGTCGAGTACGCTCAACATATCAGATCGGAAG
+
FFFFF,F,FFFF:FF,FF:FFFFFF,FFF,F,,,,FFFFFFFFFF
@FS10000125:23:BPA73012-1407:1:1101:15370:1400 1:N:0:16
GGGGGATCAACTTCGTCGAGTACGCTCAATCCAAGAGATCGGAAG
+
FFFFF,,FFFFF:FF:FF:FFFFFF,FFF:,:F,FFFFFFFFFFF
@FS10000125:23:BPA73012-1407:1:1101:15460:1400 1:N:0:16
GGGGGCAAAACTTCGTCGAGTACGCTCAAACGTTGAGATCGGAAG
+
FFFFFFFFFFF:,FF,FFFFFFFFF,FFFFFFFFFFFFFFFFFFF
@FS10000125:23:BPA73012-1407:1:1101:16010:1400 1:N:0:16
GGGGGTGCAACTTCGTCGAGTACGCTCAAAAATAGAGATCGGAAG
+
F,,F:FFFFFF,,FF:FFFFFFFFF,FFFFFFFFFFFFFFFFFFF
@FS10000125:23:BPA73012-1407:1:1101:1610:1410 1:N:0:16
GGGGGCAAAACTTCGTCGAGTACGCTCAATATATCAGATCGGAAG
+
FFFFFFFFFFF::FF:FFFFFFFFF:FFFFFFFFFFFFFFFFFFF
@FS10000125:23:BPA73012-1407:1:1101:2890:1410 1:N:0:16
GGGGTAGAAACTTCGTCGAGTACGCTCAATGGACCAGATCGGAAG
+
FFFFFF:FFFF::FFFFFFFFFFFF,FFFFFFFFFFFFFFFFFFF
@FS10000125:23:BPA73012-1407:1:1101:3410:1410 1:N:0:16
GGGGGTCGAACTTCGTCGAGTACGCTCAATAATATAGATCGGAAG
+
FF:FFFFFFF:,:FF:FFFFFFFFF,FFFFFFFFFFFFFFFFFFF
@FS10000125:23:BPA73012-1407:1:1101:4170:1410 1:N:0:16
GGGGAAGAAACTTCGTCGAGTACGCTCAAATGAACAGATCGGAAG
+
FFFFFFFFFFF,,FF,FF::FFFFF,FFFFFFFFFFFFFFFFFFF
@FS10000125:23:BPA73012-1407:1:1101:4580:1410 1:N:0:16
GGGGCAGCAACTTCGTCGAGTACGCTCAATAAACGAGATCGGAAG
+
FFFFFFFFFF:,,FF:FFFFFFFFF,FFFFFFFFFFFFFFFFFFF
@FS10000125:23:BPA73012-1407:1:1101:4980:1410 1:N:0:16
GGGGATTTAACTTCGTCGAGTACGCTCAAATTCCAAGATCGGAAG
+
FFFFFFFFFF,,FFFFFFFFFFFFF,FFFFFFFFFFFFFFFFFFF
@FS10000125:23:BPA73012-1407:1:1101:5680:1410 1:N:0:16
GGGGGTTTAACTTCGTCGAGTACGCTCAAGTAGTAAGATCGGAAG
+
FFFFFFFFFF:,:FF,FFFFFFFFF,FFFFFFFFFFFFFFFFFFF
@FS10000125:23:BPA73012-1407:1:1101:6000:1410 1:N:0:16
GGGGGTTCAACTTCGTCGAGTACGCTCAATATTGCAGATCGGAAG
+
FFFFFFFFFF:,:FF,FFFFFFFFF,FFFFFFFFFFFFFFFFFFF
@FS10000125:23:BPA73012-1407:1:1101:6010:1410 1:N:0:16
GGGGCACAAACTTCGTCGAGTACGCTCAATGCAAGAGATCGGAAG
+
FFFFFFFFFFF,:FF:FFFFFFFFF,FFFF::,FFFFFFFFFFFF
@FS10000125:23:BPA73012-1407:1:1101:6110:1410 1:N:0:16
GGGGGCGAAACTTCGCCGAGTACGCTCAAAAACTTAGATCGGAAG
+
F,,FFFFFFFF,:,FFFFFFFFFFF,FFFFFFFFFFFFFF:::FF
@FS10000125:23:BPA73012-1407:1:1101:6430:1410 1:N:0:16
GGGGGTCAAACTTCGTCGAGTACGCTCAATGAAATAGATCGGAAG
+
F,,FFFFFFFF,:FF:FFFFFFFFF,FFFFFFFFFFFFFFFFFFF
@FS10000125:23:BPA73012-1407:1:1101:6950:1410 1:N:0:16
CTTGCTTTAACTCCGTCGAGTACGCTCAATAAATTAGATCGGTAG
+
,,F,F:FF,FFF:,F:FF,,FF:FF:F:FF:FFFFFFFFFFF,:F
@FS10000125:23:BPA73012-1407:1:1101:7450:1410 1:N:0:16
GGGGGGGTCAACTTCGTCGAGTACGCTCAAACTCAGAGATCGGAA
+
FFFFFFFFFF:,,:FFF:FFFF:FF:F:FFFFFFFFFFFF,FFFF
@FS10000125:23:BPA73012-1407:1:1101:9050:1410 1:N:0:16
GGGGTGAACTTCGTCGAGTACGCTCAACTGTCCAGATCGGAAGAG
+
FFFFFFFFFF,FF:FFFF:FFFFFFFF:FFFFFFFF,FFF:FFFF
@FS10000125:23:BPA73012-1407:1:1101:9720:1410 1:N:0:16
GGGGGGTTAACTTCGTCGAGTACGCTCAAGGGGATAGATCGGAAG
+
FFFFFFFFFFF::FFFFFFFFFFFF:FFFFFFFFFFFFFFFFFFF
@FS10000125:23:BPA73012-1407:1:1101:10330:1410 1:N:0:16
GGGGTTCGAACTTCGTCGAGTACGCTCAACTATCAAGATCGGAAG
+
FFFFFFFFFF,,:FF,FFFFFFFFF,FFFFFFFFFFFFFFFFFFF
@FS10000125:23:BPA73012-1407:1:1101:10370:1410 1:N:0:16
GGGGAATTAACTTCGTCGAGTACGCTCAAGTATCAAGATCGGAAG
+
FFFF,,FFFFFF:FF,FFFFFFFFF,FFF,:F,F,FFFFFFFFFF
@FS10000125:23:BPA73012-1407:1:1101:10430:1410 1:N:0:16
GGGCATACCTTCGTCGAGTACGCTCAAGTTTACAGATCGGAAGAG
+
FFFFFFFFFF,:F:FFFF:FFFFFFFFFFFFFFFFF,FFF,FFFF
@FS10000125:23:BPA73012-1407:1:1101:10560:1410 1:N:0:16
GGGGGCCTAACTTCGTCGAGTACGCTCAATGAGACAGATCGGAAG
+
FFFFFFFFFF:,,FF,FFFFFFFFF,FFFFFFFFFFFFFFFFFFF
@FS10000125:23:BPA73012-1407:1:1101:11510:1410 1:N:0:16
GGTGCCATAACTTCGTCGAGTACGCTCAATATTCCAGATCGGAAG
+
,,,:FFFF:FF,::F:FFF,FFFFF,FFFFFFFFFFFFFFFF:F:
@FS10000125:23:BPA73012-1407:1:1101:12420:1410 1:N:0:16
GGGGGCACAACTTCTTCGAGTACGCTCAAAAGTAAAGATCGGAAG
+
FFFFFFFFFF:,,FF,FFFFFFFFF,FFFFFFFFFFFFFFFFFFF
@FS10000125:23:BPA73012-1407:1:1101:13060:1410 1:N:0:16
GGGGGACTAACTTCGTCGAGTACGCTCAAATGTTTAGATCGGAAG
+
FFFF,,:FFFF:,:FFFF,,FF:FF,FFF,:FFF,FFFFF:F::F
@FS10000125:23:BPA73012-1407:1:1101:13770:1410 1:N:0:16
GGGGGCAGAACTTCGTCGAGTACGCTCAAGTTGACAGATCGGAAG
+
FFFF,FFFFFF,FFFFFFF,FFFFF:FFFFFF:,FFFFFFFFFFF
@FS10000125:23:BPA73012-1407:1:1101:13840:1410 1:N:0:16
GGGGGTGCAACTTCGTCGAGTACGCTCAAATTCCGAGATCGGAAG
+
FF:FFFFFFFF::FF:FFFFFFFFF,FFFFFFFFFFFFFFFFFFF
@FS10000125:23:BPA73012-1407:1:1101:14330:1410 1:N:0:16
GGGGTTGTAACTTCGTCGAGTACGCTCAATACTGGAGATCGGAAG
+
FFFFFFFFFFF::FF,FFFFFFFFF,FFFFFFFFFFFFFFFFFFF
@FS10000125:23:BPA73012-1407:1:1101:14620:1410 1:N:0:16
GGGGGCGCAACTTCGTCGAGTACGCTCAACGTCTTAGATCGGAAG
+
FFFFFFFFFF::,FF,FFFFFFFFF,FFFFFFFFFFFFFFFFFFF
@FS10000125:23:BPA73012-1407:1:1101:15410:1410 1:N:0:16
GGGGGTTGAACTTCGTCGAGTACGCTCAAGCAGTCAGATCGGAAG
+
FFFFFFFFFFF::FF:FFFFFFFFF:FFFFFFFFFFFFFFFFFFF
@FS10000125:23:BPA73012-1407:1:1101:15790:1410 1:N:0:16
GGGGGTAGAACTTCGTCGAGTACGCTCAAAATCATAGATCGGAAG
+
FF:FFFFFFFF,:FF:FFFFFFFFF,FFFFFFFFFFFFFFFFFFF
@FS10000125:23:BPA73012-1407:1:1101:16350:1410 1:N:0:16
GGGGGTTTAACTTCGTCGAGTACGCTCAAAGTGTGAGATCGGAAG
+
F:,FFFFFFFF:,FF:FFFFFFFFF,FFFFFFFFFFFFFFFFFFF
@FS10000125:23:BPA73012-1407:1:1101:16380:1410 1:N:0:16
GGGCGGAAACTTCGTCGAGTACGCTCAATATGTCAGATCGGAAGA
+
FFFFFFFFFF::FFFFFFFFFFFFFFF:FFFFFFFFFFFFFFFFF
@FS10000125:23:BPA73012-1407:1:1101:16480:1410 1:N:0:16
GGGGCATAAACTTCGTCGAGTACGCTCAATTAGGAAGATCGGAAG
+
FFFFFFFFFFF,,FF:FFFFFFFFF,FFFFFFFFFFFFFFFFFFF
@FS10000125:23:BPA73012-1407:1:1101:1170:1420 1:N:0:16
GGGGACCAAACTTCGTCGAGTACGCTCAAGCACCGAGATCGGAAG
+
FFFFFFFFFFF::FF:FFFFFFFFF:FFFFFFFFFFFFFFFFFFF
@FS10000125:23:BPA73012-1407:1:1101:1190:1420 1:N:0:16
GGGGTACAAACTTCGTCGAGTACGCTCAAAATTTGAGATCGGAAG
+
FF,F,FFFFFF:FFF:FFFFFFFFF:FFFFFFFFFFFFF:F:FFF
@FS10000125:23:BPA73012-1407:1:1101:1610:1420 1:N:0:16
GGGGAAATAACTTCGTCGAGTACGCTCAATTACAGAGATCGGAAG
+
FFFFFFFFFFF:FFFFFFF:FFFFF:FFFFFFFFFFFFFFFFFFF
@FS10000125:23:BPA73012-1407:1:1101:1690:1420 1:N:0:16
GGGGACGCAACTTCGTCGAGTACGCTCAATTAAAAAGATCGGAAG
+
FFFFFFFFFFF,:FFFFFFFFFFFF,FFFFFFFFFFFFFFFFFFF
@FS10000125:23:BPA73012-1407:1:1101:1780:1420 1:N:0:16
GGGTAGTAACTTCGTCGAGAACGCTCAAGTGTAAAGATCGGAAGA
+
FFFFFFFFFFF::FFFFFFFFFFFFFFFFFFFFFFFFFFFFF:FF
@FS10000125:23:BPA73012-1407:1:1101:1910:1420 1:N:0:16
GGCGCTGCAACTTCGTCGAGTACGCTCAAAGACCAAGATCGGAAG
+
F,,FFFFFFFF::FF:FFFFFFFFF:FFFFFFFFFFFFFFF:FFF
@FS10000125:23:BPA73012-1407:1:1101:2530:1420 1:N:0:16
GGGGGCTTAACTTCGTCGAGTACGCTCAATGCACTAGATCGGAAG
+
FFFFFFFFFF:,:FF:FFFFFFFFF,FFFFFFFFFFFFFFFFFFF
@FS10000125:23:BPA73012-1407:1:1101:2600:1420 1:N:0:16
GGGGGGATAACTTCGTCGAGTACGCTCAAATACTAAGATCGGAAG
+
FFFFFFFFFF:,:FF:FFFFFFFFF,FFFFFFFFFFFFFFFFFFF
@FS10000125:23:BPA73012-1407:1:1101:2650:1420 1:N:0:16
GGGGCTAAAACTTCGTCGAGTACGCTCAATAATGTAGATCGGAAG
+
F,,FF:FFFFF::FF:FFFFFFFFF,FFF:F:FFFFFFFFFFFFF
@FS10000125:23:BPA73012-1407:1:1101:2990:1420 1:N:0:16
GGGCCGACAACTTCGTCGAGTACGCTCAAACGGAAAGATCGGAAG
+
F,,,FFFFFF::,FF:FFFFFFFFF,FFFFFFFFFFFFFFFFFFF
@FS10000125:23:BPA73012-1407:1:1101:3080:1420 1:N:0:16
GGGGACGAAACTTCGTCGAGTACGCTCAACATGACAGATCGGAAG
+
FFFFFFFFFF:F:FF:FFFFFFFFF,FFFFFFFFFFFFFFFFFFF
@FS10000125:23:BPA73012-1407:1:1101:3250:1420 1:N:0:16
GGGGACTAAACTTCGTCGAGTACGCTCAATCTCTGAGATCGGAAG
+
FFFFFFFFFFFFFF,FF,F:::F,FFFF:FFFFF:FF:FFF:FF,
@FS10000125:23:BPA73012-1407:1:1101:3970:1420 1:N:0:16
GGGGTTCCTGAACTTCGTCGAGTACGCTCAATTTAGAAGATCGGA
+
FF:FFFFFFFF,::FFFF::FF:FFFFFFFFFFFFFFFFF:,FFF
@FS10000125:23:BPA73012-1407:1:1101:3990:1420 1:N:0:16
GGGGACTTCGTCGAGTACGCTCAATTTTGCAGATCGGAAGAGCAC
+
F,,FFFFFFF,FF:F:F:FFFF:F:,F:FFFFFFFFFFFF,F,F,
@FS10000125:23:BPA73012-1407:1:1101:5060:1420 1:N:0:16
GGGGTTTGAACTTCGTCGAGTACGCTCAATCCGAGAGATCGGAAG
+
FFFFFFFFFF,,:FF,FFFFFFFFF,FFFFFFFF:FFFFFFFFFF
@FS10000125:23:BPA73012-1407:1:1101:5340:1420 1:N:0:16
GGGGGGTTAACTTCGTCGAGTACGCTCAAATCCTCAGATCGGAAG
+
FFFFFFFFFF,,:FF:FFFFFFFFF,FFFFFFFFFFFFFFFFFFF
@FS10000125:23:BPA73012-1407:1:1101:5350:1420 1:N:0:16
GATGGTTTAACTTCGTCGAGTACGCTCAATCTTTTAGATCGGAAG
+
:,FF:FFFFFFF:FF:FF:FFFFFF,FFFFFFFFFFFFFFFFFFF
@FS10000125:23:BPA73012-1407:1:1101:5860:1420 1:N:0:16
GGGGGTCAAACTTCGTCGAGTACGCTCAAAGAGTAAGATCGGAAG
+
FFFFFFFFFF:,,FF:FFFFFFFFF,FFFFFFFFFFFFFFFFFFF
@FS10000125:23:BPA73012-1407:1:1101:6580:1420 1:N:0:16
GGGGATAGAACTTCGTCGAGTACGCTCAAGACAATAGATCGGAAG
+
FFFFFFFFFFF,:FF:FFFFFFFFF,FFFFFFFFFFFFFFFFFFF
@FS10000125:23:BPA73012-1407:1:1101:6980:1420 1:N:0:16
GGGGGAAAAACTTCGTCGAGTACGCTCAAGGTATAAGATCGGAAG
+
FFFFFFFFFF::,FF:FFFFFFFFF,FFFFFFFFFFFFFFFFFFF
@FS10000125:23:BPA73012-1407:1:1101:7200:1420 1:N:0:16
GGGGTGCAAACTTCGTCGAGTACGCTCAATGATAGAGATCGGAAG
+
FFFFFFFFFFF::FF:FFFFFFFFF,FFFFFFFFFFFFFFFFFFF
@FS10000125:23:BPA73012-1407:1:1101:7630:1420 1:N:0:16
GGGGCCACAACTTCGTCGAGTACGCTCAACTCATAAGATCGGAAG
+
FF:FFFFFFF:::FF,FFFFFFFFF,FFFFFFFFFFFFFFFFFFF
@FS10000125:23:BPA73012-1407:1:1101:7820:1420 1:N:0:16
GGGGAGTCAACTTCGTCGAGTACGCTCAAAATCTTAGATCGGAAG
+
F,,FFFFFFF:,FFF,FFFFFFFFF:FFFFFFFFFFFFFFFFFFF
@FS10000125:23:BPA73012-1407:1:1101:8060:1420 1:N:0:16
GGGGCCAAACTTCGTCGAGTACGCTCAATGGATAAGATCGGAAGA
+
FFFFFFFFFFF:FFFFFFFFFFFFFFF:FFFFFFFFFFFFFFFFF
@FS10000125:23:BPA73012-1407:1:1101:8840:1420 1:N:0:16
GGGACTTCGTCGAGTACGCTCAATTACAAAGATCGGAAGAGCACA
+
FFF:F,,F,FFFFFFFFF,,FFFF:FF,FFFFFFFF:,FFF,:,,
@FS10000125:23:BPA73012-1407:1:1101:9500:1420 1:N:0:16
GGGGGCTTAACTTCGTCGAGTACGCTCAACAATGCAGATCGGAAG
+
FFFFFFFFFFF::FF:FFFFFFFFF,FFFFFFFFFFFFFFFFFFF
@FS10000125:23:BPA73012-1407:1:1101:10390:1420 1:N:0:16
GGGGAGTCAACTTCGTCGAGTACGCTCAACTATAAAGATCGGAAG
+
F,,FFFFFFF:,:FF,FFFFFFFFF,FFFFFFFFFFFFFFFFFFF
@FS10000125:23:BPA73012-1407:1:1101:10960:1420 1:N:0:16
GGGGTGGCAACTTCGTCGAGTACGCTCAAATAATGAGATCGGAAG
+
FFFF:::FFFF,,FF,FFFFFFFFF,FFFFFFFFFFFFFFFF:FF
@FS10000125:23:BPA73012-1407:1:1101:11840:1420 1:N:0:16
GGGGATGAAACTTCGTCGAGTACGCTCAAAAGTAGAGATCGGAAG
+
F,,FFFFFFFF,:FF:FFFFFFFFF,FFFFFFFFFFFFFFFFFFF
@FS10000125:23:BPA73012-1407:1:1101:12080:1420 1:N:0:16
GGGGGCAGAACTTCGTCGAGTACGCTCAAGTCGATAGATCGGAAG
+
F:,FFFFFFF:,,FF,FFFFFFFFF,FFFFFFFFFFFFFFFFFFF
@FS10000125:23:BPA73012-1407:1:1101:12290:1420 1:N:0:16
GATGGAAACTTCGTCGAGTACGCTCAAAGTGGAGATCGGAAGAGC
+
,,FF,FFFFFFFF:FFFF,FFFFFFFFFFFFFFFF:,FF:,:FF,
@FS10000125:23:BPA73012-1407:1:1101:12440:1420 1:N:0:16
GGGGATTTAACTTCGTCGAGTACGCTCAATTAAAGAGATCGGAAG
+
FFFFFFFFFF:,,FF,FFFFFFFFF,FFFFFFFFFFFFFFFFFFF
@FS10000125:23:BPA73012-1407:1:1101:13540:1420 1:N:0:16
GGGCCAGAACTTCGTCGAGTACGCTCAAGGAATCAGATCGGAAGA
+
FFFFFFFFFF,,FFFFFFFFFFFFFFFFFFFFFFFFFFFFFF:FF
@FS10000125:23:BPA73012-1407:1:1101:13680:1420 1:N:0:16
GGGGGAATAACTTCGTCGAGTACGCTCAATTGTAAAGATCGGAAG
+
FFFFFFFFFFF,:FF,FFFFFFFFF,FFFFFFFFFFFFFFFFFFF
@FS10000125:23:BPA73012-1407:1:1101:13730:1420 1:N:0:16
GGGGCACAAACTTCGTCGAGTACGCTCAATAATTAAGATCGGAAG
+
FF:FFFFFFFF,,FF,FFFFFFFFF,FFFFFFFFFFFFFFFFFFF
@FS10000125:23:BPA73012-1407:1:1101:13950:1420 1:N:0:16
GGGGTGAATTTCGTCGAGTACGCTCAAAGACTAAGATCGGAAGAG
+
F,,FFFFFFFFFF:FFFF:FFFFFFFFFFFFFFFFF:FFF:FFFF
@FS10000125:23:BPA73012-1407:1:1101:14340:1420 1:N:0:16
GGGGGCTCAACTTCGTCGAGTACGCTCAACACATAAGATCGGAAG
+
FFFFFFFFFF,::FF:FFFFFFFFF,FFFFFFFFFFFFFFFFFFF
@FS10000125:23:BPA73012-1407:1:1101:14350:1420 1:N:0:16
GGGGCCAGAACTTCGTCGAGTACGCTCAAGCACAGAGATCGGAAG
+
FFFFFFFFFFF:,FF:FFFFFFFFF,FFFFFFFFFFFFFFFFFFF
@FS10000125:23:BPA73012-1407:1:1101:14610:1420 1:N:0:16
GGGGTCCCAACTTCGTCGAGTACGCTCAACGTCTTAGATCGGAAG
+
FFFF,,:FF:FF:,F:,F,FFFFFF,FFF,FF:F:FFFFFFFFFF
@FS10000125:23:BPA73012-1407:1:1101:14760:1420 1:N:0:16
GGGGGGCAGAACTTCGTCGAGTACGCTCAAAGACCAAGATCGGAA
+
F:,FFFFFFFFF,:FFF:FFFF:FFFF:FFFFFFFFFFFF,FFFF
@FS10000125:23:BPA73012-1407:1:1101:15080:1420 1:N:0:16
GGGGGTCTAACTTCGTCGAGTACGCTCAAAGAAAAAGATCGGAAG
+
FFFF,FFFFFFFFFFFFFF:FFFFFFFFF::FFFFFFFFFFFFFF
@FS10000125:23:BPA73012-1407:1:1101:15530:1420 1:N:0:16
GGGGAGTCAACTTCGTCGAGTACGCTCAAAGTAATAGATCGGAAG
+
FFFF:FFFFFF:FFFFFFF,FFFFF:FFFFFFFFFFFF:FFFFFF
@FS10000125:23:BPA73012-1407:1:1101:15540:1420 1:N:0:16
GGGGTTAGAACTTCGTCGAGTACGCTCAATGTAAGAGATCGGAAG
+
FFFFFFFFFFF,,FF,FFFFFFFFF,FFFFFFFFFFFFFFFFFFF
@FS10000125:23:BPA73012-1407:1:1101:15680:1420 1:N:0:16
GGGAGGAACTTCGTCGAGTACGCTCAAGAAACAAGATCGGAAGAG
+
FFFFFFFFF:,FF:FFFF:FFFFFFFFFFFFFFFFF:FFF:FFFF
@FS10000125:23:BPA73012-1407:1:1101:16060:1420 1:N:0:16
GTGGGGAAAACTTCGTCGAGTACGCTCAACGCTCTAGATCGGAAG
+
F:FF,F:FFFF::FF:FFFFFFFFF,FFFF:F:FFFFFFFFFFFF
@FS10000125:23:BPA73012-1407:1:1101:1030:1430 1:N:0:16
GGGGAGCGAACTTCGTCGAGTACGCTCAAAGTTATAGATCGGAAG
+
FFFFFFFFFFF::FF:FFF:FFFFF,FFFFFFFFFFFFFFFFFFF
@FS10000125:23:BPA73012-1407:1:1101:1230:1430 1:N:0:16
GGCCTTGAACTTCGTCGAGTACGCTCAATAAAACAGATCGGAAGA
+
:F,::F:FFFFFFFFFF,FFFFFFFFFFFFFFFFFF::FFF,,:,
@FS10000125:23:BPA73012-1407:1:1101:1390:1430 1:N:0:16
GGGGGGCGAACTTCGTCGAGTACGCTCAATGAGAAAGATCGGAAG
+
FFFFFFFFFFF,:FF:FFFFFFFFF,FFFFFFFFFFFFFFFFFFF
@FS10000125:23:BPA73012-1407:1:1101:1450:1430 1:N:0:16
GGGGTCGAACTTCGTCGAGTACGCTCAATAGTGTAGATCGGAAGA
+
FF:FFFFFFF,:FFFFFFFFFFFFFFF:FFFFFFFFFFFFF:F:F
@FS10000125:23:BPA73012-1407:1:1101:1480:1430 1:N:0:16
GGGGCATAACTTCGTCGAGTACGCTCAAATCTTTAGATCGGAAGA
+
FF,FFFFFFF::FFFFFFFFFFFFFFF:FFFFFFFFFFFFF,FFF
@FS10000125:23:BPA73012-1407:1:1101:1750:1430 1:N:0:16
GGGGACTGAACTTCGTCGAGTACGCTCAATTCCCTAGATCGGAAG
+
FF,FFFFFFFF,:FF:FFFFFFFFF,FFFFFFFFFFFFFFFFFFF
@FS10000125:23:BPA73012-1407:1:1101:2260:1430 1:N:0:16
GGGGCGCGAACTTCGTCGAGTACGCTCAATACCAAAGATCGGAAG
+
FFFFFFFFFFF::FF:FFFFFFFFF:FFFFFFFFFFFFFFFFFFF
@FS10000125:23:BPA73012-1407:1:1101:3540:1430 1:N:0:16
GGGGGCAAAACTTCGTCGAGTACGCTCAAGAAGTGAGATCGGAAG
+
FFFF,F,FFFF::FF:FFFFFFFFF,FFFF:FFFFFFFFFFFFFF
@FS10000125:23:BPA73012-1407:1:1101:3620:1430 1:N:0:16
GGGGTTATAATTTCGTCGAGTACGCTCAAGCACGAAGATCGGAAG
+
FFFF,FF:F:FF,:F:FF:FFFFFF,FFF:FF:,,FFFFFFFFFF
@FS10000125:23:BPA73012-1407:1:1101:3640:1430 1:N:0:16
GGGGGAAGAACTTCGTCGAGTACGCTCAAATGACGAGATCGGAAG
+
FFFFFFFFFFF:,FF:FFF:FFFFF,FFFFFFFFFFFFFFFFFFF
@FS10000125:23:BPA73012-1407:1:1101:3650:1430 1:N:0:16
GGGGACTGAACTTCGTCGAGTACGCTCAATACGTGAGATCGGAAG
+
FFFFFFFFFF:,:FF,FFFFFFFFF,FFFFFFFFFFFFFFFFFFF
@FS10000125:23:BPA73012-1407:1:1101:3680:1430 1:N:0:16
GGGGCGGAACTTCGTCGAGTACGCTCAACATTGGAGATCGGAAGA
+
F:,FFFFFFFFFFFFFFFFFFFFFFFFFFFFFFFFFFFFFFFFFF
@FS10000125:23:BPA73012-1407:1:1101:3930:1430 1:N:0:16
GGGAGGGACAACTTCGTCGAGTACGCTCAACTGGTTAGATCGGAA
+
F:,,FFFFFFFF::FFF:FFFF,FFFF:FFFFFFF,FFFF,FFFF
@FS10000125:23:BPA73012-1407:1:1101:4250:1430 1:N:0:16
GGGGCCTGAACTTCGTCGAGTACGCTCAACGTGTAAGATCGGAAG
+
FFFFFFFFFF:::FF:FFFFFFFFF:FFFFFFFFFFFFFFFFFFF
@FS10000125:23:BPA73012-1407:1:1101:5380:1430 1:N:0:16
GGGTTAAACTTCGTCGAGTACGCTCAAAACATCAGATCGGAAGAG
+
FFF:FFFFFF,FF:FFFF:FFFFFFFF:FFFFFFFF,FFF,FFFF
@FS10000125:23:BPA73012-1407:1:1101:5900:1430 1:N:0:16
GGGGGTGCAAACTTCGTCGAGTACGTTCAAGACTGAAGATCGGAA
+
FFFFFFFFFFF:,:FFF:FFFF:FF,F:FFFFFFFFFFFF,FFFF
@FS10000125:23:BPA73012-1407:1:1101:6050:1430 1:N:0:16
GGGGTCAGAACTTCGTCGAGTACGCTCAAATACGTAGATCGGAAG
+
FFFFFFFFFF:,,FF,FFFFFFFFF,FFFFFFFFFFFFFFFFFFF
@FS10000125:23:BPA73012-1407:1:1101:6970:1430 1:N:0:16
GGGGCAACAACTTCGTCGAGTACGCTCAAGGAGTAAGATCGGAAG
+
FFFFFFFFFF:,,FF,FFFFFFFFF,FFFFFFFFFFFFFFFFFFF
@FS10000125:23:BPA73012-1407:1:1101:7050:1430 1:N:0:16
GGGGGCAAAACTTCGTCGAGTACGCTCAAGTCCATAGATCGGAAG
+
F,,FFFFFFF,,:FF,FF::FFFFF,FFFFFFFFFFFFFFFF:FF
@FS10000125:23:BPA73012-1407:1:1101:8220:1430 1:N:0:16
GGGGGCCCAACTTCGTCGAGTACGCTCAATAACCGAGATCGGAAG
+
FFFFFFFFFF:,:FF:FFFFFFFFF:FFFFFFFFFFFFFFFFFFF
@FS10000125:23:BPA73012-1407:1:1101:8360:1430 1:N:0:16
GGGGGTTGAACTTCGTCGAGTACGCTCAACGAGGAAGATCGGAAG
+
FFFFFFFFFF,F:FF:FFFFFFFFF,FFFFFFFFFFFFFFFFFFF
@FS10000125:23:BPA73012-1407:1:1101:8440:1430 1:N:0:16
GGGGGACAAACTTCGTCGAGTACGCTCAAATATTGAGATCGGAAG
+
FFFFFFFFFFF,:FF:FFFFFFFFF,FFFFFFFFFFFFFFFFFFF
@FS10000125:23:BPA73012-1407:1:1101:9510:1430 1:N:0:16
GGGGCCAAACTTCGTCGAGTACGCTCAACGTCTGAGATCGGAAGA
+
F::FFFFFFF::FFFFFFFFFFFFFFFFFFFFFFFFFFFFFFFFF
@FS10000125:23:BPA73012-1407:1:1101:9680:1430 1:N:0:16
GGGGTGGAACTTCGTCGAGTACGCTCAATTGGTAAGATCGGAAGA
+
F,:F,,FFFF::FFFFFFFFFFFFFFF:FFFFFF:FFFFFFFFFF
@FS10000125:23:BPA73012-1407:1:1101:10300:1430 1:N:0:16
GGGTCACAACTTCGTCGAGTACGCTCAATTTAATAGATCGGAAGA
+
FFFFFFFFFF,,FFFFFFFFFFFFFFF,FFFFFFFFFFFFFFFFF
@FS10000125:23:BPA73012-1407:1:1101:10590:1430 1:N:0:16
GGGGACCTTCGTCGAGTACGCTCAATAAAGGAGATCGGAAGAGCA
+
F:,FFFFFFFF,FFFFFF,,FFFFFFF,FFFFFFF,FFFFFFF,,
@FS10000125:23:BPA73012-1407:1:1101:11130:1430 1:N:0:16
GGGGGTAGAACTTCGTCGAGTACGCTCAAAATCAAAGATCGGAAG
+
FFFFFFFFFF:,,FF:FFFFFFFFF,FFFFFFFFFFFFFFFFFFF
@FS10000125:23:BPA73012-1407:1:1101:11200:1430 1:N:0:16
GGGGGCCGAACTTCGTCGAGTACGCTCAAAATCACAGATCGGAAG
+
FFFF:FFFFFF:FFFFFFF,FFFFF:FFFFFFFFFFFFFFFFFFF
@FS10000125:23:BPA73012-1407:1:1101:11210:1430 1:N:0:16
GGGGCTCAACTTCGTCTTAGTACGCTCAAGGGGGCAGATCGGAAG
+
F:,FFFFFFF,,FFFFF:FFFFFFF,FFFFFFFFFFFFFFFFFFF
@FS10000125:23:BPA73012-1407:1:1101:11390:1430 1:N:0:16
GATGCGGAAACTTCGTCGAGTACGCTCAATTATTAAGATCGGAAG
+
:,F:F,FFFFFF:,F:FF:FFFFFF,FFFFFFFFFFFFFFFFFFF
@FS10000125:23:BPA73012-1407:1:1101:11490:1430 1:N:0:16
GGGGGGGTAATTTCGTCGAGTACGCTCAAAGACGCAGATCGGAAG
+
:,,F,,,FFFFFFFFFFFF,FFFFFFFFFF:FF,FFFFFFFFFF:
@FS10000125:23:BPA73012-1407:1:1101:12410:1430 1:N:0:16
GGGGTTAGAACTTCGTCGAGTACGCTCAATCATGCAGATCGGAAG
+
F::FFFFFFFF,,FF:FFFFFFFFF,FFFFFFFFFFFFFFFFFFF
@FS10000125:23:BPA73012-1407:1:1101:12670:1430 1:N:0:16
GGGGGGCGAACTTCGTCGAGTACGCTCAATTAGTAAGATCGGAAG
+
::,F:FFFFF:,:FF:FFFFFFFFF,FFFFFFFFFFFFFFFFFFF
@FS10000125:23:BPA73012-1407:1:1101:13080:1430 1:N:0:16
GGGGAGAACTTCGTCGAGTACGCTCAATTAAATAGATCGGAAGAG
+
:,,FFFFFFF,FF:FFFF:FFFFFFF:,FFFFFFFF,FFF,FFF:
@FS10000125:23:BPA73012-1407:1:1101:13380:1430 1:N:0:16
GGGGAGTGAACTTCGTCGAGTACGCACAATACTGAAGATCGGAAG
+
FFFFFFFFFFF,,FF,FFFFFFFFF,FFFFFFFFFFFFFFFFFFF
@FS10000125:23:BPA73012-1407:1:1101:13460:1430 1:N:0:16
GGGGTAACTTCGTCGAGTACGCTCAATGTCTTAGATCGGAAGAGC
+
FFFFF,:F,,FF:FFF,:FFF,F::F,F,F,FFFFFFFFFFFFFF
@FS10000125:23:BPA73012-1407:1:1101:13560:1430 1:N:0:16
GGGGCACAACTTCGTCGAGTACGCTCAACTATGTAGATCGGAAGA
+
:FFFFFFFFF,,:FFFFFFFFF:FFFF:,FFFFFFFF,FFF::FF
@FS10000125:23:BPA73012-1407:1:1101:13680:1430 1:N:0:16
GGGGGGCTAACTTCGTCGAGTACGCTCAATCGTAGAGATCGGAAG
+
F:,F:FFFFFF::FF:FFFFFFFFF,FFFFFFFFFFFFFFFFFFF
@FS10000125:23:BPA73012-1407:1:1101:14180:1430 1:N:0:16
GGGGGTTGAACTTCGTCGAGTACGCTCAAAAGGTGAGATCGGAAG
+
FFFFFFFFFFF:,FF:FFFFFFFFF,FFFFFFFFFFFFFFFFFFF
@FS10000125:23:BPA73012-1407:1:1101:14370:1430 1:N:0:16
GGGGGTTTAACTTCGTGCTGTACGCTCAATATAGTAGATCGGAAG
+
FFFF,F,,FFFF:FF:,F,FFFFFF:FFF,F,,,,FFFFFFFFFF
@FS10000125:23:BPA73012-1407:1:1101:14620:1430 1:N:0:16
GGGGCAAGAACTTCGTCGAGTACGCTCAAGAATCAAGATCGGAAG
+
FFFFFFFFFFF,:FF:FFFFFFFFF,FFFFFFFFFFFFFFFFFFF
@FS10000125:23:BPA73012-1407:1:1101:14740:1430 1:N:0:16
GGGGGCCAAACTTCGTCGAGTACGCTCAACAAAAAGATCGGAAGA
+
FFFFFFFFFFF::FF,FFFFFFFFF,FFFFFFFFFFF,FFFF:FF
@FS10000125:23:BPA73012-1407:1:1101:1290:1440 1:N:0:16
GGGGAACTAACTTCGTCGAGTACGCTCAAGGAATTAGATCGGAAG
+
FFFFFFFFFFF::FF:FFF:FFFFF:FFFFFFFFFFFFFFFFFFF
@FS10000125:23:BPA73012-1407:1:1101:1620:1440 1:N:0:16
GGGGCAGGAACTTCGTCGAGTACGCTCAATTAGCCAGATCGGAAG
+
FFFFFFFFFFF::FF:FFFFFFFFF,FFFFFFFFFFFFFFFFFFF
@FS10000125:23:BPA73012-1407:1:1101:1650:1440 1:N:0:16
GGGAAGTAACTTCGTCGAGTACGCTCAATGAGTTAGATCGGAAGA
+
F,,FFFFFFF:,FFFFFFFFFFFFFFF:FFFFFFFFFFFFF,FFF
@FS10000125:23:BPA73012-1407:1:1101:2890:1440 1:N:0:16
GGGGCAACAACTTCGTCGAGTACGCTCAAAGCTGGAGATCGGAAG
+
FF:FFFFFFF:,,FF:FFFFFFFFF:FFFFFFFFFFFFFFFFFFF
@FS10000125:23:BPA73012-1407:1:1101:3110:1440 1:N:0:16
GGGGCGACAACTTCGTCGAGAACGCTCAAGTCGTAAGATCGGAAG
+
F,,FFFFFFF:::FF:FFFFFFFFF:FFFFFFFFFFFFFFFFFFF
@FS10000125:23:BPA73012-1407:1:1101:4120:1440 1:N:0:16
GGGGATTGAACTTCGTCGAGTACGCTCAATCTATGAGATCGGAAG
+
FFFFFFFFFFF,:FF:FFFFFFFFF,FFFFFFFFFFFFFFFFFFF
@FS10000125:23:BPA73012-1407:1:1101:4170:1440 1:N:0:16
GGGAGGCATAACTTCGTCGAGTACGCTCAACTTGAAGGATCGGAA
+
F:::FFFFFFF:::FFF:FFFF:FFFF:FFFFFFFFFFFF,FFFF
@FS10000125:23:BPA73012-1407:1:1101:4980:1440 1:N:0:16
GGGGGGTTGAACTTCGTCGAGTACGCTCAAATACCCAGATCGGAA
+
FFFFFFFFFFF:,:FFF:FFFF:FF:F:FFFFFFF,FFFF,FFFF
@FS10000125:23:BPA73012-1407:1:1101:5450:1440 1:N:0:16
GGGGAAAACTTCGTCGAGTACGCTCAATTTGATAGATCGGAAGAG
+
FFFFFFFFFF,FF:FFFF:FFFFFFF:,FFFFFFFF,FFF:FFFF
@FS10000125:23:BPA73012-1407:1:1101:5530:1440 1:N:0:16
GGGGACTCAACTTCGTCGAGTACGCTCAAACAGTAAGATCGGAAG
+
FFFFFF:,FFFF:FFFFFFFFFFFF,FFF,,,,,,FFFFFFFFFF
@FS10000125:23:BPA73012-1407:1:1101:6010:1440 1:N:0:16
GGGGGCGAAAACTTCGTCGAGTACGCTCAAAAAGCAAGATCGGAA
+
FF:FFF:FFFFFF::FF,FFFF:F:FFFF:FFFFFFFFFF,FFFF
@FS10000125:23:BPA73012-1407:1:1101:6180:1440 1:N:0:16
GGGGGGACAACTTCGTCGAGTACGCTCAAGCCGCGAGATCGGAAG
+
FFFF,FFFFFF,:FF:FFFFFFFFF:FFFFFFFFFFFFFFFFFFF
@FS10000125:23:BPA73012-1407:1:1101:6550:1440 1:N:0:16
GGGGCGATAACTTCGTCGAGTACGCTCAAAAAAATAGATCGGAAG
+
F,,FF:FFFF:::FF:FFFFFFFFF:FFFFFFFFFFFFFFFFFFF
@FS10000125:23:BPA73012-1407:1:1101:6910:1440 1:N:0:16
GGGGCATAAACTTCGTCGAGTACGCTCAACATCGAAGATCGGAAG
+
F:,FFFFFFFF:FFFFFFF,FFFFF:FFFFFFFFFFFFFFFFFFF
@FS10000125:23:BPA73012-1407:1:1101:6930:1440 1:N:0:16
GAAGTAGTAACTTCGTCGAGTACGCTCAAAAGAAAAGATCGCAAG
+
FFF:FFF:,F:,F:F,F:F,FFF:F,F:F:,F:F:,,FFFF,F,,
@FS10000125:23:BPA73012-1407:1:1101:7270:1440 1:N:0:16
GGGGTGGAAACTTCGTCGAGTACGCTCAAGAATTCAGATCGGAAG
+
FFFFFFFFFFF:,FF:FFFFFFFFF,FFFFFFFFFFFFFFFFFFF
@FS10000125:23:BPA73012-1407:1:1101:9210:1440 1:N:0:16
GGGGTGGAAACTTCGTCGAGTACGCTCAATAAAAGAGATCGGAAG
+
FFFFFFFFFF:::FF:FFFFFFFFF,FFFFFFFFFFFFFFFFFFF
@FS10000125:23:BPA73012-1407:1:1101:9590:1440 1:N:0:16
GGGGTGACAACTTCGTCGAGTACGCTCAACTATCTAGATCGGAAG
+
F,:FFFFFFF:,:FF:FFF,FFFFF,FFFFFFFFFFFFFFFF:FF
@FS10000125:23:BPA73012-1407:1:1101:9720:1440 1:N:0:16
GGGGTACTAACTTCGTCGAGTACGCTCAAGTGATAAGATCGGATG
+
F,,F,:FFF::FFF:FF:,,F:FFF:FF:FFFFF:,FFF:F:F,,
@FS10000125:23:BPA73012-1407:1:1101:10010:1440 1:N:0:16
GGGGCTCGAACTTCGTCGAGTACGCTCAACTTCCAAGATCGGAAG
+
FFFFFFF,FFFF:FFFFFFFFFFFF:FFF,F,,:,FFFFFFFFFF
@FS10000125:23:BPA73012-1407:1:1101:10320:1440 1:N:0:16
GGGGGACTTCGTCGAGTACCCTCAATGGAAAAGATCGGAAGAGCA
+
FFFFFFFFFFF,FFFFFF,,FFFFFFFFFFFFFFF,FFFFFFF,,
@FS10000125:23:BPA73012-1407:1:1101:10340:1440 1:N:0:16
GGGGAACTTCGTCGAGTACGCTCAAAGGCCAAGATCGGAAGAGCA
+
FFFFFFFFFFF,:FFFFF,,FFFFFFFFFFFFFFF,FFFFFFF,:
@FS10000125:23:BPA73012-1407:1:1101:11330:1440 1:N:0:16
GGGGGTCAAACTTCGTCGAGTACGCTCAATTTAGAAGATCGGAAG
+
FFFFFFFFFF:,:FF:FFFFFFFFF,FFFFFFFFFFFFFFFFFFF
@FS10000125:23:BPA73012-1407:1:1101:13520:1440 1:N:0:16
GGGGATGGAACTTCGTCGAGTACGCTCAACTGAAAAGATCGGAAG
+
FFFFFFFFFFF,FFF:FFFFFFFFF,FFFFFFFFFFFFFFFFFFF
@FS10000125:23:BPA73012-1407:1:1101:14230:1440 1:N:0:16
GGGGCAGGAACTTCGTCGAGTACGCTCAAAAGTAGAGATCGGAAG
+
FFFFFFFFFF:::FF:FFFFFFFFF,FFFFFFFFFFFFFFFFFFF
@FS10000125:23:BPA73012-1407:1:1101:14260:1440 1:N:0:16
GGGGAACTTCGTCGAGTACGCTCAAATCATGAGATCGGAAGAGCA
+
FFFFFFFFFFF::FFFFF,,FFFFFFF:FFFFFFF:FFFFFFF,F
@FS10000125:23:BPA73012-1407:1:1101:14990:1440 1:N:0:16
GGGGCTACAACTTCGTCGAGTACGCTCAAAGGTATAGATCGGAAG
+
F,,FFFFFFFF,:FF,FF:,FFFFF,FFFFFFFFFFFFFFFF:FF
@FS10000125:23:BPA73012-1407:1:1101:15600:1440 1:N:0:16
GGGGTCGCAACTTCGTCGAGTACGCTCAACAGTTCAGATCGGAAG
+
F,,FFFFFFFF:,FF:FFFFFFFFF:FFFFFFFFFFFFFFFFFFF
@FS10000125:23:BPA73012-1407:1:1101:15920:1440 1:N:0:16
GGGGTGTTAACTTCGTCGAGTACGCTCAAACCGTAAGATCGGAAG
+
FFFFF,FFFFF,:FF:FFFFFFFFF,FFFFFFFFFFFFFFFFFFF
@FS10000125:23:BPA73012-1407:1:1101:16460:1440 1:N:0:16
GGGGATGCAACTTCGTCGAGTACGCTCAAGACAAGAGATCGGAAG
+
FFFFFFFFFFF::FF:FFFFFFFFF,FFFFFFFFFFFFFFFFFFF
@FS10000125:23:BPA73012-1407:1:1101:1130:1450 1:N:0:16
GGGAGGGAACTTCGTCGAGTACGCTCAAACGAACAGATCGGTAGA
+
:,FFF,:FFFFFF:FFF:FFFF:FFFF,FFFFFFF:F,FF::F,,
@FS10000125:23:BPA73012-1407:1:1101:1780:1450 1:N:0:16
GGGGGTAGAACTTCGTCGAGTACGCTCAAGCAATTAGATCGGAAG
+
FFFFFFFFFF:,:FF:FFFFFFFFF:FFFFFFFFFFFFFFFFFFF
@FS10000125:23:BPA73012-1407:1:1101:1890:1450 1:N:0:16
GGGAGCAAGAACTTCGTCGAGTACGCTCAACTCATAAGATCGGAA
+
FFFFFFFFFFF::,FFF:FFFF:FFFF:FFFFFFFFFFFF,FFFF
@FS10000125:23:BPA73012-1407:1:1101:2050:1450 1:N:0:16
GGGGTTCAACTTCGTCGAGTACGCTCAAAATGACAGATCGGAAGA
+
FFFFFFFFFF:,FFFFFFFFFFFFFFF:FFFFFFFFFFFFFFFFF
@FS10000125:23:BPA73012-1407:1:1101:2180:1450 1:N:0:16
GGAGGCTGAACCTTCGTCGAGTACGCTCAAAGGTTAGATCGGAAG
+
F,,F:F:FFFF:,,FFF,FFFF,FFFF:FFFFFFFFFFFFF::FF
@FS10000125:23:BPA73012-1407:1:1101:2770:1450 1:N:0:16
GGGGCACAACTTCGTCGAGTACGCTCAATATAGTAGATCGGAAGA
+
FFFFFFFFFFF:FFFFFFFFFFFFFFF:FFFFFFFFF:FFFFFFF
@FS10000125:23:BPA73012-1407:1:1101:3620:1450 1:N:0:16
GGGGGGCCAAGTTCGTCGAGTACGCTCAAAACTAGAGATCGGAAG
+
FFFFFFFFFFF,:FF:FFFFFFFFF,FFFFFFFFFFFFFFFFFFF
@FS10000125:23:BPA73012-1407:1:1101:4190:1450 1:N:0:16
GGGTAGGAACTTCGTCGAGTACGCTCAATACGTGAGATCGGAAGA
+
F,,FFFFFFFF:FFFFFFFFFFFFFFF:FFFFFFFFFFFFFFFFF
@FS10000125:23:BPA73012-1407:1:1101:4360:1450 1:N:0:16
GGGGGCAAAACTTCGTCGAGTACGCTCAAAGTAGTAGATCGGAAG
+
FFFFFFFFFF:,,FF:FFFFFFFFF,FFFFFFFFFFFFFFFFFFF
@FS10000125:23:BPA73012-1407:1:1101:4700:1450 1:N:0:16
GGGGGCGAAACTTCGTCGAGTACGCTCAAACATAAAGATCGGAAG
+
FFFFFFFFFF::,FF:FFFFFFFFF,FFFFFFFFFFFFFFFFFFF
@FS10000125:23:BPA73012-1407:1:1101:4810:1450 1:N:0:16
GGGGTTACAACTTTCGAGTACGCTCAAAAGTGGAGATCGGAAGAG
+
FFFFFFFFFF,,,:FFFF:FFFFFFFF,FFFFFFFF,FFF,FFFF
@FS10000125:23:BPA73012-1407:1:1101:5190:1450 1:N:0:16
GGGAACTTCGTCGAGTACGCTCAATCAGTTAGATCGGAAGAGCAC
+
FF,FFFFFFF,FF,F:F,F:FF:F:FF,FFFFFFFFFFFF,F,F,
@FS10000125:23:BPA73012-1407:1:1101:5200:1450 1:N:0:16
GGGGGACAAACTTCGTCGAGTACGCTCAATGTTGAAGATCGGAAG
+
FFFFFFFFFF,,:FF:FFFFFFFFF,FFFFFFFFFFFFFFFFFFF
@FS10000125:23:BPA73012-1407:1:1101:5370:1450 1:N:0:16
GGGGAGGAAACTTCGTCGAGTACGCTCAAGGTATCAGATCGGAAG
+
FF,FFFFFFF:,:FF:FFFFFFFFF,FFFFFFFFFFFFFFFFFFF
@FS10000125:23:BPA73012-1407:1:1101:5730:1450 1:N:0:16
GGGGACAAACTTCGTCGAGTACGCTCAATAAACAAGATCGGAAGA
+
FF:FFFFFFF:,FFFFFFFFFFFFFFF:FFFFFFFFFFFFFFFFF
@FS10000125:23:BPA73012-1407:1:1101:6130:1450 1:N:0:16
GGGGGGTCAATTCGTCGAGTACGCTCAAAGAACAAGATCGGAAGA
+
FFFF,FFFFFFFFFFFFFFFFFFFFFFF:FFFFFFFFFFFFFFFF
@FS10000125:23:BPA73012-1407:1:1101:6870:1450 1:N:0:16
GGGGCTTCAACTTCGTCGAGTACGCTCAAACCGAGAGATCGGAAG
+
F,,FFFFFFF:,:FF,FFFFFFFFF,FFFFFFFFFFFFFFFFFFF
@FS10000125:23:BPA73012-1407:1:1101:7550:1450 1:N:0:16
GGGGTACTAGCTTCGTCGAGTACGCTCAAAAAAGCAGATCGGAAG
+
F::FFFFFFF:,:FF,FFFFFFFFF,FFFFFFFFFFFFFFFFFFF
@FS10000125:23:BPA73012-1407:1:1101:7790:1450 1:N:0:16
GGGGTTCAACTTCGTCGAGTACGCTCAACTGTGTAGATCGGAAGA
+
FF:FFFFFFF::FFFFFFFFFFFFFFFFFFFFFFFFFFFFFFFFF
@FS10000125:23:BPA73012-1407:1:1101:7870:1450 1:N:0:16
GGGGATGGATCTTCGTCGAGTACGCTCAATTCAGAAGATCGGAAG
+
FFFFFFFFFFF::FF:FFFFFFFFF,FFFFFFFFFFFFFFFFFFF
@FS10000125:23:BPA73012-1407:1:1101:9160:1450 1:N:0:16
GGGGCTCGAACTTCGTCGAGTACGCTCAACGAGTAAGATCGGAAG
+
FFFFFFFFFF,F:FF:FFFFFFFFF,FFFFFFFFFFFFFFFFFFF
@FS10000125:23:BPA73012-1407:1:1101:9500:1450 1:N:0:16
GGGGACCGAACTTCGTCGAGTACGCTCAATCTAGTAGATCGGAAG
+
FFFFFFFFFFF::FFFFFFFFFFFF:FFFFFFFFFFFFFFFFFFF
@FS10000125:23:BPA73012-1407:1:1101:9620:1450 1:N:0:16
GGGGCCATAACTTCGTCGAGTACGCTCAATCTCATAGATCGGAAG
+
FFFFFFFFFFF,,FF:FFFFFFFFF,FFFFFFFFFFFFFFFFFFF
@FS10000125:23:BPA73012-1407:1:1101:9750:1450 1:N:0:16
GGGGTGTAAACTTCGTCGAGTACGCTCAATGCGCCAGATCGGAAG
+
F:FFFFFFFFF:,FF:FFFFFFFFF,FFFFFFFFFFFFFFFFFFF
@FS10000125:23:BPA73012-1407:1:1101:9780:1450 1:N:0:16
GGGGGCCCAACTTCGTCGAGTACGCTCAAGCAGTAAGATCGGAAG
+
FFFFFFFFFF::,FF:FFFFFFFFF:FFFFFFFFFFFFFFFFFFF
@FS10000125:23:BPA73012-1407:1:1101:9880:1450 1:N:0:16
GGGGGATAAACTTCGTCGAGTACGCTCAAAGGCCCAGATCGGAAG
+
FFFFFFFFFFF::FF:FFFFFFFFF,FFFFFFFFFFFFFFFFFFF
@FS10000125:23:BPA73012-1407:1:1101:10020:1450 1:N:0:16
GGGTGGTAACTTCGTCGAGTACGCTCAACTGTCGAGATCGGAAGA
+
FFFFFFFFFF:FFFFFFFFFFFFFFFF:FFFFFFFFFFFFFFFFF
@FS10000125:23:BPA73012-1407:1:1101:10180:1450 1:N:0:16
GGGGGAACAACTTCGTCGAGTACGCTCAACTAGGGAGATCGGAAG
+
FFFFFFFFFF:,:FF,FFFFFFFFF,FFFFFFFFFFFFFFFFFFF
@FS10000125:23:BPA73012-1407:1:1101:10620:1450 1:N:0:16
GGGGTTCTAACTTCGTCGAGTACGCTCAAAAACACAGATCCGGAA
+
FFFFFFFFFF:,,FF,FFFFFFFFF,FFFFFFFFFFFFFF,FFFF
@FS10000125:23:BPA73012-1407:1:1101:11160:1450 1:N:0:16
GGGGGCTGAACTTCGTCGAGTACGCTCAATAAAACAGATCGGAAG
+
FFFFFFFFFF:,,FF:FFFFFFFFF,FFFFFFFFFFFFFFFFFFF
@FS10000125:23:BPA73012-1407:1:1101:12120:1450 1:N:0:16
GGGATGAACTTCGTCGAGTACGCTCAAGTGTCGAGATCGGAAGAG
+
F:,:FFFFFF,FF:FFFF:FFFFFFFFFFFFFFFFF,FFF,FFFF
@FS10000125:23:BPA73012-1407:1:1101:12320:1450 1:N:0:16
GGGGGCGGAACTTCGTCGAGTACGCTCAAGATTCAAGATCGGAAG
+
F:,F,FFFFFF::FF:FFF,FFFFF:FFFFFFFFFFFFFFFFFFF
@FS10000125:23:BPA73012-1407:1:1101:13000:1450 1:N:0:16
GGGGAACTTCGTCGAGTACGCTCAATCACATAGATCGGAAGAGCA
+
FF:FFFFFFFF,FFFFFF,,FFFFF:FFFFFFFFF,FFFFFFF,,
@FS10000125:23:BPA73012-1407:1:1101:1040:1460 1:N:0:16
GGGGAGGCAACTTCGTCGAGTACGCTCAAAATCATAGATCGGAAG
+
FFF:FF,:F::FFF,FF,F::,F,:F:FF:FFF:FF,::FF:FF,
@FS10000125:23:BPA73012-1407:1:1101:1150:1460 1:N:0:16
GGGGAGTTAACTTCGTCGAGTACGCTCAAAATAGGAGATCGGAAG
+
FFFFFFFFFFF::FF:FFFFFFFFF,FFFFFFFFFFFFFFFFFFF
@FS10000125:23:BPA73012-1407:1:1101:1240:1460 1:N:0:16
GGGTGGCACAACTTCGTCGAGTACGCTCAAAAGTCAAGATCGGAA
+
FFFFFFFFFFFF::FFF:FFFF:FFFF:FFFFFFFFFFFF,FFFF
@FS10000125:23:BPA73012-1407:1:1101:1450:1460 1:N:0:16
GGGGGGACAACTTCGTCGAGTACGCTCAATCAAGGAGATCGGAAG
+
FFFFFFFFFFF::FF:FFFFFFFFF:FFFFFFFFFFFFFFFFFFF
@FS10000125:23:BPA73012-1407:1:1101:1630:1460 1:N:0:16
GGGGGCTTAACTTCGTCGAGTACGCTCAATCGAATAGATCGGAAG
+
FFFFFFFFFFF::FF:FFFFFFFFF,FFFFFFFFFFFFFFFFFFF
@FS10000125:23:BPA73012-1407:1:1101:2000:1460 1:N:0:16
GGGGTGGAAACGTTGTCGAGTACGCTCAAAACTTTAGATCGGAAG
+
FFFFFFFFFFFF,:FFFFFFFFFFF,FFFFFFFFFFFFFFFF:FF
@FS10000125:23:BPA73012-1407:1:1101:2030:1460 1:N:0:16
GGGGAGAAAACTTCGTCGAGTACGCTCAACTATATAGATCGGAAG
+
FFFFFFFFFFF::FFFFFFFFFFFF:FFFFFFFFFFFFFFFFFFF
@FS10000125:23:BPA73012-1407:1:1101:2330:1460 1:N:0:16
GGGGTCTAACTTCGTCGAGTACGCTCAAACCTGTAGATCGGAAGA
+
FF,FFFFFFF:,FFFFFFFFFFFFFFF:FFFFFFFFFFFFFFFFF
@FS10000125:23:BPA73012-1407:1:1101:2810:1460 1:N:0:16
GGGGATGCAACTTCGTCGAGTACGCTCAAGATCCAAGATCGGAAG
+
FF:FFFFFFF:,:FF:FFFFFFFFF,FFFFFFFFFFFFFFFFFFF
@FS10000125:23:BPA73012-1407:1:1101:3310:1460 1:N:0:16
GGGGCCATAACTTCGTCGAGTACGCTCAATTTGACAGATCGGAAG
+
FF:FFFFFFF,,:FF:FFFFFFFFF,FFFFFFFFFFFFFFFFFFF
@FS10000125:23:BPA73012-1407:1:1101:3340:1460 1:N:0:16
GGGGGTTAAACTTGTCGAGTACGCTCAATACTACAGATCGGAAGA
+
FFFF:FFFFFFF:FFFFFFFFFFFFFF:FFFFFFFFFFFFFFFFF
@FS10000125:23:BPA73012-1407:1:1101:3410:1460 1:N:0:16
GGGAATGAACTTCGTCGAGTACGCTCAATCTTTTAGATCGGAAGA
+
FFF,FFFFFF:::FFFFFFFFFFFFFF,FFFFFFFFFFFFFFFFF
@FS10000125:23:BPA73012-1407:1:1101:4300:1460 1:N:0:16
GGGGGGTTAACTTCGTCGAGTACGCTCAAGTGTGAAGATCGGAAG
+
FFFFFFFFFF,,:FF:FFFFFFFFF,FFFFFFFFFFFFFFFFFFF
@FS10000125:23:BPA73012-1407:1:1101:5020:1460 1:N:0:16
GGGGAAGGAACTTCGTCGAGTACGCTCAAGGTTATAGATCGGAAG
+
FFFFFFFFFF,,,FF,FFFFFFFFF,FFFFFFFFFFFFFFFFFFF
@FS10000125:23:BPA73012-1407:1:1101:5340:1460 1:N:0:16
GGGGCTACAACTTCGTCGAGTACGCTCAACGGGTAAGATCGGAAG
+
FFFFFFFFFF:,:FF:FFFFFFFFF,FFFFFFFFFFFFFFFFFFF
@FS10000125:23:BPA73012-1407:1:1101:6040:1460 1:N:0:16
GGGGGCCGAACTTCGTCGAGTACGCTCAAGATTGAAGATCGGAAG
+
F:,FFF,,FF:,,FF:FFFFFFFFF,FFF,,F,,FFFFFFFFFFF
@FS10000125:23:BPA73012-1407:1:1101:6410:1460 1:N:0:16
GGGGGGGAACTTCGTCGAGTACGCTCAAATACAGAGATCGGAAGA
+
F::FFFFFFF::FFFFFFFFFFFFFFFFFFFFFFFFFFFFFFFFF
@FS10000125:23:BPA73012-1407:1:1101:6830:1460 1:N:0:16
GGGGGCTAACTTCGTCGAGTACGCTCAAAACTTCAGATCGGAAGA
+
FFFFFFFFFF:,FFFFFFFFFFFFFFF:FFFFFFFFFFFFFFFFF
@FS10000125:23:BPA73012-1407:1:1101:7010:1460 1:N:0:16
GGGGGACAACTTCGTCGAGTACGCTCAAAAGTTGAGATCGGAAGA
+
FFFFFFFFFF,,FFFFFFFFFFFFFFF,FFFFFFFFFFFFFFFFF
@FS10000125:23:BPA73012-1407:1:1101:7250:1460 1:N:0:16
GGGGGAAAAACTTCGTCGAGTACGCTCAAGATAACAGATCGGAAG
+
FFFFFFFFFF:::FF:FFFFFFFFF,FFFFFFFFFFFFFFFFFFF
@FS10000125:23:BPA73012-1407:1:1101:7390:1460 1:N:0:16
GGGGAACTTCGTCGAGTACGCTCAAGTAATGAGATCGGAAGAGCA
+
FF:FFFF,FF:,FF:FFF:::FF,FFF:FF::FFFF::,FFFF,:
@FS10000125:23:BPA73012-1407:1:1101:7420:1460 1:N:0:16
GGGAACAACTTCGTCGAGTACGCTCAAATTAATAGATCGGAAGAG
+
FFFFFFFFFF,FF:FFFF:FFFFFFF:,FFFFFFFF,FFF:FFFF
@FS10000125:23:BPA73012-1407:1:1101:7670:1460 1:N:0:16
GGGGGCTAAACTTCGTCGAGTACGCTCAAAAACACAGATCGGAAG
+
FFFFFFFFFFF,:FF:FFFFFFFFF,FFFFFFFFFFFFFFFFFFF
@FS10000125:23:BPA73012-1407:1:1101:8020:1460 1:N:0:16
GGGGAAACTTCGTCGAGTACGCTCAAGTAAACAGATCGGAAGAGC
+
FFFFFFFFFFFF,FFFF:FFFF,FFFF,FFFFFFF:,FFFFFFF:
@FS10000125:23:BPA73012-1407:1:1101:8040:1460 1:N:0:16
GGGGAAACTTCGTCGAGTACGCTCAAGTAAACAGATCGGAAGAGC
+
FFFFFFFFFF:F,FFFF:FFFF,FFFF,FFFFFFF:,FFFFFFF,
@FS10000125:23:BPA73012-1407:1:1101:8130:1460 1:N:0:16
GGGGGCTAAAACTTCGTCGAGTACGCTCAAATCACTAGATCGGAA
+
FFFF,FFFFF:F:FFFF:,F:F,F:FFFF,FF:FFFFF:::FFFF
@FS10000125:23:BPA73012-1407:1:1101:8250:1460 1:N:0:16
GGGGCGGCAACTTCGTCGAGTACGCTCAACTATATGAGATCGGAA
+
FF,FFFFFFF:::FF:FFFFFFFFF,FFFFFFFFFFFFFF,FFFF
@FS10000125:23:BPA73012-1407:1:1101:9730:1460 1:N:0:16
GGGGGGCCAACTTCGTCGAGTACGCTCAACCGAACAGATCGGAAG
+
FFFFFFFFFF:::FF:FFFFFFFFF,FFFFFFFFFFFFFFFFFFF
@FS10000125:23:BPA73012-1407:1:1101:10240:1460 1:N:0:16
GGGGTGGAACTTCGTCGAGTACGCTCAATGACACAGATCGGAAGA
+
FFFFFFFFFF,,FFFFFFFFFFFFFFF,FFFFFFFFFFFFFFFFF
@FS10000125:23:BPA73012-1407:1:1101:11600:1460 1:N:0:16
GGGGGTCGAACTTCGTCGAGTACGCTCAATAGACAAGATCGGAAG
+
FF:FFFFFFF,,,FF,FFFFFFFFF,FFFFFFFFFFFFFFFFFFF
@FS10000125:23:BPA73012-1407:1:1101:11730:1460 1:N:0:16
GGGGAGATAACTTCGTCGAGTACGCTCAACTTAAAAGATCGGAAG
+
FFFF:,FFFFF:FFFFFFF,FFFFFFFFFFFF,FFFFFFFFFFFF
@FS10000125:23:BPA73012-1407:1:1101:12150:1460 1:N:0:16
GGGGCAGGAACTTCGTCGAGTACGCTCAAGATTTTAGATCGGAAG
+
::,FFFFFFFF,,FF,FFFFFFFFF,FFFFFFFFFFFFFFFFFFF
@FS10000125:23:BPA73012-1407:1:1101:12820:1460 1:N:0:16
GGGGGGCCAACTTCGTCGAGTACGCTCAACCGAACAGATCGGAAG
+
FFFFFFFFFF,,,FF:FFFFFFFFF,FFFFFFFFFFFFFFFFFFF
@FS10000125:23:BPA73012-1407:1:1101:13070:1460 1:N:0:16
GGGGGCTGAACTTCGTCGAGTACGCTCAAGGTATTAGATCGGAAG
+
F,,FFFFFFFF::FF:FFFFFFFFF,FFFFFFFFFFFFFFFFFFF
@FS10000125:23:BPA73012-1407:1:1101:13470:1460 1:N:0:16
GGGGGTTAAACTTCGTCGAGTACGCTCAAGATATCAGATCGGAAG
+
:,,FFFFFFFF::FF:FFFFFFFFF,FFFFFFFFFFFFFFFFFFF
@FS10000125:23:BPA73012-1407:1:1101:14490:1460 1:N:0:16
GGGCACAACTTCGTCGAGTACGCTCAAAATTATAGATTGGAAGAG
+
FFFF,:,F:FFFF:FFFF:F::FF:FF:::F::F:FF,FF:FFF,
@FS10000125:23:BPA73012-1407:1:1101:14590:1460 1:N:0:16
GGGGTGTAACTTCGTCGAGTACGCTCAATCCCGCAGATCGGAAGA
+
F,,FFFFFFF,:FFFFFFFFFFFFFFFFFFFFFFFFFFFFFFFFF
@FS10000125:23:BPA73012-1407:1:1101:14620:1460 1:N:0:16
GGGGACTTCGTCGAGTACGCTCAAGTATTTAGATCGGAAGAGCAC
+
FFFFFFFFFF,FF:F,F,FFFFFFF,,,FFFFFFFFFFFF:F,F,
@FS10000125:23:BPA73012-1407:1:1101:14980:1460 1:N:0:16
GGGGTTGAACTTCGTCGAGTAGCTCAACCAAGTAGATCGGAAGAG
+
FFFFFFFFFF,:FFFFFFFFFFFFFFF,FFFFFFFF,,FF,FFFF
@FS10000125:23:BPA73012-1407:1:1101:15050:1460 1:N:0:16
GGGGCTCAAACTTCGTCGAGTACGCTCAATTATGTAGATCGGAAG
+
FFFFFFFFFFF:,FF,FFFFFFFFF,FFFFFFFFFFFFFFFFFFF
@FS10000125:23:BPA73012-1407:1:1101:16050:1460 1:N:0:16
GGGGCAACAACTTCGTCGAGTACGCTCAATCAAAGAGATCGGAAG
+
F,,FFFF,FFFF:FF:FFFFFFFFF,FFFFF,,F,FFFFFFFFFF
@FS10000125:23:BPA73012-1407:1:1101:16360:1460 1:N:0:16
GGGGTCATAACTTCGTCGAGTACGCTCAAAGTCATAGATCGGAAG
+
FFFFFFFFFFF:,FF:FFFFFFFFF,FFFFFFFFFFFFFFFFFFF
@FS10000125:23:BPA73012-1407:1:1101:1050:1470 1:N:0:16
GGGGCAGAAACTTCGTCGAGTACGCTCAATATATGAGATCGGAAG
+
FFFFFFFFFFFF:FFFFFFFFFFFF:FFFFFFFFFFFFFFFFFFF
@FS10000125:23:BPA73012-1407:1:1101:1250:1470 1:N:0:16
GGGGGGAAACTTCGTCGAGTACGCTCAAGAAAGTAGATCGGAAGA
+
FFFFFFFFFF::FFFFFFFFFFFFFFFFFFFFFFFFFFFFFFFFF
@FS10000125:23:BPA73012-1407:1:1101:2170:1470 1:N:0:16
GGCGGGGGAACTTCGTCGAGTACGCTCAAGAGTAGAGATCGGAAG
+
F:,FFFFFFFFF::F:FFFFFFFFF:FFFFFFFFFFFFFFFFFFF
@FS10000125:23:BPA73012-1407:1:1101:2460:1470 1:N:0:16
GGGGCTGTAACTTCGTCGAGTACGCTCAAGCCAAGAGATCGGAAG
+
FFFFFFFFFF:,,FF:FFFFFFFFF,FFFFFFFFFFFFFFFFFFF
@FS10000125:23:BPA73012-1407:1:1101:2960:1470 1:N:0:16
GGGGTGGCAACTTCGTCGAGTACGCTCAATGGGTAAGATCGGAAG
+
F:,FFFFFFF:::FFFFFFFFFFFF,FFFFFFFFFFFFFFFFFFF
@FS10000125:23:BPA73012-1407:1:1101:3010:1470 1:N:0:16
GGGGGCGCAAACTTCGTCGAGTACGCTCAAATTATAAGATCGGAA
+
FFFFFFFFFFF:,:FFF:FFFF:FF:F:FFFFFFFFFFFF,FFFF
@FS10000125:23:BPA73012-1407:1:1101:3020:1470 1:N:0:16
GGGGGCCCAACTTCGTCGAGTACGCTCAATGATTCAGATCGGAAG
+
FFFF,FFFFF,,,,FFF,:,FFFFF,F:FFFFFFFFFFFF,F,F:
@FS10000125:23:BPA73012-1407:1:1101:3330:1470 1:N:0:16
GGGTCCAAACTTCGTCGAGTACGCTCAAGTTGGAAGATCGGAAGA
+
FFF:F,:FFFFFFFFFFFFFFFFFFFFF::F,,FFFFFFFFFFFF
@FS10000125:23:BPA73012-1407:1:1101:3390:1470 1:N:0:16
GGGGGTGAAACTTCGTCGAGTACGCTCAAGTCGATAGATCGGAAG
+
FF,FFFFFFF:::FF:FFFFFFFFF,FFFFFFFFFFFFFFFFFFF
@FS10000125:23:BPA73012-1407:1:1101:3850:1470 1:N:0:16
GGGGCACAACTTCGTCGAGTACGCTCAACAATACAGATCGGAAGA
+
F,,FFFFFFF::FFFFFFFFFFFFFFFFFFFFFFFFFFFFFFFFF
@FS10000125:23:BPA73012-1407:1:1101:4300:1470 1:N:0:16
GGGGGCAGAACTTCGTCGAGTACGCTCAATTGCCTAGATCGGAAG
+
FFFFFFFFFF,,:FF:FFFFFFFFF,FFFFFFFFFFFFFFFFFFF
@FS10000125:23:BPA73012-1407:1:1101:4350:1470 1:N:0:16
GGGGAGGGAACTTCGTCGAGTACGCTCAAGCATTCAGATCGGAAG
+
FF,FFFFFFFF,,FF,FFFFFFFFF:FFFFFFFFFFFFFFFFFFF
@FS10000125:23:BPA73012-1407:1:1101:4480:1470 1:N:0:16
GGGGACCTAACTTCGTCGAGTACGCTCAACAATCTAGATCGGAAG
+
FFFFFFFFFF,,:FF:FFFFFFFFF,FFFFFFFFFFFFFFFFFFF
@FS10000125:23:BPA73012-1407:1:1101:4670:1470 1:N:0:16
GGAGCATGAACTTCGTCGAGTACGCTCAAAAAATGAGATCGGAAG
+
F,,F,F:,FFFFFF,FF:F:F,F:FFFFFFFF:FFFFFFFF:FF,
@FS10000125:23:BPA73012-1407:1:1101:5580:1470 1:N:0:16
GGGGGCGAAACTTCGTCGAGTACGCTCAAATTGACAGATCGGAAG
+
FFFFFFFFFFF:FFF:FFFFFFFFF,FFFFFFFFFFFFFFFFFFF
@FS10000125:23:BPA73012-1407:1:1101:5700:1470 1:N:0:16
GGGGCGCTAACTTCGTCGAGTACGCTCAAAGTTACAGATCGGAAG
+
FFFFFFFFFF:,,FF:FFFFFFFFF,FFFFFFFFFFFFFFFFFFF
@FS10000125:23:BPA73012-1407:1:1101:5750:1470 1:N:0:16
GGCGCAGCAACTTCGTCGAGTACGCTCAAACGTCTAGATCGGAAG
+
F,,FFFFFFFF::FF:FFFFFFFFF,FFFFFFFFFFFFFFFFFFF
@FS10000125:23:BPA73012-1407:1:1101:6400:1470 1:N:0:16
GGGGTGTAAACTTCGTCGAGTACGCTCAAGATAGTAGATCGGAAG
+
FFFFFFFFFF:,:FF:FFFFFFFFF,FFFFFFFFFFFFFFFFFFF
@FS10000125:23:BPA73012-1407:1:1101:6410:1470 1:N:0:16
GGGGCCATAACTTCGTCGAGTACGCTCAATTCAACAGATCGGAAG
+
FFFFFFFFFFF:FFFFFFFFFFFFFFFFFFFFFFFFFFFFFFFFF
@FS10000125:23:BPA73012-1407:1:1101:6430:1470 1:N:0:16
GGGGCATGAACTTCGTCGAGTACGCTCAAGGGGTAAGATCGGAAG
+
F:,FFFFFFF:,:FF:FFFFFFFFF,FFFFFFFFFFFFFFFFFFF
@FS10000125:23:BPA73012-1407:1:1101:6720:1470 1:N:0:16
GGGGCAAAACTTCGTCGAGTACGCTCAAAAAACTAGATCGGAAGA
+
F:,FFFFFFF::FFFFFFFFFFFFFFF:FFFFFFFFFFFFFFFFF
@FS10000125:23:BPA73012-1407:1:1101:6910:1470 1:N:0:16
GGGGGGTTAACTTCGTCGAGTACGCTCAACTCTAGAGATCGGAAG
+
F::FF,F,F:FF::F:FF:FFFFFF,FFF,,,,:FFFFFFFFFFF
@FS10000125:23:BPA73012-1407:1:1101:7190:1470 1:N:0:16
GGGGTGTGAACTTCGTCGAGTACGCTCAATTGTAGAGATCGGAAG
+
FF:FFFFFFF:,:FF,FFFFFFFFF,FFFFFFFFFFFFFFFFFFF
@FS10000125:23:BPA73012-1407:1:1101:7810:1470 1:N:0:16
GGGGGACCAACTTCGTCGAGTACGCTCAAACGTTAAGATCGGAAG
+
FFFFFFFFFF:,:FF:FFFFFFFFF:FFFFFFFFFFFFFFFFFFF
@FS10000125:23:BPA73012-1407:1:1101:7940:1470 1:N:0:16
GGGGGAAGAACTTCGTCGAGTACGCTCAATGACTTAGATCGGAAG
+
FFFFFFFFFFF,:FF:FFFFFFFFF,FFFFFFFFFFFFFFFFFFF
@FS10000125:23:BPA73012-1407:1:1101:8260:1470 1:N:0:16
GGGGTAAGAACTTCGTCGAGTACGCTCAAAAACGCAGATCGGAAG
+
FFFFFFFFFFF::FF:FFFFFFFFF,FFFFFFF,FFFFFFFFFFF
@FS10000125:23:BPA73012-1407:1:1101:8410:1470 1:N:0:16
GGGGTCGCAACTTCGTCGAGTACGCTCAAAAATAGAGATCGGAAG
+
FFFFFFFFFFF:,FF:FFFFFFFFF,FFFFFFFFFFFFFFFFFFF
@FS10000125:23:BPA73012-1407:1:1101:8580:1470 1:N:0:16
GGGGCAACAACTTCGTCGAGTACGCTCAAGTAGGAAGATCGGAAG
+
FFFFFFFFFFF,:FF:FFFFFFFFF,FFFFFFFFFFFFFFFFFFF
@FS10000125:23:BPA73012-1407:1:1101:8790:1470 1:N:0:16
GGGGTCGTAACTTCGTCGAGTACGCTCAAGTGCCTAGATCGGAAG
+
F,,FFF:FFFF::FF:FFFFFFFFF:FFFFFFFFFFFFFFFFFFF
@FS10000125:23:BPA73012-1407:1:1101:8980:1470 1:N:0:16
GGGGGAACTAACTTCGTCGAGTACGCTCAAAAGAAAAGATCGGAA
+
FFFFFFFFFF::,:FFF:FFFF:FF:F:FFFFFFFFFFFF,FFFF
@FS10000125:23:BPA73012-1407:1:1101:9820:1470 1:N:0:16
GGGGATCTAACTTCGTCGAGTACGCTCAAGACTGGAGATCGGAAG
+
FFFFFFFFFFF:,FF:FFFFFFFFF:FFFFFFFFFFFFFFFFFFF
@FS10000125:23:BPA73012-1407:1:1101:9850:1470 1:N:0:16
GGGGAGGAAACTTCGTCGAGTACGCTCAAACTGGCAGATCGGAAG
+
FFFFFFFFFFF::FF:FFFFFFFFF,FFFFFFFFFFFFFFFFFFF
@FS10000125:23:BPA73012-1407:1:1101:9880:1470 1:N:0:16
GGGGTGCAAACTTCGTCGAGTACGCTCAAAATACAAGATCGGAAG
+
F:,FFFFFFFF,,FF:FFFFFFFFF,FFFFFFFFFFFFFFFFFFF
@FS10000125:23:BPA73012-1407:1:1101:10210:1470 1:N:0:16
GGGGGGGCAACTTCGTCGAGTACGCTCAATCCAACAGATCGGAAG
+
FFFFFFFFFFF,:FF:FFFFFFFFF,FFFFFFFFFFFFFFFFFFF
@FS10000125:23:BPA73012-1407:1:1101:10300:1470 1:N:0:16
GGGGGTGCAACTTCGTCGAGTACGCTCAAAAAAATAGATCGGAAG
+
FFFFFFFFFF:,:FF,FFFFFFFFF,FFFFFFFFFFFFFFFFFFF
@FS10000125:23:BPA73012-1407:1:1101:11140:1470 1:N:0:16
GGGGAGTCAACTTCGTCGAGTACGCTCAAGATTTTAGATCGGAAG
+
FFFFFFFFFF:,,FF:FFFFFFFFF,FFFFFFFFFFFFFFFFFFF
@FS10000125:23:BPA73012-1407:1:1101:11160:1470 1:N:0:16
GGGGGCTAAACTTCTTGAGTACGCTCAACCACAGAGATCGGAAGA
+
FFFF:F::FFF:,FFFFFFFFFFFFFFFFFFFFF:FF,FFFFFFF
@FS10000125:23:BPA73012-1407:1:1101:11580:1470 1:N:0:16
GGGGCCGTAACTTCGTCGAGTACGCTCAAATCATTAGATCGGAAG
+
FFF:F:,FFFF:FFFFFFF,FFF:FFFFFFFFFFFFF:FFFFFFF
@FS10000125:23:BPA73012-1407:1:1101:11860:1470 1:N:0:16
GGGGTGCGAACTTCGTCGAGTACGCTCAATTCTTCAGATCGGAAG
+
FFFFFFFFFF:,:FF:FFFFFFFFF,FFFFFFFFFFFFFFFFFFF
@FS10000125:23:BPA73012-1407:1:1101:11890:1470 1:N:0:16
GGGACTTTAACTTCGTCGAGTACGCTCAAAACAGGAGATCGGAAG
+
FF:,FFFFFFFF,FF:FFFFFFFFF,FFFFFFFFFFFFFFFFFFF
@FS10000125:23:BPA73012-1407:1:1101:13200:1470 1:N:0:16
GGGGGTGAAACTTCGTCGAGTACGCTCAATTATTTAGATCGGAAG
+
FFFFFFFFFFF::FF:FFFFFFFFF,FFFFFFFFFFFFFFFFFFF
@FS10000125:23:BPA73012-1407:1:1101:13230:1470 1:N:0:16
GGGGTGTGAACTTCGTCGAGTACGCTCAATAAGGGAGATCGGAAG
+
F:,F,FFFFFF,:FF:FFFFFFFFF,FFFFFFFFFFFFFFFFFFF
@FS10000125:23:BPA73012-1407:1:1101:13300:1470 1:N:0:16
GGGACTGATCTTCGTCGAGTACGCTCAAAAAAGGAGATCGGAAGA
+
FFFF,,FF:,FFF:F:,FFFF:FFFF:FF:FF::FFFF:FFFFFF
@FS10000125:23:BPA73012-1407:1:1101:14330:1470 1:N:0:16
GGGGGGGGAACTTCGTCGAGTACGCTCAACAAAATAGATCGGAAG
+
FFFFFFFFFFF::FF,FFFFFFFFF,FFFFFFFFFFFFFFFFFFF
@FS10000125:23:BPA73012-1407:1:1101:14620:1470 1:N:0:16
GGGGCGGCAACTTCGTCGAGTACGCTCAAAGCCGTAGATCGGAAG
+
FFFFFFFFFF:,,FF,FFFFFFFFF,FFFFFFFFFFFFFFFFFFF
@FS10000125:23:BPA73012-1407:1:1101:14730:1470 1:N:0:16
GGGCATTAACTTGGTCGAGTACGCTCAAAAAACTAGATCGGAAGA
+
FFFFFFFFFF::,FFFFFFFFFFFFFF:FFFFFFFFFFFFFFFFF
@FS10000125:23:BPA73012-1407:1:1101:16000:1470 1:N:0:16
GGGGTGTTAACTTCGTCGAGTACGCTCAATCGTTCAGATCGGAAG
+
FFFFFFFFFFF::FF:FFFFFFFFF,FFFFFFFFFFFFFFFFFFF
@FS10000125:23:BPA73012-1407:1:1101:16380:1470 1:N:0:16
GGGGGTCAAACTTCGTCGAGTACGCTCAAGGATGCAGATCGGAAG
+
FFFFFFFFFFF,:FF:FFFFFFFFF,FFFFFFFFFFFFFFFFFFF
@FS10000125:23:BPA73012-1407:1:1101:1090:1480 1:N:0:16
GGGGGTATAACTTCGTCGAGTACGCTCAAAAAATAAGATCGGAAG
+
FFFF,FFFFFF::FFFFFFFFFFFF:FFF:,::FFFFFFFFFFFF
@FS10000125:23:BPA73012-1407:1:1101:1920:1480 1:N:0:16
GGGGCCCTAACTTCGTCGAGTACGCTCAAATCCTGAGATCGGAAG
+
FFFFFFFFFFF:FFFFFFF:FFFFF:FFFFFFFFFFFFFFFFFFF
@FS10000125:23:BPA73012-1407:1:1101:2420:1480 1:N:0:16
GGGGCAAAAACTTCGTCGAGTACGCTCAAAAACGCAGATCGGAAG
+
FFFFFFFFFF:,,FF:FFFFFFFFF,FFFFFFFFFFFFFFFFFFF
@FS10000125:23:BPA73012-1407:1:1101:2980:1480 1:N:0:16
GGGGAGGCAACTTCGTCGAGTACGCTCAACTTACTAGATCGGAAG
+
FFFFF,:FFFFFFFFFFFF,FFFFFFFFFFFFFFFFFFFFFFFFF
@FS10000125:23:BPA73012-1407:1:1101:3470:1480 1:N:0:16
GATGGGGCAACTTCGTCGAGTACGCTCTAGGGTGAAGATCGGAAG
+
F,FF,,FFFFFF::F:FF:FFFFFF,FFFFFFFFFFFFFFF:FFF
@FS10000125:23:BPA73012-1407:1:1101:4330:1480 1:N:0:16
GGGCGACAACTTCGTCGAGTACGCTCAATAGTGTAGATCGGAAGA
+
FFFFFFFFFF:,FFFFFFFFFFFFFFF:FFFFFFFFFFFFFFFFF
@FS10000125:23:BPA73012-1407:1:1101:4790:1480 1:N:0:16
GGATGGGGAAACTTCGTCGAGTACGCTCAAATTGCCAGATCGGAA
+
:,,:F:FFFFFF,:FFF,FFFF,FFFF:FFFFFFF,FFFF,FFFF
@FS10000125:23:BPA73012-1407:1:1101:4850:1480 1:N:0:16
GGGGGTGGAACTTCGTCGAGTACGCTCAAAGGAGAAGATCGGAAG
+
FFFFFFFFFF:,:FF:FFFFFFFFF,FFFFFFFFFFFFFFFFFFF
@FS10000125:23:BPA73012-1407:1:1101:5310:1480 1:N:0:16
GGTGCGGGAACTTCGTCGAGTACGCTCAATTACGGAGATCGGAAG
+
:,,FF:FFFFFF:FF:FFFFFFFFF,FFFFFFFFF:FFFF:FFFF
@FS10000125:23:BPA73012-1407:1:1101:5750:1480 1:N:0:16
GATGCAGCAACTTCGTCGAGTACGCTCAAACGTCTAGATCGGAAG
+
,,FFFFFFFFFFFFF:FF:FFFFFF:FFFFFFFFFFFFFF:FFFF
@FS10000125:23:BPA73012-1407:1:1101:5880:1480 1:N:0:16
GGGGTCAGAACTTCGTCGAGTACGCTCAATGGAACAGATCGGAAG
+
FFFFFFFFFF:,:FF,FFFFFFFFF,FFFFFFFFFFFFFFFFFFF
@FS10000125:23:BPA73012-1407:1:1101:6010:1480 1:N:0:16
GGGGCTCCAACTTCGTCGAGTACGCTCAAAGTTTCAGATCGGAAG
+
FFFFFFFFFF:,,FF,FFFFFFFFF,FFFFFFFFFFFFFFFFFFF
@FS10000125:23:BPA73012-1407:1:1101:6350:1480 1:N:0:16
GGGACGATCTTCGTCGAGTACGCTCAAAAAAAAAGATCGGAAGAG
+
F,,:F:FFFF:FF:FFFF:FFFFFFF::FFFFFFFF:FFF:FFFF
@FS10000125:23:BPA73012-1407:1:1101:6880:1480 1:N:0:16
GGGGGGATAACTTCGTCGAGTACGCTCAAAACGTTAGATCGGAAG
+
FFFFFFFFFFF,:FF:FFFFFFFFF,FFFFFFFFFFFFFFFFFFF
@FS10000125:23:BPA73012-1407:1:1101:6920:1480 1:N:0:16
GGGGTTATATCTTCGTCGAGTACGCTCAATAGGTCAGATCGGAAG
+
FFFFFFFFFFF::FF:FFFFFFFFF,FFFFFFFFFFFFFFFFFFF
@FS10000125:23:BPA73012-1407:1:1101:7170:1480 1:N:0:16
GGGGGCGGAACTTCGTCGAGTACGCTCAAGTTTTGAGATCGGAAG
+
FF:FFFFFFF:::FF:FFFFFFFFF,FFFFFFFFFFFFFFFFFFF
@FS10000125:23:BPA73012-1407:1:1101:7320:1480 1:N:0:16
GGGGCAGCAACTTCGTCGAGTACGCTCAATATTATAGATCGGAAG
+
FFFFFFFFFFF,,FF:FFFFFFFFF,FFFFFFFFFFFFFFFFFFF
@FS10000125:23:BPA73012-1407:1:1101:7510:1480 1:N:0:16
GGGAAGGAACTTCGTCGAGTACGCTCAAGATAGGAGATCGGAAGA
+
F::FFFFFFF::FFFFFFFFFFFFFFFFFFFFFFFFFFFFFFFFF
@FS10000125:23:BPA73012-1407:1:1101:9020:1480 1:N:0:16
GGGAGGCACAACTTCGTCGAGTACGCTCAAGAGGTTAGATCGGAA
+
FFFFFFFFFFFF,FFFF:FFFF:FFFF:FFFFFFF:FFFF,FFFF
@FS10000125:23:BPA73012-1407:1:1101:9150:1480 1:N:0:16
GGGGGGTTAACTTCGTCGAGTACGCTCAAAAGTATAGATCGGAAG
+
FFFFFFFFFFF,:FF:FFFFFFFFF,FFFFFFFFFFFFFFFFFFF
@FS10000125:23:BPA73012-1407:1:1101:9620:1480 1:N:0:16
GGGGGCCCAACTTCGTCGAGTACGCTCAAAGTGGAAGATCGGAAG
+
FFFFFFFFFF::::FFF,:,FFFFF:F:::FFFFF:FFFF,F,FF
@FS10000125:23:BPA73012-1407:1:1101:11120:1480 1:N:0:16
GGGGGGATAACTTCGTCGAGTACGCTCAAGAGATAAGATCGGAAG
+
F::FFFFFFFF,:FF:FFFFFFFFF,FFFFFFFFFFFFFFFFFFF
@FS10000125:23:BPA73012-1407:1:1101:12020:1480 1:N:0:16
GGGGAGGCAACTTCGTCGAGTACGCTCAAAACAGAAGATCGGAAG
+
FFFFFFFFFFF:,FF:FFFFFFFFF:FFFFFFFFFFFFFFFFFFF
@FS10000125:23:BPA73012-1407:1:1101:12210:1480 1:N:0:16
GGGGCACAAACTTCGTCGAGTACGCTCAAAACCGGAGATCGGAAG
+
FF:FFFFFFFF,,FF,FFFFFFFFF,FFFFFFFFFFFFFFFFFFF
@FS10000125:23:BPA73012-1407:1:1101:12480:1480 1:N:0:16
GGGGATACAACTTCGTCGAGTACGCTCAATCCTAAAGATCGGAAG
+
:,,FFFFFFFF,,FF,FFFFFFFFF,FFFFFFFFFFFFFFFFFFF
@FS10000125:23:BPA73012-1407:1:1101:13160:1480 1:N:0:16
GGGGCGCTAACTTCGTCGAGTACGCTCAACCATTGAGATCGGAAG
+
F:,FFFFFFFF::FF:FFFFFFFFF,FFFFFFFFFFFFFFFFFFF
@FS10000125:23:BPA73012-1407:1:1101:13330:1480 1:N:0:16
GGGGGACAAACTTCGTCGAGTACGCTCAATAAAAGAGATCGGAAG
+
F:,FFFFFFFF,:FF:FFFFFFFFF,FFFFFFFFFFFFFFFFFFF
@FS10000125:23:BPA73012-1407:1:1101:13490:1480 1:N:0:16
GGGGGCTAAACTTCGTCGAGTACGCTCAATTTTGTAGATCGGAAG
+
FFFFFFFFFFF,:FF,FFFFFFFFF,FFFFFFFFFFFFFFFFFFF
@FS10000125:23:BPA73012-1407:1:1101:13700:1480 1:N:0:16
GGGGGGGCCAACTTCGTCGAGTACGCTCAACGCTGAAGATCGGAA
+
FFFFFFFFFF::,FFFF:FFFF,FFFF:FFFFFFFFFFFF:FFFF
@FS10000125:23:BPA73012-1407:1:1101:13950:1480 1:N:0:16
GGGGATGGAACTTCGTCGAGTACGCTCAATTGCCAAGATCGGAAG
+
FFFFFFFFFFF::FF:FFFFFFFFF,FFFFFFFFFFFFFFFFFFF
@FS10000125:23:BPA73012-1407:1:1101:13970:1480 1:N:0:16
GGGGGGAGAACTTCGTCGAGTACGCTCAACCGGTAAGATCGGAAG
+
F:,F::FFFFF:FFF:FFFFFFFFF,FFFFFFFFFFFFFFFFFFF
@FS10000125:23:BPA73012-1407:1:1101:14060:1480 1:N:0:16
GGGGGAAAAACTTCGTCGAGTACGCTCAATTCTGTAGATCGGAAG
+
FFFFFFFFFFF::FF,FFFFFFFFF,FFFFFFFFFFFFFFFFFFF
@FS10000125:23:BPA73012-1407:1:1101:14110:1480 1:N:0:16
GGGGATAAAACTTGTGAGTACGCTCAAAGCTGGAGATCGGAAGAG
+
FFFFFFFFFFF::FFFFF,FFFFFFFFFFFFFFFFF::FF,FFFF
@FS10000125:23:BPA73012-1407:1:1101:14160:1480 1:N:0:16
GGGTCCTAACTTCGTCGAGACGCTCAATAGACAAGATCGGAAGAG
+
F,,:FFFFFF::FFFFFFFFFFFFFFF,FFFFFFFF:,FF,FFF:
@FS10000125:23:BPA73012-1407:1:1101:14340:1480 1:N:0:16
GGGGTGTCAACTTCGTCGAGTACGCTCAAGATTATAGATCGGAAG
+
FFFFFFFFFFF::FF:FFFFFFFFF,FFFFFFFFFFFFFFFFFFF
@FS10000125:23:BPA73012-1407:1:1101:14400:1480 1:N:0:16
GGGGCAACTTCGTCGAGTACGCTCAAGAACCTAGATCGGAAGAGC
+
FF:FFFFFFF:F:FFFF:FFFF:FFFFFFFFFFFFF:FFFFFFF,
@FS10000125:23:BPA73012-1407:1:1101:14860:1480 1:N:0:16
GGGGCTGCAACTTCGTCGAGTACGCTCAAAATGAAAGATCGGAAG
+
FFFFFFFFFFF,,FF,FFFFFFFFF,FFFFFFFFFFFFFFFFFFF
@FS10000125:23:BPA73012-1407:1:1101:14900:1480 1:N:0:16
GGGGAACTTCGTCGAGTAGCTCAAAGGTCGAGATCGGAAGAGCAC
+
FFFFFFF:FFF:FFFFFFF,FFFFFFFFFF,FFFFFFFFF:F,F,
@FS10000125:23:BPA73012-1407:1:1101:15400:1480 1:N:0:16
GGGGGCGCAACTTCGTCGAGTACGCTCAACTTGGCAGATCGGAAG
+
F,,F,F,:F:FFFF,FF:F:F,F:FFFFFFFFFF,FF:FFF:FF:
@FS10000125:23:BPA73012-1407:1:1101:15650:1480 1:N:0:16
GGGCTAGACTTCGTCGAGTACGCTCAATAGATGAGATCGGAAGAG
+
FFFFFFFFF,,FF:FFFFFFFFFFFF,,FFFFFFFF:FFF:FFF:
@FS10000125:23:BPA73012-1407:1:1101:15810:1480 1:N:0:16
GGGGGCAGAGCTTCGTCGAGTACGCTCAACATAGCAGATCGGAAG
+
FFFFFFFFFFF,:FF,FFFFFFFFF,FFFFFFFFFFFFFFFFFFF
@FS10000125:23:BPA73012-1407:1:1101:15820:1480 1:N:0:16
GGGGACTGCAACTTCGTCGAGTACGCTCAAACATCAAGATCGGAA
+
FFFFFFFFFFFF,:FFF:FFFFFFFFF:FFFFFFFFFFFF:FFFF
@FS10000125:23:BPA73012-1407:1:1101:1050:1490 1:N:0:16
GGGGCGAGAACTTCGTCGAGTACGCTCAAGTATAGAGATCGGAAG
+
FFFFFFFFFFF::FF:FFFFFFFFF:FFFFFFFFFFFFFFFFFFF
@FS10000125:23:BPA73012-1407:1:1101:1310:1490 1:N:0:16
GGGGCAACAACTTCGTCGAGTACGCTCAAGACAGTAGATCGGAAG
+
FFFFFFFFFFF::FF:FFF:FFFFF:FFFFFFFFFFFFFFF:FFF
@FS10000125:23:BPA73012-1407:1:1101:1760:1490 1:N:0:16
GGGGGTGAAACTTCGTCGAGTACGCTCAAGAAGAGAGATCGGAAG
+
FF:FFFFFFFF::FF:FFFFFFFFF,FFFFFFFFFFFFFFFFFFF
@FS10000125:23:BPA73012-1407:1:1101:2010:1490 1:N:0:16
GGGGGGTTAACTTCGTCGAGTACGCTCAACGAAAAAGATCGGAAG
+
FFFF,,FF,F,F,FF:F:F:FFFFF,FFFFFFFF,FFFFF,F,F,
@FS10000125:23:BPA73012-1407:1:1101:2140:1490 1:N:0:16
GGGGTTGGTAAAACTTCGTCGAGTACGCTCAAACCCATAGATCGG
+
FFFFFFFFFF:,FFF:FF:FFFFFFF::FFFFFFF,F,FFF,,FF
@FS10000125:23:BPA73012-1407:1:1101:2160:1490 1:N:0:16
GGGGGCGGAACTTCGTCGAGTACGCTCAATTCTACAGATCGGAAG
+
FF:FFFFFFFF::FF:FFFFFFFFF,FFFFFFFFFFFFFFFFFFF
@FS10000125:23:BPA73012-1407:1:1101:2570:1490 1:N:0:16
GGGGGGGGCAACTTCGTCGAGTACGCTCAACTTTGGAGATCGGAA
+
FFFFFFFFFF,,,:FFF:FFFF:FF:F:FFFFFFFFFFFF,FFFF
@FS10000125:23:BPA73012-1407:1:1101:3040:1490 1:N:0:16
GGGGGTCAAACTTCGTCGAGTACGCTCAAAAACCAAGATCGGAAG
+
FFFFFFF,FFF::FF:FFFFFFFFF,FFF:FFFFFFFFFFFFFFF
@FS10000125:23:BPA73012-1407:1:1101:3230:1490 1:N:0:16
GGGGATAAACTTCGTCGAGTACGCTCAAGATTGAAGATCGGAAGA
+
FF:FFFFFFF::FFFFFFFFFFFFFFFFFFFFFFFFFFFFFFFFF
@FS10000125:23:BPA73012-1407:1:1101:3250:1490 1:N:0:16
GGGGGTATAACTTCGTCGAGTACGCTCAAGTTGTTAGATCGGAAG
+
F,,FFFFFFF:::FFFFFFFFFFFF,FFFFFFFFFFFFFFFFFFF
@FS10000125:23:BPA73012-1407:1:1101:3450:1490 1:N:0:16
GGGGGCTAACTTCGTCGAGTACGCTCAAAACGGTAGATCGGAAGA
+
FF,FFFFFFF::FFFFFFFFFFFFFFF:FFFFFFFFFFFFFFFFF
@FS10000125:23:BPA73012-1407:1:1101:3770:1490 1:N:0:16
GGGGGACGAACTTCGTCGAGTACGCTCAAAGCCTTAGATCGGAAG
+
FF:FFFFFFF:,:FF:FFFFFFFFF,FFFFFFFFFFFFFFFFFFF
@FS10000125:23:BPA73012-1407:1:1101:3840:1490 1:N:0:16
GGGAGATAACTTCGTCGAGTACGCTCAAGTGCCAAGATCGGAAGA
+
FFFFFFFFFF,,FFFFFFFFFFFFFFFFFFFFFFFFFFFFFFFFF
@FS10000125:23:BPA73012-1407:1:1101:4200:1490 1:N:0:16
GGGGTGTTAACTTCGTCGAGTACGCTCAAAAATGGAGATCGGAAG
+
FFFFFFFFFF:,:FF:FFFFFFFFF,FFFFFFFFFFFFFFFFFFF
@FS10000125:23:BPA73012-1407:1:1101:4410:1490 1:N:0:16
GGGAACTTCGTCGAGTACGTTCAAAGCAGTAGATCGGAAGAGCAC
+
FFFFFFFFFF,FF:F,F:FFFF:FFFFFFFFFFFFFFFFF,F,F,
@FS10000125:23:BPA73012-1407:1:1101:4520:1490 1:N:0:16
GGGGGGTTAACTTCGTCGAGTACGCTCAAATCAGAAGATCGGAAG
+
FFFFFFFFFF:,,FF,FFFFFFFFF,FFFFFFFFFFFFFFFFFFF
@FS10000125:23:BPA73012-1407:1:1101:4580:1490 1:N:0:16
GGGGGTGCAACTTCGTCGAGTACGCTCAAGTTGATAGATCGGAAG
+
FFFFFFFFFF,,,FF:FFFFFFFFF,FFFFFFFFFFFFFFFFFFF
@FS10000125:23:BPA73012-1407:1:1101:4650:1490 1:N:0:16
GGGGTGGGAACTTCGTCGAGTACGCTCAAGTTTAGAGATCGGAAG
+
FFFFF:FFFFF::FF:FFFFFFFFF,FFFFFFFFFFFFFFFFFFF
@FS10000125:23:BPA73012-1407:1:1101:4940:1490 1:N:0:16
GGGGTAGTAACTTCGTCGAGTACGCTCAAAGGATCAGATCGGAAG
+
FFFFFFFFFF,,:FF:FFFFFFFFF,FFFFFFFFFFFFFFFFFFF
@FS10000125:23:BPA73012-1407:1:1101:5280:1490 1:N:0:16
GGGGGCCAACTTCGTCGAGTACGCTCAAGTGGAAGATCGGAAGAG
+
FF:FFFFFFF:,FFFFFFFFFFFFFFFFFFFFFFFF,:FF,FFFF
@FS10000125:23:BPA73012-1407:1:1101:5640:1490 1:N:0:16
GGGGAGATAACTTCGTCGAGTACGCTCAAAACTATAGATCGGAAG
+
FFFF,FFFFFFF::F:FF:FFF:FF,FFF,:FFFFFFFFFFFFFF
@FS10000125:23:BPA73012-1407:1:1101:5850:1490 1:N:0:16
GGGGGTGAAACTTCGTCGAGTACGATCAAAACAACAGATCGGAAG
+
FFFFFFFFFF:F:FF:FFFFFFFFF:FFFFFFFFFFFFFFFFFFF
@FS10000125:23:BPA73012-1407:1:1101:6220:1490 1:N:0:16
GGGGTGTCAACTTCGTCGAGTACGCTCAAACGTGTAGATCGGAAG
+
FFFFFFFFFF:,,FF:FFFFFFFFF,FFFFFFFFFFFFFFFFFFF
@FS10000125:23:BPA73012-1407:1:1101:6660:1490 1:N:0:16
GGGGATCGATCTTCGTCGAGTACGCTCAATCGGATAGATCGGAAG
+
FFFFF,F:FFF:FFFFFFF,FFFFFFFF:FFFFFFFFFFFFFFFF
@FS10000125:23:BPA73012-1407:1:1101:7050:1490 1:N:0:16
GCGGGTGGAACTTCGTCGAGTACGCTCAATAAGAAAGATCGGAAG
+
,,:FFFF:FFF,,FF:FFF,FFFFF,FFFFFFFF:FFFFFFF,,F
@FS10000125:23:BPA73012-1407:1:1101:7100:1490 1:N:0:16
GGGGGACTTCGTCGAGTACGCTCAACACATTAGATCGGAAGAGCA
+
FFFFFFFFFFF,:FFFFF,,FFFFFFF,FFFFFFF,FFFFFFF,F
@FS10000125:23:BPA73012-1407:1:1101:7450:1490 1:N:0:16
GGGGGCTAAGCTTCGTCGAGTACGCTCAAGATGGCAGATCGGAAG
+
FF,FFF,,F,FF:FF:FFFFFFFFF,FFFFFF,,,FFFFFFFFFF
@FS10000125:23:BPA73012-1407:1:1101:7500:1490 1:N:0:16
GGGGCATAAACTTCGTCGAGTACGCTCAAGTGATAAGATCGGAAG
+
FFFFFFFFFFF::FF,FFFFFFFFF,FFFFFFFFFFFFFFFFFFF
@FS10000125:23:BPA73012-1407:1:1101:7590:1490 1:N:0:16
GGGGAAGTAACTTCGTCGAGTACGCTCAATAGGCCAGATCGGAAG
+
FFFFFFFFFFF,:FF:FFFFFFFFF,FFFFFFFFFFFFFFFFFFF
@FS10000125:23:BPA73012-1407:1:1101:7820:1490 1:N:0:16
GGGGGCTCAACTTCGTCGAGTACGCTCAAGGAGCCAGATCGGAAG
+
FFFFFFFFFF:::FF:FFFFFFFFF,FFFFFFFFFFFFFFFFFFF
@FS10000125:23:BPA73012-1407:1:1101:8430:1490 1:N:0:16
GGGTATCAACTTCGTCGAGTACGCTCAACGATATAGATCGGAAGA
+
FFFFFFFFFFF:FFFFFFFFFFFFFFFFFFFFFFFFFFFFFFFFF
@FS10000125:23:BPA73012-1407:1:1101:8590:1490 1:N:0:16
GGGGATTCAACTTCGTCGAGTACGCTCAAACGCATAGATCGGAAG
+
FFFFFFFFFF:,,FF,FFFFFFFFF,FFFFFFFFFFFFFFFFFFF
@FS10000125:23:BPA73012-1407:1:1101:10140:1490 1:N:0:16
GGGGGCCTACCTTCGTCGAGTACGCTCAAATATGTAGATCGGAAG
+
FFFFFFFFFF:,:FF,FFFFFFFFF,FFFFFFFFFFFFFFFFFFF
@FS10000125:23:BPA73012-1407:1:1101:10170:1490 1:N:0:16
GGGGAAGTAACTTCGTCGAGTACGCTCAACAACCTAGATCGGAAG
+
FFFFFFFFFF:::FF,FFFFFFFFF,FFFFFFFFFFFFFFFFFFF
@FS10000125:23:BPA73012-1407:1:1101:10570:1490 1:N:0:16
GGGGGGTTAACTTCGTCGAGTACGCTCAAAATTCTAGATCGGAAG
+
FFFF,F,F:F,,FFF,FF,FFFFFF,FF::FFFFF:FFFFFF:,F
@FS10000125:23:BPA73012-1407:1:1101:10840:1490 1:N:0:16
GGGGGCAGAACTTCGTCGAGTACGCTCAATTTAGTAGATCGGAAG
+
FFFF,FFFFF:,,FF,FFFFFFFFF,FFFFFFFFFFFFFFFFFFF
@FS10000125:23:BPA73012-1407:1:1101:10930:1490 1:N:0:16
GGGGCACAACTTCGTCGAGTACGCTCAACGAATTAGATCGGAAGA
+
FFFFFFFFF:F::FFFFFFFFFFFFFFFFFFFFFFFFFFFFFFFF
@FS10000125:23:BPA73012-1407:1:1101:11020:1490 1:N:0:16
GGGGGACCCAACTTCGTCGAGTACGCTCAAATGTGTAGATCGGAA
+
FFFFFFFFFFF:,FFFF:FFFF:FFFF:FFFFFFF,FFFF,FFFF
@FS10000125:23:BPA73012-1407:1:1101:11200:1490 1:N:0:16
GGGGGCAGAACTTCGTCGAGTACGCTCAAATGATTAGATCGGAAG
+
FF,F,FFFFF:,,FFFFFF:FFFFF,FFFFFFFFFFFFFFFFFFF
@FS10000125:23:BPA73012-1407:1:1101:11320:1490 1:N:0:16
GGGAATAACTTCGTCGAGTACGCTCAACTTAGAAGATCGGAAGAG
+
FF:FFFFFFFFFF:FFFF:FFFFFFFF:FFFFFFFF,F:F,FF::
@FS10000125:23:BPA73012-1407:1:1101:11600:1490 1:N:0:16
GGGGAATCAACTTCGTCGAGTACGCTCAAAGTCAGAGATCGGAAG
+
FFFFFFFFFF:,,FF:FFFFFFFFF,FFFFFFFFFFFFFFFFFFF
@FS10000125:23:BPA73012-1407:1:1101:11840:1490 1:N:0:16
GGGGTCTCAACTTCGTCGAGTACGCTCAACTTGTCAGATCGGAAG
+
FFFFFFFFFF:,:FF:FFFFFFFFF,FFFFFFFFFFFFFFFFFFF
@FS10000125:23:BPA73012-1407:1:1101:11850:1490 1:N:0:16
GGGGGTATAACCTCGTCGAGTACGCTCAAGTGGCAAGATCGGAAG
+
FF,FFFFFFF::,FF,FFFFFFFFF,FFFFFFFFFFFFFFFFFFF
@FS10000125:23:BPA73012-1407:1:1101:12140:1490 1:N:0:16
GGGGATAAAACTTCGTCGAGTACGCTCAATAGTATAGATCGGAAG
+
FFFFF,FFFFF:FFFFFFF,FFFFFFFFFFFFFFFFFFFFFFFFF
@FS10000125:23:BPA73012-1407:1:1101:13950:1490 1:N:0:16
GGGGCAAAAACTTCGTCGAGTACGCTCAATTACAAAGATCGGAAG
+
FFFFFFFFFFF:,FF,FFFFFFFFF,FFFFFFFFFFFFFFFFFFF
@FS10000125:23:BPA73012-1407:1:1101:14800:1490 1:N:0:16
GGGGGGGGAAACTTCGTCGAGTACGCTAGTAATAAGATCGGAAGA
+
F,,FF:FFFFFF,:FFF:FFFF:FFFFFFFFFFFFFF,FFFF:FF
@FS10000125:23:BPA73012-1407:1:1101:14890:1490 1:N:0:16
GGGGGCACAACTTCGTCGAGTACGCTCAATAGGCAGATCGGAAGA
+
FFFF:FFFFF:,,FF,FFFFFFFFF,FFFFFFFFFF::FFFF:F:
@FS10000125:23:BPA73012-1407:1:1101:15010:1490 1:N:0:16
GGGGGATAAACTTCGTCGAGTACGCTCAATTCAATAGATCGGAAG
+
FFFFFFFFFFF,:FF:FFFFFFFFF,FFFFFFFFFFFFFFFFFFF
@FS10000125:23:BPA73012-1407:1:1101:15320:1490 1:N:0:16
GGGGCGACAACTTCGTCGAGTACGCTCAACTTCATAGATCGGAAG
+
:,,FF,FFFF,FFFF,FFF:FFFFF,FFF,F,,F,FFFFFF::FF
@FS10000125:23:BPA73012-1407:1:1101:16150:1490 1:N:0:16
GGGGGCAAACTTCGTCGAGTACGCTCAAACTGTGAGATCGGAAGA
+
F:,F,,,,F:::,,F,:F,F:,,FF,,FF:F,,,F,F,F,,:F,:
@FS10000125:23:BPA73012-1407:1:1101:16230:1490 1:N:0:16
GATGCCATAACTTCGTCGAGTACGCTCAAGTGATTAGATCGGAAG
+
:,F,F::F,FFF:,F:F,::FF,FF:FFFFFFFFF::FF:,:F:,
@FS10000125:23:BPA73012-1407:1:1101:1090:1500 1:N:0:16
GGGGCGGTAACTTCGTCGAGTACGCTCAATAAAAAAGATCGGAAG
+
FFFFFFFFFFF::FFFFFFFFFFFF:FFFFFFFFFFFFFFFFFFF
@FS10000125:23:BPA73012-1407:1:1101:1210:1500 1:N:0:16
GGGCGACAACTTCGTCGAGTACGCTCAAACACAGAGATCGGAAGA
+
FFFFFFFFFFF:FFFFFFFFFFFFFFFFFFFFFFFFFFFFF:FFF
@FS10000125:23:BPA73012-1407:1:1101:1400:1500 1:N:0:16
GGGGACAAAACTTCGTCGAGTACGCTCAAATAAGAAGATCGGAAG
+
FFFFFFFFFFF::FFFFFFFFFFFF:FFFFFFFFFFFFFFFFFFF
@FS10000125:23:BPA73012-1407:1:1101:1500:1500 1:N:0:16
GGGGGGTAAACTTCGTCGAGTACGCTCAATGTTTTAGATCGGAAG
+
FFFF,F:F::FF:FF:FFFFFFFFF,FFF,F,,FFFFFFFFFFFF
@FS10000125:23:BPA73012-1407:1:1101:2190:1500 1:N:0:16
GGGGACTTCGTCGAGTACGCTCAATGTAGGAGATCGGAAGAGCAC
+
FFFFFFFFFF,:F:FFF,FFFFFF:FF:FFFFFFFFFFFF:F,F,
@FS10000125:23:BPA73012-1407:1:1101:2420:1500 1:N:0:16
GGGGATCAACTTCGTCGAGTACGCTCAAAGACAGAGATCGGAAGA
+
FFFFFFFFFF,,:FF:FFFFFFFFF:F,FFFFFFFFFFFFFF:FF
@FS10000125:23:BPA73012-1407:1:1101:2730:1500 1:N:0:16
GGGAGAGAAAACTTCGTCGAGTACGCTCAAGGGCAGAGATCGGAA
+
FFFFFFFFFFF:,:FFF:FFFF:FF:F:FFFFFFFFFFFF,FFFF
@FS10000125:23:BPA73012-1407:1:1101:2780:1500 1:N:0:16
GGGGTTGGAACTTCGTCGAGTACGCTCAATGGCCGAGATCGGAAG
+
FFFFFFFFFF,,:FF:FFFFFFFFF,FFFFFFFFFFFFFFFFFFF
@FS10000125:23:BPA73012-1407:1:1101:2870:1500 1:N:0:16
GGGGACTGAACTTCGTCGAGTACGCTCAATAAACTAGATCGGAAG
+
F:,FFFFFFF:,:FF:FFFFFFFFF,FFFFFFFFFFFFFFFFFFF
@FS10000125:23:BPA73012-1407:1:1101:3280:1500 1:N:0:16
GGGGTATGAAACTTCGTCGAGTACGCTCAATTGCACAGATCGGAA
+
FFFFFFFFFFF:,:FFF:FFFF:FF:F:FFFFFFF,FFFF,FFFF
@FS10000125:23:BPA73012-1407:1:1101:3480:1500 1:N:0:16
GGGGGTTTAACTTCGTCGAGTACGCTCAAACGGACAGATCGGAAG
+
FFFFF:FFFFF::FFFFFFFFFFFF:FFFFFFFFFFFFFFFFFFF
@FS10000125:23:BPA73012-1407:1:1101:3730:1500 1:N:0:16
GGGGTCGAACCTTCGTCGAGTACGCTCAACAGGTTAGATCGGAAG
+
FF:FFFFFFFF::FF:FFFFFFFFF,FFFFFFFFFFFFFFFFFFF
@FS10000125:23:BPA73012-1407:1:1101:3900:1500 1:N:0:16
GGGGCCTGAACTTCGTCGAGTACGCTCAATCGGAAAGATCGGAAG
+
FFFFFFFFFF:,,FF,FFFFFFFFF,FFFFFFFFFFFFFFFFFFF
@FS10000125:23:BPA73012-1407:1:1101:5360:1500 1:N:0:16
GGGGCGTGAACTTCGTCGAGTACGCTCAATATGAGAGATCGGAAG
+
FFFFFFFFFF:,,FF:FFFFFFFFF,FFFFFFFFFFFFFFFFFFF
@FS10000125:23:BPA73012-1407:1:1101:5600:1500 1:N:0:16
GGGGGAGAAACTTCGTCGAGTACGCTCAAGACCTCAGATCGGAAG
+
FFFFFFFFFFF::FF:FFFFFFFFF,FFFFFFFFFFFFFFFFFFF
@FS10000125:23:BPA73012-1407:1:1101:6690:1500 1:N:0:16
GGGGACATAACTTCGTCGAGTACGCTCAAGAATTGAGATCGGAAG
+
F:FFFFFFFF:,:FF:FFFFFFFFF,FFFFFFFFFFFFFFFFFFF
@FS10000125:23:BPA73012-1407:1:1101:7220:1500 1:N:0:16
GGGGAGTAAACTTCGTCGAGTACGCTCAAGACAGGAGATCGGAAG
+
FFFFFFFFFF:,,FF,FFFFFFFFF,FFFFFFFFFFFFFFFFFFF
@FS10000125:23:BPA73012-1407:1:1101:7710:1500 1:N:0:16
GGGGGTGTAACTTCGTCGAGTACGCTCAAGCTTAGAGATCGGAAG
+
FFFFFFFFFFF,:FF:FFFFFFFFF,FFFFFFFFFFFFFFFFFFF
@FS10000125:23:BPA73012-1407:1:1101:7840:1500 1:N:0:16
GGGGGTAAAACTTCGTCGAGTACGCTCAAAATGTGAGATCGGAAG
+
FFFFFFFFFF:::FF:FFFFFFFFF,FFFFFFFFFFFFFFFFFFF
@FS10000125:23:BPA73012-1407:1:1101:8150:1500 1:N:0:16
GGGGGTGTAACTTCGTCGAGTACGCTCAACATTACAGATCGGAAG
+
F,,F:FFFFFF::FF:FFFFFFFFF,FFFFFFFFFFFFFFFFFFF
@FS10000125:23:BPA73012-1407:1:1101:8380:1500 1:N:0:16
GGGGGCACAAACTTCGTCGAGTACGCTCAAGTTGAAAGATCGGAA
+
FFFFFFFFFF::,:FFF:FFFF:FFFF:FFFFFFFFFFFF,FFFF
@FS10000125:23:BPA73012-1407:1:1101:8620:1500 1:N:0:16
GGGGTAGTAACTTCGTCGAGTACGCTCAATGTCTTAGATCGGAAG
+
FFFFFFFFFF:,:FF:FFFFFFFFF,FFFFFFFFFFFFFFFFFFF
@FS10000125:23:BPA73012-1407:1:1101:9380:1500 1:N:0:16
GGGGATTCAACTTCGTCGAATACGCTCAAACCGTGAGATCGGAAG
+
FFFFF,FFFFF::FFFFFFFFFFFFFFFFFF:FFFFFFFFFFFFF
@FS10000125:23:BPA73012-1407:1:1101:9890:1500 1:N:0:16
GGGGTAGAAACTTCGTCGAGTACGCTCAAACAGCTAGATCGGAAG
+
F,:FFFFFFFF,,FF:FFFFFFFFF,FFFFFFFFFFFFFFFFFFF
@FS10000125:23:BPA73012-1407:1:1101:10080:1500 1:N:0:16
GGGGCGACAACTTCGTCGAGTACGCACAAAGATAAAGATCGGAAG
+
FFFFFFFFFF:,:FF,FFFFFFFFFFFFFFFFFFFFFFFFFFFFF
@FS10000125:23:BPA73012-1407:1:1101:10110:1500 1:N:0:16
GGGGAGCCAACTTCGTCGAGTACGCTCAAAAAAACAGATCGGAAG
+
F,,F,FF:FF:,FFFFF:F,F:FFFFFF,FF,:,FFFFFFFFFF:
@FS10000125:23:BPA73012-1407:1:1101:10220:1500 1:N:0:16
GGGGTCTAACTTCGTCGAGTACGCTCAATGAAATAGATCGGAAGA
+
FFFFFFFFFF,,FFFFFFFFFFFFFFF,FFFFFFFFFFFFFFFFF
@FS10000125:23:BPA73012-1407:1:1101:10420:1500 1:N:0:16
GGGGGAACTTCGTCGAGTACGCTCAAGGCCGCAGATCGGAAGAGC
+
FFFFFFFFF:,:,FFFF,FFFF,FFFFFFFFFFFF:,FFFFF:F:
@FS10000125:23:BPA73012-1407:1:1101:10610:1500 1:N:0:16
GGGGGCTGAACTTCGTCGAGTACGCTCAAGATTCGAGATCGGAAG
+
FFFFFFFFFF:,,FF:FFFFFFFFF,FFFFFFFFFFFFFFFFFFF
@FS10000125:23:BPA73012-1407:1:1101:11020:1500 1:N:0:16
GGGGGTGGAACTTCGTCGAGTACGCTCAAAATTCGAGATCGGAAG
+
FFFFFFFFFFF,,FFFFFFFFFFFF,FFFFFFFFFFFFFFFFFFF
@FS10000125:23:BPA73012-1407:1:1101:11280:1500 1:N:0:16
GGGGGAAAAACTTCGTCGAGTACGCTCAATAACTAAGATCGGAAG
+
FF:FFFFFFFF,,FF:FFFFFFFFF,FFFFFFFFFFFFFFFFFFF
@FS10000125:23:BPA73012-1407:1:1101:11710:1500 1:N:0:16
GGGGACATAACTTCGTCGAGTACGCTCAAGCAGTTAGATCGGAAG
+
,,,,FFFFFF:,:FF:FFF,FFFF:FFFFFFFFFFFFFFF:FFF:
@FS10000125:23:BPA73012-1407:1:1101:12110:1500 1:N:0:16
GGAGTGTTACCTTCGTCGAGTACGCTCAATATGTAAGATCGGAAG
+
:,,FFFFFFFF,::F,FF:FFFFFF,FFFFFFFFFFFFFF:FFFF
@FS10000125:23:BPA73012-1407:1:1101:12700:1500 1:N:0:16
GGGCACAACTACGTCGAGTACGCTCAAGTCTGAAGATCGGAAGAG
+
FFFFFFFFFF,FF:FFFF,FFFFFFFF::FFFFFFF,FFFFFF:F
@FS10000125:23:BPA73012-1407:1:1101:12710:1500 1:N:0:16
GGTGAGTTAACTTCGTCGAGTACGCTCAAGCAGTAAGATCGGAAG
+
:,,::FFF,FF:FFFFFFF,FFFFFFFFF:FFFFFFFFFFFFFF:
@FS10000125:23:BPA73012-1407:1:1101:13180:1500 1:N:0:16
GGGGATCGAACTTCGTCGAGTACGCTCAAGGTTAAAGATCGGAAG
+
FF:FFFFFFFF,,FF,FFFFFFFFF,FFFFFFFFFFFFFFFFFFF
@FS10000125:23:BPA73012-1407:1:1101:13260:1500 1:N:0:16
GGGGCATGAACTTCGTCGAGTACGCTCAAGCCGGAAGATCGGAAG
+
FFFFFFFFFFF,:FF,FFFFFFFFF:FFFFFFFFFFFFFFFFFFF
@FS10000125:23:BPA73012-1407:1:1101:13570:1500 1:N:0:16
GGGGGTTGATCTTCGTCGAGTACGCTCAATAACAAAGATCGGAAG
+
FFFFFFFFFFF::FF,FFFFFFFFF,FFFFFFFFFFFFFFFFFFF
@FS10000125:23:BPA73012-1407:1:1101:13780:1500 1:N:0:16
GGGGCGGCTTCGTCGAGTACGCTCAAGATTTCAGATCGGAAGAGC
+
FFFFFF:F:,FF:FFF::FFF:FFFFF:FFFFFFFF:FFFFF:F:
@FS10000125:23:BPA73012-1407:1:1101:14620:1500 1:N:0:16
GGGGCAGGAACTTCGTCGAGTACGCTCAAAAGGAGAGATCGGAAG
+
FFFFFFFFFFF,,FF,FFFFFFFFF,FFFFFFFFFFFFFFFFFFF
@FS10000125:23:BPA73012-1407:1:1101:14760:1500 1:N:0:16
GGGCATTAACTTCGTCGAGTACGCTCAAAAAACTAGATCGGAAGA
+
FFF:FFFFFF,:FFFFFFFFFFFFFFF:FFFFFFFFFFFFFFFFF
@FS10000125:23:BPA73012-1407:1:1101:16240:1500 1:N:0:16
GGGCAGTAACTTCGTCGAGTACGCTCAAAAAAAGAGATCGGAAGA
+
FFFFFFFFFF,,FFFFFFFFFFFFFFF:FFFFFFFFFFFFFFFFF
@FS10000125:23:BPA73012-1407:1:1101:1070:1510 1:N:0:16
GGGGGATGAACTTCGTCGAGTACGCTCAATGATAGAGATCGGAAG
+
FF:FFFFFFFF,FFF:FFF:FFFFF,FFFFFFFFFF:FFF:,FF:
@FS10000125:23:BPA73012-1407:1:1101:1220:1510 1:N:0:16
GGGGAACTTCGTCGAGTACGCTCAAGACATTAGATCGGAAGAGCA
+
FFFFFFFFFFF:FFFFFF:,FFFFFFF:FFFFFFF,FFFFFFF,,
@FS10000125:23:BPA73012-1407:1:1101:1420:1510 1:N:0:16
GGGGGCCCAACTTCGTCGAGTACGCTCAATAGAAAAGATCGGAAG
+
FFFFFFFFFFF,:FF:FFFFFFFFF:FFFFFFFFFFFFFFFFFFF
@FS10000125:23:BPA73012-1407:1:1101:1720:1510 1:N:0:16
GGGGACGCAACTTCGTCGAGTACGCTCAAGGAGGAAGATCGGAAG
+
FF,FFFFFFFF,:FF:FFFFFFFFF:FFFFFFFFFFFFFFFFFFF
@FS10000125:23:BPA73012-1407:1:1101:2230:1510 1:N:0:16
GATGGGCCAACCTCGTCGAGTACGCTCAACACAAAAGATCGGAAG
+
:,:F,:FFFFFF:FF:FFFFFFFFF:FFFFFFFFFFFFFF:,FF:
@FS10000125:23:BPA73012-1407:1:1101:2250:1510 1:N:0:16
GGGGTGGCATCTTCGTCGAGTACGCTCAAGATTAGAGATCGGAAG
+
F:,FFFFFFFF,:FF:FFFFFFFFF,FFFFFFFFFFFFFFFFFFF
@FS10000125:23:BPA73012-1407:1:1101:2580:1510 1:N:0:16
GGGGGCTTAACTTCGTCGAGTACGCTCAATGTGCTAGATCGGAAG
+
FFFFFFFFFFF,,FF:FFFFFFFFF:FFFFFFFFFFFFFFFFFFF
@FS10000125:23:BPA73012-1407:1:1101:2910:1510 1:N:0:16
GGGGCACAACTTCGTCGAGTACGCTCAAGAGAATAGATCGGAAGA
+
F,,FFFF:FF:::FFFFFFFF:FFFFFFF:F,:FFFF,FFFFFFF
@FS10000125:23:BPA73012-1407:1:1101:3040:1510 1:N:0:16
GGCGATGTAACTTCGTCGAGTACGCTCAAAAGAATAGATCGGTAG
+
F:,FFFFFFFFF:FF:FFFFFFFFF,FFFFFFFFFFFFFFFF,FF
@FS10000125:23:BPA73012-1407:1:1101:3760:1510 1:N:0:16
GGGGCTGAACTTCGTCGAGTACGCTCAAAAAAGTAGATCGGAAGA
+
FFFFFFFFFF:,FFFFFFFFFFFFFFF:FFFFFFFFFFFFFFFFF
@FS10000125:23:BPA73012-1407:1:1101:4180:1510 1:N:0:16
GGGGGGTAAACTTCGTCGAGTACGCTCAAGCATTAAGATCGGAAG
+
FFFFFFFFFFF::FF,FFFFFFFFF:FFFFFFFFFFFFFFFFFFF
@FS10000125:23:BPA73012-1407:1:1101:4300:1510 1:N:0:16
GGGGGCATAACTTCGTCGAGTACGCTCAATCCATGAGATCGGAAG
+
FFFFFFFFFF:,:FF:FFFFFFFFF,FFFFFFFFFFFFFFFFFFF
@FS10000125:23:BPA73012-1407:1:1101:5030:1510 1:N:0:16
GATGTTACAACTTCGTCGAGTACGCTCAACTTTCAAGATCGGAAG
+
:,F:FFFFFFFF:FF:FFFFFFFFF,FFFFFFFFFFFFFFFFFFF
@FS10000125:23:BPA73012-1407:1:1101:5110:1510 1:N:0:16
GGGAGTCAACTTCGTCGAGTACGCTCAACAAAATAGATCGGAAGA
+
F,,:FFFFFF:,:FFFFFFFFFFFFFFFFFFFFFFFFFFFFF:FF
@FS10000125:23:BPA73012-1407:1:1101:5220:1510 1:N:0:16
GGGGAAGGAACTTCGTCGAGTACGCTCAACTTAACAGATCGGAAG
+
FFFFFFFFFF,,:FF,FFFFFFFFF,FFFFFFFFFFFFFFFFFFF
@FS10000125:23:BPA73012-1407:1:1101:5290:1510 1:N:0:16
GGGCGAAATCGTCGAGTACGCTCAACCAGATAGATCGGAAGAGCA
+
FFF:FFFFFFF,FFFFFF,,FFFFFFFFFFFFFFF,FFFFFFF,,
@FS10000125:23:BPA73012-1407:1:1101:5340:1510 1:N:0:16
GGGGGTTGAACTTCGTCGAGTACGCTCAATTGCTGAGATCGGAAG
+
FFFFFFFFFF:,,FF:FFFFFFFFF,FFFFFFFFFFFFFFFFFFF
@FS10000125:23:BPA73012-1407:1:1101:5550:1510 1:N:0:16
GGGGGCCCAACTTCGTCGAGTACGCTCAAACGGTCAGATCGGAAG
+
F:,FFFFFFF:,,FF,FFFFFFFFF,FFFFFFFFFFFFFFFFFFF
@FS10000125:23:BPA73012-1407:1:1101:6100:1510 1:N:0:16
GGGGGGGCAACTTCGTCGAGTACGCTCAAACCAGTAGATCGGAAG
+
FFFFFFFFFF:::FF:FFFFFFFFF,FFFFFFFFFFFFFFFFFFF
@FS10000125:23:BPA73012-1407:1:1101:6520:1510 1:N:0:16
GGGGGAGGTAACTTCGTCGAGTACGCTCAAATTCTGAGATCGGAA
+
F:,FFFFFFFFF::FFF:FFFF:FFFF:FFFFFFFFFFFF,FFFF
@FS10000125:23:BPA73012-1407:1:1101:7750:1510 1:N:0:16
GGGAGGTCCATCTTCGTCGAGTACGCTCAAGTTAACAGATCGGAA
+
FFFFF::FFF:FF:FFF,FFFF:FFFF:FFFFF:F,FFFF,FFFF
@FS10000125:23:BPA73012-1407:1:1101:8290:1510 1:N:0:16
GGGGGTAGAACTTCGTCGAGTACGCTCAACATTCCAGATCGGAAG
+
FFFFFFFFFF:,:FF:FFFFFFFFF,FFFFFFFFFFFFFFFFFFF
@FS10000125:23:BPA73012-1407:1:1101:8400:1510 1:N:0:16
GGGGGTTCAACTTCGTCGAGTACGCTCAAGGGAAGAGATCGGAAG
+
F:,F:FFFFFF,,FF:FFFFFFFFF,FFFFFFFFFFFFFF:FFFF
@FS10000125:23:BPA73012-1407:1:1101:9520:1510 1:N:0:16
GGGGGAAAAACTTCGTCGAGTACGCTCAATTGGTAAGATCGGAAG
+
:,,F:FFFFFF::FF:FFFFFFFFF,FFFFFFFFFFFFFFFFFFF
@FS10000125:23:BPA73012-1407:1:1101:10230:1510 1:N:0:16
GGGGGCTTAACTTCGTCGAGTACGCTCAACACTTGAGATCGGAAG
+
FFFFFFFFFF:,:FF,FFFFFFFFF,FFFFFFFFFFFFFFFFFFF
@FS10000125:23:BPA73012-1407:1:1101:10330:1510 1:N:0:16
GGGGGTTGAACTTCGTCGAGTACGCTCAATGGGGTAGATCGGAAG
+
FFFFFFFFFFF,:FF,FFFFFFFFF,FFFFFFFFFFFFFFFFFFF
@FS10000125:23:BPA73012-1407:1:1101:11040:1510 1:N:0:16
GGGGGGAGAACTTCGTCGAGTACGCTCAAATCAGTAGATCGGAAG
+
FF,FFFFFFFF,:FF:FFFFFFFFF,FFFFFFFFFFFFFFFFFFF
@FS10000125:23:BPA73012-1407:1:1101:11280:1510 1:N:0:16
GGGGGAAAAACTTCGTCGAGTACGCTCAATAACTAAGATCGGAAG
+
F:,FFFFFFF:,,FF,FFFFFFFFF,FFFFFFFFFFFFFFFFFFF
@FS10000125:23:BPA73012-1407:1:1101:11450:1510 1:N:0:16
GGGGCAGGAACTTCGTCGAGTACGCTCAATTTTTAAGATCGGAAG
+
F:,FFFFFFF:,:FF:FFFFFFFFF,FFFFFFFFFFFFFFFFFFF
@FS10000125:23:BPA73012-1407:1:1101:12090:1510 1:N:0:16
GGGGGCCACAACTTCGTCGAGTACGCTCAAAAAATCAGATCGGAA
+
::,FFFFFFFFF,FFFF:FFFF:FFFF:FFFFFFF,FFFF,FFFF
@FS10000125:23:BPA73012-1407:1:1101:14770:1510 1:N:0:16
GGGGATGAAACTTCGTCGAGTACGCTCAATCTTAAAGATCGGAAG
+
FFFFFFFFFFF::FF,FFFFFFFFF,FFFFFFFFFFFFFFFFFFF
@FS10000125:23:BPA73012-1407:1:1101:14870:1510 1:N:0:16
GATTCAAGCTTCGTCGAGTACGCTCAAGTGGGCAGATCGGAAGAC
+
:,:,F:F:FFFFF,FFFF:FFFFFFFFFFFFFFFFF,FFF,:F:,
@FS10000125:23:BPA73012-1407:1:1101:14890:1510 1:N:0:16
GGGGTGGAACTTCGTCGAGTACGCTCAACGTTGAAGATCGGAAGA
+
FFFF:FFFFFFFFFFFFFFFFFFFFFFFFFFFFFFFFFFFFFFFF
@FS10000125:23:BPA73012-1407:1:1101:15140:1510 1:N:0:16
GGGGTTGCAACTTCGTCGAGTACGCTCAAGATTGCAGATCGGAAG
+
FFFFFFFFFFF,:FF,FFFFFFFFF,FFFFFFFFFFFFFFFFFFF
@FS10000125:23:BPA73012-1407:1:1101:15200:1510 1:N:0:16
GGGAACTTCGTCGAGTACGCTCAATCACAGAGATCGGAAGAGCAC
+
FF:FFF,F,:,FF,F:::,FF,:F,FFFFFFFFFF,FF::FF,F:
@FS10000125:23:BPA73012-1407:1:1101:15770:1510 1:N:0:16
GGGGGTTAACTTCGTCGAGTACGCTCAAGACTGTAGATCGGAAGA
+
FFFFFFFFFF::FFFFFFFFFFFFFFFFFFFFFFFFFFFFFFFFF
@FS10000125:23:BPA73012-1407:1:1101:15810:1510 1:N:0:16
GGGGGCCTAACTTCGTCGAGTACGCTCAAAAAACAAGATCGGAAG
+
FFFFFFFFFFF::FF,FFFFFFFFF,FFFFFFFFFFFFFFFFFFF
@FS10000125:23:BPA73012-1407:1:1101:1220:1520 1:N:0:16
GGGGTGTGAACTTCGTCGAGTACGCTCAAGTCCTGAGATCGGAAG
+
FFFFFFFFFFF::FF:FFFFFFFFF:FFFFFFFFFFFFFFFFFFF
@FS10000125:23:BPA73012-1407:1:1101:1500:1520 1:N:0:16
GGGGACCGAACTTCGTCGAGTACGCTCAACTATGTAGATCGGAAG
+
FFFFFFFFFFF:FFFFFFFFFFFFF:FFFFFFFFFFFFFFFFFFF
@FS10000125:23:BPA73012-1407:1:1101:1550:1520 1:N:0:16
GGGGGGAGAACTTCGTCGAGTACGCTCAAGCAATAAGATCGGAAG
+
FF:FFFFFFFF,:FF:FFFFFFFFF:FFFFFFFFFFFFFFFFFFF
@FS10000125:23:BPA73012-1407:1:1101:1690:1520 1:N:0:16
GGGGTTTGAACTTCGTCGAGTACGCTCAAGTTTTAAGATCGGAAG
+
F:,FFFFFFFF,:FF:FFFFFFFFF,FFFFFFFFFFFFFFFFFFF
@FS10000125:23:BPA73012-1407:1:1101:2350:1520 1:N:0:16
GGGTTGCAACTTCGTCGAGTACGCTCAAAGTGTAAGATCGGAAGA
+
FFFFFFFFFF:,FFFFFFFFFFFFFFF:FFFFFFFFFFFFFFFFF
@FS10000125:23:BPA73012-1407:1:1101:2430:1520 1:N:0:16
GGGGTTGCAACTTCGTCGAGTACGCTCAAGTCTAAAGATCGGAAG
+
F,,FFFFFFFF,,FF:FFFFFFFFF,FFFFFFFFFFFFFFFFFFF
@FS10000125:23:BPA73012-1407:1:1101:2680:1520 1:N:0:16
GGGGGCCCAACTTCGTCGAGTACGCTCAAGTAGAAAGATCGGAAG
+
F,,FFFFFFF:,:FF:FFFFFFFFF,FFFFFFFFFFFFFFFFFFF
@FS10000125:23:BPA73012-1407:1:1101:2840:1520 1:N:0:16
GGGCTCCAACTTCGTCGAGTACGCTCAACATGTCAGATCGGAAGA
+
F:,:FFFFFFF:FFFFFFFFFFFFFFFFFFFFFFFFFFFFFFFFF
@FS10000125:23:BPA73012-1407:1:1101:3330:1520 1:N:0:16
GGGAAAGAACTTCGTCGAGTACGATCAAAATTGAAGATCGGAAGA
+
F:,,FFFFFFF:FFFFFFFFFFF:FFF:FFFFFFFFFFFFFFFFF
@FS10000125:23:BPA73012-1407:1:1101:3580:1520 1:N:0:16
GGGGGGACAACTTCGTCGAGTACGCTCAAGCAAAGAGATCGGAAG
+
FFFFFFFFFF:,:FF:FFFFFFFFF:FFFFFFFFFFFFFFFFFFF
@FS10000125:23:BPA73012-1407:1:1101:3820:1520 1:N:0:16
GGGGATGGAACTTCGTCGAGTACGCTCAACACGTAAGATCGGAAG
+
FF,FFFFFFF::FFF:FFFFFFFFF,FFFFFFFFFFFFFFFFFFF
@FS10000125:23:BPA73012-1407:1:1101:4370:1520 1:N:0:16
GGGAACTTCGTCGAGTACGTTCAAAGCAGTAGATCGGAAGAGCAC
+
FF:FFFFFFF,FF:F:F:FFFF,FFFFFFFFFFFFFFFFF,F,F,
@FS10000125:23:BPA73012-1407:1:1101:4480:1520 1:N:0:16
GGGGAACCAACTTCGTCGAGTACGCTCAAGTATATAGATCGGAAG
+
FFFFFFFFFF:,:FF:FFFFFFFFF,FFFFFFFFFFFFFFFFFFF
@FS10000125:23:BPA73012-1407:1:1101:4650:1520 1:N:0:16
GGGGGTTGAACTTCGTCGAGTACGCTCAAAAACATAGATCGGAAG
+
FFFFFFFFFFF,:FFFFFFFFFFFF,FFFFFFFFFFFFFFFFFFF
@FS10000125:23:BPA73012-1407:1:1101:4730:1520 1:N:0:16
GGGGACTTCGTCGAGTACGCTCAAGGCATTAGATCGGAAGAGCAC
+
FF,FFFFF,:,FF,FFF:,FF,,F::FF:F:FF:::FF:::F,F:
@FS10000125:23:BPA73012-1407:1:1101:4820:1520 1:N:0:16
GGGGGTCAAACTTCGTGAGTACGCTCAACAGGTTAGATCGGAAGA
+
FFFFFFFFFF:,:FF:FFFFFFFFFFFFFFFFFFFFFFFFFFFFF
@FS10000125:23:BPA73012-1407:1:1101:5010:1520 1:N:0:16
GGGGGGGCAACTTCGTCGAGTACGCTCAATCAGGCAGATCGGAAG
+
FFFFFFFFFF,,:FF:FFFFFFFFF,FFFFFFFFFFFFFFFFFFF
@FS10000125:23:BPA73012-1407:1:1101:6000:1520 1:N:0:16
GGGGGTCTAACTTCGTCGAGTACGCTCAATAAATAAGATCGGAGG
+
FFFFFFFFFF:,:FF:FFFFFFFFF,FFFFFFFFFFFFFFFFFFF
@FS10000125:23:BPA73012-1407:1:1101:6070:1520 1:N:0:16
GGTGACTAAACTTCGTCGAGTACGCTCAATAGAGTAGATCGGAAG
+
:,,FFFFFFFF:::F:FFFFFFFFF,FFFFFFFFFFFFFF:FFFF
@FS10000125:23:BPA73012-1407:1:1101:6160:1520 1:N:0:16
GGGGGAATTTCGTCGAGTACGCTCAAATGCACAGATCGGAAGAGC
+
F,:F,FFFFFFF:FFFF:FFFF:FFF,,FFFFFFFF,FFFFFFF:
@FS10000125:23:BPA73012-1407:1:1101:6580:1520 1:N:0:16
GGGGGGATCTTCGTCGAGTACGCTCAAGCAACCAGATCGGAAGAG
+
FFFFFFFFFF:FF:FFFF:FFFFFFFFFFFFFFFFF,FFF:FFFF
@FS10000125:23:BPA73012-1407:1:1101:7570:1520 1:N:0:16
GGGGCGCTAACTTCGTCGAGTACGCTCAAAAATATAGATCGGAAG
+
FFFFFFFFFF:::FF,FFFFFFFFF,FFFFFFFFFFFFFFFFFFF
@FS10000125:23:BPA73012-1407:1:1101:7630:1520 1:N:0:16
GGGGGCCCAACTTCGTCGAGTACGCTCAATAAGAAAGATCGGAAG
+
FFFFFFFFFF:,:FF:FFFFFFFFF,FFFFFFFFFFFFFFFFFFF
@FS10000125:23:BPA73012-1407:1:1101:8010:1520 1:N:0:16
GGGGGGGAACTTCGTCGAGTACGCTCAATTAAAAAGATCGGAAGA
+
F:FFFFFFFF::FFFFFFFFFFFFFFF:FFFFFFFFFFFFFFFFF
@FS10000125:23:BPA73012-1407:1:1101:8340:1520 1:N:0:16
GGGCAGTAATTTCGTCGAGTACGCTTAAATGATGAGATCGGAAGA
+
FFF:FFFFFFFFFFFFFFFFFFFFFFFFFFFFFFFFFFFFFFFFF
@FS10000125:23:BPA73012-1407:1:1101:8690:1520 1:N:0:16
GGGGTCTAAACTTCGTCGAGTACGCTCAAGCTCTGAGATCGGAAG
+
FFFFFFFFFFF::FF:FFFFFFFFF,FFFFFFFFFFFFFFFFFFF
@FS10000125:23:BPA73012-1407:1:1101:9610:1520 1:N:0:16
GGGGGTATAACTTCGTCGAGTACGCTCAAGTGTTAAGATCGGAAG
+
F::FFFFFFFF::FF:FFFFFFFFF,FFFFFFFFFFFFFFFFFFF
@FS10000125:23:BPA73012-1407:1:1101:10040:1520 1:N:0:16
GGGGTGTGAACTTCGTCGAGTACGCTCAAATCTTGAGATCGGAAG
+
FFFFFFFFFF:,:FF:FFFFFFFFF,FFFFFFFFFFFFFFFFFFF
@FS10000125:23:BPA73012-1407:1:1101:10150:1520 1:N:0:16
GGGGGAGAACTTCGTCGAGTACGCTCAAACCCCTAGATCGGAAGA
+
F::FFFFFFF::FFFFFFFFFFFFFFFFFFFFFFFFFFFFFFFFF
@FS10000125:23:BPA73012-1407:1:1101:10250:1520 1:N:0:16
GGGAGGTAACTTCGTCGAGTACGCTCAAGAAACTAGATCGGAAGA
+
FFFF,FF,FFFFFFFFFFFFF:FFFFFFFFFFFFFFF,FFFFFFF
@FS10000125:23:BPA73012-1407:1:1101:10860:1520 1:N:0:16
GGGGACTTCGTCGAGTACGCTCAATTTATGAGATCGGAAGAGCAC
+
FFFFFFFFFF,FF:F:F,FFFF:F:,F,FFFFFFFFFFFF,F,F,
@FS10000125:23:BPA73012-1407:1:1101:10960:1520 1:N:0:16
GGGGGGATAACTTCGTCGAGTACGCTCAATGGCAGAGATCGGAAG
+
FFFF,FFFFF:,:FF,FFFFFFFFF,FFFFFFFFF:FFFFFFFFF
@FS10000125:23:BPA73012-1407:1:1101:11900:1520 1:N:0:16
GGGGAATAATCTTCGTCGAGTACGCTCAAGACAAAAGATCGGAAG
+
FFFFFFFFFFF:,FF:FFFFFFFFF,FFFFFFFFFFFFFFFFFFF
@FS10000125:23:BPA73012-1407:1:1101:13090:1520 1:N:0:16
GGGGTTATAACTTCGTCGAGTACGCTCAAGTCTGAAGATCGGAAG
+
FF:FFFFFFFF:,FF:FFFFFFFFF,FFFFFFFFFFFFFFFFFFF
@FS10000125:23:BPA73012-1407:1:1101:14450:1520 1:N:0:16
GGGGGTCTAACTTCGTCGAGTACGCTCAAAGAATGAGATCGGAAG
+
F:,FFFFFFFF,:FF:FFFFFFFFF,FFFFFFFFFFFFFFFFFFF
@FS10000125:23:BPA73012-1407:1:1101:14640:1520 1:N:0:16
GGGTGTGAACTTCGTCGAGTACGCTCAAAATAAAAGATCGGAAGA
+
FFFFFFFFFF::FFFFFFFFFFFFFFF:FFFFFFFFFFFFFFFFF
@FS10000125:23:BPA73012-1407:1:1101:15060:1520 1:N:0:16
GGGGCGTTAACTTCGTCGAGTACGCTCAAGATACGAGATCGGAAG
+
FFFFFFFFFFF,,FF,FFFFFFFFF,FFFFFFFFFFFFFFFFFFF
@FS10000125:23:BPA73012-1407:1:1101:15250:1520 1:N:0:16
GATGATATAACTTCGTCGAGTACGCTCAACCGCCTAGATCGGAAG
+
F,FFF:FFFFFFFFF:FFF:FFFFF,:FFFF:FFFF:FFF,F,FF
@FS10000125:23:BPA73012-1407:1:1101:15570:1520 1:N:0:16
GGGGGTCGAACTTCGTCGAGTACGCTCAATGGGGTAGATCGGAAG
+
FFFFFFFFFFF::FF:FFFFFFFFF,FFFFFFFFFFFFFFFFFFF
@FS10000125:23:BPA73012-1407:1:1101:16440:1520 1:N:0:16
GGGGCTTAAACTTCGTCGAGTACGCTCAAGGCCGGAGATCGGAAG
+
FFFFFFFFFFF,,FF:FFFFFFFFF,FFFFFFFFFFFFFFFFFFF
@FS10000125:23:BPA73012-1407:1:1101:1530:1530 1:N:0:16
GGGTAAACTTCGTCGAGTACGCTCAACTAGGGAGATCGGAAGAGC
+
FF:FFFFFFF:F:FFFF:FFFF:FFFF:FFFFFFF:,FFFFFFF,
@FS10000125:23:BPA73012-1407:1:1101:1990:1530 1:N:0:16
GGGGGGTCAACTTCGTCGAGTACGCTCAAAGGGAGAGATCGGAAG
+
FF:FFFFFFF:,:FF:FFFFFFFFF,FFFFFFFFFFFFFFFFFFF
@FS10000125:23:BPA73012-1407:1:1101:2580:1530 1:N:0:16
GGGGGAAACTTCGTCGAGTACGCTCAAACCGAAAGATCGGAAGAG
+
FFFFFFFFFF,:F:FFFF:FFF:FFFF:FFFFFFFF:FFFFFFFF
@FS10000125:23:BPA73012-1407:1:1101:2630:1530 1:N:0:16
GGGGGCTTAACTTCGTCGAGTACGCTCAATGTGCTAGATCGGAAG
+
F,,FFFFFFFF,,FF:FFFFFFFFF,FFFFFFFFFFFFFFFFFFF
@FS10000125:23:BPA73012-1407:1:1101:3030:1530 1:N:0:16
GGGATTAAACTTCGTCGAGTACGCTCAAATAAGGAGATCGGAAGA
+
F,,:FFFFFF:,FFFFFFFFFFFFFFF,FFFFFFFFFFFFFFFFF
@FS10000125:23:BPA73012-1407:1:1101:3520:1530 1:N:0:16
GGGAGGTAACTTCGTCGAGTACGCTCAATATAGTAGATCGGAAGA
+
FFF:FFFFFF:,FFFFFFFFFFFFFFF,FFFFFFFFFFFFFFFFF
@FS10000125:23:BPA73012-1407:1:1101:4920:1530 1:N:0:16
GGGGGCATAACTTCGTCGAGTACGCTCAAAGCGAGAGATCGGAAG
+
FFFFFFFFFF,,,FF,FFFFFFFFF,FFFFFFFFFFFFFFFFFFF
@FS10000125:23:BPA73012-1407:1:1101:5500:1530 1:N:0:16
GGGGAGGCATCTTCGTCGAGTACGCTCAAGCATAAAGATCGGAAG
+
FFFFFFFFFF:,:FF:FFFFFFFFF,FFFFFFFFFFFFFFFFFFF
@FS10000125:23:BPA73012-1407:1:1101:6350:1530 1:N:0:16
GGGGTATGAACTTCTTCGAGTACGCTCAAAAAGGGAGATCGGAAG
+
F,,FFFFFFFF,:FFFFFFFFFFFF,FFFFFFFFFFFFFFFFFFF
@FS10000125:23:BPA73012-1407:1:1101:6600:1530 1:N:0:16
GGGGGCTAAGCTTCGTCGAGTACGCTCAAGTTGTTAGATCGGAAG
+
FFFFFFFFFF:::FF:FFFFFFFFF,FFFFFFFFFFFFFFFFFFF
@FS10000125:23:BPA73012-1407:1:1101:7020:1530 1:N:0:16
GGGGAACTTCGTCGAGTACGCTCAAAACCATAGATCGGAAGAGCA
+
FFFFFFFFFFF,,FFFFF,,FFFFFFF:FFFFFFF,FFFFFFF,F
@FS10000125:23:BPA73012-1407:1:1101:7270:1530 1:N:0:16
GGGGTGGTAACTTCGTCGAGTACGCTCAAATGCGGAGATCGGAAG
+
FFFFFFFFFF:,,FF:FFFFFFFFF,FFFFFFFFFFFFFFFFFFF
@FS10000125:23:BPA73012-1407:1:1101:8540:1530 1:N:0:16
GGGGGACGGAACTTCGTCGAGTACGCTCAAAAAAAAAGATCGGAA
+
FFFFFFFFFFF:,:FFF:FFFF:FFFF:FFFFFFFFFFFF,FFFF
@FS10000125:23:BPA73012-1407:1:1101:8950:1530 1:N:0:16
GGGGATAAATCTTCGTCGAGTACGCTCAAGGTTTCAGATCGGAAG
+
F,,FFFFFFF,:FFFFFF::FFFFF:FFFFFFFFFFFFFF:FF:F
@FS10000125:23:BPA73012-1407:1:1101:9130:1530 1:N:0:16
GGGGGAACAACTTCGTCGAGTACGCTCAATTGCAGAGATCGGAAG
+
FFFFF,::F,:::F,FF,F::,F,:FFFFF:,F,:FF::FF:FF,
@FS10000125:23:BPA73012-1407:1:1101:9640:1530 1:N:0:16
GGGGCATTAACTTCGTCGAGTACGCTCAATTGATGAGATCGGAAG
+
FFFFFF,,FFFF::F:FF:FFFFFF,FFF:FF,FFFFFFFFFFFF
@FS10000125:23:BPA73012-1407:1:1101:9730:1530 1:N:0:16
GGGGGGCTAACTTCGTCGAGTACGCTCAAATAACAAGATCGGAAG
+
FFFFFFFFFF::,FF,FFFFFFFFF,FFFFFFFFFFFFFFFFFFF
@FS10000125:23:BPA73012-1407:1:1101:10020:1530 1:N:0:16
GGGGTGAGAACTTCGTCGAGTACGCTCAACAACTAAGATCGGAAG
+
FFFFFFFFFF,,:FF,FFFFFFFFF,FFFFFFFFFFFFFFFFFFF
@FS10000125:23:BPA73012-1407:1:1101:11190:1530 1:N:0:16
GGGGGCAGCTTCGTCGAGTACGCTCAAGTCGCGAGATCGGAAGAG
+
F,,FFFFFF:,FF:FFFF,FFFFFFFFFFFFFFFFF,FFF,FFFF
@FS10000125:23:BPA73012-1407:1:1101:11540:1530 1:N:0:16
GGGGGGGCCAACTTCGTCGAGTACGCTCAAATGATTAGATCGGAA
+
FFFFFFFFFF:,,:FFF:FFFF:FF:F:FFFFFFF:FFFF,FFFF
@FS10000125:23:BPA73012-1407:1:1101:12200:1530 1:N:0:16
GGGTGACAACTTCGTCGAGTACGCTCAAAAACAGAGATCGGAAGA
+
F:,:FFFFFF,,FFFFFFFFFFFFFFF:FFFFFFFFFFFFFFFFF
@FS10000125:23:BPA73012-1407:1:1101:12380:1530 1:N:0:16
GGGGCTCCAACTTCGTCGAGTACGCTCAATATAAAAGATCGGAAG
+
FFFFFFFFFFF::FF:FFFFFFFFF,FFFFFFFFFFFFFFFFFFF
@FS10000125:23:BPA73012-1407:1:1101:12670:1530 1:N:0:16
GGGGGGCTAACTTCGTCGAGTACGCTCAAAGAAAGAGATCGGAAG
+
F,,FFFFFFF:,,FF:FFFFFFFFF,FFFFFFFFFFFFFFFFFFF
@FS10000125:23:BPA73012-1407:1:1101:12910:1530 1:N:0:16
GGGGGTGTAACTTCGTCGAGTACGCTCAATGTTCGAGATCGGAAG
+
F:,FFFFFFF:,,FF:FFFFFFFFF,FFFFFFFFFFFFFFFFFFF
@FS10000125:23:BPA73012-1407:1:1101:13400:1530 1:N:0:16
GGGGCATCAACTTCGTCGAGTACGCTCAAAGGGTGAGATCGGAAG
+
F:,FFFFFFFF,:FF:FFFFFFFFF,FFFFFFFFFFFFFFFFFFF
@FS10000125:23:BPA73012-1407:1:1101:13520:1530 1:N:0:16
GGGTCATAACTTCGTCGAGTACGCTCAAGATGTAAGATCGGAAGA
+
FFFF,,:FFFFFFFFFFFFFFFFFFFFF,:FFF:FFFFFFFFFFF
@FS10000125:23:BPA73012-1407:1:1101:13680:1530 1:N:0:16
GGGGATTTAACTTGTCGAGTACGCTCAAATAAAAAGATCGGAAGA
+
FF:FFFFFFFF,:FFFFFFFFFFFFFF:FFFFFFFFFFFFFFFFF
@FS10000125:23:BPA73012-1407:1:1101:13810:1530 1:N:0:16
GGGGGTGCAACTTCGTCGAGTACGCTCAAGGCATGAGATCGGAAG
+
FFFFFFFFFFF::FF:FFFFFFFFF,FFFFFFFFFFFFFFFFFFF
@FS10000125:23:BPA73012-1407:1:1101:13820:1530 1:N:0:16
GGGGGCTGAACTTCGTCGAGTACGCTCAATACCGTAGATCGGAAG
+
FFFFFFFFFFF::FF:FFFFFFFFF,FFFFFFFFFFFFFFFFFFF
@FS10000125:23:BPA73012-1407:1:1101:13860:1530 1:N:0:16
GGGGAGCCAACTTCGTCGAGTACGCTCAATAGGATAGATCGGAAG
+
FFFFFFFFFF:,:FF:FFFFFFFFF,FFFFFFFFFFFFFFFFFFF
@FS10000125:23:BPA73012-1407:1:1101:13870:1530 1:N:0:16
GGGTGCAAACTTCGTCGAGTACGCTCAATTATACAGATCGGAAGA
+
F:,,:FFFFFFFFFFFFFFFFFFFFFFF:FF:FFFFFFFFFFFFF
@FS10000125:23:BPA73012-1407:1:1101:13950:1530 1:N:0:16
GGGGGATCAACTTCGTCGAGTACGCTCAATTCGGGAGATCGGAAG
+
FFFFFFFFFFF,:FF:FFFFFFFFF,FFFFFFFFFFFFFFFFFFF
@FS10000125:23:BPA73012-1407:1:1101:14450:1530 1:N:0:16
GGGGATCGAACTTCGTCGAGTACGCTCAAATGTGAAGATCGGAAG
+
FFFFFFFFFFF,,FF,FFFFFFFFF,FFFFFFFFFFFFFFFFFFF
@FS10000125:23:BPA73012-1407:1:1101:14560:1530 1:N:0:16
GGGGCATCAACTTCGTCGAGTACGCTCAAAGATTAAGATCGGAAG
+
FF:FFFFFFF:,,FF,FF:FFFFFF,FFFFFFFFFFFFFFFFFFF
@FS10000125:23:BPA73012-1407:1:1101:14660:1530 1:N:0:16
GGGGATAACTTCGTCGAGTACGCTCAAGTTTGGAGATCGGAAGAG
+
FFFFFFFFF:,FF:FFFF:FFFFFFFFFFFFFFFFF:FFF:FFFF
@FS10000125:23:BPA73012-1407:1:1101:14690:1530 1:N:0:16
GGGGTAGTAACCTCGTCGAGTACGCTCAAATTCGGAGATCGGAAG
+
F:,FFFFFFFFF,FF,FFFFFFFFF,FFFFFFFFFFFFFFFFFFF
@FS10000125:23:BPA73012-1407:1:1101:14910:1530 1:N:0:16
GGGGTGGGAACTTCGTCGAGTACGCTCAAGATGTCAGATCGGAAG
+
F,,FFFFFFFF,,:F,FF:FFFFFF,FFFFFFFFF:FFFF:FFFF
@FS10000125:23:BPA73012-1407:1:1101:15140:1530 1:N:0:16
GGGGGCTTAACTTCGTCGAGTACGCTCAATGATTGAGATCGGAAG
+
FFFFFFFFFF::,FF,FFFFFFFFF,FFFFFFFFFFFFFFFFFFF
@FS10000125:23:BPA73012-1407:1:1101:16470:1530 1:N:0:16
GGGGGAGTAACTTCGTCGAGTACGCTCAATGGCCGAGATCGGAAG
+
F,,F:FFFFFF,,FF:FFFFFFFFF,FFFFFFFFFFFFFFFFFFF
@FS10000125:23:BPA73012-1407:1:1101:1250:1540 1:N:0:16
GGGGATACAACTTCGTCGAGTACGCTCAAGGTAGGAGATCGGAAG
+
FFFFFFFFFF:::FF:FFFFFFFFF:FFFFFFFFFFFFFFFFFFF
@FS10000125:23:BPA73012-1407:1:1101:1420:1540 1:N:0:16
GGGGTGAAAACTTCGTCGAGTACGCTCAAACATCAAGATCGCAAG
+
FFFF,:FFFFF:::F:FF:,FFFFF,FFFFFFFFFF:FFF,,FFF
@FS10000125:23:BPA73012-1407:1:1101:3260:1540 1:N:0:16
GGGGGCCTAACTTCGTCGAGTACGCTCAAGGTTGTAGATCGGAAG
+
FFFF,FFFFFFFFFFFFFFFFFFFFFFFFF,,F:FFFFFFFFFFF
@FS10000125:23:BPA73012-1407:1:1101:3760:1540 1:N:0:16
GGGGTTGCAACTTCGTCGAGTACGCTCAATACGGTAGATCGGAAG
+
FFFFFFFFFF,,:FF,FFFFFFFFF,FFFFFFFFFFFFFFFFFFF
@FS10000125:23:BPA73012-1407:1:1101:4240:1540 1:N:0:16
GGGGGTATAACTTCGTCGAGTACGCTCAATAACCAAGATCGGAAG
+
FFFF,FFFFF:,:FF:FFFFFFFFF,FFFFF,FF:FFFFFFFFFF
@FS10000125:23:BPA73012-1407:1:1101:4320:1540 1:N:0:16
GGGGGCAGAACTTCGTCGAGTACGCTCAATTGCCTAGATCGGAAG
+
FFFFFFFFFFF,:FF:FFFFFFFFF:FFFFFFFFFFFFFFFFFFF
@FS10000125:23:BPA73012-1407:1:1101:5370:1540 1:N:0:16
GGGGATAGATCTTCGTCGAGTACGCTCAAAACAGAAGATCGGAAG
+
FFFFFFFFFF,,,FF:FFFFFFFFF,FFFFFFFFFFFFFFFFFFF
@FS10000125:23:BPA73012-1407:1:1101:5400:1540 1:N:0:16
GGGGTGGAAACTTCGTCGAGTACGCTCAAGTACATAGATCGGAAG
+
FFFFFFFFFF:,,FF:FFFFFFFFF,FFFFFFFFFFFFFFFFFFF
@FS10000125:23:BPA73012-1407:1:1101:6510:1540 1:N:0:16
GGGGCGCGAATTTCGTCGAGTACGCTCAACGATCTAGATCGGAAG
+
FF,FFFFFFFFF:FF:FFFFFFFFF,FFFFFFFFFFFFFFFFFFF
@FS10000125:23:BPA73012-1407:1:1101:6540:1540 1:N:0:16
GGGGGTCGATCTTCGTCGAGTACGCTCAAATCTGTAGATCGGAAG
+
FFFFFFFFFF:::FF:FFFFFFFFF,FFFFFFFFFFFFFFFFFFF
@FS10000125:23:BPA73012-1407:1:1101:6580:1540 1:N:0:16
GGGGTGCCAACTTCGTCGAGTACGCTCAACACAATAGATCGGAAG
+
FFFFFFFFFF:::FF:FFFFFFFFF,FFFFFFFFFFFFFFFFFFF
@FS10000125:23:BPA73012-1407:1:1101:7570:1540 1:N:0:16
GGGGACCGAACTTCGTCGAGTACGTTCAATTATCTAGATCGGAAG
+
FFFFFFFFFF:,:FF,FFFFFFFFF,FFFFFFFFFFFFFFFFFFF
@FS10000125:23:BPA73012-1407:1:1101:7610:1540 1:N:0:16
GGGGAGATAACTTCGTCGAGTACGCTCAAAGTAATAGATCGGAAG
+
FFFFFFFFFF::,FF,FFFFFFFFF,FFFFFFFFFFFFFFFFFFF
@FS10000125:23:BPA73012-1407:1:1101:7720:1540 1:N:0:16
GGGGGTGAATTTCGTCGAGTACGCTCAATGCGTTAGATCGGAAGA
+
FF:FF,::FFFFFFFFFFFFFFFFFFFFF:FFFFFFF:FFFFFFF
@FS10000125:23:BPA73012-1407:1:1101:7990:1540 1:N:0:16
GGGGGCCCAACTTCGTCGAGTACGCTCAAATTATTAGATCGGAAG
+
FFFFFFFFFF:,:FF,FFFFFFFFF,FFFFFFFFFFFFFFFFFFF
@FS10000125:23:BPA73012-1407:1:1101:8030:1540 1:N:0:16
GGGGAACCAACTTCGTCGAGTACGCTCAAGTCTCCAGATCGGAAG
+
FFFFFFFFFFF,:FF,FFFFFFFFF,FFFFFFFFFFFFFFFFFFF
@FS10000125:23:BPA73012-1407:1:1101:9020:1540 1:N:0:16
GGGGAAATAACTTCGTCGAGTACGCTCAAACCGTCAGATCGGAAG
+
FFFFFFFFFF:,:FF:FFFFFFFFF,FFFFFFFFFFFFFFFFFFF
@FS10000125:23:BPA73012-1407:1:1101:9080:1540 1:N:0:16
GGGGAACTTCGTCGAGTACGCTCAAGTTTGTAGATCGGAAGAGCA
+
FFFFFFFFFFF,:FFFFF,,FFFFFFF:FFFFFFF,FFFFFFF,:
@FS10000125:23:BPA73012-1407:1:1101:9690:1540 1:N:0:16
GGGGAGAAAACTTCGTCGAGTACGCTCAATGGCAAAGATCGGAAG
+
FFFFF,FFFFFF::F:FFFFFFFFF,FFFFFFFF:FFFFFFFFFF
@FS10000125:23:BPA73012-1407:1:1101:9810:1540 1:N:0:16
GGGGGCTCAACTTCGTCGAGTACGCTCAAGGGTTTAGATCGGAAG
+
FFFFFFFFFF::,FF:FFFFFFFFF,FFFFFFFFFFFFFFFFFFF
@FS10000125:23:BPA73012-1407:1:1101:9820:1540 1:N:0:16
GGGGGAGTTAACTTCGTCGAGTACGCTCAAGCAGGGAGATCGGAA
+
FFFF,F,:FFFF::FFF:FFFF:FF:FFFFFFFFFFFFFF:FFFF
@FS10000125:23:BPA73012-1407:1:1101:10380:1540 1:N:0:16
GGGGTATGAACTTCGTCGAGTACGCTCAACGGTATAGATCGGAAG
+
FFFFFFFFFF:,:FF,FFFFFFFFF,FFFFFFFFFFFFFFFFFFF
@FS10000125:23:BPA73012-1407:1:1101:10690:1540 1:N:0:16
GGGGGAAGAACTTCGTCGAGTACGCTCAATTAAGAAGATCGGAAG
+
FFFFFFFFFFF,,FF:FFFFFFFFF,FFFFFFFFFFFFFFFFFFF
@FS10000125:23:BPA73012-1407:1:1101:10880:1540 1:N:0:16
GGGGGAATCAACTTCGTCGAGTACGCTCAACGCCATAGATCGGAA
+
F:FFFFFFFF::,:FFF:FFFF,FF:F:FFFFFFF,FFFF,FFFF
@FS10000125:23:BPA73012-1407:1:1101:11150:1540 1:N:0:16
GGGGAAGGAACTTCGTTGAGTACGCTCAAGTGATTAGATCGGAAG
+
:,,FFFFFFFF,:FF:FFFFFFFFF:FFFFFFFFFFFFFFFFFFF
@FS10000125:23:BPA73012-1407:1:1101:11420:1540 1:N:0:16
GGGGGAACTTCGTCGAGTACGCTCAAACGGTCAGATCGGAAGAGC
+
FFFFFFFFFF,F,FFFF,FFF:,FF:F:FFFFFFF::FFFFF,F,
@FS10000125:23:BPA73012-1407:1:1101:11880:1540 1:N:0:16
GGGGGTTAATCTTCGTCGAGTACGCTCAAAGAACCAGATCGGAAG
+
FFFFFFFFFFF:,:F,FFFFFFFFF,FFFFFFFFFFFFFFFFFFF
@FS10000125:23:BPA73012-1407:1:1101:12900:1540 1:N:0:16
GGGGACGAACTTCGTCGAGTACGCTCAATTCGTCAGATCGGAAGA
+
FFFFFFFFFF,,FFFFFFFFFFFFFFF,FFFFFFFFFFFFFFFFF
@FS10000125:23:BPA73012-1407:1:1101:13540:1540 1:N:0:16
GGGGGACTAACTTCGTCGAGTACGCTCAAGATTACAGATCGGAAG
+
FFFFFFFFFF:,,FF,FFFFFFFFF,FFFFFFFFFFFFFFFF:FF
@FS10000125:23:BPA73012-1407:1:1101:14180:1540 1:N:0:16
GGGGATAAAACTTGTGAGTACGCTCAAAGCTGGAGATCGGAAGAG
+
FFFFFFFFFFF:FFFFFF,FFFFFFFFFFFFFFFFF::FF:FFFF
@FS10000125:23:BPA73012-1407:1:1101:14330:1540 1:N:0:16
GGGAGCTAACTTCGTCGAGTACGCTCAATTAATTAGATCGGAAGA
+
FFF,,FFFFFFFFFFFFFFFFFFFFFFF,,,F,,FFFFFFFFFFF
@FS10000125:23:BPA73012-1407:1:1101:14460:1540 1:N:0:16
GGGGGAATAACTTCGTCGAGTACGCTCAAAGTAGTAGATCGGAAG
+
FFFFFFFFFFF::FF:FFFFFFFFF,FFFFFFFFFFFFFFFFFFF
@FS10000125:23:BPA73012-1407:1:1101:14950:1540 1:N:0:16
GAGACTCTTCCGATCTGGGGAGGTAACTTCGTCGAGTACGCTCAA
+
:,::FFFFF::FF:F,FF:,:FFFFFFFFFFFFFFF:FFF,::F,
@FS10000125:23:BPA73012-1407:1:1101:15290:1540 1:N:0:16
GGGGTCTAAACTTCGTCGAGTACGCTCAATTTACAAGATCGGAAG
+
FFFFFFFFFFF::FF:FFFFFFFFF,FFFFFFFFFFFFFFFFFFF
@FS10000125:23:BPA73012-1407:1:1101:16060:1540 1:N:0:16
GGGTGAAAACTTCGTCGAGTACGCTCAATGCATGAGATCGGAAGA
+
FFFFFFFFFF,:FFFFFFFFFFFFFFF:FFFFFFFFFFFFFFFFF
@FS10000125:23:BPA73012-1407:1:1101:16080:1540 1:N:0:16
GGGGACGCAACTTCGTCGAGTACGCTCAAATAAATAGATCGGAAG
+
FFFFFFFFFFF,,FF:FFFFFFFFF,FFFFFFFFFFFFFFFFFFF
@FS10000125:23:BPA73012-1407:1:1101:1410:1550 1:N:0:16
GGGGATACAACTTCGTCGAGTACGCTCAAACCGTTAGATCGGAAG
+
FF:FFFFFFFF,:FF:FFFFFFFFF:FFFFFFFFFFFFFFF:FFF
@FS10000125:23:BPA73012-1407:1:1101:1870:1550 1:N:0:16
GGGGTTGTAACTTCGTCGAGTACGCTCAAAGAGGGAGATCGGAAG
+
F,,F:FFFFFF,FFF:FFF,FFFFF,FFFFFFFFFFFFFFFFFFF
@FS10000125:23:BPA73012-1407:1:1101:3740:1550 1:N:0:16
GGGGGAAGAACTTCGTCGAGTACGCTCAACACGTGAGATCGGAAG
+
FFFFFFFFFF:,:FF:FFFFFFFFF,FFFFFFFFFFFFFFFFFFF
@FS10000125:23:BPA73012-1407:1:1101:4030:1550 1:N:0:16
GGGGCTTAAACTTCGTCGAGTACGCTCAATGGAATAGATCGGAAG
+
FFFFFFFFFFF::FF:FFFFFFFFF,FFFFFFFFFFFFFFFF:FF
@FS10000125:23:BPA73012-1407:1:1101:4930:1550 1:N:0:16
GGGGGCGCAACTTCGTCGAGTACGCTCAAAATTTCAGATCGGAAG
+
F:,FFFFFFF:,:FF:FFFFFFFFF,FFFFFFFFFFFFFFFFFFF
@FS10000125:23:BPA73012-1407:1:1101:5280:1550 1:N:0:16
GGGGCTTCAACTTCGTCGAGTACGCTCAAGATGTTAGATCGGAAG
+
FFF:FFF:F:F:FF:FF,F:F,F:FFFFFFF,FFFFFFFFF:FF:
@FS10000125:23:BPA73012-1407:1:1101:6340:1550 1:N:0:16
GGGGAACTTCGTCGAGTACGCTCAATAGCCCAGATCGGAAGAGCA
+
FFFFFFFFFFF,FFFFFF,,FFFFFFFFFFFFFFF,FFFFFFF,:
@FS10000125:23:BPA73012-1407:1:1101:6430:1550 1:N:0:16
GGGGCAGAAACTTCGTCGAGTACGCTCAAAAGGACAGATCGGAAG
+
F,,FFFFFFF:::FF:FFFFFFFFF,FFFFFFFFFFFFFFFFFFF
@FS10000125:23:BPA73012-1407:1:1101:7210:1550 1:N:0:16
GGGGCCGGAACTTCGTCGAGTACGCTCAATAATCAAGATCGGAAG
+
FFFFFFFFFF:,:FF:FFFFFFFFF,FFFFFFFFFFFFFFFFFFF
@FS10000125:23:BPA73012-1407:1:1101:7310:1550 1:N:0:16
GGGGCTTGAACTTCGTCGAGTACGCTCAAGTTTACAGATCGGAAG
+
F,,FFFFFFFF,:FF:FFFFFFFFF,FFFFFFFFFFFFFFFFFFF
@FS10000125:23:BPA73012-1407:1:1101:8190:1550 1:N:0:16
GGGGACTTCGTCGAGTACGCTCAAAGAAGCAGATCGGAAGAGCAC
+
FFFFFFFFFF,FF:FFF,FFFF:FFFF:FFFFFFFFFFFF:F,F,
@FS10000125:23:BPA73012-1407:1:1101:8310:1550 1:N:0:16
GGGGCTACAACTTCGTCGAGTACGCTCAAAGTGTTAGATCGGAAG
+
F,,FF:F:FFF,:FF:FFFFFFFFF,FFFFF:::FFFFFFFFFFF
@FS10000125:23:BPA73012-1407:1:1101:8600:1550 1:N:0:16
GGGGATGGAACTTCGTCGAGTACGCACAAAGTCCTAGATCGGAAG
+
FFFFFFFFFF:::FF:FFFFFFFFFFFFFFFFFFFFFFFFFFFFF
@FS10000125:23:BPA73012-1407:1:1101:8650:1550 1:N:0:16
GGGGGTAACTTCGTCGAGTACGCTCAAGCACATAGATCGGAAGAG
+
FFFFFFFFFF,FF:FFFF:FFFFFFFFFFFFFFFFF,FFF:FFFF
@FS10000125:23:BPA73012-1407:1:1101:9990:1550 1:N:0:16
GATGGATGAACTTCGTCGAGTACGCTCAAATGAATAGATCGGAAG
+
:,F,:::FFFFF::F,F:,,FF:FF:F:FFFFFFF,FFFF,FF,,
@FS10000125:23:BPA73012-1407:1:1101:10000:1550 1:N:0:16
GGGAGGTCGAACTTCGTCGAGTACGCTCTAAATAAAAGATCGGAA
+
FFFFFFFFFFF:,:FFF:FFFF:FFFFFFFFFFFFFFFFF,FFFF
@FS10000125:23:BPA73012-1407:1:1101:10660:1550 1:N:0:16
GGGGAACTTCGTCGAGTACGCTCAAGGGAAAAGATCGGAAGAGCA
+
FFFFFFFFFFF,FFFFFF,,FFFFFFFFFFFFFFF,FFFFFFF,:
@FS10000125:23:BPA73012-1407:1:1101:11640:1550 1:N:0:16
GGGGTCGAAACTTCGTCGAGTACGCTCAAACATCGAGATCGGAAG
+
FF:FFFFFFF:,:FF,FFFFFFFFF,FFFFFFFFFFFFFFFFFFF
@FS10000125:23:BPA73012-1407:1:1101:12860:1550 1:N:0:16
GGGGATGAAGCTTCGTCGAGTACGCTCAAATGGGCAGATCGGAAG
+
FFFFFFFFFFF,,FF:FFFFFFFFF,FFFFFFFFFFFFFFFFFFF
@FS10000125:23:BPA73012-1407:1:1101:13240:1550 1:N:0:16
GGGGATCGAACTTCGTCGAGTACGCTCAAGGTTAAAGATCGGAAG
+
FFFFFFFFFF:,:FF:FFFFFFFFF,FFFFFFFFFFFFFFFFFFF
@FS10000125:23:BPA73012-1407:1:1101:14160:1550 1:N:0:16
GGGGAATTAACTTCGTCGAGTACGCTCAAATGTCCAGATCGGAAG
+
F,,FFFFF,FF,,:F:F:FFFF:FF,FFFFFFFF:FFFFF,F:F,
@FS10000125:23:BPA73012-1407:1:1101:14750:1550 1:N:0:16
GGGGTAACAACTTCGTCGAGTACGCTCAAGCCTTAAGATCGGAAG
+
F,,FFFFFFFF,,FF,FFFFFFFFF,FFFFFFFFFFFFFFFFFFF
@FS10000125:23:BPA73012-1407:1:1101:14760:1550 1:N:0:16
GGGGATGAAACTTCGTCGAGTACGCTCAATCTTAAAGATCGGAAG
+
F,,FFFFFFFF:,FF:FFFFFFFFF,FFFFFFFFFFFFFFFFFFF
@FS10000125:23:BPA73012-1407:1:1101:15010:1550 1:N:0:16
GGGGTGTAAACTTCGTCGAGTACGCTCAAAGTTAGAGATCGGAAG
+
FFFFFF,,FFFF:FF:FFFFFFFFF,FFF:::,FFFFFFFFFFFF
@FS10000125:23:BPA73012-1407:1:1101:15390:1550 1:N:0:16
GATGCACATCTTCGTCGAGTACGCTCAAGGTGATAGATCGGAAGA
+
:,F,FFF:F,FFFFFFFF:FFF:FFFF:F:FFFFFFFFFF::FF:
@FS10000125:23:BPA73012-1407:1:1101:15610:1550 1:N:0:16
GGGGTAGGAACTTCGTCGAGTACGCTCAACGGTTGAGATCGGAAG
+
FFFFFFFFFFF::FF,FFFFFFFFF,FFFFFFFFFFFFFFFFFFF
@FS10000125:23:BPA73012-1407:1:1101:15640:1550 1:N:0:16
GGGGTTCATCTTCGTCGAGTACGCTCAATTAATAAGATCGGAAGA
+
F,,:,,:F:FFFFFFFFFFFFFFFFFFFFFF:FFFFFFFFFFFFF
@FS10000125:23:BPA73012-1407:1:1101:16080:1550 1:N:0:16
GGGGACGCAACTTCGTCGAGTACGCTCAAATAAATAGATCGGAAG
+
FFFFFFFFFFF::FF,FFFFFFFFF,FFFFFFFFFFFFFFFFFFF
@FS10000125:23:BPA73012-1407:1:1101:2160:1560 1:N:0:16
GGGGGAAACTTCGTCGAGTACGCTCAATTTTCTAGATCGGAAGAG
+
F:,FFFFFFF:FF:FFFF:FFFFFFF,,FFFFFFFF,FFF:FFFF
@FS10000125:23:BPA73012-1407:1:1101:2910:1560 1:N:0:16
GGGGATGGAACTTCGTCGAGTACGCTCAATAAAAAAGATCGGAAG
+
F,,FFF:FFF:::FF:FF:FFFFFF,FFFFFFFFFFFFFFFFF,F
@FS10000125:23:BPA73012-1407:1:1101:2940:1560 1:N:0:16
GGGGCCAAAACTTCGTCGAGTACGCTCAATAAACGAGATCGGAAG
+
FFF,,:,FFFFF:FF:FFFFFFFFF,FFFFFF:FFFFFFFFFFFF
@FS10000125:23:BPA73012-1407:1:1101:3030:1560 1:N:0:16
GATGATGGAACTTCGTCGAGTACGCTCAATAAAAAAGATCGGAAG
+
,,FFFFFFFFFF:FF:FF:FFFFFF,FFFFFFFFFFFFFFF:FFF
@FS10000125:23:BPA73012-1407:1:1101:3730:1560 1:N:0:16
GGGGGAATAACTTCGTCGAGTACGCTCAAGGTCTAAGATCGGAAG
+
F::FFFFFFFF::FF:FFFFFFFFF,FFFFFFFFFFFFFFFFFFF
@FS10000125:23:BPA73012-1407:1:1101:4170:1560 1:N:0:16
GGGGGATGAACTTCGTCGAGTACGCTCAATAAGTAAGATCGGAAG
+
FF:FFFFFFFF,:FF:FFFFFFFFF,FFFFFFFFFFFFFFFFFFF
@FS10000125:23:BPA73012-1407:1:1101:4190:1560 1:N:0:16
GGGGAACTTCGTCGAGTACGCTCAAAGAGAAAGATCGGAAGAGCA
+
FFFFFFFFFFF,:FFFFF,,FFFFFFFFFFFFFFF,FFFFFFF,,
@FS10000125:23:BPA73012-1407:1:1101:4490:1560 1:N:0:16
GGGGCTCGAACTTCGTCGAGTACGCTCAAATGCAGAGATCGGAAG
+
FFFFFFFFFFF,,FF:FFFFFFFFF,FFFFFFFFFFFFFFFFFFF
@FS10000125:23:BPA73012-1407:1:1101:4520:1560 1:N:0:16
GGGGGATGAACTTCGTCGAGTACGCTCAACGTATAAGATCGGAAG
+
FFFFFFFFFF:::FF:FFFFFFFFF,FFFFFFFFFFFFFFFFFFF
@FS10000125:23:BPA73012-1407:1:1101:5040:1560 1:N:0:16
GGGGACTTCGTCGAGTACGCTCAAGGCATTAGATCGGAAGAGCAC
+
F:,FFFFFFF,FF:FFF,FFFF:FFFFFFFFFFFFFFFFF,F,F,
@FS10000125:23:BPA73012-1407:1:1101:5060:1560 1:N:0:16
GGGGAGCCAACTTCGTCGAGTACGCTCAACTTGTCAGATCGGAAG
+
FFFFFFFFFF,,:FF,FFFFFFFFF,FFFFFFFFFFFFFFFFFFF
@FS10000125:23:BPA73012-1407:1:1101:6890:1560 1:N:0:16
GGGGGGCATAACTTCGTCGAGTACGCTCAATTCATAAGATCGGAA
+
FF,FFFFFFF::,:FFF:FFFF:FFFF:FFFFFFFFFFFF,FFFF
@FS10000125:23:BPA73012-1407:1:1101:7260:1560 1:N:0:16
GGGGTTAAAACCTCGTCGAGTACGCTCAAAATTTCAGATCGGAAG
+
FFFFFF,:F:F,:FF:FFFFFFFFF,FFF,,,,,,FFFFFFFFFF
@FS10000125:23:BPA73012-1407:1:1101:7720:1560 1:N:0:16
GGGGGTGAATTTCGTCGAGTACGCTCAATGCGTTAGATCGGAAGA
+
FF:FFFFFFF:FFFFFFFFFFFFFFFF,FFFFFFFFFFFFFFFFF
@FS10000125:23:BPA73012-1407:1:1101:7830:1560 1:N:0:16
GGGCAGCAACTTCGTCGAGTACGCTCAAGAAATTAGATCGGAAGA
+
F:,:FFFFFF:,FFFFFFFFFFFFFFFFFFFFFFFFFFFFFFFFF
@FS10000125:23:BPA73012-1407:1:1101:7880:1560 1:N:0:16
GGGGCACACCTTCGTCGAGTACGCTCAAGGAGACAGATCGGAAGA
+
FFFFFFFFFF,,FFFFFFFFFFFFFFFFFFFFFFFFF:FFFFFFF
@FS10000125:23:BPA73012-1407:1:1101:7970:1560 1:N:0:16
GGGGGGGCCAACTTCGTCGAGTACGCTCAATTTGTCAGATCGGAA
+
FFFFFFFFFF::,:FFF:FFFF:FF:F:FFFFFFF:FFFF,FFFF
@FS10000125:23:BPA73012-1407:1:1101:8000:1560 1:N:0:16
GGGGTGATAACTTCGTCGAGTACGCTCAATCTTACAGATCGGAAG
+
,F:F:FFF:F:,,FF,FFFFFFFFF,FFFFFFFFFFFFFFFFFFF
@FS10000125:23:BPA73012-1407:1:1101:8110:1560 1:N:0:16
GGGGCTGTAACTTCGTCGAGTACGCTCAAACATAGAGATCGGAAG
+
FF,FFFFFFFF::FFFFFFFFFFFF,FFFFFFFFFFFFFFFFFFF
@FS10000125:23:BPA73012-1407:1:1101:8820:1560 1:N:0:16
GGGGGTAAAACTTCGTCGAGTACGCTCAACAAGTTAGATCGGAAG
+
FFFFFFFFFF::FFF:FFFFFFFFF:FFFFFFFFFFFFFFFFFFF
@FS10000125:23:BPA73012-1407:1:1101:8900:1560 1:N:0:16
GGGGATAACTTCGTCGAGTACGCTCAAGGCTTTAGATCGGAAGAG
+
FFFFFFFFFF,FF:FFFF,FFFFFFFFFFFFFFFFF,FFF:FFFF
@FS10000125:23:BPA73012-1407:1:1101:9940:1560 1:N:0:16
GGGATGTAACTTCGTCGAGTACGCTCAAAAAAGGAGATCGGAAGA
+
:,,,::FFFFF,FFFFFF:FFFFFFFFFFF:::FF,F,FF,,:,F
@FS10000125:23:BPA73012-1407:1:1101:10100:1560 1:N:0:16
GGGGCTCCAACTTCGTCGAGTACGCTCAATGTTATAGATCGGAAG
+
FFFFF:,FFFFF:FF:FFFFFFFFF:FFF,,,FF:FFFFFFFFFF
@FS10000125:23:BPA73012-1407:1:1101:10570:1560 1:N:0:16
GGGGCAACAACTTCGTCGAGTACGCTCAACTTTTCAGATCGGAAG
+
FFFFFFFFFF:,:FF:FFFFFFFFF,FFFFFFFFFFFFFFFFFFF
@FS10000125:23:BPA73012-1407:1:1101:10580:1560 1:N:0:16
GGGGCTGCAATTTCGTCGAGTACGCTCAATTTTTAAGATCGGAAG
+
FFFFFF,FFFFF:FF:FFFFFFFFF:FFFF,,,F:FFFFFFFFFF
@FS10000125:23:BPA73012-1407:1:1101:10640:1560 1:N:0:16
GGGGGCAAAACTTTCGTCGAGTACGCTCAAAGAGGCAGATCGGAA
+
FFFFFFFFFFF:,:FFF,FFFF,FFFF:FFFFFFF,FFFF,FFFF
@FS10000125:23:BPA73012-1407:1:1101:10920:1560 1:N:0:16
CTTGAAGGAACTTCGTCGAGTACGCTCAAAGCAGGAGATCAGAAG
+
,F:,FFF,:FFF:,FFF,,,FF::F:FFFFFFFFF,FFF:,,:,F
@FS10000125:23:BPA73012-1407:1:1101:11000:1560 1:N:0:16
GGGAGCCCAAACTTCGTCGAGTACGCTCAATCGAAAAGATCGGAA
+
FFFFFFFFFFFF,FFFF::FFF:FFFF:FFFFFFFFFFFF,FFFF
@FS10000125:23:BPA73012-1407:1:1101:11820:1560 1:N:0:16
GGGGATTAAACTTCGTCGAGTACGCTCAAAGATAAAGATCGGAAG
+
FFFFFFFFFF:,,FF,FFFFFFFFF,FFFFFFFFFFFFFFFFFFF
@FS10000125:23:BPA73012-1407:1:1101:11980:1560 1:N:0:16
GGGGGATTAACTTCGTCGAGTACGCTCAACATACAAGATCGGAAG
+
FFFFFFFFFFF::FF:FFFFFFFFF,FFFFFFFFFFFFFFFFFFF
@FS10000125:23:BPA73012-1407:1:1101:12140:1560 1:N:0:16
GGGGATGGAACTTCGTCGAGTACGCTCAAGGTGGAAGATCGGAAG
+
FFFFFFFFFFF,:FF:FFFFFFFFF,FFFFFFFFFFFFFFFFFFF
@FS10000125:23:BPA73012-1407:1:1101:13600:1560 1:N:0:16
GGGGCAACAACTTCGTCGAGTACGCTCAACGGTTAAGATCGGAAG
+
FF,FFFFFFFF,:FF,FFFFFFFFF,FFFFFFFF:FFFFFFFFFF
@FS10000125:23:BPA73012-1407:1:1101:13950:1560 1:N:0:16
GGGGGTTCAACTTTCGTCGAGTACGCTCAACAGCTGGAGATCGGA
+
F:,FFFFFFFF:::FFF:FFFF,FFFF:FFFFFFFFFFFF:,FFF
@FS10000125:23:BPA73012-1407:1:1101:13970:1560 1:N:0:16
GGGGGCAGAACTTCGTCGAGTACGCTCAAAGATCCAGATCGGAAG
+
FF:FFFFFFFF,:FF,FFFFFFFFF,FFFFFFFFFFFFFFFFFFF
@FS10000125:23:BPA73012-1407:1:1101:13980:1560 1:N:0:16
GGGAGAGAGAACTTCGTCGAGTACGCTCAAATAAGTAGATCGGAA
+
FFFFFFFFFF,F,:FFF:FFFF:FFFF:FFFFFFF:FFFF,FFFF
@FS10000125:23:BPA73012-1407:1:1101:14100:1560 1:N:0:16
GGGCTTAGCTTCGTCGAGTACGCTCAAATTTGAAGATCGGAAGAG
+
FFF:FFFFF:,FF:FFFF:FFFFFFF,,FFFFFFFF:FFF:FFFF
@FS10000125:23:BPA73012-1407:1:1101:14300:1560 1:N:0:16
GGGGCGTGAACTTCGTCGAGTACGCTCAAGGGGAAAGATCGGAAG
+
FFFFFFFFFFF::FF:FFFFFFFFF,FFFFFFFFFFFFFFFFFFF
@FS10000125:23:BPA73012-1407:1:1101:14360:1560 1:N:0:16
GGGGGCTGAACTTCGTCGAGTACGCTCAACTAGCAAGATCGGAAG
+
F:,FFFFFFFF::FF:FFFFFFFFF,FFFFFFFFFFFFFFFFFFF
@FS10000125:23:BPA73012-1407:1:1101:14590:1560 1:N:0:16
GGGACTTCGTCGAGTACGCTCAAGTGCAAAGATCGGAAGAGCACT
+
FFFFFFFFFFFFFFFFFF,:FF:FFFFFFFFFFFFFFFFFF,F,,
@FS10000125:23:BPA73012-1407:1:1101:15440:1560 1:N:0:16
GGAGATGGAACTTCGTCGAGTACGCTCAACTATTAAGATCGGAAG
+
F,,FFF,,FFFF:FF:FF:FFFFFF,FFFFFFFF,FFFFFFFFFF
@FS10000125:23:BPA73012-1407:1:1101:15720:1560 1:N:0:16
GGGGGGGTAACTTCGTCGAGTACGCTCAACACGAGAGATCGGAAG
+
F::FFFFFFFF::FF:FFFFFFFFF,FFFFFFFFFFFFFFFFFFF
@FS10000125:23:BPA73012-1407:1:1101:16120:1560 1:N:0:16
GGGGTCAACTTCGTCGAGTACGCTCAAGCAACAAGATCGGAAGAG
+
FFFFFFFFF:,FF:FFFF:FFFFFFFFFFFFFFFFFFFFF:FFFF
@FS10000125:23:BPA73012-1407:1:1101:16360:1560 1:N:0:16
GGGGGTACAACTTCGTCGAGTACGCTCAATTTTAAAGATCGGAAG
+
FFFFFFFFFFF,,FF:FFFFFFFFF,FFFFFFFFFFFFFFFFFFF
@FS10000125:23:BPA73012-1407:1:1101:1820:1570 1:N:0:16
GGGGCAGTAACTTCGTCGAGTACGCTCAAGGAGTTAGATCGGAAG
+
FFFFFFFFFF:,:FF:FFFFFFFFF,FFFFFFFFFFFFFFFFFFF
@FS10000125:23:BPA73012-1407:1:1101:2490:1570 1:N:0:16
GGGGGTAAAACTTCGTCGAGTACGCTCAATATACAAGATCGGAAG
+
FFFFFFFFFFF,,FF:FFFFFFFFF,FFFFFFFFFFFFFFFFFFF
@FS10000125:23:BPA73012-1407:1:1101:2550:1570 1:N:0:16
GGGGAGCAACTTCGTCGAGTACGCTCAAACGACGAGATCGGAAGA
+
F,,FFFFFFFF::FFFFFFFFFFFFFFFFFFFFFFFFFFFFFFFF
@FS10000125:23:BPA73012-1407:1:1101:2580:1570 1:N:0:16
GGGGGGCCATCTTCGTCGAGTACGCTCAAGACAATAGATCGGAAG
+
FFFF,FFFFF,:,FF:FFFFFFFFF:FFFFFFFFFFFFFFFFFFF
@FS10000125:23:BPA73012-1407:1:1101:2660:1570 1:N:0:16
GGGGGACGAACTTCGTCGAGTACGCTCAAATCAGAAGATCGGAAG
+
FFFF,FFFFFF::FF:FFFFFFFFF,FFFFFFFF:FFFFFFFFFF
@FS10000125:23:BPA73012-1407:1:1101:2720:1570 1:N:0:16
GGGGATGTAACTTCGTCGAGTACGCTCAACCCTTTAGATCGGAAG
+
F,,FFFFFFF::FFF:FFFFFFFFF,FFFFFFFFFFFFFFF:FFF
@FS10000125:23:BPA73012-1407:1:1101:4250:1570 1:N:0:16
GGGGCCATAACTTCGTCGAGTACGCTCAATCCATGAGATCGGAAG
+
FFFF,,FF:FFFFFF:FFF:FFFFF,FFFFFFFFF,FFFF,FFFF
@FS10000125:23:BPA73012-1407:1:1101:4290:1570 1:N:0:16
GGGGGCAGAACTTCGTCGAGTACGCTCAATTGCCTAGATCGGAAG
+
FF:FFFFFFF:,,FF,FFFFFFFFF,FFFFFFFFFFFFFFFFFFF
@FS10000125:23:BPA73012-1407:1:1101:4400:1570 1:N:0:16
GGGGTCGGAACTTCGTCGAGTACGCTCAATGAACCAGATCGGAAG
+
FFFFFFFFFF:,,FF:FFFFFFFFF,FFFFFFFFFFFFFFFFFFF
@FS10000125:23:BPA73012-1407:1:1101:4430:1570 1:N:0:16
GGGGGATAAACTTCGTCGAGTACGCTCAAGAAAACAGATCGGAAG
+
F:,FFFFFFFF,:FF:FFFFFFFFF,FFFFFFFFFFFFFFFFFFF
@FS10000125:23:BPA73012-1407:1:1101:4590:1570 1:N:0:16
GGGGTCCCAACTTCGTCGAGTACGCTCAAACATGTAGATCGGAAG
+
FF:,,,::F:FFFF,FF:F:F,F,FFFFFFF:F:FFF::FF:FF,
@FS10000125:23:BPA73012-1407:1:1101:4800:1570 1:N:0:16
GGGGCGGCAACTTCGTCGAGTACGCTCAAGAGTTGAGATCGGAAG
+
FF:FFFFFFF:,,FF:FFFFFFFFF,FFFFFFFFFFFFFFFFFFF
@FS10000125:23:BPA73012-1407:1:1101:5130:1570 1:N:0:16
GGGGTGAGAACTTCGTCGAGTACGCTCAAAGCCAGAGATCGGAAG
+
FF:FFFFFFFF,:FF:FFFFFFFFF,FFFFFFFFFFFFFFFFFFF
@FS10000125:23:BPA73012-1407:1:1101:6170:1570 1:N:0:16
GGGGGCAGCAACTTCGTCGAGTACGCTCAAGTGATGAGATCGGAA
+
F::FFFFFFF::,:FFF:FFFF:FF:F:FFFFFFFFFFFF,FFFF
@FS10000125:23:BPA73012-1407:1:1101:6270:1570 1:N:0:16
GGGGTGTCAACTTCGTCGAGTACGCTCAAATATTTAGATCGGAAG
+
F,,F:FFFFF:,,FF:FFFFFFFFF,FFFFFFFFFFFFFFFFFFF
@FS10000125:23:BPA73012-1407:1:1101:6350:1570 1:N:0:16
GGGCCTTAACTTCGTCGAGTACGCTCAAACATTTAGATCGGAAGA
+
FFFFFFFFFF:,FFFFFFFFFFFFFFF:FFFFFFFFFFFFFFFFF
@FS10000125:23:BPA73012-1407:1:1101:6690:1570 1:N:0:16
GGGGATTCAACTTCGTCGAGTACGCTCAAAGGACGAGATCGGAAG
+
FFFFFFFFFFF,FFFFFFFFFFFFF:FFFFFFFFFFFFFFFFFFF
@FS10000125:23:BPA73012-1407:1:1101:7180:1570 1:N:0:16
GGGGGGACTAACTTCGTCGAGTACGCTCAAGATATAAGATCGGAA
+
FFFFFFFFFF,,,:FFF:FFFF:FF:F:FFFFFFFF:FFF:FFFF
@FS10000125:23:BPA73012-1407:1:1101:8340:1570 1:N:0:16
GGGGTTAGAACTTCGTCGAGTACGCTCAATGGAAGAGATCGGAAG
+
FFFFFFFFFFF,:FF:FFFFFFFFF,FFFFFFFFFFFFFFFFFFF
@FS10000125:23:BPA73012-1407:1:1101:8740:1570 1:N:0:16
GGGGAACGAACTTCGTCGAGTACGCTCAATTACTAAGATCGGAAG
+
FFFF,FF,FFF::FF:FFFFFFFFF,FFFFFFF::FFFFFFFFFF
@FS10000125:23:BPA73012-1407:1:1101:10000:1570 1:N:0:16
GGGGGGTTAACTTCGTCGAGTACGCTCAATTCGTAAGATCGGAAG
+
FFFFFFFFFF:,:FF:FFFFFFFFF,FFFFFFFFFFFFFFFFFFF
@FS10000125:23:BPA73012-1407:1:1101:10300:1570 1:N:0:16
GGGGGAACCAACTTCGTCGAGTACGCTCAACTACTTAGATCGGAA
+
FFFFFFFFFF::,,FFF:FFFF:FF:F:FFFFFFF,FFFF:FFFF
@FS10000125:23:BPA73012-1407:1:1101:10360:1570 1:N:0:16
GGGGCGAGAACTTCGTCGAGTACGCTCAACCCCGCAGATCGGAAG
+
FFFFFFFFFFF,:FF:FFFFFFFFF,FFFFFFFFFFFFFFFFFFF
@FS10000125:23:BPA73012-1407:1:1101:10970:1570 1:N:0:16
GCGAGGCAACTTCGTCGAGTACGCTCAATTGCCGAGATCGGAAGA
+
::F,,:FFFFF:FFFFFF:FFF,FFFF,FFFFFFFFFFFF:FFFF
@FS10000125:23:BPA73012-1407:1:1101:10980:1570 1:N:0:16
GGGGCGGTAACTTCGTCGAGTACGCTCAAAAAACCAGATCGGAAG
+
FFFFFFFFFF:,,FF:FFFFFFFFF,FFFFFFFFFFFFFFFFFFF
@FS10000125:23:BPA73012-1407:1:1101:11230:1570 1:N:0:16
GGAGAACTAACTTCGTCGAGTACGCTCAAGGGTAGAGATCGGAAG
+
:,,FFFFFFFF::FF:FF:FFFFFF,FFFFFFFFFFFFFFFFFFF
@FS10000125:23:BPA73012-1407:1:1101:13440:1570 1:N:0:16
GGGGTATGAACTTCGTCAAGTACGCTCAAACTCAAAGATCGGAAG
+
FFFFFFFFFFF,,FF,FFFFFFFFF,FFFFFFFFFFFFFFFFFFF
@FS10000125:23:BPA73012-1407:1:1101:13570:1570 1:N:0:16
GGGGCTTTAACTTCGTCGAGTACGCTCAACGTGCCAGATCGGAAG
+
FF:FFFFFFFF:,FF,FFFFFFFFF,FFFFFFFFFFFFFFFFFFF
@FS10000125:23:BPA73012-1407:1:1101:13860:1570 1:N:0:16
GGGGGGGGAACTTCGTCGAGTACGCTCAAACCAAGAGATCGGAAG
+
FFFF:FFFFFF::FF,FFFFFFFFF,FFFFFFFFFFFFFFFF:FF
@FS10000125:23:BPA73012-1407:1:1101:13960:1570 1:N:0:16
GGGGGTAAAACTTCGTCGAGTACGCTCAAGGGACGAGATCGGAAG
+
FFFFFFFFFFF::FF,FFFFFFFFF,FFFFFFFFFFFFFFFFFFF
@FS10000125:23:BPA73012-1407:1:1101:14360:1570 1:N:0:16
GGGGTAGAAACTTCGTCGAGTACGCTCAAAGGAATAGATCGGAAG
+
FFFF,FFFFFF:FFFFFFFFFFFFF:FFFFFFFFFFFFFFFFFFF
@FS10000125:23:BPA73012-1407:1:1101:15460:1570 1:N:0:16
GGGCACTAACTTCGTGGAGTACGCTCAATATAATAGATCGGAAGA
+
FFFFFFFFFF::FFFFFFFFFFFFFFF:FFFFFFFFFFFFFFFFF
@FS10000125:23:BPA73012-1407:1:1101:15760:1570 1:N:0:16
GGGGCCCCAACTTCGTCGAGTACGCTCAAGTGTAGAGATCGGAAG
+
FF:FFFFFFFF,:FF,FFFFFFFFF,FFFFFFFFFFFFFFFFFFF
@FS10000125:23:BPA73012-1407:1:1101:1330:1580 1:N:0:16
GGGGAACCAACTTCGTCGAGTACGCTCAAGACACTAGATCGGAAG
+
FFFFFFFFFFF,:FF:FFFFFFFFF:FFFFFFFFFFFFFFFFFFF
@FS10000125:23:BPA73012-1407:1:1101:1540:1580 1:N:0:16
GGGGGCAAAACTTCGTCGAGTACGCTCAATGAGATAGATCGGAAG
+
FFFFFFFFFFF::FF:FFFFFFFFF,FFFFFFFFFFFFFFFFFFF
@FS10000125:23:BPA73012-1407:1:1101:1570:1580 1:N:0:16
GGGGACTAAACTTCGTCGAGTACGCTCAATATAGGAGATCGGAAG
+
FFFFFFF,FFFFFFF:FFFFFFFFF:FFFF,,FF,FFFFFFFFFF
@FS10000125:23:BPA73012-1407:1:1101:1660:1580 1:N:0:16
GGGGGCCTAACTTCGTCGAGTACGCTCAAAGATAAAGATCGGAAG
+
FFFFFFFFFF:,:FF:FFFFFFFFF,FFFFFFFFFFFFFFFFFFF
@FS10000125:23:BPA73012-1407:1:1101:2180:1580 1:N:0:16
GGGGGGTAAACTTCGTCGAGTACGCTCAATCGTGAAGATCGGAAG
+
FFFFFFFFFFF::FF:FFFFFFFFF,FFFFFFFFFFFFFFFFFFF
@FS10000125:23:BPA73012-1407:1:1101:2510:1580 1:N:0:16
GGGGGCCAAACTTCGTCGAGTACGCTCAATGTATAAGATCGGAAG
+
F:,FFFFFFFF,,FF:FFFFFFFFF,FFFFFFFFFFFFFFFFFFF
@FS10000125:23:BPA73012-1407:1:1101:2580:1580 1:N:0:16
GGGGCCTCAACTTCGTCGAGTACGCTCAAAATGGTAGATCGGAAG
+
FFFFFFFFFFF,,FFFFFFFFFFFF,FFFFFFFFFFFFFFFFFFF
@FS10000125:23:BPA73012-1407:1:1101:3110:1580 1:N:0:16
GGGGCCAGAACTTCGTCGAGTACGCTCAAATCGAAAGATCGGAAG
+
F::FFFFFFF,::FF,FFFFFFFFF,FFFFFFFFFFFFFFFFFFF
@FS10000125:23:BPA73012-1407:1:1101:3580:1580 1:N:0:16
GCCGTATTAACTTCGTCGAGTACGCTCAATGTTTTACATCGGAAG
+
FF:F,FFFFF,::FF,FF,,FF:FF,FF,FFFFFFF,FFF:F:FF
@FS10000125:23:BPA73012-1407:1:1101:3770:1580 1:N:0:16
GGGGTGAAACTTCGTCGAGTACGCTCAAAACCACAGATCGGAAGA
+
FFFFFFFFFF::FFFFFFFFFFFFFFF:FFFFFFFFFFFFFFFFF
@FS10000125:23:BPA73012-1407:1:1101:4640:1580 1:N:0:16
GGGGGGCTAACTTCGTCGAGTACGCTCAATAAATAAGATCGGAAG
+
F,FFFFFFFFF,,FFFFFFFFFFFF,FFFFFFFFFFFFFFFFFFF
@FS10000125:23:BPA73012-1407:1:1101:5130:1580 1:N:0:16
GGGGAGCCAACTTCGTCGAGTACGCTCAACTTGTCAGATCGGAAG
+
FFFFFFFFFF,,:FF,FFFFFFFFF,FFFFFFFFFFFFFFFF:FF
@FS10000125:23:BPA73012-1407:1:1101:5680:1580 1:N:0:16
GGGGAATCAACTTCGTCGAGTACGCTCAAGATGTAAGATCGGAAG
+
FFFFF:FFFFF,:FF:FFFFFFFFF,FFF,FF:,FFFFFFFFFFF
@FS10000125:23:BPA73012-1407:1:1101:6140:1580 1:N:0:16
GGGAGGATTAACTTCGTCGAGTACGCTCAAATTGCCAGATCGGAA
+
FFFFFFFFFF::,:FFF:FFFF:FF:F:FF:FFFF,FFFF,FFFF
@FS10000125:23:BPA73012-1407:1:1101:6860:1580 1:N:0:16
GGGGAATTAACTTCGTCGAGTACGCTCAAGTTGTGAGATCGGAAG
+
FFFF,FF,:,FF,,F,FF:FFF:FF,:FF:FFFF,:FFFFFFFFF
@FS10000125:23:BPA73012-1407:1:1101:6940:1580 1:N:0:16
GGGGCAGGAACTTCGTCGAGTACGCTCAAATTAAAAGATCGGAAG
+
FFFFFFFFFF:,,FF:FFFFFFFFF,FFFFFFFFFFFFFFFFFFF
@FS10000125:23:BPA73012-1407:1:1101:7130:1580 1:N:0:16
GGGGCCGGAACTTCGTCGAGTACGCTCAAATGTCTAGATCGGAAG
+
FFFFFFFFFF::,FF,FFFFFFFFF,FFFFFFFFFFFFFFFFFFF
@FS10000125:23:BPA73012-1407:1:1101:8020:1580 1:N:0:16
GGGGGCATAACTTCGTCGAGTACGCTCAATCCGACAGATCGGAAG
+
FFFFFFFFFF:,:FF:FFFFFFFFF,FFFFFFFFFFFFFFFFFFF
@FS10000125:23:BPA73012-1407:1:1101:8070:1580 1:N:0:16
GGGGCAGCAACTTCGTCGAGTACGCTCAAATAAGTAGATCGGAAG
+
FFFFFFFFFF:,,FF,FFFFFFFFF,FFFFFFFFFFFFFFFFFFF
@FS10000125:23:BPA73012-1407:1:1101:8370:1580 1:N:0:16
GGGGCTTCGTCGAGTACGCTCAAGTTTAAAGATCGGAAGAGCACA
+
FFFFFFFFFFFFFFFFFF,:FF:F:,F:FFFFFFFFFFFFF,F,:
@FS10000125:23:BPA73012-1407:1:1101:8790:1580 1:N:0:16
GGGGAAACTTCGTCGAGTACGCTCAACACCGGAGATCGGAAGAGC
+
F,,::FFFFFFF:FFFFFFFFF,FFFFFF:FFFFF,,FFFFFFF,
@FS10000125:23:BPA73012-1407:1:1101:9380:1580 1:N:0:16
GGGGTCCAACTTCGTCGAGTACGCTCAATTTTTTAGATCGGAAGA
+
FFFFFFFFFF,:FFFFFFFFFFFFFFF,FFFFFFFFFFFFFFFFF
@FS10000125:23:BPA73012-1407:1:1101:9600:1580 1:N:0:16
GGGCAAAAACTTCGTCGAGTACGCTCAATTCGAAAGATCGGAAGA
+
F,FFFFFFFF:,FFF:FFFFFFFFFFF:FFFFFFFFFFFFFF,FF
@FS10000125:23:BPA73012-1407:1:1101:10560:1580 1:N:0:16
GGGTATTAACTTCGTCGAGTACGCTCAAACTATAAGATCGGAAGA
+
FFFFFFFFFF,,FFFFFFFFFFFFFFF:FFFFFFFFFFFFFFFFF
@FS10000125:23:BPA73012-1407:1:1101:10690:1580 1:N:0:16
GGGGGGCTAACTTCGTCAAGTACGCTCAAAGTGCAAGATCGGAAG
+
FFFFFFFFFF:,,FF,FFFFFFFFF,FFFFFFFFFFFFFFFFFFF
@FS10000125:23:BPA73012-1407:1:1101:11350:1580 1:N:0:16
GGTGTCAAACTTCGTCGAGTACGCTCAATTAGGTAGATCGGAAGA
+
,,,:FFFFFF:,FFFFFFFFFFFFFFF:FFFFFFFFFFFFF:FF:
@FS10000125:23:BPA73012-1407:1:1101:12610:1580 1:N:0:16
GGGGCCTAACTTCGTCGAGTACGCTCAATACATAAGATCGGAAGA
+
FFFFFFFFFF,,FFFFFFFFFFFFFFF,FFFFFFFFFFFFFFFFF
@FS10000125:23:BPA73012-1407:1:1101:13520:1580 1:N:0:16
GGGGATCAAACTTCGTCGAGTACGCTCAAGTCGTAAGATCGGAAG
+
FFFFFFFFFFF,,FF,FFFFFFFFF,FFFFFFFFFFFFFFFFFFF
@FS10000125:23:BPA73012-1407:1:1101:13730:1580 1:N:0:16
GGGGGCTCAACTTCGTCGAGTACGCTCAACCGTTCAGATCGGAAG
+
FFFFFFFFFFF,:FF,FFFFFFFFF,FFFFFFFFFFFFFFFF:FF
@FS10000125:23:BPA73012-1407:1:1101:13910:1580 1:N:0:16
GGGGGGTTAACTTCGTCGAGTACGCTCAAGATGGGAGATCGGAAG
+
F,,F::FFFFF::FF:FFFFFFFFF,FFFFFFFFFFFFFF:FFFF
@FS10000125:23:BPA73012-1407:1:1101:13930:1580 1:N:0:16
GGGGCATTAACTTCGTCGAGTACGCTCAAAATCAGAGATCGGAAG
+
F:,FF,FFFFF:FFFFFFF,FFF:FFFFF:FFFFFFFFFFFFFF:
@FS10000125:23:BPA73012-1407:1:1101:14930:1580 1:N:0:16
GGGGACAGAACTTCGTCGAGTACGCTCAATAAAGTAGATCGGAAG
+
FFFFFFFFFF:,,FF,FFFFFFFFF,FFFFFFFFFFFFFFFFFFF
@FS10000125:23:BPA73012-1407:1:1101:16430:1580 1:N:0:16
GGGTGCTAACTTCGTCGAGTACGCTCAAAGAAATAGATCGGAAGA
+
F,,F:FFFFF::FFFFFFFFFFFFFFF:FFFFFFFFFFFFFFFF:
@FS10000125:23:BPA73012-1407:1:1101:1530:1590 1:N:0:16
GGGGTATCAACTTCGTCGAGTACGCTCAATTCTTTAGATCGGAAG
+
FFFFFF,FFFF::FF:FFFFFFFFF,FFF,,,,,,FFFFFF:FFF
@FS10000125:23:BPA73012-1407:1:1101:2390:1590 1:N:0:16
GGGGCGTTAACTTCGTCGAGTACGCTCAATTCTTAAGATCGGAAG
+
F,,FFFFFFF:,,FF:FFFFFFFFF,FFFFFFFFFFFFFFFFFFF
@FS10000125:23:BPA73012-1407:1:1101:2830:1590 1:N:0:16
GGGGCGCCAACTTCGTCGAGTACGCTCAAAGAAACAGATCGGAAG
+
FF,FFFFFFFF::FF:FFFFFFFFF,FFFFFFFFFFFFFFFFFFF
@FS10000125:23:BPA73012-1407:1:1101:3560:1590 1:N:0:16
GGGGCCGAAACTTCGTCGAGTACGCTCAAGTGAAAAGATCGGAAG
+
FF:FFFFFFFF::FF:FFFFFFFFF:FFFFFFFFFFFFFFFFFFF
@FS10000125:23:BPA73012-1407:1:1101:3810:1590 1:N:0:16
GGGGCAACTTCGTCGAGTACGCTCAAATTGGGAGATCGGAAGAGC
+
FFFFFFFFFF:F:FFFF:FFFF,FFF,,FFFFFFF:,FFF:FFF,
@FS10000125:23:BPA73012-1407:1:1101:3860:1590 1:N:0:16
GGGGAAGAAACTCGTCGAGTACGCTCAAGTCGTTAGATCGGAAGA
+
FFFFFFFFFFF::FFFFFFFFFFFFFFFFFFFFFFFFFFFFFFFF
@FS10000125:23:BPA73012-1407:1:1101:4530:1590 1:N:0:16
GGGGTGCAACTTCGTCGAGTACGCTCAAAATGACAGATCGGAAGA
+
FFFFFFFFFF::FFFFFFFFFFFFFFFFFFFFFFFFFFFFFFFFF
@FS10000125:23:BPA73012-1407:1:1101:4560:1590 1:N:0:16
GGGGTGGAAACTTCGTCGAGTACGCTCAACTGAGTAGATCGGAAG
+
FFFFFFFFFF:::FF:FFFFFFFFF,FFFFFFFFFFFFFFFFFFF
@FS10000125:23:BPA73012-1407:1:1101:5990:1590 1:N:0:16
GATGTGGTAACTTCGTCGAGTACGCTCAATACATGAGATCGGAAG
+
:,FFFFFFFFFF::F:FF:FFFFFF,FFFFFFFFFFFFFF:FFFF
@FS10000125:23:BPA73012-1407:1:1101:6280:1590 1:N:0:16
GGGGTTAACTTCGTCGAGTACGCTCAAATGTATAGATCGGAAGAG
+
FFFFF,,F:F:FF:,FFF:F,,FF::FFFFFFFFFFF,:FFFFF:
@FS10000125:23:BPA73012-1407:1:1101:6550:1590 1:N:0:16
GATGTGTAAACTTCGTCGAGTACGCTCAAGATGCCAGATCGGAAG
+
,,:FFFFFFFFF::F:FF:FFFFFF,FFFFFFFFF:FFFF:FFFF
@FS10000125:23:BPA73012-1407:1:1101:6760:1590 1:N:0:16
GGGGTGTCAACTTCGTCGAGTACGCTCAAACGTGTAGATCGGAAG
+
FF:FFFFFFFF,:FF:FFFFFFFFF:FFFFFFFFFFFFFFFFFFF
@FS10000125:23:BPA73012-1407:1:1101:7020:1590 1:N:0:16
GGGGCTGAAACTTCGTCGAGTACGCTCAATTGATGAGATCGGAAG
+
FFFFFFFFFF:::FF,FFFFFFFFF,FFFFFFFFFFFFFFFFFFF
@FS10000125:23:BPA73012-1407:1:1101:7160:1590 1:N:0:16
GGGGGCCCAACTTCGTCGAGTACGCTCAAATTAAAAGATCGGAAG
+
FFFFFFFFFF:::FF:FFFFFFFFF,FFFFFFFFFFFFFFFFFFF
@FS10000125:23:BPA73012-1407:1:1101:7220:1590 1:N:0:16
GGGGCAGCAACTTCGTCGAGTACGCTCAATATTATAGATCGGAAG
+
FFFFFFFFFF:,:FF:FFFFFFFFF,FFFFFFFFFFFFFFFFFFF
@FS10000125:23:BPA73012-1407:1:1101:8400:1590 1:N:0:16
GGGGGGTAAACTTCGTCGAGTACGCTCAACTAATCAGATCGGAAG
+
F:,FFFFFFFF::FF:FFFFFFFFF,FFFFFFFFFFFFFFFFFFF
@FS10000125:23:BPA73012-1407:1:1101:8510:1590 1:N:0:16
GGGGGCGCAACTTCGTCGAGTACGCTCAATAAGTGAGATCGGAAG
+
FFFFFFFFFF:::FF:FFFFFFFFF,FFFFFFFFFFFFFFFFFFF
@FS10000125:23:BPA73012-1407:1:1101:9350:1590 1:N:0:16
GGGGGCTTAACTTCGTCGAGTACGCTCAATGGTGTAGATCGGAAG
+
F:,FF,F:F:FF::F:FF:FFFFFF,FFFF:FFFFFFFFFFFFFF
@FS10000125:23:BPA73012-1407:1:1101:9420:1590 1:N:0:16
GGGGTATAACTTCGTCGAGTACGCTCAATTAAAAGGATCGGAAGA
+
FFFFFFFFFF,,FFFFFFFFFFFFFFF,FFFFFFFFF:FFFFFFF
@FS10000125:23:BPA73012-1407:1:1101:9550:1590 1:N:0:16
GGGGGAACAACTTCGTCGAGTACGCTCAAGAGTGTAGATCGGAAG
+
F:,FFFFFFF:,:FF:FFFFFFFFF,FFFFFFFFFFFFFFFFFFF
@FS10000125:23:BPA73012-1407:1:1101:10100:1590 1:N:0:16
GGGGCAGAACTTCGTCGAGTACGCTCAAGAAACTAGATCGGAAGA
+
FFFFFFFFFF,,FFFFFFFFFFFFFFFFFFFFFFFFFFFFFFFFF
@FS10000125:23:BPA73012-1407:1:1101:11410:1590 1:N:0:16
GCTGGTGAAACTTCGTCGAGTACGCTCAAATTATCACATCGGAAG
+
F,F:,F,FFFFF,::,F,FFF::FFFFFFFFF:F:,,FFFFFFF,
@FS10000125:23:BPA73012-1407:1:1101:11480:1590 1:N:0:16
GGGGGGTTAACTTCGTCGAGTACGCTCAAATCTTGAGATCGGAAG
+
FFFF::FFFF:,,FF,FFF:FFFFF,FFFFFFFFFFFFFF:FFFF
@FS10000125:23:BPA73012-1407:1:1101:11630:1590 1:N:0:16
GATGGCTAAACTTCGTCGAGTACGCTCAACTATGGAGATCGGAAG
+
,,F:,FFFFFFF::F:FF:FFFFFF:FFFFFFFFF:FFFF:FFFF
@FS10000125:23:BPA73012-1407:1:1101:12820:1590 1:N:0:16
GGGCACAACTTCGTCGAGTACGCTCAAGTCTGAAGATCGGAAGAG
+
FFFFFFFFFF,FF:FFFF:FFFFFFFFFFFFFFFFF:FFF:FFFF
@FS10000125:23:BPA73012-1407:1:1101:13500:1590 1:N:0:16
GGGGCGTTAACTTCGTCGAGTACGCTCAAGGATGTAGATCGGAAG
+
FFFFF::FFFF::FF:FFFFFFFFF,FFF:FFFFFFFFFFFFFFF
@FS10000125:23:BPA73012-1407:1:1101:14160:1590 1:N:0:16
GGGGGAAAAACTTCGTCGAGTACGCTCAATTGTAGAAATCGGAAG
+
F:,FFFFFFFFF:FF:FFFFFFFFF,FFFFFFFFFFFFFFFFFFF
@FS10000125:23:BPA73012-1407:1:1101:14310:1590 1:N:0:16
GGGGGCCGAACTTCGTCGAGTACGCTCAATCTGTTAGATCGGAAG
+
F,FF:FFFFFF::FFFFFF:FFFFF,FFFFFFFFFFFFFFFFFFF
@FS10000125:23:BPA73012-1407:1:1101:14930:1590 1:N:0:16
GGGGCTACAACTTCGTCGAGTACGCTCAAACGCGAAGATCGGAAG
+
FFFFF,::F:FFFF,FF:F::,F,:FFF:F,,FFFF::,FF,FF,
@FS10000125:23:BPA73012-1407:1:1101:1850:1600 1:N:0:16
GGGGGCGAAACTTCGTCGAGTACGCTCAAGGCCCCAGATCGGAAG
+
F,,FFFFFFFF::FF:FFFFFFFFF:FFFFFFFFFFFFFFFFFFF
@FS10000125:23:BPA73012-1407:1:1101:3130:1600 1:N:0:16
GGGGATTGAACTTCGTCGAGTACGCTCAATTATTAAGATCGGAAG
+
F,,FFFFFFF:,:FF:FFFFFFFFF,FFFFFFFFFFFFFFFFFFF
@FS10000125:23:BPA73012-1407:1:1101:3560:1600 1:N:0:16
GGGGAAAACTTCGTCGAGTACGCTCAATGATAGAGATCGGAAGAG
+
FFFFFFFFFF,FF:FFFF:FFFFFFF,,FFFFFFFF,FFF:FFFF
@FS10000125:23:BPA73012-1407:1:1101:4130:1600 1:N:0:16
GGGGAGTAAGTTCGTCGAGTACGCTCAATATTAGAGATCGGAAGA
+
FFFFFFFFFF::FFFFFFFFFFFFFFF:FFFFFFFFFFFFFFFFF
@FS10000125:23:BPA73012-1407:1:1101:4240:1600 1:N:0:16
GGGGTAACAACTTCGTCGAGTACGCTCAACAAGGAAGATCGGAAG
+
F::FFFFFFF:,:FF,FFFFFFFFF,FFFFFFFFFFFFFFFFFFF
@FS10000125:23:BPA73012-1407:1:1101:4560:1600 1:N:0:16
GGGGCTGTAACTTCGTCGAGTACGTTCAAGGCAACAGATCGGAAG
+
FF:FFFFFFFF,:FF,FFFFFFFFF:FFFFFFFFFFFFFFFFFFF
@FS10000125:23:BPA73012-1407:1:1101:4610:1600 1:N:0:16
GGGGATGTAACTTCGTCGAGTACGCTCAACAATTTAGATCGGAAG
+
FFFFFFFFFF:,:FF:FFFFFFFFF,FFFFFFFFFFFFFFFFFFF
@FS10000125:23:BPA73012-1407:1:1101:4660:1600 1:N:0:16
GGGGAAGAAACTTCGTCGAGTACGCTCAAGTTAAAAGATCGGAAG
+
FFFFFFFFFFF,,FF:FFFFFFFFF,FFFFFFFFFFFFFFFFFFF
@FS10000125:23:BPA73012-1407:1:1101:5300:1600 1:N:0:16
GGGGGATGAACTTCGTCGAGTACGCTCAATTTCTTAGATCGGAAG
+
FFFFFFFFFF:,,FF:FFFFFFFFF,FFFFFFFFFFFFFFFFFFF
@FS10000125:23:BPA73012-1407:1:1101:6540:1600 1:N:0:16
GGGGGAAAAACTTCGTCGAGTACGCTCAATTAATTAGATCGGAAG
+
FFFFFFFFFFF::FF:FFFFFFFFF,FFFFFFFFFFFFFFFFFFF
@FS10000125:23:BPA73012-1407:1:1101:6990:1600 1:N:0:16
GGGGTAACAACTTCGTCGAGTACGCTCAAATACGGAGATCGGAAG
+
F:,FFFFFFF:,,FF,FFFFFFFFF,FFFFFFFFFFFFFFFFFFF
@FS10000125:23:BPA73012-1407:1:1101:7020:1600 1:N:0:16
GGGGCTGCAACTTCGTCGAGTACGCTCAAATTATAAGATCGGAAG
+
FFFFF:FFFFFF:FF:FFFFFFFFF,FFFF:,,,,FFFFFFFFFF
@FS10000125:23:BPA73012-1407:1:1101:7170:1600 1:N:0:16
GGGGGCCCAACTTCGTCGAGTACGCTCAAATTAAAAGATCGGAAG
+
FFFFFFFFFF:::FF:FFFFFFFFF,FFFFFFFFFFFFFFFFFFF
@FS10000125:23:BPA73012-1407:1:1101:7300:1600 1:N:0:16
GGAGGCAGAACTTCGTCGAGTACGCTCAACTATATAGATCGGAAG
+
FF,F,:FFF:::FFFFFFF,F:F:FFFFFFFFFFFFFFFFFFFFF
@FS10000125:23:BPA73012-1407:1:1101:7600:1600 1:N:0:16
GGGGTTATAACTTCGTCGAGTACGCTCAAATGTCCAGATCGGAAG
+
F::F:FFFFFF::FF:FFFFFFFFF,FFFFFFFFFFFFFFFFFFF
@FS10000125:23:BPA73012-1407:1:1101:8810:1600 1:N:0:16
GGGGCAATAATTTCGTCGAGTACGCTCAAGACTGTAGATCGGAAG
+
F,,FFFFFFF:F:FF:FFFFFFFFF,FFFFFFFFFFFFFFFFFFF
@FS10000125:23:BPA73012-1407:1:1101:9540:1600 1:N:0:16
GGGGTCCAACTTCGTCGAGTACGCTCAATTTTTTAGATCGGAAGA
+
FFFFFFFFFF::FFFFFFFFFFFFFFF:FFFFFFFFFFFFFFFFF
@FS10000125:23:BPA73012-1407:1:1101:10040:1600 1:N:0:16
GGGGGGTCAACTTCGTCGAGTACGCTCAATAGATTAGATCGGAAG
+
FFFFFFFFFF:,:FF:FFFFFFFFF,FFFFFFFFFFFFFFFFFFF
@FS10000125:23:BPA73012-1407:1:1101:10800:1600 1:N:0:16
GGGGATCAAACTTCGTCGAGTACGCTCAACGGGGGAGATCGGAAG
+
F,:FFFFFFFF,:FF:FFFFFFFFF,FFFFFFFFFFFFFFFFFFF
@FS10000125:23:BPA73012-1407:1:1101:12200:1600 1:N:0:16
GGGGGCTAAACTTCGTCGAGTACGCTCAATAATTTAGATCGGAAG
+
FF:F:FFFFFF:,FF:FFF,FFFFF,FFFFFFFFFFFFFFFFFFF
@FS10000125:23:BPA73012-1407:1:1101:13260:1600 1:N:0:16
GGGGAATGAACTTCGTCGAGTACGCTCAAATAACGGAGATCGGAA
+
FFFFFFFFFFF::FF:FFFFFFFFF,FFFFFFFFFFFFFF,FFFF
@FS10000125:23:BPA73012-1407:1:1101:13620:1600 1:N:0:16
GGGGGACCAACTTCGTCGAGTACGCTCAAATTCAAAGATCGGAAG
+
FFFFFFFFFF:,,FF,FFFFFFFFF,FFFFFFFFFFFFFFFFFFF
@FS10000125:23:BPA73012-1407:1:1101:13720:1600 1:N:0:16
GGGGACAGAACTTCGTCGAGTACGCTCAAATAGAAAGATCGGAAG
+
FFFFFFFFFFF,,FF,FFFFFFFFF,FFFFFFFFFFFFFFFFFFF
@FS10000125:23:BPA73012-1407:1:1101:13860:1600 1:N:0:16
GGGGGCGTGAACTTCGTGTAGTACGCTCAATGGTGGAGATCGGAA
+
FFFF,F:FFFFF,:FFFF:FFF:FFFF:FFFFFFFFFFFF,FFFF
@FS10000125:23:BPA73012-1407:1:1101:16130:1600 1:N:0:16
GATGACGGAACTTCGTCGAGTACGCTCAATAATTCAGATCGGAAG
+
,,F,:F,:FFFF:,F:FF:,FF:FF,FFFFFFFFFFFFFF:FFF:
@FS10000125:23:BPA73012-1407:1:1101:1630:1610 1:N:0:16
GGGGGCAGAACTTCGTCGAGTACGCTCAAATTCGAAGATCGGAAG
+
FFFFFFFFFF:,:FF:FFFFFFFFF,FFFFFFFFFFFFFFFFFFF
@FS10000125:23:BPA73012-1407:1:1101:1720:1610 1:N:0:16
GGGGAACTTCGTCGAGTACGCTCAATTAGATAGATCGGAAGAGCA
+
FFFFFFFFFFF,:FFFFF,,FFFFF:FFFFFFFFF,FFFFFFF,:
@FS10000125:23:BPA73012-1407:1:1101:2000:1610 1:N:0:16
GGGGTCTAATCTTCGTCGAGTACGCTCAAGACCGGAGATAGGAAG
+
FFFFFFFFFF:::FF:FFFFFFFFF:FFFFFFFFFFFFFFFFFFF
@FS10000125:23:BPA73012-1407:1:1101:2210:1610 1:N:0:16
GGGGCGGGAACTTCGTCGAGTACGCTCAAATTTAAAGATCGGAAG
+
FF:FFFFFFFF::FF:FFFFFFFFF,FFFFFFFFFFFFFFFFFFF
@FS10000125:23:BPA73012-1407:1:1101:2260:1610 1:N:0:16
GGGTAGAACTTCGTCGAGTACGCTCAATTAGCAAGATCGGAAGAG
+
FFFFFFFFFF:FF:FFFF:FFFFFFF,,FFFFFFFF,FFFFFFFF
@FS10000125:23:BPA73012-1407:1:1101:2540:1610 1:N:0:16
GGGGACACAACTTCGTCGAGTACGCTCAAACGTAAAGATCAGAAG
+
F,FFFFFFFFF,:FF:FFF:FF:FF,F:FFFFFFF:F:FF,,,:F
@FS10000125:23:BPA73012-1407:1:1101:2720:1610 1:N:0:16
GGGGAACAAACTTCGTCGAGTACGCTCAATGCCAAAGATCGGAAG
+
FFFFFFFFFF:,,FF:FFFFFFFFF,FFFFFFFFFFFFFFFFFFF
@FS10000125:23:BPA73012-1407:1:1101:2920:1610 1:N:0:16
GGGGAATCAACTTCGTCGAGTACGCTCAAGTCGGGAGATCGGAAG
+
FFFFFFFFFF,,,FF:FFFFFFFFF,FFFFFFFFFFFFFFFFFFF
@FS10000125:23:BPA73012-1407:1:1101:3430:1610 1:N:0:16
GGGGGCATAACTTCGTCGAGTACGCTCAATGAATGAGATCGGAAG
+
F:,F,FFFFFF,:FF:FFF,FFFFF:FFFFFFFFFFFFFFFFFFF
@FS10000125:23:BPA73012-1407:1:1101:3930:1610 1:N:0:16
GGGGGCACAACTTCGTCGAGTACGCTCAAAGAAATAGATCGGAAG
+
FFFFFFFFFF:,,FF:FFFFFFFFF,FFFFFFFFFFFFFFFFFFF
@FS10000125:23:BPA73012-1407:1:1101:4350:1610 1:N:0:16
GGGGGTGGGAACTTCGTCGAGTACGCTCAATTTTACAGATCGGAA
+
FFFFFFFFFFF:,:FFF:FFFF:FF:F:FFFFFFF,FFFF,FFFF
@FS10000125:23:BPA73012-1407:1:1101:4540:1610 1:N:0:16
GGGGGGTCAACTTCGTCGAGTGCGCTCAATTATTAAGATCGGAAG
+
FFFFFFFFFF:,:FF:FF:FFFFFF,FFFFFFFFFFFFFFFFFFF
@FS10000125:23:BPA73012-1407:1:1101:4600:1610 1:N:0:16
GGGGAACTTCGTCGAGTACGCTCAATCGATGAGATCGGAAGAGCA
+
FFFFFFFFFFF,,FFFFF:,FFFFFFFFFFFFFFF,FFFFFFF,:
@FS10000125:23:BPA73012-1407:1:1101:5030:1610 1:N:0:16
GGGGGTTAACTTCGTCGAGTACGCTCAAGTTCCAAGATCGGAAGA
+
FF,FFFFFFF,,FFFFFFFFFFFFFFFFFFFFFFFFFFFFFF:FF
@FS10000125:23:BPA73012-1407:1:1101:5690:1610 1:N:0:16
GGGGTCTGAACTTCGTCGAGTACGCTCAAATAGGGAGATCGGAAG
+
F:,FFFFFFF:,,FF:FFFFFFFFF,FFFFFFFFFFFFFFFFFFF
@FS10000125:23:BPA73012-1407:1:1101:5950:1610 1:N:0:16
GGGGGTAAAACTTCGTCGAGTACGCTCAAGGTCTTAGATCGGAAC
+
FF:FFFFFFFF,:FF:FFFFFFFFF,FFFFFFFFFFFFFFFFFF,
@FS10000125:23:BPA73012-1407:1:1101:6320:1610 1:N:0:16
GGGGAGGCAACTTCGTCGAGTACGCTCAATAAGCAAGATCGGAAG
+
F,,FFFFFFF:,,FF:FFFFFFFFF,FFFFFFFFFFFFFFFFFFF
@FS10000125:23:BPA73012-1407:1:1101:6430:1610 1:N:0:16
GGGGGTTGAACTTCGTCGAGTACGCTCAATAGATGAGATCGGAAG
+
F,,FFFFFFFF,:FF:FFFFFFFFF,FFFFFFFFFFFFFFFFFFF
@FS10000125:23:BPA73012-1407:1:1101:6600:1610 1:N:0:16
GGGGCAATCTTCGTCGAGTACGCTCAAGAGGGAAGATCGGAAGAG
+
FFFFFFFFFF,FF:FFFF:FFFFFFFFFFFFFFFFF,FFF:FFFF
@FS10000125:23:BPA73012-1407:1:1101:7360:1610 1:N:0:16
GGGTCACAACTTCGTCGAGTACGCTCAAATAATTAGATCGGAAGA
+
FFFFF:F,F,,::::::F:FF,:F:F,FFF,F,F,:F:F:FFFFF
@FS10000125:23:BPA73012-1407:1:1101:7630:1610 1:N:0:16
GGGGGTCGAACTTCGTCGAGTACGCTCAAGACCTCAGATCGGAAG
+
FFFF,FFFFFF:FFFFFFF:FFFFFFFFFFFFFFFFFFFFFFFFF
@FS10000125:23:BPA73012-1407:1:1101:7770:1610 1:N:0:16
GGGGTGTCACCTTCGTCGAGTACGCTCAAATAAGGAGATCGGAAG
+
FFFFFFFFFFF:FFFFFFFFFFFFF:FFFFFFFFFFFFFFFFFFF
@FS10000125:23:BPA73012-1407:1:1101:7830:1610 1:N:0:16
GGGGGAACTTCGTCGAGTACGCTCAAAAAGGCAGATCGGAAGAGC
+
FF:F,FFFFFFF:FFFF:FFFF:FFF,:FFFFFFFF:FFFFFFF:
@FS10000125:23:BPA73012-1407:1:1101:8220:1610 1:N:0:16
GGGGAGTCAACTTCGTCGAGTACGCTCAACCAAGAAGATCGGAAG
+
FFFFFFFFFF:,:FF:FFFFFFFFF:FFFFFFFFFFFFFFFFFFF
@FS10000125:23:BPA73012-1407:1:1101:8540:1610 1:N:0:16
GGGGGGGCCAACTTCGTCGAGTACGCTCAAAAGATGAGGTCGGAA
+
FFFFFFFFFF::,:FFF:FFFF:FFFF:FFFFFFFFFFFF:FFFF
@FS10000125:23:BPA73012-1407:1:1101:9150:1610 1:N:0:16
GGGGCCCTAACTTCGTCGAGTACGCTCAATTGGAGAGATCGGAAG
+
FFFFFFFFFF:,,FF,FFFFFFFFF,FFFFFFFFFFFFFFFFFFF
@FS10000125:23:BPA73012-1407:1:1101:9700:1610 1:N:0:16
GGGGATCAAATTCGTCGAGTACGCTCAAGCGATTAGATCGGAAGA
+
FFFFFFFFFF:FFFFFFFFFFFFFFFFFFFFFFFFFFFFFFFFFF
@FS10000125:23:BPA73012-1407:1:1101:9920:1610 1:N:0:16
GGGGGTTTAACTTCGTCGAGTACGCTCAAGCATAAAGATCGGAAG
+
F,,FFFFFFFF:,FF:FFFFFFFFF,FFFFFFFFFFFFFFFFFFF
@FS10000125:23:BPA73012-1407:1:1101:10760:1610 1:N:0:16
GGGGGTAAAACTTCGTCGAGTACGCTCAATTAACCAGATCGGAAG
+
FFFFFF,FFFFF,:F,FFFFFFFFF,FFFF:,F:FFFFFFFFFFF
@FS10000125:23:BPA73012-1407:1:1101:10960:1610 1:N:0:16
GGGGAGTCAACTTCGTCGAGTACGCTCAATCCATAAGATCGGAAG
+
F:FFFFFFFF:,,FF:FFFFFFFFF,FFFFFFFFFFFFFFFFFFF
@FS10000125:23:BPA73012-1407:1:1101:11330:1610 1:N:0:16
GGGGATATAACTTCGTCGAGTACGCTCAATAAGATAGATCGGAAG
+
FFFFFFFFFFF,,FF,FFFFFFFFF,FFFFFFFFFFFFFFFFFFF
@FS10000125:23:BPA73012-1407:1:1101:12030:1610 1:N:0:16
GGGGGTTGAACTTCGTCGAGTACGCTCAACAGGACAGATCGGAAG
+
F:,FFFFFFF:,:FF,FFFFFFFFF,FFFFFFFFFFFFFFFFFFF
@FS10000125:23:BPA73012-1407:1:1101:13080:1610 1:N:0:16
CAGGTCCGAACTTCGTCCAGTATGCTCAACTATAGTCATCCCTTT
+
FF,,,FF,,F,:FF,,,F,,F,,,::F,F:FFFF,:F:F,:,:,,
@FS10000125:23:BPA73012-1407:1:1101:13340:1610 1:N:0:16
GGGCTCAAACTTCGTCGAGTACGCTCAACTTGTAAGATCGGAAGA
+
FFFFFFFFFFFFFFFFFFFFFFFFFFFFF:FFFFFFFFFFFFFFF
@FS10000125:23:BPA73012-1407:1:1101:14270:1610 1:N:0:16
GGGGAGTAAACTTCGTCGAGTACGCTCAATCAAAAAGATCGGAAG
+
FFFFFF,,FFFF:FF:FFFFFFFFF,FFFFF,,:,FFFFFFFFFF
@FS10000125:23:BPA73012-1407:1:1101:14590:1610 1:N:0:16
GGGGAGGTAACTTCGTCGAGTACGCTCAACTAGAAAGATCGGAAG
+
F::F:::FFFFFFFFFFFF,FFFFF:FFFFFFF,FFFFFFFFFF:
@FS10000125:23:BPA73012-1407:1:1101:14740:1610 1:N:0:16
GGGGGCACAACTTCGTCGAGTACGCTCAAACTGATAGATCGGAAG
+
FFFFFFFFFF:,,FF,FFFFFFFFF,FFFFFFFFFFFFFFFFFFF
@FS10000125:23:BPA73012-1407:1:1101:14830:1610 1:N:0:16
GGGGCTGCAACTTCGTCGAGTACGCTCAACATAAGAGATCGGAAG
+
FF:FFFFFFFF,,FF,FFFFFFFFF,FFFFFFFFFFFFFFFF:FF
@FS10000125:23:BPA73012-1407:1:1101:15700:1610 1:N:0:16
GGGGAATTAACTTCGTCGAGTACGCTCAAGATAAAAGATCGGAAG
+
FFFFFFFFFFF::FF:FFFFFFFFF,FFFFFFFFFFFFFFFFFFF
@FS10000125:23:BPA73012-1407:1:1101:16000:1610 1:N:0:16
GGGGAGGCAACTTCGTCGAGTACGCTCAACCTGTGAGATCGGAAG
+
FFFFFFFFFFF::FF:FFFFFFFFF,FFFFFFFFFFFFFFFFFFF
@FS10000125:23:BPA73012-1407:1:1101:1090:1620 1:N:0:16
GGGCGGCAACTTCGTCGAGTACGCTCAAATCTTCAGATCGGAAGA
+
FFFFFFFFFFFFFFFFFFFFFFFFFFFFFFFFFFFFFFFFFFFFF
@FS10000125:23:BPA73012-1407:1:1101:1320:1620 1:N:0:16
GGGCTAGAACTTCGTCGAGTACGCTCAATCGAGAAGATCGGAAGA
+
FFFFFFFFFFF:FFFFFFFFFFFFFFFFFFFFFFFFFFFFFFFFF
@FS10000125:23:BPA73012-1407:1:1101:1460:1620 1:N:0:16
GGGGGTTAACTTCGTCGAGTACGCTCAATCAGTCAGATCGGAAGA
+
FFFFFFFFFF::FFFFFFFFFFFFFFF:FFFFFFFFFFFFFFFFF
@FS10000125:23:BPA73012-1407:1:1101:1550:1620 1:N:0:16
GGGTGACAACTGACTCGAGTACGCTCAATATCGAAGATCGGAAGA
+
FFFFFFFFFFFFFFFFFFFFFFFFFFF:FFFFFFFFFFFFFFFFF
@FS10000125:23:BPA73012-1407:1:1101:1750:1620 1:N:0:16
GGGGACGGAACTTCGTCGAGTACGCTCAAGGACCGAGATCGGAAG
+
FF,F,,FFFFF,:FF:FFFFFFFFF,FFF,,FF,,FFFFFFFFFF
@FS10000125:23:BPA73012-1407:1:1101:1800:1620 1:N:0:16
GGGGCAATAATTTCGTCGAGTACGCTCAAAGTAAGAGATCGGAAG
+
FFFFFFFFFFF::FF:FFFFFFFFF,FFFFFFFFFFFFFFFFFFF
@FS10000125:23:BPA73012-1407:1:1101:2300:1620 1:N:0:16
GGGGGTTAAACTTCGTCGAGTACGCTCAATGAACGAGATCGGAAG
+
FFFFFFFFFFF:,FF:FFFFFFFFF,FFFFFFFFFFFFFFFFFFF
@FS10000125:23:BPA73012-1407:1:1101:3130:1620 1:N:0:16
GGGGGTGGAACTTCGTCGAGTACGCTCAACAAGTTAGATCGGAAG
+
FF:FFFFFFF,::FF:FFFFFFFFF,FFFFFFFFFFFFFFFFFFF
@FS10000125:23:BPA73012-1407:1:1101:3270:1620 1:N:0:16
GGGGTTGGAACTTCGTCGAGTACGCTCAATATGTTAGATCGGAAG
+
F::FFFFFFF:,,FF:FFFFFFFFF,FFFFFFFFFFFFFFFFFFF
@FS10000125:23:BPA73012-1407:1:1101:3310:1620 1:N:0:16
GATGGCAACTTCGTCGAGTACGCTCAAATGTCCAGATCGGAAGAG
+
:,FF,FFFFFFFF,FFFF:FFFFFFFF:FFFFFFFF,FFF,FFF:
@FS10000125:23:BPA73012-1407:1:1101:3420:1620 1:N:0:16
GGGGGCATAACTTCGTCGAGTACGCTCAATGAATGAGATCGGAAG
+
FFFFFFFFFF:,,FF,FFFFFFFFF,FFFFFFFFFFFFFFFFFFF
@FS10000125:23:BPA73012-1407:1:1101:3720:1620 1:N:0:16
GGGGGGACAACTTCGTCGAGTACGCTCAAAGTTATAGATCGGAAG
+
FFFFFFFFFF:,:FF:FFFFFFFFF,FFFFFFFFFFFFFFFFFFF
@FS10000125:23:BPA73012-1407:1:1101:3880:1620 1:N:0:16
GGGGGTCTAACTTCGTCGAGTACGCTCAAAAGCAGAGATCGGAAG
+
FF:FFFFFFF:::FF:FFFFFFFFF,FFFFFFFFFFFFFFFFFFF
@FS10000125:23:BPA73012-1407:1:1101:4090:1620 1:N:0:16
GGTCTCTTCCGATCTGGGGGCCAAACTTCGTCGAGTACGCTCAAG
+
F,F,FFFFFFF,,FFFFFF,FF,FF:F:FFFFFFF,FFFF:,:FF
@FS10000125:23:BPA73012-1407:1:1101:5030:1620 1:N:0:16
GATGAGTTAGCTTCGTCGAGTACGCTCAAATAGTAAGATCGGAAG
+
:,FFFFFFFFFF:FF:FF:FFFFFF,FFFFFFFFFFFFFF:FFFF
@FS10000125:23:BPA73012-1407:1:1101:6180:1620 1:N:0:16
GGGCATAACTTCGTCGAGTACGCTCAAATGAGGAGATCGGAAGAG
+
FFFFFFFFFF,FF:FFFF:FFFFFFF:,FFFFFFFF,FFF:FFFF
@FS10000125:23:BPA73012-1407:1:1101:6450:1620 1:N:0:16
GGGGGGATTAACTTCGTCGAGTACGCTCAAATAACGAGATCGGAA
+
FFFFFFFFFFF:::FFF:FFFF:FF:F:FFFFFFFFFFFF:FFFF
@FS10000125:23:BPA73012-1407:1:1101:6940:1620 1:N:0:16
GGGGTGGTAACTTCGTCGAGTACGCTCAAATACCCAGATCGGAAG
+
FFFFFFFFFFF,:FF:FFFFFFFFF,FFFFFFFFFFFFFFFFFFF
@FS10000125:23:BPA73012-1407:1:1101:7460:1620 1:N:0:16
GGGGGACGAACTTCGTCGAGTACGCTCAAATTTAAAGATCGGAAG
+
FFFFFFFFFF:,:FF:FFFFFFFFF,FFFFFFFFFFFFFFFFFFF
@FS10000125:23:BPA73012-1407:1:1101:7850:1620 1:N:0:16
GGGGTAACTTCGTCGAGTACGCTCAAAAGTCGAGATCGGAAGAGC
+
FFFFFFFFFF:F:FFFF:FFFF,FF:::FFFFFFF:,FFFFFFF:
@FS10000125:23:BPA73012-1407:1:1101:8300:1620 1:N:0:16
GGGGAACTTCGTCGAGTACGCTCAATAGCAGAGATCGGAAGAGCA
+
FFFFFFFFFFF,FFFFFF,,FFFFFFFFFFFFFFF,FFFFFFF,F
@FS10000125:23:BPA73012-1407:1:1101:8700:1620 1:N:0:16
GGGGGCGCAACTTCGTCGAGTACGCTCAAGGACACAGATCGGAAG
+
FFFFFFFFFF:,,FF:FFFFFFFFF,FFFFFFFFFFFFFFFFFFF
@FS10000125:23:BPA73012-1407:1:1101:9410:1620 1:N:0:16
GGGAGGACGAATTTCGTCGAGTACGCTCAATATAGAAGATCGGAA
+
FFFFFFFFFFF,::FFF:FFFF:FFFF:FFFFFFFFFFFF,FFFF
@FS10000125:23:BPA73012-1407:1:1101:9700:1620 1:N:0:16
GGGGGTTAACTTCGTCGAGTACGCTCAAAACAGAAGATCGGAAGA
+
FFFF,,,:FFFFFFFFFFFFFFFFFFFFF,:F,FFFFFFFFFFFF
@FS10000125:23:BPA73012-1407:1:1101:9890:1620 1:N:0:16
GGGCACTAACTTCGTCGAGTACGCTCAAGAGGACAGATCGGAAGA
+
FFFFFFF,FF:FFFFFFFFFFFFFFFF:F:FFFFFFF,FFFFFFF
@FS10000125:23:BPA73012-1407:1:1101:9920:1620 1:N:0:16
GGGGGTGCAACTTCGTCGAGTACGCTCAAGCCTATAGATCGGAAG
+
F::FFF,:F:::FF,FF:F::,F::FFF,FF,F:FF:::FF,FF,
@FS10000125:23:BPA73012-1407:1:1101:10530:1620 1:N:0:16
GGGGGGATAACTTCGTCGAGTACGCTCAATCGGTAAGATCGGAAG
+
FFFFFFFFFF:,,FF,FFFFFFFFF,FFFFFFFFFFFFFFFFFFF
@FS10000125:23:BPA73012-1407:1:1101:10570:1620 1:N:0:16
GGGACACAACTTCGTCGAGTACGCTCAAACACTAAGATCGGAAGA
+
FFFFF:FFFF::FFFFFFFFFFFFFFFFFFFFFFFFFFFFFFFFF
@FS10000125:23:BPA73012-1407:1:1101:11010:1620 1:N:0:16
GGGGCGTAAACTTCGTCGAGTACGCTCAACTTTGTAGATCGGAAG
+
F,,FFFFFFFF,:FF,FFFFFFFFF,FFFFFFFFFFFFFFFFFFF
@FS10000125:23:BPA73012-1407:1:1101:11220:1620 1:N:0:16
GGGGCAAAACCTCGTCGAGTACGCTCAACGCTACAGATCGGAAGA
+
FFFFFFFF,F:,,,F::F,:FFF:F:F:F,FFFFFF,FFF,F,FF
@FS10000125:23:BPA73012-1407:1:1101:11490:1620 1:N:0:16
GGGGAGATAACTTCGTCGAGTACGCTCAATTGATCAGATCGGAAG
+
F,:FFFFFFF:,,FF:FFFFFFFFF,FFFFFFFFFFFFFFFFFFF
@FS10000125:23:BPA73012-1407:1:1101:11620:1620 1:N:0:16
GGGGGGTTAACTTCGTCGAGTACGCTCAAAGATAAAGATCGGAAG
+
FFFFF,FFFF:,,FF,FFFFFFFFF,FFFFFFF:FFFFFFFFFFF
@FS10000125:23:BPA73012-1407:1:1101:12020:1620 1:N:0:16
GGGGGAGTAACTTCGTCGAGTACGCTCAACACATGAGATCGGAAG
+
FFFFFFFFFFF,:FF:FFFFFFFFF,FFFFFFFFFFFFFFFFFFF
@FS10000125:23:BPA73012-1407:1:1101:12560:1620 1:N:0:16
GGGGCATTAACTTCGTCGAGTACGCTCAACGCCTCAGATCGGAAG
+
:,,FFFFFFF:,,FF:FFFFFFFFF,FFFFFFFFFFFFFFFFFFF
@FS10000125:23:BPA73012-1407:1:1101:12900:1620 1:N:0:16
GGGGGCATAACTTCGTCGAGTACGCTCAATAACGGAGATCGGAAG
+
FFFFFFFFFF:,,FF:FFFFFFFFF,F:FFFFFFFFFFFFFFFFF
@FS10000125:23:BPA73012-1407:1:1101:13140:1620 1:N:0:16
GGGGCCTTACCTTCGTCGAGTACGCTCAATACGATAGATCGGAAG
+
FF:FFFFFFFF,,FF:FFFFFFFFF,FFFFFFFFFFFFFFFFFFF
@FS10000125:23:BPA73012-1407:1:1101:14030:1620 1:N:0:16
GGGGCGAAATCTTCGTCGAGTACGCTCAACTGTCTAGATCGGAAG
+
FFFFFFFFFFFF:FF:FFFFFFFFF,FFFFFFFFFFFFFFFFFFF
@FS10000125:23:BPA73012-1407:1:1101:14250:1620 1:N:0:16
GGAGGGTTAACTTCGTCGAGTACGCTCAAATGTTAAGATCGGAAG
+
FF,FFF:FFF:,,FF,FFFFFFFFF,FFFFFFFFFFFFFFFFFFF
@FS10000125:23:BPA73012-1407:1:1101:14300:1620 1:N:0:16
GGGGCATGAACTTCGTCGAGTACGCTCAATTAACCAGATCGGAAG
+
FFFFFFFFFFF::FF:FFFFFFFFF,FFFFFFFFFFFFFFFFFFF
@FS10000125:23:BPA73012-1407:1:1101:14340:1620 1:N:0:16
GGGCTAAACTTCGTCGAGTACGCTCAAGTAAAGAGATCGGAAGAG
+
FFF:FFFFFF,FF:FFFF:FFFFFFFFFFFFFFFFF:FFF:FFFF
@FS10000125:23:BPA73012-1407:1:1101:14750:1620 1:N:0:16
GGGGTCGGAACTTCGTCGAGTACGATCAACTTTGAAGATCGGAAG
+
F::FFFFFFFF::FF,FF,FFFFFF:FFFFFFFFF:FFFFFFF,F
@FS10000125:23:BPA73012-1407:1:1101:15620:1620 1:N:0:16
GGGGACCTAACTTCGTCGAGTACGCTCAAGTCTAAAGATCGGAAG
+
FFFFFFFFFFF,,FF,FFFFFFFFF,FFFFFFFFFFFFFFFFFFF
@FS10000125:23:BPA73012-1407:1:1101:15820:1620 1:N:0:16
GGGGGACAACTTCGTCGAGTACGCTCAAATTAATAGATCGGAAGA
+
FFFFFFFFFF,,FFFFFFFFFFFFFFF:FFFFFFFFFFFFFFFFF
@FS10000125:23:BPA73012-1407:1:1101:16120:1620 1:N:0:16
GGGGGCGCAACTTCGTCGAGTACGCTCAATACATTAGATCGGAAG
+
FF,F,FFFFFF::FF:FFF,FFFFF,FFFFFFFFFFFFFFFFFFF
@FS10000125:23:BPA73012-1407:1:1101:16180:1620 1:N:0:16
GGGGCTCAACTTCGTCGAGTACGCTCAAGAAAGAAGATCGGAAGA
+
FFFF:FFFF::FF::F:FFFF::FFF:FFF,F,FFF::F:FFFF,
@FS10000125:23:BPA73012-1407:1:1101:1200:1630 1:N:0:16
GGGGGAATAACTTCGTCGAGTACGCTCAAACGTAAAGATCGGAAG
+
FFFFF,,,FFFF:FF:FFFFFFFFF:F,F,F,:F:FFFFFFFFFF
@FS10000125:23:BPA73012-1407:1:1101:1240:1630 1:N:0:16
GGGGCTCCTCCTTCGTCGAGTACGCTCAATCACAGAGATCGGAAG
+
FFFFFFFFFFF::FF:FFFFFFFFF:FFFFFFFFFFFFFFFFFFF
@FS10000125:23:BPA73012-1407:1:1101:1780:1630 1:N:0:16
GGGGCTTGAACTTCGTCGAGTACGCTCAAGGAACAAGATCGGAAG
+
FFFFFFFFFF:,,FF:FFFFFFFFF,FFFFFFFFFFFFFFFFFFF
@FS10000125:23:BPA73012-1407:1:1101:1880:1630 1:N:0:16
GGGGGCTTAACTTCGTCGAGTACGCTCAAAGGACGAGATCGGAAG
+
F:,F,FFFFFF:FFFFFFF,FFFFF:FFFFFFFFFFFFFFFFFFF
@FS10000125:23:BPA73012-1407:1:1101:2000:1630 1:N:0:16
GGGGGTAAAACTTCGTCGAGTACGCTCAAGTGTAAAGATCGGAAG
+
FF,FFFFFFFF,:FF:FFFFFFFFF,FFFFFFFFFFFFFFFFFFF
@FS10000125:23:BPA73012-1407:1:1101:2090:1630 1:N:0:16
GGTGCAACTTCGTCGAGTACGCTCAAATCACTAGATCGGAAGAGC
+
F,,FFFFFFFFF:FFFF,FFFF:FFF::FFFFFFFF,FFFFFFF,
@FS10000125:23:BPA73012-1407:1:1101:2530:1630 1:N:0:16
GGGGGGGTCATCTTCGTCGAGTACGCTCAAAGACCAAGATCGGAA
+
F,,FFFFFFF,:,:FFF:FFFF:FFFF:FFFFFFFFFFFF,FFFF
@FS10000125:23:BPA73012-1407:1:1101:2680:1630 1:N:0:16
GGGGTACGAACTTCGTCGAGTACGCTCAATAAAGAAGATCGGAAG
+
FF,FFFFFFF:,:FF:FFFFFFFFF,FFFFFFFFFFFFFFFFFFF
@FS10000125:23:BPA73012-1407:1:1101:2800:1630 1:N:0:16
GGGGGTTCAACTTCGTCGAGTACGCTCAAGCAAAAAGATCGGAAG
+
FFFFFFFFFF:,,FF:FFFFFFFFF:FFFFFFFFFFFFFFFFFFF
@FS10000125:23:BPA73012-1407:1:1101:3570:1630 1:N:0:16
GGGGACTTCGTCGAGTACGCTCAAGTCTTTAGATCGGAAGAGCAC
+
F:,FFFFFFF:FF:F:F:FFFF:FF,FF:FFFFFFFFFFF,F,F,
@FS10000125:23:BPA73012-1407:1:1101:3600:1630 1:N:0:16
GGGGGACTAACTTCGTCGAGTACGCTCAACATAGTAGATCGGAAG
+
FFFFFFFFFF:,:FF:FFFFFFFFF,FFFFFFFFFFFFFFFFFFF
@FS10000125:23:BPA73012-1407:1:1101:3820:1630 1:N:0:16
GGGGTCAGAACTTCGTCGAGTACGCTCAAGTTATAAGATCGGAAG
+
FFFFFFFFFF::,FF:FFFFFFFFF,FFFFFFFFFFFFFFFFFFF
@FS10000125:23:BPA73012-1407:1:1101:4090:1630 1:N:0:16
GGGGACTTCGTCGAGTACGCTCAAATTATAAGATCGGAAGAGCAC
+
FFFFFFFFFF,FF:F:F,FFFF:FF,F,FFFFFFFFFFFF:F,F,
@FS10000125:23:BPA73012-1407:1:1101:4250:1630 1:N:0:16
GGGGATGAAACTTCGTCGAGTACGCTCAACACACAAGATCGGAAG
+
FFF:,F,FFFFFFF:FF:F,F:F:FFFFF,:F,FFFFFFFFFFF:
@FS10000125:23:BPA73012-1407:1:1101:4370:1630 1:N:0:16
GGGGGTATAACTTCGTCGAGTACGCTCAAATAGAAAGATCGGAAG
+
F,,FFFFFFF:,:FF:FFFFFFFFF,FFFFFFFFFFFFFFFFFFF
@FS10000125:23:BPA73012-1407:1:1101:5890:1630 1:N:0:16
GGGGTCACAACTTCGTCGAGTACGCTCAATCTAATAGATCGGAAG
+
FF:FFFFFFF:,:FF,FFFFFFFFF,FFFFFFFFFFFFFFFFFFF
@FS10000125:23:BPA73012-1407:1:1101:5980:1630 1:N:0:16
GGGGAACAACTTCGTCGAGTACGCTCAAATGTTCAGATCGGAAGA
+
FFFFFFFFFF:,FFFFFFFFFFFFFFFFFFFFFFFFFFFFFFFFF
@FS10000125:23:BPA73012-1407:1:1101:6100:1630 1:N:0:16
GGGGTATCAACTTCGTCGAGTACGCTCAACGTGAGAGATCGGAAG
+
FFFFFFFFFF:,,FF,FFFFFFFFF,FFFFFFFFFFFFFFFFFFF
@FS10000125:23:BPA73012-1407:1:1101:6630:1630 1:N:0:16
GATGCAACTTCGTCGAGTACGCTCAAAGTTGAAGATCGGAAGAGC
+
,,:FFFFFFFFF:FFFF,FFFF,FFFFFFFFFFFF:,FFF:FFF,
@FS10000125:23:BPA73012-1407:1:1101:7070:1630 1:N:0:16
GGGAAGCAACTTCGTCGAGTACGCTCAAAGATAGAGATCGGAAGA
+
F:::FFFFFF::FFFFFFFFFFFFFFF:FFFFFFFFFFFFFF:FF
@FS10000125:23:BPA73012-1407:1:1101:8260:1630 1:N:0:16
GGGGTATGAACTTCGTCGAGTACGCTCAACCGTGTAGATCGGAAG
+
FFFFFFFFFF:,:FF:FFFFFFFFF:FFFFFFFFFFFFFFFFFFF
@FS10000125:23:BPA73012-1407:1:1101:8400:1630 1:N:0:16
GGGGCCGAAACTTCGTCGGGTACGCTCAATTGTAGAGATCGGAAG
+
F,,FFFFFFFF,:FF,FFF,FFFFF,FFFFFFFFFFFFFFFFFFF
@FS10000125:23:BPA73012-1407:1:1101:9570:1630 1:N:0:16
GGGGATAAAACTTCGTCGAGTACGCTCAATGTAACAGATCGGAAG
+
F:,FFFFF::,:,F,F::F,F,F,F,:F,F,FFFFF,,F:,,,,,
@FS10000125:23:BPA73012-1407:1:1101:9610:1630 1:N:0:16
GGGGACCTAACTTCGTCGAGTACGCTCAAACATCAAGATCGGAAG
+
F:,,F,F:F::FFF,FF:F:F:F,:FFFFFFFFFFF::FFF:FF,
@FS10000125:23:BPA73012-1407:1:1101:9790:1630 1:N:0:16
GGGCCTTTAACTTCGTCGAGTACGCTCAATGGAGGAGATCGGAAG
+
F::FFFFFFFFF:FF:FFFFFFFFF,FFFFFFFFFFFFFFFFFFF
@FS10000125:23:BPA73012-1407:1:1101:9980:1630 1:N:0:16
GGGGTATAAACTTCGTCGAGTACGCTCAAGGAGAGAGATCGGAAG
+
FFFF,FFFFFF,:FF:FFFFFFFFF,FFFFFFFFFFFFFFFFFFF
@FS10000125:23:BPA73012-1407:1:1101:10040:1630 1:N:0:16
GGGGTAAGAACTTCGTCGAGTACGCTCAAAGAGGGAGATCGGAAG
+
FFFFFFFFFFF,:FF:FFFFFFFFF,FFFFFFFFFFFFFFFFFFF
@FS10000125:23:BPA73012-1407:1:1101:10360:1630 1:N:0:16
GGGGGTAGAACTTCGTCGAGTACGCTCAAATCTAGAGATCGGAAG
+
FFFFFFFFFFF,,FF,FFFFFFFFF,FFFFFFFFFFFFFFFFFFF
@FS10000125:23:BPA73012-1407:1:1101:10590:1630 1:N:0:16
GGGGAGGCAACTTCGTCGAGTACGCTCAATGGAGAAGATCGGAAG
+
FFFFF,FFFFF:FFFFFFF,FFFFFFFFFFFFFFFFFFFFFFFFF
@FS10000125:23:BPA73012-1407:1:1101:12080:1630 1:N:0:16
GGGGTCAGAACTTCGTCGAGTACGCTCAATAGAATAGATCGGAAG
+
:,,FFFFFFFF,:FF:FFF,FFFFF,FFFFFFFFFFFFFFFFFFF
@FS10000125:23:BPA73012-1407:1:1101:12300:1630 1:N:0:16
GGGGATGCAACTTCGTCGAGTACGCTCAATATTGTAGATCGGAAG
+
FFFFF,FFF:FFFF,FF:F::,F,:FFFFFFFF:FFF:,FF,FF:
@FS10000125:23:BPA73012-1407:1:1101:12580:1630 1:N:0:16
GGGGGGCAACTTCGTCGAGTACGCTCAATCCTTAAGATCGGAAGA
+
FFFFF,,FFF::FFFFFFFFFFFFFFF,F:F,,FFFFFFFFFFFF
@FS10000125:23:BPA73012-1407:1:1101:14540:1630 1:N:0:16
GGGGTTGGAACTTCGTCGAGTACGCTCAACAAGTCAGATCGGAAG
+
FFFFFFFFFFF::FF:FFFFFFFFF,FFFFFFFFFFFFFFFFFFF
@FS10000125:23:BPA73012-1407:1:1101:14970:1630 1:N:0:16
GGGGTCAAACTTCGTCGAGTACGCTCAAACATGGAGATCGGAAGA
+
FFFFFFFFFF::FFFFFFFFFFFFFFF:FFFFFFFFF:FFFF:FF
@FS10000125:23:BPA73012-1407:1:1101:15080:1630 1:N:0:16
GGGGGACGAACTTCGTCGAGTACGCTCAATTTAACAGATCGGAAG
+
FF:F:FFFFFF::FF:FFFFFFFFF,FFFFFFFFFFFFFFFFFFF
@FS10000125:23:BPA73012-1407:1:1101:15730:1630 1:N:0:16
GGGGTAGTAACTTCGTCGAGTACGCACAATATAAAAGATCGGAAG
+
FF:FFFF:FFF,F:F,FFFFFFFFF,FF:FFFF:,F::FFFFFFF
@FS10000125:23:BPA73012-1407:1:1101:16020:1630 1:N:0:16
GGGAGGGGGAACTTCGTCGAGTACGCTCAATTGTCCAGATCGGAA
+
FFFFFFFFFFFF,:FFF:FFFFFFFFFFFFFFFFF,FFFF,FFFF
@FS10000125:23:BPA73012-1407:1:1101:1220:1640 1:N:0:16
GGGGGGCTAACTTCGTCGAGTACGCTCAACGTGGTAGATCGGAAG
+
FFFFFFFFFF:F:FF:FFFFFFFFF:FFFFFFFFFFFFFFFFFFF
@FS10000125:23:BPA73012-1407:1:1101:1400:1640 1:N:0:16
GGGGCAGCAACTTCGTCGAGTACGCTCAATACATTAGATCGGAAG
+
FF,:,FF:F::FFF,FF,F::,F,:F:FF,,FF,FF:::FF,FF,
@FS10000125:23:BPA73012-1407:1:1101:2500:1640 1:N:0:16
GGGGGGGATAAACTTCGTCGAGTACGCTCAATAGGTGAGATCGGA
+
FFFFFFFFFFF,,:FFF:,FFF:FFFFFFFFFFFF:FFFF:,FFF
@FS10000125:23:BPA73012-1407:1:1101:2530:1640 1:N:0:16
GGGGCATTAACTTCGTCGAGTACGCTCAAGACGTAAGATCGGAAG
+
FF:FFFFFFF:::FF:FFFFFFFFF:FFFFFFFFFFFFFFFFFFF
@FS10000125:23:BPA73012-1407:1:1101:2660:1640 1:N:0:16
GGGATGAACTTCGTCGAGTACGCTCAAATTAACAGATCGGAAGAG
+
FFFFFFFFFF:FF:FFFF:FFFFFFF:,FFFFFFFF,FFF:FFFF
@FS10000125:23:BPA73012-1407:1:1101:3410:1640 1:N:0:16
GGGAGAATCTTCGTCGAGTACGCTCAAAAATGAAGATCGGAAGAG
+
F:,,FFFFFFFFF:FFFFFFFFFFFFF:FFFFFFFF:FFF:FFFF
@FS10000125:23:BPA73012-1407:1:1101:5040:1640 1:N:0:16
GGGGATCATTTTCGTCGAGTACGCTCAAGAAAAGAGATCGGAAGA
+
F:,FFFFFFFFFFFFFFFFFFFFFFFFFFFFFFFFFFFF:FFFFF
@FS10000125:23:BPA73012-1407:1:1101:6700:1640 1:N:0:16
GGGGGTCAAACTTCGTCGAGTACGCTCAAGAGTCCAGATCGGAAG
+
FF:FFFFFFFF,:FF:FFFFFFFFF:FFFFFFFFFFFFFFFFFFF
@FS10000125:23:BPA73012-1407:1:1101:7100:1640 1:N:0:16
GGGAAGCAACTTCGTCGAGTACGCTCAAAGATAGAGATCGGAAGA
+
FFF:FFFFFFFFFFFFFFFFFFFFFFFFFFFFFFFFF,FFFFFFF
@FS10000125:23:BPA73012-1407:1:1101:7890:1640 1:N:0:16
GGGGTAACTTCGTCGAGTACGCTCAAAAGTCGAGATCGGAAGAGC
+
FFFFFFFFFF:F,FFFF:FFFF:FFF:FFFFFFFFF:FFFFFFF:
@FS10000125:23:BPA73012-1407:1:1101:8190:1640 1:N:0:16
GGGGTTGCAACTTCGTCGAGTACGCTCAATGATATAGATCGGAAG
+
F::FFFFFFFF:,FF:FFFFFFFFF,FFFFFFFFFFFFFFFFFFF
@FS10000125:23:BPA73012-1407:1:1101:8340:1640 1:N:0:16
GGGGGACTAACTTCGTCGAGTACGCTCAACAATTGAGATCGGAAG
+
FFFFFFFFFFF,:FF:FFFFFFFFF,FFFFFFFFFFFFFFFFFFF
@FS10000125:23:BPA73012-1407:1:1101:8390:1640 1:N:0:16
GGGGGGGAACTTCGTCGAGTACGCTCAAAGACACAGATCGGAAGA
+
FF:F,,,FF:::FFFFFFFFF:FFFF:FFFFFFFFFF,FFFFFFF
@FS10000125:23:BPA73012-1407:1:1101:8970:1640 1:N:0:16
GGGGGCCGAACTTCGTCGAGTACGCTCAAAGTGAAAGATCGGAAG
+
F,,F:FFFFFF,:FF:FFFFFFFFF,FFFFFFFFFFFFFFFFFFF
@FS10000125:23:BPA73012-1407:1:1101:9050:1640 1:N:0:16
GGGGGAACTTCGTCGAGTACGCTCAAGATCATAGATCGGAAGAGC
+
F::FFFFFFF:F,FFFF:FFFF,FFFFFFFFFFFF:,FFF:FFF,
@FS10000125:23:BPA73012-1407:1:1101:9110:1640 1:N:0:16
GGGGGAGTAACTTCGTCGAGTACGCTCAAAAGGTTAGATCGGAAG
+
F,,F:FFFFFF,:FF:FFFFFFFFF,FFFFFFFFFFFFFFFFFFF
@FS10000125:23:BPA73012-1407:1:1101:9880:1640 1:N:0:16
GGGAAATACAACTTCGTCGAGTACGCTCAAGCACGGAGATCGGAA
+
FFFF,FFFF:FFFF:FF:FFFF:F,FFFF,F:,F:FFF,F::FFF
@FS10000125:23:BPA73012-1407:1:1101:10110:1640 1:N:0:16
GGGGAGGCAACTTCGTCGAGTACGCTCAATGCTGAAGATCGGAAG
+
F,,FFFF,FF:,:FF:FFFFFFFFF,FFF:,,,,FFFFFFFFFFF
@FS10000125:23:BPA73012-1407:1:1101:10150:1640 1:N:0:16
GTTGCTAACTTCGTCGAGTACGCTCAATTAAGGAGATCGGAAGAG
+
,,F,FFFFFFFFF,FFFF,FFFFFFFF,FFFFFFFF,:FF,FFF:
@FS10000125:23:BPA73012-1407:1:1101:10220:1640 1:N:0:16
GGGGGAACTTCGTCGAGTACGCTCAAACCGGCAGATCGGAAGAGC
+
FFFFFFFFFF:F:FFFF:FFFF,FFFFFFFFFFFF:,FFFFFFF,
@FS10000125:23:BPA73012-1407:1:1101:10270:1640 1:N:0:16
GGGGCGGCAACTTCGTCGAGTACGCTCAATCTTAGAGATCGGAAG
+
F,:FFFFFFF:::FF:FFFFFFFFF,FFFFFFFFFFFFFFFFFFF
@FS10000125:23:BPA73012-1407:1:1101:10370:1640 1:N:0:16
GGGAGAACTTCGTCGAGTACGCTCAACGATTTAGATCGGAAGAGC
+
FFFFFFFFFFFFFFFFF:FFFF,FFFFFFFFFFFF:,FFFFFFF:
@FS10000125:23:BPA73012-1407:1:1101:11220:1640 1:N:0:16
GGGGAGCAAACTTCGTCGAGTACGCTCAAAATTGTAGATCGGAAG
+
FFFFFFFFFF:::FF:FFFFFFFFF,FFFFFFFFFFFFFFFFFFF
@FS10000125:23:BPA73012-1407:1:1101:11540:1640 1:N:0:16
GGGGTAACTTCGTCGAGTACGCTCAAAGGAACAGATCGGAAGAGC
+
FFFFFFFFFF:F:FFFF:FFFF,FF:FFFFFFFFF:,FFFFFFF,
@FS10000125:23:BPA73012-1407:1:1101:12960:1640 1:N:0:16
GGGGGTAAAACTTCGTCGAGTACGCTCAATTCACGAGATCGGAAG
+
F:,FFFFFFFF::FF:FFFFFFFFF,FFFFFFFFFFFFFFFFFFF
@FS10000125:23:BPA73012-1407:1:1101:13180:1640 1:N:0:16
GGGGTGTTAACTTCGTCGAGTACGCTCAAATCGAAAGATCGGAAG
+
FFFFFFFFFF:,,FF:FFFFFFFFF,FFFFFFFFFFFFFFFFFFF
@FS10000125:23:BPA73012-1407:1:1101:15560:1640 1:N:0:16
GGGGACCGAACTTCGTCGAGTACGCTCAAGGGGGTAGATCGGAAG
+
F:,FFFFFFFF,:FF:FF:,FFFFF,FFF:::FFFFFFFF:FFF:
@FS10000125:23:BPA73012-1407:1:1101:15720:1640 1:N:0:16
GGGGCACTATCTTCGTCGAGTACGCTCAATGTCCTAGATCGGAAG
+
F,,F,,FFFFF:F,F:FF:,FFFFF,FFFF,FF:FFFFFFFFFFF
@FS10000125:23:BPA73012-1407:1:1101:15840:1640 1:N:0:16
GGGCTAAACTTCGTCGAGTACGCTCAAGTGTGTAGATCGGAAGAG
+
F,,:FFFFF:,FF:FFFF:FFFFFFFFFFFFFFFFF:FFF:FFFF
@FS10000125:23:BPA73012-1407:1:1101:15940:1640 1:N:0:16
GGGGGCGCAACTTCGTCGAGTACGCTCAAGGACTAGATTCGGAAG
+
FFFFFFFFFFF,,FF,FFFFFFFFF,FFFFFFFFFFF:FFFFFFF
@FS10000125:23:BPA73012-1407:1:1101:15960:1640 1:N:0:16
GGGGCAACTTCGTCGAGTACGCTCAACCGTTGAGATCGGAAGAGC
+
F::FFFFFF:FF,FFFF:FFFF:FFFF:FFFFFFFF,FFFFFFF,
@FS10000125:23:BPA73012-1407:1:1101:16300:1640 1:N:0:16
GGGGGATAACTTCGTCGAGTACGCTCAAGTATCAAGATCGGAAGA
+
FFF,,FFFFFFFFFFFFFFFFFFFFFFF,,FFFFFFFFFFFFFFF
@FS10000125:23:BPA73012-1407:1:1101:1480:1650 1:N:0:16
GGGGTTCTAACTTCGTCGAGTACGCTCAAATACACAGATCGGAAG
+
FFFFFFF,FFFFFFF:FFFFFFFFF:FFF,,F,F:FFFFFFFFFF
@FS10000125:23:BPA73012-1407:1:1101:1510:1650 1:N:0:16
GGGGGCAAAACTTCGTCGAGTACGCTCAACCCTTGAGATCGGAAG
+
FF:FFFFFFFF::FF:FFFFFFFFF,FFFFFFFFFFFFFFF:FFF
@FS10000125:23:BPA73012-1407:1:1101:1640:1650 1:N:0:16
GGGGAAACTTCGTCGAGTACGCTCAAAACTGAAGATCGGAAGAGC
+
FFFFFFFFFF:F,FFFF:FFFF:FFFF:FFFFFFF:,FFFFFFF,
@FS10000125:23:BPA73012-1407:1:1101:2250:1650 1:N:0:16
GGGGTAGAACTTCGTCGAGTACGCTCAACTACAAAGATCGGAAGA
+
FF:FFFFFFF:FFFFFFFFFFFFFFFFFFFFFFFFFFFFFFFFFF
@FS10000125:23:BPA73012-1407:1:1101:3470:1650 1:N:0:16
GGGGGTGCAACTTCGTCGAGTACGCTCAAATTGCCAGATCGGAGA
+
FF,FFFFFFF:,,FF:FFFFFFFFF,FFFFFFFFFFFFFFFFFFF
@FS10000125:23:BPA73012-1407:1:1101:4450:1650 1:N:0:16
GGGGCTGAAACTTCGTCGAGTACGCTCAATGTAGAAGATCGGAAG
+
FFFFFFFFFFF::FF:FFFFFFFFF,FFFFFFFFFFFFFFFFFFF
@FS10000125:23:BPA73012-1407:1:1101:4610:1650 1:N:0:16
GGGTGGGAACTTCGTCGAGTACGCTCAACGGTGTAGATCGGAAGA
+
FFFFFFFFFF:FFFFFFFFFFFFFFFFFFFFFFFFFFFFFFFFFF
@FS10000125:23:BPA73012-1407:1:1101:6270:1650 1:N:0:16
GGGGCGGCAACTTCGTCGAGTACGCTCAAGGAGCCAGATCGGAAG
+
F:,FFFFFFF:,:FF:FFFFFFFFF,FFFFFFFFFFFFFFFFFFF
@FS10000125:23:BPA73012-1407:1:1101:6330:1650 1:N:0:16
GGGGCGGTAACTTCGTCGAGTACGCTCAACATTACAGATCGGAAG
+
F,,FF,FFFFF::FF:FFFFFFFFF,FFFFFFFFFFFFFFFFFFF
@FS10000125:23:BPA73012-1407:1:1101:6430:1650 1:N:0:16
GGGACTTCGTCGAGTACGCTCAAGGTCAGAGATCGGAAGAGCACA
+
F:::FFFFFFFFFFFFFF,FFF:FF:FFFFFFFFFFFFFFF,F,,
@FS10000125:23:BPA73012-1407:1:1101:6610:1650 1:N:0:16
GGGGTAGAACTTCGTCGAGTACGCTCAAACTTGAAGATCGGAAGA
+
FF:FFFFFFF::FFFFFFFFFFFFFFF:FFFFFFFFFFFFFFFFF
@FS10000125:23:BPA73012-1407:1:1101:6930:1650 1:N:0:16
GGGACGGAACTTCGTCGAGTACGCTCAAAGATTTAGATCGGAAGA
+
FFFFFFFFFF,,FFFFFFFFFFFFFFF,FFFFFFFFFFFFFFFFF
@FS10000125:23:BPA73012-1407:1:1101:7880:1650 1:N:0:16
GGGGCTCCAACTTCGTCGAGTACGCTCAAGGGTGCAGATCGGAAG
+
FFFFFFFFFF:,,FF,FFFFFFFFF,FFFFFFFFFFFFFFFFFFF
@FS10000125:23:BPA73012-1407:1:1101:8270:1650 1:N:0:16
GGGGTATGAACTTCGTCGAGTACGCTCAACCGTGTAGATCGGAAG
+
FFFFF:,FFFF,:FF:FFFFFFFFF,FFF:,,F:,FFFFFFFFFF
@FS10000125:23:BPA73012-1407:1:1101:8800:1650 1:N:0:16
GGGGTCTGAACTTCGTCGAGTACGCTCAATGCTTCAGATCGGAAG
+
FFFFFFFFFFF,FFFFFFFFFFFFF:FFFFFFFFFFFFFFFFFFF
@FS10000125:23:BPA73012-1407:1:1101:9330:1650 1:N:0:16
GGGGATGAAACCTTCGTCGAGTACGCTCAATAAAGTAGATCGGAA
+
FFFFFFFFFFFF,:FFF:FFFF,FFFF:FFFFFFF,FFFF,FFFF
@FS10000125:23:BPA73012-1407:1:1101:9460:1650 1:N:0:16
GGGGATAGAACTTCGTCGAGTACGCTCAATGTTATAGATCGGAAG
+
FFFFFFFFFFF,,FF:FFFFFFFFF,FFFFFFFFFFFFFFFFFFF
@FS10000125:23:BPA73012-1407:1:1101:9730:1650 1:N:0:16
GGGGGATTAACTTCGTCGAGTACGCTCAATAATGGAGATCGGAAG
+
FFFFFFFFFFF,:FF:FFFFFFFFF,FFFFFFFFFFFFFFFFFFF
@FS10000125:23:BPA73012-1407:1:1101:9740:1650 1:N:0:16
GGGGGCCCATCTTCGTCGAGTACGCTCAATGGCAAGGATCGGAAG
+
FFFFFFFFFFF::FF:FFFFFFFFF,FFFFFFFFFFFFFFFFFFF
@FS10000125:23:BPA73012-1407:1:1101:9910:1650 1:N:0:16
GGGGGCACAACTTCGTCGAGTACGCTCAAACCATTAGATCGGAAG
+
F,,FFFFFFF:,,FF,FFFFFFFFF,FFFFFFFFF:FFFFFF:FF
@FS10000125:23:BPA73012-1407:1:1101:10850:1650 1:N:0:16
GGGGGTGTAACTTCGTCGAGTACGCTCAATCACCAAGATCGGAAG
+
FFFFFFFFFF::,FF:FFFFFFFFF,FFFFFFFFFFFFFFFFFFF
@FS10000125:23:BPA73012-1407:1:1101:11580:1650 1:N:0:16
GGGGTGTCAACTTCGTCGAGTACGCTCAATGGATAAGATCGGAAG
+
FFFFFFFFFF:,,FF:FFFFFFFFF,FFFFFFFFFFFFFFFFFFF
@FS10000125:23:BPA73012-1407:1:1101:11720:1650 1:N:0:16
GGGGAGCTAACTTCGTCGAGTACGCTCAATCATTAAGATCGGAAG
+
F,,FFFFF:FF,,:F,FF,,FFFFF,FFFFFFFFFF:FFF:F:FF
@FS10000125:23:BPA73012-1407:1:1101:11890:1650 1:N:0:16
GGGGGGCTCAACTTCGTCGAGTACGCTCAAAGTATTAGATCGGAA
+
FFFF,FFFFF:F,FFFF:FFFF:FFFFFFF:FFFF:FFFF,FFFF
@FS10000125:23:BPA73012-1407:1:1101:12740:1650 1:N:0:16
GGGGCGGGAACTTCGTCGAGTACGCTCAAAATACTAGATCGGAAG
+
FFFFFFFFFF:,:FF,FFFFFFFFF,FFFFFFFFFFFFFFFFFFF
@FS10000125:23:BPA73012-1407:1:1101:12990:1650 1:N:0:16
GGGGCGCTAACTTCGTCGAGTACGCTCAAGGTCCGAGATCGGAAG
+
F:,FFFFFFFF,,FF:FFFFFFFFF,FFFFFFFFFFFFFFFFFFF
@FS10000125:23:BPA73012-1407:1:1101:13200:1650 1:N:0:16
GGGGGCAAAACTTCGTCGAGTACGCTCAATAGTAGAGATCGGAAG
+
FFFFFFFFFFF,,FF,FFFFFFFFF,FFFFFFFFFFFFFFFFFFF
@FS10000125:23:BPA73012-1407:1:1101:14410:1650 1:N:0:16
GGGGGAATAACTTCGTCGAGTACGCTCAAGACCAGAGATCGGAAG
+
FFFF,FFFFFF::FFFFFF,FFFFFFFFFFFFFFFFFFFFFFFFF
@FS10000125:23:BPA73012-1407:1:1101:15280:1650 1:N:0:16
GGGGCACAACTTCGTCGAGTACGCTCAACGATGAAGATCGGAAGA
+
F,,FFFFFFFF:FFFFFFFFFFFFFFFFFFFFFFFFFFFFFFFFF
@FS10000125:23:BPA73012-1407:1:1101:15320:1650 1:N:0:16
GGGGTATAACTTCGTCGAGTACGCTCAACTTAGTGAGATCGGAAG
+
FFFFFFFFFF,FFFFFFFFFFFFFFFFFFFFFFFF:FFFFFFFFF
@FS10000125:23:BPA73012-1407:1:1101:15680:1650 1:N:0:16
GGGGCAATACCTTCGTCGAGTACGCTCAACTACTAAGATCGGAAG
+
FFFFFFFFFFF,:FF:FFFFFFFFF,FFFFFFFFFFFFFFFFFFF
@FS10000125:23:BPA73012-1407:1:1101:16070:1650 1:N:0:16
GGGGTGCAAACTTCGTCGAGTACGCTCAAGATTCGAGATCGGAAG
+
F,,FFFFFFFF,,FF,FF::FFFFF,FFFFFFFFFFFFFF:FFFF
@FS10000125:23:BPA73012-1407:1:1101:16360:1650 1:N:0:16
GGGGGTGTAACTTCGTCGAGTACGCTCAAAGATAGAGATCGGAAG
+
FFFF,,FFFFF,,FF,FFFFFFFFF,FFF:FFFF:FFFFFFFFFF
@FS10000125:23:BPA73012-1407:1:1101:1050:1660 1:N:0:16
GGGGCACAAACTTCGTCGAGTACGCTCAAAAATAAAGATCGGAAG
+
FFFFFFFFFFF:FFFFFFF:FFFFFFFFFFFFFFFFFFFFFFFFF
@FS10000125:23:BPA73012-1407:1:1101:1900:1660 1:N:0:16
GGGGGTGCAACTTCGTCGAGTACGCTCAACCGACAAGATCGGAAG
+
FFFFFFFFFF:::FF:FF:FFFFFF,FFFFFFFFFFFFFFFFFFF
@FS10000125:23:BPA73012-1407:1:1101:2380:1660 1:N:0:16
GGGGGCTAAACTTCGTCGAGTACGCTCAATCGATGAGATCGGAAG
+
FFFFFFFFFF:::FF:FFFFFFFFF,FFFFFFFFFFFFFFFFFFF
@FS10000125:23:BPA73012-1407:1:1101:2390:1660 1:N:0:16
GGGGCGCACCTTCGTCGAGTACGCTCAAAAGAATAGATCGGAAGA
+
F,,F:,FFFFF:FFFFFFFFFFFFFFF:,,FFFFFFFFFFF:FFF
@FS10000125:23:BPA73012-1407:1:1101:2610:1660 1:N:0:16
GGGGGTACAACTGACTCGAGTACGCTCAAAGTACAAGATCGGAAG
+
FFFFFFFFFFFFF,F,FFFFFFFFF,FFFFFFFFFFFFFFFFFFF
@FS10000125:23:BPA73012-1407:1:1101:2620:1660 1:N:0:16
GGGGTTCCATCTTCGTCGAGTACGCTCAAGACAATAGATCGGAAG
+
FFFF,FF,F,FF:,F,FF:FFF:FF,:FF,F:,,F:FFFFFFFFF
@FS10000125:23:BPA73012-1407:1:1101:2710:1660 1:N:0:16
GATGCACAACTTCGTCGAGTACGCTCAAACTTTTAGATCGGAAGA
+
:,FFFFFFFFFFFFFFFFFFFFFFFFFFFFFFFFFFFFFFF,FFF
@FS10000125:23:BPA73012-1407:1:1101:3160:1660 1:N:0:16
GGGTCATAACTTCGTCGAGTACGCTCAAGGAGGGAGATCGGAAGA
+
FF::FFFFFFF::FFFFFFFFFFFFFFFFFFFFFFFFFFFFFFFF
@FS10000125:23:BPA73012-1407:1:1101:3330:1660 1:N:0:16
GGGTAAACTTCGTCGAGTACGCTCAAGGAGTAAGATCGGAAGAGC
+
F:F:,FFFF:FF:FF:F,FFF,FF,F,FFFFF,:,F:FF:FFFF,
@FS10000125:23:BPA73012-1407:1:1101:3580:1660 1:N:0:16
GGGGCTACAACTTCGTCGAGTACGCTCAAAGGTCGAGATCGGAAG
+
FFF:::F:FFFFFF,FF:F:::F:FFFF,,,,F:,FF::FFFFF:
@FS10000125:23:BPA73012-1407:1:1101:3780:1660 1:N:0:16
GGGGAGTCAACTTCGTCGAGTACGCTCAAGTCCCGAGATCGGAAG
+
FFFFFFFFFF:,:FF:FFFFFFFFF,FFFFFFFFFFFFFFFFFFF
@FS10000125:23:BPA73012-1407:1:1101:5650:1660 1:N:0:16
GGGGGAACTAACTTCGTCGAGTACGCTCAAAACGTGAGATCGGAA
+
FFFFFFFFFF::,:FFF:FFFF:FF:F:FFFFFFFFFFFF,FFFF
@FS10000125:23:BPA73012-1407:1:1101:5780:1660 1:N:0:16
GGGGCCTCAACTTCGTCGAGTACGCTCAAAACATCAGATCGGAAG
+
FFFFFFFFFFF,:FF:FFFFFFFFF,FFFFFFFFFFFFFFFFFFF
@FS10000125:23:BPA73012-1407:1:1101:6210:1660 1:N:0:16
GGGGACTTAACTTCGTCGAGTACGCTCAATACGGAAGATCGGAAG
+
FFFFFFFFFF:,,FF:FFFFFFFFF,FFFFFFFFFFFFFFFFFFF
@FS10000125:23:BPA73012-1407:1:1101:6280:1660 1:N:0:16
GGGGGGATAACTTCGTCGAGTACGCTCAATGCGGCAGATCGGAAG
+
FFFFFFFFFF:,,FF:FFFFFFFFF,FFFFFFFFFFFFFFFFFFF
@FS10000125:23:BPA73012-1407:1:1101:6540:1660 1:N:0:16
GGGGGCCGAACTTCGTCGAGTACGCTCAATTGACCAGATCGGAAG
+
FFF,,,::F:::FF,FF:F,:,F:FFFFFFF,FF,FFFFFF:FF:
@FS10000125:23:BPA73012-1407:1:1101:6600:1660 1:N:0:16
GGGGTGGCAACTTCGTCGAGTACGCTCAATAGGTAAGATCGGAAG
+
FFFFFFFFFF:,:FF:FFFFFFFFF,FFFFFFFFFFFFFFFFFFF
@FS10000125:23:BPA73012-1407:1:1101:7360:1660 1:N:0:16
GGGGATAACTTCGTCGAGTACGCTCAAAGGAATAGATCGGAAGAG
+
FF,FFFFFFF,FF:FFFF:FFFFFFFFFFFFFFFFF,FFF,FFFF
@FS10000125:23:BPA73012-1407:1:1101:8200:1660 1:N:0:16
GGGGAGGAAACTTCGTCGAGTACGCTCAAATATAAAGATCGGAAG
+
FF:FFFFFFFF::FF:FFFFFFFFF,FFFFFFFFFFFFFFFFFFF
@FS10000125:23:BPA73012-1407:1:1101:8510:1660 1:N:0:16
GGGGGCAAACTTCGTCGAGTACGCTCAAGATCAAAGATCGGAAGA
+
FFFFFFFFFF::FFFFFFFFFFFFFFFFFFFFFFFFFFFFFFFFF
@FS10000125:23:BPA73012-1407:1:1101:8900:1660 1:N:0:16
GGGGGGTCGACTTCGTCGAGTACGCTCAACCGACTAGATCGGAAG
+
FFFFFFFFFF,,:FF:FFFFFFFFF,FFFFFFFFFFFFFFFFFFF
@FS10000125:23:BPA73012-1407:1:1101:9210:1660 1:N:0:16
GGGGAAGTAACTTCGTCGAGTACGCTCAAACAAGTAGATCGGAAG
+
FFFFFFFFFFF,:FF:FFFFFFFFF,FFFFFFFFFFFFFFFFFFF
@FS10000125:23:BPA73012-1407:1:1101:10650:1660 1:N:0:16
GGGGGGACAAACTTCGTCGAGTACGCTCAACCCTACAGATCGGAA
+
F::FFFFFFFFF,:FFF:FFFF:FF:F:FFFFFFF,FFFF,FFFF
@FS10000125:23:BPA73012-1407:1:1101:10850:1660 1:N:0:16
GGGGGGAGAACTTCGTCGAGTACGCTCAATAGGCCAGATCGGAAG
+
FFFFFFFFFF:,,FF,FFFFFFFFF,FFFFFFFFFFFFFFFFFFF
@FS10000125:23:BPA73012-1407:1:1101:10940:1660 1:N:0:16
GGGGTTGAAACTTCGTCGAGTACGCTCAAAGTCATAGATCGGAAG
+
FFFFFFFFFF:,:FF:FFFFFFFFF,FFFFFFFFFFFFFFFFFFF
@FS10000125:23:BPA73012-1407:1:1101:12230:1660 1:N:0:16
GATGATGTAACTTCGTCGAGTACGCTCAACTTAGCAGATCGGAAG
+
,,F:FFFFFFFF:FF:FF:FFFFFF,FFFFFFFFF,FFFF:FF::
@FS10000125:23:BPA73012-1407:1:1101:12380:1660 1:N:0:16
GGGGGTGAACTTCGTAGAGTACGCTCAATCATACAGATCGGAAGA
+
FFFFFFFFFF,:FFFFFFFFFFFFFFF:FFFFFFFFFFFFFFFFF
@FS10000125:23:BPA73012-1407:1:1101:12740:1660 1:N:0:16
GGGGGTGCAACTTCGTCGAGTACGCTCAATGAATTAGATCGGAAG
+
FFFFFFFFFF:,,FF,FFFFFFFFF,FFFFFFFFFFFFFFFFFFF
@FS10000125:23:BPA73012-1407:1:1101:12810:1660 1:N:0:16
GGGGCCGCAACTTCGTCGAGTACGCTCAAATAATTAGATCGGAAG
+
FF:FFFFFFF:,:FF:FFFFFFFFF,FFFFFFFFFFFFFFFFFFF
@FS10000125:23:BPA73012-1407:1:1101:13100:1660 1:N:0:16
GGGGACCAAACTTCGTCGAGTACGCTCAATTTGGAAGATCGGAAG
+
FF:F,FF:F:FF:,F,FF:FFF:FF,:FFFFFF:FFFFFFFFFFF
@FS10000125:23:BPA73012-1407:1:1101:13770:1660 1:N:0:16
GGGGCACTAACTTCGTCGAGTACGCTCAATGCATTAGATCGGAAG
+
FF:F,,F,FFF::FF:FFFFFFFFF,FFF,,:F,FFFFFFFFFFF
@FS10000125:23:BPA73012-1407:1:1101:13780:1660 1:N:0:16
GGGAACTTCGTCGAGTACGCTCAAACCAGGAGATCGGAAGAGCAC
+
FFFFFFFFFF,FF:F:F,FFFF:FF:FFFFFFFFFFFFFF:F,F,
@FS10000125:23:BPA73012-1407:1:1101:13880:1660 1:N:0:16
GGGGGAATAACTTCGTCGAGTACGCTCAATTTCAGAGATCGGAAG
+
FFFFFFFFFFF,,FF,FFFFFFFFF,FFFFFFFFFFFFFFFFFFF
@FS10000125:23:BPA73012-1407:1:1101:14090:1660 1:N:0:16
GGGGCTCAACTTCGTCGAGTACGCTCAAGAAAGAAGATCGGAAGA
+
F:,FF:FFFF:,FFFFFFFFFF:FFFFFFFFFFFFFF,FFFFFF,
@FS10000125:23:BPA73012-1407:1:1101:14950:1660 1:N:0:16
GATGTGGGAACTTCGTCGAGTACGCTCAAATTCCGAGATCGGAAG
+
:,:,F,::F:FF,,F,FF,:FF:FF,FFFFFFFFF,:FFF,:::,
@FS10000125:23:BPA73012-1407:1:1101:15430:1660 1:N:0:16
GATGAGGGAACTTTCGTCGAGTACGCTCAATAGTCCAGATCGGAA
+
,,F:F:::F:FF:,FFF,:FFF,FFFF,FFFFFFF,FFFF,FF::
@FS10000125:23:BPA73012-1407:1:1101:1050:1670 1:N:0:16
GGGACGCTCTTCCGATCTGGGGGGTCAACCTCGTCGAGTACGCTC
+
FFF:FFFFFFFFFFFFF:F,FFFFFFFFFFFFFFFFFFFF,F,,,
@FS10000125:23:BPA73012-1407:1:1101:1350:1670 1:N:0:16
GGGGGCAAAACTTCGTCGAGTACGCTCAACCAAAAAGATCGGAAG
+
FFFFFFF,FFFFFFFFFFFFFFFFF:FFF,,,F,,FFFFFFFFFF
@FS10000125:23:BPA73012-1407:1:1101:2820:1670 1:N:0:16
GGGGGAGATCGGAAGAGCACACGTCTGAACTCCAGTCACCATGAG
+
FFFFFFFFFFFFFFFFF:FFFFF:F,F:FFF:FFFF:FFFF,FFF
@FS10000125:23:BPA73012-1407:1:1101:3440:1670 1:N:0:16
GGGAACTTCGTCGAGTACGCTCAACTGCTAAGATCGGAAGAGCAC
+
FFF:FFFFFF:FF:FFF:FFFFFFF:FFFFFFFFFFFFFF:F,F,
@FS10000125:23:BPA73012-1407:1:1101:3920:1670 1:N:0:16
GGGGAACTTCGTCGAGTACGCTCAAGGAATAAGATCGGAAGAGCA
+
FFFFFFFFFFF,FFFFFF,,FFFFFFFFFFFFFFF,FFFFFFF,,
@FS10000125:23:BPA73012-1407:1:1101:4180:1670 1:N:0:16
GGGCGAAAACTTCGTCGAGTACGCTCAATGCTAAAGATCGGAAGA
+
FFFFFFFFFF:,FFFFFFFFFFFFFFF,FFFFFFFFFFFFFFFFF
@FS10000125:23:BPA73012-1407:1:1101:4660:1670 1:N:0:16
GGGGAACCAACTTCGTCGAGTACGCTCAAACTGGTAGATCGGAAG
+
FFFFFFFFFF:,:FF:FFFFFFFFF,FFFFFFFFFFFFFFFFFFF
@FS10000125:23:BPA73012-1407:1:1101:4970:1670 1:N:0:16
GGGGTTACAACTTCTCGAGTACGCTCAAGAAAATAGATCGGAAGA
+
FFFFFFFFFF:::FFFFFFFFFFFFFFFFFFFFFFFFFFFFFFFF
@FS10000125:23:BPA73012-1407:1:1101:4980:1670 1:N:0:16
GGGCTAAACTTCGTCGAGTACGCTCAAGGGAAGAGATCGGAAGAG
+
FFFFFFFFFF,FF:FFFF:FFFFFFFFFFFFFFFFF:FFF:FFFF
@FS10000125:23:BPA73012-1407:1:1101:5360:1670 1:N:0:16
GGGGTGGTAACTTCGTCGAGTACGCTCAATTTGATAGATCGGAAG
+
FF,FFFFFFFF,:FF:FFFFFFFFF,FFFFFFFFFFFFFFFFFFF
@FS10000125:23:BPA73012-1407:1:1101:5880:1670 1:N:0:16
GGGGTCCCAACTTCGTCGAGTACGCTCAAGGTTGTAGATCGGAAG
+
FFF:,FF:F,FFFF,FF:F:F,F:FF:F,,FF,FFFF:FFF:FF,
@FS10000125:23:BPA73012-1407:1:1101:6320:1670 1:N:0:16
GCTGATCAACTTCGTCGAGTACGCTCAAGTTACCAGATCGGAAGA
+
F,FFFFFFFFFFFFFFFFFFFF:FFFFFFFFFFFFF:FFFF:,::
@FS10000125:23:BPA73012-1407:1:1101:6680:1670 1:N:0:16
GGGGAAAGAACTTCGTCGAGTACGCTCAACGGCAAGATCGGAAGA
+
FFFFFFFFFFF,:FF:FFFFFFFFF,FFFFFFFFFFFFFFFFFFF
@FS10000125:23:BPA73012-1407:1:1101:7090:1670 1:N:0:16
GGGGATCGAACTTCGTCGAGTACGCTCAACATAAAAGATCGGAAG
+
F::FFFFFFF::FFF:FFFFFFFFF,FFFFFFFFFFFFFFFFFFF
@FS10000125:23:BPA73012-1407:1:1101:7510:1670 1:N:0:16
GGGGGGACAACTTCGTCGAGTACGCTCAAAAATACAGATCGGAAG
+
F,,F,FFFFF:,:FF:FFFFFFFFF,FFFFFFFFFFFFFFFFFFF
@FS10000125:23:BPA73012-1407:1:1101:8160:1670 1:N:0:16
GGGTAACTTTCGTCGAGTACGCTCAAATGTAGAGATCGGAAGAGC
+
F,,FFFFFFF:F:FFFF:FFFF,FFF:,FFFFFFF:,FFF:FFF,
@FS10000125:23:BPA73012-1407:1:1101:8210:1670 1:N:0:16
GGGGTCGGAGCTTCGTCGAGTACGCTAAAATAAGTAGATCGGAAG
+
FFFF:F,FFFF::FF:FFFFFFFFFF::FFFFFFFFFFFFFFFFF
@FS10000125:23:BPA73012-1407:1:1101:8340:1670 1:N:0:16
GGGGGGAACAACTTCGTCGAGTACGCTCAATATTTTAGATCGGAA
+
FFFFFFFFFF:F:FFFF:FFFF:FFFF:FFFFFFF,FFFF,FFFF
@FS10000125:23:BPA73012-1407:1:1101:8720:1670 1:N:0:16
GGGGAGACAACTTCGTCGAGTACGCTCAATTAAAGAGATCGGAAG
+
FFFFFFFFFFF,:FF:FFFFFFFFF,FFFFFFFFFFFFFFFFFFF
@FS10000125:23:BPA73012-1407:1:1101:8780:1670 1:N:0:16
GGGTGGAAACTTCGTCGAGTACGCTCAAGGTTAAAGATCGGAAGA
+
FFF:FFFFFF::FFFFFFFFFFFFFFFFFFFFFFFFFFFFFFFFF
@FS10000125:23:BPA73012-1407:1:1101:9460:1670 1:N:0:16
GGGGCATGAACTTCGTCGAGTACGCTCAAGTCATCAGATCGGAAG
+
FFFFFFFFFFF,:FF:FFFFFFFFF,FF:FFFFFFFFFFFFFFFF
@FS10000125:23:BPA73012-1407:1:1101:9600:1670 1:N:0:16
GGGGGGTCAAATTCGTCGAGTACGCTCAAGTTGTCAGATCGGAAG
+
F,,FFFFFFFF,:FF:FFFFFFFFF,FFFFFFFFFFFFFFFFFFF
@FS10000125:23:BPA73012-1407:1:1101:9870:1670 1:N:0:16
GGGGGCAAAACTTCGTTCAGTACGCTCAACTGGTAAGATCGGAAG
+
F::FFFFFFF,,:FF,F,FFFFFFF,FFFFFFFFFFFFFFFFFFF
@FS10000125:23:BPA73012-1407:1:1101:10140:1670 1:N:0:16
GGGTCGCAACTTCGTCGAGTACGCTCAAGTGGATAGATCGGAAGA
+
FFFFFFFFFF::FFFFFFFFFFFFFFFFFFFFFFFFFFFFFFFFF
@FS10000125:23:BPA73012-1407:1:1101:10590:1670 1:N:0:16
GGGAGTCAACTTCGTCGAGTACGCTCAAGAGGTGAGATCGGAAGA
+
F:,FFFFFFF,,FFFFFFFFFFFFFFFFFFFFFFFFFFFFFFFFF
@FS10000125:23:BPA73012-1407:1:1101:10700:1670 1:N:0:16
GGGGGCGAACTTCGTCGAGTACGCTCAAGTGAGGAGATCGGAAGA
+
FF:FFFFFFF,,FFFFFFFFFFFFFFFFFFFFFFFFFFFFFFFFF
@FS10000125:23:BPA73012-1407:1:1101:10780:1670 1:N:0:16
GGGGCGAGAACTTCGTCGAGTACGCTCAATGAAAAAGATCGGAAG
+
FFFFFFFFFF:::FF:FFFFFFFFF,FFFFFFFFFFFFFFFFFFF
@FS10000125:23:BPA73012-1407:1:1101:11370:1670 1:N:0:16
GGGGGCTCAACTTCGTCGAGTACGCTCAATGAGACAGATCGGAAG
+
F,,F:FFFFF:,,FF,FFFFFFFFF,FFFFFFFFFFFFFFFFFFF
@FS10000125:23:BPA73012-1407:1:1101:11470:1670 1:N:0:16
GGGGCAAAACTTCGTCGAGTACGCTCAAAGTGTTAGATCGGAAGA
+
F,,FFFFFFF,,FFFFFFFFFFFFFFF:FFFFFFFFFFFFFFFFF
@FS10000125:23:BPA73012-1407:1:1101:11880:1670 1:N:0:16
GGGGACCGAACTTCGTCGAGTACGCTCAATGTATAAGATCGGAAG
+
FF,FFFFFFF:,:FF:FFFFFFFFF,FFFFFFFFFFFFFFFFFFF
@FS10000125:23:BPA73012-1407:1:1101:14200:1670 1:N:0:16
GGGGTGAAAACTTCGTCGAGTACGCTCAAAGACAGAGATCGGAAG
+
FFFFFFFFFFF,:FF:FFFFFFFFF,FFFFFFFFFFFFFFFFFFF
@FS10000125:23:BPA73012-1407:1:1101:14390:1670 1:N:0:16
GGGGCGCAACTTCGTCGAGTACGCTCAAACTTGAAGATCGGAAGA
+
F,,FFFFFFF,:FFFFFFFFFFFFFFF:FFFFFFFFFFFFFFFFF
@FS10000125:23:BPA73012-1407:1:1101:14760:1670 1:N:0:16
GGGGGAACTTCGTCGAGTACGCTCAATCACAGAGATCGGAAGAGC
+
FFFFFFFFF:FF,FFFF:FFF::FFFFFFFFFFFFF:FFFFFFF,
@FS10000125:23:BPA73012-1407:1:1101:14900:1670 1:N:0:16
GGGGTGTTAACTTCGTCGAGTACGCTCAATAGGTTAGATCGGAAG
+
FFFFFFFFFF:,,FF,FFFFFFFFF,FFFFFFFFFFFFFFFFFFF
@FS10000125:23:BPA73012-1407:1:1101:15050:1670 1:N:0:16
GGGGGGGGAACTTCTTCGAGTACGCTCAAGTATGGAGATCGGAAG
+
FFFFFFFFFFF::FF:FFFFFFFFF,FFFFFFFFFFFFFFFFFFF
@FS10000125:23:BPA73012-1407:1:1101:16180:1670 1:N:0:16
GGGGATTAAACTTCGTCGAGTACGCACAATCGCGGAGATCGGAAG
+
FFFFFFFFFFF,,FF,FFFFFFFFF,FFFFFFFFFFFFFFFFFFF
@FS10000125:23:BPA73012-1407:1:1101:16300:1670 1:N:0:16
GGGGCCTGAACTTCGTCGAGTACGCTCAAAGAACGAGATCGGAAG
+
FFFFFFF,FFFF,FF:FFFFFFFFF,FFF,,F:FFFFFFFFFFFF
@FS10000125:23:BPA73012-1407:1:1101:1210:1680 1:N:0:16
GGGGCTTAACTTCGTCGAGTACGCTCAAGTGGCCAGATCGGTACA
+
F:,:,:F,FFF,,FF,,F,F:,,:F:F,:FF,:FFFF,F:FFFF:
@FS10000125:23:BPA73012-1407:1:1101:1580:1680 1:N:0:16
GGGGACTAAACTTCGTCGAGTACGCTCAATAACTAAGATCGGAAG
+
FFFFFFFFFFF:FFFFFFFFFFFFF:FFFFFFFFFFFFFFFFFFF
@FS10000125:23:BPA73012-1407:1:1101:1610:1680 1:N:0:16
GGGGGTATACCTTCGTCGAGTACGCTCAATCCAAAAGATCGGAAG
+
FFFFFFFFFFF:FFF:FFFFFFFFF:FFFFFFFFFFFFFFFFFFF
@FS10000125:23:BPA73012-1407:1:1101:1880:1680 1:N:0:16
GGGGCGGCAACTTCGTCGAGTACGCTCAATGGTAAAGATCGGAAG
+
FFFFFFFFFFF::FFFFFFFFFFFF,FFFFFFFFFFFFFFFFFFF
@FS10000125:23:BPA73012-1407:1:1101:3440:1680 1:N:0:16
GGGGCCCCAACTTCGTCGAGTACGCTCAAGAAATAAGATCGGAAG
+
FF:FFFFFFFF::FF:FFFFFFFFF:FFFFFFFFFFFFFFFFFFF
@FS10000125:23:BPA73012-1407:1:1101:4340:1680 1:N:0:16
GGGGCTAAAACTTCGTCGAGTACGCTCAATGTTCCAGATCGGAAG
+
FFFFFFFFFFF,:FF:FFFFFFFFF,FFFFFFFFFFFFFFFFFFF
@FS10000125:23:BPA73012-1407:1:1101:4430:1680 1:N:0:16
GATGACAGAACTTCGTCGAGTACGCTCAAAACCCCAGATCGGAAG
+
:,FFFFFFFFFF::F:FF:FFFFFF,FFFFFFFFF:FFFF:F:FF
@FS10000125:23:BPA73012-1407:1:1101:4570:1680 1:N:0:16
GGAGACAGAACTTCGTCGAGTACGCTCAAAACCCCAGATCGGAAG
+
F,,FFFFFFFF::FF:FFFFFFFFF,FFFFFFFFF:FFFF:F:FF
@FS10000125:23:BPA73012-1407:1:1101:5180:1680 1:N:0:16
GGGGAATAAACTTCGTCGAGTACGCTCAAAGTGATAGATCGGAAG
+
FFFFFFFFFFF::FF:FFFFFFFFF,FFFFFFFFFFFFFFFFFFF
@FS10000125:23:BPA73012-1407:1:1101:5720:1680 1:N:0:16
GGGGGCATAACTTCGTCGAGTACGCTCAAGTCCTTAGATCGGAAG
+
FFFFFFFFFF:,:FF:FFFFFFFFF,FFFFFFFFFFFFFFFFFFF
@FS10000125:23:BPA73012-1407:1:1101:6460:1680 1:N:0:16
GGGGAACTTCGTCGAGTACGCTCAAGAAGACAGATCGGAAGAGCA
+
FFFFFFFFFFF,FFFFFF,,FFFFFFF:FFFFFFF,FFFFFFF,F
@FS10000125:23:BPA73012-1407:1:1101:6480:1680 1:N:0:16
GGGGGATCAATTTCGTCGAGTACGCTCAAGTTGTTAGATTGGAAG
+
F,,FFFFFFF:,:FF,FF:,FFFFF,FFFFFFFFFFFFFFFF:FF
@FS10000125:23:BPA73012-1407:1:1101:6780:1680 1:N:0:16
GGGGCCGAAACTTCGTCGGGTACGCTCAATTGTAGAGATCGGAAG
+
FFFFFFFFFFF:FFF:FFF,FFFFF:FFFFFFFFFFFFFFFFFFF
@FS10000125:23:BPA73012-1407:1:1101:7290:1680 1:N:0:16
GGGGGACGAACTTCGTCGAGTACGCTCAAACAAGTAGATCGGAAG
+
FFFFFFFFFF:::FF:FFFFFFFFF:FFFFFFFFFFFFFFFFFFF
@FS10000125:23:BPA73012-1407:1:1101:7890:1680 1:N:0:16
GGGGTCGTAACTTCGTCGAGTACGCTCAAGTTTGGAGATCGGAAG
+
FF,FFFFFFFF,:FF:FFFFFFFFF,FFFFFFFFFFFFFFFFFFF
@FS10000125:23:BPA73012-1407:1:1101:8790:1680 1:N:0:16
GGGGGGAACTTCGTCGAGTACGCTCAAAGAAAGAGATCGGAAGAG
+
FFFFFFFFFF,FF:FFFF:FFFFFFFF:FFFFFFFF,FFF,FFFF
@FS10000125:23:BPA73012-1407:1:1101:9130:1680 1:N:0:16
GGGTATAAACTTCGTCGAGTACGCTCAAACGCAGAGATCGGAAGA
+
FF::FFFFFF::FFFFFFFFFFFFFFFFFFFFFFFFFFFFFFFFF
@FS10000125:23:BPA73012-1407:1:1101:9220:1680 1:N:0:16
GGGGTATGAACTTCGTCGAGTACGCTCAAACCGTCAGATCGGAAG
+
FFFFFFFFFF:,,FF,FFFFFFFFF,FFFFFFFFFFFFFFFFFFF
@FS10000125:23:BPA73012-1407:1:1101:9300:1680 1:N:0:16
GGGGTGGAACTTCGTCGAGTACGCTCAAAACAGAAGATCGGAAGA
+
FFFF:FFFFF::FFFFFFFFFFFFFFFFFFFFFFFFFFFFFFFFF
@FS10000125:23:BPA73012-1407:1:1101:9410:1680 1:N:0:16
GGGGACCGAACTTCGTCGAGTACGCTCAACTATGAAGATCGGAAG
+
FFFFFFFFFF:::FF:FFFFFFFFF,FFFFFFFFFFFFFFFFFFF
@FS10000125:23:BPA73012-1407:1:1101:10100:1680 1:N:0:16
GGGGGGATAACTTCGTCGAGTACGTTCAATAGTGTAGATCGGAAG
+
FFFFFFFFFF:,:FF:FFFFFFFFF,FFFFFFFFFFFFFFFFFFF
@FS10000125:23:BPA73012-1407:1:1101:10500:1680 1:N:0:16
GGGGTAATAACTTCGTCGAGTACGCTCAATCCGCGAGATCGGAAG
+
FFFFFFFFFF:,:FF:FFFFFFFFF,FFFFFFFFFFFFFFFFFFF
@FS10000125:23:BPA73012-1407:1:1101:10520:1680 1:N:0:16
GGGGTAATAACTTCGTCGAGTACGCTCAATCCGCGAGATCGGAAG
+
F::FFFFFFFF,:FF:FFFFFFFFF:FFFFFFFFFFFFFFFFFFF
@FS10000125:23:BPA73012-1407:1:1101:10860:1680 1:N:0:16
GGGGTATCAACTTCGTCGAGTACGCTCAACCCTAAAGATCGGAAG
+
FFFFFFFFFF:,:FF:FFFFFFFFF,FFFFFFFFFFFFFFFFFFF
@FS10000125:23:BPA73012-1407:1:1101:13240:1680 1:N:0:16
GGGGATAACTTCGTCGAGTACGCTCAAAGCCGCAGATCGGAAGAG
+
FF:FFFFFFF,FF:FFFF:FFFFFFF:FFFFFFFFF,FFF:FFFF
@FS10000125:23:BPA73012-1407:1:1101:13320:1680 1:N:0:16
GGGGAATCAACTTCGTCGAGTACGCTCAAAGTCAGAGATCGGAAG
+
FFFFFFFFFF:,:FF:FFFFFFFFF,FFFFFFFFFFFFFFFFFFF
@FS10000125:23:BPA73012-1407:1:1101:13410:1680 1:N:0:16
GGGGGTTGAACTTCGTCGAGTACGCTCAAATCAAGAGATCGGAAG
+
FFFFFFFFFFF,:FF:FFFFFFFFF,FFFFFFFFFFFFFFFFFFF
@FS10000125:23:BPA73012-1407:1:1101:14570:1680 1:N:0:16
GGGGTGATAACTTCGTCGAGTACGCTCAAATGACAAGATCGGAAG
+
FFFFFFFFFFF,:FF,FFFFFFFFF,FFFFFFFFFFFFFFFFFFF
@FS10000125:23:BPA73012-1407:1:1101:14660:1680 1:N:0:16
GGGGATTGAACTTCGTCGAGTACGCTCAACACTCAAGATCGGAAG
+
FFFF:F,,F:FFFF,FF,F::,F::FFF,FFFF:FFF:FFF:FF:
@FS10000125:23:BPA73012-1407:1:1101:15120:1680 1:N:0:16
GGGGCCGAAACTTCGTCGAGTACGCTCAACCTCCGAGATCGGAAG
+
F,,FFFFFFFF::FF:FF:FFFFFF,FFFFFFFFFFFFFF:FFFF
@FS10000125:23:BPA73012-1407:1:1101:15130:1680 1:N:0:16
GGGGACAACTTCGTCGAGTACGCTCAACGATAGAGATCGGAAGAG
+
FFFFFFFFFF:FF:FFFF:FFFFFFFF:FFFFFFFF:FFF:FFFF
@FS10000125:23:BPA73012-1407:1:1101:15180:1680 1:N:0:16
GGGGCACAAATTCGTCGAGTACGCTCAAAGCCAAAGATCGGAAGA
+
FFFFFFFFFF:FFFFFFFFFFFFFFFFFFFFFFFFFFFFFFFFFF
@FS10000125:23:BPA73012-1407:1:1101:15240:1680 1:N:0:16
GATGGTATATCTTCGTCGAGTACGCTCAACTATTAAGATCGGAAG
+
:,F,:FFFFFFF,FF,FF:,FF:FF,FFFFFFFFFFFFFF,,,FF
@FS10000125:23:BPA73012-1407:1:1101:15520:1680 1:N:0:16
GATGTTTAATTTCGTCGAGTACGCTCAACGAGAAAGATCGGAAGA
+
:,F::FFFFFFFFFFFF:FFFF,FFFFFF::FFFF,FFFF,:FF,
@FS10000125:23:BPA73012-1407:1:1101:16080:1680 1:N:0:16
GGGGTGAGAACTTCGTCGAGTACGCTCAACCCATGAGATCGGAAG
+
F,:FFFFFFFF::FF,FFFFFFFFF,FFFFFFFFFFFFFFFFFFF
@FS10000125:23:BPA73012-1407:1:1101:1450:1690 1:N:0:16
GGCGCACAAACTTCGTCGAGTACGCTCAATAGTTTAGATCGGAAG
+
FF,FFFFFFFF,:FF:FF::FFFFF,FFFFFFFFFFFFFFF:FFF
@FS10000125:23:BPA73012-1407:1:1101:1770:1690 1:N:0:16
GGGGGATCAACTTCGTCGAGTACGCTCAAATGTGAAGATCGGAAG
+
FF:FFFFFFF:,:FF::FFFFFFFF,FFFFFFFFFFFFFFFFFFF
@FS10000125:23:BPA73012-1407:1:1101:1820:1690 1:N:0:16
GGGCAACAACTTCGTCGAGTACGCTCAAATCGAAAGATCGGAAGA
+
FFFFFFFFFF:,FFFFFFFFFFFFFFF:FFFFFFFFFFFFFFFFF
@FS10000125:23:BPA73012-1407:1:1101:1880:1690 1:N:0:16
GGGACAATCTTCGTCGAGTACGCTCAAAACGGAAGATCGGAAGAG
+
FFFFFFFFFF:FF:FFFF:FFFFFFFF:FFFFFFFF,FFF:FFFF
@FS10000125:23:BPA73012-1407:1:1101:2290:1690 1:N:0:16
GGGGAAAGAACTTCGTCGAGTACGCTCAAACGTATAGATCGGAAG
+
FFFFFFFFFFF:,FF:FFFFFFFFF,FFFFFFFFFFFFFFFFFFF
@FS10000125:23:BPA73012-1407:1:1101:2420:1690 1:N:0:16
GGGGGGCGAAACTTCGTCGAGTACGCTCAAAGTGAAAGATCGGAA
+
FFFFFFFFFFFF::FFF:FFFF:FFFF:FFFFFFFFFFFF,FFFF
@FS10000125:23:BPA73012-1407:1:1101:3430:1690 1:N:0:16
GGGGATAAACTTCGTCGAGTACGCTCAAGATTGAAGATCGGAAGA
+
F,,FFFFFFF::FFF:FFFFFFFFFFFFFFFFFFFFFFFFFFFFF
@FS10000125:23:BPA73012-1407:1:1101:3470:1690 1:N:0:16
GGATATAACTTCGTCGAGTACGCTCAAACTGTGAGATCGGAAGAG
+
:,,,FFFFFFFFF:FFFF:FFFFFFFFFFFFFFFFF,FFF,FFFF
@FS10000125:23:BPA73012-1407:1:1101:3560:1690 1:N:0:16
GGGGCCCCAACTTCGTCGAGTACGCTCAAAGTTAAAGATCGGAAG
+
FFFFFFFFFF:,:FF:FFFFFFFFF,FFFFFFFFFFFFFFFFFFF
@FS10000125:23:BPA73012-1407:1:1101:3910:1690 1:N:0:16
GGGGTAGTAACTTCGTCGAGTACGCTCAAAACAGTAGATCGGAAG
+
F,,FFFFFFF:,,FF:FFFFFFFFF,FFFFFFFFFFFFFFFFFFF
@FS10000125:23:BPA73012-1407:1:1101:4010:1690 1:N:0:16
GGGGGTCTAACTTCGTCGAGTACGCTCAAGTGTTAAGATCGGAAG
+
FF:FFFFFFFF,:FF:FFFFFFFFF,FFFFFFFFFFFFFFFFFFF
@FS10000125:23:BPA73012-1407:1:1101:4080:1690 1:N:0:16
GGGGGCTTAACTTCGTCGAGTACGCTCAAGGAACCAGATCGGAAG
+
FFFFFFFFFF:,:FF:FFFFFFFFF,FFFFFFFFFFFFFFFFFFF
@FS10000125:23:BPA73012-1407:1:1101:5460:1690 1:N:0:16
GGGATGCAACTTCGTCGAGTACGCTCAAGAACCGAGATCGGAAGA
+
FFFFFFFFFF:,FFFFFFFFFFFFFFFFFFFFFFFFFFFFFF:FF
@FS10000125:23:BPA73012-1407:1:1101:6520:1690 1:N:0:16
GGGCTTCGTCGAGTACGCTCAATCTTGTAGATCGGAAGAGCACAC
+
FFFFFFFFFFF:F:FFF:FF::,F:,F,FFFFFFFFFFFF,F,F:
@FS10000125:23:BPA73012-1407:1:1101:7120:1690 1:N:0:16
GGGGAACTTCGTCGAGTACGCTCAATAATGAAGATCGGAAGAGCA
+
FFFFFFFFFFF,:FFFFF,,FFFFFFF,FFFFFFF,FFFFFFF,:
@FS10000125:23:BPA73012-1407:1:1101:7240:1690 1:N:0:16
GGGGGCCAAACTTCGTCGAGTACGCGCAACCTCAAAGATCGGAAG
+
FFFFFFFFFF:::FF:FFFFFFFFFFFFFFFFFFFFFFFFFFFFF
@FS10000125:23:BPA73012-1407:1:1101:7280:1690 1:N:0:16
GGGGCGTTAACTTCGTCGAGTACGCTCAAGCTGCTAGATCGGAAG
+
FFFFFFF,FFFF:FF:FFFFFFFFF,FFF,,,F,,FFFFFFFFFF
@FS10000125:23:BPA73012-1407:1:1101:8390:1690 1:N:0:16
GGGGAAATAACTTCGTCGAGTACGCTCAAAGCGGAAGATCGGAAG
+
:,,FFFFFFFF,:FF:FFFFFFFFF,FFFFFFFFFFFFFFFFFFF
@FS10000125:23:BPA73012-1407:1:1101:8660:1690 1:N:0:16
GGGGCATAAACTTCGTCGAGTACGCTCAAAGTTAAAGATCGGAAG
+
FFFFFFFFFFF,:FF:FFFFFFFFF,FFFFFFFFFFFFFFFFFFF
@FS10000125:23:BPA73012-1407:1:1101:9070:1690 1:N:0:16
GGGGGGTTAACTTCGTAGTACGCTCAAGTCTGGAGATCGGAAGAG
+
F,,FFFFFFFF,,FFFFF,FFFFFFFFFFFFFFFFF,FFF,FFFF
@FS10000125:23:BPA73012-1407:1:1101:9180:1690 1:N:0:16
GGGGCTAAACTTCGTCGAGTACGCTCAACTGTCGAGATCGGAAGA
+
FFFFFFFFFF:FFFFFFFFFFFFFFFFFFFFFFFFFFFFFFFFFF
@FS10000125:23:BPA73012-1407:1:1101:9600:1690 1:N:0:16
GGGGCCACAACTTCGTCGAGTACGCTCAATGGCAAAGATCGGAAG
+
F,,FFFFFFF:,,FF:FFFFFFFFF,FFFFFFFFFFFFFFFFFFF
@FS10000125:23:BPA73012-1407:1:1101:9730:1690 1:N:0:16
GGGGTGATAATTTCGTCGAGTACGCTCAAAGGACAAGATCGGAAG
+
FFFFFFFFFFFF:FF,FFFFFFFFF,FFFFFFFFFFFFFFFFFFF
@FS10000125:23:BPA73012-1407:1:1101:9880:1690 1:N:0:16
GGGGACTGAACTTCGTCGAGTACGCTCAATAACTTAGATCGGAAG
+
FFFFFFFFFF:,:FF:FFFFFFFFF,FFFFFFFFFFFFFFFFFFF
@FS10000125:23:BPA73012-1407:1:1101:10240:1690 1:N:0:16
GGGGAACTTCGTCGAGTACGCTCAAGTGGATAGATCGGAAGAGCA
+
FFFFFFFFFFF,:FFFFF,,FFFFFFFFFFFFFFF,FFFFFFF,:
@FS10000125:23:BPA73012-1407:1:1101:10770:1690 1:N:0:16
GGGGAAGTAACTTCGTCGAGTACGCTCAACAACCTAGATCGGAAG
+
F::FFFFFFF:::FF:FFFFFFFFF,FFFFFFFFFFFFFFFFFFF
@FS10000125:23:BPA73012-1407:1:1101:11510:1690 1:N:0:16
GGAGGGCTAATTTCGTCGAGTACGCTAAAGAGCATAGATCGGAAG
+
,,,F,FFFFFFF:FF:FF:FFFFFF:F,FFFFFFFFFFFFFFFFF
@FS10000125:23:BPA73012-1407:1:1101:12130:1690 1:N:0:16
GGGGGCCTAACTTCGTCGAGTACGCTCAATGAGACAGATCGGAAG
+
F:,FFFFFFFF:,FF:FFFFFFFFF,FFFFFFFFFFFFFFFFFFF
@FS10000125:23:BPA73012-1407:1:1101:12780:1690 1:N:0:16
GGGTAACTTCGTCGAGTACGCTCAACACTTAAGATCGGAAGAGCA
+
FFFFFFFFFFF,:FFFFF,,FFFFFFF:FFFFFFF,FFFFFFF,:
@FS10000125:23:BPA73012-1407:1:1101:12940:1690 1:N:0:16
GGGGGCAGAACTTCGTCGAGTACGCTCAAACGTGTAGATCGGAAG
+
FFFFFFFFFF,,,FF,FFFFFFFFF,FFFFFFFFFFFFFFFFFFF
@FS10000125:23:BPA73012-1407:1:1101:14420:1690 1:N:0:16
GGGGCCAACTTCGTCGAGTACGCTCAATAAACCAGATCGGAAGAG
+
FFFFFFFFF:,FF:FFFF:FFFFFFF:,FFFFFFFF:FFF:FFFF
@FS10000125:23:BPA73012-1407:1:1101:14520:1690 1:N:0:16
GGGGTTGAACTTCGTCGAGTACGCTCAATATCGCAGATCGGAAGA
+
F,,FFFFFFF,,FFFFFFFFFFFFFFF:FFFFFFFFFFFFFFFFF
@FS10000125:23:BPA73012-1407:1:1101:15090:1690 1:N:0:16
GGGGTCTGAACTTCGTCGAGTACGCTCAATTTGAGAGATCGGAAG
+
FFFFFF,,FFF::FF,FFFFFFFFF,FFFF:FFFFFFFFFFFFFF
@FS10000125:23:BPA73012-1407:1:1101:15290:1690 1:N:0:16
GGGGAATGAACTTCGTCGAAGTACGCTCAAGTTACGAGATCGGAA
+
FFFFFFFFFF:,,FF:FFFFFF:FFFF:FFFFFFFFFFFF,FFFF
@FS10000125:23:BPA73012-1407:1:1101:15690:1690 1:N:0:16
GGGGATCCAACTTCGTCGAGTACGCTCAAGATAAGAGATCGGAAG
+
FFFFFFFFFF:,,FF,FFFFFFFFF,FFFFFFFFFFFFFFFFFFF
@FS10000125:23:BPA73012-1407:1:1101:16050:1690 1:N:0:16
GAGAGAGAACTTCGTCGAGTACGCTCAATTTAGAAGATCGGAAGA
+
:,F:FFFFFF,,FFFFFFFFFFFFFFF,FFFFFFFFFFFFFFFFF
@FS10000125:23:BPA73012-1407:1:1101:16390:1690 1:N:0:16
GGGGTGCTAACTTCGTCGAGTACGCACAAAAGCACAGATCGGAAG
+
FF,FFFFFFFF,,FF,FFFFFFFFF,FFFFFFFFF:FFFFFF:FF
@FS10000125:23:BPA73012-1407:1:1101:1230:1700 1:N:0:16
GGGGATCAAACTTCGTCGAGTACGCTCAACGATCAAGATCGGAAG
+
FFFFFFFFFFFF:FF:FFFFFFFFF:FFFFFFFFFFFFFFFFFFF
@FS10000125:23:BPA73012-1407:1:1101:1820:1700 1:N:0:16
GGGGCTTAAACTTCGTCGAGTACGCTCAAGTAAATAGATCGGAAG
+
FFFFFFFFFFF::FF:FFFFFFFFF,FFFFFFFFFFFFFFFFFFF
@FS10000125:23:BPA73012-1407:1:1101:1910:1700 1:N:0:16
GGGGGAACAACTTCGTCGAGTACGCTCAAAATACTAGATCGGAAG
+
FFFFFFFFFFF::FF:FFFFFFFFF,FFFFFFFFFFFFFFFFFFF
@FS10000125:23:BPA73012-1407:1:1101:2180:1700 1:N:0:16
GGGGCCGAACTTCGTCGAGTACGCTCAACCCAGGAGATCGGAAGA
+
FFFFFFFFFFFFFFFFFFFFFFFFFFFFFFFFFFFFFFFFFFFFF
@FS10000125:23:BPA73012-1407:1:1101:2250:1700 1:N:0:16
GGGGAACTTCGTCGAGTACGCTCAATTTATAAGATCGGAAGAGCA
+
FFFFFFFFFFF:FFFFFF,,FFFFFFF:FFFFFFF,FFFFFFF,,
@FS10000125:23:BPA73012-1407:1:1101:3000:1700 1:N:0:16
GGGGACGCAACTTCGTCGAGTACGCTCAAGTACGGAGATCGGAAG
+
FFFFFF:FFFF,,FF:FF:FFFFFF,FFFFFFFFFFFFFF:F:FF
@FS10000125:23:BPA73012-1407:1:1101:5110:1700 1:N:0:16
GGGGAACTTCGTCGAGTACGCTCAATAAACAAGATCGGAAGAGCA
+
F:,FFFFFFFF,:FFFFF,,FFF:FFF:FFFFFFF,FFFFFFF,,
@FS10000125:23:BPA73012-1407:1:1101:5200:1700 1:N:0:16
GGGGGGAGAAACTTCGTCGAGTACGCTCAATATCCTAGATCGGAA
+
FF,FFFFFFFFF::FFF:FFFF:FFFF:FFFFFFF:FFFF,FFFF
@FS10000125:23:BPA73012-1407:1:1101:5780:1700 1:N:0:16
GGGGGTAAAACTTCGTCGAGTACGCTCAAGGTCTTAGATCGGAAC
+
FFFFFFFFFFF,:FF:FFFFFFFFF,FFFFFFFFFFFFFFFFFF,
@FS10000125:23:BPA73012-1407:1:1101:6050:1700 1:N:0:16
GGGGGGGACAACTTCGTCGAGTACGCTCAAATCAGAAGATCGGAA
+
FFFF::FFFFF:,:FFF:FFFF:FF,FFFFFFFFFFFFFF,FFFF
@FS10000125:23:BPA73012-1407:1:1101:6220:1700 1:N:0:16
GGGAGCGGGAACTTCGTCGAGTACGCTCAAACGGTAAGATCGGAA
+
FFFFFFFFFF::,:FFF,FFFF:FFFF:FFFFFFFFFFFF,FFFF
@FS10000125:23:BPA73012-1407:1:1101:6530:1700 1:N:0:16
GGGGATAAAACTTCGTCGAGTACGCTCAATAGGCAAGATCGGAAG
+
FFFFFFFFFFF::FFFFFF:FFFFF,FFFFFFFFFFFFFFFFFFF
@FS10000125:23:BPA73012-1407:1:1101:7140:1700 1:N:0:16
GGGCGACAACTTCGTCGAGTACGCTCAATAATTTAGATCGGAAGA
+
FFFFFFFFFF::FFFFFFFFFFFFFFF,FFFFFFFFFFFFFFFFF
@FS10000125:23:BPA73012-1407:1:1101:7360:1700 1:N:0:16
GGGGTAACAACTTCGTCGAGTACGCTCAAGTAATGAGATCGGAAG
+
FF:FFFFFFFF,:FF:FFFFFFFFF,FFFFFFFFFFFFFFFFFFF
@FS10000125:23:BPA73012-1407:1:1101:7710:1700 1:N:0:16
GGGGTTTAAACTTCGTCGAGTACGCTCAATGCAAAAGATCGGAAG
+
FFFF:FFFFFF::FF:FFFFFFFFF,FFFFFFFFFFFFFFFFFFF
@FS10000125:23:BPA73012-1407:1:1101:8010:1700 1:N:0:16
GGGGATTTAACTTCGTCGAGTACGCTCAAACGACAAGATCGGAAG
+
FFFFFFFFFF:,:FF,FFFFFFFFF,FFFFFFFFFFFFFFFFFFF
@FS10000125:23:BPA73012-1407:1:1101:8070:1700 1:N:0:16
GGGACGCTCTTCCGATCTGGGGGACTAACTTCGTCGAGTACGCTC
+
FF::FFFFFF:FFFF:F:F,FFF:FFFFFFFFFFFFFFFF,F,:,
@FS10000125:23:BPA73012-1407:1:1101:8440:1700 1:N:0:16
GGGTGCTAACTTCGTCGAGTACGCTCAAATTAGAAGATCGGAAGA
+
FFFFFFFFFF::FFFFFFFFFFFFFFF:FFFFFFFFFFFFFFFFF
@FS10000125:23:BPA73012-1407:1:1101:8480:1700 1:N:0:16
GGGGGGCATCAACTTCGTCGAGTACGCTCAAACACGCAGATCGGA
+
F::F:FFF:FF,::FFFF,F:F,FFFF:FFFFFFFF,FFF:,F:F
@FS10000125:23:BPA73012-1407:1:1101:8490:1700 1:N:0:16
GGGGAGTCAACTTCGTCGAGTACGCTCAAAATCTTAGATCGGAAG
+
FFFFFFFFFFF,,FF:FFFFFFFFF,FFFFFFFFFFFFFFFFFFF
@FS10000125:23:BPA73012-1407:1:1101:8900:1700 1:N:0:16
GGGGGACCAACTTCGTCGAGTACGCTCAAGGGAATAGATCGGAAG
+
FFFFFFFFFF:,:FF:FFFFFFFFF,FFFFFFFFFFFFFFFFFFF
@FS10000125:23:BPA73012-1407:1:1101:9570:1700 1:N:0:16
GGGGTACAACTTCGTCGAGTACGCTCAAAACAGGAGATCGGAAGA
+
FFFFFFFFFF,,FFFFFFFFFFFFFFF,FFFFFFFFFFFFFF:FF
@FS10000125:23:BPA73012-1407:1:1101:9580:1700 1:N:0:16
GGGGAACTAACTTCGTCGAGTACGCTCAACAGAGGAGATCGGAAG
+
FFFFFF:,F,:FFF,FF,F,,,F,:F,FF:,,F,:F:,:FF,FF,
@FS10000125:23:BPA73012-1407:1:1101:10090:1700 1:N:0:16
GGGGGCTCAACTTCGTCGAGTACGCTCAAGACTGTAGATCGGAAG
+
FFFFFFFFFF:,,FF,FFFFFFFFF,FFFFFFFFFFFFFFFFFFF
@FS10000125:23:BPA73012-1407:1:1101:10100:1700 1:N:0:16
GGGGGTGAAACTTCGTCGAGTACGCTCAAAGACGGAGATCGGAAG
+
FFFFFFFFFFF,:FF:FFFFFFFFF,FFFFFFFFFFFFFFFFFFF
@FS10000125:23:BPA73012-1407:1:1101:10610:1700 1:N:0:16
GGGGCCATAACTTCGTCGAGTACGCTCAAGTACTAAGATCGGAAG
+
FF,FFFFFFF:,,FF:FFFFFFFFF,FFFFFFFFFFFFFFFFFFF
@FS10000125:23:BPA73012-1407:1:1101:10880:1700 1:N:0:16
GGGGTGTGAACTTCGTCGAGTACGCTCAAATTGACAGATCGGAAG
+
F::FFFFFFFF,:FF:FFFFFFFFF,FFFFFFFFFFFFFFFFFFF
@FS10000125:23:BPA73012-1407:1:1101:11060:1700 1:N:0:16
GGGGAGATAACTTCGTCGAGTACGCTCAAAGTCATAGATCGGAAG
+
FFFFFFFFFFF,:FF:FFFFFFFFF,FFFFFFFFFFFFFFFFFFF
@FS10000125:23:BPA73012-1407:1:1101:11380:1700 1:N:0:16
GGGGCCGAACTTCGTCGAGTACGCTCAATGTCTTAGATCGGAAGA
+
FFFFFFFFFF:,FFFFFFFFFFFFFFF,FFFFFFFFFFFFFFFFF
@FS10000125:23:BPA73012-1407:1:1101:11450:1700 1:N:0:16
GGGGGATGGAACTTCGTCGAGTACGCTCAAATATATAGATCGGAA
+
FFFF,FF:FFFF:FFFF:FFFFFFFFFFF:FFFFF:FFFF:FFFF
@FS10000125:23:BPA73012-1407:1:1101:12370:1700 1:N:0:16
GGGAGTCGACTTCGTCGAGTACGCTCAAAAAGGTAGATCGGAAGA
+
FFFFFFFFFF,,FFFFFFFFFFFFFFF:FFFFFFFFF,FFFFFFF
@FS10000125:23:BPA73012-1407:1:1101:13060:1700 1:N:0:16
GGGGACTTCGTCGAGTACGCTCAAGTGATGAGATCGGAAGAGCAC
+
FFFFFFFFFF,FF:F:F:FF:FFFF,F:FFFFFFFFFFFF:F,F,
@FS10000125:23:BPA73012-1407:1:1101:13360:1700 1:N:0:16
GGGGAATCAACTTCGTCGAGTACGCTCAAAGTCAGAGATCGGAAG
+
F:,FFFFFFFF,:FF:FFFFFFFFF,FFFFFFFFFFFFFFFFFFF
@FS10000125:23:BPA73012-1407:1:1101:13690:1700 1:N:0:16
GGGGGCACTAACTTCGTCGAGTACGCTCAACGAGTAAGATCGGAA
+
FF:FFF,,:FFF::FFF,FFFF:FFFF:FF,,F,FFFFFF,FFFF
@FS10000125:23:BPA73012-1407:1:1101:14190:1700 1:N:0:16
GGGGAATGAACTTCGTCGAGTACGCTCAATGTACTAGATCGGAAG
+
FFFF,FF,FFFF:FF,FFFFFFFFF,FFFFFFFFFFFFFFFFFFF
@FS10000125:23:BPA73012-1407:1:1101:14740:1700 1:N:0:16
GGGCGTGAACTTCGTCGAGTACGCTCAAGATTCGAGATCGGAAGA
+
FFFFFFFFFF::FFFFFFFFFFFFFFFFFFFFFFFFFFFFFFFFF
@FS10000125:23:BPA73012-1407:1:1101:14780:1700 1:N:0:16
GGGGGCTTAACTTCGTCGAGTACGCTCAAGCGATGAGATCGGAAG
+
FFFFFFFFFF:,,FF,FFFFFFFFF,FFFFFFFFFFFFFFFFFFF
@FS10000125:23:BPA73012-1407:1:1101:15740:1700 1:N:0:16
GGGGCCTAAACTTCGTCGAGTACGCTCAAGGTTCAAGATCGGAAG
+
FFFFFFFFFFF,,FF,FFFFFFFFF,FFFFFFFFFFFFFFFFFFF
@FS10000125:23:BPA73012-1407:1:1101:16080:1700 1:N:0:16
GGGGGTAGATCTTCGTCGAGTACGCTCAATATATTAGATCGGAAG
+
F,,FFFFFFFF,,FF,FF:FFFFFF,FFFFFFFFFFFFFFFFFFF
@FS10000125:23:BPA73012-1407:1:1101:16480:1700 1:N:0:16
GGGGATTTAACTTCGTCGAGTACGCACAAGAGTTGAGATCGGAAG
+
FFFFFFFFFFF,,FF,FFFFFFFFF,FFFFFFFFFFFFFFFFFFF
@FS10000125:23:BPA73012-1407:1:1101:1380:1710 1:N:0:16
GGGGGGTCAACTTCGTCGAGTACGCTCAAGGCCTTAGATCGGAAG
+
FFFFFFFFFFF::FFFFFFFFFFFF:FFFFFFFFFFFFFFFFFFF
@FS10000125:23:BPA73012-1407:1:1101:2780:1710 1:N:0:16
GGGGGGGCCCTTCGTCGAGTACGCTCAAAAGGTCAGATCGGAAGA
+
FFFFFFFFFF,,FFFFFFFFFFFFFFF:FFFFFFFFFFFFFFFFF
@FS10000125:23:BPA73012-1407:1:1101:3720:1710 1:N:0:16
GGGGGCTGAACTTCGTCGAGTACGCTCAATAATCAAGATCGGAAG
+
FF:FFFFFFFF:,FF:FFFFFFFFF,FFFFFFFFFFFFFFFFFFF
@FS10000125:23:BPA73012-1407:1:1101:3730:1710 1:N:0:16
GGGGTAAAAACTTCGTCGAGTACGCTCAAATCATTAGATCGGAAG
+
FFFFFFFFFFF,:FF:FFFFFFFFF,FFFFFFFFFFFFFFFFFFF
@FS10000125:23:BPA73012-1407:1:1101:4380:1710 1:N:0:16
GGGGACACAACTTCGTCGAGTACGCTCAATTATGTAGATCGGAAG
+
FFFFFFFFFFF,,FF:FFFFFFFFF,FFFFFFFFFFFFFFFFFFF
@FS10000125:23:BPA73012-1407:1:1101:4760:1710 1:N:0:16
GGGTCGCAACTTCGTCGAGTACGCTCAAAAAAGTAGATCGGAAGA
+
FFF:FFFFFFF:FFFFFFFFFFFFFFF:FFFFFFFFFFFFFFFFF
@FS10000125:23:BPA73012-1407:1:1101:5120:1710 1:N:0:16
GGGGATGAAACTTCGTCGAGTACGCTAAAACGGAGATCGGAAGAG
+
FFFFF:FF:FF,,:F:FFF:FFFFF,FFFFFFFFFF,FFF,F,F,
@FS10000125:23:BPA73012-1407:1:1101:5180:1710 1:N:0:16
GGGGGCTGAACTTTCGTCGAGTACGCTCAAATTCATAGATCGGAA
+
FFFFFFFFFF::::FFF:FFFF:FF:F:FFFFFFF,FFFF,FFFF
@FS10000125:23:BPA73012-1407:1:1101:5270:1710 1:N:0:16
GATGTCGCAACTTCGTCGAGTACGCTCAATAAAATAGATCGGAAG
+
,,FFFF:FFFFF::F:FF:,FFFFF,FFFFFFFFFF:FFF:,:::
@FS10000125:23:BPA73012-1407:1:1101:5840:1710 1:N:0:16
GGGGACCCAACTTCGTCGAGTACGCTCAAATAGTCAGATCGGAAG
+
FF,FFFFFFFF,:FF:FFFFFFFFF,FFFFFFFFFFFFFFFFFFF
@FS10000125:23:BPA73012-1407:1:1101:6180:1710 1:N:0:16
GGGGTAGCAACTTCGTCGAGTACGCTCAAATTTTTAGATCGGAAG
+
FFFF,FFFFF:,:FF:FFFFFFFFF,FFFFFFFFFFFFFFFFFFF
@FS10000125:23:BPA73012-1407:1:1101:6910:1710 1:N:0:16
GGGGTGTTAACTTCGTCGAGTACGCTCAACTGCTAAGATCGGAAG
+
F,,FFFFFFFF,:FF:FFFFFFFFF,FFFFFFFFFFFFFFFFFFF
@FS10000125:23:BPA73012-1407:1:1101:7500:1710 1:N:0:16
GGGGACTGAACTTCGTCGAGTACGCTCAAGGCTCGAGATCGGAAG
+
FFFFFFFFFFF,:FF:FFFFFFFFF,FFFFFFFFFFFFFFFFFFF
@FS10000125:23:BPA73012-1407:1:1101:7510:1710 1:N:0:16
GGGGTACAAACTTCGTCGAGTACGCTCAAGTTATTAGATCGGAAG
+
F,,FFFFFFF:,:FF:FFFFFFFFF,FFFFFFFFFFFFFFFFFFF
@FS10000125:23:BPA73012-1407:1:1101:7750:1710 1:N:0:16
GGGGGCCAAACTTCGTCGAGTACGCTCAAATTCTCAGATCGGAAG
+
FFFFFFFFFF::,FF:FFFFFFFFF,FFFFFFFFFFFFFFFFFFF
@FS10000125:23:BPA73012-1407:1:1101:8690:1710 1:N:0:16
GGGGTGACAACTTCGTCGAGTACGCTCAAAGGACGAGATCGGAAG
+
FFFF,F,FFFFF:FF:FFFFFFFFF,FFF,:FFF:FFFFFFFFFF
@FS10000125:23:BPA73012-1407:1:1101:9970:1710 1:N:0:16
GGGGGCAGAACTTCGTCGAGTACGCTCAAAGTTGCAGATCGGAAG
+
FFFFFFFFFFF,:FF:FFFFFFFFF,FFFFFFFFFFFFFFFFFFF
@FS10000125:23:BPA73012-1407:1:1101:10120:1710 1:N:0:16
GGGGATGTATCTTCGTCGAGTACGCTCAATCTTCTAGATCGGAAG
+
FFFFFFFFFFF::FF:FFFFFFFFF,FFFFFFFFFFFFFFFFFFF
@FS10000125:23:BPA73012-1407:1:1101:10220:1710 1:N:0:16
GGGGGTCCAACTTCGTCGAGTACGCTCAATTCTAAAGATCGGAAG
+
FFFF,F,:FFFFFFFFFFFFFFFFF:FFFFF,,F,FFFFFFFFFF
@FS10000125:23:BPA73012-1407:1:1101:10270:1710 1:N:0:16
GGGGATTTAACTTCGTCGAGTACGCTCAAAAGTTGAGATCGGAAG
+
F:,F:,,:FFFF:FF:FFFFFFFFF,FFFFF::F,FFFFFFFFFF
@FS10000125:23:BPA73012-1407:1:1101:10780:1710 1:N:0:16
GGGGAATTAACTTCGTCGAGTACGCTCAAATAGGTAGATCGGAAG
+
FFFFFFFFFF:,,FF:FFFFFFFFF,FFFFFFFFFFFFFFFFFFF
@FS10000125:23:BPA73012-1407:1:1101:11100:1710 1:N:0:16
GGGGGCCAAACTTCGTCGAGTACGCTCAAAAGTGTAGATCGGAAG
+
FFFF:FFFFFF,:FFFFFFFFFFFF:FFFFFFFFFFFFFFFFFFF
@FS10000125:23:BPA73012-1407:1:1101:11370:1710 1:N:0:16
GGGGCACCAACTTCGTCGAGTACGCTCAAAATTCTAGATCGGAAG
+
F,,FFFFFFFF::FF:FFF,FFFFF,FFFFFFFFFFFFFFFFFFF
@FS10000125:23:BPA73012-1407:1:1101:11490:1710 1:N:0:16
GGGGTGCCAACTTCGTCGAGTACGCTCAATTCTACAGATCGGAAG
+
F:,FFFFFFFF,:FF:FFFFFFFFF,FFFFFFFFFFFFFFFFFFF
@FS10000125:23:BPA73012-1407:1:1101:12580:1710 1:N:0:16
GGGGGAGAAACTTCGTCGAGTACGCTCAATTGGAGAGATCGGAAG
+
FFFFFFFFFFF:,FF:FFFFFFFFF,FFFFFFFFFFFFFFFFFFF
@FS10000125:23:BPA73012-1407:1:1101:13580:1710 1:N:0:16
GGGGCTCGAACTTCGTCGAGTACGCTCAAAGGGTGAGATCGGAAG
+
FFFFFFFFFFF,,FF,FFFFFFFFF,FFFFFFFFFFFFFFFFFFF
@FS10000125:23:BPA73012-1407:1:1101:16380:1710 1:N:0:16
GGGGATTGAACTTCGTCGAGTACGCACAAGGTAATAGATCGGAAG
+
FFFFFFFFFFF,,FF,FFFFFFFFF,FFFFFFFFFFFFFFFFFFF
@FS10000125:23:BPA73012-1407:1:1101:1200:1720 1:N:0:16
GGGGGAGGAACTTCGTCGAGTACGCTCAACGAGAAAGATCGGAAG
+
FF:FFFFFFF,F:FF:FFFFFFFFF,FFFFFFFFFFFFFFFFFFF
@FS10000125:23:BPA73012-1407:1:1101:1370:1720 1:N:0:16
GGGGTAGCAACTTCGTCGAGTACGCTCAAGATCGTAGATCGGAAG
+
FF,FFFFFFFF,:FF:FFFFFFFFF:FFFFFFFFFFFFFFFFFFF
@FS10000125:23:BPA73012-1407:1:1101:2140:1720 1:N:0:16
GGGGGGGTAACTTCGTCGAGTACGCTCAATGCCAAAGATCGGAAG
+
FFFFFFFFFFF::FF:FFFFFFFFF,FFFFFFFFFFFFFFFFFFF
@FS10000125:23:BPA73012-1407:1:1101:2260:1720 1:N:0:16
GGGAACCAACTTCGTCGAGTACGCTCAATAGTAGAGATCGGAAGA
+
FFFFF:FFF:FF::F:,F:F:::FF::FFFF:,,F:F,:,FFFFF
@FS10000125:23:BPA73012-1407:1:1101:2680:1720 1:N:0:16
GGGGGCCGAAATTCGTCGAGTACGCTCAAAGGAATAGATCGGAAG
+
FFFFFFFFFFF,:FF:FFFFFFFFF,FFFFFFFFFFFFFFFFFFF
@FS10000125:23:BPA73012-1407:1:1101:3010:1720 1:N:0:16
GGGGACAAAACTTCGTCGAGTACGCTCAATGTCTAAGATCGGAAG
+
F:,FFFFFFFF::FF:FFFFFFFFF,FFFFFFFFFFFFFFFFFFF
@FS10000125:23:BPA73012-1407:1:1101:3450:1720 1:N:0:16
GGGGATAGAACTTCGTCGAGTACGCTCAAGAATATAGATCGGAAG
+
FF:FFFFFFFF,:FF:FFFFFFFFF,FFFFFFFFFFFFFFFFFFF
@FS10000125:23:BPA73012-1407:1:1101:3790:1720 1:N:0:16
GGGGGCTGAACTTCGTCGAGTACGCTCAACCAGTTAGATCGGAAG
+
F,,FFFFFFFF::FF:FFFFFFFFF,FFFFFFFFFFFFFFFFFFF
@FS10000125:23:BPA73012-1407:1:1101:4540:1720 1:N:0:16
GGGGCTCCAACTTCGTCGAGTACGCTCAATTATATAGATCGGAAG
+
FFFFFFF,FFFFFFFFFFFFFFFFF:FFFF,,,F,FFFFFFFFFF
@FS10000125:23:BPA73012-1407:1:1101:5220:1720 1:N:0:16
GGGGAAAAAACTTCGTCGAGTACGCTCAATCCATGAGATCGGAAG
+
FFFFFF:,F,:FFF,FF,F::,F,:F:FF:,F,:,FF:,FF:FF:
@FS10000125:23:BPA73012-1407:1:1101:5430:1720 1:N:0:16
GATGTATAAACTTCGTCGAGTACGCTCAAACTAAGAGATCGGAAG
+
,,FF:FFFFFFFFFF:FFF:FFFFF:FFFFFFFFFFFFFFFFFFF
@FS10000125:23:BPA73012-1407:1:1101:5700:1720 1:N:0:16
GGGGCAACTTCGTCGAGTACGCTCAATTCCAGAGATCGGAAGAGC
+
FFFFFFFFFF:F:FFFF,FFFF,FF:FFFFFFFFF:,FFFFFFF:
@FS10000125:23:BPA73012-1407:1:1101:6240:1720 1:N:0:16
GGGGTACAAACTTCGTCGAGTACGCTCAAATTCTCAGATCGGAAG
+
FFFFFFFFFF:,:FF:FFFFFFFFF,FFFFFFFFFFFFFFFFFFF
@FS10000125:23:BPA73012-1407:1:1101:6780:1720 1:N:0:16
GGGGGAAAACTTCGTCGAGTACGCTCAATTTACAAGATCGGAAGA
+
FFFFFFFFFF::FFFFFFFFFFFFFFF:FFFFFFFFFFFFFFFFF
@FS10000125:23:BPA73012-1407:1:1101:6850:1720 1:N:0:16
GGGGTACCAACTTCGTCGAGTACGCTCAAAGAGTGAGATCGGAAG
+
FFFFFFFFFF:,:FF,FFFFFFFFF,FFFFFFFFFFFFFFFFFFF
@FS10000125:23:BPA73012-1407:1:1101:7010:1720 1:N:0:16
GGGGCAGAAACTTCGTCGAGTACGCTCAACCATTTAGATCGGAAG
+
FFFFFFFFFFF::FF:FFFFFFFFF,FFFFFFFFFFFFFFFFFFF
@FS10000125:23:BPA73012-1407:1:1101:8700:1720 1:N:0:16
GGGGGGCAAACTTCGTCGAGTACGCTCAAGACTAGAGATCGGAAG
+
FFFFFFFFFFF::FF:FFFFFFFFF,FFFFFFFFFFFFFFFFFFF
@FS10000125:23:BPA73012-1407:1:1101:8730:1720 1:N:0:16
GGGGGTAAAACTTCGTCGAGTACGCTCAAAATACCAGATCGGAAG
+
FFFFFFFFFFF,:FF:FFFFFFFFF,FFFFFFFFFFFFFFFFFFF
@FS10000125:23:BPA73012-1407:1:1101:9450:1720 1:N:0:16
GGGGCATAAACTTCGTCGAGTACGCTCAAATGTCTAGATCGGAAG
+
F::FFFFFFFF,,FF:FFFFFFFFF,FFFFFFFFFFFFFFFFFFF
@FS10000125:23:BPA73012-1407:1:1101:9470:1720 1:N:0:16
GGGTGGTAGCTTCGTCGAGTACGCTCAATATTTTAGATCGGAAGA
+
F,,:FFFFFF::FFFFFFFFFFFFFFF:FFFFFFFFFFFFFFFFF
@FS10000125:23:BPA73012-1407:1:1101:9610:1720 1:N:0:16
GGGGAACCAACTTCGTCGAGTACGCTCAATCTGAGAGATCGGAAG
+
F::FFFFFFFF::FF:FFFFFFFFF:FFFFFFFFFFFFFFFFFFF
@FS10000125:23:BPA73012-1407:1:1101:9690:1720 1:N:0:16
GGGAACTATCTTCGTCGAGTACGCTCAATCACAAAGATCGGAAGA
+
FFFFFFFFFF::FFFFFFFFFFFFFFF:FFFFFFFFFFFFFFFFF
@FS10000125:23:BPA73012-1407:1:1101:9800:1720 1:N:0:16
GGGGGTCGAACTTCGTCGAGTACGCTCAAAATACGAGATCGGAAG
+
FFFF:FFFFFF,:FF:FFFFFFFFF,FFFFFFFFFFFFFFFFFFF
@FS10000125:23:BPA73012-1407:1:1101:9840:1720 1:N:0:16
GGGGGAACAACTTCGTCGAGTACGCTCAACGCGATAGATCGGAAG
+
FFFFFFFFFF:,:FF,FFFFFFFFF,FFFFFFFFFFFFFFFFFFF
@FS10000125:23:BPA73012-1407:1:1101:10680:1720 1:N:0:16
GGGGCAAACTTCGTCGAGTACGCTCAATCGATGAGATCGGAAGAG
+
F::FFFFFFF,FF:FFFF:FFFFFFFF:FFFFFFFF:FFF:FFFF
@FS10000125:23:BPA73012-1407:1:1101:10900:1720 1:N:0:16
GGGGAAAGAACTTCGTCGAGTACGCTCAATCTTATAGATCGGAAG
+
FFFFFFFFFFF::FF:FFFFFFFFF,FFFFFFFFFFFFFFFFFFF
@FS10000125:23:BPA73012-1407:1:1101:11050:1720 1:N:0:16
GGGGTAGGAACTTCGTCGAGTACGCTCAATATTAAAGATCGGAAG
+
FFFFFFFFFFF,,FF:FFFFFFFFF,FFFFFFFFFFFFFFFFFFF
@FS10000125:23:BPA73012-1407:1:1101:11310:1720 1:N:0:16
GGGGGGGAAACTTCGTCGAGTACGCTCAAGCTGTAAGATCGGAAG
+
:,,F,:,FFFF,:FF:FFF:FFFFF:FFFFFFFFFFFFFFFFFFF
@FS10000125:23:BPA73012-1407:1:1101:11320:1720 1:N:0:16
GGGGACAGAACTTCGTCGAGTACGCTCAAGTAGAAAGATCGGAAG
+
F:,FFFFFFFF,,FF:FFFFFFFFF,FFFFFFFFFFFFFFFFFFF
@FS10000125:23:BPA73012-1407:1:1101:11330:1720 1:N:0:16
GGGATAAAACTTCGTCGAGTACGCTCAAATAGTAAGATCGGAAGA
+
:,,FFFFFFF,:FFFFFFFFFFFFFFF:FFFFFFFFFFFFFFFFF
@FS10000125:23:BPA73012-1407:1:1101:12090:1720 1:N:0:16
GGGGCTGTAACTTCGTCGAGTACGCTCAATATTACAGATCGGAAG
+
F,,FFFFFFFF,:FF:FFFFFFFFF,FFFFFFFFFFFFFFFFFFF
@FS10000125:23:BPA73012-1407:1:1101:12280:1720 1:N:0:16
GGGGGCAGAACTTCGTCGAGTACGCTCAAGCGATTAGATCGGAAG
+
FFFFFFFFFF:,:FF:FFFFFFFFF,FFFFFFFFFFFFFFFFFFF
@FS10000125:23:BPA73012-1407:1:1101:12530:1720 1:N:0:16
GGGGCGCAACTTCGTCGAGTACGCTCAACATTCTAGATCGGAAGA
+
FF:FF:FF:F,,FFFFFFFFFF:FFFFFFFFFFFFFFFFF:::::
@FS10000125:23:BPA73012-1407:1:1101:13000:1720 1:N:0:16
GGGGAAAGAACTTCGTCGAGTACGCTCAAGAAATGAGATCGGAAG
+
FF,FFFFFFFF,,FF:FFFFFFFFF,FFFFFFFFFFFFFFFFFFF
@FS10000125:23:BPA73012-1407:1:1101:13210:1720 1:N:0:16
GGAGAAACACTTCGTCGAGTACGCTCAACTATTCAGATCGGAAGA
+
:,,FFFFFFFFFFFFFFFFFFFFFFFFFFFFFFFFFFFFFFFFFF
@FS10000125:23:BPA73012-1407:1:1101:13560:1720 1:N:0:16
GGGGGTTAAACTTCGTCGAGTACGCTCAATATACAAGATCGGAAG
+
FFFFFFFFFFF::FF:FFFFFFFFF,FFFFFFFFFFFFFFFFFFF
@FS10000125:23:BPA73012-1407:1:1101:14030:1720 1:N:0:16
GGGGCATAACTTCGTCGAGTAAGCTCAAGGTAAGAGATCGGAAGA
+
FF,FFFFFFF,,FFFFFFFFFFFFFFFFFFFFFFFFFFFFFFFFF
@FS10000125:23:BPA73012-1407:1:1101:14100:1720 1:N:0:16
GGGGGTTCGAACTTCGTCGAGTACGCTCAACTGTCAAGATCGGAA
+
FFFFFFFFFFFF,:FFF:FFFF:FFFF:FFFFFFFFFFFF,FFFF
@FS10000125:23:BPA73012-1407:1:1101:14500:1720 1:N:0:16
GGGGCCGCAACTTCGTCGAGTACGCTCAAATCTAAAGATCGGAAG
+
FFFFFFFFFFF,,FF,FFFFFFFFF,FFFFFFFFFFFFFFFFFFF
@FS10000125:23:BPA73012-1407:1:1101:14890:1720 1:N:0:16
GGGGGGATAACTTCGTCGAGTACGCTCAAGAAAAGAGATCGGAAG
+
FFFFFFFFFF:,,FF,FFFFFFFFF,FFFFFFFFFFFFFFFFFFF
@FS10000125:23:BPA73012-1407:1:1101:15580:1720 1:N:0:16
GGGGGCCTAACTTCGTCGAGTACGCTCAAGGGAGAAGATCGGAAG
+
FFFFFFFFFF:,,FF,FFFFFFFFF,FFFFFFFFFFFFFFFFFFF
@FS10000125:23:BPA73012-1407:1:1101:15960:1720 1:N:0:16
GGGGCGGTAACTTCGTCGAGTACGCTCAAACTTAAAGATCGGAAG
+
F:,FFFFFFFF,,FF,FFFFFFFFF,FFFFFFFFFFFFFFFFFFF
@FS10000125:23:BPA73012-1407:1:1101:16360:1720 1:N:0:16
GGGGGCCGAACTTCGTCGAGTACGCACAACACAAGAGATCGGAAG
+
FFFFFFFFFFF,:FF,FFFFFFFFF,FFFFFFFFFFFFFFFFFFF
@FS10000125:23:BPA73012-1407:1:1101:1210:1730 1:N:0:16
GGGGCCTTAACTTCGTCGAGTACGCTCAAATGATAAGATCGGAAG
+
FFFFFFFFFF:F:FF:FFFFFFFFF,FFFFFFFFFFFFFFFFFFF
@FS10000125:23:BPA73012-1407:1:1101:1420:1730 1:N:0:16
GGGGCGGTAACTTCGTCGAGTACGCTCAAGAACAAAGATCGGAAG
+
FFFFF,FFFFF::FF:FFFFFFFFF,FFFFFFFFFFFFFFFFFFF
@FS10000125:23:BPA73012-1407:1:1101:1700:1730 1:N:0:16
GGGGACTTCGTCGAGTACGCTCAACATGGGAGATCGGAAGAGCAC
+
FFFFFFFFFF:FF:FFF:FFFFFFFF:FFFFFFFFFFFFFFF,:,
@FS10000125:23:BPA73012-1407:1:1101:1990:1730 1:N:0:16
GGGGGGTAAACTTCGTCGAGTACGCTCAACTATTCAGATCGGAAG
+
F:,FFFFFFFF::FF:FFFFFFFFF,FFFFFFFFFFFFFFFFFFF
@FS10000125:23:BPA73012-1407:1:1101:2310:1730 1:N:0:16
GGGGGCTGAACTTCGTCGAGTACGCTCAAGGTGTAAGATCGGAAG
+
FFFF:FFFFF:::FF:FF:FFFFFF,FFFFFFFFFFFFFFFFF:F
@FS10000125:23:BPA73012-1407:1:1101:2370:1730 1:N:0:16
GGGCACAACCTCGTCGAGTACGCTCAAATTTCCAGATCGGAAGAG
+
FFFFFFFFFF,FF:FFFF:FFFFFFFF,FFFFFFFF,FFF:FFFF
@FS10000125:23:BPA73012-1407:1:1101:2560:1730 1:N:0:16
GGGGTTCAACTTCGTCGAGTACGCTCAACTTTTATGATCGGAAGA
+
F:,FFFF,F:FF:::::F:FF,,FF:,FF:FFFF,:F:F,FFF:F
@FS10000125:23:BPA73012-1407:1:1101:2640:1730 1:N:0:16
GGGGTCGTAACTTCGTCGAGTACGCTCAATAAAAGAGATCGGAAG
+
FFFFFFFFFFF,:FF:FFFFFFFFF,FFFFFFFFFFFFFFFFFFF
@FS10000125:23:BPA73012-1407:1:1101:2980:1730 1:N:0:16
GGGGCGTTAACTTCGTCGAGTACGCTCAACGACATAGATCGGAAG
+
FFFFFFFFFF:F:FF:FFFFFFFFF,FFFFFFFFFFFFFFFFFFF
@FS10000125:23:BPA73012-1407:1:1101:3230:1730 1:N:0:16
GGAGGATTAACTTCGTCGAGTACGCTCAATAATTCAGATCGGAAG
+
:,,F,FFFFFFF:FFFFFFFFFFFF:FFFFFFFFFFFFFFFFFFF
@FS10000125:23:BPA73012-1407:1:1101:3370:1730 1:N:0:16
GGGGACTGAACATTCGTCGAGTACGCTCAATACTACAGATCGGAA
+
FFFFFFFFFFF:::FFF:FFFF:FFFF:FFFFFFF,FFFF,FFFF
@FS10000125:23:BPA73012-1407:1:1101:3670:1730 1:N:0:16
GGGGCACTAACTTCGTCGAGTACGCTCAAAGGGTTAGATCGGAAG
+
F,,FFFFFFF:,,FF:FFFFFFFFF,FFFFFFFFFFFFFFFFFFF
@FS10000125:23:BPA73012-1407:1:1101:3710:1730 1:N:0:16
GGGGCTTAACTTCGTCGAGTACGCTCAATGGGTTAGATCGGAAGA
+
FFFFFF,FFFFFFFFFFFFFFFFFFFF:F,F:FFFFFFFFFFFFF
@FS10000125:23:BPA73012-1407:1:1101:4070:1730 1:N:0:16
GGGGGCTGAACTTCGTCGAGTACGCTCAAGTGGATAGATCGGAAG
+
FF:FFFFFFF:,:FF:FFFFFFFFF,FFFFFFFFFFFFFFFFFFF
@FS10000125:23:BPA73012-1407:1:1101:4120:1730 1:N:0:16
GGGGAGAGAACTTCGTCGAGTACGCTCAATACTGAAGATCGGAAG
+
FFFFFFFFFF:,,FF:FFFFFFFFF,FFFFFFFFFFFFFFFFFFF
@FS10000125:23:BPA73012-1407:1:1101:4520:1730 1:N:0:16
GGGGGTTCAACTTCGTCGAGTACGCTCAATGTTGTAGATCGGAAG
+
FFFFFFFFFF:,,FF:FFFFFFFFF,FFFFFFFFFFFFFFFFFFF
@FS10000125:23:BPA73012-1407:1:1101:5840:1730 1:N:0:16
GGGGAGAAAACTTCGTCGAGTACGCTCAATTATACAGATCGGAAG
+
FFFFFFFFFFF,,FF:FF:FFFFFF,FFFFFFFFFFFFFFFFFFF
@FS10000125:23:BPA73012-1407:1:1101:5880:1730 1:N:0:16
GGGGTAACAACTTCGTCGAGTACGCTCAAAAGGAAAGATCGGAAG
+
FFFFFFFFFF:,:FF,FFFFFFFFF,FFFFFFFFFFFFFFFFFFF
@FS10000125:23:BPA73012-1407:1:1101:6350:1730 1:N:0:16
GGGGTGTCAACTTCGTCGAGTACGCTCAAGAGGGGAGATCGGAAG
+
FFFFFFFFFF:,,FF,FFFFFFFFF,FFFFFFFFFFFFFFFFFFF
@FS10000125:23:BPA73012-1407:1:1101:6820:1730 1:N:0:16
GGGGGTTGTAACTTCGTCGAGTACGCTCAATCCGCAAGATCGGAA
+
FFFFFFFFFF::,:FFF:FFFF,FF:F:FFFFFFFFFFFF:FFFF
@FS10000125:23:BPA73012-1407:1:1101:6900:1730 1:N:0:16
GGGGGACCTAACTTCGTCGAGTACGCTCAAAGTGACAGATCGGAA
+
FFFF,FFFFF,F:FFFF:FFFF,FFFF:FFFFFFF,FFFF:FFF:
@FS10000125:23:BPA73012-1407:1:1101:7370:1730 1:N:0:16
GGGGACCTAACTTCGTCGAGTACGCTCAAAGCATGAGATCGGAAG
+
FFFFFFFFFF:,,FF,FFFFFFFFF,FFFFFFFFFFFFFFFFFFF
@FS10000125:23:BPA73012-1407:1:1101:7560:1730 1:N:0:16
GGGAGGTCCATCTTCGTCGAGTACGCTCAAGTTAACAGATCGGAA
+
FFFFFFFFFF,:,:FFF:FFFF:FF:F:FFFFFFF,FFFF,FFFF
@FS10000125:23:BPA73012-1407:1:1101:7670:1730 1:N:0:16
GGGGTGTAAACTTCGTCGAGTACGCTCAAATAAAAAGATCGGAAG
+
F:,FFFFFFFF::FF:FFFFFFFFF,FFFFFFFFFFFFFFFFFFF
@FS10000125:23:BPA73012-1407:1:1101:7870:1730 1:N:0:16
GGGGTCCCAACTTCGTCGAGTACCCTCAAGACTATAGATCGGAAG
+
FFFFFFFFFF:,:FF:FFFFFFFFF,FFFFFFFFFFFFFFFFFFF
@FS10000125:23:BPA73012-1407:1:1101:8450:1730 1:N:0:16
GGGGAGGCAACTTCGTCGAGTACGCTCAATGAGATAGATCGGAAG
+
FFFFFFFFFFF,:FF:FFFFFFFFF,FFFFFFFFFFFFFFFFFFF
@FS10000125:23:BPA73012-1407:1:1101:8800:1730 1:N:0:16
GGGGGGATAACTTCGTCGAGTACGCTCAACTTGAGAGATCGGAAG
+
FFFF,,FFFF::FFF:FFF:FFFFF:FFFFFFFFFFFFFFFFFFF
@FS10000125:23:BPA73012-1407:1:1101:9160:1730 1:N:0:16
GGGCACGATCTTCGTCGAGTACGCTCAATATAGAAGATCGGAAGA
+
FFFFFFFFFF,:FFFFFFFFFFFFFFF:FFFFFFFFFFFFFFFFF
@FS10000125:23:BPA73012-1407:1:1101:9360:1730 1:N:0:16
GGGGAAGAAACTTCGTCGAGTACGCTCAACCAGAGAAATCGGAAG
+
FF:FFFFFFFF::FF:FFFFFFFFF,FFFFFFFFFFFFFFFFFFF
@FS10000125:23:BPA73012-1407:1:1101:9420:1730 1:N:0:16
GGGGGAAAAACTTCGTCGAGTACGCTCAACGATTAAGATCGGAAG
+
FFFFFFFFFF:F,FF:FFFFFFFFF,FFFFFFFFFFFFFFFFFFF
@FS10000125:23:BPA73012-1407:1:1101:9690:1730 1:N:0:16
GGGGGTGCAACTTCGTCGAGTACGCTCAAAGGGATAGATCGGAAG
+
FFFFFFFFFF:::FF:FFFFFFFFF,FFFFFFFFFFFFFFFFFFF
@FS10000125:23:BPA73012-1407:1:1101:9730:1730 1:N:0:16
GGGGACCCAACTTCGTCGAGTACGCTCAACTATGAAGATCGGAAG
+
FFFFFFFFFF,::FF,FFFFFFFFF,FFFFFFFFFFFFFFFFFFF
@FS10000125:23:BPA73012-1407:1:1101:11210:1730 1:N:0:16
GGGGAACGAACTTCGTCGAGTACGCTCAAATAATAAGATCGGAAG
+
FFFFFFFFFF:,:FF:FFFFFFFFF,FFFFFFFFFFFFFFFFFFF
@FS10000125:23:BPA73012-1407:1:1101:11360:1730 1:N:0:16
GGGGACAGAACTTCGTCGAGTACGCTCAAGCTATTAGATCGGAAG
+
FF,FFFFFFFF,:FFFFFF:FFFFF:FFFFFFFFFFFFFFFFFFF
@FS10000125:23:BPA73012-1407:1:1101:11460:1730 1:N:0:16
GGGGATTGAACTTCGTCGAGTACGCTCAATGTGGGAGATCGGAAG
+
FFFFF,,FFFF,,FF:FFFFFFFFF,FFFF:FFFFFFFFFFFFFF
@FS10000125:23:BPA73012-1407:1:1101:12080:1730 1:N:0:16
GGGGAGTCAACTTCGTCGAGTACGCTCAAGATATGAGATCGGAAG
+
FFFFFFFFFF:,,FF:FFFFFFFFF,FFFFFFFFFFFFFFFFFFF
@FS10000125:23:BPA73012-1407:1:1101:12200:1730 1:N:0:16
GGGGGTTGAACTTCGTCGAGTACGCTCAACAGGACAGATCGGAAG
+
FFFF::F:FF:::FF:FFFFFFFFF,FFFFFFFFFFFFFFFFFFF
@FS10000125:23:BPA73012-1407:1:1101:12240:1730 1:N:0:16
GGGGGCTAAACTTCGTCGAGTACGCTCAACTAAAGAGATCGGAAG
+
F:,FFFFFFFF::FF:FFFFFFFFF,FFFFFFFFFFFFFFFFFFF
@FS10000125:23:BPA73012-1407:1:1101:13210:1730 1:N:0:16
GGGGTGAACTTCGTCGAGTACGCTCAATGCAGTAGATCGGAAGAG
+
FFFFFFFFFF,FF:FFFF:FFFFFFF:,FFFFFFFF,FFF:FFFF
@FS10000125:23:BPA73012-1407:1:1101:13520:1730 1:N:0:16
GGGGTGGTAACTTCGTCGAGTACGCTCAAAGCTCGAGATCGGAAG
+
FF,FFFFFFFF:,FF:FFFFFFFFF,FFFFFFFFFFFFFFFFFFF
@FS10000125:23:BPA73012-1407:1:1101:14060:1730 1:N:0:16
GGGGGGGACAACTTCGTCGAGTACGCTCAAGTTAGAAGATCGGAA
+
FFFFFFFFFF::,:FFF:FFFF:FF:F:FFFFFFFFFFFF,FFFF
@FS10000125:23:BPA73012-1407:1:1101:14240:1730 1:N:0:16
GGGGAGTGAACTTCGTCGAGTACGCTCAAGTGGTCAGATCGGAAG
+
F::FFFFFFFF,,FF,FFFFFFFFF,FFFFFFFFFFFFFFFFFFF
@FS10000125:23:BPA73012-1407:1:1101:14710:1730 1:N:0:16
GGGGGACCAACTTCGTCGAGTACGCTCAACGGGCCAGATCGGAAG
+
FFF:F,F:F::::F:FF:F:F:FFFFFFF:,,,F,FFFFFFFFF:
@FS10000125:23:BPA73012-1407:1:1101:16270:1730 1:N:0:16
GGGTGCTAACTTCGTCGAGTACGCTCAAACTAGGAGATCGGAAGA
+
F,,:FFFFFF,,FFFFFFFFFFFFFFF:FFFFFFFFFFFFFFFFF
@FS10000125:23:BPA73012-1407:1:1101:16440:1730 1:N:0:16
GGGGCTCAACTTCGTCGAGTACGCTCAAGAAAGAAGATCGGAAGA
+
FFFFFFFFFF,,FFFFFFFFFFFFFFF:FFFFFFFFFFFFFFFFF
@FS10000125:23:BPA73012-1407:1:1101:16480:1730 1:N:0:16
GGGGATTTAACTTCGTCGAGTACGCTCAAGAGTTGAGATCGGAAG
+
FFFFFFFFFFF,,FF,FFFFFFFFF,FFFFFFFFFFFFFFFFFFF
@FS10000125:23:BPA73012-1407:1:1101:1670:1740 1:N:0:16
GGGGAGGCAACTTCGTCGAGTACGCTCAATATAAGAGATCGGAAG
+
F:,FFFFFFFF,:FF:FFFFFFFFF:FFFFFFFFFFFFFFFFFFF
@FS10000125:23:BPA73012-1407:1:1101:1700:1740 1:N:0:16
GGGGGGGCGAACTTCGTCGAGTACGCTCAAGTGGATAGATCGGAA
+
FFFFFFFFFF::,:FFF:FFFF:FFFF:FFFFFFF:FFFF,FFFF
@FS10000125:23:BPA73012-1407:1:1101:1780:1740 1:N:0:16
GGGGTGTTAACTTCGTCGAGTACGCTCAAACATCCAGATCGGAAG
+
FFFFFFFFFFF,FFF:FFFFFFFFF,FFFFFFFFFFFFFFFFFFF
@FS10000125:23:BPA73012-1407:1:1101:3240:1740 1:N:0:16
GGGCACGATCTTCGTCGAGTACGCTCAATATGCCAGATCGGAAGA
+
FFF:FFFFFF::FFFFFFFFFFFFFFF:FFFFFFFFFFFFFFFFF
@FS10000125:23:BPA73012-1407:1:1101:4480:1740 1:N:0:16
GGGGTGCCAACTTCGTCGAGTACGCTCAAATTGATAGATCGGAAG
+
FFFFFFFFFFF,:FF:FFFFFFFFF,FFFFFFFFFFFFFFFFFFF
@FS10000125:23:BPA73012-1407:1:1101:4720:1740 1:N:0:16
GGGGGTCTAACTTCGTCGAGTACGCTCAACAAATCAGATCGGAAG
+
FFFFFFFFFF:::FF:FFFFFFFFF,FFFFFFFFFFFFFFFFFFF
@FS10000125:23:BPA73012-1407:1:1101:5130:1740 1:N:0:16
GGGGACCTAACTTCGTCGAGTACGCTCAACAATCTAGATCGGAAG
+
FFFFFFFFFF:::FF:FFFFFFFFF,FFFFFFFFFFFFFFFFFFF
@FS10000125:23:BPA73012-1407:1:1101:5290:1740 1:N:0:16
GGGGCAGGAACTTCGTCGAGTACGCTCAACCAGTCAGATCGGAAG
+
F::FFFFFFFF,:FF:FFFFFFFFF,FFFFFFFFFFFFFFFFFFF
@FS10000125:23:BPA73012-1407:1:1101:5520:1740 1:N:0:16
GGGGGACTTAACTTCGTCGAGTACGCTCAACGGTGCAGATCGGAA
+
F:,FFFFFFFF:,:FFF:FFFF:FF:F:FFFFFFF,FFFF,FFFF
@FS10000125:23:BPA73012-1407:1:1101:5980:1740 1:N:0:16
GGGGGGGGAAACTTCGTCGAGTACGCTCAAGATAATAGATCGGAG
+
FFFFFFFFFFF:::FFF:FFFF:FF:F:FFFFFF:,FFFF,FFFF
@FS10000125:23:BPA73012-1407:1:1101:6410:1740 1:N:0:16
GGGGACACAACTTCGTCGAGTACGCTCAAAGGTGCAGATCGGAAG
+
FFFFFFFFFF:,,FF,FFFFFFFFF,FFFFFFFFFFFFFFFFFFF
@FS10000125:23:BPA73012-1407:1:1101:7130:1740 1:N:0:16
GGGGGATTAACTTCGTCGAGTACGCTCAAATGGACAGATCGGAAG
+
FFF:F,F:FFFFFF:FF:F,::F:FFFFFFF:::FFFFFFFFFFF
@FS10000125:23:BPA73012-1407:1:1101:7710:1740 1:N:0:16
GGGGGGAGAACTTCGTCGAGTACGCTCAACGTATTAGATCGGAAG
+
FFFFFFFFFF:F:FF:FFFFFFFFF,FFFFFFFFFFFFFFFFFFF
@FS10000125:23:BPA73012-1407:1:1101:7990:1740 1:N:0:16
GTTGTTGCAAGTTCGTCGAGTACGCTCAAGCTGTCAGATCGGAAG
+
F,,F:F:F:FF::,F,FF,FFF,FF:F:FFFFFFF:FFFF,F,FF
@FS10000125:23:BPA73012-1407:1:1101:8070:1740 1:N:0:16
GGGGATTCAACTTCGTCGAGTACGCTCAAACCCTTAGATCGGAAG
+
F:,FFFFFFFF,,FFFFFFFFFFFF,FFFFFFFFFFFFFFFFFFF
@FS10000125:23:BPA73012-1407:1:1101:8420:1740 1:N:0:16
GGGGAAAAACTTCGTCGAGTACGCTCAAAAACACAGATCGGAAGA
+
FFFFFFFFFF,,FFFFFFFFFFFFFFF:FFFFFFFFFFFFFFFFF
@FS10000125:23:BPA73012-1407:1:1101:8600:1740 1:N:0:16
GGGTGAAAACTTCGTCGAGTACGCTCAAAGTCCAAGATCGGAAGA
+
FFFFFFFFFF::FFFFFFFFFFFFFFFFFFFFFFFFFFFFFFFFF
@FS10000125:23:BPA73012-1407:1:1101:8940:1740 1:N:0:16
GGGGATTTAACTTCGTCGAGTACGCTCAACTTGTTAGATCGGAAG
+
FFFF,F:,F:FF,:F:FF:FFF:FF,:FFF,,,F,:FFFFFFFFF
@FS10000125:23:BPA73012-1407:1:1101:9060:1740 1:N:0:16
GGGGTCCAACTTCGTCGAGTACGCTCAAGAAAGGAGATCGGAAGA
+
FFFFFFFFFF,,FFFFFFFFFFFFFFFFFFFFFFFFFFFFFFFFF
@FS10000125:23:BPA73012-1407:1:1101:9410:1740 1:N:0:16
GGGGGCACAACTTCGTCGAGTACGCTCAAACTGTAAGATCGGAAG
+
FFFFFFFFFF:,,FF:FFFFFFFFF,FFFFFFFFFFFFFFFFFFF
@FS10000125:23:BPA73012-1407:1:1101:10360:1740 1:N:0:16
GGGGTATAACTTCGTCGAGTACGCTCAAAGATGGAGATCGGAAGA
+
FFFFFFFFFF,,FFFFFFFFFFFFFFF:FFFFFFFFFFFFFFFFF
@FS10000125:23:BPA73012-1407:1:1101:11040:1740 1:N:0:16
GGGGTGGCAAATTCGTCGAGTACGCTCAAATGGACAGATCGGAAG
+
F::FFFFFFFF,:FF:FFFFFFFFF,FFFFFFFFFFFFFFFFFFF
@FS10000125:23:BPA73012-1407:1:1101:12370:1740 1:N:0:16
GGGGAACTTCGTCGAGTACGCTCAACTGTGAAGATCGGAAGAGCA
+
F,,FFFFFFFF,FFFFFF,,FFFFFFFFFFFFFFF,FFFFFFF,,
@FS10000125:23:BPA73012-1407:1:1101:12920:1740 1:N:0:16
GGGGGACTAACCTTCGTGAGTACGCTCAAATTACTAGATCGGAAG
+
FF,FFFFFFFFF,:FFFFFFFFFFF,FFFFFFFFFFFFFFFFFFF
@FS10000125:23:BPA73012-1407:1:1101:13380:1740 1:N:0:16
GGGTCGAAACTTCGTCGAGTACGCTCAATAGTATAGATCGGAAGA
+
FFF:FFFFFF::FFFFFFFFFFFFFFF,FFFFFFFFFFFFFFFFF
@FS10000125:23:BPA73012-1407:1:1101:13570:1740 1:N:0:16
GGGGGACAAACTTCGTCGAGTACGCTCAAGACTATAGATCGGAAG
+
FFFFFFFFF:FF::F,FF:FFFFFF,FFFF,,,,:FFFFFFFFFF
@FS10000125:23:BPA73012-1407:1:1101:14540:1740 1:N:0:16
GGGGATATAACTTCGTCGAGTACGTTCAATAATATAGATCGGAAG
+
FFFFFFFFFF:,,FF,FFF,FFFFF,FFFFFFFFFFFFFFFFFFF
@FS10000125:23:BPA73012-1407:1:1101:14700:1740 1:N:0:16
GGGGATGAAACTTCGTCTAGTACGCTCAATGACACAGATCGGAAG
+
FFFFFFFFFFF::FF,F:FFFFFFF,FFFFFFFFFFFFFFFFFFF
@FS10000125:23:BPA73012-1407:1:1101:14890:1740 1:N:0:16
GGGGGAAACTTCGTCGAGTACGCTCAAGGTTTCAGATCGGAAGAG
+
FFFFFFFFF:,FF,FFFF:FFFFFFFFFF:::FFFFF,FFFFFFF
@FS10000125:23:BPA73012-1407:1:1101:15100:1740 1:N:0:16
GGGGCACGAACTTCGTCGAGTACGCTCAAGTGTAGAGATCGGAAG
+
FFFFFFFFFF:,,FF,FFFFFFFFF,FFFFFFFFFFFFFFFFFFF
@FS10000125:23:BPA73012-1407:1:1101:15150:1740 1:N:0:16
GATGTGTTAACTTCGTCGAGTACGCTCAAAGAATCAGATCGGAAG
+
:,F:F:FF:FFF:,F:FF:FFF:FF,FFFFFFFFF:FFFF,FFF:
@FS10000125:23:BPA73012-1407:1:1101:15730:1740 1:N:0:16
GGGGTTTAACTTCGTCGAGTACGCTCAACCTACGAGATCGGAAGA
+
FFFFFFFFFF,:FFFFFFFFFFFFFFF:FFFFFFFFF:FFFF:FF
@FS10000125:23:BPA73012-1407:1:1101:15810:1740 1:N:0:16
GGGGTTTTAACTTCGTCGAGTACGCTCAATTTTAGAGATCGGAAG
+
FFFF:,F:F:FF::F:FF:FFF:FF,:FF,,F,F,FFFFFFFFFF
@FS10000125:23:BPA73012-1407:1:1101:16340:1740 1:N:0:16
GGGGCGGGAACTTCGTCGAGTACGCTCAATTTCTTAGATCGGAAG
+
FFFFFFFFFFF,,FF,FFFFFFFFF,FFFFFFFFFFFFFFFFFFF
@FS10000125:23:BPA73012-1407:1:1101:1540:1750 1:N:0:16
GGGGAACTTCGTCGAGTACGCTCAATGAGTTAGATCGGAAGAGCA
+
FFFFFFFFFFF,FFFFFF,,FFFFFFFFFFFFFFF,FFFFFFF,,
@FS10000125:23:BPA73012-1407:1:1101:1870:1750 1:N:0:16
GGGGGATCAACTTCGTCGAGTACGCTCAAATGTGAAGATCGGAAG
+
FFFFFFFFFFF::FF:FFFFFFFFF,FFFFFFFFFFFFFFFFFFF
@FS10000125:23:BPA73012-1407:1:1101:1880:1750 1:N:0:16
GGGGGCTAAACTTCGTCGAGTACGCTCAATCGATGAGATCGGAAG
+
FF:FFFFFFFF::FF:FFFFFFFFF:FFFFFFFFFFFFFFFFFFF
@FS10000125:23:BPA73012-1407:1:1101:1950:1750 1:N:0:16
GGGAGCCCGAACTTCTTCGAGTACGCTCAACCAATAAGATCGGAA
+
F,,FFFFFFF:F:FF:F:FFFF:FFFF:FFFFFFFFFFFF,FFFF
@FS10000125:23:BPA73012-1407:1:1101:2390:1750 1:N:0:16
GGGGAGGAACTTCGTCGAGTACGCTCAAAGAGATAGATCGGAAGA
+
F,,FFFFFFF,,FFFFFFFFFFFFFFF:FFFFFFFFFFFFF,FFF
@FS10000125:23:BPA73012-1407:1:1101:3930:1750 1:N:0:16
GGGGGCTGAACTTCGTCGAGTACGCTCAATAATCAAGATCGGAAG
+
F:,FFFFFFFF,:FF:FFFFFFFFF,FFFFFFFFFFFFFFFFFFF
@FS10000125:23:BPA73012-1407:1:1101:4700:1750 1:N:0:16
GGGGCGTGAACTTCGTCGAGTACGCTCAAATGCAAAGATCGGAAG
+
FFFFFFFFFFF::FF:FFFFFFFFF,FFFFFFFFFFFFFFFFFFF
@FS10000125:23:BPA73012-1407:1:1101:5140:1750 1:N:0:16
GGGGGACAAACTTCGTCGAGTACGCTCAATTATGGAGATCGGAAG
+
FFFFFFFFFFF,:FF:FFFFFFFFF,FFFFFFFFFFFFFFFFFFF
@FS10000125:23:BPA73012-1407:1:1101:5970:1750 1:N:0:16
GGGGGGTTAACTTCGTCGAGTACGCTCAAGTTTATAGATCGGAAG
+
FFFFFFFFFFF,,FF:FFFFFFFFF,FFFFFFFFFFFFFFFFFFF
@FS10000125:23:BPA73012-1407:1:1101:6280:1750 1:N:0:16
GGGCTCTTCCGATCTGGGGGTTGAACTTCGTCGAGTACGCTCAAG
+
FFFFFFFFFFF,,FFFFFFFFFF:F:F:FFFFFFF,F:FF:,FFF
@FS10000125:23:BPA73012-1407:1:1101:6750:1750 1:N:0:16
GGGGACTGAACTTCGTCGAGTACGCTCAAGGACTAAGATCGGAAG
+
F,,FFFFFFFF,:FF:FFFFFFFFF,FFFFFFFFFFFFFFFFFFF
@FS10000125:23:BPA73012-1407:1:1101:6900:1750 1:N:0:16
GGGGAACTAACTTCGTCGAGTACGCTCAACAATAAAGATCGGAAG
+
FFFFFFFFFFF:FFF:FFFFFFFFF,FFFFFFFFFFFFFFFFFFF
@FS10000125:23:BPA73012-1407:1:1101:7260:1750 1:N:0:16
GGGGTAGCAACTTCGTCGAGTACGCTCAACCAGATAGATCGGAAG
+
FFFFFFFFFFF:FFFFFFFFFFFFF:FFFFFFFFFFFFFFFFFFF
@FS10000125:23:BPA73012-1407:1:1101:7860:1750 1:N:0:16
GGGGTACAAACTTCGTCGAGTACGCTCAAGTTATTAGATCGGAAG
+
FFFFFFFFFF:,:FF:FFFFFFFFF,FFFFFFFFFFFFFFFFFFF
@FS10000125:23:BPA73012-1407:1:1101:8140:1750 1:N:0:16
GGGCCAAACTTCGTCGAGTACGCTCAACTGTATAGATCGGAAGAG
+
FFFFFFFFF:F:F:FFFF:FFFFFFFF::F:FFFFF,FFF,FFF,
@FS10000125:23:BPA73012-1407:1:1101:8340:1750 1:N:0:16
GGGGAGTTAACTTCGTCGAGTACGCTCAAATGGACAGATCGGAAG
+
FFFFFFFFFF:,,FF:FFFFFFFFF,FFFFFFFFFFFFFFFFFFF
@FS10000125:23:BPA73012-1407:1:1101:8990:1750 1:N:0:16
GGGGGAACTTCATCGAGTACGCTCAAATCGGTAGATCGGAAGAGC
+
F,,F:FFF:FFFFFFFFFF:FF,FF:FFFFFFFFF:,FFFFFFF,
@FS10000125:23:BPA73012-1407:1:1101:9110:1750 1:N:0:16
GGGGGCGAACTTCGTCGAGTACGCTCAAAGAAAGAGATCGGAAGA
+
F,,F,FFFFF::FFFFFFFFFFFFFFF:FFFFFFFFFFFFFFFFF
@FS10000125:23:BPA73012-1407:1:1101:9150:1750 1:N:0:16
GGGGGCTGATCTTCGTCGAGTACGCTCAAGGAGTAAGATCGGAAG
+
FFFFFFFFFFF::FF:FFFFFFFFF,FFFFFFFFFFFFFFFFFFF
@FS10000125:23:BPA73012-1407:1:1101:9650:1750 1:N:0:16
GGGGGGGCAACTTCGTCGAGTACGCTCAAAGCCTAAGATCGGAAG
+
FFFFFFFFFF:,,FF:FFFFFFFFF,FFFFFFFFFFFFFFFFFFF
@FS10000125:23:BPA73012-1407:1:1101:10520:1750 1:N:0:16
GGGGGAGAACTTCGTCGAGTACGCTCAAGGGGCAAGATCGGAAGA
+
F:FFFFFFFF:,FFFFFFFFFFFFFFFFFFFFFFFFFFFFFFFFF
@FS10000125:23:BPA73012-1407:1:1101:10960:1750 1:N:0:16
GGGGATCTAACTTCGTCGAGTACGCTCAAACGGTCAGATCGGAAG
+
F,,FFFFFFFF,,FF:FFFFFFFFF,FFFFFFFFFFFFFFFFFFF
@FS10000125:23:BPA73012-1407:1:1101:11260:1750 1:N:0:16
GGGGCTAAAACTTCGTCGAGTACGCTCAAAATGTAAGATCGGAAG
+
FFFFFFFFFFF,,FF,FFFFFFFFF,FFFFFFFFFFFFFFFFFFF
@FS10000125:23:BPA73012-1407:1:1101:11740:1750 1:N:0:16
GGGGATTTAACTTCGTCGAGTACGCTCAATAACATAGATCGGAAG
+
FFFFF,FFFF::,FF:FFFFFFFFF,FFFFF:FFFFFFFFFFFFF
@FS10000125:23:BPA73012-1407:1:1101:12100:1750 1:N:0:16
GGGAGTGTTAACATCGTCGAGTACGCTCAAGAGATGAGATCGGAA
+
FF:F::FFFFFF,,FFF,FFFFFFFFF:FFF:FFFFFFFF,F:FF
@FS10000125:23:BPA73012-1407:1:1101:12440:1750 1:N:0:16
GGGGAACAAACTTCGTCGAGTACGCTCAATTGATTAGATCGGAAG
+
F,,FFFFFFFF,:FF:FFFFFFFFF,FFFFFFFFFFFFFFFFFFF
@FS10000125:23:BPA73012-1407:1:1101:12640:1750 1:N:0:16
GGGGACGAACTTCGTCGAGTACGCTCAATTATGAAGATCGGAAGA
+
F:,FFFFFFF,,FFFFFFFFFFFFFFF:FFFFFFFFFFFFFFFFF
@FS10000125:23:BPA73012-1407:1:1101:12650:1750 1:N:0:16
GGGGATTTAACTTGTCGAGTACGCTCAAATAAAAAGATCGGAAGA
+
:,,FFFFFFFF,FFFFFFFFFFFFFFF:FFFFFFFFFFFFFFFFF
@FS10000125:23:BPA73012-1407:1:1101:12720:1750 1:N:0:16
GGGGAATCAATTTCGTCGAGTACGCTCAAGCACAGAGATCGGAAG
+
F:,FFFFFFF:::FF:FFFFFFFFF:FFFFFFFFFFFFFFFFFFF
@FS10000125:23:BPA73012-1407:1:1101:13060:1750 1:N:0:16
GGGGGTCAAGCTTCGTCGAGTACGCTCAAAGGAGCAGATCGGAAG
+
FFFFFFFFFFF,,FFFFFFFFFFFF,FFFFFFFFFFFFFFFFFFF
@FS10000125:23:BPA73012-1407:1:1101:13580:1750 1:N:0:16
GGGGATTAAACTTCGTCGAGTACGCTCAATATACAAGATCGGAAG
+
FFFF,,,FFFFF::F:FF:FFFFFF,FFFFFFFFFFFFFFFFFFF
@FS10000125:23:BPA73012-1407:1:1101:14300:1750 1:N:0:16
GGGGAACCAACTTCGTCGAGTACGCTCAAAGTATCAGATCGGAAG
+
FFFFFFFFFFF,,FF:FFFFFFFFF,FFFFFFFFFFFFFFFFFFF
@FS10000125:23:BPA73012-1407:1:1101:14810:1750 1:N:0:16
GGGCGGGAACTTCGTCGAGTACGCTCAATACTTTAGATCGGAAGA
+
FFFFFFFFFF::FFFFFFFFFFFFFFF,FFFFFFFFFFFFFFFFF
@FS10000125:23:BPA73012-1407:1:1101:15460:1750 1:N:0:16
GGGGAGTAAACTTCGTCGAGTACGCTCAAACCATCAGATCGGAAG
+
[truncated: 20,670,914 more chars]
