# Supplementary material for: Non-templated addition and template switching by Moloney murine leukemia virus (MMLV)-based reverse transcriptases co-occur and compete with each other
Source: J Biol Chem. 2019 Oct 22;294(48):18220–31. doi: 10.1074/jbc.RA119.010676 (PMC6885630; doi:10.1074/jbc.RA119.010676)
Supplement: Supporting Information [file supp_RA119.010676_155253_1_supp_413280_pzhsrd.zip › Template switching bias/TS-OH-4rNV5FAM-A.fastq]

@FS10000125:23:BPA73012-1407:1:1101:1580:1000 1:N:0:1
GGGCGTTAACTTCGTCGAGTACGCTCAAAATTCGAGATCGGAAGA
+
FFFF:,,FFFFFFFFFFFFFFFFFFFFF:FF,:FFFFFFFF,FFF
@FS10000125:23:BPA73012-1407:1:1101:1590:1000 1:N:0:1
GGGCGAAAACTTCGTCGAGTACGCTCAAAATCCGAGATCGGAAGA
+
F,,FFFFFFFF:FFFFFFFFFF:FFFFFFFFFFFFFFFFFF,:F:
@FS10000125:23:BPA73012-1407:1:1101:1710:1000 1:N:0:1
GGGTCAGAACTTCGTCGAGTACGCTCAACTGGGTAGATCGGAAGA
+
FF,FFFFFFFF:FFFFFFFFFFFFFFFFFFFFFFFFFFFFFFFFF
@FS10000125:23:BPA73012-1407:1:1101:2180:1000 1:N:0:1
GGGAACTTCGTCGAGTACGCTCAATTGCACAGATCGGAAGAGCAC
+
FFFFFFFFFF:FF:FFF,FF:FFF::F:FFFFFFFFFFFF:F,F,
@FS10000125:23:BPA73012-1407:1:1101:2270:1000 1:N:0:1
GATTGCAACTTCGTCGAGTACGCTCAATGTTTGAGATCGGAAGAG
+
,,:,,FFFFFFFF,FFFF:FFFFFFF:,FFFFFFFF,:FF,FFF:
@FS10000125:23:BPA73012-1407:1:1101:3460:1000 1:N:0:1
GGGAATCAACTTCGTCGAGTACGCTCAAGGCCCGAGATCGGAAGA
+
FFFFFFFFFF::FFFFFFFFFFFFFFFFF:FFFFFFFFFFFFFFF
@FS10000125:23:BPA73012-1407:1:1101:4140:1000 1:N:0:1
GGGCAACTTCGTCGAGTACGCTCAAAGATAAAGATCGGAAGAGCA
+
FFF:FFFFFFF:FFFFFF,,FFFFFFF,:FFFFFF,FFFFFFF,:
@FS10000125:23:BPA73012-1407:1:1101:4370:1000 1:N:0:1
GGGATCAAACCTTCGTCGAGTACGCTCAATAGGCAAGATCGGAAG
+
F,,:FFFFFFF::FF:FFFFFFFFF,FFFFFFFFFFFFFFFFFFF
@FS10000125:23:BPA73012-1407:1:1101:5920:1000 1:N:0:1
GGGGTTAAACTTCGTCGAGTACGCTCAACGGGTGAGATCGGAAGA
+
F::FFFFFFF::FFFFFFFFFF,FFFFFF,:FFFFFFFFFFFF:F
@FS10000125:23:BPA73012-1407:1:1101:6660:1000 1:N:0:1
GGGGCTCAACTTCGTCGAGTACGCTCAAGATCTAAGATCGGAAGA
+
FFFFFFFFFF:,FFFFFFFFFFFFFFFFFFFFFFFFFFFFFFFFF
@FS10000125:23:BPA73012-1407:1:1101:7080:1000 1:N:0:1
GGGTGCAAACTTCGTCGAGTACGCTCAAGTAATAAGATCGGAAGA
+
F,,:FFFFFF::FFFFFFFFFFFFFFFFFFFFFFFFFFFFFFFFF
@FS10000125:23:BPA73012-1407:1:1101:7700:1000 1:N:0:1
GGGGCAGAACTTCGTCGAGTACGCTCAAGTATGGAGATCGGAAGA
+
FFFFFFFFFF::FFFFFFFFFFFFFFFFFFFFFFFFFFFFFFFFF
@FS10000125:23:BPA73012-1407:1:1101:8230:1000 1:N:0:1
GATTACGAACTTCGTCGAGTACGCTCAAAGGATGAGATCGGAAGA
+
,,,,FF:FFFFFFFFFFFFFFFFFFFFFFFFFFFFFFFFFFFFFF
@FS10000125:23:BPA73012-1407:1:1101:8740:1000 1:N:0:1
GGGAGGGAACTTCGTCGAGTACGCTCAAACCTCAAGATCGGAAGA
+
FFFFFFFFFF::FFFFFFFFFFFFFFFFFFFFFFFFFFFFFFFFF
@FS10000125:23:BPA73012-1407:1:1101:8770:1000 1:N:0:1
GGGGGTCAACTTCGTCGAGTACGCTCAAGTATGAAGATCGGAAGA
+
FFFFFFFFFF::FFFFFFFFFFFFFFFFFFFFFFFFFFFFFFFFF
@FS10000125:23:BPA73012-1407:1:1101:9000:1000 1:N:0:1
GGGGGCGAAACTTCGTCGAGTACGCTCAATAAAACAGATCGGAAG
+
F:FF:F,FFFF::FF:FFFFFFFFF,FFFFF,FFFFFFFFFFFFF
@FS10000125:23:BPA73012-1407:1:1101:9010:1000 1:N:0:1
GGGGCTTATCTTCGTCGAGACGCTCAATTTGTCAGATCGGAAGAG
+
FFFFFF,FFF:,FFFFFFFFFFFFFFF:FFFFFFFF,,FF,FFFF
@FS10000125:23:BPA73012-1407:1:1101:9140:1000 1:N:0:1
GGGGGAGAACTTCGTCGAGTACGCTCAAAGTAACAGATCGGAAGA
+
FF:FFFFFFF,,FFFFFFFFFFFFFFF:FFFFFFFFFFFFFFFFF
@FS10000125:23:BPA73012-1407:1:1101:9930:1000 1:N:0:1
GGGTGAGAACTTCGTCGAGTACGCTCAAATTAAGAGATCGGAAGA
+
F:::FFFFFF::FFFFFFFFFFFFFFF:FFFFFFFFFFFFFFFFF
@FS10000125:23:BPA73012-1407:1:1101:10160:1000 1:N:0:1
GGGGCTTAACTTCGTCGAGTACGCTCAAGTTTAGAGATCGGAAGA
+
F:FFFFFFFF,,FFFFFFFFFFFFFFFFFFFFFFFFFFFFFFFFF
@FS10000125:23:BPA73012-1407:1:1101:10370:1000 1:N:0:1
GGGGTTTAACTTCGTCGAGTACGCTCAAATATGTAGATCGGAAGA
+
F,,FF:,FFFFFFFFFFFFFFFFFFFFF:,FF,,FFF:FFFFFFF
@FS10000125:23:BPA73012-1407:1:1101:13900:1000 1:N:0:1
GGGACGGACCTTCGTCGAGTACGCTCAACTATACAGATCGGAAGA
+
F::FFFFFFF,:FFFFFFFFFFFFFFFFFFFFFFFFFFFFFFFFF
@FS10000125:23:BPA73012-1407:1:1101:14130:1000 1:N:0:1
GGGCAATAACTTCGTCGAGTACGCTCAATACAATAGATCGGAAGA
+
F,,:F:FFFFFF,:F::F:FF,,FF::FFFF:FFF:F,F:FFF:F
@FS10000125:23:BPA73012-1407:1:1101:14250:1000 1:N:0:1
GGGTCGCAACTTCGTCGAGTACGCTCAAAGGTGAAGATCGGAAGA
+
FFF:FFFFFF::FFFFFFFFFFFFFFFFFFFFFFFFFFFFFFFFF
@FS10000125:23:BPA73012-1407:1:1101:14270:1000 1:N:0:1
GGGAAACTTCGTCGAGTACGCTCAAAAACCTAGATCGGAAGAGCA
+
FF:FFFFFFFF:FFFFFF,,FFFFFF:FFFFFFFF,FFFFFFF,,
@FS10000125:23:BPA73012-1407:1:1101:14300:1000 1:N:0:1
GGGTCGCAACTTCGTCGAGTACGCTCAATTACAAAGATCGGAAGA
+
FF:FF:FFFF:FFFFFFFFFFFFFFFFFFFFFFFFFFFFFFFFFF
@FS10000125:23:BPA73012-1407:1:1101:14590:1000 1:N:0:1
GGGCGTCAACTTCGTCGAGTACGCTCAAAGGTGTAGATCGGAAGA
+
F,,F:FFFFF,,FFFFFFFFFFFFFFF,FFFFFFFFFFFF:F:FF
@FS10000125:23:BPA73012-1407:1:1101:16040:1000 1:N:0:1
GGGTGACAACTTCGTCGAGTACGCTCAAAAATTAAGATCGGAAGA
+
FF:FFFFFFF,:FFFFFFFFFFFFFFF:FFFFFFFFFFFFFFFFF
@FS10000125:23:BPA73012-1407:1:1101:16300:1000 1:N:0:1
GGGGGGGAACTTCGTCGAGTACGCTCAATCGGATAGATCGGAAGA
+
FFFFFFFFFF,:FFFFFFFFFFFFFFFFFFFFFFFFFFFFFFFFF
@FS10000125:23:BPA73012-1407:1:1101:1260:1010 1:N:0:1
GGGATTGAACTTCGTCGAGTACGCTCAAATAGTCAGATCGGAAGA
+
FFFFFFFFFFF:FFFFFFFFFFFFFFFFFFFFFFFFFFFFFFFFF
@FS10000125:23:BPA73012-1407:1:1101:1710:1010 1:N:0:1
GGGTGACAACTTCGTCGAGTACGCTCAAGCGGAGAGATCGGAAGA
+
FFFF,FFFFF:,FFFFFFFFFFFFFFFFFFFFFFFFFFFFFFFFF
@FS10000125:23:BPA73012-1407:1:1101:2000:1010 1:N:0:1
GGGGCCAAACTTCGTCGAGTACGCTCAAACGCAGAGATCGGAAGA
+
FFFFFFFFFFF,FFFFFFFFFFFFFFFFFFFFFFFFFFFFFFFFF
@FS10000125:23:BPA73012-1407:1:1101:2190:1010 1:N:0:1
GGGGCATAAACTTCGTCGAGTACGCGCAAGCATAAAGATCGGAAG
+
F::FFFFFFFF,,FF:FFFFFFFFFFFFFFFFFFFFFFFFFFFFF
@FS10000125:23:BPA73012-1407:1:1101:2820:1010 1:N:0:1
GGGGAACAACTTCGTCGAGTACGCTCAATAGTGTAGATCGGAAGA
+
FFFFFFFFFF,,FFFFFFFFFFFFFFF,FFFFFFFFFFFFFFFFF
@FS10000125:23:BPA73012-1407:1:1101:3010:1010 1:N:0:1
GGGAACTTCGTCGAGTACGCTCAATATTTAAGATCGGAAGAGCAC
+
FF:FFFFFFF:FF,FFF,FFFF:F:FF:FFFFFFFFFFFF:F,F,
@FS10000125:23:BPA73012-1407:1:1101:3450:1010 1:N:0:1
GGGTTGCAACTTCGTCGAGTACGCTCAATCATGCAGATCGGAAGA
+
F:::F:FFFFF:FFFFFFFFFFFFFFFFFFFFFFFFFFFFFFFFF
@FS10000125:23:BPA73012-1407:1:1101:3960:1010 1:N:0:1
GGGGGTTAACTTCGTCGAGTACGCTCAAAGATAAAGATCGGAAGA
+
FFFFFFFFFF:,FFFFFFFFFFFFFFF:FFFFFFFFFFFFFFFFF
@FS10000125:23:BPA73012-1407:1:1101:4170:1010 1:N:0:1
GGGATCAAACTTCGTCGAGTACGCTCAAATGCTAAGATCGGAAGA
+
F,,:FF:FFFFFFFF:FFFFFF:FFFF,FFFFFFF,FFFF,F:FF
@FS10000125:23:BPA73012-1407:1:1101:5270:1010 1:N:0:1
GGGGCCCAACTTCGTCGAGTACGCTCAAAGTACGAGATCGGAAGA
+
:,,FFFFFFF:,FFFFFFFFFFFFFFF:FFFFFFFFFFFFFFFFF
@FS10000125:23:BPA73012-1407:1:1101:5420:1010 1:N:0:1
GGGCTTGAACTTCGTCGAGTACGCTCAAGCCAACAGATCGGAAGA
+
FFFFFFFFFF,,FFFFFFFFFFFFFFFFFFFFFFFFFFFFFFFFF
@FS10000125:23:BPA73012-1407:1:1101:6180:1010 1:N:0:1
GGGCTCTAACTTCGTCGAGTACGCTCAACGGAACAGATCGGAAGA
+
FFFFFFFFFF:,:FFFFFFFFFFFFFFFFFFFFFFFFFFFFFFFF
@FS10000125:23:BPA73012-1407:1:1101:7480:1010 1:N:0:1
GGGTCCTGAACTTCGTCGAGTACGCTCAAAGTATTAGATCGGAAG
+
FFFFFFFFFF:,:FF:FFFFFFFFF,FFFFFFFFFFFFFFFFFFF
@FS10000125:23:BPA73012-1407:1:1101:7820:1010 1:N:0:1
GGGTAACAACTTCGTCGAGTACGCTCAACCGGTAAGATCGGAAGA
+
FFFFFFFFFF::FFFFFFFFFFFFFFFFFFFFFFFFFFFFFFFFF
@FS10000125:23:BPA73012-1407:1:1101:7900:1010 1:N:0:1
TTTATTCAACTTCGTCGAGTACGCTCAAGGTCGCAGATCGGAAGA
+
,,:,FFF::FF::,FF:FFFFF:FFFFFFFFFFFFF,FF:,FFFF
@FS10000125:23:BPA73012-1407:1:1101:8230:1010 1:N:0:1
GGGGGTCAACTTCGTCGAGTACGCTCAATGGACGAGATCGGAAGA
+
FFFFFFFFFF::FFFFFFFFFFFFFFF:FFFFFFFFFFFFFFFFF
@FS10000125:23:BPA73012-1407:1:1101:8360:1010 1:N:0:1
GGGGGATAACTTCGTCGAGTACGCTCAAGCAACGAGATCGGAAGA
+
FFFFFFFFFF::FFFFFFFFFFFFFFFFFFFFFFFFFFFFFFFFF
@FS10000125:23:BPA73012-1407:1:1101:8510:1010 1:N:0:1
GGGCAAGAACTTCGTCGAGTACGCTCAACATCGTAGATCGGAAGA
+
FFF:FFFFFF::FFFFFFFFFFFFFFFFFFFFFFFFFFFFFFFFF
@FS10000125:23:BPA73012-1407:1:1101:8680:1010 1:N:0:1
GGGTATTAACTTCGTCGAGTACGCTCAATTCGACAGATCGGAAGA
+
F::FFFFFFF::FFFFFFFFFFFFFFF:FFFFFFFFFFFFFFFFF
@FS10000125:23:BPA73012-1407:1:1101:8700:1010 1:N:0:1
GGGACCGAACTTCGTCGAGTACGCTCAAAATAGTAGATCGGAAGA
+
FFFFFFFFFF,:FFFFFFFFFFFFFFF:FFFFFFFFFFFFFFFFF
@FS10000125:23:BPA73012-1407:1:1101:8770:1010 1:N:0:1
GGGCAAGAACTTCGTCGAGTACGCTCAACCGAGGAGATCGGAAGA
+
FFF:FFFFFF,:FFFFFFFFFFFFFFFFFFFFFFFFFFFFFFFFF
@FS10000125:23:BPA73012-1407:1:1101:8780:1010 1:N:0:1
GGGCAAACTTCGTCGAGTACGCTCAACTCCGAAGATCGGAAGAGC
+
FFF:FFFFFF:F:FFFF:FFFF,FFFFFFFFFFFF,,FFFFFFF,
@FS10000125:23:BPA73012-1407:1:1101:9380:1010 1:N:0:1
GGGACCTAACTTCGTCGAGTACGCTCAAGCACTGAGATCGGAAGA
+
FFFFFFFFFF::FFFFFFFFFFFFFFFFFFFFFFFFFFFFFFFFF
@FS10000125:23:BPA73012-1407:1:1101:9540:1010 1:N:0:1
GGGGCTCCAACTTCGTCGAGTACGCTCAATCTCAGAGATCGGAAG
+
FFFFFFFFFFF::FFFFFF,FFFFFFFFFFFFFFFFFFFFFFFFF
@FS10000125:23:BPA73012-1407:1:1101:11460:1010 1:N:0:1
GGGCAGGACCTTCGTCGAGTACGCTCAAAAGGGGAGATCGGAAGA
+
FFF:FFFFFF,,FFFFFFFFFFFFFFF,FFFFFFFFFFFFFFFFF
@FS10000125:23:BPA73012-1407:1:1101:11640:1010 1:N:0:1
GGGGCCCAACTTCGTCGAGTACGCTCAACCCCGTAGATCGGAAGA
+
:,,FFFFFFF,,FFFFFFFFFFFFFFFFFFFFFFFFFFFFFF:FF
@FS10000125:23:BPA73012-1407:1:1101:12720:1010 1:N:0:1
GGGCGTAACTTCGTCGAGTACGCTCAAAATCCTAGATCGGAAGAG
+
F,,:FFFFFF,FF:FFFF:FFFFFFFF:FFFFFFFF,FFF,FFFF
@FS10000125:23:BPA73012-1407:1:1101:13360:1010 1:N:0:1
GGGGGCCAACTTCGTCGAGTACGCTCAAAGTTAGAGATCGGAAGA
+
F:,FFFFFFF,,FFFFFFFFFFFFFFF:FFFFFFFFFFFFFFFFF
@FS10000125:23:BPA73012-1407:1:1101:14270:1010 1:N:0:1
GGGCAGGAACTTCGTCGAGTACGCTCAAGATACGAGATCGGAAGA
+
F:,FFFFFFF,,FFFFFFFFFFFFFFFFFFFFFFFFF:FFFFFFF
@FS10000125:23:BPA73012-1407:1:1101:14830:1010 1:N:0:1
GATTTTGAACTTCGTCGAGTACGCTCAATTTTAGAGATCGGAAGA
+
:,,,FF:FFFFFF:FFFFFFFF,FFFFFFFFFFFF:FFFF,,F:,
@FS10000125:23:BPA73012-1407:1:1101:14890:1010 1:N:0:1
GGGGCTTTAACTTCGTCGAGTACGCACAAATTACAAGATCGGAAG
+
FFFFFF:FFF:,,FF,FFFFFFFFF,FFFFFFFFFFFFFFFFFFF
@FS10000125:23:BPA73012-1407:1:1101:15850:1010 1:N:0:1
GGGTAGTAACTTCGTCGAGTACGCTCAAGACCAAAGATCGGAAGA
+
FFF,FFFFFF,,FFFFFFFFFFFFFFFFFFFFFFFFFFFFFFFFF
@FS10000125:23:BPA73012-1407:1:1101:15890:1010 1:N:0:1
GGGCCATAACTTCGTCGAGTACGCTCAAAGACACAGATCGGAAGA
+
FFFFFFFFFF,,FFF:FFFFFFFFFFF:FFFFFFFFFFFFFFFFF
@FS10000125:23:BPA73012-1407:1:1101:1010:1020 1:N:0:1
GGGGGGATTAACTTCGTCGAGTACGCTCAACCTGAGAGATCGGAA
+
FFFFFFFFFFF:,:FFF:FFFF:FFFFFFFFFFFFFFFFF,FFFF
@FS10000125:23:BPA73012-1407:1:1101:1170:1020 1:N:0:1
GGGATCAAACTTCGTCGAGTACGCTCAAGTTAATAGATCGGAAGA
+
FFFFFFFFFFF:FFFFFFFFFFFFFFFFFFFFFFFFFFFFF:FFF
@FS10000125:23:BPA73012-1407:1:1101:1280:1020 1:N:0:1
GGGGTAGTAACTTCGTCGAGTACGCTCAATACGTTAGATCGGAAG
+
F::FFFFFFFF::FFFFFFFFFFFF:FFFFFFFFFFFFFFFFFFF
@FS10000125:23:BPA73012-1407:1:1101:1540:1020 1:N:0:1
GGGAGAAAACTTCGTCGAGTACGCTCAAAGGGACAGATCGGAAGA
+
FFFFFFFFFF::FFFFFFFFFFFFFFFFFFFFFFFFFFFFFFFFF
@FS10000125:23:BPA73012-1407:1:1101:1620:1020 1:N:0:1
GGGGATGAACTTCGTCGAGTACGCTCAATTGAATAGATCGGAAGA
+
FF,FFFFFFFF:FFFFFFFFFFFFFFF:FFFFFFF:FFFFFFFFF
@FS10000125:23:BPA73012-1407:1:1101:2090:1020 1:N:0:1
GGGGAGCAACTTCGTCGAGTACGCTCAATAATGTAGATCGGAAGA
+
F:,FFFFFFFF:FFFFFFFFFFFFFFF:FFFFFFFFFFFFFFFFF
@FS10000125:23:BPA73012-1407:1:1101:2280:1020 1:N:0:1
GGGCTCAAACTTCGTCGAGTACGCTCAAAGTTGTAGATCGGAAGA
+
FFFFFFFFFF,,:FFFFFFFFFFFFFF,FFFFFFFFFFFFFFFFF
@FS10000125:23:BPA73012-1407:1:1101:2420:1020 1:N:0:1
GGGAATAAACTTCGTCGAGTACGCTCAAGATTCGAGATCGGAAGA
+
FFFFFFFFFF,,FFFFFFFFFFFFFFFFFFFFFFFFFFFFFFFFF
@FS10000125:23:BPA73012-1407:1:1101:2460:1020 1:N:0:1
GGGAACTTCGTCGAGTACGCTCAATATGGAAGATCGGAAGAGCAC
+
FFFFFFFFFF,,F:F:F,FFFFFF:,FFFFFFFFFFFFFF:F,F,
@FS10000125:23:BPA73012-1407:1:1101:2530:1020 1:N:0:1
GGGAACTTCGTCGAGTACGCTCAATAATTTAGATCGGAAGAGCAC
+
FF::FFFFFF,:F:F:F,FFFFFFF:,,FFFFFFFFFFFF:F,F,
@FS10000125:23:BPA73012-1407:1:1101:2820:1020 1:N:0:1
GGGCGTTAACTTCGTCGAGTACGCTCAAATGTGAAGATCGGAAGA
+
FFF,,F,FFFFFFF:FFFFFFFFFFFFFF,F,:,FFFFFFFFFFF
@FS10000125:23:BPA73012-1407:1:1101:3040:1020 1:N:0:1
GGGCAGTAACTTCGTCGAGTACGCTCAATGAGTGAGATCGGAAGA
+
F,,:FFFFFF:,FFFFFFFFFFFFFFF,FFFFFFFFFFFFFFFFF
@FS10000125:23:BPA73012-1407:1:1101:3090:1020 1:N:0:1
GGGGCAGAAACTTCGTCGAGTACGCTCAATTACGCAGATCGGAAG
+
F::F,F,,FF:,,FF:FFFFFFFFF,FFF,,F:,:FFFFFFFFFF
@FS10000125:23:BPA73012-1407:1:1101:3230:1020 1:N:0:1
GGGCGGCAACTTCGTCGAGTACGCTCAAGTCTTTAGATCGGAAGA
+
F:,:FFFFFFF:FFFFFFFFFFFFFFFFFFFFFFFFFFFFFFFFF
@FS10000125:23:BPA73012-1407:1:1101:5060:1020 1:N:0:1
GGGGGATAACTTCGTCGAGTACGCTCAAACATGAAGATCGGAAGA
+
FFFF,FFF:F:,:FFFFFFFFF:FFFF,FFFFFFFFFFFFFF,F:
@FS10000125:23:BPA73012-1407:1:1101:5400:1020 1:N:0:1
GGGTCACAACTTCGTCGAGTACGCTCAAAGAGGGAGATCGGAAGA
+
FFFFFFFFFF,,FFFFFFFFFFFFFFF,FFFFFFFFFFFFFF:FF
@FS10000125:23:BPA73012-1407:1:1101:5500:1020 1:N:0:1
GGGTCAAAACTTCGTCGAGTACGCTCAATTCACCAGATCGGAAGA
+
FFFFFFFF:F::FFFFFF::,FFFF:FFFFFFF:FF:FFF,F,FF
@FS10000125:23:BPA73012-1407:1:1101:6020:1020 1:N:0:1
GGGGCGGTAACTTCGTCGAGTACGCTCAATAGAACAGATCGGAAG
+
FFFFFFFFFF:,:FF,FFFFFFFFF,FFFFFFFFFFFFFFFFFFF
@FS10000125:23:BPA73012-1407:1:1101:6510:1020 1:N:0:1
GGGAAGGAACTTCGTCGAGTACGCTCAATATTCAAGATCGGAAGA
+
F,,:FFFFFF::FFFFFFFFFFFFFFF:FFFFFFFFFFFFFFFFF
@FS10000125:23:BPA73012-1407:1:1101:6930:1020 1:N:0:1
GGGGATAAACTTCGTCGAGTACGCTCAAGTAATGAGATCGGAAGA
+
FFFFFFFFFF:,FFFFFFFFFFFFFFFFFFFFFFFFFFFFFFFFF
@FS10000125:23:BPA73012-1407:1:1101:7060:1020 1:N:0:1
CATGAAACTTCGTCGAGTACGCTCAACGGTGCAAGATCGGAAGTG
+
FFF,,,:FFFFFFF:F::FFFF,FF:F,FF:FF:,:,F:F,FF,F
@FS10000125:23:BPA73012-1407:1:1101:7370:1020 1:N:0:1
GGGGTCCAACTTCGTCGAGTACGCTCAAAAAATAAGATCGGAAGA
+
FFFF:FFFFF,,FFFFFFFFFFFFFFF,FFFFFFFFFFFFFFFFF
@FS10000125:23:BPA73012-1407:1:1101:8140:1020 1:N:0:1
GGGAGCCAACTTCGTCGAGTACGCTCAAGAGAGGAGATCGGAAGA
+
FFF:FFFFFF::FFFFFFFFFFFFFFFFFFFFFFFFFFFFFFFFF
@FS10000125:23:BPA73012-1407:1:1101:8190:1020 1:N:0:1
GGGGTTTAACTTCGTCGAGTACGCTCAAAAAGTCAGATCGGAAGA
+
F,,FFFFFFF:,FFFFFFFFFFFFFFF:FFFFFFFFF,FFFFFFF
@FS10000125:23:BPA73012-1407:1:1101:8340:1020 1:N:0:1
GGGAACTTCGTCGAGTACGCTCAAGGATTGAGATCGGAAGAGCAC
+
FFF,FFFFFF,FF:F:F,FFFF:FFFF,FFFFFFFFFFFF,F,F,
@FS10000125:23:BPA73012-1407:1:1101:8740:1020 1:N:0:1
GGGAACTTCGTCGAGTACGCTCAATTTTTAAGATCGGAAGAGCAC
+
FFFFFFFFFF:FF:F:F:FFFF:F:,F:FFFFFFFFFFFF:F,F,
@FS10000125:23:BPA73012-1407:1:1101:9250:1020 1:N:0:1
GGGTCAAAACTTCGTCGAGTACGCTCAACTGGTGAGATCGGAAGA
+
FFFFFF:FF:FF,:F,,F:F:,:F::,FF:,,,,FFF,::FFF:F
@FS10000125:23:BPA73012-1407:1:1101:9410:1020 1:N:0:1
GGGTAAGAACTTCGTCGAGTACGCTCAACGTTGAAGATCGGAAGA
+
F,,:FFFFFFFFFFFFFFFFFFFFFFFFFFFFFFFFFFFFFFFFF
@FS10000125:23:BPA73012-1407:1:1101:9610:1020 1:N:0:1
GGGTTCGATCTTCGTCGAGTACGCTCAACTCGGGAGATCGGAAGA
+
F:,:FFFFFF,:FFFFFFFFFFFFFFFFFFFFFFFFFFFFFFFFF
@FS10000125:23:BPA73012-1407:1:1101:9760:1020 1:N:0:1
GGGACACAACTTCGTCGAGTACGCTCAATATTGTAGATCGGAAGA
+
F::,FFFFFFFFFFFFFFFFFFFFFFFFF,,:,,FFFFFFFFFFF
@FS10000125:23:BPA73012-1407:1:1101:10490:1020 1:N:0:1
GGGGGAACTTCGTCGAGTACGCTCAATAAGGTAGATCGGAAGAGC
+
FFFFFFFFF:,F,FFFF:FFFF,FF,F,FFFFFFF,,FFFFF:F,
@FS10000125:23:BPA73012-1407:1:1101:10580:1020 1:N:0:1
GGGGTAGAACTTCGTCGAGTACGCTCAATTTAAAAGATCGGAAGA
+
:,FFFFFFFF:,FFFFFFFFFFFFFFF,FFFFFFFFF,FFF::FF
@FS10000125:23:BPA73012-1407:1:1101:10850:1020 1:N:0:1
GGGGTCCAACTTCGTCGAGTACGCTCAAAGACGGAGATCGGAAGA
+
,,,F:FFF:F,,FFF:F::FF::FFFF,FFFFFF:FF:F:::F,F
@FS10000125:23:BPA73012-1407:1:1101:10920:1020 1:N:0:1
GGGGCAACTTCGTCGAGTACGCTCAATGAAATAGATCGGAAGAGC
+
FFFFFFFFF:FF,FFFF:FFF::FFFFFFFFFFFF::FFFFFFF:
@FS10000125:23:BPA73012-1407:1:1101:11540:1020 1:N:0:1
GGGTGCCAACTTCGTCGAGTACGCTCAAAAGTATAGATCGGAAGA
+
FFFFF:,FFFFFFFFFFFFFFFFFFFF:,F:F:FFFFFFFFFFFF
@FS10000125:23:BPA73012-1407:1:1101:13250:1020 1:N:0:1
GGGGGACAACTTCGTCGAGTACGCTCAAGGGGTGAGATCGGAAGA
+
FFFFFFFFFF,,FFFFFFFFFFFFFFFFFFFFFFFFFFFFFFFFF
@FS10000125:23:BPA73012-1407:1:1101:13560:1020 1:N:0:1
GGGACCCAACTTCGTCGAGTACGCTCAACTTAACAGATCGGAAGA
+
FF:FFFFFFF::FFFFFFFFFFFFFFFFFFFFFFFFFFFFFFFFF
@FS10000125:23:BPA73012-1407:1:1101:13610:1020 1:N:0:1
GGGCCTCAACTTCGTCGAGTACGCTCAACAGAATAGATCGGAAGA
+
F:,FF,FFFFFFFFFFFFFFFFFFFFFF,F,F,,FFFFFFFFFFF
@FS10000125:23:BPA73012-1407:1:1101:13640:1020 1:N:0:1
GGGAACCAACTTCGTCGAGTACGCTCAACATTGCAGATCGGAAGA
+
FFFFFFFFFF,:FFFFFFFFFFFFFFFFFFFFFFFFFFFFFFFFF
@FS10000125:23:BPA73012-1407:1:1101:13660:1020 1:N:0:1
GGGCTGGAACTTCGTCGAGTACGCTCAATTTTCAAGATCGGAAGA
+
FFFFFF,FFFF,FFFFF:FFFF,FFFF:FFFFFFF,,,FFFFFF:
@FS10000125:23:BPA73012-1407:1:1101:13970:1020 1:N:0:1
GGGGTTGAACTTCGTCGAGTACGCTCAATATCCTAGATCGGAAGA
+
F::FFFFFFF,:FFFFFFFFFFFFFFFFFFFFFFFFFFFFFFFFF
@FS10000125:23:BPA73012-1407:1:1101:14120:1020 1:N:0:1
GGGGACCAACTTCGTCGAGTACGCTCAAACTATAGATCGGAAGAG
+
F::FFFFFFF,:FFFFFFFFFFFFFFF:FFFFFFFF::FF,FFF:
@FS10000125:23:BPA73012-1407:1:1101:14220:1020 1:N:0:1
GGGGCTGAACTTCGTCGAGTACGCTCAAGTACTGAGATCGGAAGA
+
FFFFFFFFFF:,FFFFFFFFFFFFFFFFFFFFFFFFFFFFFFFFF
@FS10000125:23:BPA73012-1407:1:1101:14860:1020 1:N:0:1
GGGGGGGAACTTCGTCGAGTACGCTCAATTAGTCAGATCGGAAGA
+
F::FFFFFFF::FFFFFFFFFFFFFFF:FFFFFFFFFFFFF::F:
@FS10000125:23:BPA73012-1407:1:1101:15570:1020 1:N:0:1
GGGGCTAAACTTCGTCGACTACGCTCAATCTTTGAGATCGGTACA
+
FFF,F:F,F:F,:FF:,F:F,F,:F:F,,,,,,,FFF,F,FFF:F
@FS10000125:23:BPA73012-1407:1:1101:15720:1020 1:N:0:1
GGGATTTAACTTCGTCGAGTACGCTCAACCGCACAGATCGGAAGA
+
F,,FFFFFFF,:FFFFFFFFFFFFFFFFFFFFFFFFFFFFFFFFF
@FS10000125:23:BPA73012-1407:1:1101:16060:1020 1:N:0:1
GGGCCATAACTTCGTCGAGTACGCTCAAACAACGAGATCGGAAGA
+
FFFFFFFFFF,,FFFFFFFFFFFFFFFFFFFFFFFFF:FFFFFFF
@FS10000125:23:BPA73012-1407:1:1101:16110:1020 1:N:0:1
GGGGTATAACTTCGTCGAGTACGCTCAATGGGTCAGATCGGAAGA
+
F,,FFFFFFF::FFFFFFFFFFFFFFFFFFFFFFFFF:FFFFFFF
@FS10000125:23:BPA73012-1407:1:1101:1270:1030 1:N:0:1
GGGACTGATCTTCGTCGAGTACGCTCAAAGGCTAAGATCGGAAGA
+
F,,:FFFFFFF:FFFFFFFFFFFFFFF:FFFFFFFFFFFFF,FFF
@FS10000125:23:BPA73012-1407:1:1101:1350:1030 1:N:0:1
GGGCGGGAACTTCGTCGAGTACGCTCAAATTTCGAGATCGGAAGA
+
F,,FFFFFFFF:FFFFFFFFFF:FFFF:FFFFFFFFFFFFF,:F:
@FS10000125:23:BPA73012-1407:1:1101:1770:1030 1:N:0:1
GGGGAACTTTCGTCGAGTACGCTCAAGAACACAGATCGGAAGAGC
+
F,,FFFFFFFFF:FFFF:FFFF:FFFFFFFFFFFF:,FFFFFFF,
@FS10000125:23:BPA73012-1407:1:1101:2660:1030 1:N:0:1
GGGCGACAACTTCGTCGAGTACGCTCAATTTTTCAGATCGGAAGA
+
FF:F,FFFFFFFFFFFFFFFFFFF,FF:F,,:,FFFFFFFFFFFF
@FS10000125:23:BPA73012-1407:1:1101:3000:1030 1:N:0:1
GGGGAAAAACATCGTCGAGTACGCTCAAGATTGTAGATCGGAAGA
+
FF:FFFFFFFF:FFFFFFFFFFFFFFFFFFFFFFFFFFFFFFFFF
@FS10000125:23:BPA73012-1407:1:1101:3040:1030 1:N:0:1
GGGCGCCAACTTCGTCGAGTACGCTCAAGGAGACAGATCGGAAGA
+
FF:,FFFFFF,,FFFFFFFFFFFFFFF:,F::FFFFFFFFFFFFF
@FS10000125:23:BPA73012-1407:1:1101:3190:1030 1:N:0:1
ATTGCATAACTTCGTCGAGTACGCTCAAAAGTGAAGATCGGAAGA
+
,:F,F:F:F:FFFFFFF:FFFF,FFFF:F:FFFFF:FFFFF,,,:
@FS10000125:23:BPA73012-1407:1:1101:3270:1030 1:N:0:1
GATGGCAACTTCGTCGAGTACGCTCAATTAACTAGATCGGAAGAG
+
F,:F,FFFFFFFF,FFFF,FFFFFFFF,FFFFFFFF,FFF,:FF:
@FS10000125:23:BPA73012-1407:1:1101:4050:1030 1:N:0:1
GGAGGTAAACTTCGTCGAGTACGCTCAAACAAATAGATCGGAAGA
+
F,,F:FFFFFFFFFFFFFFFFFFFFFFFFFFFFFFFFFFFFFFFF
@FS10000125:23:BPA73012-1407:1:1101:4660:1030 1:N:0:1
GGGAGCCAACTTCGTCGAGTACGCTCAATAAGGTAGATCGGAAGA
+
FFF:FFFFFF::FFFFFFFFFFFFFFF,FFFFFFFFFFFFFFFFF
@FS10000125:23:BPA73012-1407:1:1101:4690:1030 1:N:0:1
GGGGGTTAACTTCGTCGAGTACGCTCAAGGTATCAGATCGGAAGA
+
FF:F:FFFFF::FFFFFFFFFFFFFFFFFFFFFFFFFFFFFFFFF
@FS10000125:23:BPA73012-1407:1:1101:4740:1030 1:N:0:1
GGGCAATAACTTCGGTCGAGTACGCTCAAGTAAAAAGATCGGAAG
+
F:,:FFFFFF::FFF:FFFFFFFFF,FFFFFFFFFFFFFFFFFFF
@FS10000125:23:BPA73012-1407:1:1101:5790:1030 1:N:0:1
ATTAACTTCGTCGAGTACGCTCAAAAAAACAGATCGGAAGAGCAC
+
,FF,FFFFFFFFF,FFF,::FF,FFF::FFFFFFFF,F:F,F,:,
@FS10000125:23:BPA73012-1407:1:1101:6370:1030 1:N:0:1
GGGGTGGAACTTCGTCGAGTACGCTCAAGGTGTCAGATCGGAAGA
+
F,,FFFFFFF:,FFFFFFFFFFFFFFFFFFFFFFFFFFFFFFFFF
@FS10000125:23:BPA73012-1407:1:1101:6380:1030 1:N:0:1
GGGAGGTAACTTCGTCGAGTACGCTCAAAAGGATAGATCGGAAGA
+
FFF:FFFFFF::FFFFFFFFFFFFFFF:FFFFFFFFFFFFFFFFF
@FS10000125:23:BPA73012-1407:1:1101:6460:1030 1:N:0:1
GGGGGAATAACTTCGTCGAGTACGCTCAAACTTACAGATCGGAAG
+
FFFF,:,FFFF:FFFFFFF,FFFFF:FFFFFF:,FFFFFFFFFFF
@FS10000125:23:BPA73012-1407:1:1101:6670:1030 1:N:0:1
GTTGCCCAATTTCGTCGAGTACGCTCAAGGTAACAGATCGGAAGA
+
,,F:FFFFFFFFFFFFFFFFFFFFFFFFFFFFFFFFFFFFFFFFF
@FS10000125:23:BPA73012-1407:1:1101:6870:1030 1:N:0:1
GTTGTTGAACTTCGTCGAGTACGCTCAAGGTGCCAGATCGGAAGA
+
,,F:FF:FFFFFFFFFFFFFFFFFFFFFFFFFFFFFFFFFFFFFF
@FS10000125:23:BPA73012-1407:1:1101:7340:1030 1:N:0:1
GGGAATCAACTTCGTCGAGTACGCTCAACTCACGAGATCGGAAGA
+
FFFF,FFFFFFFFFFFFFFFFFFFFFFFFF:FFF,FF,FFFFFFF
@FS10000125:23:BPA73012-1407:1:1101:7360:1030 1:N:0:1
GGGGAACTTCGTCGAGTACGCTCAACACAATAGATCGGAAGAGCA
+
F:,FFFFFFFF,FFFFFF,,FFFFFFF,FFFFFFF,FFFFFFF,,
@FS10000125:23:BPA73012-1407:1:1101:7390:1030 1:N:0:1
GGGGTTGAACTTCGTCGAGTACGCTCAAATACTCAGATCGGAAGA
+
F,,FFFFFFF,,FFFFFFFFFFFFFFF:FFFFFFFFFFFFFFFFF
@FS10000125:23:BPA73012-1407:1:1101:7500:1030 1:N:0:1
GGGCCATAACTTCGTCGAGTACGCTCAAAAGAAAAGATCGGAAGA
+
FFFFFFFFFF::FFFFFFFFFFFFFFF:FFFFFFFFFFFFFFFFF
@FS10000125:23:BPA73012-1407:1:1101:7550:1030 1:N:0:1
GGGCTATAACTTCGTCGAGTACGCTCAAGGCTGAAGATCGGAAGA
+
FF,FFFFFFF,,FFFFFFFFFFFFFFFFFFFFFFFFFFFFFFFFF
@FS10000125:23:BPA73012-1407:1:1101:7580:1030 1:N:0:1
GGGCGGCAACTTCGTCGAGTACGCTCAAACAGTTAGATCGGAAGA
+
FFF:FFFFFF::FFFFFFFFFFFFFFFFFFFFFFFFFFFFFFFFF
@FS10000125:23:BPA73012-1407:1:1101:7680:1030 1:N:0:1
GGGCGTAAACTTCGTCGAGTACGCTCAAGTTAATAAGATCGGAAG
+
:,,,FFFFFF::FFFFFFFFFFFFFFFFFFFFFFFFFFFFFFFFF
@FS10000125:23:BPA73012-1407:1:1101:8130:1030 1:N:0:1
GGGTGGCAACTTCGTCGAGTACGCTCAAACTTTTAGATCGGAAGA
+
FFFF,FFFFFFFFFFFFFFFFFFFFFFFFFFFFFFFFFFFFFFFF
@FS10000125:23:BPA73012-1407:1:1101:8400:1030 1:N:0:1
GGGGTTAAACTTCGTCGAGTACGCTCAAAATTTGAGATCGGAAGA
+
FF,FFFFFFF:,FFFFFFFFFFFFFFF:FFFFFFFFFFFFFFFFF
@FS10000125:23:BPA73012-1407:1:1101:8820:1030 1:N:0:1
GGGTACTAACTTCGTCGAGTACGCTCAAATCGGTAGATCGGAAGA
+
FFF:FFFFFF,,FFFFFFFFFFFFFFF:FFFFFFFFFFFFFFFFF
@FS10000125:23:BPA73012-1407:1:1101:9600:1030 1:N:0:1
GGGTAGCAACTTCGTCGAGTACGCTCAACTTACAAGATCGGAAAA
+
FFF:FFFFFF:FFFFFFFFFFFFFFFFFFFFFFFFFFFFFFFFFF
@FS10000125:23:BPA73012-1407:1:1101:9740:1030 1:N:0:1
GGGAAGCAACTTCGTCGAGTACGCTCAAGACTGTAGATCGGAAGA
+
FFF:,,:FFF,,FFFFFFFFFFFFFFFF,F:,:,FFFFFFFFFFF
@FS10000125:23:BPA73012-1407:1:1101:10490:1030 1:N:0:1
GGGATAGAACTTCGTCGAGTACGCTCAATCCACGAGATCGGAAGA
+
F,,:FFFFFF,,FFFFFFFFFFFFFFFFFFFFFFFFFFFFFF:FF
@FS10000125:23:BPA73012-1407:1:1101:10560:1030 1:N:0:1
GGGTCTGAACTTCGTCGAGTACGCTCAAGATCGAAGATCGGAAGA
+
FF:FFFFFFF::FFFFFFFFFFFFFFFFFFFFFFFFFFFFFFFFF
@FS10000125:23:BPA73012-1407:1:1101:11340:1030 1:N:0:1
GGGGTTAAACTTCGTCGAGTACGCTCAAAGTCGTAGATCGGAAGA
+
FFFF:F,FFFFF::F:,F:FF,:FFF:F,F,,,,F:F,F:FFF,F
@FS10000125:23:BPA73012-1407:1:1101:11560:1030 1:N:0:1
GGGTTATAACTTCGTCGAGTACGCTCAATTTTTCAGATCGGAAGA
+
:,,FFFFFFFFFFFFFFFFFFFFFFFFF,,FF:,FFFFFFFFFFF
@FS10000125:23:BPA73012-1407:1:1101:12450:1030 1:N:0:1
GGGCTTCGTCGAGTACGCTCAATCGAGTAGATCGGAAGAGCACAC
+
F,,,FFFFFFFFF:FFF:FFFF,FFFF,FFFFFFFFFFFF,F,F,
@FS10000125:23:BPA73012-1407:1:1101:13160:1030 1:N:0:1
GGGCACCAACTTCGTCGAGTACGCTCAAGGGTGAAGATCGGAAGA
+
F:,:FFFFFF,,FFFFFFFFFFFFFFFFFFFFFFFFFFFFFFFFF
@FS10000125:23:BPA73012-1407:1:1101:13210:1030 1:N:0:1
GGGGGCAAACTTCGTCGAGTACGCTCAATGAAAGAGATCGGAAGA
+
F:,FFFFFFF:,FFFFFFFFFFFFFFF,FFFFFFFFFFFFFFFFF
@FS10000125:23:BPA73012-1407:1:1101:13320:1030 1:N:0:1
GGGGTAACTTCGTCGAGTACGCTCAATCGTTTAGATCGGAAGAGC
+
FF:FFFFFFF:F,FFFF:FFFF,FF:FFFF:FFFF:,FFFFFFF,
@FS10000125:23:BPA73012-1407:1:1101:13520:1030 1:N:0:1
GATGCGCAACTTCGTCGAGTACGCTCAACCCACCAGATCGGAAGA
+
:,F:F,FFFFFFFFFFF:FFFF:FFFFFF,:FFFF,FFFF,::F,
@FS10000125:23:BPA73012-1407:1:1101:14640:1030 1:N:0:1
GATGTAAACTTCGTCGAGTACGCTCAATCCCTAAGATCGGAAGAG
+
:,,FF,FFFFFFF,FFFF:FFFFFFFF:F,:F,FFF:FFF,:F:,
@FS10000125:23:BPA73012-1407:1:1101:15220:1030 1:N:0:1
GGGGATAAACTTCGTCGAGTACGCTCAATCTTCGAGATCGGAAGA
+
FFFFFFF:F::::::,:F,FFF:FF,:FF:FF,:F,F,F:FFF:F
@FS10000125:23:BPA73012-1407:1:1101:15240:1030 1:N:0:1
GGGTGGGAACTTCGTCGAGTACGCTCAATTGGATAGATCGGAAGA
+
FF:FFFFFFFF:FFFFFFFFFFFFFFFFFFFFFFFFFFFFFFFF:
@FS10000125:23:BPA73012-1407:1:1101:15480:1030 1:N:0:1
GGGGATGAACTTCGTCGAGTACGCTCAAACCGCTAGATCGGAAGA
+
FF:FFFFF:F,:FFFFFF:FFFFFFFF:FF:FFFF:FFFF:,FF,
@FS10000125:23:BPA73012-1407:1:1101:15490:1030 1:N:0:1
GGGGATGAACTTCGTCGAGTACGCTCAAACCGCTAGATCGGAAGA
+
FFFFFFFFFF,,FFFFFFFFFFFFFFFFFFFFFFFFFFFFFFFFF
@FS10000125:23:BPA73012-1407:1:1101:15560:1030 1:N:0:1
GGGGGAAAACTTCGTCGAGTACGCTCAACGACATAGATCGGAAGA
+
FF:FFFFFF:FFFFFFFFFFFFFFFFFFFFFFFFFFF,FFFFFFF
@FS10000125:23:BPA73012-1407:1:1101:15820:1030 1:N:0:1
GGGCTTCAACTTCGTCGAGTACGCTCAAGCGTGAAGATCGGAAGA
+
FFFFFFFFFF,,FFFFFFFFFFFFFFFFFFFFFFFFF,FFFFFFF
@FS10000125:23:BPA73012-1407:1:1101:16140:1030 1:N:0:1
GGGCCTGAACTTCGTCGAGTACGCTCAAATTTGGAGATCGGAAGA
+
FF:,FFFFFF::FFFFFFFFFFFFFFF:FFFFFFFFFFFFFFFFF
@FS10000125:23:BPA73012-1407:1:1101:1030:1040 1:N:0:1
GGGGTACGAACTTCGTCGAGTACGCTCAAGCACTTAGATCGGAAG
+
FFFFFFFFFF::FFF:FFF:FFFFF:FFFFFFFFFFFFFFF:F:F
@FS10000125:23:BPA73012-1407:1:1101:1760:1040 1:N:0:1
GGGGGTGACTTCGTCGAGTACGCTCAATAAAAGAGATCGGAAGAG
+
F:,F:FFFF:,FF:FFFFFFFFFFFF,,FF:FFFFF:FFF:FFFF
@FS10000125:23:BPA73012-1407:1:1101:2310:1040 1:N:0:1
GATTGGAAACTTCGTCGAGTACGCTCAATGAATGAGATCGGAAGA
+
,,:,::FFFFF:FFFFFFFFFFFFFFFFFFFFFFFFFFFF:,:FF
@FS10000125:23:BPA73012-1407:1:1101:2420:1040 1:N:0:1
GGGGCGAAACTTCGTCGAGTACGCTCAATTAATAAGATCGGAAGA
+
FFFFFFFFFFF,FFFFFFFFFFFFFFF:FFFFFFFFFFFFFFFFF
@FS10000125:23:BPA73012-1407:1:1101:3850:1040 1:N:0:1
GGGGAGAAACTTCGTCGAGTACGCTCAATGAACTAGATCGGAAGA
+
FF,F,:FFFFFFFFFFFFFFFFFFFFFFFFFFFFFFFFFFFFFFF
@FS10000125:23:BPA73012-1407:1:1101:4000:1040 1:N:0:1
GGGTAACAACTTCGTCGAGTACGCTCAAACCTCCAGATCGGAAGA
+
F:,:FFFFFF::FFFFFFFFFFFFFFF:FFFFFFFFFFFFFFFFF
@FS10000125:23:BPA73012-1407:1:1101:4640:1040 1:N:0:1
GGAGTCAAATTTCGTCGAGTACGCTCAAGCATTCAGATCGGAAGA
+
F,,FFFFFFFFFFFFFFFFFFFFFFFFFFFFFFFFFFFFFFFFFF
@FS10000125:23:BPA73012-1407:1:1101:6350:1040 1:N:0:1
GATGTCTAACTTCGTCGAGTACGCTCAAGAGCAGAGATCGGAAGA
+
:,:FFFFFFFFFFFFFFFFFFFFFFFFFFFFFFFFFFFFFF:FFF
@FS10000125:23:BPA73012-1407:1:1101:6440:1040 1:N:0:1
GCGGGCTAACTTCGTCGAGTACGCTCAAGGTGATAGATCGGAAGA
+
F,,:,FFFFF::FFFFF:FFF:FFFFFF:FFFFFFFFFFFFF,FF
@FS10000125:23:BPA73012-1407:1:1101:7290:1040 1:N:0:1
GGGGGGAAACTTCGTCGAGTACGCTCAAACTGACAGATCGGAAGA
+
FFFFFFFFFF::FFFFFFFFFFFFFFF:FFFFFFFFFFFFFFFFF
@FS10000125:23:BPA73012-1407:1:1101:7610:1040 1:N:0:1
GGGTGTTAACTTCGTCGAGTACGCTCAAGTACATAGATCGGAAGA
+
F,,:,,FFFFFFFFFFFFFFFFFFFFFF,,:FF,FFFFFFFFFFF
@FS10000125:23:BPA73012-1407:1:1101:7680:1040 1:N:0:1
GGGCAGGAACTTCGTCGAGTACGCTCAAATTTAAAGATCGGAAGA
+
FFF:FFFFFF,:FFFFFFFFFFFFFFF:FFFFFFFFFFFFFFFFF
@FS10000125:23:BPA73012-1407:1:1101:8280:1040 1:N:0:1
GGGGTTAAACTTCGTCGAGTACGCTCAAACTGATAGATCGGAAGA
+
F:,FFF:FFFFFFFFFFFFFFFFFFFFFFFFFFFFFF,FFFFFFF
@FS10000125:23:BPA73012-1407:1:1101:8750:1040 1:N:0:1
GGGGAAAAACTTCGTCGAGTACGCTCAATCAATAAGATCGGAAGA
+
F:,FFFFFFF:,FFFFFFFFFFFFFFF:FFFFFFFFFFFFFFFFF
@FS10000125:23:BPA73012-1407:1:1101:8780:1040 1:N:0:1
GGGGGAAACTTCGTCGAGTACGCTCAACTTTAGAGATCGGAAGAG
+
FFFF,F,FFFFFFFF:FFFF:FFFFFFF:FF,FFFFFF:FFFFF,
@FS10000125:23:BPA73012-1407:1:1101:8850:1040 1:N:0:1
GGGGGAGAACTTCGTCGAGTACGCTCAACAGATGAGATCGGAAGA
+
F:,FFFFFFF,:FFFFFFFFFFFFFFFFFFFFFFFFFFFFFFFFF
@FS10000125:23:BPA73012-1407:1:1101:9040:1040 1:N:0:1
GGGGTCTAACTTCGTCGAGTACGCTCAAAAGTAAAGATCGGAAGA
+
F,,FFFFFFF::FFFFFFFFFFFFFFF:FFFFFFFFFFFFFFFFF
@FS10000125:23:BPA73012-1407:1:1101:9280:1040 1:N:0:1
GGGGTGCAACTTCGTCGAGTACGCTCAAGGAAAAAGATCGGAAGA
+
FFFF:FFFFF:,:FFFFFFFFFFFFFFFFFFFFFFFFFFFFF:FF
@FS10000125:23:BPA73012-1407:1:1101:9820:1040 1:N:0:1
GGGAACTTCGTCGAGTACGCTCAAAGACGTAGATCGGAAGAGCAC
+
F::,FFFFFF:FF,FFF,FFFF,FFFF:FFFFFFFFFFFF,F,F,
@FS10000125:23:BPA73012-1407:1:1101:13500:1040 1:N:0:1
GGGGAAAAACTTCGTCGAGTACGCTCAAGGCCTAAGATCGGAAGA
+
FFFFFFFFFF,,FFFFFFFFFFFFFFFFFFFFFFFFFFFFFFFFF
@FS10000125:23:BPA73012-1407:1:1101:13680:1040 1:N:0:1
GGGCTATAACTTCGTCGAGTACGCTCAAGTAAGAAGATCGGAAGA
+
F:,FFFFFFF,,FFFFFFFFFFFFFFF:FFFFFFFFFFFFFF:FF
@FS10000125:23:BPA73012-1407:1:1101:13700:1040 1:N:0:1
GGGCGGTAACTTCGTCGAGTACGCTCAATACAGGAGATCGGAAGA
+
FFFFFFFFFF,,FFFFFFFFFFFFFFF,FFFFFFFFFFFFFF:FF
@FS10000125:23:BPA73012-1407:1:1101:13980:1040 1:N:0:1
GGGGATATAACTTCGTCGAGTACGCTCAATACGATAGATCGGAAG
+
FFF,FFF,FFF:FFFFFFF:FFFFFFFFFFFF,FFFFFFFFFFF:
@FS10000125:23:BPA73012-1407:1:1101:14470:1040 1:N:0:1
GATGTAGAACTTCGTCGAGTACGCTCAAATAAACAGATCGGAAGA
+
:,F:FF:FFFFFFFFFFFFFFF:FFFF:FFFFFFFFFFFF:,:F,
@FS10000125:23:BPA73012-1407:1:1101:15010:1040 1:N:0:1
GGGCGAAAACTTCGTCGAGTACGCTCAATTGATCAGATCGGAAGA
+
FFF,,FFFFFFFFFFFFFFFFFFFFFFF,:,F,FFFFFFFFFFFF
@FS10000125:23:BPA73012-1407:1:1101:15980:1040 1:N:0:1
GGGGTGCAACTTCGTCGAGTACGCTCAAACTCTGAGATCGGAAGA
+
FF:FFFFFFF,,FFFFFFFFFFFFFFF:FFFFFFFFFFFFFFFFF
@FS10000125:23:BPA73012-1407:1:1101:16360:1040 1:N:0:1
GGGGCGCAACTTCGTCGAGTACGCTCAAAAAATGAGATCGGAAGA
+
FFFFF,FFFFFF::FF:F:FF::FFFFF,F,FFFFFFFFF,F::F
@FS10000125:23:BPA73012-1407:1:1101:1150:1050 1:N:0:1
GGGATCAAACTTCGTCGAGTACGCTCAAGTTAATAGATCGGAAGA
+
FFFFFFFFFF::FFFFFFFFFFFFFFFFFFFFFFFFFFFFFFFFF
@FS10000125:23:BPA73012-1407:1:1101:1210:1050 1:N:0:1
GGGGAGAACCTTCGTCGAGTACGCTCAATTTTGAAGATCGGAAGA
+
FF,FFFFFFF:,FFFFFFFFFFFFFFF:FFFFFFFFFFFFFF:F:
@FS10000125:23:BPA73012-1407:1:1101:1580:1050 1:N:0:1
GGGAAGTAACTTCGTCGAGTACGCTCAATTTAGTAGATCGGAAGA
+
FFFFFFFFFF::FFFFFFFFFFFFFFF:FFFFFFFFFFFFFFFFF
@FS10000125:23:BPA73012-1407:1:1101:2410:1050 1:N:0:1
GGGACTAAACTTCGTCGAGTACGCTCAATTTTAAAGATCGGAAGA
+
F,,FF,:FFF:,FFFFFFFFFFFFFFF,FFFFFFFFFFFFFFFFF
@FS10000125:23:BPA73012-1407:1:1101:2580:1050 1:N:0:1
GGGAACCAACTTCGTCGAGTACGCTCAAGCTTCAAGATCGGAAGA
+
FFFFFFFFFF,,FFFFFFFFFFFFFFFFFFFFFFFFFFFFFFFFF
@FS10000125:23:BPA73012-1407:1:1101:2720:1050 1:N:0:1
GGGGTCAAACTTCGTCGAGTACGCTCAATGCTGGAGATCGGAAGA
+
FF:FFFFF:F,,:FFFFFFFFFFFFFF,FFFFFFFFFFFFF,FFF
@FS10000125:23:BPA73012-1407:1:1101:2910:1050 1:N:0:1
GGGAGTTAACTTCGTCGAGTACGCTCAAGGACATAGATCGGAAGA
+
F,,:FFFFFF:,FFFFFFFFFFFFFFFFFFFFFFFFFFFFFFFFF
@FS10000125:23:BPA73012-1407:1:1101:3320:1050 1:N:0:1
GGGGTAGAACTTCGTCGAGTACGCTCAATAGGACAGATCGGAAGA
+
FFFFFFFFFF,,:FFFFFFFFFFFFFF,FFFFFFFFFFFFFFFFF
@FS10000125:23:BPA73012-1407:1:1101:3370:1050 1:N:0:1
GGGACCTAACTTTCGTCGAGTACGCTCAATACCGGAGATCGGAAG
+
F:,,FFFFFF:,:FF:FFFFFFFFF,FFFFFFFFFFFFFFFFFFF
@FS10000125:23:BPA73012-1407:1:1101:4420:1050 1:N:0:1
GGGGCACAACTTCGTCGAGTACGCTCAACGTTAGAGATCGGAAGA
+
FFFFFFFFFF:::FFFFFFFFFFFFFFFFFFFFFFFFFFFFFFFF
@FS10000125:23:BPA73012-1407:1:1101:4790:1050 1:N:0:1
GGGTAAGAACTTCGTCGAGTACGCTCAAGACAAAAGATCGGAAGA
+
F,,,FFFFFFF:FFFFFFFFFFFFFFFFFFFFFFFFFFFFFFFFF
@FS10000125:23:BPA73012-1407:1:1101:4840:1050 1:N:0:1
GGGAACGAACTTCGTCGAGTACGCTCAAGAATCCAGATCGGAAGA
+
FF::FFFFFF,,FFFFFFFFFFFFFFFFFFFFFFFFFFFFFFFFF
@FS10000125:23:BPA73012-1407:1:1101:4860:1050 1:N:0:1
GGGGCATAACTTCGTCGAGTACGCTCAATAAGATAGATCGGAAGA
+
FFFFFFFFF::::FFF:FFFF:FFFFF:FFFFFFFFF,F:FFFFF
@FS10000125:23:BPA73012-1407:1:1101:5620:1050 1:N:0:1
GGGACTTCGTCGAGTACGCTCAAGTTCTCAGATCGGAAGAGCACA
+
FFF:FFFFFFFFFFFFFF:FFF::FFFFFFFFFF:FFFFFF,F,,
@FS10000125:23:BPA73012-1407:1:1101:7080:1050 1:N:0:1
GGGCGGCAACTGTCGAGTACGCTCAAACTGCAAGATCGGAAGAGC
+
FFFFFFFFFF:F,FFFF,FFFF,FFFF:FFFFFFF:,FFFFFFF:
@FS10000125:23:BPA73012-1407:1:1101:7230:1050 1:N:0:1
GGGGAACAACTTCGTCGAGTACGCTCAAAATTGTAGATCGGAAGA
+
FFFFFFFFFF:,FFFFFFFFFFFFFFF,FFFFFFFFFFFFFFFFF
@FS10000125:23:BPA73012-1407:1:1101:7390:1050 1:N:0:1
GGGTAGCAACTTCGTCGAGTACGCTCAACTAGGCAGATCGGAAGA
+
F:::FFFFFF:FFFFFFFFFFFFFFFFFFFFFFFFFFFFFFFFFF
@FS10000125:23:BPA73012-1407:1:1101:7490:1050 1:N:0:1
GGGGAAGAATTCGTCGAGTACGCTCAATCTACTAGATCGGAAGAG
+
F:,FF,,FFF:FF:FFFFFFFFFFFFF:F:FFFFFFFFFF:FFFF
@FS10000125:23:BPA73012-1407:1:1101:7780:1050 1:N:0:1
GGGACGGAACTTCGTCGAGTACGCTCAAGATATAAGATCGGAAGA
+
FFFFFFFFFF::FFFFFFFFFFFFFFFFFFFFFFFFFFFFFFFFF
@FS10000125:23:BPA73012-1407:1:1101:8110:1050 1:N:0:1
GGGAGGAACTTCGTCGAGTACGCTCAAAGATTAAGATCGGAAGAG
+
FFFF,,FFFFFFF:FFFF:FFFFFFFFFFFFF:FFF:FFF:FFFF
@FS10000125:23:BPA73012-1407:1:1101:8420:1050 1:N:0:1
GGGGTCAAACTTCGTCGAGTACGCTCAAGTAACAAGATCGGAAGA
+
FFFFFFFFFF::FFFFFFFFFFFFFFFFFFFFFFFFFFFFFFFFF
@FS10000125:23:BPA73012-1407:1:1101:9860:1050 1:N:0:1
GGGGGCGAACTTCGTCGAGTACGCTCAATCGGCTAGATCGGAAGA
+
FFFFFFFFFF,:FFFFFFFFFFFFFFF,FFFFFFFFFFFFFFFFF
@FS10000125:23:BPA73012-1407:1:1101:10220:1050 1:N:0:1
GGGAGCAACTTCGTCGAGTACGCTCAATGTTGGAGATCGGAAGAG
+
FFFFFFFFFF,FF:FFFF:FFFFFFF,:FFFFFFFF:FFF,FFFF
@FS10000125:23:BPA73012-1407:1:1101:10500:1050 1:N:0:1
GGGGTTTAACTTCGTCGAGTACGCTCAAATTTGGAGATCGGAAGA
+
FFFFFFFFFF,,FFFFFFFFFFFFFFF,FFFFFFFFFFFFFFFFF
@FS10000125:23:BPA73012-1407:1:1101:10680:1050 1:N:0:1
GGGCTTCAACTTCGTCGAGTACGCTCAACTAACTAGATCGGAAGA
+
FFFFFFFFFF,FFFFFFFFFFFFFFFFFFFFFFFFFFFFFFFFFF
@FS10000125:23:BPA73012-1407:1:1101:11130:1050 1:N:0:1
GGGGACAGCTTCGTCCAGTACGCTCAAAAAGAGAGATCGGAAGAG
+
F:FFFFFFFF,FF:FFFF,FFFFFFFF:FFFFFFFF,FFF:FFFF
@FS10000125:23:BPA73012-1407:1:1101:11380:1050 1:N:0:1
GGGGTTGAACTTCGTCGAGTACGCTCAAAATGCCAGATCGGAAGA
+
FFFFF:,FFF,,FFFFFFFFFFFFFFF,FFFFFFFFFFFFFFFFF
@FS10000125:23:BPA73012-1407:1:1101:11890:1050 1:N:0:1
GGGCTTCGTCGAGTACGCTCAAAGTTGAAGATCGGAAGAGCACAC
+
FF:FFFFFFFF:FFFFF:FF::FF:,F:FFFFFFFFFFFF,F,F,
@FS10000125:23:BPA73012-1407:1:1101:12520:1050 1:N:0:1
GGGGCGTAACTTCGTCGAGTACGCTCAACTTACAAGATCGGAAGA
+
FF,FFFFFFF:FFFFFFFFFFFFFFFFFFFFFFFFFFFFFFFFFF
@FS10000125:23:BPA73012-1407:1:1101:12590:1050 1:N:0:1
GATGCAGGAACTTCGTCGAGTACGCTCAACATATAAGATCGGAAG
+
,,F,FFFFFFFF:FF:FF,FFFFFF,FFFFFFFFF:,FFF:FFFF
@FS10000125:23:BPA73012-1407:1:1101:12620:1050 1:N:0:1
GGGGTTGAACTTCGTCGAGTACGCTCAAAGTAAAAGATCGGAAGA
+
FFFFFFFFFF:,FFFFFFFFFFFFFFF,FFFFFFFFFFFFFFFFF
@FS10000125:23:BPA73012-1407:1:1101:12720:1050 1:N:0:1
GATGTGAAACTTCGTCAGTACGCTCAATCATATAGATCGGAAGAG
+
,,FF,::FFFFFFFFF:F,FFFFFFF::FFFFFF:F,:FF,F::,
@FS10000125:23:BPA73012-1407:1:1101:13680:1050 1:N:0:1
GGGATTCAACTTCGTCGAGTACGCTCAATAGGTAAGATCGGAAGA
+
FFFFFFFFFF,,FFFFFFFFFFFFFFF,FFFFFFFFFFFFFF:FF
@FS10000125:23:BPA73012-1407:1:1101:14430:1050 1:N:0:1
GGGCCGTAACTTCGTCGAGTACGCTCAAGACGTAAGATCGGAAGA
+
FF:FFFFFFF::FFFFFFFFFFFFFFFFFFFFFFFFFFFFFFFFF
@FS10000125:23:BPA73012-1407:1:1101:15130:1050 1:N:0:1
GGGGTATAACTTCGTCGAGTACGCTCAAAGGAGAAGATCGGAAGA
+
FFFFFFFFFF,,:FFFFFFFFFFFFF::FFFFFFFFFFFFFFFFF
@FS10000125:23:BPA73012-1407:1:1101:15210:1050 1:N:0:1
GGGCGGGAACTTCGTCGAGTACGCTCAATACCAAAGATCGGAAGA
+
FFF::FFFFF,:FFFFFFFFFFFFFFFFFFFFFFFFFFFFFFFFF
@FS10000125:23:BPA73012-1407:1:1101:16010:1050 1:N:0:1
GGGGCCTAACTTCGTCGAGTACGCTCAAGGAGATAGATCGGAAGA
+
F,,FFFFFFF,,FFFFFFFFFFFFFFFFFFFFFFFFFFFF:FFFF
@FS10000125:23:BPA73012-1407:1:1101:16470:1050 1:N:0:1
GGGGTTAAACTTCGTCGAGTACGCTCAAGAAATCAGATCGGAAGA
+
F,,FFFFFFF::FFFFFFFFFFFFFFFFFFFFFFFFFFFFFFFFF
@FS10000125:23:BPA73012-1407:1:1101:1270:1060 1:N:0:1
GGGATACAACTTCGTCGAGTACGCTCAATCAAAGAGATCGGAAGA
+
FF:FFFFFFFF:FFFFFFFFFFFFFFF:FFFFFFFFFFFFFFFFF
@FS10000125:23:BPA73012-1407:1:1101:1420:1060 1:N:0:1
GGGCCAGAACTTCGTCGAGTACGCTCAAATAAGTAGATCGGAAGA
+
FFFFFFFFFF::FFFFFFFFFFFFFFF:FFFFFFFFFFFFFFFFF
@FS10000125:23:BPA73012-1407:1:1101:1880:1060 1:N:0:1
GGGCGGAAACTTCGTCGAGTACGCTCAACTTAAGAGATCGGAAGA
+
F::FFFFFFFFFFFFFFFFFFFFFFFFFFFFFFFFFFFFFFFFFF
@FS10000125:23:BPA73012-1407:1:1101:1900:1060 1:N:0:1
GGGTAGAAACTTCGTCGAGTACGCTCAAATAGGGAGATCGGAAGA
+
FFFFFFFFFF:,FFFFFFFFFFFFFFF:FFFFFFFFFFFFFFFFF
@FS10000125:23:BPA73012-1407:1:1101:2630:1060 1:N:0:1
GGGGGTGAACTTCGTCGAGTACGCTCAATAAAACAGATCGGAAGA
+
F,,FF,,:F::::FF:FFFFF:FFFF:FF:,F,F:FF,F:F:FFF
@FS10000125:23:BPA73012-1407:1:1101:2900:1060 1:N:0:1
GGGGGTAAACTTCGTCGAGTACGCTCAACGTAAAAGATCGGAAGA
+
F:FFF,FFF,F::FFFFFFFFFFFFFFFF:FFFFFFF:FFFFFFF
@FS10000125:23:BPA73012-1407:1:1101:3550:1060 1:N:0:1
GGGTGGTAACTTCGTCGAGTACGCTCAACAATCAAGATCGGAAGA
+
FF:F,FFFFFF:FFFFFFFFFFFFFFFFFFFFFFFFFFFFFFFFF
@FS10000125:23:BPA73012-1407:1:1101:3650:1060 1:N:0:1
GGGCGTCAACTTCGTCAAGTACGCTCAAGATTACAGATCGGAAGA
+
FF,:FFFFFF:,FFFFFFFFFFFFFFFFFFFFFFFFFFFFFFFFF
@FS10000125:23:BPA73012-1407:1:1101:3680:1060 1:N:0:1
GGGATTTAACTTCGTCGAGTACGCTCAACAGAATAGATCGGAAGA
+
FF,FFF,,F:FF:FF:FF:FF,:FF:,FF,F,FF::F,F:FFF:F
@FS10000125:23:BPA73012-1407:1:1101:4360:1060 1:N:0:1
GGGTGGCAACTTCGTCGAGTACGCTCAACAGTTGAGATCGGAAGA
+
FF:FFFFFFFFFFFFFFFFFFFFFFFFFFFFFFFFFFFFFFFFFF
@FS10000125:23:BPA73012-1407:1:1101:4900:1060 1:N:0:1
GGGGATCAACTTCGTCGAGTACGCTCAATGCGATAGATCGGAAGA
+
FF:FFFFFFF:,:FFFFFFFFFFFFFF,FFFFFFFFFFFFFFFFF
@FS10000125:23:BPA73012-1407:1:1101:5340:1060 1:N:0:1
GGGGGTTAACTTCGTCGAGTACGCTCAACGGAACAGATCGGAAGA
+
FFFFFFFFFF::FFFFFFFFFFFFFFFFFFFFFFFFFFFFFFFFF
@FS10000125:23:BPA73012-1407:1:1101:6830:1060 1:N:0:1
GCTGCTTAACTTCGTCGAGTACGCTCAATTATTAAGATCGGAAGA
+
,,:FFFFFFFFFFFFFFFFFFFFFFFF:FFFFFFFFFFFFFFFFF
@FS10000125:23:BPA73012-1407:1:1101:6940:1060 1:N:0:1
GGGGCATAACTTCGTCGAGTACGCTCAAGAATAAAGATCGGAAGA
+
FFFFFFFFFF:,FFFFFFFFFFFFFFFFFFFFFFFFFFFFFFFFF
@FS10000125:23:BPA73012-1407:1:1101:6980:1060 1:N:0:1
GGGGCATAACTTCGTCGAGTACGCTCAAGAATAAAGATCGGAAGA
+
FFFFFFFFFF,,FFF:FFFFFFFFFFFFFFFFFFFFFFFFFFFFF
@FS10000125:23:BPA73012-1407:1:1101:7660:1060 1:N:0:1
GGGCTGGAACTTCGTCGAGTACGCTCAAATATTCAGATCGGAAGA
+
FFFFFFFFFFF:FFFFFFFFFFFFFFFFFFFFFFFFF,FFFFFFF
@FS10000125:23:BPA73012-1407:1:1101:7720:1060 1:N:0:1
GGGCATCAACTTCGTCGAGCACGCTCAAAAAAATAGATCGGAAGA
+
FFFFFFFFFF,,FFFFFFF:FFFFFFF,FFF,FFFFF,FFFFFFF
@FS10000125:23:BPA73012-1407:1:1101:8400:1060 1:N:0:1
GGGCAAAACTTCGTCGAGTACGCTCAATAGAATAGATCGGAAGAG
+
FFF:FFFFFF:FF:FFFF:FFFFFFF:,FFFFFFFF,FFF:FFFF
@FS10000125:23:BPA73012-1407:1:1101:8760:1060 1:N:0:1
GGGCTTCGTCGAGTACGCTCAAACGGCTAGATCGGAAGAGCACAC
+
F:,:FFFFFFF:FFFFF:FFFF:FFFF:FFFFFFFFFFFF,F,F,
@FS10000125:23:BPA73012-1407:1:1101:8790:1060 1:N:0:1
GGGGGCTAACTTCGTCGAGTACGCTCAAAAACAGAGATCGGAAGA
+
FFFFFFFFFF:,FFFFFFFFFFFFFFFFFFFFFFFFFFFFFFFFF
@FS10000125:23:BPA73012-1407:1:1101:9840:1060 1:N:0:1
GGGGTGTAACTTCGTCGAGTACGCTCAAAGAATAAGATCGGAAGA
+
FFFFFFFFFF,,FFFFFFFFFFFFFFF:FFFFFFFFFFFFFFFFF
@FS10000125:23:BPA73012-1407:1:1101:11290:1060 1:N:0:1
GGGGGACAACTTCGTCGAGTACGCTCAATTCTCCAGATCGGAAGA
+
F:,FFFFFFF,,FFFFFFFFFFFFFFF:FFFFFFFFFFFFFFFFF
@FS10000125:23:BPA73012-1407:1:1101:11790:1060 1:N:0:1
GGAGTGAAACTTCGTCGAGTACGCTCAAAGCACCAGATCGGAAGA
+
:,,F,,FFFF::FFFFFFFFFFFFFFF:FFFFFFFFFFFFFF:FF
@FS10000125:23:BPA73012-1407:1:1101:11980:1060 1:N:0:1
GGGCCATAACTTCGTCGAGTACGCTCAAGCAACAAGATCGGAAGA
+
FFFFFFFFFF,,FFFFFFFFFFFFFFF:FFFFFFFFFFFFFFFFF
@FS10000125:23:BPA73012-1407:1:1101:12560:1060 1:N:0:1
GGGTATGAACTTCGTAGAGTACGCTCAACAAGTCAGATCGGAAGA
+
FFFFFFFFFF,:FFFFFFFFFFFFFFFFFFFFFFFFFFFFFFFFF
@FS10000125:23:BPA73012-1407:1:1101:12570:1060 1:N:0:1
GGGGGTTAACTTCGTCGAGTACGCTCAAGTCGAGAGATCGGAAGA
+
F,,FFFFFFF,:FFFFFFFFFFFFFFFFFFFFFFFFFFFFFFFFF
@FS10000125:23:BPA73012-1407:1:1101:13600:1060 1:N:0:1
GGGGTTTAACTTCGTCGAGTACGCTCAAGAATTAAGATCGGAAGA
+
F,,FFFFFFF:,FFFFFFFFFFFFFFFFFFFFFFFFFFFFFFFFF
@FS10000125:23:BPA73012-1407:1:1101:13730:1060 1:N:0:1
GGGCCCAAACTTCGTCGAGTACGCTCAATATCAAAGATCGGAAGA
+
FFFFFFFFFF,,:FFFFFFFFFFFFFF,FFFFFFFFF:FFFF,FF
@FS10000125:23:BPA73012-1407:1:1101:14270:1060 1:N:0:1
GGGTAGGAACTTCGTCGAGTACGCTCAAAAAAATAGATCGGAAGA
+
FFFFFFFFFF,:FFFFFFFFFFFFFFFFFFFFFFFFFFFFFFFFF
@FS10000125:23:BPA73012-1407:1:1101:14810:1060 1:N:0:1
GGGGGGCAACTTCGTCGAGTACGCTCAAGAGACGAGATCGGAAGA
+
FFFFFFFFFF:,FFFFFFFFFFFFFFFFFFFFFFFFF,FFFFFFF
@FS10000125:23:BPA73012-1407:1:1101:15410:1060 1:N:0:1
GGGTAGGAACTTCGTCGAGTACGCTCAAGGGATAAGATCGGAAGA
+
FFF,FFFFFF::FFFFFFFFFFFFFFFFFFFFFFFFFFFFFFFFF
@FS10000125:23:BPA73012-1407:1:1101:15610:1060 1:N:0:1
GGGAGGCAACTTCGTCGAGTACGCTCAAATTCTTAGATCGGAAGA
+
FFFF,:,FFFFFFFFFFF:FFF:FFFF::,:,F,FFFFFFFFFFF
@FS10000125:23:BPA73012-1407:1:1101:16390:1060 1:N:0:1
GGGTCACAACTTCGTCGAGTACGCTCAATATTTGAGATCGGAAGA
+
F:,FFFFFFF:,FFFFFFFFFFFFFFF:FFFFFFFFFFFFF:FFF
@FS10000125:23:BPA73012-1407:1:1101:1130:1070 1:N:0:1
GGGGTGCAACTTCGTCGAGTACGCTCAACTTTTTAGATCGGAAGA
+
FFFFFFFFFFFFFFFFFFFFFFFFFFFFFFFFFFFFFFFFFFFFF
@FS10000125:23:BPA73012-1407:1:1101:1590:1070 1:N:0:1
GATGTTGAACTTCGTCGAGTACGCTCAATCTGTCAGATCGGAAGA
+
:,:FFF,FFFFFFFFFF:FFFF:FFFFFFFFFFFFFFFFF:,F:,
@FS10000125:23:BPA73012-1407:1:1101:1760:1070 1:N:0:1
GGGGGGGAACTTCGTCGAGTACGCTCAATCTACCAGATCGGAAGA
+
FF:FFFFFFFF:FFFFFFFFFFFFFFF:FFFFFFFFFFFFFFFFF
@FS10000125:23:BPA73012-1407:1:1101:2040:1070 1:N:0:1
GGGGCAAAACTTCGTCGAGTACGCTCAACAATTTAGATCGGAAGA
+
FFFFFFFFFFF:FFFFFFFFFFFFFFFFFFFFFFFFFFFFFFFFF
@FS10000125:23:BPA73012-1407:1:1101:2230:1070 1:N:0:1
GGTGGTGGAACTGCGTCGAGTACGCTCAAAACTGAAGATCGGAAG
+
,,,F,FFFFFFFF:F:FFFFFFFFF,FFFFFFFFFFFFFF::FFF
@FS10000125:23:BPA73012-1407:1:1101:2530:1070 1:N:0:1
GGAGATTAACTTCGTCGAGTACGCTCAAACTTTAAGATCGGAAGA
+
F,,F,:F,FFFF:FF:FFFFF::FFF:FFFF:FFFFF,FFFFFFF
@FS10000125:23:BPA73012-1407:1:1101:2780:1070 1:N:0:1
GGGCTGCAACTTCGTCGAGTACGCTCAAATTGGTAGATCGGAAGA
+
FFF:FFFFFFF:FFFFFFFFFFFFFFF:FFFFFFFFFFFFFFFFF
@FS10000125:23:BPA73012-1407:1:1101:2920:1070 1:N:0:1
GGGGGTCAACTTCGTCGAGTACGCTCAAACTGAAAGATCGGAAGA
+
FFFFFFFFFF,,FFFFFFFFFFFFFFF:FFFFFFFFFFFFFFFFF
@FS10000125:23:BPA73012-1407:1:1101:4030:1070 1:N:0:1
GGGAACTTCGTCGAGTACGCTCAAAGTGGAAGATCGGAAGAGCAC
+
F,,:FFFFFFFFFFFFF:F::FFFFFFFFFFFFFFFFF:F:F,F,
@FS10000125:23:BPA73012-1407:1:1101:4160:1070 1:N:0:1
GGGGTGAAACTTCGTCGAGTACGCTCAATCAATAAGATCGGAAGA
+
F,,FFFFFFF::FFFFFFFFFFFFFFFFFFFFFFFFFFFFFFFFF
@FS10000125:23:BPA73012-1407:1:1101:4210:1070 1:N:0:1
GGGGTGGAACTTCGTCGAGTACGCTCAAGGCCCAAGATCGGAAGA
+
FFFFF:FFFFF:FFFFFFFFFFFFFFFFFFFFFFFFFFFFFFFFF
@FS10000125:23:BPA73012-1407:1:1101:4240:1070 1:N:0:1
GGACAGAAACTTCGTCGAGTACGCTCAACGGGGGAGATCGGAAGA
+
F,,,,FFFFFFFFFFFFFFFFFFFFFFF,,,,,,FFFFFFFFFFF
@FS10000125:23:BPA73012-1407:1:1101:4800:1070 1:N:0:1
GGGGGGGAACTTCGTCGAGTACGCTCAATTCCCAAGATCGGAAGA
+
FF,FF:FFFF::FFFFFFFFFFFFFFFFFFFFFFFFFFFFFFFFF
@FS10000125:23:BPA73012-1407:1:1101:4980:1070 1:N:0:1
GGGGAATTTCGTCGAGTACGCTCAAGGGTAAAGATCGGAAGAGCA
+
FFFFFFFFFFF,:FFFFF,,FFFFFFFFFFFFFFF,FFFFFFF,:
@FS10000125:23:BPA73012-1407:1:1101:5120:1070 1:N:0:1
GGGGTAGAAACTTCGTCGAGTACGCTCAAACGATTAGATCGGAAG
+
F,,FFFFFFF:::FF:FFFFFFFFF,FFFFFFFFFFFFFFFFFFF
@FS10000125:23:BPA73012-1407:1:1101:5260:1070 1:N:0:1
GGGCGCCAACTTCGTCGAGTACGCTCAAATTGTGAGATCGGAAGA
+
F::::FFFFF:,:FF:FFFFFFFFFFF,FFFFFFFFFFFFFF:FF
@FS10000125:23:BPA73012-1407:1:1101:5280:1070 1:N:0:1
GGGGGTGAACTCGTCGAGTACGCTCAAAACCAAAGATCGGAAGAG
+
FFFFF,FFFF::F:FFFFFF:FFFFFF:FFFFF,FF:FFFFFFFF
@FS10000125:23:BPA73012-1407:1:1101:5560:1070 1:N:0:1
GGGCAGCAACTTCGTCGAGTACGCTCAAGGTTCCAGATCGGAAGA
+
FFFFF:FFFFF:FFFFFFFFFFFFFFFFFFFFFFFFFFFFFFFFF
@FS10000125:23:BPA73012-1407:1:1101:5750:1070 1:N:0:1
GTTGCACAACTTCGTCGAGTACGCTCAAAGGTATAGATCGGAAGA
+
,,F:FFFFFFFFFFFFFFFFFF:FFFF:FFFFFFFFFFFF:::FF
@FS10000125:23:BPA73012-1407:1:1101:6840:1070 1:N:0:1
GGGGGTCCAACTTCGTCGAGTACGCTCAAAACTTTAGATCGGAAG
+
FFFF:FFFFFF:,FF:FFFFFFFFF,FFFFFFFFFFFFFFFFFFF
@FS10000125:23:BPA73012-1407:1:1101:7140:1070 1:N:0:1
GGGCGAGAACTTCGTCGAGTACGCTCAAATTTGTAGATCGGAAGA
+
FFFF:F,FFFFFFFFFFFFFFFFFFFFFFF:F,:FFFFFFFFFFF
@FS10000125:23:BPA73012-1407:1:1101:7720:1070 1:N:0:1
GGGCATTAACTTCGTCGAGTACGCTCAAGTTAGAAGATCGGAAGA
+
F:,,,FFFFF::FFFFFFFFFFFFFFFF,:F,,FFFFFFFFFFFF
@FS10000125:23:BPA73012-1407:1:1101:8070:1070 1:N:0:1
GGGTACAAACTTCGTCGAGTACGCTCAATCTTTCAGATCGGAAGA
+
FFFFFFFFFF::FFFFFFFFFFFFFFFFFFFFFFFFFFFFFFFFF
@FS10000125:23:BPA73012-1407:1:1101:8370:1070 1:N:0:1
GGGACTTCGTCGAGTACGCTCAATTCGTCAGATCGGAAGAGCACA
+
F:,,FFFFFFFFFFFFFF,:FFFFFFF:FFFFFFFFFFFFF,F,,
@FS10000125:23:BPA73012-1407:1:1101:8630:1070 1:N:0:1
GGGGGATAACTTCGTCGAGTACGCTCAAAAATGTAGATCGGAAGA
+
FF,FFFFFFF::FFFFFFFFFFFFFFF:FFFFFFFFFFFFFFFFF
@FS10000125:23:BPA73012-1407:1:1101:9300:1070 1:N:0:1
GGGGTGTAACTTCGTCGAGTACGCTCAACGTTCAAGATCGGAAGA
+
FFFFFFFFFF::FFFFFFFFFFFFFFFFFFFFFFFFFFFFFFFFF
@FS10000125:23:BPA73012-1407:1:1101:9420:1070 1:N:0:1
GGGCAGTAACTTCGTCGAGTACGCTCAAGCCAGTAGATCGGAACA
+
FFF,FFFFFF::FFFFFFFFFFFFFFFFFFFFFFFFFFFFFFF,,
@FS10000125:23:BPA73012-1407:1:1101:9560:1070 1:N:0:1
GGGATGAAACTTCGTCGAGTACGCTCAATAGCAAAGATCGGAAGA
+
FFFFFFFFFF::FFFFFFFFFFFFFFF:FFFFFFFFFFFFFFFFF
@FS10000125:23:BPA73012-1407:1:1101:10120:1070 1:N:0:1
GGGGGAAGAACTTCGTCGAGTACGCTCAAGAGGCGAGATCGGAAG
+
FFFFFFFFFF:,:FF,FFFFFFFFF,FFFFFFFFFFFFFFFFFFF
@FS10000125:23:BPA73012-1407:1:1101:10410:1070 1:N:0:1
GGGCTTCGTCGAGTACGCTAAGTTAGAAGATCGGAAGAGCACACG
+
F::::FFFFFFFFFFFF:FFFF:FFFFFFFFFFFFFFFFF:,F,:
@FS10000125:23:BPA73012-1407:1:1101:10660:1070 1:N:0:1
GGGGGGTAACTTCGTCGAGTACGCTCAAAATTATAGATCGGAAGA
+
FFFFF,FFFFF:FFFFFFFFFFFFFFFFFFFFFFFFF:FFFFFFF
@FS10000125:23:BPA73012-1407:1:1101:11140:1070 1:N:0:1
GGGGTTCAACTTCGTCGAGTACGCTCAAGGACGGAGATCGGAAGA
+
FFFFFFFFFF:,FFFFFFFFFFFFFFFFFFFFFFFFFFFFFFFFF
@FS10000125:23:BPA73012-1407:1:1101:11290:1070 1:N:0:1
GGGCCATCAACTTCGTCGAGTACGCTCAAATGACCAGATCGGAAG
+
F,,FFFFFFFFF::F:FF:FFFFFF,FFFFFF,FF:FFFF:FFFF
@FS10000125:23:BPA73012-1407:1:1101:11340:1070 1:N:0:1
GGGGAATAACTTCGTCGAGTACGCTCAATGTCCAAGATCGGAAGA
+
FFFFFFFFFF:,FFFFFFFFFFFFFFF:FFFFFFFFFFFFFFFFF
@FS10000125:23:BPA73012-1407:1:1101:11400:1070 1:N:0:1
GGGGCGATAACTTCGTCGAGTACGCTCAAGAAATAAGATCGGAAG
+
F,,FFFFFFFF,,FF,FFFFFFFFF,FFFFFFFFFFFFFFFFFFF
@FS10000125:23:BPA73012-1407:1:1101:11500:1070 1:N:0:1
GGGTAGTAACTTCGTCGAGTACGCTCAAGGGAGTAGATCGGAAGA
+
FFFFFFFFFF,,FFFFFFFFFFFFFFFFFFFFFFFFFFFFFFFFF
@FS10000125:23:BPA73012-1407:1:1101:11770:1070 1:N:0:1
GGGGCAAACTTCGTCGAGTACGCTCAACTGCTTAGATCGGAAGAG
+
F:,FFFFFFF:FF:FFFF:FFFFFFFFFFFFFFFFF:FFF:FFFF
@FS10000125:23:BPA73012-1407:1:1101:12180:1070 1:N:0:1
GGGGCTAAACTTCGTCGAGTACGCTCAATTGATAAGATCGGAAGA
+
FFFFFFFFFF:,FFFFFFFFFFFFFFF,FFFFFFFFFFFFFFFFF
@FS10000125:23:BPA73012-1407:1:1101:13920:1070 1:N:0:1
GGGCCTCAACTTCGTCGAGTACGCTCAAGTCAACAGATCGGAAGA
+
F:,FFFFFFF,:FFFFFFFFFF:FFFF:FFFFFFFFF,FFF:FF:
@FS10000125:23:BPA73012-1407:1:1101:14130:1070 1:N:0:1
GGGGTAAAACTTCGTCGAGTACGCTCAAGGAGGCAGATCGGAAGA
+
FFFFFFFFFF,:FFFFFFFFFFFFFFFFFFFFFFFFFFFFFFFFF
@FS10000125:23:BPA73012-1407:1:1101:14160:1070 1:N:0:1
GGGGGAGAACTTCGTCGAGTACGCTCAAGGATGCAGATCGGAAGA
+
F,,F:FFFFF,:FFFFFFFFFFFFFFFFFFFFFFFFFFFFFFFFF
@FS10000125:23:BPA73012-1407:1:1101:14530:1070 1:N:0:1
GGGGGTGGAACTTCGTCGAGTACGCTCAAATGCATAGATCGGAAG
+
F,,FFFFFFFF::FF,FFFFFFFFF,FFFFFFFFFFFFFFFFFFF
@FS10000125:23:BPA73012-1407:1:1101:15210:1070 1:N:0:1
GGGGTCGAACTTCGTCGAGTACGCTCAAGAACATAGATCGGAAGA
+
FFFFFFFFFF::FFFFFFFFFFFFFFFFFFFFFFFFFFFFFFFFF
@FS10000125:23:BPA73012-1407:1:1101:15370:1070 1:N:0:1
GGGCATAACTTCGTCGAGTACGCTCAAAGGTGTAGATCGGAAGAG
+
FF:FFFFFF:,FF:FFFF:FFFFFFFF,::FFFFFFFFFF,FFF:
@FS10000125:23:BPA73012-1407:1:1101:15460:1070 1:N:0:1
GGGGGATAACTTCGTCGAGTACGCTCAAGAATGGAGATCGGAAGA
+
FFFFFFFFFF::FFFFFFFFFFFFFFFF:FFFFFFFFFFFFFFFF
@FS10000125:23:BPA73012-1407:1:1101:16420:1070 1:N:0:1
GGGCGGCAACTTCGTCGAGTACGCTCAAGCGGATAGATCGGAAGA
+
FFFFFFFFFF::FFFFFFFFFFFFFFFFFFFFFFFFFFFFFFFFF
@FS10000125:23:BPA73012-1407:1:1101:1310:1080 1:N:0:1
GGGGATGAACTTCGTCGAGTACGCTCAAGAACTTAGATCGGAAGA
+
FFFFFFFFFF::FFFFFFFFFFFFFFFFFFFFFFFFFFFFF:FFF
@FS10000125:23:BPA73012-1407:1:1101:1330:1080 1:N:0:1
GGGAACCAACTTCGTCGAGTACGCTCAAGACACAAGATCGGAAGA
+
FFFFFFFFFFF:FFFFFFFFFFFFFFFFFFFFFFFFFFFFFFFFF
@FS10000125:23:BPA73012-1407:1:1101:1900:1080 1:N:0:1
GGGGTGTAATTTCGTCGAGTACGCTCAAGAGCTGAGATCGGAAGA
+
FFFFFFFFFFFFFFFFFFFFFFFFFFFFFFFFFFFFFFFFFFFFF
@FS10000125:23:BPA73012-1407:1:1101:1920:1080 1:N:0:1
GGGAAGGAACTTCGTCGAGTACGCTCAACGTGAAAGATCGGAAGA
+
F,,FFFFFFFF:FFFFFFFFFFFFFFFFFFFFFFFFFFFFFFFFF
@FS10000125:23:BPA73012-1407:1:1101:2560:1080 1:N:0:1
GGGGGACAACTTCGTCCAGTACGCTCAAGGTTCTAGATCGGAAGA
+
F,,FFFFFFF,,FFFFFFFFFFFFFFFFFFFFFFFFFFFFFFFFF
@FS10000125:23:BPA73012-1407:1:1101:2900:1080 1:N:0:1
GAGCTGGAACTTCGTCGAGTACGCTCAAAGATAGAGATCGGAAGA
+
,,F:FFFFFFF:FFFFFFFFFFFFFFF:FFFFFFFFFFFFF,FFF
@FS10000125:23:BPA73012-1407:1:1101:2960:1080 1:N:0:1
GGGGGCAAACTTCGTCGAGTACGCTCAATTTATCAGATCGGAAGA
+
F,,F,FFFFF::FFFFFFFFFFFFFFF:FFFFFFFFFFFFFFFFF
@FS10000125:23:BPA73012-1407:1:1101:3310:1080 1:N:0:1
GGGGGGCAACTTCGTCGAGTACGCTCAAGATCGGAGATCGGAAGA
+
F,,F::FFFF,,FFFFFFFFFFFFFFF:FFFF:FFFFFFF:,,FF
@FS10000125:23:BPA73012-1407:1:1101:3640:1080 1:N:0:1
GGGTAGTAACTTCGTCGAGTACGCTCAACACCTTAGATCGGAAGA
+
FFF:FF,FFFFFFFFFFFFFFFFFFFFF,,,,,,FFFFFFFFFFF
@FS10000125:23:BPA73012-1407:1:1101:3760:1080 1:N:0:1
GGGCTGCAACTTCGTCGAGTACGCTCAACAGCCGAGATCGGAAGA
+
FF:FFFFFFF::FFFFFFFFFFFFFFFFFFFFFFFFFFFFFFFFF
@FS10000125:23:BPA73012-1407:1:1101:4420:1080 1:N:0:1
GGGGCAGAAACTTCGTCAAGTACGCTCAAACCCGAAGATCGGAAG
+
FFFFFFFFFFF:FFF:FFFFFFFFF:FFFFFFFFFFFFFFFFFFF
@FS10000125:23:BPA73012-1407:1:1101:4620:1080 1:N:0:1
GGAGGTGAACTTCGTCGAGTACGCTCAAGTGTGTAGATCGGAAGA
+
FF,FFFFFFF,,:FFFFFFFFFFFFFFFFFFFFFFFFFFFFFFFF
@FS10000125:23:BPA73012-1407:1:1101:5260:1080 1:N:0:1
GGGGGATAACTTCGTCGAGTACGCTCAAGACACAAGATCGGAAGA
+
FFFFFFFFFF,,:FFFFFFFFFFFFFFFFFFFFFFFFFFFFFFFF
@FS10000125:23:BPA73012-1407:1:1101:5650:1080 1:N:0:1
GGGGCGCAACTTCGTCGAGTACGCTCAATGTTGCAGATCGGAAGA
+
F,,FF:FFFFF:FFFFFFFFFFFFFFFFFFFFFFFFFFFFFFFFF
@FS10000125:23:BPA73012-1407:1:1101:6200:1080 1:N:0:1
GGGGGTCAACTTCGTCGAGTACGCTCAATCGGGAAGATCGGAAGA
+
F::FFFFFFF:,FFFFFFFFFFFFFFF:FFFFFFFFFFFFFFFFF
@FS10000125:23:BPA73012-1407:1:1101:6280:1080 1:N:0:1
GGGGGATAACTTCGTCGAGTACGCTCAATGAACGAGATCGGAAGA
+
F::F:FFFFFF:FFFFFFFFFFFFFFFFFFFFFFFFF:FFFFFFF
@FS10000125:23:BPA73012-1407:1:1101:6290:1080 1:N:0:1
GGACATGAACTTCGTCGAGTACGCTCAATAACATAGATCGGAAGA
+
F:,,FFFFFF,,FFFFFFFFFFFFFFF,FFFFFFFFFFFFFFFFF
@FS10000125:23:BPA73012-1407:1:1101:6890:1080 1:N:0:1
GGGGTGTGTATCTTCGTCGAGTACGCTCAAACATCAAGATCGGAA
+
:,,FFFFFFF:F::FFF:FFFF:FFFF:FFFFFFFFFFFF:FFFF
@FS10000125:23:BPA73012-1407:1:1101:6900:1080 1:N:0:1
GGGGTGTGTATCTTCGTCGAGTACGCTCAAACATCAAGATCGGAA
+
FFFFFFFFFF::,:FFF:FFFF:FFFF:FFFFFFFFFFFF,FFFF
@FS10000125:23:BPA73012-1407:1:1101:7180:1080 1:N:0:1
GGGATTTAACTTCGTCGAGTACGCTCAATGCAGAAGATCGGAAGA
+
FFFFFFFFFF:,FFFFFFFFFFFFFFF:FFFFFFFFFFFFFFFFF
@FS10000125:23:BPA73012-1407:1:1101:7810:1080 1:N:0:1
GGGGCTGAACTTCGTCGAGTACGCTCAATGGAGGAGATCGGAAGA
+
FF,FFF:FFF::FFFFFFFFFFFFFFF,FFFFFFFFF:FFFFFFF
@FS10000125:23:BPA73012-1407:1:1101:7890:1080 1:N:0:1
GGGAACTTCGTCGAGTACGCTCAATGGAACAGATCGGAAGAGCAC
+
FFF:FFFFFF:FF:FFF,FFFF:FFFFFFFFFFFFFFFFF:F,F,
@FS10000125:23:BPA73012-1407:1:1101:8020:1080 1:N:0:1
GGGAACTTCGTCGAGTACGCTCAAATATATAGATCGGAAGAGCAC
+
FFF:FFFFFF:FF:F:F,FFFF:FFF,,FFFFFFFFFFFF:F,F,
@FS10000125:23:BPA73012-1407:1:1101:8900:1080 1:N:0:1
GGGGTGCAACTTCGTCGAGTACGCTCAAAAAGACAGATCGGAAGA
+
FFFFFFFFFF:,FFFFFFFFFFFFFFFFFFFFFFFFFFFFFFFFF
@FS10000125:23:BPA73012-1407:1:1101:9130:1080 1:N:0:1
GGGGTGTAACTTCGTCGAGTACGCTCAAATCTACAGATCGGAAGA
+
F:,FFFFFFF:,FFFFFFFFFFFFFFF:FFFFFFFFFFFFFFFFF
@FS10000125:23:BPA73012-1407:1:1101:9440:1080 1:N:0:1
GGGAACTTCGTCGAGTACGCTCAATACGGTAGATCGGAAGAGCAC
+
FFF:FFFFFF,FF,F:F:FFFF:FFFFFFFFFFFFFFFFF,F,F,
@FS10000125:23:BPA73012-1407:1:1101:9650:1080 1:N:0:1
GGGCGTCAACTTCGTCGAGTACGCTCAAGTAAGAAGATCGGAAGA
+
F,,,FFFFFF::FFFFFFFFFFFFFFFFFFFFFFFFFFFFFFFFF
@FS10000125:23:BPA73012-1407:1:1101:9820:1080 1:N:0:1
GGGTGGTAACTTCGTCGAGTACGCTCAAGATGGTAGATCGGAAGA
+
FFF:FFFFFF::FFFFFFFFFFFFFFFFFFFFFFFFFFFFFFFFF
@FS10000125:23:BPA73012-1407:1:1101:9970:1080 1:N:0:1
GGGGGATAACTTCGTCGAGTACGCTCAAGGAAAAAGATCGGAAGA
+
FFFF,FFFFF::FFFFFFFFFFFFFFFFFFFFFFFFF,FFFFFFF
@FS10000125:23:BPA73012-1407:1:1101:10950:1080 1:N:0:1
GTTGACAAACTTCGTCGAGTACGCTCAAACGTTTAGATCGGAAGA
+
,,F,FFFFFFFFFFFFFFFFFF:FFFF:FFFFFFFFFFFF:F:F:
@FS10000125:23:BPA73012-1407:1:1101:11710:1080 1:N:0:1
GATGCGAAACTTCGTCGAGTACGCTCAAGGGATGAGATCGGAAGA
+
,,F:F,FFFFFFFFFFF:FFFF:FFFFFFFFFFFFFFFFF:::F,
@FS10000125:23:BPA73012-1407:1:1101:11740:1080 1:N:0:1
GGGGGGAAACTTCGTCGAGTACGCTCAAACTGGAAGATCGGAAGA
+
FFFFFFFFFF:,FFFFFFFFFFFFFFFFFFFFFFFFFFFFFFFFF
@FS10000125:23:BPA73012-1407:1:1101:12020:1080 1:N:0:1
GGGCATGAACTTCGTCGAGTACGCTCAATATTAAAGATCGGAAGA
+
FFFFFFFFFF,,FFFFFFFFFFFFFFF,FFFFFFFFFFFFFFFFF
@FS10000125:23:BPA73012-1407:1:1101:12260:1080 1:N:0:1
GGGAGTGAACTTCGTCGAGTACGCTCAATTCGAAAGATCGGAAGA
+
FFF:FFFFFF,,FFFFFFFFFFFFFFF,FFFFFFFFFFFFFFFFF
@FS10000125:23:BPA73012-1407:1:1101:12360:1080 1:N:0:1
GGGGCCTAACTTCGTCGAGTACGCTCAAGGGTAGAGATCGGAAGA
+
FF,:,FFF:F::FFF,FFFFFFFFFFFF,F,FF:FFF:FFFFFFF
@FS10000125:23:BPA73012-1407:1:1101:12760:1080 1:N:0:1
GATTACCAACTTCGTCGAGTACGCTCAAAGAAACAGATCGGAAGA
+
,,F,FFFFFF:FFFFFFFFFFFFFFFF:FFFFFFFFFFFFFFFFF
@FS10000125:23:BPA73012-1407:1:1101:13300:1080 1:N:0:1
GGGAGGTAACTTCGTCGAGTACGCTCAATGAATTAGATCGGAAGA
+
FFF:FFFFFF::FFFFFFFFFFFFFFF,FFFFFFFFFFFFFFFFF
@FS10000125:23:BPA73012-1407:1:1101:14240:1080 1:N:0:1
GGGGTAGAACTTCGTCGAGTACGCTCAATAAAATAGATCGGAAGA
+
F,,:FFFFFF,:FFFFFFFFFFFFFFFFFFFFFFFFFFFFFFFFF
@FS10000125:23:BPA73012-1407:1:1101:14660:1080 1:N:0:1
GGGGACAAACTTCGTCGAGTACGCTCAATGTCAGAGATCGGAAGA
+
FFFFFFFFFF:,FFFFFFFFFFFFFFF:FFFFFFFFFFFFFFFFF
@FS10000125:23:BPA73012-1407:1:1101:15400:1080 1:N:0:1
GGGCGGAAACTTCGTCGAGTACGCTCAAGACGGGAGATCGGAAGA
+
FF:F,FFFFFFFFFFFFF:FFFFFFFFFF:F::FF:FFFF::FFF
@FS10000125:23:BPA73012-1407:1:1101:15900:1080 1:N:0:1
GGGGACTAACTTCGTCGAGTACGCTCAATCGAGTAGATCGGAAGA
+
FFFFFFFFFF,,FFFFFFFFFFFFFFFFFFFFFFFFFFFFFFFFF
@FS10000125:23:BPA73012-1407:1:1101:1150:1090 1:N:0:1
GGCCAGAACTTCGTCGAGTACGCTCAATAAGTAAGATCGGATGAC
+
:,:FFFFFFF,FF,FFFF:FFF:FFF:,FFFFFFFF:,FF,,FF,
@FS10000125:23:BPA73012-1407:1:1101:1840:1090 1:N:0:1
GGGGCAAAACTTCGTCGAGTACGCTCAATCCAAAAGATCGGAAGA
+
FFFFFFFFFF:,FFFFFFFFFFFFFFF:FFFFFFFFFFFFFFFFF
@FS10000125:23:BPA73012-1407:1:1101:1850:1090 1:N:0:1
GGGGGTGACTTCGTCGAGTACGCTCAATAAAAGAGATCGGAAGAG
+
FFFFFFFFF:,FF:FFFF:FFFFFFF,,FFFFFFFF,FFF:FFFF
@FS10000125:23:BPA73012-1407:1:1101:1950:1090 1:N:0:1
GGGGACAAACTTCGTCGAGTACGCTCAATTGAGAAGATCGGAAGA
+
FFFF,,FFFFFFFFFFFFFFFFFFFFF:FFF,,FFFFFFFFFFFF
@FS10000125:23:BPA73012-1407:1:1101:2550:1090 1:N:0:1
GGGCTACAACTTCGTCGAGTACGCTCAATAATCGAGATCGGAAGA
+
F,,FFFFFFF::FFFFFFFFFFFFFFF,FFFFFFFFFFFFFFFFF
@FS10000125:23:BPA73012-1407:1:1101:3610:1090 1:N:0:1
GGGAAGAACTTCGTCGAGTACGCTCAAATAAAGAGATCGGAAGAG
+
F:,:,,,F,FF::FF,,FFF:FFFFF,FF,FF,F:F:F,::FFFF
@FS10000125:23:BPA73012-1407:1:1101:3660:1090 1:N:0:1
GGGGCAAAACTTCGTCGAGTACGCTCAATCTTGGAGATCGGAAGA
+
FFFFFFFFFFF::FFF:FFFF::FFF,FFFFF:FFFF,F:FFFFF
@FS10000125:23:BPA73012-1407:1:1101:3770:1090 1:N:0:1
GGGAAGCAACTTCGTCGAGTACGCTCAAGTATCAAGATCGGAAGA
+
FF:FFFFFFF,:FFF:F:F:FF,FFFF,FFFFFFFFFFFF,FFFF
@FS10000125:23:BPA73012-1407:1:1101:3950:1090 1:N:0:1
GGCGGAGAACTTCGTCGAGTACGCTCAAGTAACAAGATCGGAAGA
+
F:,F:FFFFFFFFFFFFFFFFFFFFFFFFFFFFFFFFFFFFFFFF
@FS10000125:23:BPA73012-1407:1:1101:5250:1090 1:N:0:1
GGGTTGCATCTTCGTCGAGTACGCTCAATATATGAGATCGGAAGA
+
FFFFFFFFFF:,:FFFFFFFFFFFFFF,FFFFFFFFFFFFFFFFF
@FS10000125:23:BPA73012-1407:1:1101:5380:1090 1:N:0:1
GGGCCGGAACTTCGTCGAGTACGCTCAATGTTGGAGATCGGAAGA
+
FFFFFFFFFF:::FFFFFFFFFFFFFF,FFFFFFFFFFFFFFFFF
@FS10000125:23:BPA73012-1407:1:1101:6740:1090 1:N:0:1
GGGGAATACCTTCGTCGAGTACGCTCAAAGGTGGAGATCGGAAGA
+
FFFFFFFFFF,,:FFFFFFFFFFFFFF:FFFFFFFFF:FFFFFFF
@FS10000125:23:BPA73012-1407:1:1101:7660:1090 1:N:0:1
GGGGCTAAACTTCGTCGAGTACGCTCAACTGTTAAGATCGGAAGA
+
FFFFFFFFFF:FFFFFFFFFFFFFFFFFFFFFFFFFFFFFFFFFF
@FS10000125:23:BPA73012-1407:1:1101:8100:1090 1:N:0:1
GGGAGTTAACTTCGTCGAGTACGCTCAACTCTCCAGATCGGAAGA
+
FFFFFF,FFF:FFFFFFFFFFFFFFFFFF:FFFFFFF:FFFFFFF
@FS10000125:23:BPA73012-1407:1:1101:8320:1090 1:N:0:1
GGGGTGGAACTTCGTCGAGTACGCTCAAAACTCGAGATCGGAAGA
+
::,FFFFFFF::FFFFFFFFFFFFFFFFFFFFFFFFFFFFFFFFF
@FS10000125:23:BPA73012-1407:1:1101:8370:1090 1:N:0:1
GGGCAGTAATTTCGTCGAGTACGCTCAATAAGGCAGATCGGAAGA
+
FFF:FFFFFFFFFFFFFFFFFFFFFFF,FFFFFFFFFFFFFFFFF
@FS10000125:23:BPA73012-1407:1:1101:9170:1090 1:N:0:1
GGGGTTCAACTTCGTCGAGTACGCTCAAACGAGGAGATCGGAAGA
+
FFFFFF:FFF:,FFFFFFFFFFFFFFF:FFF::,FFFFFFFFFFF
@FS10000125:23:BPA73012-1407:1:1101:9390:1090 1:N:0:1
GGGACGGAACTTCGTCGAGTACGCTCAATAAAAGAGATCGGAAGA
+
F,,:FFFFFF::FFFFFFFFFFFFFFFFFFFFFFFFFFFFFFFFF
@FS10000125:23:BPA73012-1407:1:1101:9700:1090 1:N:0:1
GGGATTGAACTTCGTCGAGTACGCTCAAGATGAAAGATCGGAAGA
+
FFFFFFFFFF,:FFFFFFFFFFFFFFFFFFFFFFFFFFFFFFFFF
@FS10000125:23:BPA73012-1407:1:1101:10010:1090 1:N:0:1
GGGGGTAAACTTCGTCGAGTACGCTCAAAGGTAAAGATCGGAAGA
+
FFFFFFFFFF,,FFFFFFFFFFFFFFF,FFFFFFFFFFFFFF:FF
@FS10000125:23:BPA73012-1407:1:1101:10850:1090 1:N:0:1
GGGGTTGAACTTCGTCGAGTACGCTCAACTGTTCAGATCGGAAGA
+
FFFFFFFFFF,::FFFFFFFFFFFFFFFFFFFFFFFFFFFFFFFF
@FS10000125:23:BPA73012-1407:1:1101:11130:1090 1:N:0:1
GGGGGTAAACTTCGTCGAGTACGCTCAAGGGATAAGATCGGAAGA
+
FFFFFFFFFF::FFFFFFFFFFFFFFFFFFFFFFFFFFFFFF:FF
@FS10000125:23:BPA73012-1407:1:1101:11170:1090 1:N:0:1
GGGGTTTAACTTCGTCGAGTACGCTCAATAATGAAGATCGGAAGA
+
FFFFFFFFFF::FFFFFFFFFFFFFFF:FFFFFFFFFFFFFFFFF
@FS10000125:23:BPA73012-1407:1:1101:11210:1090 1:N:0:1
GGGGGTCAATTTCGTCGAGTACGCTCAAAGAGCAAGATCGGAAGA
+
FFFF,FFFFF:FFFFFFFFFFFFFFFFFFFFFFFFFFFFFFFFFF
@FS10000125:23:BPA73012-1407:1:1101:11260:1090 1:N:0:1
GGGGCGAAACTTCGTCGAGTACGCTCAAGAATGGAGATCGGAAGA
+
FFFFFFFFFF,,FFFFFFFFFFFFFFFFFFFFFFFFFFFFFFFFF
@FS10000125:23:BPA73012-1407:1:1101:11370:1090 1:N:0:1
GGGGGGTAACTTCGTCGAGTACGCTCAAATATCAAGATCGGAAGA
+
F,,FFFFFFF,,FFFFFFFFFFFFFFF:FFFFFFFFFFFFFFFFF
@FS10000125:23:BPA73012-1407:1:1101:11380:1090 1:N:0:1
GGGGTGTAACTTCGTCGAGTACGCTCAAATAGCAAGATCGGAAGA
+
FFFFFFFFFF,,FFFFFFFFFFFFFFF:FFFFFFFFFFFFFFFFF
@FS10000125:23:BPA73012-1407:1:1101:11820:1090 1:N:0:1
GGGGGTTAACTTCGTCGAGTACGCTCAAATGTTGAGATCGGAAGA
+
FFFFFFFFFF,,FFFFFFFFFFFFFFF,FFFFFFFFFFFFFF:FF
@FS10000125:23:BPA73012-1407:1:1101:12020:1090 1:N:0:1
GGGCGCCATCTTCGTCGAGTACGCTCAATGCAGTAGATCGGAAGA
+
FFF:FFFFFF,,FFFFFFFFFFFFFFF,FFFFFFFFF:FFFFFFF
@FS10000125:23:BPA73012-1407:1:1101:12450:1090 1:N:0:1
GGGGTGCAACTTCGTCGAGTACGCTCAAATTCCTAGATCGGAAGA
+
FF:,FFFFFFFFFFFFFFFFFFFFFFFF::::,:FFFFFFFFFFF
@FS10000125:23:BPA73012-1407:1:1101:13360:1090 1:N:0:1
GGGGTCTAACTTCGTCGAGTACGCTCAAATAAAGAGATCGGAAGA
+
FFFFFFFFFF:,FFFFFFFFFFFFFFF:FFFFFFFFFFFFFF:FF
@FS10000125:23:BPA73012-1407:1:1101:13540:1090 1:N:0:1
GGGGAGCAAACTTCGTCGAGTACGCTCAACACCCCAGATCGGAAG
+
FFFFFFFFFFF,FFF:FFF,FFFFF,FFFFFF:FFFFFFFFFFFF
@FS10000125:23:BPA73012-1407:1:1101:13600:1090 1:N:0:1
GGGGTTTAACTTCGTCGAGTACGCTCAAGAATTAAGATCGGAAGA
+
FF:FFFFFFF,,FFFFFFFFFFFFFFFFFFFFFFFFFFFFFF:FF
@FS10000125:23:BPA73012-1407:1:1101:13820:1090 1:N:0:1
GGGTGCTAAATTCGTCGAGTACGCTCAACGGTGTAGATCGGAAGA
+
FFF,:FFFFF:FFFFFFFFFFFFFFFFFFFFFFFFFFFFFFFFFF
@FS10000125:23:BPA73012-1407:1:1101:13960:1090 1:N:0:1
GGGCGGTAACTTCGTCGAGTACGCTCAAGACTATAGATCGGAAGA
+
FF:F:FFFFF::FFFFFFFFFFFFFFFFFFFFFFFFFFFFFFFFF
@FS10000125:23:BPA73012-1407:1:1101:14400:1090 1:N:0:1
GGGGTTAAACTCCGTCGAGTACGCTCAATACTAAAGATCGGAAGA
+
FF,FFFFFFF:FFFFFFFFFFFFFFFF:FFFFFFFFFFFFFFFFF
@FS10000125:23:BPA73012-1407:1:1101:15720:1090 1:N:0:1
GGGGATAACTTCGTCGAGTACGCTCAACCATTGAGATCGGAAGAG
+
FFFFFFFFFF,FF:FFFF:FFFFFFFF:FFFFFFFF:FFF:FFFF
@FS10000125:23:BPA73012-1407:1:1101:1510:1100 1:N:0:1
GGGGACTAACTTCGTCGAGTACGCTCAAATTAAAAGATCGGAAGA
+
FF:FFFFFFFF:FFFFFFFFFFFFFFF:FFFFFFFFFFFFF:FFF
@FS10000125:23:BPA73012-1407:1:1101:1550:1100 1:N:0:1
GGGGCACAACTTCGTCGAGTACGCTCAATTGAAGAGATCGGAAGA
+
F::FFF,FFFFFFFFFFFFFFFFFFFFF:F,,,,FFFFFFF:FFF
@FS10000125:23:BPA73012-1407:1:1101:1850:1100 1:N:0:1
GGGCGGGAACTTCGTCGAGTACGCTCAAATACTAAGATCGGAAGA
+
FFFFFFFFFFF:FFFFFFFFFFFFFFFFFFFFFFFFFFFFFFFFF
@FS10000125:23:BPA73012-1407:1:1101:2220:1100 1:N:0:1
GGGGTAAAACTTCGTCGAGTACGCTCAACGGAACAGATCGGAAGA
+
FFFFFFFFFFF:FFFFFFFFFFFFFFFFFFFFFFFFFFFFFFFFF
@FS10000125:23:BPA73012-1407:1:1101:2420:1100 1:N:0:1
GGGGTAGAACTTCGTCGAGTACGCTCAATCCAACAGATCGGAAGA
+
FFFFFFFFFF,,FFFFFFFFFFFFFFF,FFFFFFFFFFFFFF:FF
@FS10000125:23:BPA73012-1407:1:1101:2830:1100 1:N:0:1
GGGAACGAACTTCGTCGAGTACGCTCAAGTGATGAGATCGGAAGA
+
F,:,FFFFFF:::FFFFFFFFFFFFFFFFFFFFFFFFFFFFFFFF
@FS10000125:23:BPA73012-1407:1:1101:2980:1100 1:N:0:1
GGGGTAAAACTTCGTCGAGTACGCTCAAAGACATAGATCGGAAGA
+
FFFFFFFFFF,,:FFFFFFFFFFFFFF:FFFFFFFFFFFFFFFFF
@FS10000125:23:BPA73012-1407:1:1101:3200:1100 1:N:0:1
GGGCAATAACTTCGTCGAGTACGCTCAATAAATCAGATCGGAAGA
+
FFF:FF:FFF::FFFFFFFFFFFFFFF,FFFFFFFFFFFFFFFFF
@FS10000125:23:BPA73012-1407:1:1101:3440:1100 1:N:0:1
GGCGTCGAACTTCGTCGAGTACGCTCAATCGCGGAGATCGGTTGA
+
:FFF,F:FFF:,:FFFFF:FFFFFFFF,FFFFFFF,FFFF,:,FF
@FS10000125:23:BPA73012-1407:1:1101:3530:1100 1:N:0:1
GGGTCTAAACTTCGTCGAGTACGCTCAAGAATAAAGATCGGAAGA
+
FFFFFFFFFF:,FFFFFFFFFFFFFFFFFFFFFFFFFFFFFF:FF
@FS10000125:23:BPA73012-1407:1:1101:3670:1100 1:N:0:1
GGGCGTCAACTTCGTCGAGTACGCTCAACGTGTCAGATCGGAAGA
+
F:,:FFFFFFF:FFFFFFFFFFFFFFFFFFFFFFFFFFFFFFFFF
@FS10000125:23:BPA73012-1407:1:1101:4630:1100 1:N:0:1
GATGAACAACTTCGTCGAGTACGCTCAATTATAAAGATCGGAAGA
+
,,F,:FFFFFFFFFFFFFFFFFFFFFFFFFFF:FFFFFFFFFFFF
@FS10000125:23:BPA73012-1407:1:1101:4930:1100 1:N:0:1
GGGGAAAAACTTCGTCGAGTACGCTCAATAAACCAGATCGGAAGA
+
FF:FFFFFFF,,FFFFFFFFFFFFFFF,FFFFFFFFFFFFFFFFF
@FS10000125:23:BPA73012-1407:1:1101:5040:1100 1:N:0:1
GGGCAAAAACTTCGTCGAGTACGCTCAAGCACTAAGATCGGAAGA
+
F:,:FFFFFF,,FFFFFFFFFFFFFFFFFFFFFFFFFFFFFFFFF
@FS10000125:23:BPA73012-1407:1:1101:6190:1100 1:N:0:1
GGGCAGTAACTTCGTCGAGTACGCTCAATTGACGAGATCGGAAGA
+
F,,,FFFFFF:,FFFFFFFFFFFFFFF:FFFFFFFFFFFFFFFFF
@FS10000125:23:BPA73012-1407:1:1101:6290:1100 1:N:0:1
GGGGGGAGAACTTCGTCGAGTACGCTCAATATTTCAGATCGGAAG
+
FFFF,::FFFF,:FFFFFF:FFFFF,FFF:FFFFFFFFFFFFFFF
@FS10000125:23:BPA73012-1407:1:1101:6480:1100 1:N:0:1
GGGGGGAAACTTCGTCGAGTACGCTCAAACCGATAGATCGGAAGA
+
FFFFFFFFFF::FFFFFFFFFFFFFFFFFFFFFFFFFFFFFFFFF
@FS10000125:23:BPA73012-1407:1:1101:6800:1100 1:N:0:1
GGGCGGTAACTTCGTCGAGTACGCTCAATTGATTAGATCGGAAGA
+
FFF:FFFFFF::FFFFFFFFFFFFFFF,FFFFFFFFFFFFFFFFF
@FS10000125:23:BPA73012-1407:1:1101:7250:1100 1:N:0:1
GGGAGCTCTAACTTCGTCGAGTACGCTCAATTCTTTAGATCGGAA
+
FFF,:FFFF,FF:,FFF,FFFF,FFFF,FF,,FF,:FFFF,FFFF
@FS10000125:23:BPA73012-1407:1:1101:7350:1100 1:N:0:1
GGGAAGGAACTTCGTCGAGTACGCTCAATATTCAAGATCGGAAGA
+
F,,:FFFFFF::FFFFFFFFFFFFFFF:FFFFFFFFFFFFFFFFF
@FS10000125:23:BPA73012-1407:1:1101:7440:1100 1:N:0:1
GGGATGTAACTTCGTCGAGTACGCTCAAGATATCAGATCGGAAGA
+
FFFFFFFFFF::FFFFFFFFFFFFFFFFFFFFFFFFFFFFFFFFF
@FS10000125:23:BPA73012-1407:1:1101:7770:1100 1:N:0:1
GGGCGGCAACTTCGTCGAGTACGCTCAAAAAGACAGATCGGAAGA
+
FFF:FFFFFF:,FFFFFFFFFFFFFFF:FFFFFFFFFFFFFFFFF
@FS10000125:23:BPA73012-1407:1:1101:8250:1100 1:N:0:1
GGGGTATAACTTCGTCGAGTACGCTCAAATGGTTAGATCGGAAGA
+
FF,FFFFFFF::FFFFFFFFFFFFFFF:FFFFFFFFFFFFFFFFF
@FS10000125:23:BPA73012-1407:1:1101:8410:1100 1:N:0:1
GGGCCATAACTTCGTCGAGTACGCTCAACGAGTTAGATCGGAAGA
+
F,FFFF:FF:F::FFFFFFFFFFFFFFFF:FFFFFFF:FFFFFFF
@FS10000125:23:BPA73012-1407:1:1101:8580:1100 1:N:0:1
GGGAGGCAACTTCGTCGAGTACGCTCAAAAGTACAGATCGTAAGA
+
FFF:FFFFFF::FFFFFFFFFFFFFFF:FFFFFFFFFFFF,FFFF
@FS10000125:23:BPA73012-1407:1:1101:8840:1100 1:N:0:1
GGGGGTAAAAACTTCGTCGAGTACGCTCAATGGGAAAGATCGGAA
+
FFFFFFFFFFFF::FFF:FFFF:FFFF:FFFFFFFFFFFF,FFFF
@FS10000125:23:BPA73012-1407:1:1101:9250:1100 1:N:0:1
GGGGGGTAATCCCCCCATGAAACTTCGTCGAGTACGCTCAAGAAA
+
FFFFFFFFFFFFFFFFF:FFFFFFFFF:FFFFFFFF,,FF:FFFF
@FS10000125:23:BPA73012-1407:1:1101:9890:1100 1:N:0:1
GGGGCGCAACTTCGTCGAGTACGCTCAATGTGTCAGATCGGAAGA
+
FFFFFFFFFFF:FFFFFFFFFFFFFFF:FFFFFFFFFFFFFFFFF
@FS10000125:23:BPA73012-1407:1:1101:10200:1100 1:N:0:1
GGGGCTCCAACTTCGTCGAGTACGCTCAAATAACCAGATCGGAAG
+
F,,F:FFFFFF,FFF:FFF:FFFFF:FFFFFFFFFFFFFFFFFFF
@FS10000125:23:BPA73012-1407:1:1101:10580:1100 1:N:0:1
GGGCGCCAACTTCGTCGAGTACGCTCAAATCAAGAGATCGGAAGA
+
FFFF,FFFFF,,FFFFFFFFFFFFFFF:FFFFFFFFFFFFFF:FF
@FS10000125:23:BPA73012-1407:1:1101:10620:1100 1:N:0:1
GGGCTGCAACTTCGTCGAGTACGCTCAACGGTGGAGATCGGAAGA
+
FFFFFFFFFF,::FFFFFFFFFFFFFFFFFFFFFFFFFFFFFFFF
@FS10000125:23:BPA73012-1407:1:1101:10700:1100 1:N:0:1
GGGGAACTTCGTCGAGTACGCTCAATCATTCAGATCGGAAGAGCA
+
FFFFF:F:FFF:FFFFFF,,FFFFFFFFFFFFFFF,FFFFFFF,F
@FS10000125:23:BPA73012-1407:1:1101:11300:1100 1:N:0:1
GGGGTTGAACTTCGTCGAGTACGCTCAAAGATGTAGATCGGAAGA
+
FFFFF,,FFF,,FFFFFFFFFFFFFFFFF:FFFFFFFFFFFFFFF
@FS10000125:23:BPA73012-1407:1:1101:11850:1100 1:N:0:1
GGGGCTCATCTTCGTCGAGTACGCTCAATGCGGGAGATCGGAAGA
+
F:,FFFFFFF,,FFFFFFFFFFFFFFF:FFFFFFFFF,FFFFFFF
@FS10000125:23:BPA73012-1407:1:1101:12010:1100 1:N:0:1
GGGCGCCATCTTCGTCGAGTACGCTCAATGCAGTAGATCGGAAGA
+
F:,FFFFFFF,,FFFFFFFFFFFFFFF,FFFFFFFFFFFFFFFFF
@FS10000125:23:BPA73012-1407:1:1101:12020:1100 1:N:0:1
GGGGGACAACTTCGTCCCTTACGCTCAACTTCATAGATCGGAAGA
+
FFFFFFFFFF,:FFFFF,:FFFFFFFFFFFFFFFFFF:FFFFFFF
@FS10000125:23:BPA73012-1407:1:1101:13760:1100 1:N:0:1
GGGGAATAACTTCGTCGAGTACGCTCAAGATAACAGATCGGAAGA
+
FF:FFFFFFF,,FFFFFFFFFFFFFFF:FFFFFFFFFFFFFF:FF
@FS10000125:23:BPA73012-1407:1:1101:13970:1100 1:N:0:1
GGGGTGAAACTTCGTCGAGTACGCTCAAAATTACAGATCGGAAGA
+
FFFFFFFFFF,:FFFFFFFFFFFFFFFFFFFFFFFFFFFFFFFFF
@FS10000125:23:BPA73012-1407:1:1101:14160:1100 1:N:0:1
GGGCTCAAACTTCGTCGAGTACGCTCAAGCATCAAGATCGGAAGA
+
FFF:FFFFFF,,FFFFFFFFFFFFFFFFFFFFFFFFFFFFFFFFF
@FS10000125:23:BPA73012-1407:1:1101:14330:1100 1:N:0:1
GGGGCCCAACTTCGTCGAGTACGCTCAAAAGAACAGATCGGAAGA
+
FFFFFF:FFFFFFFFFFFFFFFFFFFFFFFFFFFFFF,FFFFFFF
@FS10000125:23:BPA73012-1407:1:1101:14390:1100 1:N:0:1
GGGAACTAACTTCGTCGAGTACGCTCAACCCGGTAGATCGGAAGA
+
F,,:FFFFFF:FFFFFFFFFFFFFFFFFFFFFFFFFFFFFFFFFF
@FS10000125:23:BPA73012-1407:1:1101:14490:1100 1:N:0:1
GGGATAGAACTTCGTCGAGTACGCTCAATTTGAAAGATCGGAAGA
+
F::FFFFFFFFF:FF:FFFFF,:FFF:FFFF:FFFFF,FFFFFFF
@FS10000125:23:BPA73012-1407:1:1101:14800:1100 1:N:0:1
GGGCTAGAACTTCGTCGAGTACGCTCAACTTTCAAGATCGGAAGA
+
F,,FFFFF:F::::FFFFFFFF:FFFFFFFFFFFF:,,FF,,:F,
@FS10000125:23:BPA73012-1407:1:1101:15840:1100 1:N:0:1
GGGGTTTAACTTCGTCGAGTACGCTCAAACGAAAAGATCGGAAGA
+
FFFF:FFFFF:,FFFFFF:FFFFFFFFFF:FFFFFFFFFFFFFFF
@FS10000125:23:BPA73012-1407:1:1101:15990:1100 1:N:0:1
GATGCTGAACTTCGTCGAGTACGCTCAAGTGAGAAGATCGGAAGA
+
:,F,:F,F:F,:F:FFF:,FF:,FFFF:FFF:FF:,,FF:,,,,,
@FS10000125:23:BPA73012-1407:1:1101:16100:1100 1:N:0:1
GGGTCAGAACTTCGTCGAGTACGCTCAAAACTGGAGATCGGAAGA
+
FFFFFFFFFF:,FFFFFFFFFFFFFFFFFFFFFFFFFFFFFFFFF
@FS10000125:23:BPA73012-1407:1:1101:16480:1100 1:N:0:1
GGGCGGAAACTTCGTCGAGTACGCTCAAGTTTATAGATCGGAAGA
+
FFF:FFFFFF::FFFFFFFFFFFFFFFFFFFFFFFFFFFFFFFFF
@FS10000125:23:BPA73012-1407:1:1101:1670:1110 1:N:0:1
GGGGTCTAACTTCGTCGAGTACGCTCAAGTTTCAAGATCGGAAGA
+
FF,FFFF,F,,:,,,,,F,:F,,F,,,F:::FFFF,F:F,FFF:F
@FS10000125:23:BPA73012-1407:1:1101:1760:1110 1:N:0:1
GGGGGATAACTTCGTCGAGTACGCTCAAACCCTGAGATCGGAAGA
+
FF:FFFFFFF::FFFFFFFFFFFFFFFFFFFFFFFFFFFFFFFFF
@FS10000125:23:BPA73012-1407:1:1101:1900:1110 1:N:0:1
GGGCGCTAACCTCGTCGAGTACGCTCAACCGCCAAGATCGGAAGA
+
FFFFFFFFFFFFFFFFFFFFFFFFFFFFFF:FFFFFFFFFFFFFF
@FS10000125:23:BPA73012-1407:1:1101:2000:1110 1:N:0:1
GGGGGCCAACTTCGTCGAGTACGCTCAATCGAGGAGATCGGAAGA
+
F:,FFFFFFFF:FFFFFFFFFFFFFFF:FFFFFFFFFFFFFFFFF
@FS10000125:23:BPA73012-1407:1:1101:2690:1110 1:N:0:1
GGGGGGAAACTTCGTCGAGTACGCTCAAATGGTCAGATCGGAAGA
+
F,,FFFFFFF:,FFFFFFFFFFFFFFFFFFFFFFFFFFFFFFFF:
@FS10000125:23:BPA73012-1407:1:1101:3390:1110 1:N:0:1
GATACGTAACTTCGTCGAGTACGCTCAAGACAACAGATCGGAAGA
+
:,F,F,FFFFFF:,FFF:FFF:,FFFF,FFFFFFFFFFFF,,:::
@FS10000125:23:BPA73012-1407:1:1101:3900:1110 1:N:0:1
GGGCGCCAACTTCGTCGAGTACGCTCAAACACACAGATCGGAAGA
+
FFF:FFFFFFF:FFFFFFFFFFFFFFFFFFFFFFFFFFFFFFFFF
@FS10000125:23:BPA73012-1407:1:1101:4090:1110 1:N:0:1
GGGGGGGAACTTCGTCGAGTTCGCTCAAGTTTGAAGATCGGAAGA
+
F,,FF::FFF::FFFFFFFFFFFFFFFFFFFFFFFFFFFFFFFFF
@FS10000125:23:BPA73012-1407:1:1101:4960:1110 1:N:0:1
GGGGAGCAACTTCGTCGAGTACGCTCAAAGTCTAAGATCGGAAGA
+
F:,FFFFFFF::FFFFFFFFFFFFFFF:FFFFFFFFFFFFFFFFF
@FS10000125:23:BPA73012-1407:1:1101:5030:1110 1:N:0:1
GTTGTCTAACTTCGTCGAGTACGCTCAAATCTATTGATCGGAAGA
+
,,F::,:,F:FF,,F,:F,FF,,FF:,FFFFF,F,,F,:::::,:
@FS10000125:23:BPA73012-1407:1:1101:5040:1110 1:N:0:1
GGGGTTAACTTCGTCGAGTACGCTCAACTATATAGATCGGAAGAG
+
FF,FFFFFFF::F:FFFF:FFFFFFFF:FFFFFFFF:FFF,FFFF
@FS10000125:23:BPA73012-1407:1:1101:5690:1110 1:N:0:1
GGGCACGAACTTCGTCGAGTACGCTCAAGGTAAAAGATCGGAAGA
+
FF:FFFFFFF::FFFFFFFFFFFFFFFFFFFFFFFFFFFFFFFFF
@FS10000125:23:BPA73012-1407:1:1101:5940:1110 1:N:0:1
GGGACTTCGTCGAGTACGCTCAAGTTCTCAGATCGGAAGAGCACA
+
FFFFFFFFFFFFFFFFFF:FFFFFF,FFFFFFFFFFFFFFF,F,:
@FS10000125:23:BPA73012-1407:1:1101:6610:1110 1:N:0:1
GGGCAAACTTCGTCGAGTACGCTCAACGGTAAAGATCGGAAGAGC
+
FFFFFFFFFFFF,FFFF,FFFF,FFFFFFFFFFFF:,FFFFFFF:
@FS10000125:23:BPA73012-1407:1:1101:6840:1110 1:N:0:1
GGGCGACAACTTCGTCGAGTACGCTCAACACTCCAGATCGGAAGA
+
FFFFFFFFFFF:FFFFFFFFFFFFFFFFFFFFFFFFFFFFFFFFF
@FS10000125:23:BPA73012-1407:1:1101:7140:1110 1:N:0:1
GGGTCGCAACTTCGTCGAGTACGCTCAATAGTGTAGATCGGAAGA
+
FFFFF,FFFFF:FFFFFFFFFFFFFFF:FFFFFFFFFFFFFFFFF
@FS10000125:23:BPA73012-1407:1:1101:7800:1110 1:N:0:1
GGGCGTTAACTTCGTCGAGTACGCTCAACCTTACAGATCGGAAGA
+
FFF:FFFFFFFFFFFFFFFFFFFFFFFFFFFFFFFFFFFFFFFFF
@FS10000125:23:BPA73012-1407:1:1101:8020:1110 1:N:0:1
GGGTAACAACTTCGTCGAGTACGCTCAAGCAGAGAGATCGGAAGA
+
FFFFFFFFFF:,FFFFFFFFFFFFFFFFFFFFFFFFFFFFFFFFF
@FS10000125:23:BPA73012-1407:1:1101:8290:1110 1:N:0:1
GGGGACTAACTTCGTCGAGTACGCTCAATCAGTAAGATCGGAAGA
+
F,,FFFFFFFFFFFFFFFFFFFFFFFFFFFFFFFFFFFFFFFFFF
@FS10000125:23:BPA73012-1407:1:1101:8900:1110 1:N:0:1
GGGCCCTAACTTCGTCGAGTACGCTCAAGAGTCCAGATCGGAAGA
+
FFFFFFFFFFFFFFFFFFFFFFFFFFFFFFFFFFFFF,FFFFFFF
@FS10000125:23:BPA73012-1407:1:1101:9630:1110 1:N:0:1
GTTCCAAAACTTCGTCGAGTACGCTCAATAAAGAAGATCGGAAGA
+
,:,,FFFFFFFFFFFFFFFFFF,FFFFFFFFFFFFFFFFFF::FF
@FS10000125:23:BPA73012-1407:1:1101:9860:1110 1:N:0:1
GGGCAGAAACTTCGTCGAGTACGCTCAATGATATAGATCGGAAGA
+
FFF:FFFFFF::FFFFFFFFFFFFFFF,FFFFFFFFFFFFFFFFF
@FS10000125:23:BPA73012-1407:1:1101:10180:1110 1:N:0:1
GGGGCGGCAACTTCGTCGAGTACGCTCAAAATGATAGATCGGAAG
+
FFFFFFFFFF:,:FF,FFFFFFFFF,FFFFFFFFFFFFFFFFFFF
@FS10000125:23:BPA73012-1407:1:1101:10600:1110 1:N:0:1
GGGGCTCGAACTTCGTGGAGTACGCTCAATACCTAAGATCGGAAG
+
FFFFFFFFFF:,,FFFFFFFFFFFF,FFFFFFFFFFFFFFFFFFF
@FS10000125:23:BPA73012-1407:1:1101:10660:1110 1:N:0:1
GGGCAAGAACTTCGTCGAGTACGCTCAAGATTATAGATCGGAAGA
+
FFF:FFFFFF,,FFFFFFFFFFFFFFFFFFFFFFFFFFFFFFFFF
@FS10000125:23:BPA73012-1407:1:1101:11550:1110 1:N:0:1
GATGCGCAACTTCGTCGAGTACGCTCAATGCGAGAGATCGGAAGA
+
,,F:F,FFFF::FFFFF:FFFF:FFFFFFFFFFFFFFFFF:,:F,
@FS10000125:23:BPA73012-1407:1:1101:11860:1110 1:N:0:1
GGGGGAAAACTTCGTCGAGTACGCTCAAGTTCCTAGATCGGAAGA
+
FFFFFFFFFF::FFFF:FFFFFFFFFFFFFFFFFFFF,FFFFFFF
@FS10000125:23:BPA73012-1407:1:1101:13070:1110 1:N:0:1
GATGCACAACTTCGTCGAGTACGCTCAACCCGTGAGATCGGAAGA
+
,,F,FFFFFFFFFFFFFFFFFFFFFFFFFFFFFFFFFFFFF:FF:
@FS10000125:23:BPA73012-1407:1:1101:13780:1110 1:N:0:1
GGGGCTCTTCCGGTCAGGGTGTCAACTTCGTCGAGTAGGCTCAAT
+
FFFFF:F,:F,::,F,FFF,FFF,:,F,F:FFFFF:FF:F,,,F,
@FS10000125:23:BPA73012-1407:1:1101:14180:1110 1:N:0:1
GGGGCACAACTTCGTCGAGTACGCTCAATCCGAAAGATCGGAAGA
+
FFFFFFFFFFFFFFFFFFFFFFFFFFFFFFFFFFFFF:FFFFFFF
@FS10000125:23:BPA73012-1407:1:1101:14700:1110 1:N:0:1
GGGACGTATCTTCGTCGAGTACGCTCAAAACAAAAGATCGGAAGA
+
FFFFFFFFFF::FFFFFFFFFFFFFFF:FFFFFFFFFFFFFFFFF
@FS10000125:23:BPA73012-1407:1:1101:14720:1110 1:N:0:1
GATGCCGATCTTCGTCGAGTACGCTCAAGGGAATAGATCGGAAGA
+
:,::F:,FFFFFF:FFFF:FFF,FFFF,F::FFFF:FFFF,,:F,
@FS10000125:23:BPA73012-1407:1:1101:14740:1110 1:N:0:1
GGGGGTTTAACTTCGTCGAGTACGCTCAAGATCGAAGATCGGAAG
+
FFFFFFFFFFF,:FF:FFFFFFFFF,FFFFFFFFFFFFFFFFFFF
@FS10000125:23:BPA73012-1407:1:1101:15020:1110 1:N:0:1
GGGGGAAAACTTTCGAGTACGCTCAAACATCCTAGATCGGAAGAG
+
FFFFFFFFFF:,:FFFF,FFFF,FFFF,FFFFFFFF:FFF:FFFF
@FS10000125:23:BPA73012-1407:1:1101:15290:1110 1:N:0:1
GGGGCAAAACTTCGTCGAGTACGCTCAATCTAGTAGATCGGAAGA
+
FFFFFFFFFF:FFFFFFFFFFFFFFFFFFFFFFFFFF,FFFFFFF
@FS10000125:23:BPA73012-1407:1:1101:15310:1110 1:N:0:1
GATGATAAACTTCGTCGAGTACGCTCAAGACTAGAGATCGGAAGA
+
,,:,,FFFFFFFF:FFF::FF::FFFF::FFFFFF:FFFFF,F:,
@FS10000125:23:BPA73012-1407:1:1101:15480:1110 1:N:0:1
GGGGATTAACTTCGTCGAGTACGCTCAATCGAAAAGATCGGAAGA
+
F,,FFFFFFF::FFFFFFFFFFFFFFFFFFFFFFFFFFFFFFFFF
@FS10000125:23:BPA73012-1407:1:1101:16260:1110 1:N:0:1
GGGCGCCAACTTCGTCGAGTACGCTCAAGATGGCAGATCGGAAGA
+
FFFFFFFFFF,:FFFFFFFFFFFFFFFFFFFFFFFFFFFFFFFFF
@FS10000125:23:BPA73012-1407:1:1101:1000:1120 1:N:0:1
GGGGCCGGAACTTCGTCGAGTACGCTCAAATTTGGAGATCGGAAG
+
FFFFFFFFFFFFFFF:FFFFFFFFF:FFFFFFFFFFFFFFFFFFF
@FS10000125:23:BPA73012-1407:1:1101:1370:1120 1:N:0:1
GGGCTGCAACTTCGTCGAGTACGCTCAAAAAATAAGATCGGAAGA
+
FFFFFFFFFFF:FFFFFFFFFFFFFFF:FFFFFFFFFFFFFFFFF
@FS10000125:23:BPA73012-1407:1:1101:1710:1120 1:N:0:1
GGGAGGTAACTTCGTCGAGTACGCTCAAGGTAAAAGATCGGAAGA
+
FF:FFFFFFF::FFFFFFFFFFFFFFFFFFFFFFFFFFFFFFFF,
@FS10000125:23:BPA73012-1407:1:1101:2400:1120 1:N:0:1
GGGGATCAACTTCGTCGAGTACGCTCAATCTTTATGATCGGAAAA
+
FF:F,,FFFF:,FFFFFFFFFFFFFFFF,,F,,:,,,,F,F:F,,
@FS10000125:23:BPA73012-1407:1:1101:2510:1120 1:N:0:1
GGGGAATAACTTCGTCGAGTACGCTCAATACCGGAGATCGGAAGA
+
FF:FFFFFFF:,FFFFFFFFFFFFFFF:FFFFFFFFFFFFFFFFF
@FS10000125:23:BPA73012-1407:1:1101:2570:1120 1:N:0:1
GGGCGACAACTTCGTCGAGTACGCTCAAAAGAATAGATCGGAAGA
+
FFFFFFFFFF,,FFFFFFFFFFFFFFF,FFFFFFFFFFFFFFFFF
@FS10000125:23:BPA73012-1407:1:1101:3000:1120 1:N:0:1
GGGGCTCAACTTCGTCGAGTACGCTCAAAGTACCAGATCGGAAGA
+
F,,FFFFFFFF:FFFFFFFFFFFFFFF:FFFFFFFFFFFFFFFFF
@FS10000125:23:BPA73012-1407:1:1101:3400:1120 1:N:0:1
GGGCTAGAACTTCGTCGAGTACGCTCAACATTTTAGATCGGAAGA
+
FFFFFFFFFF::FFFFFFFFFFFFFFFFFFFFFFFFFFFFFFFFF
@FS10000125:23:BPA73012-1407:1:1101:4440:1120 1:N:0:1
GGGGCTGAAATTCGTTGAGTACGCTCAATTAAAAAGATCGGAAGA
+
F:,FFFFFFFFFFFF:FFFFFFFFFFF:FFFFFFFFFFFFFFFFF
@FS10000125:23:BPA73012-1407:1:1101:4780:1120 1:N:0:1
GGGCCAAAACTTCGTCGAGTACGCTCAAGACTTTAGATCGGAAGA
+
FFFFFFFFFF::FFFFFFFFFFFFFFFFFFFFFFFFFFFFFFFFF
@FS10000125:23:BPA73012-1407:1:1101:5410:1120 1:N:0:1
GGGGGGGGAACTTCGTCGAGTACGCTCAACATTGAAGATCGGAAG
+
F,,FFFFFFF:F:FF:FFFFFFFFF:FFFFFFFFFFFFFFFFFFF
@FS10000125:23:BPA73012-1407:1:1101:5500:1120 1:N:0:1
GGGGCCTAACTTCGTCGAGTACGCTCAAGCTGGAAGATCGGAAGA
+
FFFFFFFFFFF:FFFFFFFFFFFFFFFFFFFFFFFFFFFFFFFFF
@FS10000125:23:BPA73012-1407:1:1101:5680:1120 1:N:0:1
GGGGGATAACTTCGTCGAGTACGCTCAAGGAATGAGATCGGAAGA
+
FFFFFFFFFF::FFFFFFFFFFFFFFFFFFFFFFFFFFFFFFFFF
@FS10000125:23:BPA73012-1407:1:1101:6010:1120 1:N:0:1
GGGGACAAACTTCGTCGAGTACGCTCAAGGGAGGAGATCGGAAGA
+
F:,FFFFFFF:,FFFFFFFFFFFFFFFFFFFFFFFFFFFFFFFFF
@FS10000125:23:BPA73012-1407:1:1101:6120:1120 1:N:0:1
GGGCATCAACTTCGTCGAGTACGCTCAAACCAAGAGATCGGAAGA
+
F:::FF,FFFFFFFFFFFFFFFFF:FF:F,,,F,FFFFFFFFFFF
@FS10000125:23:BPA73012-1407:1:1101:6130:1120 1:N:0:1
GGGGCAGAACTTCGTCGAGTACGCTCAATGGACCAGATCGGAAGA
+
F::FFFFFFF::FFFFFFFFFFFFFFF:FFFFFFFFFFFFFFFFF
@FS10000125:23:BPA73012-1407:1:1101:6520:1120 1:N:0:1
GGGCACAAACTTCGTGGAGTACGCTCAACCATGAAGATCGGAAGA
+
F:,:FFFFFF:,FFFFFFFFFFFFFFFFFFFFFFFFFFFFFFFFF
@FS10000125:23:BPA73012-1407:1:1101:6670:1120 1:N:0:1
GGGGGGGAACTTCGTCGAGTACGCTCAATGAGAGAGATCGGAAGA
+
F,,FF:FFFF::FFFFFFFFFFFFFFFFFFFFFFFFFFFFFFFFF
@FS10000125:23:BPA73012-1407:1:1101:6860:1120 1:N:0:1
GGGTGACAACTTCGTCGAGTACGCTCAATGTCAGAGATCGGAAGA
+
FFFFFFFFFF::FFFFFFFFFFFFFFF:FFFFFFFFFFFFFFFFF
@FS10000125:23:BPA73012-1407:1:1101:7260:1120 1:N:0:1
GGGGCATAACTTCGTCGAGTACGCTCAATACGTGAGATCGGAAGA
+
FFFFFFFFFF::FFFFFFFFFFFFFFF:FFFFFFFFFFFFFFFFF
@FS10000125:23:BPA73012-1407:1:1101:8310:1120 1:N:0:1
GTTGAGAAACTTCGTCGAGTACGCTCAATACCTTAGATCGGAAGA
+
,,,,FFFFFFFFF:FFFFFFFF:FFFFFFFFFFFFF:FFF:F,F:
@FS10000125:23:BPA73012-1407:1:1101:8640:1120 1:N:0:1
GGGAGGTAACTTCGTCGAGTACGCTCAATATTATAGATCGGAAGA
+
F::FFFFFFF::FFFFFFFFFFFFFFF:FFFFFFFFFFFFFFFFF
@FS10000125:23:BPA73012-1407:1:1101:8660:1120 1:N:0:1
GGGGCAGAAACTTCGTCGAGTACGCTCAAACCTCAAGATCGGAAG
+
FFFFFFFFFF:::FF:FFFFFFFFF,FFFFFFFFFFFFFFFFFFF
@FS10000125:23:BPA73012-1407:1:1101:9820:1120 1:N:0:1
GGGCTTAAACTTCGTCGAGTACGCTCAAGTGTAAAGATCGGAAGA
+
FFF:FFFFFF:,FFFFFFFFFFFFFFFFFFFFFFFFFFFFFFFFF
@FS10000125:23:BPA73012-1407:1:1101:10340:1120 1:N:0:1
GGGGGTCAACTTCGTCGAGTACGCTCAAATCAAGAGATCGGAAGA
+
FFFFFFFFFF,,FFFFFFFFFFFFFFF:FFFFFFFFFFFFFFFFF
@FS10000125:23:BPA73012-1407:1:1101:11040:1120 1:N:0:1
GGGGTTTAACTTCGTCGAGTACGCTCAATCCGGGAGATCGGAAGA
+
F,,FFFFFFF::FFFFFFFFFFFFFFF:FFFFFFFFFFFFFFFFF
@FS10000125:23:BPA73012-1407:1:1101:11780:1120 1:N:0:1
GGGGGGCAACTTCGTCGAGTACGCTCAAACTTTAAGATCGGAAGA
+
FFFFFFFFFF,,FFFFFFFFFFFFFFF:FFFFFFFFFFFFFF:FF
@FS10000125:23:BPA73012-1407:1:1101:12820:1120 1:N:0:1
GGGCTTGAACTTCGTCGAGTACGCTCAACACGAGAGATCGGAAGA
+
FFF:FFFFFF,FFFFFFFFFFFFFFFF:FFFFFFFFF,FFFFFFF
@FS10000125:23:BPA73012-1407:1:1101:13260:1120 1:N:0:1
GGGCTTCGTCGAGTACGCTCAAGTCTGTAGATCGGAAGAGCACAC
+
FF:F,FFFFFFFFFFFF:FF:FF:F:FFFF:FFFFFFFFF:F,F:
@FS10000125:23:BPA73012-1407:1:1101:13320:1120 1:N:0:1
GGGTGTCAACTTCGTCGAGTACGCTCAATCGTTCAGATCGGAAGA
+
F:,:FFFFFF,:FFFFFFFFFFFFFFFFFFFFFFFFFFFFFFFFF
@FS10000125:23:BPA73012-1407:1:1101:13490:1120 1:N:0:1
GGGGGGCAACTTCGTCGAGTACGCTCAAGGTTAAAGATCGGAAGA
+
F,,FFFFFFF::FFFFFFFFFFFFFFFFFFFFFFFFFFFFFFFFF
@FS10000125:23:BPA73012-1407:1:1101:14120:1120 1:N:0:1
GGGAGATAACTTCGTCGAGTACGCTCAAATAACAAGATCGGAAGA
+
F,,:FFFFFF::FFFFFFFFFFFFFFF:FFFFFFFFFFFFFFFFF
@FS10000125:23:BPA73012-1407:1:1101:14520:1120 1:N:0:1
GGGCTCTTTCGATCTGGGCTGCAACTTCGTCGAGTACGCTCAAGG
+
F:,FFFFF,F:::FFFFF,FFF:FF:F:FF::FFFF,:FF::FF:
@FS10000125:23:BPA73012-1407:1:1101:14560:1120 1:N:0:1
GGGCTTCAACTTCGTCGAGTACGCTCAATAGGACAGATCGGAAGA
+
F,,FFFFFFF:,FFFFFFFFFFFFFFF:FFFFFFFFF:FFFF:F:
@FS10000125:23:BPA73012-1407:1:1101:14690:1120 1:N:0:1
GGGGTTGAACTTCGTCGAGTACGCTCAAGCAACCAGATCGGAAGA
+
FFFFFFFFFF::FFFFFFFFFFFFFFFFFFFFFFFFFFFFFFFFF
@FS10000125:23:BPA73012-1407:1:1101:15320:1120 1:N:0:1
GGGCGACAACTTCGTCGAGTACGCTCAATAATAAAGATCGGAAGA
+
F,,F,FF:FFFFFFFFFFFFFFFFFFFFFF:F::FFF,FFFFFFF
@FS10000125:23:BPA73012-1407:1:1101:15520:1120 1:N:0:1
GGAGATCAACTTCGTCGAGTACGCTCAAGGAAATAGATCGGAAGA
+
:,,FFFFFFFF:FFFFFFFFFFFFFFFFFFFFFFFFFFFFF:FFF
@FS10000125:23:BPA73012-1407:1:1101:1290:1130 1:N:0:1
GGGAGCTAACTTCGTCGAGTACGCTCAAAAGTAGAGATCGGAAGA
+
FFFF,FFFFFFFFFFFFFFFFFFFFFFF,F,:FFFFFFFFF::FF
@FS10000125:23:BPA73012-1407:1:1101:1300:1130 1:N:0:1
TTAGTTAACTTCGTCGAGTACGCTCAAGGCTCTAGATCGGAAGAG
+
:::F,FFFF,,,F:FFFFFFFFFFFFFFFF:FFFFF::FFFFFFF
@FS10000125:23:BPA73012-1407:1:1101:1660:1130 1:N:0:1
GGGGGATAACTTCGTCGAGTACGCTCAAGCCAAAAGATCGGAAGA
+
FFFFFFFFFF:,FFFFFFFFFFFFFFFFFFFFFFFFFFFFFFFFF
@FS10000125:23:BPA73012-1407:1:1101:2100:1130 1:N:0:1
GGGTATTAACTTCGTCGAGTACGCTCAAGACATCAGATCGGAAGA
+
FFFFFFFFFFF:FFFFFFFFFFFFFFFFFFFFFFFFFFFFFFFFF
@FS10000125:23:BPA73012-1407:1:1101:2150:1130 1:N:0:1
GATGACCTAACTTCGTCGAGTACGCTCAAAATTTTAGATCGGAAG
+
,,:F,F:FFFFF::FFFFFFFFFFF:FFF,FFFFFFFFFF,:FFF
@FS10000125:23:BPA73012-1407:1:1101:2340:1130 1:N:0:1
GGGGGTGGAACTGCGTCGAGTACGCTCAAAACTGAAGATCGGAAG
+
FFFFFFFFFF,FFFF:FFFFFFFFF,FFFFFFFFFFFFFFFFFFF
@FS10000125:23:BPA73012-1407:1:1101:2650:1130 1:N:0:1
GGGCAATAACTTCGTCGAGTACGCTCAACATATAAGATCGGAAGA
+
FFFFFFFFFF:F:FFFFFFFFFFFFFFFFFFFFFFFFFFFFFFFF
@FS10000125:23:BPA73012-1407:1:1101:3250:1130 1:N:0:1
GGGAACAAACTTCGTCGAGTACGCTCAAATGATTAGATCGGAAGA
+
FFF,FFFFFF:,:FF:FFFFFFFFFFF,FFFFFFFFFFFFFFFFF
@FS10000125:23:BPA73012-1407:1:1101:3320:1130 1:N:0:1
GGGATTTAACTTCGTCGAGTACGCTCAACTCCATAGATCGGAAGA
+
FFFFFFFFFF::,FFFFFFFFFFFFFFFFFFFFFFFFFFFFFFFF
@FS10000125:23:BPA73012-1407:1:1101:3650:1130 1:N:0:1
GGGTTTGAACTTCGTCGAGTACGCTCAAGCCGTCAGATCGGAAGA
+
F,::FFFFFFF:FFFFFFFFFFFFFFFFFFFFFFFFFFFFFFFFF
@FS10000125:23:BPA73012-1407:1:1101:4580:1130 1:N:0:1
GGGTCGGAACTTCGTCGAGTACGCTCAAAGGGGAAGATCGGAAGA
+
FFF:F:FFFFFFFFFFFFFFFFFFFFFFFFFFFFFFFFFFFFFFF
@FS10000125:23:BPA73012-1407:1:1101:4790:1130 1:N:0:1
GGGATTTAACTTCGTCGAGTACGCTCAAAATAAAAGATCGGAAGA
+
F,,:FFFFFF::FFFFFFFFFFFFFFF:FFFFFFFFFFFFFFFFF
@FS10000125:23:BPA73012-1407:1:1101:4810:1130 1:N:0:1
GGGGGGGAACTTCGTCGAGTACGCTCAATCGAAAAGATCGGAAGA
+
FFFFFFFFFFF:FFFFFFFFFFFFFFF:FFFFFFFFFFFFFFFFF
@FS10000125:23:BPA73012-1407:1:1101:5310:1130 1:N:0:1
GGGGCGCAACTTCGTCGAGTACGCTCAATTGTCTAGATCGGAAGA
+
FF:FF,FFFFF,:FFFFFFFFF:FFFF:FFFFFFFFFFFFF,F,F
@FS10000125:23:BPA73012-1407:1:1101:5430:1130 1:N:0:1
GGGGTAAAACTTCGTCGAGTACGCTCAAAATTATAGATCGGAAGA
+
F:,FFFFFFF,,FFFFFFFFFFFFFFF,FFFFFFFFFFFFFFFFF
@FS10000125:23:BPA73012-1407:1:1101:5440:1130 1:N:0:1
GGGGTAAAACTTCGTCGAGTACGCTCAAAATTATAGATCGGAAGA
+
FFFFFFFFFF,,FFFFFFFFFFFFFFF,FFFFFFFFFFFFFFFFF
@FS10000125:23:BPA73012-1407:1:1101:5620:1130 1:N:0:1
GGGGCCTAACTTCGTCGAGTACGCTCAACTCACAAGATCGGAAGA
+
FFFFF,FFFFFFFFFFFFFFFFFFFFFFFFFFF:FFFFFFFFFFF
@FS10000125:23:BPA73012-1407:1:1101:5660:1130 1:N:0:1
GCTAGTTAACTTCGTCGAGTACGCTCAAGTCATTAGATCGGAAGA
+
,F,,:F:FFFFFFFFFFFFFF:FFFFF,,,,,F,FF,FFFF:FFF
@FS10000125:23:BPA73012-1407:1:1101:5840:1130 1:N:0:1
GGGGGGTAACTTCGTCGAGTACGCTCAATTTATGAGATCGGAAGA
+
F:,FFFFFFF:,FFFFFFFFFFFFFFF:FFFFFFFFFFFFFFFFF
@FS10000125:23:BPA73012-1407:1:1101:6770:1130 1:N:0:1
GGGGGACAACTTCGTCGAGTACGCTCAAGGAAGTAGATCGGAAGA
+
FFFFFFFFFF:,FFFFFFFFFFFFFFFFFFFFFFFFFFFFFFFFF
@FS10000125:23:BPA73012-1407:1:1101:7010:1130 1:N:0:1
GGGGCAGCAACTTCGTCGAGTACGCTCAATGTTTAAGATCGGAAG
+
FFFFFFFFFF:,,FF,FFFFFFFFF,FFFFFFFFFFFFFFFFFFF
@FS10000125:23:BPA73012-1407:1:1101:7600:1130 1:N:0:1
GGGAAGAACTTCGTCGAGTACGCTCAATTTCATAGATCGGAAGAG
+
FF:::,FFFF:FFFFFFFFFFFFFFFFF,FFF:FFFFFFFFFFFF
@FS10000125:23:BPA73012-1407:1:1101:8180:1130 1:N:0:1
GGGGCGAAATTTCGTCGAGTACGCTCAAACACTTAGATCGGAAGA
+
FFFFFFFFFFFFFFFFFFFFFFFFFFFFFFFFFFFFFFFFFFFFF
@FS10000125:23:BPA73012-1407:1:1101:8260:1130 1:N:0:1
GGGAGAAAACTTCGTCGAGTACGCTCAACTCGAGAGATCGGAAGA
+
FFF:FFFFFFF::FFFFFFFFFFFFFFFFFFFFFFFFFFFFFFFF
@FS10000125:23:BPA73012-1407:1:1101:8450:1130 1:N:0:1
GGGGCTCAACTTCGTCGAGTACGCTCAAAAGGATAGATCGGAAGA
+
FFFFFFFFFF::FFFFFFFFFFFFFFF:FFFFFFFFFFFFFFFFF
@FS10000125:23:BPA73012-1407:1:1101:8610:1130 1:N:0:1
GGGTGGGAACTTCGTCGAGTACGCTCAAGACGTAAGATCGGAAGA
+
F:,F:FFFFFFFFFFFFFFFFFFFFFFFFFFFFFFFF:FFFFFFF
@FS10000125:23:BPA73012-1407:1:1101:8700:1130 1:N:0:1
GGGGGTTAACTTCGTCGAGTACGCTCAATTATAGAGATCGGAAGA
+
FFFF:FFFFF:,FFFFFFFFFFFFFFF:FFFFFFFFFFFFFFFFF
@FS10000125:23:BPA73012-1407:1:1101:8870:1130 1:N:0:1
GGGTCAAAACTGTCGAGTACGCTCAAAAGTTCAGATCGGAAGAGC
+
FFFFFFFFFFFF:FFFF:FFFF,FFFFFFFFFFFF,,FFF:FFF,
@FS10000125:23:BPA73012-1407:1:1101:9160:1130 1:N:0:1
GGGCGGAAACTTCGTCGAGTACGCTCAAACGTTTAGATCGGAAGA
+
FFFFFFFFFF:,FFFFFFFFFFFFFFF:FFFFFFFFFFFFFFFFF
@FS10000125:23:BPA73012-1407:1:1101:9200:1130 1:N:0:1
GGGGGGAGAACTTCGTCGAGTACGCTCAATGCACGAGATCGGAAG
+
FFFFFFFFFFF,:FF:FFFFFFFFF,FFFFFFFFFFFFFFFFFFF
@FS10000125:23:BPA73012-1407:1:1101:9230:1130 1:N:0:1
GGGCGACAACTTCGTCGAGTACGCTCAAGATAACAGATCGGAAGA
+
F,,,FFFFFF::FFFFFFFFFFFFFFFFFFFFFFFFFFFFFFFFF
@FS10000125:23:BPA73012-1407:1:1101:9650:1130 1:N:0:1
GGGTGCAAACTTCGTCGAGTACGCTCAACTAAGAAGATCGGAAGA
+
F:F:FFFFFF:FFFFFFFFFFFFFFFFFFFFFFFFFFFFFFFFFF
@FS10000125:23:BPA73012-1407:1:1101:9790:1130 1:N:0:1
GGGGACGAACTTCGTCGAGTACGCTCAATCGGCTAGATCGGAAGA
+
F,:F,:,:FFFFFFFFFFFFFFFFFFFFFF,:FFFFFFFFFFFFF
@FS10000125:23:BPA73012-1407:1:1101:9960:1130 1:N:0:1
GGGTGCAAACTTCGTCGAGTACGCTCAAGCAGTGAGATCGGAAGA
+
FFFFFFFFFF,,FFFFFFFFFFFFFFFFFFFFFFFFFFFFFFFFF
@FS10000125:23:BPA73012-1407:1:1101:10620:1130 1:N:0:1
GGGGACTAACTTCGTCGAGTACGCTCAAGTATAGAGATCGGAAGA
+
FFFF,F,FF:F:::F::F:FF,,FF,,FFFFFF:FFF,F:FFF:F
@FS10000125:23:BPA73012-1407:1:1101:11610:1130 1:N:0:1
GGGGCCAAACTTCGTCGAGTACGCTCAAGACGGTTAGATCGGAAG
+
:,,F:FFFFF::FFFFFFFFFFFFFFFFFFF:FFFFFFFFFFFFF
@FS10000125:23:BPA73012-1407:1:1101:12500:1130 1:N:0:1
GGGGGAGAACTTCGTCGAGTACGCTCAAAATGGGAGATCGGAAGA
+
F:,FFFFFFF,:FFFFFFFFFFFFFFFFFFFFFFFFFFFFFFFFF
@FS10000125:23:BPA73012-1407:1:1101:13640:1130 1:N:0:1
GGGGGTTAACTTCGTCGAGTACGCTCAACGCCTAAGATCGGAAGA
+
FFFFFFFFFF::FFFFFFFFFFFFFFFFF:FFFFFFFFFFFFFFF
@FS10000125:23:BPA73012-1407:1:1101:14570:1130 1:N:0:1
GGGGGGAAACTTCGTCGAGTACGCTCAATGCAAAAGATCGGAAGA
+
FFFFFFFFFFF:FFFFFFFFFFFFFFFFFFFF:FFFF:FFFFFFF
@FS10000125:23:BPA73012-1407:1:1101:1080:1140 1:N:0:1
GGGGGCTAACTTCGTCGAGTACGCTCAACATTGGAGATCGGAAGA
+
FFFFFFFFFF:FFFFFFFFFFFFFFFFFFFFFFFFFFFFFF:FFF
@FS10000125:23:BPA73012-1407:1:1101:1270:1140 1:N:0:1
GGGCTAAAACTTCGTCGAGTACGCTCAAACTGGGAGATCGGATGT
+
FF,FFF,FFF:,::FFF,FFFF,FFFF,FFF:FFFFFFFF,,,F,
@FS10000125:23:BPA73012-1407:1:1101:2430:1140 1:N:0:1
GGGGCAAACTTCGTCGAGTACGCTCAAAACCGCAGATCGGAAGAG
+
F,,FFFFFFF,FF:FFFF:FFFFFFFF,FFFFFFFF,FFF:FFFF
@FS10000125:23:BPA73012-1407:1:1101:2980:1140 1:N:0:1
GGGATCCAACTTCGTCGAGTACGCTCAACCCTGGAGATCGGAAGA
+
FFF,FFFFFF::,FF:FFFFFFFFFFFFFFFFFFFFFFFFFFFFF
@FS10000125:23:BPA73012-1407:1:1101:3000:1140 1:N:0:1
GGGCGTAAACTTCGTCGAGTACGCTCAATTTGATAGATCGGAAGA
+
FFF:FFFFFF:,FFFFFFFFFFFFFFF,FFFFFFFFFFFFFFFFF
@FS10000125:23:BPA73012-1407:1:1101:3050:1140 1:N:0:1
GGGAGTGAACTTCGTCGAGTACGCTCAAGTTATTAGATCGGAAGA
+
F:,,FFFFFF:,FFFFFFFFFFFFFFFFFFFFFFFFFFFFFFFFF
@FS10000125:23:BPA73012-1407:1:1101:3810:1140 1:N:0:1
GGGTTACAACTTCGTCGAGTACGCTCAATATCACAGATCGGAAGA
+
FFFFFFFFFF,,FFFFFFFFFFFFFFF,FFFFFFFFFFFFFFFFF
@FS10000125:23:BPA73012-1407:1:1101:4120:1140 1:N:0:1
GGGGGATAACTTCGTCGAGTACGCTCAAGGATTAAGATCGGAAGA
+
FFFFFFFFFF::FFFFFFFFFFFFFFFFFFFFFFFFFFFFFFFFF
@FS10000125:23:BPA73012-1407:1:1101:4860:1140 1:N:0:1
GGGGCGCAACTTCGTCGAGTACGCTCAAGACATCAGATCGGAAGA
+
FFFFFFFFFF::FFFFFFFFFFFFFFFFFFFFFFFFFFFFFFFFF
@FS10000125:23:BPA73012-1407:1:1101:5460:1140 1:N:0:1
GGGCGTTAACTTCGTCGAGTACGCTCAACTTAACAGATCGGAAGA
+
FFF:FFFFFF:FFFFFFFFFFFFFFFFFFFFFFFFFFFFFFFFFF
@FS10000125:23:BPA73012-1407:1:1101:5500:1140 1:N:0:1
GGGAAATAACTTCGTCGAGTACGCTCAAATATGAAGATCGGAAGA
+
FFF:FFFFFFF:FFFFFFFFFFFFFFFFFFFFFFFFFFFFFFFFF
@FS10000125:23:BPA73012-1407:1:1101:5860:1140 1:N:0:1
GGGTCCTAACTTCGTCGAGTACGCTCAAAGGGGTAGATCGGAAGA
+
FFFFFFFFFFF,FFFFFFFFFFFFFFFFFFFFFFFFF,FFFFFFF
@FS10000125:23:BPA73012-1407:1:1101:6490:1140 1:N:0:1
GGGGGAAAACTTCGTCGAGTACGCTCAAGGTTTAAGATCGGAAGA
+
F,,FFFFFFF:,FFFFFFFFFFFFFFFFFFFFFFFFFFFFFFFFF
@FS10000125:23:BPA73012-1407:1:1101:6860:1140 1:N:0:1
GGGAGCAAACTTCGTCGAGTACGCTCAAATATGCAGATCGGAAGA
+
FFFFFFFFFF,,FFFFFFFFFFFFFFF,FFFFFFFFFFFFFFFFF
@FS10000125:23:BPA73012-1407:1:1101:6920:1140 1:N:0:1
GGGAGGCAACTTCGTCGAGTACGCTCAAACTATGAGATCGGAAGA
+
FFFFFFFFFFFFFFFFFFFFFFFFFFFF:FF:FFFFFFFFFFFFF
@FS10000125:23:BPA73012-1407:1:1101:7590:1140 1:N:0:1
GGGAAGAACTTCGTCGAGTACGCTCAATTTCATAGATCGGAAGAG
+
:,,,FFFFFF,FF:FFFF:FFFFFFF:,FFFFFFFF,FFF,FFFF
@FS10000125:23:BPA73012-1407:1:1101:7750:1140 1:N:0:1
GGGCTGCAACTTCGTCGAGTACGCTCAAGGATCAAGATCGGAAGA
+
F:::FFFFFF::FFFFFFFFFFFFFFFFFFFFFFFFFFFFFFFFF
@FS10000125:23:BPA73012-1407:1:1101:7960:1140 1:N:0:1
GGGGAACTTCGTCGAGTACGCTCAAAAGTAAAGATCGGAAGAGCA
+
FFFFFFFFFFF,FFFFFF:,FFFFFFFFFF::FFF:FFFFFFF,F
@FS10000125:23:BPA73012-1407:1:1101:8390:1140 1:N:0:1
GGGGGTCAAACTTCGTCGAGTACGCTCAAGGTGCATAGATCGGAA
+
FFFFFFFFFFF::FFFFFFFFFFFFFFFFFFFFFF,FFFF,FFFF
@FS10000125:23:BPA73012-1407:1:1101:9260:1140 1:N:0:1
GGGAACCAACTTCGTCGAGTACGCTCAATACCGAAGATCGGAAGA
+
FFFFFFFFFF::FFFFFFFFFFFFFFF,FFFFFFFFFFFFFFFFF
@FS10000125:23:BPA73012-1407:1:1101:9420:1140 1:N:0:1
GGGCACCAACTTCGTCGAGTACGCTCAAATACATAGATCGGAAGA
+
FFFFF,FFFFFFFFFFFFFFFFFFFFF:F:FFFFFFFFFFFFFFF
@FS10000125:23:BPA73012-1407:1:1101:9570:1140 1:N:0:1
GGGCTCAAACTTCGTCGAGTACGCTCAACAGAGGAGATCGGAAGA
+
FFF:FFFFFFFFFFFFFFFFF:FFFFFFFFF:FFFFF,FFFFFFF
@FS10000125:23:BPA73012-1407:1:1101:9710:1140 1:N:0:1
GGGGCCGAACTTCGTCGAGTACGCTCAACCCACGAGATCGGAAGA
+
F,,FFFFFFF::FFFFFFFFFFFFFFFFFFFFFFFFFFFFFF:FF
@FS10000125:23:BPA73012-1407:1:1101:9970:1140 1:N:0:1
GGGAGTAAACTTCGTCGAGTACGCTCAACTACTGAGATCGGAAGA
+
FFFFFFFFFF,:FFFFFFFFFFFF,FFFFFFFFFFFFFFFFFFFF
@FS10000125:23:BPA73012-1407:1:1101:10170:1140 1:N:0:1
GGGGGTTAACTTCGTCGAGTACGCTCAATATATCAGATCGGAAGA
+
FFFFFFFFFF:,FFFFFFFFFFFFFFF,FFFFFFFFFFFFFFFFF
@FS10000125:23:BPA73012-1407:1:1101:10680:1140 1:N:0:1
GGGCGGCAACTTCGTCGAGTACGCTCAACTGTGGAGATCGGAAGA
+
F:::FFFFFF::FFFFFFFFFFFFFFFFFFFFFFFFFFFFFFFFF
@FS10000125:23:BPA73012-1407:1:1101:11010:1140 1:N:0:1
GGGTGACAACTTCGTCGAGTACGCTCAATTATGTAGATCGGAAGA
+
F,,:FFFFFF::FFFFFFFFFFFFFFFFFFFFFFFFF,FFFFFFF
@FS10000125:23:BPA73012-1407:1:1101:11100:1140 1:N:0:1
GGGGAAGAACTTCGTCGAGTACGCTCAAAATGAAAGATCGGAAGA
+
FFFFFFFFFF::FFFFFFFFFFFFFFFFFFFFFFFFFFFFFFFFF
@FS10000125:23:BPA73012-1407:1:1101:12140:1140 1:N:0:1
GGGTACTAACTTCGTCGAGTCGCTCAATGAACAAGATCGGAAGAG
+
FFFFFFFFFF,,FFFFFFFFFFFFFFF,FFFFFFFF,,FF,FFFF
@FS10000125:23:BPA73012-1407:1:1101:12200:1140 1:N:0:1
GGGTGGTAACTTCGTCGAGTACGCTCAATATGTAAGATCGGAAGA
+
F,,FFFFFFF::FFFFFFFFFFFFFFF,FFFFFFFFFFFFFFFFF
@FS10000125:23:BPA73012-1407:1:1101:12800:1140 1:N:0:1
GGGGTCAAACTTCGTCGAGTACGCTCAAGATAAAAGATCGGAAGA
+
FF,FFFFFFF,,FFFFFFFFFFFFFFFFFFFFFFFFFFFFFFFFF
@FS10000125:23:BPA73012-1407:1:1101:13640:1140 1:N:0:1
GGGGACGAACTTCGTCGAGTACGCTCAACGTTGGAGATCGGAAGA
+
FFFFFF:FFFF:FFFFFFFFFFFFFFFFF:FFFFFFF,FFFFFFF
@FS10000125:23:BPA73012-1407:1:1101:13820:1140 1:N:0:1
GGGTGCCAACTTCGTCGAGTACGCTCAAAGGAATAGATCGGAAGA
+
FFF,FFFFFF,,:FFFFFFFFFFFFFF:FFFFFFFFFFFFFFFFF
@FS10000125:23:BPA73012-1407:1:1101:13860:1140 1:N:0:1
GGGTGATAACTTCGTCGAGTACGCTCAAAGGTATAGATCGGAAGA
+
FFF:FFFFFF,:FFFFFFFFFFFFFFF:FFFFFFFFFFFFFFFFF
@FS10000125:23:BPA73012-1407:1:1101:13920:1140 1:N:0:1
GGGCAACAACTTCGTCGAGTACGCTCAACTTTAGAGATCGGAAGA
+
FF,FF,,,F:FF,,:,:F,F:,,F:,,FFFFFF,,,F,:,FFF,F
@FS10000125:23:BPA73012-1407:1:1101:14130:1140 1:N:0:1
GGGGGCTAACTTCGTCGAGTACGCTCAAAATAAAAGATCGGAAGA
+
F,,FFFFFFF:,FFFFFFFFFFFFFFFFFFFFFFFFFFFFFFFFF
@FS10000125:23:BPA73012-1407:1:1101:15200:1140 1:N:0:1
GGGTACTAATTTCGTCGAGTACGCTCAATTGAGAAGATCGGAAGA
+
F,,:F,FFFFFFFFFFFFFFFFFFFFFFFFF:F:FFFFFFFFFFF
@FS10000125:23:BPA73012-1407:1:1101:15340:1140 1:N:0:1
GGGCGTTAACTTCGTCGAGTACGCTCAACGAGTAAGATCGGAAGA
+
FFF,,:FFFFFFFFFFFFFFFFFFFFFF,,F,F:FFFFFFFFFFF
@FS10000125:23:BPA73012-1407:1:1101:15400:1140 1:N:0:1
GGGCAATAACTTCGTCGAGTACGCTCAAAATAAGAGATCGGAAGA
+
FF:FFFFFFF::FFFFFFFFFFFFFFF:FFFFFFFFFFFFFFFFF
@FS10000125:23:BPA73012-1407:1:1101:16220:1140 1:N:0:1
GGGTATTAACTTCGTCGAGTACGCTCAATGGTTAAGATCGGAAGA
+
FFFFFFFFFF::FFFFFFFFFFFFFFF:FFFFFFFFFFFFFFFFF
@FS10000125:23:BPA73012-1407:1:1101:1060:1150 1:N:0:1
GGGGAATAACTTCGTCGAGTACGCTCAACTTTACAGATCGGAAGA
+
FFFF,F,FFFFFFFFFFFFFFFFFFFFF,F,FF,FFFFFFF:FFF
@FS10000125:23:BPA73012-1407:1:1101:1930:1150 1:N:0:1
GGGTGATAACTTCGTCGAGTACGCTCAAACTTATAGATCGGAAGA
+
FF:FFFFFFF::FFFFFFFFFFFFFFF:FFFFFFFFFFFFFFFFF
@FS10000125:23:BPA73012-1407:1:1101:2330:1150 1:N:0:1
GGGAGGAAACTTCGTCGAGTACGCTCAAACAGCAAGATCGGAAGA
+
F,,FFFFFFF:,FFFFFFFFFFFFFFFFFFFFFFFFFFFFF:FFF
@FS10000125:23:BPA73012-1407:1:1101:3160:1150 1:N:0:1
GGGCCGCAACTTCGTCGAGTACGCTCAAGTGTGCAGATCGGAAGA
+
F:,F:FFFFFFF:FFF:FFFF:FFFF:FFFFFFFFFF,F:FFFFF
@FS10000125:23:BPA73012-1407:1:1101:4340:1150 1:N:0:1
GGGTATTAACTTCGTCGAGTACGCTCAATGGGAGAGATCGGAAGA
+
FFF:FFFFFF::FFFFFFFFFFFFFFF:FFFFFFFFFFFFFFFFF
@FS10000125:23:BPA73012-1407:1:1101:4410:1150 1:N:0:1
GGGGAAGAACTTCGTCGAGTACGCTCAATAGACAAGATCGGAAGA
+
F,,FFFFFFF:::FFFFFFFFFFFFFF:FFFFFFFFFFFFFFFFF
@FS10000125:23:BPA73012-1407:1:1101:5140:1150 1:N:0:1
GGGCGTGAACTTCGTCGAGTACGCTCAAAAGTTTAGATCGGAAGA
+
FFFF:FFFFF:,FFFFFFFFFFFFFFF,FFFFFFFFFFFFFFFFF
@FS10000125:23:BPA73012-1407:1:1101:6710:1150 1:N:0:1
GTTGGTCTAACTTCGTCGAGTACGCTCAATTTGTAAGATCGGAAG
+
,,F:,,,FFFFF:,F:FF:FFF:FF,FFFF,,,:,FFFFF:FF:F
@FS10000125:23:BPA73012-1407:1:1101:6720:1150 1:N:0:1
GGGGGGGAACTTCGTCGAGTACGCTCAAAGTGTTAGATCGGAAGA
+
F,,FFFFFFF::FFFFFFFFFFFFFFF:FFFFFFFFFFFFFFFFF
@FS10000125:23:BPA73012-1407:1:1101:6930:1150 1:N:0:1
GGGGAAACTTCGTCGAGTACGCTCAAGGTTGAAGATCGGAAGAGC
+
F,,FFFFFFFFF,FFFF:FFFF,FFFFFFFFFFFF:,FFF:FFF,
@FS10000125:23:BPA73012-1407:1:1101:7300:1150 1:N:0:1
GGGTGGCAACTTCGTCGAGTACGCTCAAAGTTTAAGATCGGAAGA
+
FFFFF:FFFFFFFFFFFFFFFFFFFFF,FFFFFFFFFFFFFFFFF
@FS10000125:23:BPA73012-1407:1:1101:7330:1150 1:N:0:1
GGGTGCTAACTTCGTCGAGTACGCTCAATGGACGAGATCGGAAGA
+
F:,FFFFFFF:,FFFFFFFFFFFFFFF,FFFFFFFFFFFFFFFFF
@FS10000125:23:BPA73012-1407:1:1101:7910:1150 1:N:0:1
GGGGAGAAACTTCGTCGAGTACGCTCAATTGTAAAGATCGGAAGA
+
FF,FFFFF,FFFFFFFFFFFFFFFFFFF:,,,,,FFFFFFFFFFF
@FS10000125:23:BPA73012-1407:1:1101:9220:1150 1:N:0:1
GGGGCTGAACTTCGTCGAGTACGCTCAACTTGTAAGATCGGAAGA
+
FFF,F,,FFFFFFFFFFFFFFFFFFFFFF:FFFFFFFFFFFFFFF
@FS10000125:23:BPA73012-1407:1:1101:9310:1150 1:N:0:1
GGGTTGTAACTTCGTCGAGTACGCTCAATTAGACAGATCGGAAGA
+
F,,:FFFFFF::FFFFFFFFFFFFFFF:FFFFFFFFFFFFFFFFF
@FS10000125:23:BPA73012-1407:1:1101:9570:1150 1:N:0:1
GGGTCAGAACTTTCGTCGAGTACGCTCAAGGTAAAAGATCGGAAG
+
FFF:FFFFFF:::FF:FFFFFFFFF,FFFFFFFFFFFFFFFFFFF
@FS10000125:23:BPA73012-1407:1:1101:9700:1150 1:N:0:1
GGGGTACAACTTCGTCGAGTACGCTCAATCTAAGAGATCGGAAGA
+
FFFFFFFFFF::FFFFFFFFFFFFFFF:FFFFFFFFFFFFFFFFF
@FS10000125:23:BPA73012-1407:1:1101:10690:1150 1:N:0:1
GCGGTGGCAACTTCGTCGAGTACGCTCAAGGTTGGAGATCGGAAG
+
:::FFFFFFF:,:,FFFF,,FF:FF,:FFFFFFFFF,FFFFFFF,
@FS10000125:23:BPA73012-1407:1:1101:11880:1150 1:N:0:1
GGGGGCTAACTTCGTCGAGTACGCTCAAGGAATAAGATCGGAAGA
+
FF,FFFFFFF:,FFFFFFFFFF:FFFF:FFFFFFFFFFFFFF:F:
@FS10000125:23:BPA73012-1407:1:1101:13480:1150 1:N:0:1
GGGAGGCAACTTCGTCGAGTACGCTCAATAATAAAGATCGGAAGA
+
F:,:FFFFFF:,FFFFFFFFFFFFFFF,FFFFFFFFFFFFFFFFF
@FS10000125:23:BPA73012-1407:1:1101:13800:1150 1:N:0:1
GGGAGCTAACTTCGTCGAGTACGCTCAACGTCGGAGATCGGAAGA
+
F,:FFFFFFF::FFFFFFFFFFFFFFFFFFFFFFFFFFFFFFFFF
@FS10000125:23:BPA73012-1407:1:1101:14000:1150 1:N:0:1
GGGGATAAACTTCGTCGAGTACGCTCAAATTAGTAGATCGGAAGA
+
F:,FFFFFFF::FFFFFFFFFFFFFFFFFFFFFFFFFFFFFFFFF
@FS10000125:23:BPA73012-1407:1:1101:14230:1150 1:N:0:1
GGGGGAAACTTCGTCGAGTACGCTCAAGTATCGAGATCGGAAGAG
+
F:,F,FFFFF,FF:FFFF:FFFFFFFFFFFFFFFFF:FFF:FFFF
@FS10000125:23:BPA73012-1407:1:1101:14380:1150 1:N:0:1
GGGGGGCCTTTTTTTTTTTTTTTTTTTTTTTTTTTTTTTTTTTTT
+
FFFF,,,,FFFFF::F,,,FFF:::FF,F::FFFF,:F:F,,F:F
@FS10000125:23:BPA73012-1407:1:1101:14440:1150 1:N:0:1
GGGGTTAACTTCGTCGAGTACGCTCAATAATTTAGATCGGAAGAG
+
F,,FFFFFF:,FF:FFFF:FFFFFFF:,FFFFFFFF:FFF,FFF,
@FS10000125:23:BPA73012-1407:1:1101:15520:1150 1:N:0:1
GGGAAAAACTTCGTCGAGTACGCTCAAGAGCCTAGATCGGAAGAG
+
:,,FFFFFFF,FF:FFFF,FFFFFFFFFFFFFFFFF:FFF:FFF,
@FS10000125:23:BPA73012-1407:1:1101:15650:1150 1:N:0:1
GGGGGGTAACTTCGTCGAGTACGCTCAACCAGATAGATCGGAAGA
+
FFFF,FFFFF:FFFFFFFFFFFFFFFFFFFFFFFFFFFFFFFFFF
@FS10000125:23:BPA73012-1407:1:1101:16080:1150 1:N:0:1
GGGGTTTAACTTCGTCGAGTACGCTCAAAGTGTCAGATCGAAGAG
+
FFFFFFFFFF:,FFFFFFFFFFFFFFFFFFFFFFFFFFFFFFFF:
@FS10000125:23:BPA73012-1407:1:1101:1000:1160 1:N:0:1
GGGGGTCAACTTCGTCGAGTACGCTCAAATTATTAGATCGGAAGA
+
FFFFFFFFFFF:FFFFFFFFFFFFFFF:FFFFFFFFFFFFF:FFF
@FS10000125:23:BPA73012-1407:1:1101:1230:1160 1:N:0:1
GGGGTTTAACTTCGTCGAGTACGCTCAAAGATATAGATCGGAAGA
+
FFFFFFFFFFF:FFFFFFFFFFFFFFF:FFFFFFFFFFFFF:FFF
@FS10000125:23:BPA73012-1407:1:1101:1550:1160 1:N:0:1
GGGACTAAACTTCGTCGAGTACGCTCAAATTATTAGATCGGAAGA
+
F,,,:F,FFFFFFFFFFFFFFFFFFFFF,FFFFFFFFFFFF,:F,
@FS10000125:23:BPA73012-1407:1:1101:1770:1160 1:N:0:1
GGGCACAACTTCGTCGAGTACGCTCAAGTCGTTAGATTGGAAGAG
+
FFFFFFFF:FFFF:,:F:FF,,FF,:FFFF,:F,:FF,,FFFFF,
@FS10000125:23:BPA73012-1407:1:1101:1980:1160 1:N:0:1
GGGCCGCAACTTCGTCGAGTACGCTCAAAACGTGAGATCGGAAGA
+
FFFFFFFFFF:,FFFFFFFFFFFFFFFFFFFFFFFFFFFFFFFFF
@FS10000125:23:BPA73012-1407:1:1101:2040:1160 1:N:0:1
GGGGGTGCTAACTTCGTCGAGTACGCTCAAATCGTGAGATCGGAA
+
F:,FFFFFFF::,:FFF:FFFF:FFFF:FFFFFFFFFFFF,FFFF
@FS10000125:23:BPA73012-1407:1:1101:2260:1160 1:N:0:1
GGGGTACAACTTCGTCGAGTACGCTCAATTGCCTAGATCGGAAGA
+
FFF:FF,FFFFFFFFFFFFFFFFFFFFF:F:F,:FFFFFFFFFFF
@FS10000125:23:BPA73012-1407:1:1101:2290:1160 1:N:0:1
GGGGACCAACTTCGTCGAGTACGCTCAAAAGTAAAGATCGGAAGA
+
F,,FFFFFFF:,FFFFFFFFFFFFFFF:FFFFFFFFFFFFF,FFF
@FS10000125:23:BPA73012-1407:1:1101:2770:1160 1:N:0:1
GGGAGGCAACTTCGTCGAGTACGCTCAACCGAATAGATCGGAAGA
+
F,,,FFFFFFFF:FFFFFFFFFFFFFFFFFFFFFFFFFFFFFFFF
@FS10000125:23:BPA73012-1407:1:1101:3020:1160 1:N:0:1
GGGGTATAACTTCGTCGAGTACGCTCAAGTCACCAGATCGGAAGA
+
FFFFFFFFFF:,FFFFFFFFFFFFFFFFFFFFFFFFFFFFFFFFF
@FS10000125:23:BPA73012-1407:1:1101:3250:1160 1:N:0:1
GGGCGGCATCTTCGTCGAGTACGCTCAACGTGGAAGATCGGAAGA
+
F:,:FFFFFF:,:FFFFFFFFFFFFFFFFFFFFFFFFFFFFFFFF
@FS10000125:23:BPA73012-1407:1:1101:3330:1160 1:N:0:1
GGACTGTAACTTCGTCGAGTACGCTCAATTCCTAAGATCGGAAGA
+
:,,,F,F:FFFF:FFFFFFFF:FFFFFFFFFFFF:FF,FFFFFFF
@FS10000125:23:BPA73012-1407:1:1101:4100:1160 1:N:0:1
GGGGGTCCAACTTCGTCGAGTACGCTCAATGACCGAGATCGGAAG
+
FFFFFFFFFFF::FF:FFFFFFFFF,FFFFFFFFFFFFFFFFFFF
@FS10000125:23:BPA73012-1407:1:1101:4480:1160 1:N:0:1
GGGGACTAACTTCGTCGAGTACGCTCAAGGATTAAGTCGGAAGAG
+
F,,FFFFFFF::FFFFFFFFFFFFFFFFFFFFFFFF,FFF,FFFF
@FS10000125:23:BPA73012-1407:1:1101:4680:1160 1:N:0:1
GGGGTGTAACTTCGTCGAGTACGCTCAACTTTCGAGATCGGAAGA
+
FF:FFFFFFFFFFFFFFFFFFFFFFFFFFFFFFFFFFFFFFFFFF
@FS10000125:23:BPA73012-1407:1:1101:6040:1160 1:N:0:1
GGGTGTAAACTTCGTCGAGTACGCTCAATGCCAGAGATCGGAAGA
+
FFFFFFFFFF:,FFFFFFFFFFFFFFF:FFFFFFFFFFFFFFFFF
@FS10000125:23:BPA73012-1407:1:1101:6290:1160 1:N:0:1
GGGGGTAAACTTCGTCGAGTACGCTCAATTACGTAGATCGGAAGA
+
F,,FFFFFFF::FFFFFFFFFFFFFFF:FFFFFFFFFFFFFFFFF
@FS10000125:23:BPA73012-1407:1:1101:6440:1160 1:N:0:1
GGGGTGCAACTTCGTCGAGTACGCTCAAAGTATTAGATCGGAAGA
+
F,,FFFFFFF:,FFFFFFFFFFFFFFF:FFFFFFFFFFFFFFFFF
@FS10000125:23:BPA73012-1407:1:1101:6820:1160 1:N:0:1
GGGCGTAAACTTCGTCGAGTACGCTCAAAGTTCTAGATCGGAAGA
+
FFFFFFFFFF::FFFFFFFFFFFFFFF:FFFFFFFFFFFFFFFFF
@FS10000125:23:BPA73012-1407:1:1101:7730:1160 1:N:0:1
GGGGTTGAACTTCGTCGAGTACGCTCAATATAATAGATCGGAAGA
+
F,,FFFFFFF:,FFFFFFFFFFFFFFF:FFFFFFFFFFFFFFFFF
@FS10000125:23:BPA73012-1407:1:1101:7860:1160 1:N:0:1
GGGGCAAAACTTCGTCGAGTACGCTCAAATGAGTAGATCGGAAGA
+
FFFFFFFFFF::FFFFFFFFFFFFFFF:FFFFFFFFFFFFFFFFF
@FS10000125:23:BPA73012-1407:1:1101:8050:1160 1:N:0:1
GGGCGGTAACTTCGTCGAGTACGCTCAAAAATAGAGATCGGAAGA
+
FFFFFFFFFFF:FFFFFFFFFFFFFFFFFFFFFFFFF:FFFFFFF
@FS10000125:23:BPA73012-1407:1:1101:8540:1160 1:N:0:1
GGGATCGAACTTCGTCGAGTACGCTCAAGGATTAAGATCGGAAGA
+
FFFFFFFFFF::FFFFFFFFFFFFFFFFFFFFFFFFF,FFFFFFF
@FS10000125:23:BPA73012-1407:1:1101:9300:1160 1:N:0:1
GGGTCTCAACTTCGTCGAGTACGCTCAAGTAGATAGATCGGAAGA
+
FFFF:FFFFF::FFFFFFFFFFFFFFFFFFFFFFFFFFFFFF:FF
@FS10000125:23:BPA73012-1407:1:1101:10010:1160 1:N:0:1
GGGACGTAACTTCGTCGAGTACGCTCAAGTTGACAGATCGGAAGA
+
FFF:F,FFFF:FFFFFFFFFFFFFFFFFF:,,FFFFFFFFFFFFF
@FS10000125:23:BPA73012-1407:1:1101:10230:1160 1:N:0:1
GGGCAGAAACTTCGTCGAGTACGCTCAAGGTGTAAGATCGGAAGA
+
F,:,F,FFFF::FFFFFFFFFFFFFFFF,,FFF:FFFFFFFFFFF
@FS10000125:23:BPA73012-1407:1:1101:10370:1160 1:N:0:1
GGGAGCTAACTTCGTCGAGTACGCTCAAAGGAGCAGATCGAAGAG
+
F:F,FFFFFF,,FFFFFFFFFFFFFFF,FFFFFFFFFFFF,FFFF
@FS10000125:23:BPA73012-1407:1:1101:10980:1160 1:N:0:1
GGGTATAAACTTCGTCGAGTACGCTCAACCTAATAGATCGCAAAA
+
FFF,,,:FFFFFFFFFFFFFFFFFFFFF,FFFFFFFF,,,,F:,F
@FS10000125:23:BPA73012-1407:1:1101:11300:1160 1:N:0:1
GGGGGGAAACTTCGTCGAGTACGCTCAATATCTCAGATCGGAAGA
+
FFFFFFFFFF,,FFFFFFFFFFFFFFF:FFFFFFFFFFFFFFFFF
@FS10000125:23:BPA73012-1407:1:1101:11720:1160 1:N:0:1
GGGGTTTAACTTCGTCGAGTACGCTCAAATGTCCAGATCGGAAGA
+
F:,F:FFFFF,,FFFFFFFFFFFFFFF:FFFFFFFFFFFFFF:FF
@FS10000125:23:BPA73012-1407:1:1101:12500:1160 1:N:0:1
GGGGCAAAACTTCGTCGAGTACGCTCAAAAGTAGAGATCGGAAGA
+
FFFFFFFFFF:,FFFFFFFFFFFFFFF:FFFFFFFFFFFFFFFFF
@FS10000125:23:BPA73012-1407:1:1101:12700:1160 1:N:0:1
GGGGTTTAACTTCGTCGAGTACGCTCAACATAACAGATCGGAAGA
+
FFFF:FFFFF::FFFFFFFFFFFFFFFFFFFFFFFFFFFFFFFFF
@FS10000125:23:BPA73012-1407:1:1101:13490:1160 1:N:0:1
GGGGTGGAACTTCGTCGAGTACGCTCAACCAACAAGATCGGAAGA
+
F:,FF,,:FF::FFF:FFFFF,FFFF:FF,,FFF::F,FFFFFFF
@FS10000125:23:BPA73012-1407:1:1101:13530:1160 1:N:0:1
GGGATCCAACTTCGTCGAGTACGCTCAAATAACAAGATCGGAAGA
+
:,,::FFFFF:,FFFFFFFFFFFFFFF:FFFFFFFFFFFFFFFFF
@FS10000125:23:BPA73012-1407:1:1101:13730:1160 1:N:0:1
GATGTTCAACTTCGTCGAGTACGCTCAAGAGGAGAGATCGGAAGA
+
:,,FFFFFFF:FFFFFFFFFFF:FFFFFFFFFFFFFFFFFF::FF
@FS10000125:23:BPA73012-1407:1:1101:13920:1160 1:N:0:1
GGGCGTAAACTTCGTCGAGTACGCTCAAGATTGAAGATCGGAAGA
+
FF:FFFFFFF,:FFFFFFFFFFFFFFFFFFFFFFFFFFFFFFFFF
@FS10000125:23:BPA73012-1407:1:1101:15250:1160 1:N:0:1
GGGTGAAAACTTCGTCGAGTACGCTCAATTCTTAAGATCGGAAGA
+
FFFFFFFFFF:FFFFFFFFFFFFFFFF:FFFFFFFFFFFFFFFFF
@FS10000125:23:BPA73012-1407:1:1101:15330:1160 1:N:0:1
GGGGCTCTTCTTCGTCGAGTACGCTCAAAGATGGAGATCGGAAGA
+
FFFFF:FFFF:FFFFFFFFFFFFFFFFFFFFFFFFFF,FFFFFFF
@FS10000125:23:BPA73012-1407:1:1101:1000:1170 1:N:0:1
GGGAACTTCGTCGAGTACGCTCAAGTTATGAGATCGGAAGAGCAC
+
FFFFFFFF:FFFF:FFF,F:,FF:F:F:FFFFFF:FFF,FFF,F,
@FS10000125:23:BPA73012-1407:1:1101:1180:1170 1:N:0:1
GGGGGCAAACTTCGTCGAGTACGCTCAATCAGGGAGATCGGAAGA
+
FFFFFFFFFFF:FFFFFFFFFFFFFFF:FFFFFFFFFFFFFFFFF
@FS10000125:23:BPA73012-1407:1:1101:1200:1170 1:N:0:1
GGGGCTCAACTTCGTCGAGTACGCTTAAAATCACAGATCGGAAGA
+
FFFF,F,:FFFF:FFFFFFFF::FFF:F,F,,,::FF,F:FFFFF
@FS10000125:23:BPA73012-1407:1:1101:1280:1170 1:N:0:1
GGGGGGCAACTTCGTCGAGTACGCTCAACTGATTAGATCGGAAGA
+
FFFFFFFFFFFFFFFFFFFFFFFFFFFFFFFFFFFFFFFFFFFFF
@FS10000125:23:BPA73012-1407:1:1101:1680:1170 1:N:0:1
GGGGCCAAACTTCGTCGAGTACGCTCAAGTGGCAAGATCGGAAGA
+
FF,FFFFFFF:,FFFFFFFFFFFFFFFFFFFFFFFFFFFFFFFFF
@FS10000125:23:BPA73012-1407:1:1101:1910:1170 1:N:0:1
GGGGATAAACTTCGTCGAGTACGCTCAAAGGGGAAGATCGGAAGA
+
F,,FFFFFFF:,FFFFFFFFFFFFFFF:FFFFFFFFFFFFF:FFF
@FS10000125:23:BPA73012-1407:1:1101:1950:1170 1:N:0:1
GGGTACTATCTTCGTCGAGTACGCTCAATCCATGAGATCGGAAGA
+
FF,FFFFFFF:,FFFFFFFFFFFFFFF:FFFFFFFFFFFFFFFFF
@FS10000125:23:BPA73012-1407:1:1101:2070:1170 1:N:0:1
GGGCACTAACTTCGTCGAGTACGCTCAAGTTAGTAGATCGGAAGA
+
:,,FFFFFFF:,FFFFFFFFFFFFFFF:FFFFFFFFFFFFF:FFF
@FS10000125:23:BPA73012-1407:1:1101:2350:1170 1:N:0:1
GGGAAACTCCGTCGAGTACGCTCAAAAAAATAGATCGGAAGAGCA
+
FFFFFFFFFFF,FFFFFF,,FFFFFFF,FFFFFFF:FFFFFFF,,
@FS10000125:23:BPA73012-1407:1:1101:2700:1170 1:N:0:1
GGGGCTTTAACTTCGTCGAGTACGCTCAAGCTTTTAGATCGGAAG
+
FFFFFFFFFF:,,FF:FFFFFFFFF,FFFFFFFFFFFFFFFFFFF
@FS10000125:23:BPA73012-1407:1:1101:3000:1170 1:N:0:1
GGGAAGGAACTTCGTCGAGTACGCTCAAAGCCTAAGATCGGAAGA
+
F,,:FFFFFF::FFFFFFFFFFFFFFF,FFFFFFFFFFFFFFFFF
@FS10000125:23:BPA73012-1407:1:1101:3420:1170 1:N:0:1
GGGGCACAACTTCGTCGAGTACGCTCAAGATAATAGATCGGAAGA
+
FFFFFFFFFF,,:FFFFFFFFFFFFFF:FFFFFFFFFFFFFFFFF
@FS10000125:23:BPA73012-1407:1:1101:4220:1170 1:N:0:1
GGGGTTAAACTTCGTCGAGTACGCTCAAAAGGAAAGATCGGAAGA
+
FFFFFFFFFF::FFFFFFFFFFFFFFF:FFFFFFFFFFFFFFFFF
@FS10000125:23:BPA73012-1407:1:1101:4420:1170 1:N:0:1
GGGGCGAAACTTCGTCGAGTACGCTCAAGGAAAAAGATCGGAAGA
+
FFFFFFFFFF::FFFFFFFFFFFFFFFFFFFFFFFFFFFFFFFFF
@FS10000125:23:BPA73012-1407:1:1101:6030:1170 1:N:0:1
GGGGAAAAACTTCGTCGAGTACGCTCAAATCTTCAGATCGGAAGA
+
F:,FFFFFFF:,FFFFFFFFFFFFFFFFFFFFFFFFFFFFFFFFF
@FS10000125:23:BPA73012-1407:1:1101:6320:1170 1:N:0:1
GGGGGAAAACTTCGTCGAGTACGCTCAACAAGCCAGATCGGAAGA
+
FFFFF:FFFFF:FFFFFFFFFFFFFFFFFFFFFFFFFFFFFFFFF
@FS10000125:23:BPA73012-1407:1:1101:7080:1170 1:N:0:1
GGGACACTCTTTCGAGTACGCTCAAAATACGAGATCGGAAGAGCA
+
FFF,FFFFFF,,:FFFFF,,FFFFFF:,FFFFFFF,FFFFFFF,:
@FS10000125:23:BPA73012-1407:1:1101:7250:1170 1:N:0:1
GGGTTTCAACTTCGTCGAGTACGCTCAAAGATGCAGATCGGAAGA
+
F:,FFFFFFF,,FFFFFFFFFFFFFFF,FFFFFFFFFFFFFF:FF
@FS10000125:23:BPA73012-1407:1:1101:7470:1170 1:N:0:1
GGGATGTAACTTCGTCGAGTACGCTCAAGATATCAGATCGGAAGA
+
:,,:FFFFFF::FFFFFFFFFFFFFFFFFFFFFFFFFFFFFFFFF
@FS10000125:23:BPA73012-1407:1:1101:7710:1170 1:N:0:1
GGGGCACAACTTCGTCGAGTACGCTCAAAAATCGAGATCGGAAGA
+
FF,FFFFFFF,:FFFFF:FFFF,FFFF,FFFFFFFFF,FFFFFFF
@FS10000125:23:BPA73012-1407:1:1101:7720:1170 1:N:0:1
GGGCAACAACTTCGTCGAGTACGCTCAATACCGCAGATCGGAAGA
+
FF::FFFFFF:,FFFFFFFFFFFFFFF,FFFFFFFFF,FFFFFFF
@FS10000125:23:BPA73012-1407:1:1101:8550:1170 1:N:0:1
GGGGCCCAACTTCGTCGAGTACGCTCAAATATTCAGATCGGAAGA
+
FF,FFF,FFFFFFFFFFFFFFFFFFFF:F,F,,,FFFFFFFFFFF
@FS10000125:23:BPA73012-1407:1:1101:8700:1170 1:N:0:1
GGGCTGTAACTTCGTCGAGTACGCTCAAAATAGTAGATCGGAAGA
+
FFFFFFFFFF,,FFFFFFFFFFFFFFF,FFFFFFFFFFFFFFFFF
@FS10000125:23:BPA73012-1407:1:1101:8910:1170 1:N:0:1
GGGGGTTAACTTCGTCGAGTACGCTCAAGTCTGAAGATCGGAAGA
+
F,,FFFFF:F:,:FFFFFFFFFFFFFFFFFFFFFFFFFFFFF:FF
@FS10000125:23:BPA73012-1407:1:1101:8940:1170 1:N:0:1
GGGGGTCAACTTCGTCGAGTACGCTCAATCAAATAGATCGGAAGA
+
FFFFFFFFFF,,FFFFFFFFFFFFFFF,FFFFFFFFFFFFFFFFF
@FS10000125:23:BPA73012-1407:1:1101:10630:1170 1:N:0:1
GTTTCGCAACTTCGTCGAGTACGCTCAAAACAAAAGATCGGAAGA
+
,,F,F,FFFFFFFFFFFFFFFF:FFFFFFFFFFFFFFFFFF:,F:
@FS10000125:23:BPA73012-1407:1:1101:10640:1170 1:N:0:1
GGGTCTGAACTTCGTCGAGTACGCCAATTTAATAGATCGGAAGAG
+
F:::FFFFFF::FFFFFFFFFFFFFFF,FFFFFFFF,:FF,FFFF
@FS10000125:23:BPA73012-1407:1:1101:10780:1170 1:N:0:1
GGGGCGAAACTTCGTCGAGTACGCTCAAGCGATAAGATCGGAAGA
+
FFFFFFFFFF:,FFFFFFFFFFFFFFFFFFFFFFFFF:FFFFFFF
@FS10000125:23:BPA73012-1407:1:1101:10840:1170 1:N:0:1
GCTCATGAACTTCGTGGAGTACGCTCAAGGACCAAGATCGGAAGA
+
,F:,,F,FFF,,FFFFFFFFFF,FFFF,FFFFFFF,,FFF,,,F,
@FS10000125:23:BPA73012-1407:1:1101:11120:1170 1:N:0:1
GGGGTAAAACTTCGTCGAGTACGCTCAAGAGTGAAGATCGGAAGA
+
F,:FFFFFFFF:FFFFFFFFFFFFFFFFFFFFFFFFFFFFFFFFF
@FS10000125:23:BPA73012-1407:1:1101:11340:1170 1:N:0:1
GGGGATCAACTTCGTCGAGTACGCTCAATTTCATAGATCGGAAGA
+
FFFFFFFFFF,,FFFFFFFFFFFFFFF,FFFFFFFFFFFFFFFFF
@FS10000125:23:BPA73012-1407:1:1101:11500:1170 1:N:0:1
GGGGGGCAACTTCGTCGAGTACGCTCAAACTTTAAGATCGGAAGA
+
FFFFFFFFFF,,FFFFFFFFFFFFFFF:FFFFFFFFFFFFFFFFF
@FS10000125:23:BPA73012-1407:1:1101:11710:1170 1:N:0:1
GCTCAACAACTTCGTCGAGTACGCTCAATGTCCTAGATCGGAACA
+
:,,,:FFF:F::::FFFFFFFFFFFFFFFFFFFFF,FFFF,F,,:
@FS10000125:23:BPA73012-1407:1:1101:12700:1170 1:N:0:1
GGGGCTTAACTTCGTCGAGTACGCTCAACCTATGAGATCGGAAGA
+
FFFFFFFFFF:FFFFFFFFFFFFFFFFFFFFFFFFFFFFFFFFFF
@FS10000125:23:BPA73012-1407:1:1101:12900:1170 1:N:0:1
GGGCAGGAACTTCGTCGAGTACGCTCAACTTAAAAGATCGGAAGA
+
FFFFFFFFFF,:FFFFFFFFFFFFFFF:FFFFFFFFFFFFFF:FF
@FS10000125:23:BPA73012-1407:1:1101:13140:1170 1:N:0:1
GGGGTGCAAACTTCGTCGAGTACGCTCAAAGTTAAAGATCGGAAG
+
FFFFFFFFFF:,,FF,FFFFFFFFF,FFFFFFFFFFFFFFFFFFF
@FS10000125:23:BPA73012-1407:1:1101:13880:1170 1:N:0:1
GGGGTGCATCTTCGTCGAGTACGCTCAACTTTTAAGATCGGAAGA
+
F:,F,,FFF::FF:F:FFFFF::FFF:FFFFFF,:FF,FFFFF:F
@FS10000125:23:BPA73012-1407:1:1101:13890:1170 1:N:0:1
GGGAACTTCGTCGAGTACGCTCAAACCTGTAGATCGGAAGAGCAC
+
F::FFFFFFF,FF:F:F,FFFFFFFFFFFFFFFFFFFFFF:F,F,
@FS10000125:23:BPA73012-1407:1:1101:14070:1170 1:N:0:1
GGGGCCTAACTTCGTCGAGTACGCTCAAGACACAAGATCGGAAGA
+
F,,FFFFFFF::FFFFFFFFFFFFFFFFFFFFFFFFFFFFFFFFF
@FS10000125:23:BPA73012-1407:1:1101:14430:1170 1:N:0:1
GGGATTAAACTTCGTCGAGTACGCTCAATAATGGAGATCGGAAGA
+
F,,FFFFFFF,:FFFFFFFFFFFFFFF:FFFFFFFFFFFFFFFFF
@FS10000125:23:BPA73012-1407:1:1101:15240:1170 1:N:0:1
GGGGTCCAATTTCGTCGAGTACGCTCAAATACGCAGATCGGAAGA
+
FFFFFFFFFF:FFFFFFFFFFFFFFFF:FFFFFFFFFFFFFFFFF
@FS10000125:23:BPA73012-1407:1:1101:15840:1170 1:N:0:1
GGGACTTCGTCGAGTACGCTCAAGGTGACAGATCGGAAGAGCACT
+
F:,FFFFFFFFFFFFFFF,:FF:FF:FFFFFFFFFFFFFFF,F,,
@FS10000125:23:BPA73012-1407:1:1101:15920:1170 1:N:0:1
GGGGTACAACTTCGTCGAGTACGCTCAATTTGTGAGATCGGAAGA
+
F::FFFFFFF,,FFFFFFFFFFFFFFF:FFFFFFFFFFFFFFFFF
@FS10000125:23:BPA73012-1407:1:1101:16120:1170 1:N:0:1
GGGGCCTAACTTCGTCGAGTACGCTCAAGGAGATAGATCGGAAGA
+
FFFFFFFFFF,:FFFFFFFFFFFFFFFFFFFFFFFFF:FFFFFFF
@FS10000125:23:BPA73012-1407:1:1101:1300:1180 1:N:0:1
GGGTGGTAACTTCGTCGAGTACGCTCAATAGACCAGATCGGAAGA
+
FFFFFFFFFFF:FFFFFFFFFFFFFFFFFFFFFFFFFFFFFFFFF
@FS10000125:23:BPA73012-1407:1:1101:1690:1180 1:N:0:1
GGGGGATAACTTCGTCGAGTACGCTCAAGGGCAGAGATCGGAAGA
+
FF:FFFFFFF:,FFFFFFFFFFFFFFFFFFFFFFFFFFFFFFFFF
@FS10000125:23:BPA73012-1407:1:1101:2360:1180 1:N:0:1
GGGCGGCAACTTCGTCGAGTACGCTCAAGTTGTAAGATCGGAAGA
+
FFFFFFFFFF:,FFFFFFFFFFFFFFFFFFFFFFFFFFFFFFFFF
@FS10000125:23:BPA73012-1407:1:1101:2450:1180 1:N:0:1
GGGTGTTAACTTCGTCGAGTACGCTCAAGGGGTAAGATCGGAAGA
+
FFFFFFFFFF,,FFFFFFFFFFFFFFF:FFFFFFFFFFFFFFFFF
@FS10000125:23:BPA73012-1407:1:1101:3320:1180 1:N:0:1
GGGCTCAAACTTCGTCGAGTACGCTCAAACGAGCAGATCGGAAGA
+
FFFF,FFFFF::FFF:FFFFFFFFFFF,FFFFFFFFFFFFFFFFF
@FS10000125:23:BPA73012-1407:1:1101:4000:1180 1:N:0:1
GGGCTCTAACTTCGTCGAGTACGCTCAAAGTGTAAGATCGGAAGA
+
FF:FFFFFFF,,FFFFFFFFFFFFFFF:FFFFFFFFFFFFFFFFF
@FS10000125:23:BPA73012-1407:1:1101:4610:1180 1:N:0:1
GGGAGTTGAACTTCGTCGAGTACGCTCAACCCGCTAGATCGGAAG
+
F,,:FFFFFF:::FFFFFFFFFFFF,FFFFFFFFFFFFFFFFFFF
@FS10000125:23:BPA73012-1407:1:1101:4720:1180 1:N:0:1
GGAGGTGAACTTCGTCGAGTACGCTCAACAAAATAGATCGGAAGA
+
F:,FFFFFFF:::FFFFFFFFFFFFFFFFFFFFFFFFFFFFFFFF
@FS10000125:23:BPA73012-1407:1:1101:4910:1180 1:N:0:1
GGGGCCGAACTTCGTCGAGTACGCTCAAGGGGATAGATCGGAAGA
+
F:,FF:,FFF::FFFFFFFFFFFFFFFF:FFFFFFFFFFFFFFFF
@FS10000125:23:BPA73012-1407:1:1101:5470:1180 1:N:0:1
GGGTGCTAACTTCGTCGAGTACGCTCAACACCAGAGATCGGAAGA
+
F:::FFFFFF::FFFFFFFFFFFFFFFFFFFFFFFFFFFFFFFFF
@FS10000125:23:BPA73012-1407:1:1101:5500:1180 1:N:0:1
GGGGCTTAACTTCGTCGAGTACGCTCAAAGATCAAGATCGGAAGA
+
FFFFFFFFFF:,FFFFFFFFFFFFFFFFFFFFFFFFFFFFFFFFF
@FS10000125:23:BPA73012-1407:1:1101:5780:1180 1:N:0:1
GGGATGTAACTTCGTCGAGTACGCTCAATATTTTAGATCGGAAGA
+
FF,F,F:FFF:,FFFFFFFFFFFFFFF:FFFFFFFFFFFFF::FF
@FS10000125:23:BPA73012-1407:1:1101:5790:1180 1:N:0:1
GATACCCAACTTCGTCGAGTACGCTCAATTGATAAGATCGGAAGA
+
,,F,FFFFFFF:FFFFFFFFFFFFFFFFFFFFFFFFFFFFF::::
@FS10000125:23:BPA73012-1407:1:1101:5860:1180 1:N:0:1
GGGGCCAAACTTCGTCGAGTACGCTCAACGACATAGATCGGAAGA
+
FFFFFFFFFFF:FFF:FFFFFFFFFFFFFFFFFFFFFFFFFF:FF
@FS10000125:23:BPA73012-1407:1:1101:6020:1180 1:N:0:1
GGGGGGTAACTTCGTCGAGTACGCTCAATTTATGAGATCGGAAGA
+
FFFFFFFFFF:,FFFFFFFFFFFFFFF,FFFFFFFFFFFFFFFFF
@FS10000125:23:BPA73012-1407:1:1101:6230:1180 1:N:0:1
GGGGGAAAACTTCGTCGAGTACGCTCAATATTGTAGATCGGAAGA
+
F,,FFFFFFF:,FFFFFFFFFFFFFFF:FFFFFFFFFFFFFFFFF
@FS10000125:23:BPA73012-1407:1:1101:7010:1180 1:N:0:1
GGGGTGAAACTTCGTCGAGTACGCTCAATGGAAAGATCGGAAGAG
+
FF:FFFFFFF::FFFFFFFFFFFFFFF,FFFFFFFF,FFF,FFFF
@FS10000125:23:BPA73012-1407:1:1101:7040:1180 1:N:0:1
GGGGCAGCAACTTCGTCGAGTACGCTCAATGTTTAAGATCGGAAG
+
F::FFFFFFF:,:FF:FFFFFFFFF,FFFFFFFFFFFFFFFFFFF
@FS10000125:23:BPA73012-1407:1:1101:8380:1180 1:N:0:1
GGGGCATAACTTCGTCGAGTACGCTCAACGAGTAAGATCGGAAGA
+
FFFFFFFFFFF::FFFFFFFFFFFFFFFFFFFFFFFFFFFFFFFF
@FS10000125:23:BPA73012-1407:1:1101:8730:1180 1:N:0:1
GGGGTCAAACTTCGTCGAGTACGCTCAACCGAATAGATCGGAAGA
+
F::FFFFFFF::FFFFFFFFFFFFFFFFFFFFFFFFFFFFFFFFF
@FS10000125:23:BPA73012-1407:1:1101:9390:1180 1:N:0:1
GGGGTATAACTTCGTCGAGTACGCTCAAGCAGGAAGATCGGAAGA
+
F,,FFFFFFF,:FFFFFFFFFFFFFFFFFFFFFFFFFFFFFFFFF
@FS10000125:23:BPA73012-1407:1:1101:10290:1180 1:N:0:1
GGGCGCCAACTTTCGTCGAGTACGCTCAAGACTGGAGATCGGAAG
+
FFF:FFFFFF,,:FF,FFFFFFFFF,FFFFFFFFFFFFFFFFFFF
@FS10000125:23:BPA73012-1407:1:1101:10510:1180 1:N:0:1
GGGGTGAAACTTCGTCGAGTACGCTCAACTCTGGAGATCGGAAGA
+
F:FFFFFFFF::FFFFFFFFFFFFFFFFFFFFFFFFFFFFFFFFF
@FS10000125:23:BPA73012-1407:1:1101:11040:1180 1:N:0:1
GGGTAGTAACTTCGTCGAGTACGCTCAATAACCTAGATCGGAAGA
+
F,:FFFFFFF,:FFFFFFFFFFFFFFF:FFFFFFFFFFFFFFFFF
@FS10000125:23:BPA73012-1407:1:1101:11160:1180 1:N:0:1
GGGGGGGAACTTCGTCGAGTACGCTCAATTCAGAAGATCGGAAGA
+
FFFFFFFFFF:,FFFFFFFFFFFFFFFFFFFFFFFFFFFFFFFFF
@FS10000125:23:BPA73012-1407:1:1101:12560:1180 1:N:0:1
GGGAAGGAACTTCGTCGAGTACGCTCAATAGTAGAGATCGGAAGA
+
F,,,FFFFFF,:FFFFFFFFFFFFFFF:FFFFFFFFFFFFFF:FF
@FS10000125:23:BPA73012-1407:1:1101:13510:1180 1:N:0:1
GATGTATAACTTCGTCGAGTACGCTCAATTAAATAGATCGGAAGA
+
,,F:FFFFFFFFFFFFFF:FFF:FFFFFFFF:FFFF:FFF:::::
@FS10000125:23:BPA73012-1407:1:1101:13530:1180 1:N:0:1
GGGCGCAAACTTCGTCGAGTACGCTCAATACTTTAGATCGGAAGA
+
F:,F,,:FFFFFFFFFFFFFFFFFFFFFFF,F,FFFFFFFFFFFF
@FS10000125:23:BPA73012-1407:1:1101:13570:1180 1:N:0:1
GGGGCTAAACTTCGTCGAGTACGCTCAAAGATATAGATCGGAAGA
+
F::FF,:FFFFFFFFFFFFFFFFFFFFFF,:FFFFFFFFFF:FFF
@FS10000125:23:BPA73012-1407:1:1101:13660:1180 1:N:0:1
GGGACGGAACTTCGTCGAGTACGCTCAAACTTCAAGATCGGAAGA
+
FFFFFFFFFFF:FFFFFFFFFFFFFFF:FFFFFFFFFFFFFFFFF
@FS10000125:23:BPA73012-1407:1:1101:13990:1180 1:N:0:1
GGGCTGAAACTTCGTCGAGTACGCTCAAAACCCAAGATCGGAAGA
+
F,,FFFFFFF::FFFFFFFFFFFFFFFFFFFFFFFFFFFFFFFFF
@FS10000125:23:BPA73012-1407:1:1101:14280:1180 1:N:0:1
GGGTACAAACTTCGTCGAGTACGCTCAATCTATAAGATCGGAAGA
+
F,,FFFFFFF,:FFFFFFFFFFFFFFF:FFFFFFFFFFFFFFFFF
@FS10000125:23:BPA73012-1407:1:1101:14370:1180 1:N:0:1
GGGGGATAATTTCGTCCAGTACGCTCAAATAAGCAGATCGGAAGA
+
FFFFFFFFFFFFFFFFFFFFFFFFFFFFFFFFFFFFFFFFFFFFF
@FS10000125:23:BPA73012-1407:1:1101:14440:1180 1:N:0:1
GGGGTAGAACTTCGTCGAGTACGCTCAAGGAAATAGATCGGAAGA
+
F:,FFFFFFF,,FFFFFFFFFFFFFFF:FFFFFFFFFFFFFFFFF
@FS10000125:23:BPA73012-1407:1:1101:14740:1180 1:N:0:1
GGGGTGCAACTTCGTCGAGTACGCTCAAATGTTAAGATCGGAAGA
+
FFFFFFFFFF::FFFFFFFFFFFFFFF:FFFFFFFFFFFFFFFFF
@FS10000125:23:BPA73012-1407:1:1101:15160:1180 1:N:0:1
GGGCGTTAACTTCGTCGAGTACGCTCAATACCCTAGATCGGAAGA
+
F,,:FFFFFF::FFFFFFFFFFFFFFFFFFFFFFFFFFFFFFFF:
@FS10000125:23:BPA73012-1407:1:1101:15220:1180 1:N:0:1
GGGTGCTAATTTCGTCGAGTACGCTCAAGTGTACAGATCGGAAGA
+
FFFFFFFFFFFFFFFFFFFFFFFFFFFFFFFFFFFFFFFFFFFFF
@FS10000125:23:BPA73012-1407:1:1101:15390:1180 1:N:0:1
GATGTATAACTTCGTCGAGTACGCTCAAAGGAGAAGATCGGAAGA
+
,,F:FFFFFFFFFFFFFFFFFFFFFFFFFFFFFFFFFFFFF:FF:
@FS10000125:23:BPA73012-1407:1:1101:15660:1180 1:N:0:1
GGGCCGAAACTTCGTCGAGTACGCTCAAGACCGCAGATCGGAAGA
+
FFFFFFFFFFF:FFFFFFFFFFFFFFFF:FF:FFFFF,FFFFFFF
@FS10000125:23:BPA73012-1407:1:1101:15890:1180 1:N:0:1
GGGCTAGAACTTCGTCGAGTACGCTCAACGTTACAGATCGGAAGA
+
FFF,FFFFFF,,FFFFFFFFFFFFFFFFFFFFFFFFFFFFFF:FF
@FS10000125:23:BPA73012-1407:1:1101:1330:1190 1:N:0:1
GGGGTTTAACTTCGTCGAGTACGCTCAACCATCAAGATCGGAAGA
+
FF:FFFFFFFFFFFFFFFFFFFFFFFFFFFFFFFFFFFFFF:FFF
@FS10000125:23:BPA73012-1407:1:1101:1640:1190 1:N:0:1
GGGAAACTTCGTCGAGTACGCTCAAACTGAAAGATCGGAAGAGCA
+
F:,:FFFFFFF,FFFFFF,,FFFFFFF:FFFFFFF,FFFFFFF,,
@FS10000125:23:BPA73012-1407:1:1101:1860:1190 1:N:0:1
GGGCATCAACTTCGTCGAGTACGCTCAACATAGAAGATCGGAAGA
+
FFFFFFFFFFFFFFFFFFFFFFFFFFFFFFFFFFFFFFFFFFFFF
@FS10000125:23:BPA73012-1407:1:1101:1980:1190 1:N:0:1
GGGTCAGAACTTCGTCGAGTACGCTCAAATGTTTAGATCGGAAGA
+
FFFFFFFFFF:,FFFFFFFFFFFFFFF:FFFFFFFFFFFFFFFFF
@FS10000125:23:BPA73012-1407:1:1101:2040:1190 1:N:0:1
GGGTGAAAACTTCGTCGAGTACGCTCAACAGCCGAGATCGGAAGA
+
FF,FFFFFFFF:FFFFFFFFFFFFFFFFFFFFFFFFFFFFFFFFF
@FS10000125:23:BPA73012-1407:1:1101:2540:1190 1:N:0:1
GGGTAGTAACTTCGTCGAGTACGCTCAAACGACTAGATCGGAAGA
+
FFFFFFFFFFF:FFFFFFFFFFFFFFF:FFFFFFFFFFFFFFFFF
@FS10000125:23:BPA73012-1407:1:1101:2840:1190 1:N:0:1
GGGAAAAAACTTCGTCGAGTACGCTCAAACGAAAAGATCGGAAGA
+
F,,F:,FFF:FF,:F::F:FF,:FFF,FFF,,F,FFF,::FFFFF
@FS10000125:23:BPA73012-1407:1:1101:3060:1190 1:N:0:1
GGGGTTGAACTTCGTCGAGTACGCTCAAGCATTAAGATCGGAAGA
+
FFF:FF:FFF:,FFFFFFFFFFFFFFFFFFF:FFFFFFFFFFFFF
@FS10000125:23:BPA73012-1407:1:1101:3190:1190 1:N:0:1
GGGCAACAACTTCGTCGAGTACGCTCAAAATTAGAGATCGGAAGA
+
F,,FFFFFFFF,FFFFFFFFFFFFFFF:FFFFFFFFFFFFF:FFF
@FS10000125:23:BPA73012-1407:1:1101:3210:1190 1:N:0:1
GGGACAAACTTCGTCGAGTACGCTCAAATAGTCAGATCGGTACTC
+
F:,:,F,,FFFFFFF:,,FFFFFFFFFF:::FF:,F:,,::FF,F
@FS10000125:23:BPA73012-1407:1:1101:3760:1190 1:N:0:1
GGGCTGTAACTTCGTCGAGTACGCTCAAAAGTAGAGATCGGAAGA
+
FF:FFFFFFFF:FFFFFFFFFFFFFFFFFFFFFFFFFFFFFFFFF
@FS10000125:23:BPA73012-1407:1:1101:4060:1190 1:N:0:1
GGGCAGGAACTTCGTGGAGTACGCTCAATGGATCAGATCGGAAGA
+
FFFFFFFFFF:,FFFFFFFFFFFFFFF,FFFFFFFFFFFFFFFFF
@FS10000125:23:BPA73012-1407:1:1101:4360:1190 1:N:0:1
GGGGCTTAATTTCGTCGAGTACGCTCAAAGCGACAGATCGGAAGA
+
FFFFFFFFFFFFFFFFFFFFFFFFFFFFFFFFFFFFFFFFFFFFF
@FS10000125:23:BPA73012-1407:1:1101:4660:1190 1:N:0:1
GGGGTATAACCTTCGTCGAGTACGCTCAAAATGTAAGATCGGAAG
+
FFFFFFFFFFF::FF:FFFFFFFFF,FFFFFFFFFFFFFFFFFFF
@FS10000125:23:BPA73012-1407:1:1101:5060:1190 1:N:0:1
GGGCAAGATCTTCGTCGAGTACGCTCAAACAAAAAGATCGGAAGA
+
FFF:FFFFFF::FFFFFFFFFFFFFFF:FFFFFFFFFFFFFFFFF
@FS10000125:23:BPA73012-1407:1:1101:5100:1190 1:N:0:1
GGGGGTTAACTTCGTCGAGTACGCTCAATCAGTAAGATCGGAAGA
+
F:,FFFFFFF,,FFFFFFFFFFFFFFF,FFFFFFFFFFFFFFFFF
@FS10000125:23:BPA73012-1407:1:1101:5280:1190 1:N:0:1
GGGGGGGAACTTCGTCGAGTACGCTCAACGGCCTAGATCGGAAGA
+
FF:FFFFFFF:FFFFFFFFFFFFFFFFFFFFFFFFFFFFFFFFFF
@FS10000125:23:BPA73012-1407:1:1101:5320:1190 1:N:0:1
GGGATTCACCTTCGTCGAGTACGCTCAAAAAAGAAGATCGGAAGA
+
F:,,FFFFFF:,FFFFFFFFFFFFFFF:FFFFFFFFFFFFFFFFF
@FS10000125:23:BPA73012-1407:1:1101:5380:1190 1:N:0:1
GGGGGTAAACTTCGTCGAGTACGCTCAATACCGGAGATCGGAAGA
+
FFFFFFFFFF::FFFFFFFFFFFFFFF:FFFFFFFFFFFFFFFFF
@FS10000125:23:BPA73012-1407:1:1101:5440:1190 1:N:0:1
GGGCTAAAACTTCGTCGAGTACGCTCGATGATAAAGATCGGAAGA
+
FFF:FFFFFF::FFFFFFFFFFFFFF,FFFFFFFFFFFFFFFFFF
@FS10000125:23:BPA73012-1407:1:1101:6300:1190 1:N:0:1
GGGGCGAAATTTCGTCGAGTACGCTCAAGCCAGTAGATCGGAAGA
+
FFFFFFFFFFFFFFFFFFFFFFFFFFFFFFFFFFFFFFFFFFFFF
@FS10000125:23:BPA73012-1407:1:1101:6340:1190 1:N:0:1
GTGGGTTTATCTTCGTCGAGTACGCTCAAGCTATAAGATCGGAAG
+
,,:::,FFFFFF:FF:FF:FF:FFF:FFFFFFFFFFFFFF:FF:F
@FS10000125:23:BPA73012-1407:1:1101:6470:1190 1:N:0:1
GTTTGGCAACTTCGTCGAGTACGCTCAACTGTCAAGATCGGAAGA
+
,,F,,,FFFFFFFFFFF:FFFF,FFFFFFFFFFFF:FFFFF:F,:
@FS10000125:23:BPA73012-1407:1:1101:6590:1190 1:N:0:1
GGGAGTCAACTTCGTCGAGTACGCTCAACGATAGAGATCGGAAGA
+
F,:F,FF,F:F,::F:F:FFFF,FF:FFF,FFFFF,::FF:FFF,
@FS10000125:23:BPA73012-1407:1:1101:6660:1190 1:N:0:1
GGGTGGAAACTTCGTCGAGTACGCTCAAAGTGAAAGATCGGAAGA
+
FFFFFFFFFF::FFFFFFFFFFFFFFFFFFFFFFFFFFFFFFFFF
@FS10000125:23:BPA73012-1407:1:1101:7310:1190 1:N:0:1
GGGAGGGGAACTTCGTCGAGTACGCTCAAAAGGAGAGATCGGAAG
+
FFF:FFFFFFF,:FF:FFFFFFFFF,FFFFFFFFFFFFFFFFFFF
@FS10000125:23:BPA73012-1407:1:1101:7440:1190 1:N:0:1
GGGGTGGAACTTCGTCGAGTACGCTCAATTGGAGAGATCGGAAGA
+
F,,FFFFFFF::FFFFFFFFFFFFFFFFFFFFFFFFFFFFFFFFF
@FS10000125:23:BPA73012-1407:1:1101:7500:1190 1:N:0:1
GGGTATGAACTTCGTCGAGTACGCTCAATACAGAAGATCGGAAGA
+
FFF,FFFFFFFFFFFFFFFFFFFFFFFF,,,F,,FFFFFFFFFFF
@FS10000125:23:BPA73012-1407:1:1101:7530:1190 1:N:0:1
GGGGGAAAACTTCGTCGAGTACGCTCAAACTAAGAGATCGGAAGA
+
FFFF,,FFFFFFFFFFFFFFFFFFFFFFFFFFFF,FFFFFFFFFF
@FS10000125:23:BPA73012-1407:1:1101:7750:1190 1:N:0:1
GGGCCTTAACTTCGTCGAGTACGCTCAAATCCATAGATCGGAAGA
+
F:::FFFFFF:,FFFFFFFFFFFFFFF:FFFFFFFFFFFFFFFFF
@FS10000125:23:BPA73012-1407:1:1101:8540:1190 1:N:0:1
GGGGTCTAACTTCGTCGAGTACGCTCAAATAAAGAGATCGGAAGA
+
FFFFFFFFFF::FFFFFFFFFFFFFFF:FFFFFFFFFFFFFFFFF
@FS10000125:23:BPA73012-1407:1:1101:8590:1190 1:N:0:1
GGGGTCAACTTCGTCGAGTACGCTCAATTTGAAAGATCGGAAGAG
+
FF,FFFFFFF,FF:FFFF:FFFFFFF,,FFFFFFFF,FFF:FFFF
@FS10000125:23:BPA73012-1407:1:1101:8980:1190 1:N:0:1
GGGAGCAAACTTTCGTCGAGTACGCTCAAGAGCATAGATCGGAAG
+
FFFF:FFFFF:,FFF:FFF,FFFFF,FFFFFFFFFFFFFFFFFFF
@FS10000125:23:BPA73012-1407:1:1101:9330:1190 1:N:0:1
GGGGATCAACTTCGTCGAGTACGCTCAAGCTATGAGATCGGAAGA
+
FF:FFFFFFF,:FFFFFFFFFFFFFFFFFFFFFFFFFFFFFFFFF
@FS10000125:23:BPA73012-1407:1:1101:9460:1190 1:N:0:1
GGGGGGGAACTTCGTCGAGTACGCTCAAGCATTAAGATCGGAAGA
+
FFFFFFFFFF,:FFFFFFFFF:FFFFF::FFFFFFFFFFFFFFFF
@FS10000125:23:BPA73012-1407:1:1101:9970:1190 1:N:0:1
GGGGTTTAACTTCGTCGAGTACGCTCAATCGGAAAGATCGGAAGA
+
FFFF:FFFFF,,FFFFFFFFFFFFFFF:FF:FFFFFFFFFFFFFF
@FS10000125:23:BPA73012-1407:1:1101:10120:1190 1:N:0:1
GGGTCGTAACTTCGTCGAGTACGCTCAAGGTAATAGATCGGAAGA
+
F:F:FFFFFF::FFFFFFFFFFFFFFFFFFFFFFFFFFFFFF,FF
@FS10000125:23:BPA73012-1407:1:1101:10460:1190 1:N:0:1
GGGGTTGAACTTCGTCGAGTACGCTCAAAATGCCAGATCGGAAGA
+
FFFFFFFFFF,,FFFFFFFFFFFFFFF:FFFFFFFFFFFFFFFFF
@FS10000125:23:BPA73012-1407:1:1101:10480:1190 1:N:0:1
GGGAGAGAACTTCGTCGAGTACGCTCAAGATGGAAGATCGGAAGA
+
F,,:FFFFFF:,FFFFFFFFFFFFFFFFFFFFFFFFFFFFFFFFF
@FS10000125:23:BPA73012-1407:1:1101:10600:1190 1:N:0:1
GGGCTAAAACTTCGTCGAGTACGCTCAATAACCTAGATCGGAAGA
+
F,FFFFFFFF,:FFFFFFFFFFFFFFF,FFFFFFFFFFFFF:FFF
@FS10000125:23:BPA73012-1407:1:1101:10680:1190 1:N:0:1
GGGTACGAACTTCGTCGAGTACGCTCAAATTTTTAGATCGGAAGA
+
F:,:FFFFFF,:FFFFFFFFFFFFFFF:FFFFFFFFFFFFFFFFF
@FS10000125:23:BPA73012-1407:1:1101:12500:1190 1:N:0:1
GGGCATAAACTTCGTCGAGTACGCTCAAACAGAAAGATCGGAAGA
+
F,,,FFFFFF::FFFFFFFFFFFFFFF,FFFFFFFFF:FFFFFFF
@FS10000125:23:BPA73012-1407:1:1101:12740:1190 1:N:0:1
GGGTCGAAACTTCGTCGAGCACGCTCAAAGTAACAGATCGGAAGA
+
FFFFFFFFFF,:FFFFFFFFFFFFFFF,FFFFFFFFFFFFFFFFF
@FS10000125:23:BPA73012-1407:1:1101:15010:1190 1:N:0:1
GGGGTGCACCTTCGTCGAGTACGCTCAAACTTTAAGATCGGAAGA
+
FFFF:FFFFF,,:FFFFFFFFFFFFFF:FFFFFFFFFFFFFFFFF
@FS10000125:23:BPA73012-1407:1:1101:15860:1190 1:N:0:1
GGGGGCAAACTTCGTCGAGTACGCTCAAACCCCCAGATCGGAAGA
+
FFFFFFFFFF,,FFFFFFFFFFFFFFF:FFFFFFFFFFFFFF:FF
@FS10000125:23:BPA73012-1407:1:1101:15960:1190 1:N:0:1
GGGAAAAACTTCGTCGAGTACGCTCAATGTGAGAGATCGGAAGAG
+
FFFFFFFFF:,FF:FFFF:FFFFFFFF,FFFFFFFF:FFF,FFFF
@FS10000125:23:BPA73012-1407:1:1101:16120:1190 1:N:0:1
GGGGCTTAACTTCGTCGAGTACGCTCAAGAAACGAGATCGGAAGA
+
FF:FFFFFFF::FFFFFFFFFFFFFFFFFFFFFFFFF:FFFFFFF
@FS10000125:23:BPA73012-1407:1:1101:1260:1200 1:N:0:1
GGGGGGACTCTTCGTCGAGTACGCTCAAACCGATAGATCGGAAGA
+
FFFFFFFFFF,,FFFFFFFFFFFFFFFFFFFFFFFFFFFFFFFFF
@FS10000125:23:BPA73012-1407:1:1101:1330:1200 1:N:0:1
GGGGCTTAACTTCGTCGAGTACGCTCAAGACAAAAGATCGGAAGA
+
FF:FFFFFFF::FFFFFFFFFFFFFFFFFFFFFFFFFFFFF,FFF
@FS10000125:23:BPA73012-1407:1:1101:1360:1200 1:N:0:1
GGGAGGTAACTTCGTCGAGTACGCTCAACTGATAAGATCGGAAGA
+
FFFFFFFFFFFFFFFFFFFFFFFFFFFFFFFFFFFFFFFFFFFFF
@FS10000125:23:BPA73012-1407:1:1101:2690:1200 1:N:0:1
GGGCGGCATCTTCGTCGAGTACGCTCAAGCATTTAGATCGGAAGA
+
F:,F,,FFF:FFFFFF:FFFF:FFFF:F:FFFFF:FF,F:FFFFF
@FS10000125:23:BPA73012-1407:1:1101:2790:1200 1:N:0:1
GATGGGAAACTTCGTCGAGTACGCTCAAATCCTGAGATCGGAAGA
+
:,FF,,FFFFFFFFFFFFFFFFFFFFFFFFFFFFFFFFFFF:FFF
@FS10000125:23:BPA73012-1407:1:1101:3150:1200 1:N:0:1
GGGATAGAACTTCGTCGAGTACGCTCAACCCATGAGATCGGAAGA
+
F:,:FFFFFF:::FFFFFFFFFFFFFFFFFFFFFFFFFFFFFFFF
@FS10000125:23:BPA73012-1407:1:1101:3180:1200 1:N:0:1
GGGAGGTAACTTCGTCGAGTACGCTCAATCGATTAGATCGGAAGA
+
FFF:FFFFFF::FFFFFFFFFFFFFFF:FFFFFFFFFFFFFFFFF
@FS10000125:23:BPA73012-1407:1:1101:3370:1200 1:N:0:1
GGGGCACAACTTCGTCGAGTACGCTCAATGTCGTAGATCGGAAGA
+
FF:FFFFFFF::FFFFFFFFFFFFFFF,FFFFFFFFFFFFFFFFF
@FS10000125:23:BPA73012-1407:1:1101:3680:1200 1:N:0:1
GGGATGAAACTTCGTCGAGTACGCTCAATTGGGAAGATCGGAAGA
+
FFFFFFFFFF::FFFFFFFFFFFFFFF,FFFFFFFFFFFFFFFFF
@FS10000125:23:BPA73012-1407:1:1101:3690:1200 1:N:0:1
GCTCTTAAACTTCGTCGAGTACGCTCAAAACTAGAGATCGGAAGA
+
,,:,FFFFFFFFFFFFFFFFFFFFFFF,FFFFFFFFFFFFFF,FF
@FS10000125:23:BPA73012-1407:1:1101:4130:1200 1:N:0:1
GGGGGAGAACTTCGTCGAGTACGCTCAAACCATAAGATCGGAAGA
+
FF,FFFFFFF::FFFFFFFFFFFFFFFFFFFFFFFFFFFFFFFFF
@FS10000125:23:BPA73012-1407:1:1101:4420:1200 1:N:0:1
GGGGGTAAACTTCGTCGAGTACGCTCAAGTCCATAGATCGGAAGA
+
FFFFFFFFFF:,FFFFFFFFFFFFFFFFFFFFFFFFFFFFFFFFF
@FS10000125:23:BPA73012-1407:1:1101:4800:1200 1:N:0:1
GGGGAAAAACTTCGTCGAGTACGCTCAAGCGACGAGATCGGAAGA
+
F,,FFFFFFFF:FFFFFFFFFFFFFFFFFFFFFFFFFFFFFFFFF
@FS10000125:23:BPA73012-1407:1:1101:5140:1200 1:N:0:1
GGGGAGTATCTTCGTCGAGTACGCTCAACATGTCAGATCGGAAGA
+
FFF:,FF::::FFF:FF:FFFFFFFFFFFFF,:FFFFFFFFFFFF
@FS10000125:23:BPA73012-1407:1:1101:5280:1200 1:N:0:1
GGGGGGAAACTTCGTCGAGTACGCTCAATAGTAAAGATCGGAAGA
+
F,,FFFFFFFF:FFFFFFFFFFFFFFF:FFFFFFFFFFFFFFFFF
@FS10000125:23:BPA73012-1407:1:1101:5640:1200 1:N:0:1
GGGGGTTAACTTCGTCGAGTACGCTCAAATAGACAGATCGGAAGA
+
FF,FFFFFFF:,FFFFFFFFFFFFFFF:FFFFFFFFFFFFFFFFF
@FS10000125:23:BPA73012-1407:1:1101:5950:1200 1:N:0:1
GGGGAGTAACTTCGTCGAGTACGCTCAACCACAGAGATCGGAAGA
+
F,,FFFFFFF::FFFFFFFFFFFFFFFFFFFFFFFFFFFFFFFFF
@FS10000125:23:BPA73012-1407:1:1101:6000:1200 1:N:0:1
GGGTAAAAACTTCGTCGAGTACGCTCAATATAGCAGATCGGAAGA
+
F,,:FFFFFF::FFFFFFFFFFFFFFF:FFFFFFFFFFFFFFFFF
@FS10000125:23:BPA73012-1407:1:1101:6220:1200 1:N:0:1
GGCATGAACTTCGTCGAGTACGCTCAACAAAAGAGATCGGAAGAG
+
FF,,FFFFFF:FF:FFFF:FFFFFFFF:FFFFFFFF:FFF:FFFF
@FS10000125:23:BPA73012-1407:1:1101:6420:1200 1:N:0:1
GGGTATCAACTTCGTCGAGTACGCTCAATAATAAAGATCGGAAGA
+
FFFFFFFFFFFFFFFFFFFFFFFFFFFFFFFFFFFFF,FFFFFFF
@FS10000125:23:BPA73012-1407:1:1101:7120:1200 1:N:0:1
GGGAATAAACTTCGTCGAGTACGCTCAAACAAGGAGATCGGAAGA
+
FFFFFFFFFF::FFFFFFFFFFFFFFF:FFFFFFFFFFFFFFFFF
@FS10000125:23:BPA73012-1407:1:1101:7290:1200 1:N:0:1
GGGGGTGAACTTCGTCGAGTACGCTCAACGTATCAGATCGGAAGA
+
F,,FFFFFFFF:FFFFFFFFFFFFFFFFFFFFFFFFFFFFFFFFF
@FS10000125:23:BPA73012-1407:1:1101:7540:1200 1:N:0:1
GGGGCTCAACTTCGTCGAGTACGCTCAAGGGTGCAGATCGGAAGA
+
FFFFFFFFFF:,FFFFFFFFFFFFFFFFFFFFFFFFFFFFFFFFF
@FS10000125:23:BPA73012-1407:1:1101:8530:1200 1:N:0:1
GGGCAGTAATTTCGTCGAGTACGCTCAATAAGGCAGATCGGAAGA
+
F:,,FFFFFFFFFFFFFFFFFFFFFFF,FFFFFFFFFFFFFFFFF
@FS10000125:23:BPA73012-1407:1:1101:8640:1200 1:N:0:1
GGGTCTGAACTTCGTCGAGTACGCTCAATTAATCAGATCGGAAGA
+
F:,:FFFFFFF:FFFFFFFFFFFFFFF:FFFFFFFFFFFFFFFFF
@FS10000125:23:BPA73012-1407:1:1101:8650:1200 1:N:0:1
GGGTGTAAACTTCGTCGAGTACGCTCAAGTAAAAAGATCGGAAGA
+
F::,FFFFFFF:FFFFFFFFFFFFFFFFFFFFFFFFFFFFFFFFF
@FS10000125:23:BPA73012-1407:1:1101:9230:1200 1:N:0:1
GGGCGCCAACTTCGTCGAGTACGCTCAAATAGAGAGATCTGAAGA
+
F,,:,FFFFFF,FFFFF:FFFF,FFFF:FFF:FFF,:FFFFFFF,
@FS10000125:23:BPA73012-1407:1:1101:9380:1200 1:N:0:1
GGGAATGAACTTCGTCGAGTACGCTCAAGTTCCGAGATCGGAAGA
+
FFFFFFFFFF::FFFFFFFFFFFFFFFFFFFFFFFFFFFFFFFFF
@FS10000125:23:BPA73012-1407:1:1101:10170:1200 1:N:0:1
GGGCAACAACTTCGTCGAGTACGCTCAATATAGGAGATCGGAAGA
+
F,,,FFFFFF,,FFFFFFFFFFFFFFF:FFFFFFFFFFFFFFFFF
@FS10000125:23:BPA73012-1407:1:1101:10180:1200 1:N:0:1
GGGGGCGAAATTCGTCGAGTACGCTCAAAGTCTGAGATCGGAAGA
+
FFFFFFFFFFFFFFFFFFFFFFFFFFFFFFFFFFFFFFFFFFFFF
@FS10000125:23:BPA73012-1407:1:1101:10320:1200 1:N:0:1
GGGAACAAACTTCGTCGAGTACGCTCAATATTAGAGATCGGAAGA
+
FF:,FFFFFF,:FFFFFFFFFFFFFFF,FFFFFFFFFFFFFFFFF
@FS10000125:23:BPA73012-1407:1:1101:10410:1200 1:N:0:1
GGGCTAGAACTTCGTCGAGTACGCTCAAAGACATAGATCGGAAGA
+
FFFFFFFFFF,,FFFFFFFFFFFFFFF:FFFFFFFFFFFFFFFFF
@FS10000125:23:BPA73012-1407:1:1101:11160:1200 1:N:0:1
GGGGGGGAACTTCGTCGAGTACGCTCAATTCAGAAGATCGGAAGA
+
F:FFFFFFFF::FFFFFFFFFFFFFFFFFFFFFFFFFFFFFFFFF
@FS10000125:23:BPA73012-1407:1:1101:11920:1200 1:N:0:1
GGGGGAACTTCGTCGAGTACGCTCAATGGTCCAGATCGGAAGAGC
+
FF,FFFFFF::F,FFFF:FFFF,FF:FFFFFFFFF:,FFFFFFF,
@FS10000125:23:BPA73012-1407:1:1101:12850:1200 1:N:0:1
GGGCATAAACTTCGTCGAGTACGCTCAACTGTAGAGATCGGAAGA
+
:,,,FFFFFF,:FFFFFFFFFFFFFFFFFFFFFFFFFFFFFFFFF
@FS10000125:23:BPA73012-1407:1:1101:13990:1200 1:N:0:1
GGGGCATAATTTCGTCGAGTACGCTCAACGATCGAGATCGGAAGA
+
F,,FFFFFFFFFFFFFFFFFFFFFFFFFFFFFFFFFF:FFFFFFF
@FS10000125:23:BPA73012-1407:1:1101:14100:1200 1:N:0:1
GGGGGAACTTCGTCGAGTACGCTCAAGATGAAAGATCGGAAGAGC
+
FFFFFFFFF::F,FFFF:FFFF,FFFF:FFFFFFFF:FFFFFFF,
@FS10000125:23:BPA73012-1407:1:1101:15580:1200 1:N:0:1
GGGATGGAACTTCGTCGAGTACGCTCAAATATTTAGATCGGAAGA
+
FF:FFFFFFF:FFFFFFFFFFFFFFFFFFFFFFFFFFFFFFFFFF
@FS10000125:23:BPA73012-1407:1:1101:16190:1200 1:N:0:1
GATCAAGAACTTCGTCGAGTACGCTCAAAGCGAAAGATCGGAAGA
+
:,,,,F,FFF::F:FFF,FFFF,FFFF,F::::::,:FF:,,,F:
@FS10000125:23:BPA73012-1407:1:1101:1310:1210 1:N:0:1
GGGGCTGAACTTCGTCGAGTACGCTCAACGAAATAGATCGGAAGA
+
FFFFFFFFF:FF:FFFFFFFFFFFFFFFFFFFFFFFFFFFFFFFF
@FS10000125:23:BPA73012-1407:1:1101:1790:1210 1:N:0:1
GGGTGACAACCTCGTCGAGTACGCTCAAACAAAGAGATCGGAAGA
+
FFFFFFFFFFF:FFFFFFFFFFFFFFFFFFFFFFFFFFFFFFFFF
@FS10000125:23:BPA73012-1407:1:1101:2310:1210 1:N:0:1
GGGGTTTAACTTCGTCGAGTACGCTCAAGATTCGAGATCGGAAGA
+
F,,FFFFFFF,,FFFFFFFFFFFFFFFFFFFFFFFFFFFFF:FFF
@FS10000125:23:BPA73012-1407:1:1101:3380:1210 1:N:0:1
GGGGCAAAACTTCGTCGAGTACGCTCAATTAAGCAGATCGGAAGA
+
FFFFFFFFFF,,FFFFFFFFFFFFFFF,FFFFFFFFFFFFFFFFF
@FS10000125:23:BPA73012-1407:1:1101:3430:1210 1:N:0:1
GGGCGGCAAGTTCGTCGAGTACGCTCAAATGTGAAGATCGGAAGA
+
F:,:FFFFFF::FFFFFFFFFFFFFFF,FFFFFFFFFFFFFFFFF
@FS10000125:23:BPA73012-1407:1:1101:3720:1210 1:N:0:1
GGGGGCCAACTTCGTCGAGTACGCTCAAATGAATAGATCGGAAGA
+
FFFFFFFFFF::FFFFFFFFFFFFFFFFFFF:FFFFF,FFFFFFF
@FS10000125:23:BPA73012-1407:1:1101:4010:1210 1:N:0:1
GGGGATCAACTTCGTCGAGTACGCTCAATTTTATAGATCGGAAGA
+
FFFF,F:FFFFFFFFFFFFFFFFFFFFF,,,,,FFFFFFFFFFFF
@FS10000125:23:BPA73012-1407:1:1101:4500:1210 1:N:0:1
GGGGACAACCTTCGTCGAGTACGCTCAAAGGACTAGATCGGAAGA
+
FFFFFFFFFF,,:FFFFFFFFFFFFFF,FFFFFFFFFFFFFFFFF
@FS10000125:23:BPA73012-1407:1:1101:4770:1210 1:N:0:1
GGGGTCGAACTTCGTCGAGTACGCTCAAGAACAAAGATCGGAAGA
+
FF:FFFFFFF::FFFFFFFFFFFFFFFFFFFFFFFFFFFFFFFFF
@FS10000125:23:BPA73012-1407:1:1101:5020:1210 1:N:0:1
GGGCATTAACTTCGTCGAGTACGCTCAAATACGTAGATCGGAAGA
+
FFF::F,FFF:,FFF:FFFFFFFFFFF,FFFFFFFFFFFFFFFFF
@FS10000125:23:BPA73012-1407:1:1101:5030:1210 1:N:0:1
GATGGCAAACTTCGTCGAGTACGCTCAAAATTGAAGATCGGAAGA
+
,,FF,FFFFFFFFFFFFFFFFFFFFFFFFFFFFFFFFFFFF:FF:
@FS10000125:23:BPA73012-1407:1:1101:5120:1210 1:N:0:1
GGGCTTCGTCGAGTACGCTCAATCCATGAGATCGGAAGAGCACAC
+
FF,FFFFFFFF:FFFFF:FFFF:FFFFFFFFFFFFFFFFF,F,F,
@FS10000125:23:BPA73012-1407:1:1101:5160:1210 1:N:0:1
GGGGCTGATCTTCGTCGAGTACGCTCAAAATACGAGATCGGAAGA
+
FFFFFFFFFF,,:FFFFFFFFFFFFFF:FFFFFFFFFFFFFFFFF
@FS10000125:23:BPA73012-1407:1:1101:5460:1210 1:N:0:1
GGGTAGGAACTTCGTCGAGTACGCTCAACATACCAGATCGGAAGA
+
FFFFFFFFFF:::FFFFFFFFFFFFFF:FFFFFFFFFFFFFFFFF
@FS10000125:23:BPA73012-1407:1:1101:6380:1210 1:N:0:1
GGGCTCCAACTTCGTCGAGTACGCTCAAGCATCAAGATCGGAAGA
+
FFFFFFFFFF::FFFFFFFFFFFFFFFFFFFFFFFFFFFFFF:FF
@FS10000125:23:BPA73012-1407:1:1101:6750:1210 1:N:0:1
GGGGAAGAACTTCGTCGAGTAAGCTCAAGCCACCAGATCGGAAGA
+
F:,FFFFFFF,,FFFFFFFFFFFFFFFFFFFFFFFFFFFFFFFFF
@FS10000125:23:BPA73012-1407:1:1101:6810:1210 1:N:0:1
GGGAACTTCGTCGAGTACGCTCAAAAATATAGATCGGAAGAGCAC
+
FFFFFFFFFF,:F:F,F,FFFFFFF:,,FFFFFFFFFFFF:F,F:
@FS10000125:23:BPA73012-1407:1:1101:6940:1210 1:N:0:1
GGGCTGGAACTTCGTCGAGTACGCTCAATGGTCTAGATCGGAAGA
+
FFFFFFFFFF,,FFFFFFFFFFFFFFF,FFFFFFFFFFFFFFFFF
@FS10000125:23:BPA73012-1407:1:1101:7140:1210 1:N:0:1
GGGATTGAACTTCGTCGAGTACGCTCAATATTCTAGATCGGAAGA
+
FFFFFFFFFF:,FFF:FFFFFFFFFFF,FFFFFFFFFFFFFFFFF
@FS10000125:23:BPA73012-1407:1:1101:7310:1210 1:N:0:1
GGGGGTCAACTTCGTCGAGTACGCTCAAAGAGGAAGATCGGAAGA
+
F:,FFFFFFF,,FFFFFFFFFFFFFFF,FFFFFFFFFFFFFFFFF
@FS10000125:23:BPA73012-1407:1:1101:7330:1210 1:N:0:1
GGGTCACAACTTCGTCGAGTACGCTCAAATCTAAAGATCGGAAGA
+
FFFFFFFFFF,,FFFFFFFFFFFFFFFFFFFFFFFFFFFFFFFFF
@FS10000125:23:BPA73012-1407:1:1101:7510:1210 1:N:0:1
GGGTACGAACTTCGTCGAGTACGCTCAACTGAGTAGATCGGAAGA
+
FFFFFFFFFF::FFFFFFFFFFFFFFFFFFFFFFFFFFFFFFFFF
@FS10000125:23:BPA73012-1407:1:1101:7620:1210 1:N:0:1
GGGGGGAAACTTCGTCGAGTACGCTCAAAAACTCAGATCGGAAGA
+
FFFFFFFFFF,,FFF:FFFFFFFFFFFFFFFFFFFFFFFFFF:FF
@FS10000125:23:BPA73012-1407:1:1101:7840:1210 1:N:0:1
GGGCGTCAACTTCGTCGAGTACGCTCAATTGTCGAGATCGGAAGA
+
FFFF,,FFFFFF:FFF:FFFF::FFF:FFFFFF:,FF,F:FFFFF
@FS10000125:23:BPA73012-1407:1:1101:8090:1210 1:N:0:1
GGGGGGTAACTTCGTCGAGTACGCTCAAGCGTCGAGATCGGAAGA
+
FFFF,:,FFF::FFFF:FFFF:FFF:FF:FFFFFFFF,FFFFFFF
@FS10000125:23:BPA73012-1407:1:1101:8240:1210 1:N:0:1
GGGCGACGCTCTTCCGATCTGGGCCGGAACTTCGTCGAGTACGCT
+
FF::FFFFFF,F:,FFF:,FFFFFFFFFFFFFFFF,FFFF:,F,,
@FS10000125:23:BPA73012-1407:1:1101:9470:1210 1:N:0:1
GGGGATGAACTTCGTCGAGTACGCTCAAGTGACGAGATCGGAAGA
+
F,,FFFFFFF:::FFFFFFFFFFFFFFFFFFFFFFFFFFFFFFFF
@FS10000125:23:BPA73012-1407:1:1101:9490:1210 1:N:0:1
GGGGTTCAACTTCGTCGAGTACGCTCAAAGTGTCAGATCGGAAGA
+
FFFFFFFFFF::FFFFFFFFFFFFFFF:FFFFFFFFFFFFFFFFF
@FS10000125:23:BPA73012-1407:1:1101:10070:1210 1:N:0:1
GCTGGAACTTCGTCGAGTACGCTCAAATCGGTAGATCGGAAGAGC
+
F,,:,FFFFFFF:FFFF,FFFF,FFFF:FFFFFFF,,FFF,FFF,
@FS10000125:23:BPA73012-1407:1:1101:10150:1210 1:N:0:1
GGGCCACAACTTCGTCGAGTACGCTCAAGTAACTAGATCGGAAGA
+
FFF,FFFFFF,,FFFFFFFFFFFFFFFF:FF,:,FFFFFFFFFFF
@FS10000125:23:BPA73012-1407:1:1101:10370:1210 1:N:0:1
GGGCTCCAACTTCGTCGAGTACGCTCAACTTACGAGATCGGAAGA
+
FFF:FFFFFF,:FFFFFFFFFFFFFFFFFFFFFFFFFFFFFFFFF
@FS10000125:23:BPA73012-1407:1:1101:10920:1210 1:N:0:1
GGGCTGGAACTTCGTCGAGTACGCTCAATTCAAAAGATCGGAAGA
+
F,,:FFFFFF,,FFFFFFFFFFFFFFF:FFFFFFFFFFFFFFFFF
@FS10000125:23:BPA73012-1407:1:1101:11640:1210 1:N:0:1
GGGCAGAAACTTCGTCGAGTACGCTCAACACGAAAGATCGGAAGA
+
FF:,FFFFFF:,FFFFFFFFFFFFFFFFFFFFFFFFFFFFFFFFF
@FS10000125:23:BPA73012-1407:1:1101:12100:1210 1:N:0:1
GGGGTGCAACTTCGTCGAGTACGCTCAAATTTAAGAGATCGGAAG
+
FFFFFFFFFF:,FFFFFFFFFFFFFFF,FFFFFFFFFFFFFFFFF
@FS10000125:23:BPA73012-1407:1:1101:12780:1210 1:N:0:1
GGGCTTGAACTTCGTCGAGTACGCTCAATTTTTCAGATCGGAAGA
+
FFF::,FFFF:FFFFFFFFFFFFFFFF:,,FF:FFFFFFFFFFFF
@FS10000125:23:BPA73012-1407:1:1101:13120:1210 1:N:0:1
GGGGGTAAACTTCGTCGAGTACGCTCAAAGTTATAGATCGGAAGA
+
F,,FFFFFFF,:FFFFFFFFFFFFFFF:FFFFFFFFFFFFFFFFF
@FS10000125:23:BPA73012-1407:1:1101:13140:1210 1:N:0:1
GGGGCTTAACTTCGTCGAGTACGCTCAATAAGGTAGATCGGAAGA
+
FF:FF,,FFFFFFFFFFFFFFFFFFFFF,,FF,,FFFFFFFFFFF
@FS10000125:23:BPA73012-1407:1:1101:14130:1210 1:N:0:1
GGGGGTCAACTTCGTCGAGTACGCTCAAAATCAGAGATCGGAAGA
+
FF:FFFFFFF,:FFFFFFFFFFFFFFFFFFFFFFFFFFFFFFFFF
@FS10000125:23:BPA73012-1407:1:1101:14490:1210 1:N:0:1
GGGCGCTAACTTCGTCGAGTACGCTCAAGCAAAAAGATCGGAAGA
+
FFFFFFFFFF,,FFFFFFFFFFFFFFFFFFFFFFFFFFFFFFFFF
@FS10000125:23:BPA73012-1407:1:1101:14580:1210 1:N:0:1
GGGCGGTAACTTCGTCGAGTACGCTCAAATGACCAGATCGGAAGA
+
FFFFFFFFFF::FFFFFFFFFFFFFFF:FFFFFFFFFFFFFFFFF
@FS10000125:23:BPA73012-1407:1:1101:14740:1210 1:N:0:1
GGGGTCGAACTTCGTCGAGTACGCTCAAAGTCTTAGATCGGAAGA
+
FFFFFFFFFF::FFFFFFFFFFFFFFFFFFFFFFFFFFFFFFFFF
@FS10000125:23:BPA73012-1407:1:1101:14900:1210 1:N:0:1
GGGGTTTAACTTCGTCGAGTACGCTCAACGAGATAGATCGGAAGA
+
FFFFFFFFFFF:FFFFFFFFFFFFFFFFFFFFFFFFFFFFFFFFF
@FS10000125:23:BPA73012-1407:1:1101:15050:1210 1:N:0:1
GGGACTGAACTTCGTCGAGTACGCTCAACAAGTAAGATCGGAAGA
+
FFFFFFFFFF,:FFFFFFFFFFFFFFFFFFFFFFFFFFFFFF:FF
@FS10000125:23:BPA73012-1407:1:1101:15220:1210 1:N:0:1
GGGCAGAAACTTCGTCGAGTACGCTCAAATACGGAGATCGGAAGA
+
FFFFFFFFFF::FFFFFFFFFFFFFFFFFFFFFFFFFFFFFFFFF
@FS10000125:23:BPA73012-1407:1:1101:15840:1210 1:N:0:1
GGGATCTAACTTCGTCGAGTACGCTCAAGAATAAAGATCGGAAGA
+
F:,,F::FFF:,FFFFFF:FFFFFFFF,,F:FFFF:FFFF,,F,,
@FS10000125:23:BPA73012-1407:1:1101:15980:1210 1:N:0:1
GGGCGACAACTTCGTCGAGTACGCTCAAGGATTAAGATCGGAAGA
+
FFF:FFFFFF,,FFFFFFFFFFFFFFFFFFFFFFFFFFFFFFFFF
@FS10000125:23:BPA73012-1407:1:1101:16030:1210 1:N:0:1
GGGTGGGAACTTCGTCGAGTACGCTCAATTGGATAGATCGGAAGA
+
F,,F:FFFFF::FFFFFFFFFFFFFFFFFFFFFFF:FFFFF:FF:
@FS10000125:23:BPA73012-1407:1:1101:1100:1220 1:N:0:1
GGGCACAACTTCGTCGAGTACGCTCAAGCCCGTAGATCGGAAGAG
+
FFFFFFFFFF:FF:FFFF:FFFFFFFFFFFFFFFFF:FFF:FFFF
@FS10000125:23:BPA73012-1407:1:1101:1190:1220 1:N:0:1
GGGGGCAGAACTTCGTCGAGTACGCTCAAGAATAGAGATCGGAAG
+
F::FFFFFFFF,:FFFFFF,FFFFF,FFFFFFFFFFFFFF::FFF
@FS10000125:23:BPA73012-1407:1:1101:1790:1220 1:N:0:1
GGGGGGCAACTTCGTCGAGTACGCTCAATGAGGGAGATCGGAAGA
+
FF:F:FFFFFF:FFFFFFFFFFFFFFF:FFFFFFFFFFFFFFFFF
@FS10000125:23:BPA73012-1407:1:1101:1810:1220 1:N:0:1
GGGAACTTCGTCGAGTACGCTCAAACTAGCAGATCGGAAGAGCAC
+
FFFFFFFFFF:FF:FFF:FFFFFFF,F:FFFFFFFFFFFF:F,F,
@FS10000125:23:BPA73012-1407:1:1101:1820:1220 1:N:0:1
GGGACTTAACTTCGTCGAGTACGCTCAAGTTCAAAGATCGGAAGA
+
FFF:FFFFFF:,FFFFFFFFFFFFFFFFFFFFFFFFFFFFFFFFF
@FS10000125:23:BPA73012-1407:1:1101:3250:1220 1:N:0:1
GGGTAGGAACTTCGTCGAGTACGCTCAAGATGGAAGATCGGAAGA
+
FF::FFFFFF,:FFFFF:FFFF:FFFF,FFFFFFFFFFFF:FFFF
@FS10000125:23:BPA73012-1407:1:1101:3600:1220 1:N:0:1
GGAGAGAAACTTCGTCGAGTACGCTCAATAAAGTAGATCGGTAGA
+
FF:FFFFFFFF,F:FFFFFFFF:FFFF,FFFFFFFF,FFF:,FFF
@FS10000125:23:BPA73012-1407:1:1101:3920:1220 1:N:0:1
GGGGGCCAACTTCGTCGAGTACGCTCAATTCCATAGATCGGAAGA
+
FFFFFFFFFFF:FFFFFFFFFFFFFFF:FFFFFFFFFFFFFFFFF
@FS10000125:23:BPA73012-1407:1:1101:4050:1220 1:N:0:1
GGGGTGTAACTTCGTCGAGTACGCTCAAGGTTGCAGATCGGAAGA
+
FF,FFFFFFF,,FFFFFFFFFFFFFFFFFFFFFFFFFFFFFFFFF
@FS10000125:23:BPA73012-1407:1:1101:4910:1220 1:N:0:1
GGGGCAGTAACTTCGTCGAGTACGCTCAACACCTCAGATCGGAAG
+
FF,FFFFFFF,,:FF:FFFFFFFFF,FFFFFFFFFFFFFFFFFFF
@FS10000125:23:BPA73012-1407:1:1101:4970:1220 1:N:0:1
GGGGGGCCAACTTCGTCGAGTACGCTCAAAGACTAAGATCGGAAG
+
F:,FFFFFFF,::FF:FFFFFFFFF,FFFFFFFFFFFFFFFFFFF
@FS10000125:23:BPA73012-1407:1:1101:4990:1220 1:N:0:1
GGGCACCAACTTCGTCGAGTACGCTCAACTTGCAAGATCGGAAGA
+
F,,:FFFFFF:::FFFFFFFFFFFFFFFFFFFFFFFFFFFFFFFF
@FS10000125:23:BPA73012-1407:1:1101:5080:1220 1:N:0:1
GGGAGGAAACTTCGTCGAGTACGCTCAAATAGGTAGATCGGAAGA
+
FFFFFFFFFF,,:FFFFFFFFFFFFFF,FFFFFFFFFFFFFFFFF
@FS10000125:23:BPA73012-1407:1:1101:5350:1220 1:N:0:1
GGGCTAAAACTTCGTCGAGTACGCTCAACACACGAGATCGGAAGA
+
F,,:FFFFFF::FFFFFFFFFFFFFFFFFFFFFFFFFFFFFF:FF
@FS10000125:23:BPA73012-1407:1:1101:5500:1220 1:N:0:1
GGGTCGTAACTTCGTAGAGTACGCTCAACCTCGTAGATCGGAAGA
+
FFF:FFFFFF::FFFFFFFFFFFFFFFFFFFFFFFFFFFFFFFFF
@FS10000125:23:BPA73012-1407:1:1101:6250:1220 1:N:0:1
GGGGTAAAACTTCGTCGAGTACGCTCAAACATAGAGATCGGAAGA
+
F,,FFFFFFF:,FFFFFFFFFFFFFFFFFFFFFFFFFFFFFFFFF
@FS10000125:23:BPA73012-1407:1:1101:6370:1220 1:N:0:1
GGGGGGGAACTTCGTCGAGTACGCTCAAGAGGTGAGATCGGAAGA
+
FFFFFFFFFF::FFFFFFFFFFFFFFFFFFFFFFFFFFFFFFFFF
@FS10000125:23:BPA73012-1407:1:1101:6780:1220 1:N:0:1
GGGGGTAAACTTCGTCGAGTACGCTCAAGCCTTCAGATCGGAAGA
+
FFFFFFFFFF:,FFFFFFFFFFFFFFFFFFFFFFFFFFFFFFFFF
@FS10000125:23:BPA73012-1407:1:1101:7920:1220 1:N:0:1
GGGATTTAACTTCGTCGAGTACGCTCAACAAGGAAGATCGGAAGA
+
FFFFFFFFFFFFFFFFFFFFFFFFFFFFFFFFFFFFFFFFFFFFF
@FS10000125:23:BPA73012-1407:1:1101:9160:1220 1:N:0:1
GGGACCCAACTTCGTCGAGTACGCTCAACCTGTTAGATCGGAAGA
+
FFF:FFFFFF:::FFFFFFFFFFFFFFFFFFFFFFFFFFFFFFFF
@FS10000125:23:BPA73012-1407:1:1101:9770:1220 1:N:0:1
GGGGTGTGAATCTTCGTCGAGTACGCTCAAGTACAGAGATCGGAA
+
FFFFFFFFFF:F::FFF:FFFF:FFFF:FFFFFFFFFFFF,FFFF
@FS10000125:23:BPA73012-1407:1:1101:10370:1220 1:N:0:1
GGGGTAACTTCGTCGAGTACGCTCAAGTGTCAAGATCGGAAGAGC
+
FFFFFFFFFF:F,FFFF:FFFF,FFFF:FFFFFFF:,FFFFFFF,
@FS10000125:23:BPA73012-1407:1:1101:10460:1220 1:N:0:1
GGGCATCAACTTCGTCGAGTACGCTCAAGGACGCAGATCGGAAGA
+
FFF,FFFFFF:,FFFFFFFFFFFFFFFFFFFFFFFFFFFFFFFFF
@FS10000125:23:BPA73012-1407:1:1101:11250:1220 1:N:0:1
GGGGGGCAACTTCGTCGAGTACGCTCAACCGGCAAGATCGGAAGA
+
F:,FF:FFFF,,FFFFFFFFFFFFFFFFFF:FFFFFFFFFFFFFF
@FS10000125:23:BPA73012-1407:1:1101:11530:1220 1:N:0:1
GGGGGTGAAACTTCGTCGAGTACGCTCAAGACTTCAGATCGGAAG
+
F:,FFFFFFFF,:FF,FFFFFFFFF,FFFFFFFFFFFFFFFFFFF
@FS10000125:23:BPA73012-1407:1:1101:13120:1220 1:N:0:1
GGGAGGAAACTTCGTCGAGTACGCTCAAAGATGAAGATCGGAAGA
+
F,,FFFFFFF,,FFFFFFFFFFFFFFF,FFFFFFFFFFFFFFFFF
@FS10000125:23:BPA73012-1407:1:1101:13350:1220 1:N:0:1
GGGAGCCAACTTCGTCGAGTACGCTCAATACATAAGATCGGAAGA
+
:,,FFFFFFF::FFFFFFFFFFFFFFF:FFFFFFFFFFFFFF:FF
@FS10000125:23:BPA73012-1407:1:1101:13510:1220 1:N:0:1
GGGCGGGAACTTCGTCGAGTACGCTCAATGATATAGATCGGAAGA
+
F,,:FFFFFF:,FFFFFFFFFFFFFFF:FFFFFFFFFFFFFF:FF
@FS10000125:23:BPA73012-1407:1:1101:13620:1220 1:N:0:1
GGGGCACAACTTCGTCGAGTACGCTCAATTAGGTAGATCGGAAGA
+
FFFFFFFFFF:,FFFFFFFFFFFFFFF,FFFFFFFFFFFFFF:FF
@FS10000125:23:BPA73012-1407:1:1101:14330:1220 1:N:0:1
GGGGGTTAACTTCGTCGAGTACGCTCAAAGAGGGAGATCGGAAGA
+
FFFFFFFFFF,:FFFFFFFFFFFFFFF:FFFFFFFFFFFFFFFFF
@FS10000125:23:BPA73012-1407:1:1101:14370:1220 1:N:0:1
GGGCGACAACTTCGTCGAGTACGCTCAACAGGACAGATCGGAAGA
+
FFFF,FFFF,FF,,F,,F,FF:,F:,,F:FF,FFFFF,:,FFF,F
@FS10000125:23:BPA73012-1407:1:1101:14480:1220 1:N:0:1
GGGAGCCAACTTCGTCGAGTACGCTCAAACTGTCAGATCGGAAGA
+
F,,:FFFFFF,:FFFFFFFFFFFFFFF:FFFFFFFFF:FFF:FFF
@FS10000125:23:BPA73012-1407:1:1101:14520:1220 1:N:0:1
GGGACTCAACTGACTCGAGTACGCTCAAATATATAGATCGGAAGA
+
FFFFFFFFFFFFFFFFFFFFFFFFFFF:FFFFFFFFF,FFFF:FF
@FS10000125:23:BPA73012-1407:1:1101:15190:1220 1:N:0:1
GATGTCTAACTTCGTCGAGTACGCTCAAACTGAAAGATCGGAAGA
+
,,:,FFFFFFFFFFFFFF:FFF:FFFF:FFFFFFFFFFFF:,F:,
@FS10000125:23:BPA73012-1407:1:1101:1090:1230 1:N:0:1
GGGGACTTATTTTCTTCAATTTCCTTTAAATTATAAATTCGAAAA
+
FFFF,F:FF::FF:FFFFFF,FFF,FF::,F,::FFF,,F:,,F:
@FS10000125:23:BPA73012-1407:1:1101:1180:1230 1:N:0:1
GGGGATCTAACTTCGTCGAGTACGCTCAAACGCGGAGATCGGAAG
+
FFFFFFFFFFF,:FF:FFFFFFFFF:FFFFFFFFFFFFFFFFFFF
@FS10000125:23:BPA73012-1407:1:1101:2000:1230 1:N:0:1
GGGGGTGGAACTGCGTCGAGTACGCTCAAAACTGAAGATCGGAAG
+
FF,FFFFFFFFFFFF:FFFFFFFFF,FFFFFFFFFFFFFFFFFFF
@FS10000125:23:BPA73012-1407:1:1101:2250:1230 1:N:0:1
GGGAAACTTCGTCGAGTACGCTCAAACTGAAAGATCGGAAGAGCT
+
FF,FFFFFFFF,:FFFFF,,FFFFFFFFFFFFFFF,FFFFFFF,,
@FS10000125:23:BPA73012-1407:1:1101:2360:1230 1:N:0:1
GGCGATAATCTTCGTCGAGTACGCTCAAGAACACAGATCGGAAGA
+
F:,FFFFFFF::FFFFFFFFFFFFFFFFFFFFFFFFFFFFFFFFF
@FS10000125:23:BPA73012-1407:1:1101:2760:1230 1:N:0:1
GGCGGCCAACTTCGTCGAGTACGCTCAATCATTGAGATCGGAAGA
+
:F,F:FFFFFFFFFFFFFFFFFFFFFF:FFFFFFFFFFFFFFFFF
@FS10000125:23:BPA73012-1407:1:1101:3160:1230 1:N:0:1
GGGTGGAAACTTCGTCGAGTACGCTCAAAAAACGAGATCGGAAGA
+
F:,:FFFFFF::FFFFFFFFFFFFFFFFFFFFFFFFFFFFFFFFF
@FS10000125:23:BPA73012-1407:1:1101:3420:1230 1:N:0:1
GGGTTGCAACTTCGTCGAGTACGCTCAATTGCAGAGATCGGAAGA
+
F:F:FFFFFF,,:FFFFFFFFFFFFFF:FFFFFFFFFFFFFFFFF
@FS10000125:23:BPA73012-1407:1:1101:3430:1230 1:N:0:1
GGGTTATAACTTCGTCGAGTACACTCAAGAAAACAGATCGGAAGA
+
F,,:FFFFFF::FFFFFFFFFF,FFFFFFFFFFFFFFFFFFFFFF
@FS10000125:23:BPA73012-1407:1:1101:3570:1230 1:N:0:1
GGGGTATAACTTCGTCGAGTACGCTCAAGACAGGAGATCGGAAGA
+
FF:FFFFFFFF:FFFFFFFFFFFFFFFFFFFFFFFFFFFFFFFFF
@FS10000125:23:BPA73012-1407:1:1101:3850:1230 1:N:0:1
GGGGTTTAACTTCGTCGAGTACGCTCAAGTTTAAAGATCGGAAGA
+
F,,,FF,FFFF:FFFFFFFFFFFFFFFFFFFFFFFFFFFFFFFFF
@FS10000125:23:BPA73012-1407:1:1101:3880:1230 1:N:0:1
GGGCAGAAACTTCGTCGAGTACGCTCAAAGAGAAAGATCGGAAGA
+
FFF,FFFFFF::FFFFFFFFFFFFFFF:FFFFFFFFFFFFFFFFF
@FS10000125:23:BPA73012-1407:1:1101:5850:1230 1:N:0:1
GGGGGTTAACTTCGTCGAGTACGCTCAAATTGTAAGATCGGAAGA
+
FF:FFFFFFF:,FFFFFFFFFFFFFFFFFFFFFFFFFFFFFFFFF
@FS10000125:23:BPA73012-1407:1:1101:5890:1230 1:N:0:1
GGGGATCAACTTCGTCGAGTACGCTCAATCTCTTAGATCGGAAGA
+
F:,FFFFFFF:,FFFFFFFFFFFFFFF:FFFFFFFFFFFFFFFFF
@FS10000125:23:BPA73012-1407:1:1101:6180:1230 1:N:0:1
GGGGCAAAACTTCGTCGAGTACGCTCAAAGTGATAGATCGGAAGA
+
FFFFF,,FF:FF::F:,F:FF,:F:::FF:F:FFF:F:::,FFFF
@FS10000125:23:BPA73012-1407:1:1101:6520:1230 1:N:0:1
GGGGTTCAACTTCGTCGAGTACGCTCAATTGTCAAGATCGGAAGA
+
FFFFFFFFFF:,FFFFFFFFFFFFFFF,FFFFFFFFFFFFFFFFF
@FS10000125:23:BPA73012-1407:1:1101:6660:1230 1:N:0:1
GGGGGCCAACTTCGTCCAGTACGCTCAATGGGTAAGATCGGAAGA
+
FFFFFFFFFF:,FFFFFFFFFFFFFFF,FFFFFFFFFFFFFFFFF
@FS10000125:23:BPA73012-1407:1:1101:6800:1230 1:N:0:1
GGGACCGATCCTCGTCGAGTACGCTCAAAAAGAAAGATCGGAAGA
+
FFFFFF:FFF,,FFFFFFFFFFFFFFF:FFFFFFFFF,FFFF:FF
@FS10000125:23:BPA73012-1407:1:1101:7230:1230 1:N:0:1
GGGGGTAAACTTCGTCGAGTACGCTCAACTCTATAGATCGGAAGA
+
F::FF,FFFF,:F:FFF,FFFF,FFFF:F,FF,FF,F,FF,F:FF
@FS10000125:23:BPA73012-1407:1:1101:7750:1230 1:N:0:1
GGGAGCTAAACTTCGTCGAGTACGCTCAAAGTTCTAGATCGGAAG
+
FFF:FFFFFFF::FF:FFFFFFFFF,FFFFFFFFFFFFFFFFFFF
@FS10000125:23:BPA73012-1407:1:1101:7880:1230 1:N:0:1
GGGGTAGAACTTCGTCGAGTACGCTCAATGATAGAGATCGGAAGA
+
F:,FFFFFFF::FFFFFFFFFFFFFFF:FFFFFFFFFFFFFFFFF
@FS10000125:23:BPA73012-1407:1:1101:7890:1230 1:N:0:1
GGGGCCAAACTTCGTCGAGTACGCTCAACCCTATAGATCGGAAGA
+
FF:FF:,FFFFFFFFFFFFFFFFFFFFFF,FFFFFFFFFFFFFFF
@FS10000125:23:BPA73012-1407:1:1101:8340:1230 1:N:0:1
GGGGGAGCAAACTTCGTCGAGTACGCTCAAGGAAGTAGATCGGAA
+
FFFFFFFFFFFF:FFFF:FFFF:FFFF:FFFFFFF:FFFF,FFFF
@FS10000125:23:BPA73012-1407:1:1101:8790:1230 1:N:0:1
GGGACACAACTTCGTCGAGTACGCTCAACATTTTAGATCGGAAGA
+
F::FFF,FFFFFFFFFF:FFFFFFFFFF,,,F:FFFFFFFFFFFF
@FS10000125:23:BPA73012-1407:1:1101:8830:1230 1:N:0:1
GGGCCTCAACTTCGTCGAGTACGCTCAACTGTCAAGATCGGAAGA
+
FFFFFFFFFF:FFFFFFFFFFFFFFFFFFFFFFFFFFFFFFFFFF
@FS10000125:23:BPA73012-1407:1:1101:8910:1230 1:N:0:1
GGGTGTTAACTTCGTCGAGTACGCTCAAAACTTGAGATCGGAAGA
+
F::FFFFFFF::FFFFFFFFFFFFFFF:FFFFFFFFFFFFFFFFF
@FS10000125:23:BPA73012-1407:1:1101:9250:1230 1:N:0:1
GGGGTCAAACTTCGTCGAGTACGCTCAAATCAATAGATCGGAAGA
+
FFFFFFFFFF,,FFFFFFFFFFFFFFF:FFFFFFFFFFFFFFFFF
@FS10000125:23:BPA73012-1407:1:1101:9310:1230 1:N:0:1
GGGTGGAAACTTCGTCGAGTACGCTCAAAGAAAAAGATCGGAAGA
+
F,,:FFFFFF::FFFFFFFFFFFFFFF:FFFFFFFFFFFFFFFFF
@FS10000125:23:BPA73012-1407:1:1101:9740:1230 1:N:0:1
GGGGGCCAACTTCGTCGAGTACGCTCAAATATCCAGATCGGAAGA
+
FFFFFFFFFF::FFFFFFFFFFFFFFF:FFFFFFFFFFFFFFFFF
@FS10000125:23:BPA73012-1407:1:1101:9780:1230 1:N:0:1
GGGTCAGAACTTTCGTCGAGTACGCTCAAGGTAAAAGATCGGAAG
+
FFFFFFFFFF:::FF:FFFFFFFFF,FFFFFFFFFFFFFFFFFFF
@FS10000125:23:BPA73012-1407:1:1101:10010:1230 1:N:0:1
GGGCGGGAACTTCGTCGAGTACGCTCAACGGGGAAGATCGGAAGA
+
FFF:FFFFFFFFFFFFFFFFFFFFFFFFFF:FFFFFF,FFFFFFF
@FS10000125:23:BPA73012-1407:1:1101:10300:1230 1:N:0:1
GGGGGGGAACTTCGTCGAGTACGCTCAATGTACCAGATCGGAAGA
+
FFFFFFFFFF::FFFFFFFFFFFFFFF:FFFFFFFFFFFFFFFFF
@FS10000125:23:BPA73012-1407:1:1101:10680:1230 1:N:0:1
GGGTGCTAACCTCGTCGAGTACGATCAACCTTCTAGATCGGAAGA
+
FF:FFFFFFFFFFFFFFFFFFFF:FFFFFFFFFFFFFFFFFFFFF
@FS10000125:23:BPA73012-1407:1:1101:10960:1230 1:N:0:1
GGGTGGAAACTTCGTCGAGTACGCTCAACGGCCTAGATCGGAAGA
+
F::FFFFFFF::FFFFFFFFFFFFFFFFFFFFFFFFFFFFFFFFF
@FS10000125:23:BPA73012-1407:1:1101:11880:1230 1:N:0:1
GGGGTATAACTTCGTCAGTACGCTCAATAGATAAGATCGGAAGAG
+
:,,FFFFFFF,,FFFFFF:FFFFFFF:,FFFFFFFF,FFF,FFF:
@FS10000125:23:BPA73012-1407:1:1101:12330:1230 1:N:0:1
GGGGAAAAACTTCGTCGAGTACGCTCAAATCCCCAGATCGGAAGA
+
F,,FFFFF:F:,:FF:FFFFFFFFFFFFFFFFFFFF:FFF:F:FF
@FS10000125:23:BPA73012-1407:1:1101:12360:1230 1:N:0:1
GGGGTGTAACTTCGTCGAGTACGCTCAAGATTTAAGATCGGAAGA
+
F:,FFFFFFF,,FFFFFFFFFFFFFFFFFFFFFFFFFFFFFFFFF
@FS10000125:23:BPA73012-1407:1:1101:12500:1230 1:N:0:1
GGGTCTAACTTCGTCGAGTACGCTCAAAGTAACAGATCGGAAGAC
+
FFF:FFFFFFFFFFFFFF:FFFFFFF,FFFFFFFFF,FFF,FFF,
@FS10000125:23:BPA73012-1407:1:1101:12800:1230 1:N:0:1
GGGTCCCAACTTCGTCGAGTACGCTCAATGAGACAGATCGGAAGA
+
:,,:,,FFFF::FFFFFFFFFFFFFFF:FF,FFFFFFFFFFFFFF
@FS10000125:23:BPA73012-1407:1:1101:13700:1230 1:N:0:1
GGGGCTTAACTTCGTCGAGTACGCTCAATCTTCGAGATCGGAAGA
+
FFF::FFFFFF:FFFFFFFFFFFFFFFFFF:F:FFFFFFFFFFFF
@FS10000125:23:BPA73012-1407:1:1101:13920:1230 1:N:0:1
GGGGTAGAACTTCGTCGAGTACGCTCAATACACTAGATCGGAAGA
+
F:,FFFFFFF,,FFFFFFFFFFFFFFF:FFFFFFFFFFFFF:FFF
@FS10000125:23:BPA73012-1407:1:1101:14290:1230 1:N:0:1
GGGTGTAAACTTCGTCGAGTACGCTCAACGGTTTAGATCGGAAGA
+
FFF:,FFFFFFFFFFFFFFFFFFFFFFF,,FF,,FFFFFFFFFFF
@FS10000125:23:BPA73012-1407:1:1101:14900:1230 1:N:0:1
GGGTGTCAACTTCGTCGAGTACGCTCAAGAATCAAGATCGGAAGA
+
FFFFFFFFFF,,FFFFFFFFFFFFFFFFFFFFFFFFFFFFFFFFF
@FS10000125:23:BPA73012-1407:1:1101:14920:1230 1:N:0:1
GGGGGTAAACTTCGTCGAGTACGCTCAATACTATAGATCGGAAGA
+
F:,FFFFFFF,,FFFFFFFFFFFFFFF:FFFFFFFFFFFFF::FF
@FS10000125:23:BPA73012-1407:1:1101:15010:1230 1:N:0:1
GGGGTTAAACTTCGTCGAGTACGCTCAATGGAAAAGATCGGAAGA
+
FFFFFFFFFF::FFFFFFFFFFFFFFF:FFFFFFFFF:FFFFFFF
@FS10000125:23:BPA73012-1407:1:1101:15370:1230 1:N:0:1
GGGCCACAACTTCGTCGAGTACGCTCAATTGTTCAGATCGGAAGA
+
F:F:,FFFFFFFFFFFFFFFFFFFFFFFFFFFF,FFFFFFFFFFF
@FS10000125:23:BPA73012-1407:1:1101:1570:1240 1:N:0:1
GGGTGTGATCTTCGTCGAGTACGCTCAATTATAGAGATCGGAAGA
+
FF:FFFFFFF::FFFFFFFFFFFFFFF:FFFFFFFFFFFFF:FFF
@FS10000125:23:BPA73012-1407:1:1101:1630:1240 1:N:0:1
GGGTGCTAAACTTCGTCGAGTACGCTCAATGGTCGAGATCGGAAG
+
F,,:FFFFFFF::FF:FFF:FFFFF,FFFFFFFFFFFFFF:,FF:
@FS10000125:23:BPA73012-1407:1:1101:1770:1240 1:N:0:1
GGGGAACAACTTCGTCGAGTACGCTCAACGATTGAGATCGGAAGA
+
FFFFFFFFFFFFFFFFFFFFFFFFFFFFFFFFFFFFFFFFFFFFF
@FS10000125:23:BPA73012-1407:1:1101:1780:1240 1:N:0:1
GGGGACGAACTTCGTCGAGTACGCTCAAATAGTAAGATCGGAAGA
+
FFFFFFFFFFF:FFFFFFFFFFFFFFFFFFFFFFFFFFFFFFFFF
@FS10000125:23:BPA73012-1407:1:1101:1810:1240 1:N:0:1
GGGGGGGAACTTCGTCGAGTACGCTCAAACGAGAAGATCGGAAGA
+
FF:FFFFFFFF:FFFFFFFFFFFFFFFFFFFFFFFFFFFFFFFFF
@FS10000125:23:BPA73012-1407:1:1101:1900:1240 1:N:0:1
GGGCTTCGTCGAGTACGCTCAAAAGCAGAGATCGGAAGAGCACAC
+
FFF:FFFFFFF:FFFFF:FFFFFFFFFFFFFFFFFFFFFF,F,F,
@FS10000125:23:BPA73012-1407:1:1101:2250:1240 1:N:0:1
GGGGTAGAACTTCGTCGAGTACGCTCAATTGCCTAGATCGGAAGA
+
FF,FFFFFFF:,FFFFFFFFFFFFFFF:FFFFFFFFFFFFFFFFF
@FS10000125:23:BPA73012-1407:1:1101:3440:1240 1:N:0:1
GGGCATTAACTTCGTCGAGTACGCTCAAACGTCAAGATCGGAAGA
+
FFF:FFFFFF:,FFFFFFFFFFFFFFF:FFFFFFFFFFFFFFFFF
@FS10000125:23:BPA73012-1407:1:1101:3600:1240 1:N:0:1
GGGAGTGAACTTCGTCGAGTACGCTCAACTGTGAAGATCGGAAGA
+
FFFF,FFFFFFFFFFFFFFFFFFFFFFFFFFFFFFFFFFFFFFFF
@FS10000125:23:BPA73012-1407:1:1101:4050:1240 1:N:0:1
GGGGGGAAACTTCGTCGAGTACGCTCAAGTTTATAGATCGGAAGA
+
FF,F,FFFFF:,FFFFFFFFFFFFFFFFFFFFFFFFFFFFFFFFF
@FS10000125:23:BPA73012-1407:1:1101:4510:1240 1:N:0:1
GATTGGCAACTTCGTCGAGTACGCTCAAGATTATAGATCGGAAGA
+
,,:,,,FFFFFFFFFFFFFFFFFFFFFFFFFFFFFFFFFFF:FFF
@FS10000125:23:BPA73012-1407:1:1101:4900:1240 1:N:0:1
GGGTAATAACTTCGTCGAGTACGCTCAAATAAATAGATCGGAAGA
+
FFF:FFFFFF::FFFFFFFFFFFFFFF:FFFFFFFFFFFFFFFFF
@FS10000125:23:BPA73012-1407:1:1101:5290:1240 1:N:0:1
GGGGCATAACTTCGTCGAGTACGCTCAAATATAAAGATCGGAAGA
+
FF:F::::F:FFFFFFFFFFFFFFFFFFF:FFFF,FFFFFFFFFF
@FS10000125:23:BPA73012-1407:1:1101:5340:1240 1:N:0:1
GGGGCTAAACTTCGTCGAGTACGCTCAAGTATAGAGATCGGAAGA
+
FFFFFFFFFF::FFFFFFFFFFFFFFFFFFFFFFFFFFFFFFFFF
@FS10000125:23:BPA73012-1407:1:1101:6030:1240 1:N:0:1
GATGAGCAACTTCGTCGAGTACGCTCAAGAAGAAAGATCGGAAGA
+
:,F,:FFFFFFFFFFFFFFFFFFFFFFFFFFFFFFFFFFFF:FFF
@FS10000125:23:BPA73012-1407:1:1101:6200:1240 1:N:0:1
GGGGTGCATCTTCGTCGAGTACGCTCAATTACGGAGATCGGAAGA
+
FF:FFFFFFF:,FFFFFFFFFFFFFFF:FFFFFFFFFFFFFFFFF
@FS10000125:23:BPA73012-1407:1:1101:6300:1240 1:N:0:1
GGGGGGTAACTTCGTCGAGTACGCTCAATTACTGAGATCGGAAGA
+
FFF,FF,FFFFFFFFFFFFFFFFFFFFF,,,::,FFFFFFFFFFF
@FS10000125:23:BPA73012-1407:1:1101:6370:1240 1:N:0:1
GGGAATGAACTTCGTCGAGTCGCTCAAAATATTAGATCGGAAGAG
+
F::,FFFFFF::FFFFFFFFFFFFFFFFFFFFFFFF,:FF,FFFF
@FS10000125:23:BPA73012-1407:1:1101:6900:1240 1:N:0:1
GGGTACAAACTTCGTCGAGTACGCTCAACTAATAAGATCGGAAGA
+
FFFFFFFFFF:FFFFFFFFFFFFFFFFFFFFFFFFFFFFFFFFFF
@FS10000125:23:BPA73012-1407:1:1101:7340:1240 1:N:0:1
GGGAGTGAACTTGTCGAGTACGCTCAAATAGTGAGATCGGAAGAG
+
FF,F:FFFFF,,F:FFFF:FFFFFFFF,FFFFFFFF,,FF,FFFF
@FS10000125:23:BPA73012-1407:1:1101:7880:1240 1:N:0:1
GGGGTTGAACTTCGTCGAGTACGCTCAAGTGGGGAGATAGGAAGA
+
FFFFFFFFFF::FFFFFFFFFFFFFFFFFFFFFFFFFFFFFFFFF
@FS10000125:23:BPA73012-1407:1:1101:9060:1240 1:N:0:1
GGGGATGAACTTCGTCGAGTACGCTCAACATATTAGATCGGAAGA
+
FFFFFFFFFF,FFFFFFFFFFFFFFFF:FFFFFFFFFFFFFFFFF
@FS10000125:23:BPA73012-1407:1:1101:9420:1240 1:N:0:1
GGGGATAAACTTCGTCGAGTACGCTCAAATGGGAAGATCGGAAGA
+
FFFFFFFFFF::FFFFFFFFFFFFFFF:FFFFFFFFFFFFFFFFF
@FS10000125:23:BPA73012-1407:1:1101:10340:1240 1:N:0:1
GGGGGCGAACTTCGTCGAGTACGCTCAATTTACAAGATCGGAAGA
+
FFFF,FF,F:FFFFFF:FFFFFFFFF:FFFFFFF::F,FFFFFFF
@FS10000125:23:BPA73012-1407:1:1101:11260:1240 1:N:0:1
GGGTGGTAACTTCGTCGAGTACGCTCAATGTTGAAGATCGGAAGA
+
FFF:FFFFFF::FFFFFFFFFFFFFFF:FFFFFFFFFFFFFFFFF
@FS10000125:23:BPA73012-1407:1:1101:11340:1240 1:N:0:1
GGGGGGAAACTTCGTCGAGTACGCTCAAGTAACTAGATCGGAAGA
+
FFFFFFFFFF:,:FFFFFFFFFFFFFFFFFFFFFFFFFFFFF:FF
@FS10000125:23:BPA73012-1407:1:1101:11840:1240 1:N:0:1
GGGGGAAAACTTCGTCGAGTACGCTCAAGACCTTAGATCGGAAGA
+
F:,FFFFFFF,,FFFFFFFFFFFFFFFFFFFFFFFFFFFFFFFFF
@FS10000125:23:BPA73012-1407:1:1101:11940:1240 1:N:0:1
GGGACCCAACTTCGTCGAGTACGCTCAACAAGACAGATCGGAAGA
+
FFFFFFFFFF::FFFFFFFFFFFFFFFFFFFFFFFFFFFFFFFFF
@FS10000125:23:BPA73012-1407:1:1101:12320:1240 1:N:0:1
GGAGCACAACTTCGTCGAGTACGCTCAAATATTAAGATCGGAAGA
+
:,,FFFFFFF::FFFFFFFFFFFFFFF:FFFFFFFFFFFFFFFFF
@FS10000125:23:BPA73012-1407:1:1101:12380:1240 1:N:0:1
GGGACTTCGTCGAGTACGCTCAAAGGAATAGATCGGAAGAGCACA
+
FFFFFFFFFFFFFFFFFF,FFFFFFFF,FFFFFFFFFFFFF,F,,
@FS10000125:23:BPA73012-1407:1:1101:12660:1240 1:N:0:1
GGGAACTAACTTCGTCGAGTACGCTCAATATCTCAGATCGGAAGA
+
FFFFFF,FFF::FFFFFFFFFFFFFFF:FFFFFFFFFFFFFFFFF
@FS10000125:23:BPA73012-1407:1:1101:13970:1240 1:N:0:1
GGGGTCTAACTTCGTCGAGTACGCTCAAAAAAAAAGATCGGAAGA
+
F,,F,FFFFF::FFFFFFFFFFFFFFFFFF:FFFFFFFFFFFFFF
@FS10000125:23:BPA73012-1407:1:1101:14120:1240 1:N:0:1
GGGGTAGAACTTCGTCGAGTACGCTCAAATCCATAGATCGGAAGA
+
FFFFFFFFFF,:FFFFFFFFFFFFFFFFFFFFFFFFFFFFFFFFF
@FS10000125:23:BPA73012-1407:1:1101:14210:1240 1:N:0:1
GGGAGGAAACCTCGTCGAGTACGCTCAACAGCCAAGATCGGAAGA
+
FFF:FFFFFFFFFFFFFFFFFFFFFFFFFFFFFFFFFFFFFFFFF
@FS10000125:23:BPA73012-1407:1:1101:14270:1240 1:N:0:1
GGGCGTCAACTTCGTCGAGTACGCTCAATGGGAGAGATCGGAAGA
+
F:FFFFFFFF::FFFFFFFFFFFFFFF:FFFFFFFFFFFFFFFFF
@FS10000125:23:BPA73012-1407:1:1101:14330:1240 1:N:0:1
GGGGATGAACTTCGTCGAGTACGCTCAACTTTCGAGATCGGAAGA
+
FFFF,,FFFFFFFFFFFFFFFFFFFFFF:,,,,,FFFFFFFFFFF
@FS10000125:23:BPA73012-1407:1:1101:14530:1240 1:N:0:1
GGGCGATAACTTCGTCGAGTACGCTCAAATATCGAGATCGGAAGA
+
F,,:FFFFFF::FFFFFFFFFFFFFFF:FFFFFFFFFFFFFF:FF
@FS10000125:23:BPA73012-1407:1:1101:15010:1240 1:N:0:1
GGGGTAACTTCGACGAGTACGCTCAAAAAGGAAGATCGGAAGAGC
+
FFFF,FFFF:FF,FFFF:FFF:FFFF,,:FFFFF:F,FFFFF,F:
@FS10000125:23:BPA73012-1407:1:1101:16240:1240 1:N:0:1
GGGGCCCAACTTCGTCGAGTACGCTCAATGTTATAGATCGGAAGA
+
FFFF,:,:FFFF::F::F:FF::FFF,FF,FFFFF:FFF:FFF:F
@FS10000125:23:BPA73012-1407:1:1101:1040:1250 1:N:0:1
GGGCGTTAACTTCGTCGAGTACGCTCAACTAAAAAGATCGGAAGA
+
FFFFFFFFFFFF:FFFFFFFFFFFFFFFFFFFFFFFFFFFFFFFF
@FS10000125:23:BPA73012-1407:1:1101:1070:1250 1:N:0:1
GGGGAAAACTTCGTCGAGTACGCTCAATGTATGAGATCGGAAGAG
+
FFFFFFFFFF,FF:FFFFFFFFFFFFF,FFFFFFFF::FF,FFF:
@FS10000125:23:BPA73012-1407:1:1101:1220:1250 1:N:0:1
GGGAGCGAACTTCGTCGAGTACGCTCAAAAATTCAGATCGGAAGA
+
FFFF:FFFFF::FFFFFFFFFFFFFFFFFFFFFFFFFFFFFFFFF
@FS10000125:23:BPA73012-1407:1:1101:1310:1250 1:N:0:1
GGGGTATAACTTCGTCGAGTACGCTCAAGCAATGAGATCGGAAGA
+
FF:FFFFFFF::FFFFFFFFFFFFFFFFFFFFFFFFFFFFF:FFF
@FS10000125:23:BPA73012-1407:1:1101:2260:1250 1:N:0:1
GGGCACAAACTTCGTCGAGTACGCTCAAAATAAGAGATCGGAAGA
+
FFFFFFFFFF:,FFFFFFFFFFFFFFF:FFFFFFFFFFFFFFFFF
@FS10000125:23:BPA73012-1407:1:1101:2360:1250 1:N:0:1
GGGTGGTAACTTCGTCGAGTACGCTCAAGGGTTGAGATCGGAAGA
+
FFFFFFFFFF:,FFFFFFFFFFFFFFFFFFFFFFFFFFFFFFFFF
@FS10000125:23:BPA73012-1407:1:1101:2470:1250 1:N:0:1
GGGCGTAAACTTCGTCGAGTACGCTCAATATCGTAGATCGGAAGA
+
FFFFFFFFFF:,FFFFFFFFFFFFFFF,FFFFFFFFFFFFFFFFF
@FS10000125:23:BPA73012-1407:1:1101:2500:1250 1:N:0:1
GGGAACAAACTTCGTCGAGTACGCTCAACATAAGAGATCGGAAGA
+
FFFFFFFFFF::FFFFFFFFFFFFFFF:FFFFFFFFFFFFFF:FF
@FS10000125:23:BPA73012-1407:1:1101:3840:1250 1:N:0:1
GGGGAACAACTTCGTCGAGTACGCTCAAATAGTAAGATCGGAAGA
+
FFFFFFFFFF:,FFF:FFFFFFFFFFF:FFFFFFFFFFFFFFFFF
@FS10000125:23:BPA73012-1407:1:1101:3920:1250 1:N:0:1
GGGATCAAACTTCGTCGAGTACGCTCAAATGCCAAGATCGGAAGA
+
FFF,FFFFFF::FFFFFFFFFFFFFFF:FFFFFFFFFFFFFFFFF
@FS10000125:23:BPA73012-1407:1:1101:4000:1250 1:N:0:1
GGGATGGAACTTCGTCGAGTACGCTCAAGAGTAGAGATCGGAAGA
+
FFFFFFFFFF::FFFFFFFFFFFFFFFFFFFFFFFFFFFFFFFFF
@FS10000125:23:BPA73012-1407:1:1101:4570:1250 1:N:0:1
GGGGGATAACTTCGTCGAGTACGCTCAAGGATTAAGATCGGAAGA
+
F,,FFFFFFF::FFFFFFFFFFFFFFFFFFFFFFFFFFFFFFFFF
@FS10000125:23:BPA73012-1407:1:1101:4950:1250 1:N:0:1
GGGCAGTAACTTCGTCGAGTACGCTCAAAAAGAGAGATCGGAAGA
+
F,,:FFFFFF,,FFFFFFFFFFFFFFF,FFFFFFFFFFFFFFFFF
@FS10000125:23:BPA73012-1407:1:1101:5060:1250 1:N:0:1
GGGCGGTAACTTCGTCGAGTACGCTCAAAATTGAAGATCGGAAGA
+
FF:FF:FFFF,,:FFFFFFFFFFFF:F,FFFFFFFFFFFF:,:FF
@FS10000125:23:BPA73012-1407:1:1101:5370:1250 1:N:0:1
GGGCATAAACTTCGTCGAGTACGCTCAAGTTTAGAGATCGGAAGA
+
FF::FFFFFF,,:FF:FFFFFFFFFFFFFFFFFFFFFFFFFFFFF
@FS10000125:23:BPA73012-1407:1:1101:5690:1250 1:N:0:1
GGGCCTTAACTTCGTCGAGTACGCTCAAATAGGAAGATCGGAAGA
+
F:,FF,,F:F::FFFFFFFFFFFFFFF:,FF::FFFFFFFFFFFF
@FS10000125:23:BPA73012-1407:1:1101:6120:1250 1:N:0:1
GGGTGATAACTTCGTCGAGTACGCTCAAACTGGAAGATCGGAAGA
+
FFFFFFFFFF:,FFFFFFFFFFFFFFF:FFFFFFFFFFFFFFFFF
@FS10000125:23:BPA73012-1407:1:1101:6580:1250 1:N:0:1
GGGGGCTAAACTTCGTCGAGTACGCTCAAATCAAAAGATCGGAAG
+
FFFF,FFFFFF:FFFFFFF,FFFFF:FFFFFFFFFFFFFFFFFFF
@FS10000125:23:BPA73012-1407:1:1101:7010:1250 1:N:0:1
GGGGGGCTAACTTCGTCGAGTACGCTCAAAATCAGAGATCGGAAG
+
FFFFFFFFFF::FFFFFFFFFFFFF:FFFFFFFFFFFFFFFFFFF
@FS10000125:23:BPA73012-1407:1:1101:7550:1250 1:N:0:1
GGGAGTTAACTTCGTCGAGTACGCTCAAGTGGTAAGATCGGAAGA
+
F,,FFFFFFF::FFFFFFFFFFFFFFFFFFFFFFFFFFFFFFFFF
@FS10000125:23:BPA73012-1407:1:1101:7660:1250 1:N:0:1
GGGGTCGAACTTCGTCGAGTACGCTCAATTTAGAAGATCGGAAGA
+
FFFFFFFFFF,,FFFFFFFFFFFFFFF:FFFFFFFFFFFFFFFFF
@FS10000125:23:BPA73012-1407:1:1101:7820:1250 1:N:0:1
GGGGCTAAACTTCGTCGAGTACGCTCAAGTCTGGAGATCGGAAGA
+
FFFFF:FFFF::FFFFFFFFFFFFFFFFFFFFFFFFF,FFFFFFF
@FS10000125:23:BPA73012-1407:1:1101:7950:1250 1:N:0:1
GGGAACTTCGTCGAGTACGCTCAAAAACGCAGATCGGAAGAGCAC
+
FFFFFFFFFF,FF:F:F,FFFF:FFFF::FFFFFFFFFFF:F,F:
@FS10000125:23:BPA73012-1407:1:1101:7960:1250 1:N:0:1
GCGCAAAAACTTCGTCGAGTACGCTCAAAAGTAAAGATCGGAAGA
+
,,,,FFFFFF::FFFFFFFFFF:FFFF:FFFFFFFFFFFFFF,FF
@FS10000125:23:BPA73012-1407:1:1101:8330:1250 1:N:0:1
GGGACCAAACTTCGTCGAGTACGCTCAAAGACTAAGATCGGAAGA
+
FFFFFFFFFF::FFFFFFFFFFFFFFFFFFFFFFFFFFFFFFFFF
@FS10000125:23:BPA73012-1407:1:1101:8400:1250 1:N:0:1
GGGGGAACTTCGTCGAGTACGCTCAATGGATTAGATCGGAAGAGC
+
FFFFFFFFFF:F:FFFF:FFFF,FF:FFFF:FFFF:,FFFFFFF:
@FS10000125:23:BPA73012-1407:1:1101:8810:1250 1:N:0:1
GGGAGTCAACTTCGTCGAGTACGCTCAAATTGTAAGATCGGAAGA
+
FFF:FFFFFF::FFFFFFFFFFFFFFF:FFFFFFFFFFFFFFFFF
@FS10000125:23:BPA73012-1407:1:1101:9090:1250 1:N:0:1
GGGAGCAAACTTCGTCGAGTACGCTCAATACAGGAGATCGGAAGA
+
FFFFFFFFFF:,FFFFFFFFFFFFFFF:FFFFFFFFFFFFFFFFF
@FS10000125:23:BPA73012-1407:1:1101:10090:1250 1:N:0:1
GGGCTAAACTTCGTCGAGTACGCTCAATTTCGTAGATCGGAAGAG
+
FFF:FFFFFF,FF:FFFF,FFFFFFF,,FFFFFFFF,FFF:FFFF
@FS10000125:23:BPA73012-1407:1:1101:10220:1250 1:N:0:1
GGGGATTAACTTCGTCGAGTACGCTCAATTTTCTAGATCGGAAGA
+
FFFFFFFFFF,,FFFFFFFFFFFFFFF,FFFFFFFFFFFFFFFFF
@FS10000125:23:BPA73012-1407:1:1101:10350:1250 1:N:0:1
GGGCGTCAACTTCGTCGAGTACGCTCAACACCATAGATCGGAAGA
+
FFF::FFFFF::FFFFFFFFFFFFFFFFFFFFFFFFFFFFFFFFF
@FS10000125:23:BPA73012-1407:1:1101:10590:1250 1:N:0:1
GGGAAGGAACTTCGTCGAGTACGCTCAAACTTCTAGATCGGAAGA
+
F,,:FFFFFF::FFFFFFFFFFFFFFF:FFFFFFFFFFFFFFFFF
@FS10000125:23:BPA73012-1407:1:1101:10930:1250 1:N:0:1
GGGCCGTAACTTCGTCGAGTACGCTCAATTTTATAGATCGGAAGA
+
FFFFFFFFFF::FFFFFFFFFFFFFFF:FFFFFFFFFFFFFFFFF
@FS10000125:23:BPA73012-1407:1:1101:12200:1250 1:N:0:1
GGGTGGCAAGATCGTCGAGTACGCTCAACTCTACAGATCGGAAGA
+
F,,:FFFFFFF:FFFFFFFFFFFFFFFFFFFFFFFFFFFFFFFFF
@FS10000125:23:BPA73012-1407:1:1101:13750:1250 1:N:0:1
GGGGTCCAACTTCGTCGAGTACGCTCAAGATCCCAGATCGGAAGA
+
F:,FFFFFFF:,FFFFFFFFFFFFFFFFFFFFFFFFFFFFFFFFF
@FS10000125:23:BPA73012-1407:1:1101:13890:1250 1:N:0:1
GGGTTACAACTTCGTCGAGTACGCTCAAATTAGGAGATCGGAAGA
+
FFFFFFFFFF::FFFFFFFFFFFFFFFFFFF,FFFFFFFFFFFFF
@FS10000125:23:BPA73012-1407:1:1101:14160:1250 1:N:0:1
GGGGCAACTTCGTCGAGTACGCTCAAATGGTGAGATCGGAAGAGC
+
F::FFFFFF:FF,FFFF:FFFF,FFF::FFFFFFFF,FFFFFFF,
@FS10000125:23:BPA73012-1407:1:1101:14370:1250 1:N:0:1
GGGGGTTAACTTCGTCGAGTACGCTCAAGTGTACAGATCGGAAGA
+
FFFF:,FFFF:FFFFFFFFFFFFFFFFFFFFFFFFFFFFFFFFF:
@FS10000125:23:BPA73012-1407:1:1101:14770:1250 1:N:0:1
GGGGGCAACATCGTCGAGTACGCACAGATAAAGAGATGGGAAGAG
+
FFFF,:FFF,,FFF,F:FFFFFF,FF,,F,:,FFFF,,FFF,FF:
@FS10000125:23:BPA73012-1407:1:1101:15050:1250 1:N:0:1
GGGGTTGAACTTCGTCGAGTACGCTCAAGTAATCAGATCGGAAGA
+
FFFFFFFFFF,:FFFFFFFFFFFFFFFFFFFFFFFFFFFFFFFFF
@FS10000125:23:BPA73012-1407:1:1101:15410:1250 1:N:0:1
GGGCCGCAACTTCGTCGAGTACGCTCAATAGGTAAGATCGGAAGA
+
FFFFFFFFFF::FFFFFFFFFFFFFFF:FFFFFFFFFFFFFFFFF
@FS10000125:23:BPA73012-1407:1:1101:16180:1250 1:N:0:1
GGGAGCAAACTTCGTCGAGTACGCTCAAACGATGAGATCGGAAGA
+
FFFFFFFFFFFFFFFFFFFFFFFFFFFFFFFFFFFFFFFFFFFFF
@FS10000125:23:BPA73012-1407:1:1101:16200:1250 1:N:0:1
GGGTATTAACTTCGTCGAGTACGCTCAAACCAGAAGATCGGAAGA
+
FFFFFFFFFF::FFFFFFFFFFFFFFFFFFFFFFFFFFFFFFFFF
@FS10000125:23:BPA73012-1407:1:1101:1730:1260 1:N:0:1
GGGCTATAACTTCGTCGAGTACGCTCAACCGAATAGATCGGAAGA
+
FFFFFFFFFFF:FFFFFFFFFFFFFFFFFFFFFFFFFFFFFFFFF
@FS10000125:23:BPA73012-1407:1:1101:2000:1260 1:N:0:1
GGGAGTTAACTTCGTCGAGTACGCTCAATTGAAAAGATCGGAAGA
+
FF,:FFFFFF:,FFFFFFFFFFFFFFF:FFFFFFFFFFFFFFFFF
@FS10000125:23:BPA73012-1407:1:1101:2030:1260 1:N:0:1
GGGCTTAAACTTCGTCGAGTACGCTCAATAGGACAGATCGGAAGA
+
FF,:FFFFFFF:FFFFFFFFFFFFFFF:FFFFFFFFFFFFFFFFF
@FS10000125:23:BPA73012-1407:1:1101:3600:1260 1:N:0:1
GGGACACCACACGTCTGAACTCCAGTCACAAGACCGTATCTCGTA
+
FFFFF,:FF:FF::F:,FFFF,FF::FFFFF,,:,,:FFFF:F:,
@FS10000125:23:BPA73012-1407:1:1101:4370:1260 1:N:0:1
GGGGGCTAACTTCGTCGAGTACGCTCAAATTGAGAGATCGGAAGA
+
FF:FFFFFFF:,FFFFFFFFFFFFFFF:FFFFFFFFFFFFFFFFF
@FS10000125:23:BPA73012-1407:1:1101:5380:1260 1:N:0:1
GGGTACCAACTTCGTCGAGTACGCTCAAGACGGCAGATCGGAAGA
+
FFFFFFFFFF,,:FF:FFFFFFFFF,FFFFFFFFFFFFFFFF:FF
@FS10000125:23:BPA73012-1407:1:1101:5470:1260 1:N:0:1
GGGCACAACTCCGTCGAGTACGCTCAATGTGATAGATCGGAAGAG
+
FF,FFFF:F:FFFFFFFF:FFFFFFF,:FFFF:F:F,FFF:FFFF
@FS10000125:23:BPA73012-1407:1:1101:5760:1260 1:N:0:1
GGGGTTTAACTTCGTCGAGTACGCTCAACCTTTAAGATCGGAAGA
+
FFFFFFFFFF::FFFFFFFFFFFFFFFFFFFFFFFFFFFFFFFFF
@FS10000125:23:BPA73012-1407:1:1101:6520:1260 1:N:0:1
GGGGGGAAACTTCGTCGAGTACGCTCAATAAGTGAGATCGGAAGA
+
FFFFFFFFFF::FFFFFFFFFFFFFFF:FFFFFFFFFFFFFFFFF
@FS10000125:23:BPA73012-1407:1:1101:6660:1260 1:N:0:1
GGGGGGCAACTTCGTCGAGTACGCTCAATATTTTAGATCGGAAGA
+
FFFFFFFFFF:,FFFFFFFFFFFFFFF,FFFFFFFFFFFFFFFFF
@FS10000125:23:BPA73012-1407:1:1101:6740:1260 1:N:0:1
GGGAGGTAACTTCGTCGAGTACGCTCAATAAAAAAGATCGGAAGA
+
FFFFFFFFFF:,FFFFFFFFFFFFFFF,FFFFFFFFFFFFFFFFF
@FS10000125:23:BPA73012-1407:1:1101:7040:1260 1:N:0:1
GGGCCGTAACTTCGTCGAGTACGCTCAAGTGTATAGATCGGAAGA
+
FF::FFFFFF::FFFFFFFFFFFFFFFFFFFFFFFFFFFFFFFFF
@FS10000125:23:BPA73012-1407:1:1101:7640:1260 1:N:0:1
GGGCGGAAACTTCGTCGAGTACGCTCAACTACTAAGATCGGAAGA
+
FFFFFFFFFF:FFFFFFFFFFFFFFFFFFFFFFFFFF:FFFFFFF
@FS10000125:23:BPA73012-1407:1:1101:7690:1260 1:N:0:1
GGGGTGGAACTTCGTCGAGTACGCTCAAGTTAACAGATCGGAAGA
+
FFFFFFFFFF,,FFFFFFFFFFFFFFFFFFFFFFFFFFFFFFFFF
@FS10000125:23:BPA73012-1407:1:1101:8330:1260 1:N:0:1
GGGGACCAACTTCGTCGAGTACGCTCAAGTGCCAAGATCGGAAGA
+
FFFF:FFFF:FF,:F,,F:FF,,F:,,FFF,FFFF:F,:,FFF:F
@FS10000125:23:BPA73012-1407:1:1101:8450:1260 1:N:0:1
GGGGTTCAACTTCGTCGAGTACGCTCAAACAAATAGATCGGAAGA
+
FFFFFFFFFF:,FFFFFFFFFFFFFFF:FFFFFFFFF,FFFFFFF
@FS10000125:23:BPA73012-1407:1:1101:8550:1260 1:N:0:1
GGGGCCGAACTTCGTCGAGTACGCTCAATATTGGAGATCGGAAGA
+
FFFFFFFFFFFFFFFFFFFFFFFFFFF:FFFFFFFFF,FFFFFFF
@FS10000125:23:BPA73012-1407:1:1101:8990:1260 1:N:0:1
GGGGGGCAACTTCGTCGAGTACGCTCAAGCGAGGAGATCGGAAGA
+
FFFFFFFFFF,,FFFFFFFFFFFFFFFFFFFFFFFFFFFFFFFFF
@FS10000125:23:BPA73012-1407:1:1101:9540:1260 1:N:0:1
GGGCGGTAACTTCGTCGAGTACGCTCAAAAAAGTAGTTCGGAAGA
+
FFFFFFFFFF::FFFFFFFFFFFFFFF:FFFFFFFF:,FFFFFFF
@FS10000125:23:BPA73012-1407:1:1101:9680:1260 1:N:0:1
GGGTGCTACCTTCGTCGAGTACGCTCAATATATAAGATCGGAAGA
+
F,,:FFFFFF,,FFFFFFFFFFFFFFF:FFFFFFFFFFFFFFFFF
@FS10000125:23:BPA73012-1407:1:1101:9790:1260 1:N:0:1
GGGATGAACTTCGTCGAGTACGCTCAAACGGCCAGATCGGAAGAG
+
F:FFFFFFFF,FF:FFFF:FFFFFFFF:FFFFFFFF:FFF:FFFF
@FS10000125:23:BPA73012-1407:1:1101:10330:1260 1:N:0:1
GGGTGTTAACTTCGTCGAGTACGCTCAATGTAAAAGATCGGAAGA
+
FFFFFFFFFF:,FFFFFFFFFFFFFFF,FFFFFFFFFFFFFFFFF
@FS10000125:23:BPA73012-1407:1:1101:11130:1260 1:N:0:1
GGGTAGCAACTTCGTCGAGTACGCTCAACTTACAAGATCGGAAAA
+
FFFFFFFFFF,:FFFFFFFFFFFFFFFFFFFFFFFFFFFFFFFFF
@FS10000125:23:BPA73012-1407:1:1101:11500:1260 1:N:0:1
GGGCTGTAACTTCGTCGAGTACGCTCAAGAGTTTAGATCGGAAGA
+
FFFFFFFFFF,,FFFFFFFFFFFFFFFFFFFFFFFFFFFFFFFFF
@FS10000125:23:BPA73012-1407:1:1101:12200:1260 1:N:0:1
GGGGGATAACTTCGTCGAGTACGCTCAATCCGAAAGATCGGAAGA
+
:,,FFFFFFF,:FFFFFFFFFFFFFFFFFFFFFFFFFFFFFFFFF
@FS10000125:23:BPA73012-1407:1:1101:13390:1260 1:N:0:1
GGGGGATAACTTCGTCGAGTACGCTCAAAAGAGTAGATCGGAAGA
+
F:,FFFFFFF:,FFFFFFFFFFFFFFF,FFFFFFFFFFFFFFFFF
@FS10000125:23:BPA73012-1407:1:1101:13700:1260 1:N:0:1
GGGGTAAAACTTCGTCGAGTACGCTCAATACCAGAGATCGGAAGA
+
FFFFFFFFFF:,FFFFFFFFFFFFFFF,FFFFFFFFFFFFFFFFF
@FS10000125:23:BPA73012-1407:1:1101:14070:1260 1:N:0:1
GGGGGCAAACTTCGTTGAGTACGCTCAAATTTGAAGATCGGAAGA
+
FF:F,FFFFF::FFF:FFFFFFFFFFFFFFFFFFFFFFFFFFFFF
@FS10000125:23:BPA73012-1407:1:1101:14170:1260 1:N:0:1
GGGATCGAACTTCGTCGAGTACGCTCAATATGCCAGATCGGAAGA
+
FFFFFFFFFF,:FFFFFFFFFFFFFFF:FFFFFFFFFFFFFFFFF
@FS10000125:23:BPA73012-1407:1:1101:14620:1260 1:N:0:1
GGGGTTCAACTTCGTCGAGTACGCTCAAATTACAAGATCGGAAGA
+
FFFFFFFFFF,,FFFFFFFFFFFFFFFFFFFFFFFFF,FFFFFFF
@FS10000125:23:BPA73012-1407:1:1101:15040:1260 1:N:0:1
GGGAGGCAACTTCGTCTGTACGCTCAATTCTTAAGATCGGAAGAG
+
FF,FFFFFFF,,FFFFFF,FFFFFFFF,FFFFFFFF,:FF,FF:,
@FS10000125:23:BPA73012-1407:1:1101:16180:1260 1:N:0:1
GGGGTGTAACTTCGTCGAGTACGCTCAACCTTAAAGATCGGAAGA
+
FFFFFFFFFF::FFFFFFFFFFFFFFFFFFFFFFFFFFFFFFFFF
@FS10000125:23:BPA73012-1407:1:1101:16240:1260 1:N:0:1
GGGTGATAACTTCGTCGAGTACGCTCAAGATATGAGATCGGAAGA
+
FFFFFFFFFF::FFFFFFFFFFFFFFFFFFFFFFFFFFFFFFFFF
@FS10000125:23:BPA73012-1407:1:1101:16280:1260 1:N:0:1
GGGTCGCAACTTCGTCGAGTACGCTCAAGAATAGAGATCGGAAGA
+
F:,FF:FFFF::FFFFFFFFFFFFFFFFFFFFFFFFFFFFFFFFF
@FS10000125:23:BPA73012-1407:1:1101:1040:1270 1:N:0:1
GGGGGGGAACTTCGTCGAGTACGCTCAAGTTGTAAGATCGGAAGA
+
FFFFFFFFFF::FFFFFFFFFFFFFFFFFFFFFFFFFFFFF:FFF
@FS10000125:23:BPA73012-1407:1:1101:2860:1270 1:N:0:1
GGGCGGTAACTTTCGTCGAGTACGCTCAAAATTTGAGATCGGAAG
+
FFF:FFFFFFF::FF:FFFFFFFFF,FFFFFFFFFFFFFFFFFFF
@FS10000125:23:BPA73012-1407:1:1101:2980:1270 1:N:0:1
GGGAGATAACTTCGTCGAGTACGCTCAATGGGGGAGATCGGAAGA
+
FFF:FFFFFF,,:FF:FFFFFFFFFFF,FFFFFFFFFFFFFFFFF
@FS10000125:23:BPA73012-1407:1:1101:4260:1270 1:N:0:1
GGGATAAAACTTCGTCGAGTACGCTCAAGCTCTGAGATCGGAAGA
+
FFF,FFFFFF:,FFFFFFFFFFFFFFFFF:FF:FFFFFFFFFFFF
@FS10000125:23:BPA73012-1407:1:1101:4980:1270 1:N:0:1
GGGGTTGAACTTCGTCGAGTACGCTCAACCATTAAGATCGGAAGA
+
FFFFFFFFFFFFFFFFFFFFFFFFFFFFFFFFFFFFFFFFFFFFF
@FS10000125:23:BPA73012-1407:1:1101:5210:1270 1:N:0:1
GGGGAAAAACTTCGTCGAGTACGCTCAAGCGACGAGATCGGAAGA
+
F:,FFFFFFFF::FFFFFFFFFFFFFFFFFFFFFFFFFFFFFFFF
@FS10000125:23:BPA73012-1407:1:1101:6210:1270 1:N:0:1
GGGCCGCAACTTCGTCGAGTACGCTCAAGCTAAAAGATCGGAAGA
+
F:::FFFFFF::FFFFFFFFFFFFFFFFFFFFFFFFFFFFFFFFF
@FS10000125:23:BPA73012-1407:1:1101:6280:1270 1:N:0:1
GGGCGACAACTTCGTCGAGTACGCTCAACACTCTAGATCGGAAGA
+
FFF:FFFFFF::FFFFFFFFFFFFFFFFFFFFFFFFFFFFFFFFF
@FS10000125:23:BPA73012-1407:1:1101:7210:1270 1:N:0:1
GGGGTGGAACTTCGTCGAGTACGCTCAAACTAGAAGATCGGAAGA
+
FFFFFFFFFF::FFFFFFFFFFFFFFF:FFFFFFFFFFFFFFFFF
@FS10000125:23:BPA73012-1407:1:1101:7260:1270 1:N:0:1
GGGATGTAACTTCGTCGAGTACGCTCAAGCCTGTAGATCGGAAGA
+
FFF:FFFFFF::FFFFFFFFFFFFFFFFFFFFFFFFFFFFFFFFF
@FS10000125:23:BPA73012-1407:1:1101:7290:1270 1:N:0:1
GGGCGGAAACTTCGTCGAGTACGCTCAAAGATCAAGATCGGAAGA
+
FFFF:FFFFFF:FFFFFFFFFFFFFFFFFFFFFFFFFFFFFFFFF
@FS10000125:23:BPA73012-1407:1:1101:7860:1270 1:N:0:1
GGGGCCGAACTTCGTCGAGTACGCTCAAAATCGGAGATCGGAAGA
+
FFF,FF,FFFF:FFFFFF,F:F:FF,FFF:F:FFF:F,F:FFF:,
@FS10000125:23:BPA73012-1407:1:1101:7960:1270 1:N:0:1
GGGCAAAAACTTCGTCGAGTACGCTCAAAAGTAAAGATCGGAAGA
+
FF::FFFFFF:FFFFFFFFFFFFFFFFFFFFFFFFFFFFFFFFFF
@FS10000125:23:BPA73012-1407:1:1101:8160:1270 1:N:0:1
GGGGCCAAACTTCGTCGAGTACGCTCAAGGTGGTAGATCGGAAGA
+
FFFFFFFFFF:,FFFFFFFFFFFFFFFFFFFFFFFFFFFFFFFFF
@FS10000125:23:BPA73012-1407:1:1101:8280:1270 1:N:0:1
GGGGTCCAACTTCGTCGAGTACGCTCAAAACCCTAGATCGGAAGA
+
FFFF,F,FFFFFFFFFFFFFFFFFFFFF,F:,F,FFFFFFFFFFF
@FS10000125:23:BPA73012-1407:1:1101:8890:1270 1:N:0:1
GGGCGCTAACCTCGTCAGTACGCTCAAAGTACAAGATCGGAAGAG
+
F,,,FFFFFFF:FFFFFF:FFFFFFFFFFFFFFFFF,:FF,FFFF
@FS10000125:23:BPA73012-1407:1:1101:9240:1270 1:N:0:1
GGGACCTTCGTCGAGTACGCTCAATTCCGCAGATCGGAAGAGCAC
+
F,::FFFFFFFFF:FFF:FF:F,FFFF::FFFFFFFFF:F:F,F,
@FS10000125:23:BPA73012-1407:1:1101:10030:1270 1:N:0:1
GGGTTCAAGCTTCGTCGAGTACGCTCAAGTTTAGAGATCGGAAGA
+
F::FFFFFFF::FFFFFFFFFFFFFFFFFFFFFFFFFFFFFFFFF
@FS10000125:23:BPA73012-1407:1:1101:10210:1270 1:N:0:1
GGGTACGAACTTCGTCGAGTACGCTCAAAAACACAGATCGGAAGA
+
F:::FFFFFF,:FFFFFFFFFFFFFFFFFFFFFFFFFFFFFFFFF
@FS10000125:23:BPA73012-1407:1:1101:10530:1270 1:N:0:1
GGGGGTTAACTTCGTCGAGTACGCTCAATCGGGTAGATCGGAAGA
+
F::FFFFFFF,,FFFFFFFFFFFFFFF:FFFFFFFFFFFFFFFFF
@FS10000125:23:BPA73012-1407:1:1101:11050:1270 1:N:0:1
GGGACTGAACTTCGTCGAGTACGCTCAATTATTTAGATCGGAAGA
+
F::FFFFFFF:,FFFFFFFFFFFFFFFFFFFFFFFFFFFFFFFFF
@FS10000125:23:BPA73012-1407:1:1101:11350:1270 1:N:0:1
CTTGAGAAACTTCGTCGAGTACGCTCAATGCCGCAGATCGGAAGA
+
,FF,F,FFFFFFFFFFF:FFFF:FFFFFFFFF:FFF:FFF:,::,
@FS10000125:23:BPA73012-1407:1:1101:11510:1270 1:N:0:1
GATGTGAAACTTCGTCGAGTACGCTCAAACTACAAGATCGGAAGA
+
,,F,F:FFFFFFFFFFFFFFFF:FFFF:FFFFFFFFFFFF:::F,
@FS10000125:23:BPA73012-1407:1:1101:11800:1270 1:N:0:1
GGGGGCCAACTTCGTCGAGTACGCTCAAATCTGAAGATCGGAAGA
+
F,,F:FFFFF,,FFFFFFFFFFFFFFFFFFFFFFFFFFFFFFFFF
@FS10000125:23:BPA73012-1407:1:1101:12680:1270 1:N:0:1
GGGTAGTAACTTCGTCGAGTACGCTCAAACTTCAAGATCGGAAGA
+
F::FFFFFFF,:FFFFFFFFFFFFFFF:FFFFFFFFFFFFFFFFF
@FS10000125:23:BPA73012-1407:1:1101:13990:1270 1:N:0:1
GGGGCCGAACTTCGTCGAGTACGCTCAAAAGACAAGATCGGAAGA
+
F,,FFFFFFF::FFFFFFFFFFFFFFF:FFFFFFFFFFFFFFFFF
@FS10000125:23:BPA73012-1407:1:1101:14400:1270 1:N:0:1
GGGTATTAATTTCGTCGAGTACGCTCAAAGAGCTAGATCGGAAGA
+
F,,FFFFFFFFFFFFFFFFFFFFFFFFFFFFFFFFFFFFFF:FFF
@FS10000125:23:BPA73012-1407:1:1101:14620:1270 1:N:0:1
GGGGTCCAACTTCGTCGAGTACGCTCAAATGGAAAGATCGGAAGA
+
FFFFFFFFFF::FFFFFFFFFFFFFFF:FFFFFFFFFFFFFFFFF
@FS10000125:23:BPA73012-1407:1:1101:15360:1270 1:N:0:1
GGGTTTCGAACTTCGTCGAGTACGCTCAACCGTTAAGATCGGAAG
+
FF:FFFFFFFF::FF,FF:FFFFFF,FFFFFFFFFFFFFFFFFFF
@FS10000125:23:BPA73012-1407:1:1101:1210:1280 1:N:0:1
GGGGGTAAACTTCGTCGAGTACGCTCAATTCTGAAGATCGGTAGA
+
FF,F:FF,FF,,FFFFFFFFFFFFFFF:FFFFF::::FF:F,:,,
@FS10000125:23:BPA73012-1407:1:1101:2060:1280 1:N:0:1
GGGGCCTAACTTCGTCGAGTACGCTCAAGGACTGAGATCGGAAGA
+
FFFFFFFFFFF,FFFFFFFFFFFFFFFFFFFFFFFFFFFFFFFFF
@FS10000125:23:BPA73012-1407:1:1101:2110:1280 1:N:0:1
GGGGCCGAACTTCGTCGAGTACGCTCAACATTAAAGATCGGAAGA
+
F:,FFFFFFFFFFFFFFFFFFFFFFFFFFFFFFFFFFFFFFFFFF
@FS10000125:23:BPA73012-1407:1:1101:2560:1280 1:N:0:1
GGGTGACAACTTCGTCGAGTACGCTCAAACGAGAAGATCGGAAGA
+
F:,FFFFFFF:,FFFFFFFFFFFFFFF,FFFFFFFFFFFFF:FFF
@FS10000125:23:BPA73012-1407:1:1101:2950:1280 1:N:0:1
GGGTGGCAACTTCGTCGAGTACGCTCAAAGGGTCAGATCGGAAGA
+
F,,:FFFFFF::FFFFFFFFFFFFFFF,FFFFFFFFFFFFF:FFF
@FS10000125:23:BPA73012-1407:1:1101:3230:1280 1:N:0:1
GGGCAGCAACTTCGTCGAGTACGCTCAATCTGATAGATCGGAAGA
+
F,,:FFFFFF:::FFFFFFFFFFFFFF,FFFFFFFFFFFFFFFFF
@FS10000125:23:BPA73012-1407:1:1101:3300:1280 1:N:0:1
GGGTACTAACTTCGTCGAGTACGCTCAAATGGTGAGATCGGAAGA
+
FFFFFFFFFF:,:FF:FFFFFFFFFFF,FFFFFFFFFFFFFFFFF
@FS10000125:23:BPA73012-1407:1:1101:3900:1280 1:N:0:1
GGGCTACAACTTCGTCGAGTACGCTCAAGTCTTTAGATCGGAAGA
+
FF:FF:FFF::::F:,:F:::,FF::,F:FFFF:,FF,F:FFFFF
@FS10000125:23:BPA73012-1407:1:1101:4050:1280 1:N:0:1
GGGGGGAAACTTCGTCGAGTACGCTCAATTGTGAAGATCGGAAGA
+
FF:FFFFFFF:,FFFFFFFFFFFFFFF:FFFFFFFFFFFFFFFFF
@FS10000125:23:BPA73012-1407:1:1101:4060:1280 1:N:0:1
GGGTAAAAACTTCGTCGAGTACGCTCAATCAGATAGATCGGAAGA
+
FFFFFFFFFF:,FFFFFFFFFFFFFFF,FFFFFFFFFFFFFFFFF
@FS10000125:23:BPA73012-1407:1:1101:4080:1280 1:N:0:1
GGGGATGAACTTCGTCGAGTACGCTCAATTTGTTAGATCGGAAGA
+
FF,FFFFFFF::FFFFFFFFFFFFFFF:FFFFFFFFFFFFFFFFF
@FS10000125:23:BPA73012-1407:1:1101:4700:1280 1:N:0:1
GGGCTTAAACTTCGTCGAGTACGCTCAAGATAGCAGATCGGAAGA
+
FFF:FFFFFF::FFFFFFFFFFFFFFFFFFFFFFFFFFFFFFFFF
@FS10000125:23:BPA73012-1407:1:1101:4850:1280 1:N:0:1
GGGGTGAAACTTCGTCGAGTACGCTCAATACAGAAGATCGGAAGA
+
FFFFFFFFFF,,FFFFFFFFFFFFFFF,FFFFFFFFFFFFFFFFF
@FS10000125:23:BPA73012-1407:1:1101:5010:1280 1:N:0:1
GGGGAAGAACTTCGTCGAGTCCGCTCAAAACCATAGATCGGAAGA
+
FFFFFFFFFF:,FFFFFFFFFFFFFFF:FFFFFFFFFFFFFFFFF
@FS10000125:23:BPA73012-1407:1:1101:5140:1280 1:N:0:1
GGGGTGCAACTTCGTCGAGTACGCTCAATTAATGAGATCGGAAGA
+
FFFFFFFFFF,,:FF:FFFFFFFFFFF,FFFFFFFFFFFFFFFFF
@FS10000125:23:BPA73012-1407:1:1101:5340:1280 1:N:0:1
GGGTGGGAACTTTCGAGTACGCTCAACACGGGAGATCGGAAGAGC
+
FFF::FFFFFF:FFFFF:FFFF,FFFFFFFFFFFF,,FFF:FFF,
@FS10000125:23:BPA73012-1407:1:1101:6640:1280 1:N:0:1
GGGGTATAACTTCGTCGAGTACGCTCAAAACACCAGATCGGAAGA
+
F::F,FFFFF::FFFFFFFFFFFFFFFFFFFFFFFFFFFFFFFFF
@FS10000125:23:BPA73012-1407:1:1101:6970:1280 1:N:0:1
GGGCGGGAACTTCGTCGAGTACGCTCAAGCGGAAAGATCGGAAGA
+
FFF:FFFFFFF:FFFFFFFFFFFFFFFFFFFFFFFFFFFFFFFFF
@FS10000125:23:BPA73012-1407:1:1101:7860:1280 1:N:0:1
GGGGCCCAACTTCGTCGAGTACGCTCAATGGTTTAGATCGGAAGA
+
FFFFFFFFFF::FFFFFFFFFFFFFFF:FFF,,,FFFFFFFFFFF
@FS10000125:23:BPA73012-1407:1:1101:8560:1280 1:N:0:1
GGGGCTCAACTTCGTCGAGTACGCTCAAGACTGAAGATCGGAAGA
+
F,,FFFFFFF::FFFFFFFFFFFFFFFFFFFFFFFFFFFFFFFFF
@FS10000125:23:BPA73012-1407:1:1101:8770:1280 1:N:0:1
GGGGTAAAACTTCGTCGAGTACGCTCAAATATAAAGATCGGAAGA
+
FFFFFFFFFF::FFFFFFFFFFFFFFFFFFFFFFFFFFFFFFFFF
@FS10000125:23:BPA73012-1407:1:1101:9470:1280 1:N:0:1
GGGCGCAAACTTCGTCGAGTACGCTCAATTCAGCAGATCGGAAGA
+
FF:FFFFFFF,:FFFFFFFFFFFFFFF:FFFFFFFFFFFFFFFFF
@FS10000125:23:BPA73012-1407:1:1101:10770:1280 1:N:0:1
GGGGTTCAACTTCGTCGAGTACGCTCAATATTCGAGATCGGAAGA
+
FF:FFFFFFF,,FFFFFFFFFFFFFFF:FFFFFFFFFFFFFFFFF
@FS10000125:23:BPA73012-1407:1:1101:10860:1280 1:N:0:1
GGGGGGTAACTTCGTCGAGTACGCTCAAAGTAACAGATCGGAAGA
+
FFFFFFFFFF::FFFFFFFFFFFFFFFFFFFFFFFFFFFFFFFFF
@FS10000125:23:BPA73012-1407:1:1101:11100:1280 1:N:0:1
GGGGTGAAACCTCGTCGAGTACGCTCAATTATGAAGATCGGAAGA
+
FFFFFFFFFF::FFFFFFFFFFFFFFF:FFFFFFFFFFFFFFFFF
@FS10000125:23:BPA73012-1407:1:1101:11330:1280 1:N:0:1
GGGCTGTAACTTCGTCGAGTACGCTCAAAGAGGAAGATCGGAAGA
+
F,,,FFFFFF,,FFFFFFFFFFFFFFF:FFFFFFFFFFFFFF:FF
@FS10000125:23:BPA73012-1407:1:1101:11550:1280 1:N:0:1
GATGTTGAACTTCGTCGAGTACGCTCAACTATTAAGATCGGAAGA
+
,,F,FF:FFFFFFFFFFFFFFFFFFFFFFFFFFFFFFFFFF:FF:
@FS10000125:23:BPA73012-1407:1:1101:12100:1280 1:N:0:1
GGGGGAAAACTTCGTCGAGTACGCTCAAACGGAGAGATCGGAAGA
+
FFFFFFFFFF:,FFFFFFFFFFFFFFF:FFFFFFFFFFFFFFFFF
@FS10000125:23:BPA73012-1407:1:1101:12640:1280 1:N:0:1
GGGGCCGATCTTCGTCGAGTACGCTCAACACATTAGATCGGAAGA
+
F:,FFFFFFF::FFFFFFFFFFFFFFFFFFFFFFFFFFFFFFFFF
@FS10000125:23:BPA73012-1407:1:1101:12650:1280 1:N:0:1
GATGATAAACTTCGTCGAGTACGCTCAAGGAGCCAGATCGGAAGA
+
,,F:FFFFFFF:FFFFFFFFFF:FFFFFFFFFFFFFFFFF:::::
@FS10000125:23:BPA73012-1407:1:1101:14150:1280 1:N:0:1
GGGATCGAACTTCGTCGAGTACGCTCAATATGCCAGATCGGAAGA
+
F,::FFFFFF,:FFFFFFFFFFFFFFF:FFFFFFFFFFFFFFFFF
@FS10000125:23:BPA73012-1407:1:1101:14940:1280 1:N:0:1
GGGGGCGGAACTTCGTCGAGTACGCTCAAACGTTTAGATCGGAAG
+
FFFFFFFFFFF,,FF,FFFFFFFFF,FFFFFFFFFFFFFFFFFFF
@FS10000125:23:BPA73012-1407:1:1101:15400:1280 1:N:0:1
GGGTGTTAACTTCGTCGAGTACGCTCAAATGATTAGATCGGAAGA
+
FFFFFFFFFF::FFFFFFFFFFFFFFFFFFFFFFFFFFFFFFFFF
@FS10000125:23:BPA73012-1407:1:1101:15610:1280 1:N:0:1
GGGCAGTATCTTCGTCGAGTACGCTCAATCATGAAGATCGGAAGA
+
FFFFFFFFFF::FFFFFFFFFFFFFFFFFFFFFFFFFFFFFFFFF
@FS10000125:23:BPA73012-1407:1:1101:15880:1280 1:N:0:1
GGGTCGCAACTTCGTCGAGTACGCTCAAGACGCAAGATCGGAAGA
+
FFFFFFFFFF::FFFFFFFFFFFFFFFFFFFFFFFFFFFFFFFFF
@FS10000125:23:BPA73012-1407:1:1101:15940:1280 1:N:0:1
GGGGAAGAACTTCGTCGAGTACGCTCAATCAATGAGATCGGAAGA
+
FFFFFFFFFF,:FFFFFFFFFFFFFFF:FFFFFFFFFFFFFFFFF
@FS10000125:23:BPA73012-1407:1:1101:1250:1290 1:N:0:1
GGGGGTAAACTTCGTCGAGTACGCTCAATTCTGAAGATCGGAAGA
+
FFFFFFFFFF::FFFFFFFFFFFFFFF:FFFFFFFFFFFFFFFFF
@FS10000125:23:BPA73012-1407:1:1101:2310:1290 1:N:0:1
GGCGTGGAACTTCGTCGAGTACGCTCAAGTTATCAGATCGGAAGA
+
F,,FFFFFFFF:FFFFFFFFFFFFFFFFFFFFFFFFFFFFF:FFF
@FS10000125:23:BPA73012-1407:1:1101:2890:1290 1:N:0:1
GGGCTCTAACTTCGTCGAGTACGCTCAATAGTGAAGATCGGAAGA
+
FFF:FFFFFF::FFFFFFFFFFFFFFF,FFFFFFFFFFFFFFFFF
@FS10000125:23:BPA73012-1407:1:1101:3460:1290 1:N:0:1
GGGGCCAGTCTTCGTCGAGTACGCTCAACTAAACAGATCGGAAGA
+
FFFFFFFFF:,,,FF:FFFFFFFFFFF:FFFFFFFFF:FFFF:FF
@FS10000125:23:BPA73012-1407:1:1101:3750:1290 1:N:0:1
GGCTGCTAACTTCGTCGAGTACGCTCAAGAAGCCAGATCGGAAGA
+
F,,::FFFFF::FFFFFFFFFFFFFFFFFFFFFFFFFFFFF:FFF
@FS10000125:23:BPA73012-1407:1:1101:4430:1290 1:N:0:1
GGGATTCAACTTCGTCGAGTACGCTCAACAAGTTAGATCGGAAGA
+
F:,FFFFFFF:::FFFFFFFFFFFFFFFFFFFFFFFFFFFFFFFF
@FS10000125:23:BPA73012-1407:1:1101:4510:1290 1:N:0:1
GGGGCGTCAACTTCGTCGAGTACGCTCAAACTCTCAGATCGGAAG
+
F,,FFFFFFF:::FF:FFFFFFFFF,FFFFFFFFFFFFFFFFFFF
@FS10000125:23:BPA73012-1407:1:1101:5170:1290 1:N:0:1
GGGGGTAAACTTCGTCGAGTACGCTCAAACAAATAGATCGGAAGA
+
FFFFF,FFFF:::FFFFFFFFFFFFFFFFFFFFFFFFFFFFFFFF
@FS10000125:23:BPA73012-1407:1:1101:5360:1290 1:N:0:1
GGGGTGTAACTTCGTCGAGTACGCTCAAATTAACAGATCGGAAGA
+
FFFFFFFFFF,,FFFFFFFFFFFFFFF,FFFFFFFFFFFFFFFFF
@FS10000125:23:BPA73012-1407:1:1101:5570:1290 1:N:0:1
GGGCCGAAACTTCGTCGAGTACGCTCAACTAGAAAGATCGGAAGA
+
FFF:FFFFFF:FFFFFFFFFFFFFFFFFFFFFFFFFFFFFFFFFF
@FS10000125:23:BPA73012-1407:1:1101:5680:1290 1:N:0:1
GGGGTCCAACTTCGTCGAGTACGCTCAAATGTGTAGATCGGAAGA
+
FFFFFFFFFF:,FFFFFFFFFFFFFFF:FFFFFFFFFFFFFFFFF
@FS10000125:23:BPA73012-1407:1:1101:6140:1290 1:N:0:1
GGGAAGAAACTTCGTCGAGTACGCTCAAATCCGTAGATCGGAAGA
+
FFFFFFFFFF::FFFFFFFFFFFFFFFFFFFFFFFFFFFFFFFFF
@FS10000125:23:BPA73012-1407:1:1101:6490:1290 1:N:0:1
GGGATCCAACTTCGTCGAGTACGCTCAAAATGCAGGATCGGAAGA
+
FFFFFFFFFF,,FFFFFFFFFFFFFFF,FFFFFFFFFFFFFFFFF
@FS10000125:23:BPA73012-1407:1:1101:6670:1290 1:N:0:1
GGGGGCTAAACTTCGTCGAGTACGCTCAAATCAAAAGATCGGAAG
+
FFFFFFFFFFF,:FF:FFFFFFFFF,FFFFFFFFFFFFFFFFFFF
@FS10000125:23:BPA73012-1407:1:1101:6760:1290 1:N:0:1
GCTGCCACAACTTCGTCGAGTACGCTCAAAGACGGAGATCGGAAG
+
,,F:,FFFF:F::,F:FFF:FFFFF:FF,FFFFFF,:FFF,F,,F
@FS10000125:23:BPA73012-1407:1:1101:7220:1290 1:N:0:1
GGGATTTAACTTCGTCGAGTACGCTCAAGAAGTTAGATCGGAAGA
+
FFF:FFFFFF,,FFFFFFFFFFFFFFF:FFFFFFFFF:FFFFFFF
@FS10000125:23:BPA73012-1407:1:1101:7430:1290 1:N:0:1
GGAGCTTAACTTCGTCGAGACGCTCAATTATTAAGATCGGAAGAG
+
:,,FFFFFFFF:FFFFFFFFFFFFFFF,FFFFFFFF,,FF,FFFF
@FS10000125:23:BPA73012-1407:1:1101:7680:1290 1:N:0:1
GGGCACAAACTTCGTGGAGTACGCTCAAACAGTAAGATCGGAAGA
+
FFF:FF,FFFF:FFFFFFFFFFFFFFFFFF,:FFFFFFFFFFFFF
@FS10000125:23:BPA73012-1407:1:1101:8600:1290 1:N:0:1
GGGGGTAAACTTCGTCGAGTACGCTCAAGTTTAGAGATCGGAAGA
+
FF,FFFFFFF::FFFFFFFFFFFFFFFFFFFFFFFFFFFFFFFFF
@FS10000125:23:BPA73012-1407:1:1101:8620:1290 1:N:0:1
GGAAACTAACTTCGTCGAGTACGCTCAAAATAGAAGATCGGAACA
+
FFF:FF,,F:,FF:F,F:,,FFF:FF,,FFFFFF,,,:FF,,,,,
@FS10000125:23:BPA73012-1407:1:1101:9190:1290 1:N:0:1
GGGGGACAACTTCGTCGAGTACGCTCAACACGACAGATCGGAAGA
+
FFFFFFFFFF:F:FFFFFFFFFFFFFFFFFFFFFFFFFFFFFFFF
@FS10000125:23:BPA73012-1407:1:1101:9250:1290 1:N:0:1
GGGGCTTGAACTTCGTCGAGTACGCTCAATTAAAAAGATCGGAAG
+
FFFFF,F:FFF:FFFFFFF,FFFFF:FFFFFF,FFFFF:FFFFFF
@FS10000125:23:BPA73012-1407:1:1101:9520:1290 1:N:0:1
GGGCGTAAACTTCGTCGAGTACGCTCAAGTAGGCAGATCGGAAGA
+
FFF:FFFFFF::FFFFFFFFFFFFFFFFFFFFFFFFFFFFFFFFF
@FS10000125:23:BPA73012-1407:1:1101:9840:1290 1:N:0:1
GGGCCGAAACTTCGTCGAGTACGCTCAAGCCTTAAGATCGGAAGA
+
FFF:FFFFFF::FFFFFFFFFFFFFFFFFFFFFFFFFFFFFFFFF
@FS10000125:23:BPA73012-1407:1:1101:9940:1290 1:N:0:1
GGGGCATAACTTCGTCGAGTACGCTCAACAGTTTAGATCGGAAGA
+
FFFFFFFFFF:::FFFFFFFFFFFFFFFFFFFFFFFFFFFFFFFF
@FS10000125:23:BPA73012-1407:1:1101:10110:1290 1:N:0:1
GGGCTGTAACTTCGTCGAGTACGCTCAAGTAAAAAGATCGGAAGA
+
F,,,FFFFFF,,FFFFFFFFFFFFFFFFFFFFFFFFFFFFFFFFF
@FS10000125:23:BPA73012-1407:1:1101:10720:1290 1:N:0:1
GGGGTGGAACTTCGTCGAGTACGCTCAATCTAATAGATCGGAAGA
+
F:FFFFFFFF:,FFFFFFFFFFFFFFFFFFFFFFFFFFFFFFFFF
@FS10000125:23:BPA73012-1407:1:1101:10760:1290 1:N:0:1
GGGGCCTAACTTCGTCGAGTACGCTCAAACATTAAGATCGGAAGA
+
FFFFFFFFFF,,FFFFFFFFFFFFFFF:FFFFFFFFFFFFFFFFF
@FS10000125:23:BPA73012-1407:1:1101:10840:1290 1:N:0:1
GGGAACTTCGTCGAGTACGCTCAAGGCATGAGATCGGAAGAGCAC
+
FFFFFFFFFF:FF:FFF:FFFF,F:FFFFFFFFFFFFFFF:F,F,
@FS10000125:23:BPA73012-1407:1:1101:11240:1290 1:N:0:1
GGGTAGCAACTTCGTCGAGTACGCTCAAGGTAGAAGATCGGAAGA
+
FFFFFFFFFF:,FFFFFFFFFFFFFFFFFFFFFFFFFFFFFFFFF
@FS10000125:23:BPA73012-1407:1:1101:11480:1290 1:N:0:1
GGGGAACCAACTTCGTCGAGTACGCTCAAAGGGTCAGATCGGAAG
+
F:,FF,FFFFF::FF,FFFFFFFFF,FFFFF:FFF:FFFFFFFFF
@FS10000125:23:BPA73012-1407:1:1101:11510:1290 1:N:0:1
GGTGTAAAACTTCGTCGAGTACGCTCAAAAAATGAGATCGGAACA
+
,,,:,F:F:F,,FFFFFF,FFF:FFFF::FFFFF:,F:F:F::,:
@FS10000125:23:BPA73012-1407:1:1101:12610:1290 1:N:0:1
GGGAAGGAACTTCGTCGAGTACGCTCAATTCAAGAGATCGGAAGA
+
F,,FF,,FFFFFFFF::FFFF::FFFFFFF:FFF:FF,F:FFFFF
@FS10000125:23:BPA73012-1407:1:1101:12720:1290 1:N:0:1
GGGGTTCAACTTCTTCGAGTACGCTCAAGCATAGAGATCGGAAGA
+
FF,FFFFFFF,,F,FFFFFFFFFFFFFFFFFFFFFFFFFFFFFFF
@FS10000125:23:BPA73012-1407:1:1101:12810:1290 1:N:0:1
GGGGTTGAACTTCGTCGAGTACGCTCAAACAAGTAGATCGGAAGA
+
F:,FFFFFFF,:FFFFFFFFFFFFFFF:FFFFFFFFFFFFFFFFF
@FS10000125:23:BPA73012-1407:1:1101:12920:1290 1:N:0:1
GGGGCACAACTTCGTCGAGTACGCTCAAAGGATTAGATCGGAAGA
+
F:,FFFFFFF,:FFFFFFFFFFFFFFF:FFFFFFFFFFFFFFFFF
@FS10000125:23:BPA73012-1407:1:1101:13080:1290 1:N:0:1
GGGGCAAAACTTCGTCGAGTACGCTCAAATTTGCAGATCGGAAGA
+
FF:FFFFFFF,,FFFFFFFFFFFFFFF,FFFFFFFFFFFFFFFFF
@FS10000125:23:BPA73012-1407:1:1101:13180:1290 1:N:0:1
GGGGCCTAACTTCGTCGAGTACGCTCAAAGGGTTAGATCGGAAGA
+
FFFFFFFFFF:,FFFFFFFFFFFFFFF,FFFFFFFFFFFFFFFFF
@FS10000125:23:BPA73012-1407:1:1101:13260:1290 1:N:0:1
GGGCAGGAACTTCGTCGAGTACGCTCAAGAGATCAGATCGGAAGA
+
FFF:FFFFFF:,FFFFFFFFFFFFFFFFFFFFFFFFFFFFFFFFF
@FS10000125:23:BPA73012-1407:1:1101:13730:1290 1:N:0:1
GGGGCAAAACTTCGTCGAGTACGCTCAATGTTAAAGATCGGAAGA
+
FFFFFFFFFF:,FFFFFFFFFFFFFFF,FFFFFFFFFFFFFFFFF
@FS10000125:23:BPA73012-1407:1:1101:13790:1290 1:N:0:1
GGGAACTTCGTCGAGTACGCTCAAAAGCCAAGATCGGAAGAGCAC
+
:,,:FFFFFF:FF:FFF,FFFF:FFFFFFFFFFFFFFFFF:F,F,
@FS10000125:23:BPA73012-1407:1:1101:14000:1290 1:N:0:1
GGGCGGCAACTTCGTCGAGTACGCTCAAGACTGCAGATCGGAAGA
+
FF::FFFFFF::FFFFFFFFFFFFFFFFFFFFFFFFFFFFFFFFF
@FS10000125:23:BPA73012-1407:1:1101:14820:1290 1:N:0:1
GGGGGATAACTTCGTCGAGTACGCTCAAATAACAAGATCGGAAGA
+
FFFF:F:FFF,,FFFFFFFFFFFFFFF:FFFFFFFFFFFFFFFFF
@FS10000125:23:BPA73012-1407:1:1101:15160:1290 1:N:0:1
GGGCGACAACTTCGTCGAGTACGCTCAAAGCGAAAGATCGGAAGA
+
FFFFFFFFFF::FFFFFFFFFFFFFFFFFFFFFFFFFFFFFFFFF
@FS10000125:23:BPA73012-1407:1:1101:15220:1290 1:N:0:1
GGGGGTGAACTTCGTCGAGTACGCTCAAGCAGAAAGATCGGAAGA
+
FFFFFFFFFF,:FFFFFFFFFFFFFFFFFFFFFFFFFFFFFFFFF
@FS10000125:23:BPA73012-1407:1:1101:15660:1290 1:N:0:1
GGGCGGGAACTTCGTCGAGTACGCTCAATTATAAAGATCGGAAGA
+
FFFFFFFFFF::FFFFFFFFFFFFFFFFFFFFFFFFFFFFFFFFF
@FS10000125:23:BPA73012-1407:1:1101:16030:1290 1:N:0:1
GGGAACCAACTTCGTCGAGTACGCTCAACCCTCAAGATCGGAAGA
+
FFFFFFFFFF,:FFFFFFFFFFFFFFFFF:FFFFFFFFFFFFFFF
@FS10000125:23:BPA73012-1407:1:1101:16470:1290 1:N:0:1
GGGGGGCAACTTCGTCGAGTACGCTCAATATAAAAGATCGGAAGA
+
F:,F:FFFFF,:FFFFFFFFFFFFFFFFFFFFFFFFFFFFF:FFF
@FS10000125:23:BPA73012-1407:1:1101:1220:1300 1:N:0:1
GGGGGGGAACTTCGTCGAGTACGCTCAAAGAATAAGATCGGAAGA
+
FFFF:FFFFFF:FFFFFFFFFFFFFFFFFFFFFFFFFFFFFFFFF
@FS10000125:23:BPA73012-1407:1:1101:1550:1300 1:N:0:1
GGGACCAGAACTTCGTCGAGTACGCTCAATACAAAAGATCGGAAG
+
FFFFFFFFFFF::FF:FFFFFFFFF,FFFFFFFFFFFFFFFFFFF
@FS10000125:23:BPA73012-1407:1:1101:2180:1300 1:N:0:1
GGGGCAAAACTTCGTCGAGTACGCTCAAGGGGGAAGATCGGAAGA
+
FFFFFFFFFF:,FFFFFFFFFFFFFFFFFFFFFFFFFFFFFFFFF
@FS10000125:23:BPA73012-1407:1:1101:2320:1300 1:N:0:1
GGGCAAGAACTTCGTCGAGTACGCTCAATGTTCTAGATCGGAAGA
+
F:F:FFFFFF,,FFFFFFFFFFFFFFF,FFFFFFFFFFFFFFFFF
@FS10000125:23:BPA73012-1407:1:1101:2860:1300 1:N:0:1
GGGTTCCAACTTCGTCGAGTACGCTCAACAACCCAGATCGGAAGA
+
FFF:FFFFFFFF:FFFFFFFFFFFFFFFFFFFFFFFFFFFFFFFF
@FS10000125:23:BPA73012-1407:1:1101:3060:1300 1:N:0:1
GGGGCAGAACTTCGTCGAGTACGCTCAACTAAATAGATCGGAAGA
+
FFFFFFFFFFFF:FFFFFFFFFFFFFFFFFFFFFFFFFFFFFFFF
@FS10000125:23:BPA73012-1407:1:1101:3380:1300 1:N:0:1
GGGCCACAACTTCGTCGAGTACGCTCAATGTTTCAGATCGGAAGA
+
FFFFFFFFFF,,FFF:FFFFFFFFFFF,FFFFFFFFFFFFFF:FF
@FS10000125:23:BPA73012-1407:1:1101:3710:1300 1:N:0:1
GGGGTCAACTTCGTCGAGTACGCTCAAAACTGTAGATCGGAAGAG
+
FFF,:FFFFF,:FFFFFF:FFFFFFFF,FFFFFFFF,FFF,FF::
@FS10000125:23:BPA73012-1407:1:1101:3860:1300 1:N:0:1
GGGGTAGAACTTCGTCGAGTACGCTCAATTCAGTAGATCGGAAGA
+
FFFFFFFFFF:,FFFFFFFFFFFFFFF,FFFFFFFFFFFFFFFFF
@FS10000125:23:BPA73012-1407:1:1101:4290:1300 1:N:0:1
GGGGGCCAACTTCGTCGAGTCAGATCGGAAGAGCACACGTCTGAA
+
FF:FFFFFFF,,FFFFFFFFFFF:FFFFFFFFFFF,F,FF,,FFF
@FS10000125:23:BPA73012-1407:1:1101:4690:1300 1:N:0:1
GGGCCATAACTTCGTCGAGTACGCTCAATGTCAAAGATCGGAAGA
+
FFF:FFFFFF:,FFFFFFFFFFFFFFF,FFFFFFFFFFFFFFFFF
@FS10000125:23:BPA73012-1407:1:1101:4820:1300 1:N:0:1
GGGGGTTAACTTCGTCGAGTACGCTCAAAATCCTAGATCGGAAGA
+
FFFFF::FFFF:FFFFFFFFFFFFFFFFFFFFFFFFFFFFFFFFF
@FS10000125:23:BPA73012-1407:1:1101:5510:1300 1:N:0:1
GGGGGGAAACTTCGTCGAGTACGCTCAAATTATAAGATCGGAAGA
+
F,,FFFFFFF:,FFFFFFFFFFFFFFFFFFFFFFFFFFFFFFFFF
@FS10000125:23:BPA73012-1407:1:1101:5540:1300 1:N:0:1
GGGGAGCAACTTCGTCGAGTACGCTCAATTTATAAGATCGGAAGA
+
FFFFFFFFFF::FFF:FFFFFFFFFFF,FFFFFFFFFFFFFFFFF
@FS10000125:23:BPA73012-1407:1:1101:5580:1300 1:N:0:1
GGGTCGCAACTTCGTCGAGTACGCTCAAATATGTAGATCGGAAGA
+
FFFFFFFFFFF:FFFFFFFFFFFFFFFFFFFFFFFFFFFFFFFFF
@FS10000125:23:BPA73012-1407:1:1101:6320:1300 1:N:0:1
GGGCAACTTCGTCGAGTACGCTCAAAGTGTTAGATCGGAAGAGCA
+
FFF:FFFFFFF,:FFFFF,,FFFFFFF:FFFFFFF,FFFFFFF,:
@FS10000125:23:BPA73012-1407:1:1101:6990:1300 1:N:0:1
GGGGCCTAACTTCGTCGAGTACGCTCAACGTAAGAGATCGGAAGA
+
FFFFFFFFFFF:FFFFFFFFFFFFFFFFFFFFFFFFFFFFFFFFF
@FS10000125:23:BPA73012-1407:1:1101:7710:1300 1:N:0:1
GGGCGCAAAATTCGTCGAGTACGCTCAAGGTAATAGATCGGAAGA
+
FFF:FFFFFFFFFFFFFFFFFFFFFFFFFFFFFFFFFFFFFFFFF
@FS10000125:23:BPA73012-1407:1:1101:7740:1300 1:N:0:1
GGGTAAGAACTTCGTCGAGTACGCTCAAACAATGAGATCGGAAGA
+
FFFFFFFFFF::FFFFFFFFFFFFFFFFFFFFFFFFFFFFFFFFF
@FS10000125:23:BPA73012-1407:1:1101:7980:1300 1:N:0:1
GGGCTGTAACTTCGTCGAGTACGCTCAAAGTATAAGATCGGAAGA
+
FFFFF,,FFFFFFF:FFFFFFFFFFFFFF,:F,FFFFFFFFFFFF
@FS10000125:23:BPA73012-1407:1:1101:8110:1300 1:N:0:1
GGGGGATAACTTCGTCGAGTACGCTCAAGCTGTTAGATCGGAAGA
+
FFFFFFFFFF::FFFFFFFFFFFFFFFFFFFFFFFFFFFFFFFFF
@FS10000125:23:BPA73012-1407:1:1101:9160:1300 1:N:0:1
GGGTGGGAACTTCGTCGAGTACGCTCAAAGATACAGATCGGAAGA
+
FFFFFFFFFF::FFFFFFFFFFFFFFFFFFFFFFFFFFFFFFFFF
@FS10000125:23:BPA73012-1407:1:1101:9560:1300 1:N:0:1
GGGGTAAAACTTCGTCGAGTACGCTCAATACTGAAGATCGGAAGA
+
FFFFFFFFFF::FFFFFFFFFFFFFFF,FFFFFFFFFFFFFFFFF
@FS10000125:23:BPA73012-1407:1:1101:9570:1300 1:N:0:1
GGGCTAGAACTTCGTCGAGTACGCTCAAAAGTGTAGATCGGAAGA
+
FFFFFFFFFF,,FFFFFFFFFFFFFFF,FFFFFFFFFFFFFFFFF
@FS10000125:23:BPA73012-1407:1:1101:9800:1300 1:N:0:1
GGGGATGAACTTCGTCGAGTACGCTCAATTACAAAGATCGGAAGA
+
FFFFFFFFFF:FFFFFFFFFFFFFFFF:FFFFFFFFFFFFFFFFF
@FS10000125:23:BPA73012-1407:1:1101:10490:1300 1:N:0:1
GGGCGAACTTCGTCGAGTACGCTCAATATAAAAGATCGGAAGAGC
+
FFFFFFFFFF:F:FFFF:FFFF,FF:F,FFFFFFF:,FFFFFFF,
@FS10000125:23:BPA73012-1407:1:1101:10690:1300 1:N:0:1
GGGGCTGAACTTCGTCGAGTACGCTCAAAATATAAGATCGGAAGA
+
F::FFFFFFF::FFFFFFFFFFFFFFFFFFFFFFFFFFFFFFFFF
@FS10000125:23:BPA73012-1407:1:1101:10780:1300 1:N:0:1
GGGGCGAAACTTCGTCGAGTACGCTCAAGCGATAAGATCGGAAGA
+
FFFFFFFFFF,,FFFFFFFFFFFFFFFFFFFFFFFFFFFFFFFFF
@FS10000125:23:BPA73012-1407:1:1101:11090:1300 1:N:0:1
GGGGCGGAACTTCGTCGAGTACGCTCAAATACTAAGATCGGAAGA
+
FFFFFFFFFF::FFFFFFFFFFFFFFFFFFFFFFFFFFFFFFFFF
@FS10000125:23:BPA73012-1407:1:1101:12410:1300 1:N:0:1
GGGTGGCAACTTCGTCGAGTACGCTCAACCATATAGATCGGAAGA
+
FFFFFFFFFF::FFFFFFFFFFFFFFFFFFFFFFFFFFFFFFFFF
@FS10000125:23:BPA73012-1407:1:1101:12470:1300 1:N:0:1
GGTTGCAAACTTCGTCGAGTACGCTCAAACTTGAAGATCGGAAGA
+
,,,,,FFFFFF:FFFFF:FFFF:FFFF:FFFFFFFFFFFF::::,
@FS10000125:23:BPA73012-1407:1:1101:12800:1300 1:N:0:1
GGGCGGTAACTTCGTCGAGTACGCTCAACGATCAAGATCGGAAGA
+
:,,,FFFFFFF:FFFFFFFFFFFFFFFFFFFFFFFFFFFFFFFFF
@FS10000125:23:BPA73012-1407:1:1101:12910:1300 1:N:0:1
GGTGTACAACTTCGTCGAGTACGCTCAACAAGGTAGATCGGAAGA
+
:,,:FFFFFF::FFFFFFFFFFFFFFFFFFFFFFFFFFFFFFFFF
@FS10000125:23:BPA73012-1407:1:1101:13750:1300 1:N:0:1
GGGCGGAAACTTCGTCGAGTACGCTCAAATGGATAGATCGGAAGA
+
F,,F:FFFFF:,FFFFFFFFFFFFFFF,FFFFFFFFFFFFFFFFF
@FS10000125:23:BPA73012-1407:1:1101:14010:1300 1:N:0:1
GGGGGATAACTTCGTCGAGTACGCTCAACGTTTGAGATCGGAAGA
+
FFFFFFFFFF::FFFFFFFFFFFFFFFFFFFFFFFFFFFFFFFFF
@FS10000125:23:BPA73012-1407:1:1101:14150:1300 1:N:0:1
GGGGGTTAACTTCGTCGAGTACGCTCAATCCCAAAGATCGGAAGA
+
FFFFFFFFFF::FFFFFFFFFFFFFFFFFFFFFFFFFFFFFFFFF
@FS10000125:23:BPA73012-1407:1:1101:15320:1300 1:N:0:1
GGGTCCGACCTTCGTCGGATACGCTCAAGGCAGGAGATCGGAAGA
+
F:F:FFFFFF,,FFFFFFFFFFFFFFFFFFFFFFFFFFFFFFFFF
@FS10000125:23:BPA73012-1407:1:1101:15660:1300 1:N:0:1
GGGCACAAACTTCGTCGAGTACGCTCAAATTGCCAGATCGGAAGA
+
FFFFFFFFFF,:FFFFFFFFFFFFFFFFFFFFFFFFFFFFFFFFF
@FS10000125:23:BPA73012-1407:1:1101:15700:1300 1:N:0:1
GGGGTCTAACTTCGTCGAGTACGCTCAAAGTGTCAGATCGGAAGA
+
FFFFFFFFFF::FFFFFFFFFFFFFFFFFFFFFFFFFFFFFFFFF
@FS10000125:23:BPA73012-1407:1:1101:16130:1300 1:N:0:1
GATGTGGAACTTCGTCGAGTACGCTCAAGTACTTAGATCGGAAGA
+
,,F:F,:FFFFFFFFFFFFFFFFFFFFFFFFFFFFFFFFF:,F:,
@FS10000125:23:BPA73012-1407:1:1101:16310:1300 1:N:0:1
GGGTGAACTTCGTCGAGTACGCTCAAGATGTGAGATCGGAAGAGC
+
F,,FFFFFF:FF,FFFF:FFFF:FFFFFFFFFFFFF,FFF:FFF,
@FS10000125:23:BPA73012-1407:1:1101:1170:1310 1:N:0:1
GGGGAAAAACTTCGTCGAGTACGCTCAACAGACTAGATCGGAAGA
+
FFFFFFFFFFFFFFFFFFFFFFFFFFFFFFFFFFFFFFFFFFFF:
@FS10000125:23:BPA73012-1407:1:1101:1190:1310 1:N:0:1
GGGTAGTAACTTCGTCGAGTACGCTCAAGGTTGTAGATCGGAAGA
+
F:,FFFFFFFFFFFFFFFFFFFFFFFFFFFFFFFFFFFFFF:FFF
@FS10000125:23:BPA73012-1407:1:1101:1310:1310 1:N:0:1
GGGAGGTAACCTCGTCGAGTACGCTCAAGACTGAAGATCGGAAGA
+
FFFFFFFFFFFFFFFFFFFFFFFFFFFFFFFFFFFFFFFFF:FFF
@FS10000125:23:BPA73012-1407:1:1101:1780:1310 1:N:0:1
GGGTACTAACCTCGTCGAGTACGCTCAAATGATAAGATCGGAAGA
+
FFF,FFFFFFFFFFFFFFFFFFFFFFFFFFFFFFFFFFFFFFFFF
@FS10000125:23:BPA73012-1407:1:1101:2250:1310 1:N:0:1
GGGAGGTAACTTCGTCGAGTACGCTCAATTCAATAGATCGGAAGA
+
FFF,FFFFFFFFFFFFFFFFFFFFFFFF,,F,F,FFFFFFFFFFF
@FS10000125:23:BPA73012-1407:1:1101:2350:1310 1:N:0:1
GGGGCAAAACTTCGTCGAGTACGCTCAATTAGGAAGATCGGAAGA
+
F,,FF,,FFF:,FFFFFFFFFFFFFFF,,:,,,,FFFFFFF:FFF
@FS10000125:23:BPA73012-1407:1:1101:2450:1310 1:N:0:1
GGGGATGGAACTTCGTCGAGTACGCTCAATCATGGAGATCGGAAG
+
FFFFFFFFFF:,:FF:FFFFFFFFF,FFFFFFFFFFFFFFFFFFF
@FS10000125:23:BPA73012-1407:1:1101:3380:1310 1:N:0:1
GGGACGACGCTCTTCCGATCTGGGAGTGAACTTCGTCGAGTACGC
+
FFF:FFFFF:F,:,FFFFFFFFFFFFFFFFFFFFF:,FFF:F,F,
@FS10000125:23:BPA73012-1407:1:1101:3440:1310 1:N:0:1
GGGGACAAACTTCGTCGAGTACGCTCAAGAGATCAGATCGGAAGA
+
FFF::F,FFFF:FFFFFFFFFFFFFFFF:F:,F:FFFFFFFFFFF
@FS10000125:23:BPA73012-1407:1:1101:3780:1310 1:N:0:1
GGGGACTAACTTCGTCGAGTACGCTCAAATTTAAAGATCGGAAGA
+
FFFFFFFFFF::FFFFFFFFFFFFFFF,FFFFFFFFFFFFFFFFF
@FS10000125:23:BPA73012-1407:1:1101:3800:1310 1:N:0:1
GGGACGGAACTTCGTCGAGTACGCTCAAAACTAGAGATCGGAAGA
+
FFF:FFFFFF::FFFFFFFFFFFFFFF:FFFFFFFFFFFFFFFFF
@FS10000125:23:BPA73012-1407:1:1101:4160:1310 1:N:0:1
GGGTCGTAACTTCGTCGAGTACGCTCAAATCACTAGATCGGAAGA
+
FFFFFFFFFF::FFFFFFFFFFFFFFF:FFFFFFFFFFFFFFFFF
@FS10000125:23:BPA73012-1407:1:1101:4420:1310 1:N:0:1
GGGCTGGAACTTCGTCGAGTACGCTCAAGTTTGCAGATCGGAAGA
+
FFFFFFFFFF:,FFFFFFFFFFFFFFFFFFFFFFFFFFFFFFFFF
@FS10000125:23:BPA73012-1407:1:1101:5190:1310 1:N:0:1
ATTGTTAAACTTCGTCGAGTACGCTCAATCAGCGAGATCGGAAGA
+
,F:,FFFFFFF:FFFFF:FFFFFFFFFFFFFFFFFFFFFFF:FF:
@FS10000125:23:BPA73012-1407:1:1101:5240:1310 1:N:0:1
GGGCATCAACTTCGTCGAGTACGCTCAAAAGTTTAGATCGGAAGA
+
FFF:FFFFFF,,FFF:FFFFFFFFFFF,FFFFFFFFFFFFFFFFF
@FS10000125:23:BPA73012-1407:1:1101:5450:1310 1:N:0:1
GGGGTGAAACTTCGTCGAGTACGCTCAATCTACTAGATCGGAAGA
+
F,,FFFFF:F,,FFF:F,FFFF,FFFF,FFFFFFFFF,FF,F:FF
@FS10000125:23:BPA73012-1407:1:1101:5700:1310 1:N:0:1
GGGATACAACTTCGTCGAGTACGCTCAACCAGGTAGATCGGAAGA
+
FFFFFFFFFF:,FFFFFFFFFFFFFFFFFFFFFFFFFFFFFFFFF
@FS10000125:23:BPA73012-1407:1:1101:6560:1310 1:N:0:1
GGGTATGAACTTCGTCGAGTACGCTCAACGTGGTAGATCGGAAGA
+
F:FFF:FFFFFFFFFFFFFFFFFFFFFFFFFFFFFFFFFFFFFFF
@FS10000125:23:BPA73012-1407:1:1101:6850:1310 1:N:0:1
GGGTGGTAACTTCGTCGAGTACGCTCAATTGCAGAGATCGGAAGA
+
FFFFFFFFFF:,FFFFFFFFFFFFFFF,FFFFFFFFFFFFFFFFF
@FS10000125:23:BPA73012-1407:1:1101:7400:1310 1:N:0:1
GGGGCCCAACTTCGTCGAGTACGCTCAAGAATACAGATCGGAAGA
+
FFFFFFFFFF::FFFFFFFFFFFFFFFFFFFFFFFFFFFFFFFFF
@FS10000125:23:BPA73012-1407:1:1101:7410:1310 1:N:0:1
GGGGCCCAACTTCGTCGAGTACGCTCAAGAATACAGATCGGAAGA
+
FF:FFFFFFF::FFFFFFFFFFFFFFFFFFFFFFFFFFFFFFFFF
@FS10000125:23:BPA73012-1407:1:1101:7900:1310 1:N:0:1
GGGGTTTAACTTCGTCGAGTACGCTCAATACTGGAGATCGGAAGA
+
FFFFFFFFFFF:FFFFFFFFFFFFFFFFFFFFFFFFFFFFFFFFF
@FS10000125:23:BPA73012-1407:1:1101:8120:1310 1:N:0:1
GGGGGTCAACTTCGTCGAGTACGCTCAAGACATAAGATCGGAAGA
+
FFFFF:FFFFFFFFFFFFFFFFFFFFFFFFFFFFFFF,FFFFFFF
@FS10000125:23:BPA73012-1407:1:1101:8230:1310 1:N:0:1
GGGGACTGAACTTCGTCGAGTACGCTCAACAGGAGAGATCGGAAG
+
FFFFFFFFFF:,:FF:FFFFFFFFF,FFFFFFFFFFFFFFFFFFF
@FS10000125:23:BPA73012-1407:1:1101:8490:1310 1:N:0:1
GGCGGCAAACTTCGTCGAGTACGCTCAAAGAACTAGATCGGAAGA
+
:F,F,,:FFF:FFFFFFF:FFF:FFFF,F,,:,FFFFFFF,,F,F
@FS10000125:23:BPA73012-1407:1:1101:8500:1310 1:N:0:1
GGGGATGAACTTCGTCGAGTACGCTCAATTTACCAGATCGGAAGA
+
FFFFFFFFFF::FFFFFFFFFFFFFFF:FFFFFFFFFFFFFFFFF
@FS10000125:23:BPA73012-1407:1:1101:8730:1310 1:N:0:1
GGGGAACTTCGTCGAGTACGCTCAAAACTTTAGATCGGAAGAGCA
+
FFFFFFFFFFF,FFFFFF,,FFFFFFF:FFFFFFF,FFFFFFF,,
@FS10000125:23:BPA73012-1407:1:1101:9300:1310 1:N:0:1
GGGCAAAAACTTCGTCGAGTACGCTCAATAACCTAGATCGGAAGA
+
FFFF,FFFFFFF,:F,,F:F:,:FFF,FFF::FFF:F,:,FFFFF
@FS10000125:23:BPA73012-1407:1:1101:9400:1310 1:N:0:1
GGGGGCAAACTTCGTCGAGTACGCTCAATTACGTAGATCGGAAGA
+
F::F:FFFFF,:FFFFFFFFFFFFFFF:FFFFFFFFFFFFFFFFF
@FS10000125:23:BPA73012-1407:1:1101:9680:1310 1:N:0:1
GGGGGGTAACTTCGTCGAGTACGCTCAATCTGTTAGATCGGAAGA
+
F:,F,:FFFFFFFFFFFFFFFFFFFFF:FFFFFFFFFFFFFFFFF
@FS10000125:23:BPA73012-1407:1:1101:10090:1310 1:N:0:1
GGGGACGTAACTTCGTCGAGTACGCTCAAGGCATCAGATCGGAAG
+
F::FFFFFFF:,:FF,FFFFFFFFF:FFFFFFFFFFFFFFFFFFF
@FS10000125:23:BPA73012-1407:1:1101:10800:1310 1:N:0:1
GGGGGTAACTTCGTCGAGTACGCTCAAGCAGTAAGATCGGAAGAG
+
F:,FFFFFFF,FF:FFFF:FFFFFFFFFFFFFFFFF,FFF,FFFF
@FS10000125:23:BPA73012-1407:1:1101:11070:1310 1:N:0:1
GGGAGGAAACTTCGTCGAGTACGCTCAATAGCTCAGATCGGAAGA
+
F,,:FFFFFF,,FFFFFFFFFFFFFFFFFFFFFFFFFFFFFFFFF
@FS10000125:23:BPA73012-1407:1:1101:11080:1310 1:N:0:1
GGGAGGAAACTTCGTCGAGTACGCTCAATAGCTCAGATCGGAAGA
+
FFF:FFFFFF::FFFFFFFFFFFFFFF:FFFFFFFFFFFFFFFFF
@FS10000125:23:BPA73012-1407:1:1101:11520:1310 1:N:0:1
GGGACAAAACTTCGTCGAATACGCTCAAGCTTCCAGATCGGAAGA
+
FFFFFFFFFF,,FFFFFFFFFFFFFFFFFFFFFFFFFFFFFFFFF
@FS10000125:23:BPA73012-1407:1:1101:12940:1310 1:N:0:1
GGGCTGAAACTTCGTCGAGTACGCTCAAGGATTTAGATCGGAAGA
+
FFFFFFFFFF::FFFFFFFFFFFFFFFFFFFFFFFFF,FFFFFFF
@FS10000125:23:BPA73012-1407:1:1101:13360:1310 1:N:0:1
GGGTCGGAACTTCGTCGAGTACGCTCAAATACCAAGATCGGAAGA
+
FF:FFFFFFF::FFFFFFFFFFFFFFF:FFFFFFFFFFFFFFFFF
@FS10000125:23:BPA73012-1407:1:1101:13370:1310 1:N:0:1
GGGGATTAACTTCGTCGAGTACGCTCAAAGTCTAAGATCGGAAGA
+
FF,FFFFFFFF:FFFFFFFFFFFFFFFFFFFFFFFFFFFFFFFFF
@FS10000125:23:BPA73012-1407:1:1101:13410:1310 1:N:0:1
GGGGACAAACTTAGTCGAGTACGCTCAAGCATAAAGATCGGAAGA
+
F,:F,F,:FFFFF:F::F:FF:FFFF:F,FFF,F:FF,FFFFFFF
@FS10000125:23:BPA73012-1407:1:1101:13580:1310 1:N:0:1
GGGGGGGAACTTCGTCGAGTACGCTCAAAAACACAGATCGGAAGA
+
FFFFFFFFFF::FFFFFFFFFFFFFFF:FFFFFFFFFFFFFFFFF
@FS10000125:23:BPA73012-1407:1:1101:13800:1310 1:N:0:1
GGGGGGGAACTTCGTCGAGTACGCTCAAGAATTGAGATCGGAAGA
+
FF:FFFFFFF::FFFFFFFFFFFFFFFFFFFFFFFFFFFFFFFFF
@FS10000125:23:BPA73012-1407:1:1101:14020:1310 1:N:0:1
GGGAGTGAACTTCGTCGAGTACGCTCAATTGAGTAGATCGGAAGA
+
FFFFFFFFFFFFFFFFFFFFFFFFFFF:FFFFFFFFF,FFFFFFF
@FS10000125:23:BPA73012-1407:1:1101:14030:1310 1:N:0:1
GGGAACTAACTTCGTCGAGTACGCTCAAATCAGAAGATCGGAAGA
+
F::,FFFFFF::FFFFFFFFFFFFFFFFFFFFFFFFFFFFFFFFF
@FS10000125:23:BPA73012-1407:1:1101:14090:1310 1:N:0:1
GGGGTTTAACTTCGTCGAGTACGCTCAAAGTAAAAGATCGGAAGA
+
F,:FF:,FFFFFFFFFFFFFFFFFFFFFF,:,F,FFF,FFFFFF:
@FS10000125:23:BPA73012-1407:1:1101:14110:1310 1:N:0:1
GGGCTTCAACTTCGTCGAGTACGCTCAAAAATGGAGATCGGAAGA
+
F:,:FFFFFF::FFFFFFFFFFFFFFFFFFFFFFFFFFFFFFFFF
@FS10000125:23:BPA73012-1407:1:1101:14170:1310 1:N:0:1
GGGGGTAAACTTCGTCCAGTACGCTCAAGCGGTCAGATCGGAAGA
+
FFFFFFFFFF,:FFFFFFFFFFFFFFFFFFFFFFFFFFFFFFFFF
@FS10000125:23:BPA73012-1407:1:1101:14220:1310 1:N:0:1
GGGGGTCAACTTCGTCGGGTACGCTCAACACTATAGATCGGAAGA
+
FFFFFFFFFF::FFFFF,FFFFFFFFFFFFFFFFFFFFFFFFFFF
@FS10000125:23:BPA73012-1407:1:1101:14350:1310 1:N:0:1
GGGGTGAATCTTCGTCAAGTACGCTCAAGTTCGAAGATCGGAAGA
+
F:,FFFFFFF,,FFFFFFFFFFFFFFFFFFFFFFFFFFFFFFFFF
@FS10000125:23:BPA73012-1407:1:1101:14970:1310 1:N:0:1
GGGGTTTAACTTCGTCGAGTACGCTCAAAGGGGGAGATCGGAAGA
+
FFFFFFFFFF:,FFFFFFFFFFFFFFF:FFFFFFFFFFFFFFFFF
@FS10000125:23:BPA73012-1407:1:1101:15330:1310 1:N:0:1
GGGGCTCAACTTCGTCGAGTACGCTCAATGTTGAAGATCGGAAGA
+
FFFFFFFFFF::FFFFFFFFFFFFFFF:FFFFFFFFFFFFFFFFF
@FS10000125:23:BPA73012-1407:1:1101:16060:1310 1:N:0:1
GGGCGGCAACTTCGTCGAGTACGCTCAAGAAACAAGATCGGAAGA
+
FFFFFFFFFF::FFFFFFFFFFFFFFFFFFFFFFFFFFFFFFFFF
@FS10000125:23:BPA73012-1407:1:1101:16240:1310 1:N:0:1
GGGGGGAACTTCGTCGAGTACGCTCAATTTCAAAGATCGGAAGAG
+
FFFFFFFFF:,FF:FFFF:FFFFFFF:,FFFFFFFF:FFF:FFFF
@FS10000125:23:BPA73012-1407:1:1101:1600:1320 1:N:0:1
GGGAACAAACTTCGTCGAGTACGCTCAAGTGAACAGATCGGAAGA
+
FF,FFFFFFFF:FFFFFFFFFFFFFFFFFFFFFFFFFFFFF,FFF
@FS10000125:23:BPA73012-1407:1:1101:2140:1320 1:N:0:1
GGGCTTTAACTTCGTCGAGTACGCTCAAAGTTGTAGATCGGAAGA
+
FFFFFFFFFF:,FFFFFFFFFFFFFFF:FFFFFFFFFFFFFFFFF
@FS10000125:23:BPA73012-1407:1:1101:2260:1320 1:N:0:1
GGGGTGCAACTTCGTCGAGTACGCTCAACAAATTAGATCGGAAGA
+
FFFFFFFFFF:FFFFFFFFFFFFFFFFFFFFFFFFFFFFFFFFFF
@FS10000125:23:BPA73012-1407:1:1101:2620:1320 1:N:0:1
GGGCAGCAACTTCGTCGAGTACGCTCAATGTGTTAGATCGGAAGA
+
FFFFFFFFFF:,FFFFFFFFFFFFFFF,FFFFFFFFFFFFFFFFF
@FS10000125:23:BPA73012-1407:1:1101:2690:1320 1:N:0:1
GGGCTGTAACTTCGTCGAGTACGCTCAAGACGGTAGATCGGAAGA
+
FF:FF,FFFFF:FFFFFFFFFFFFFFFFFFF:FFFFF,FFFFFFF
@FS10000125:23:BPA73012-1407:1:1101:2780:1320 1:N:0:1
GGGGTAGAACTTCGTCGAGTACGCTCAACGGCCGAGATCGGAAGA
+
FFFF,FFFFFF::FF,FFFFFFFFF,F,F::FFFFFFFFFFF:FF
@FS10000125:23:BPA73012-1407:1:1101:3030:1320 1:N:0:1
GGGGATTAACTTCGTCGAGTACGCTCAAGGGGACAGATCGGAAGA
+
F,,FFFFFFF:,:FFFFFFFFFFFFFFFFFFFFFFFFFFFFFFFF
@FS10000125:23:BPA73012-1407:1:1101:3060:1320 1:N:0:1
GGGCTATAACTTCGTCGAGTACGCTCAAGAAAAGAGATCGGAAGA
+
FFFFFFFFFF,,:FFFFFFFFFFFFFFFFFFFFFFFFFFFFFFFF
@FS10000125:23:BPA73012-1407:1:1101:3850:1320 1:N:0:1
GGGGGTGAACTTCGTCGAGTACGCTCAAAAAATAAGATCGGAAGA
+
FF:FFFFFFF::FFFFFFFFFFFFFFF:FFFFFFFFFFFFFFFFF
@FS10000125:23:BPA73012-1407:1:1101:4010:1320 1:N:0:1
GGGGTACAACTTTCGTCGAGTACGCTCAATAATCGAGATCGGAAG
+
FFFFFFFFFF:,:FF:FFFFFFFFF,FFFFFFFFFFFFFFFFFFF
@FS10000125:23:BPA73012-1407:1:1101:4170:1320 1:N:0:1
GGGGGAAAACTTCGTCGAGTACGCTCAAATTAAAAGATCGGAAGA
+
F,,FFFFFFF::FFFFFFFFFFFFFFF:FFFFFFFFFFFFFFFFF
@FS10000125:23:BPA73012-1407:1:1101:4250:1320 1:N:0:1
GGGGGACAACTTCGTCGAGTACGCCAAGTTTCGAGATCGGAAGAG
+
F:,FFFFFFF,,FFFFFFFFFFFFFFFFFFFFFFFF,:FF,FFFF
@FS10000125:23:BPA73012-1407:1:1101:4850:1320 1:N:0:1
GGGAGCTAACTTCGTCGAGTACGCTCAAAACGGAAGATCGGAAGA
+
FF::FFFFFF:,FFFFFFFFFFFFFFF:FFFFFFFFFFFFFFFFF
@FS10000125:23:BPA73012-1407:1:1101:4920:1320 1:N:0:1
GGGCCCGAACTTCGTCGAGTACGCTCAATTGACAAGATCGGAAGA
+
FF:,FFFFFFF:FFFFFFFFFFFFFFF:FFFFFFFFFFFFFFFFF
@FS10000125:23:BPA73012-1407:1:1101:5400:1320 1:N:0:1
GGGGGAAACTTCGTCGAGTACGCTCAAATGCACAGATCGGAAGAG
+
FF,FFFFFFF,FF:FFFF:FFFFFFFF,FFFFFFFF,FFF,FFFF
@FS10000125:23:BPA73012-1407:1:1101:5510:1320 1:N:0:1
GGATATGAACTTCGTCGAGTACGCTCAAGATCATAGATCGGAAGA
+
F,,,FFFFFFFFFFFFFFFFFFFFFFFFFFFFFFFFFFFFFFFFF
@FS10000125:23:BPA73012-1407:1:1101:5850:1320 1:N:0:1
GGGAGTAAACTTCGTCGAGTACGCTCAAACTCTGAGATCGGAAGA
+
FFFF,FFFFFF:FFFFFFFFFFFFFFFF,F,FF,FFFFFFFFFFF
@FS10000125:23:BPA73012-1407:1:1101:6510:1320 1:N:0:1
GGGCGAAAACTTCGTCGAGTACGCTCAATATACGAGATCGGAAGA
+
F,,:FFFFFF:,FFFFFFFFFFFFFFF:FFFFFFFFFFFFFFFFF
@FS10000125:23:BPA73012-1407:1:1101:6530:1320 1:N:0:1
GGGGACGATCTTCGTCGAGTACGCTCAACGACCAAGATCGGAAGA
+
FFFFFFFFFFF:FFFFFFFFFFFFFFFFFFFFFFFFFFFFFFFFF
@FS10000125:23:BPA73012-1407:1:1101:7760:1320 1:N:0:1
GGGAACTTCGTCGAGTACGCTCAATATGGTAGATCGGAAGAGCAC
+
FFF:FFFFFF:FF:FFF,FFFF:F::FFFFFFFFFFFFFF,F,F,
@FS10000125:23:BPA73012-1407:1:1101:8120:1320 1:N:0:1
GGGGTGTAACTTCGTCGAGTACGCTCAATGCCCGAGATCGGAAGA
+
FFFFFFFFFFF:FFFFFFFFFFFFFFF:FFFFFFFFFFFFFFFFF
@FS10000125:23:BPA73012-1407:1:1101:8140:1320 1:N:0:1
GGGGGACAACTTCGTCGAGTACGCTCAATGAGGTAGATCGGAAGA
+
FF:FFFFFFF::FFFFFFFFFFFFFFF:FFFFFFFFFFFFFFFFF
@FS10000125:23:BPA73012-1407:1:1101:8320:1320 1:N:0:1
GGGCGCTAACTTCGTCGAGTACGCTCAATGAGTAAGATCGGAAGA
+
F,,FFFFFFF::FFFFFFFFFFFFFFF:FFFFFFFFFFFFFFFFF
@FS10000125:23:BPA73012-1407:1:1101:8360:1320 1:N:0:1
GGGGTTTAACTCGTCGAGTACGCTCAAACTACTAGATCGGAAGAG
+
FFFFFFFFFF:FF:FFFF:FFFFFFF:FFFFFFFFF,FFF:FFFF
@FS10000125:23:BPA73012-1407:1:1101:9200:1320 1:N:0:1
GGGCGGAAACTTCGTCGAGTAGGCTCAAAATTCGAGATCGGAAGA
+
F::,FFFFFF:,FFFFFFFFFFFFFFFFFFFFFFFFFFFFFFFFF
@FS10000125:23:BPA73012-1407:1:1101:9540:1320 1:N:0:1
GGGTCTGAACTTCGTCGAGTACGCTCAATAATTAAGATCGGAAGA
+
FFFFFFFFFFFFFFFFFFFFFFFFFFF:FFFFFFFFFFFFFFFFF
@FS10000125:23:BPA73012-1407:1:1101:9940:1320 1:N:0:1
GGATCTAACTTCGTCGAGTACGCTCAAAAGGTAAGATCGGAAGAG
+
FF,,FFFFFF,FF:FFFF:FFFFFFF::FFFFFFFF,FFF:FFFF
@FS10000125:23:BPA73012-1407:1:1101:9970:1320 1:N:0:1
GGGCATCAACTTCGTCGAGTACGCTCAACGATTCAGATCGTAAGA
+
FFFFFFFFFF:,FFF:FFFFFFFFFFFFFFFFFFFFF:FFFFFFF
@FS10000125:23:BPA73012-1407:1:1101:10280:1320 1:N:0:1
GGGATTCAAATTCGTCGAGTACGCTCAAGCCCCGAGATCGGAAGA
+
FFFFFFFFFF:FFFFFFFFFFFFFFFFFFFFFFFFFFFFFFFFFF
@FS10000125:23:BPA73012-1407:1:1101:11780:1320 1:N:0:1
GGGGACTAACTTCGTCGAGTACGCTCAAGATAATAGATCGGAAGA
+
FFFFFFFFFF,,FFFFFFFFFFFFFFFFFFFFFFFFFFFFFFFFF
@FS10000125:23:BPA73012-1407:1:1101:12590:1320 1:N:0:1
GGGCTAGAATTTCGTCGAGTACGCTCAAAGGCTAAGATCGGAAGA
+
F:,:FFFFFF:FFFFFFFFFFFFFFFF:FFFFFFFFFFFFFFFFF
@FS10000125:23:BPA73012-1407:1:1101:12960:1320 1:N:0:1
GGGAGGCAACTTCGTCGAGTACGCTCAAATTTATAGATCGGAAGA
+
F:,:FFFFFF,:FFFFFFFFFFFFFFF:FFFFFFFFFFFFFFFFF
@FS10000125:23:BPA73012-1407:1:1101:13480:1320 1:N:0:1
GGGGTTCAACTTCGTCGAGTACGCTCAATGACCGAGATCGGAAGA
+
FFFFFFFFFF,,FFFFFFFFFFFFFFF:FFFFFFFFFFFFFF:FF
@FS10000125:23:BPA73012-1407:1:1101:13490:1320 1:N:0:1
GGGGGTCAACTTCGTCGAGAACGCTCAATATGGAAGATCGGAAGA
+
FFFFFFFFFF:,FFFFFFFFFFFFFFF:FFFFFFFFFFFFFF:FF
@FS10000125:23:BPA73012-1407:1:1101:13550:1320 1:N:0:1
GGAATTCAACTTCGTCGAGTACGCTCAAGTGACAAGATCGGAAGA
+
:,,,FFFFFFF:FFFFFFFFFFFFFFFFFFFFFFFFFFFFFFFFF
@FS10000125:23:BPA73012-1407:1:1101:13560:1320 1:N:0:1
GGGGTAAAACTTCGTCGAGTACGCTCAATGGATAAGATCGGAAGA
+
FFFFFFFFFF,:FFFFFFFFFFFFFFF,FFFFFFFFFFFFFFFFF
@FS10000125:23:BPA73012-1407:1:1101:14250:1320 1:N:0:1
GGGGAATAACTTCGTCGAGTACGCTCAAAGGCAGAGATCGGAAGA
+
FFFFFFFFFF,:FFFFFFFFFFFFFFFFFFFFFFFFFFFFFFFFF
@FS10000125:23:BPA73012-1407:1:1101:14310:1320 1:N:0:1
GGGTAACAACTTCGTCGAGTACGCTCAAACTGGTAGATCGGAAGA
+
FFFFFFFFFF,:FFFFFFFFFFFFFFFFFFFFFFFFFFFFFFFFF
@FS10000125:23:BPA73012-1407:1:1101:14530:1320 1:N:0:1
GGGGCAACTTCGTCGAGTACGCTCAATAGTGCAGATCGGAAGAGC
+
FF:FFFFFF:FF,FFFF:FFFF:FFFFFFFFFFFFF:FFFFFFF,
@FS10000125:23:BPA73012-1407:1:1101:14770:1320 1:N:0:1
GGGCTTCGTCGAGTACGCTCAAACTACAAGATCGGAAGAGCACAC
+
FFFF:FFFFFF:F:FFF,FF::FFF:F:FFFFFFFFFFFF,F:F:
@FS10000125:23:BPA73012-1407:1:1101:15440:1320 1:N:0:1
GGGATTGAACTTTGTCGAGTACGCTCAAAGCTCTAGATCGGAAGA
+
FFFFFFFFFF,:FFFFFFFFFFFFFFFFFFFFFFFFFFFFFFFFF
@FS10000125:23:BPA73012-1407:1:1101:1250:1330 1:N:0:1
GGGACATAACTTCGTCGAGTACGCTCAACCCTGCAGATCGGAAGA
+
FFFFFFFFFFFFFFFFFFFFFFFFFFFFFFFFFFFFFFFFFFFFF
@FS10000125:23:BPA73012-1407:1:1101:1280:1330 1:N:0:1
GGGCGCTAACTTCGTGGAGTACGCTCAACCTGATAGATCGGAAGA
+
FFFFFFFFFF::FFFFFFFFFFFFFFFFFFFFFFFFFFFFF:FFF
@FS10000125:23:BPA73012-1407:1:1101:1330:1330 1:N:0:1
GGGCAGGAACTTCGTCGAGTACGCTCAATAATACAGATCGGAAGA
+
FFFFFFFFFFF:FFFFFFFFFFFFFFF:FFFFFFFFFFFFF:FFF
@FS10000125:23:BPA73012-1407:1:1101:1560:1330 1:N:0:1
GGGGCTGAACTTCGTCGAGTACGCTCAATTTCTAAGATCGGAAGA
+
FFFFFFFFFF:,FFFFFFFFFFFFFFF:FFFFFFFFFFFFF:FFF
@FS10000125:23:BPA73012-1407:1:1101:1630:1330 1:N:0:1
GGGGGTAAACTTCGTCGAGTACGCTCAAAGATCCAGATCGGAAGA
+
FF,FFFFFFF:,FFFFFFFFFFFFFFF:FFFFFFFFFFFFF,FFF
@FS10000125:23:BPA73012-1407:1:1101:2420:1330 1:N:0:1
GGGGTTCAACTTCGTCGAGTACGCTCAAACGATTAGATCGGAAGA
+
FFFFFFFFFF:,FFFFFFFFFFFFFFF:FFFFFFFFFFFFFFFFF
@FS10000125:23:BPA73012-1407:1:1101:2770:1330 1:N:0:1
GGGCCCGAACTTCGTCGAGTACGCTCAATATAACAGATCGGAAGA
+
FFFFFFFFFFFFFFFFFFFFFFFFFFF:FFFFFFFFFFFFFFFFF
@FS10000125:23:BPA73012-1407:1:1101:2850:1330 1:N:0:1
GGTAACTTCGTCGAGTACGCTCAACCATCCAGATCGGAAGAGCAC
+
F,,:FFFFFF,FF:F:F:FF:FFFF,F,FFFFFFFFFFFF:F,F,
@FS10000125:23:BPA73012-1407:1:1101:3180:1330 1:N:0:1
GGATGGAACTTCGTCGAGTACGCTCAATGCATCAGATCGGAAGAG
+
FF,:FFFFFF,:F:FFFF:FFFFFFF:,FFFFFFFF,FFF:FFFF
@FS10000125:23:BPA73012-1407:1:1101:3360:1330 1:N:0:1
GGGCACAAACTTCGTCGAGTACGCTCAAAACTAGAGATCGGAAGA
+
FFFFFF,FFFF,:FFFFFFFFFFFFF:FF:FFF:FFF,FFFFFFF
@FS10000125:23:BPA73012-1407:1:1101:3820:1330 1:N:0:1
GGGCCGTAACTTCGTCGAGTACGCTCAAAACAATAGATCGGAAGA
+
FFFFFFFFFF::FFFFFFFFFFFFFFF,FFFFFFFFFFFFFFFFF
@FS10000125:23:BPA73012-1407:1:1101:3830:1330 1:N:0:1
GGTGCAACTTCGTCGAGTACGCTCAATAAACAAGATCGGAAGAGC
+
F,,F:FFFF:FF::F:::FF:,:F:F,FF:F::FF:,F:,FFF:,
@FS10000125:23:BPA73012-1407:1:1101:3970:1330 1:N:0:1
GGGCAAAAACTTCGTCGAGTACGCTCAAATGAGTAGATCGGAAGA
+
F:,,FFFFFFF:FFFFFFFFFFFFFFF:FFFFFFFFFFFFFFFFF
@FS10000125:23:BPA73012-1407:1:1101:4130:1330 1:N:0:1
GGGGCGAAACTTCGTCGAGTACGCTCAATTTTACAGATCGGAAGA
+
F,,FFFFFFF::FFFFFFFFFFFFFFF:FFFFFFFFFFFFFFFFF
@FS10000125:23:BPA73012-1407:1:1101:4250:1330 1:N:0:1
GGGCGATAACTTCGTCGAGTACGCTCAAATCATAAGATCGGAAGA
+
FFFFFFFFFF::FFFFFFFFFFFFFFFFFFFFFFFFFFFFFFFFF
@FS10000125:23:BPA73012-1407:1:1101:5110:1330 1:N:0:1
GGGGAGCAACTTCGTCGAGTACGCTCAAAGCTGGAGATCGGAAGA
+
F,,FFFFFFF:::FFFFFFFFFFFFFF:FFFFFFFFFFFFFFFFF
@FS10000125:23:BPA73012-1407:1:1101:5760:1330 1:N:0:1
GGGGTTAAACTTCGTCGAGTACGCTCAAGGGTGAAGATCGGAAGA
+
FFFFFFFFFF,,FFFFFFFFFFFFFFFF::FFFFFFFFFFFFFFF
@FS10000125:23:BPA73012-1407:1:1101:5980:1330 1:N:0:1
GGGGGAAAACTTCGTCGAGTACGCTCAAGATCGGAGATCGGAAGA
+
FFFFFFFFFF:,FFFFFFFFFFFFFFFFFFFFFFFFFFFFFFFFF
@FS10000125:23:BPA73012-1407:1:1101:6420:1330 1:N:0:1
GGGGATCAACTTCGTCGAGTACGCTCAACGGCATAGATCGGAAGA
+
FFFFFFFFFF,,FFFFFFFFFFFFFFFFFFFFFFFFFFFFFFFFF
@FS10000125:23:BPA73012-1407:1:1101:6650:1330 1:N:0:1
GGGTAACAACTTCGTCGAGTACGCTCAACCGGTAAGATCGGAAGA
+
FFFFFFFFFF::FFFFFFFFFFFFFFFFFFFFFFFFFFFFFF:FF
@FS10000125:23:BPA73012-1407:1:1101:7320:1330 1:N:0:1
GGGTATGAACTTCGTCGAGTACGCTCAATATAGAAGATCGGAAGA
+
FFFFFFFFFF,:FFFFFFFFFFFFFFF,FFFFFFFFFFFFFFFFF
@FS10000125:23:BPA73012-1407:1:1101:7680:1330 1:N:0:1
GGGGGGTAACTTCGTCGAGTACGCTCAAATCGAGAGATCGGAAGA
+
FF:F,FFFFF::FFFFFFFFFFFFFFFFFFFFFFFFFFFFFFFFF
@FS10000125:23:BPA73012-1407:1:1101:7710:1330 1:N:0:1
GGGGCATAACTTCGTCGAGTACGCTCAATGATCAAGATCGGAAGA
+
FFFFFFFFFF::FFFFFFFFFFFFFFF:FFFFFFFFFFFFFFFFF
@FS10000125:23:BPA73012-1407:1:1101:7940:1330 1:N:0:1
GGGAAACAACTTCGTCGAGTACGCTCAAAATAGTAGATCGGAAGA
+
FFFFFFFFFF::FFF:FFFFFFFFFFF,FFFFFFFFFFFFFFFFF
@FS10000125:23:BPA73012-1407:1:1101:8110:1330 1:N:0:1
GGGCGTAAACTTCGTCGAGTACGCTCAAGGATCCAGATCGGAAGA
+
FFFFFFFFFF::FFFFFFFFFFFFFFFFFFFFFFFFFFFFFFFFF
@FS10000125:23:BPA73012-1407:1:1101:8120:1330 1:N:0:1
GGGTGCAAACTTCGTCGAGTACGCTCAAGACCGGAGATCGGAAGA
+
FFF:FFFFFFF:FFFFFFFFFFFFFFFFFFFFFFFFFFFFFFFFF
@FS10000125:23:BPA73012-1407:1:1101:8370:1330 1:N:0:1
GGGGTTCAACTTCGTCGAGTACGCTCAAATCGTTAGATCGGAAGA
+
FFFFFFFFFF:,FFFFFFFFFFFFFFF:FFFFFFFFFFFFFFFFF
@FS10000125:23:BPA73012-1407:1:1101:9060:1330 1:N:0:1
GGGGAAGAACTTCGTCGAGTACGCTCAACGGTTTAGATCGGAAGA
+
FFFFFFFFFF::FFFFFFFFFFFFFFF:FFFFFFFFFFFFFFFFF
@FS10000125:23:BPA73012-1407:1:1101:9320:1330 1:N:0:1
GGGGTTCAACTTCGTCGAGTACGCTCAAGTTGTCAGATCGGAAGA
+
FFFFFFFFFF,,FFFFFFFFFFFFFFFFFFFFFFFFFFFFFFFFF
@FS10000125:23:BPA73012-1407:1:1101:10010:1330 1:N:0:1
GGGGCTGAACTTCGTCGAGTACGCTCAATAGAGGAGATCGGAAGA
+
FFFFFFFFFF,,FFFFFFFFFFFFFFF,FFFFFFFFFFFFFFFFF
@FS10000125:23:BPA73012-1407:1:1101:10830:1330 1:N:0:1
GGGCAAAAACTTCGTCGAGTACGCTCAATTAACAAGATCGGAAGA
+
F:,FFFFFFF,,FFFFFFFFFF:FFFF,FFFFFFFFF:FF,::FF
@FS10000125:23:BPA73012-1407:1:1101:11340:1330 1:N:0:1
GGGTCTAAACTTCGTCGAGTACGCTCAAGAGACGAGATCGGAAGA
+
FFFFFFFFFF,,FFFFFFFFFFFFFFFFFFFFFFFFFFFFFFFFF
@FS10000125:23:BPA73012-1407:1:1101:11700:1330 1:N:0:1
GGGATATAACTTCGTCGAGTACGCTCAAAAGATTGATCGGAAGAG
+
FFFFFFFFFF:,FFFFFFFFFFFFFFFFFFFFFFFF,FFF,FF:F
@FS10000125:23:BPA73012-1407:1:1101:11880:1330 1:N:0:1
GGGGCTGTAACTTCGTCGAGTACGCTCAATAAAGAAGATCGGAAG
+
FFFFFFFFFF:,:FF:FFFFFFFFF,FFFFFFFFFFFFFFFFFFF
@FS10000125:23:BPA73012-1407:1:1101:11920:1330 1:N:0:1
GGGCCAAAACTTCGTCGAGTACGCTCAAATCATCAGATCGGAAGA
+
F:FFFFFFFF:::FFFFFFFFFFFFFF:FFFFFFFFF,FFFFFFF
@FS10000125:23:BPA73012-1407:1:1101:11990:1330 1:N:0:1
GGGGACAAACTTCGTCGAGTACGCTCAAGTAAGAAGATCGGAAGA
+
F:,FFFFFFF:,FFFFFFFFFFFFFFFFFFFFFFFFFFFFFFFFF
@FS10000125:23:BPA73012-1407:1:1101:12100:1330 1:N:0:1
GGGAGGCAACTTCGTCGAGTACGCTCAATTAAAAAGATCGGAAGA
+
FFFFFFFFFF,,FFFFFFFFFFFFFFF,FFFFFFFFFFFFFFFFF
@FS10000125:23:BPA73012-1407:1:1101:12470:1330 1:N:0:1
GGCCTTCGTCGAGTACGCTCAATCGAGTAGATCGGAAGAGCACAC
+
F,,,FFFFFFFFF:FFF,FF:F:FFFF,FFFFFFFFFFFF,F,F,
@FS10000125:23:BPA73012-1407:1:1101:12740:1330 1:N:0:1
GGGCAGAAACTTCGTCGAGTACGCTCAACATTCGAGATCGGAAGA
+
FFFFFFFFFF,:FFFFFFFFFFFFFFF:FFFFFFFFFFFFFFFFF
@FS10000125:23:BPA73012-1407:1:1101:13480:1330 1:N:0:1
GGGGGGGAACTTCGTCGAGTACGCTCAAATAAAAAGATCGGAAGA
+
FF:FF,FFFF::FFFFFFFFFFFFFFF:FFFFFFFFFFFFFFFFF
@FS10000125:23:BPA73012-1407:1:1101:13650:1330 1:N:0:1
GGGTCCTAACTTCGTCGAGTACGCTCAATGAAGTAGATCGGAAGA
+
FFFFFFFFFF:,FFFFFFFFFFFFFFF,FFFFFFFFFFFFFF:FF
@FS10000125:23:BPA73012-1407:1:1101:13830:1330 1:N:0:1
GATAAGAAACTTCGTCGAGTACGCTCAACAAATCAGATCGGAAGA
+
F,F,:,FFFF:FF,F:F,FFF:,FFFFFF:FFFF,FFFFF:,:,:
@FS10000125:23:BPA73012-1407:1:1101:14060:1330 1:N:0:1
GGGGCTGAACTTCGTCGAGTACGCTCAACAAGATAGATCGGAAGA
+
FFFFFFFFFF,:FFFFFFFFFFFFFFFFFFFFFFFFFFFFFFFFF
@FS10000125:23:BPA73012-1407:1:1101:14410:1330 1:N:0:1
GGGCTGTAACTTCGTCGAGTACGCTCAATTTATTAGATCGGAAGA
+
FFF::,FF:::FFF:FF:FFFFFFFFFF,,,:,,FFFFFFF:FFF
@FS10000125:23:BPA73012-1407:1:1101:14550:1330 1:N:0:1
GGGGGACAACTTCGTCGAGTACGCTCAAGCTCGGAGATCGGAAGA
+
FFFFFFFFFF,,FFFFFFFFFFFFFFFFFFFFFFFFFFFFFFFFF
@FS10000125:23:BPA73012-1407:1:1101:14720:1330 1:N:0:1
GGGCAACAACTTCGTCGAGTACGCTCAAAGTGCTAGATCGGAAGA
+
FFFFFFFFFF,,FFFFFFFFFFFFFFFFFFFFFFFFF,FFFF:FF
@FS10000125:23:BPA73012-1407:1:1101:14830:1330 1:N:0:1
GGAGTCCAACTTCGTCGAGTACGCTCAAGTGAGAAGATCGGAAGT
+
::,FFFF::F:,:FF:F:FFFF,FFFF,FFFFFFFF:,FF,:F,,
@FS10000125:23:BPA73012-1407:1:1101:15140:1330 1:N:0:1
GGGGGCTAACTTCGTCGAGTACGCTCAACCTAAGAGATCGGAAGA
+
FFFFFFFFFF:FFFFFFFFFFFFFFFFFFFFFFFFFFFFFFFFFF
@FS10000125:23:BPA73012-1407:1:1101:15300:1330 1:N:0:1
GGGAAAGAACTTCGTCGAGTACGCTCAAAGAAAGAGATCGGAAGA
+
FFFFFFFFFFF:FFFFFFFFFFFFFFFFFFFFFFFFFFFFFFFFF
@FS10000125:23:BPA73012-1407:1:1101:15340:1330 1:N:0:1
GGGCTGTAACTTCGTCGAGTACGCTCAAATATTAAGATCGGAAGA
+
FFFFFFFFFF,:FFFFFFFFFFFFFFFFFFFFFFFFFFFFFFFFF
@FS10000125:23:BPA73012-1407:1:1101:15650:1330 1:N:0:1
GGGTCAAAACTTCGTCGAGTACGCTCAATAAACAAGATCGGAAGA
+
FFFFFFFFFF::FFFFFFFFFFFFFFF:FFFFFFFFFFFFFFFFF
@FS10000125:23:BPA73012-1407:1:1101:15660:1330 1:N:0:1
GGGGGAACTTCGTCGAGTACGCTCAATAAATAAGATCGGAAGAGC
+
FFFFFFFFF:FF,FFFF:FFFF:FF:,,FFFFFFFF:FFFFF:F:
@FS10000125:23:BPA73012-1407:1:1101:1330:1340 1:N:0:1
GGGGGGCAAATTCGTCGAGTACGCTCAAGAGATAAGATCGGAAGA
+
FFFFFFFFFFFFFFFFFFFFFFFFFFFFFFFFFFFFFFFFFFFFF
@FS10000125:23:BPA73012-1407:1:1101:1540:1340 1:N:0:1
GGGGGTAACTTCGTCGAGTACGCTCAAATCCCTAGATCGGAAGAG
+
FFFFFFFFFFFFF:FFFFFFFFFFFFFFFFFFFFFF::FFFFFFF
@FS10000125:23:BPA73012-1407:1:1101:3210:1340 1:N:0:1
GGGACTCAACTTCGTCGAGTACGCTCAATTCAATAGATCGGAAGA
+
F:,FF,FFFFFFFFFFFFFFFFFFFFF:F,,F,,FFFFFFFFFFF
@FS10000125:23:BPA73012-1407:1:1101:3840:1340 1:N:0:1
GGGGTCAACTTCGTCGAGTACGCTCAAACCAACAGATCGGAAGAG
+
FF:FFFFFFF,FF:FFFF:FFFFFFFF:FFFFFFFF,FFF:FFFF
@FS10000125:23:BPA73012-1407:1:1101:3870:1340 1:N:0:1
GGGGTGTAACTTCGTCGAGTACGCTCAAACACACAGATCGGAAGA
+
FF,FF,FFF::F,:F,:F:FF,,FF:,FFFFF:FF:F,F:FFF:F
@FS10000125:23:BPA73012-1407:1:1101:4480:1340 1:N:0:1
GGGGGGGATCTTCGTCGAGTACGCTCAAACGAGAAGATCGGAAGA
+
FFFFFFFFF:::FFFFFFFFFFFFFFF:FFFFFFFFFFFFFFFFF
@FS10000125:23:BPA73012-1407:1:1101:4510:1340 1:N:0:1
GGGAATTAACTTCGTCGAGTACGCTCAAAGTTGGAGATCGGAAGA
+
FFFFFFFFFF,,FFFFFFFFFFFFFFF,FFFFFFFFFFFFFFFFF
@FS10000125:23:BPA73012-1407:1:1101:4890:1340 1:N:0:1
GGGGGGAAACTTCGTCGAGTACGCTCAATGAACTAGATCGGAAGA
+
FFFFFFFFFF:,FFFFFFFFFFFFFFF,FFFFFFFFFFFFFFFFF
@FS10000125:23:BPA73012-1407:1:1101:5000:1340 1:N:0:1
GGGGCTAAACTTCGTCGAGTACGCTCAATTCTAAAGATCGGAAGA
+
FFFFF:FFFFFFFF:FFFFFFFFFFFFFFF:F,FFFFFFFFFFFF
@FS10000125:23:BPA73012-1407:1:1101:5970:1340 1:N:0:1
GGGGCTCAACTTCGTGTACGCTCAACTAATAAGATCGGAAGAGCA
+
FFFFFFFFFF:,FFFFFF,,FFFFF:F:FFFFFFF,FFFFFFF,:
@FS10000125:23:BPA73012-1407:1:1101:6400:1340 1:N:0:1
GGGCGGAAACTTCGTCGAGTACGCTCAATGATAGAGATCGGAAGA
+
FFFFFFFFFF:,FFFFFFFFFFFFFFF:FFFFFFFFFFFFFFFFF
@FS10000125:23:BPA73012-1407:1:1101:6970:1340 1:N:0:1
GGGGAGCCAACTTCGTCGAGTACGCTCAAACTAGAGATCGGAAGA
+
FF,FF,FFFFF:FFFFFFF:FFFFF:FF,FFFFFFFFFFFFFFFF
@FS10000125:23:BPA73012-1407:1:1101:7270:1340 1:N:0:1
GGGCGCTAACTTCGTCGAGTACGCTCAATTATATAGATCGGAAGA
+
FF:F,FFFFF::FFFFFFFFFFFFFFF,FFFFFFFFFFFFFFFFF
@FS10000125:23:BPA73012-1407:1:1101:7870:1340 1:N:0:1
GGGTCGTAACTTCGTCGAGTACGCTCAAGTAGGAAGATCGGAAGA
+
FF,::,:FFFFFFFFFFFFFFFFFFFFFFFFFFFFFFFFFFFFFF
@FS10000125:23:BPA73012-1407:1:1101:8020:1340 1:N:0:1
GGGGTTTAACTTCGTCGAGTACGCTCAAAGTCCGAGATCGGAAGA
+
FFFFFFFFFFF:FFFFFFFFFFFFFFFFFFFFFFFFFFFFFFFFF
@FS10000125:23:BPA73012-1407:1:1101:8150:1340 1:N:0:1
GGGGCCAAACTTCGTCGAGAACGCTCAACGTAGTAGATCGGAAGA
+
F:,,,:,FFFFFFFFFFFFFFFFFFFFFF:FFFFFFFFFFFFFFF
@FS10000125:23:BPA73012-1407:1:1101:9370:1340 1:N:0:1
GGGCAACAACTTCGTCGAGTACGCTCAAATTCTAAGATCGGAAGA
+
FFFFFFFFFF:,FFFFFFFFFFFFFFF:FFFFFFFFFFFFFFFFF
@FS10000125:23:BPA73012-1407:1:1101:9510:1340 1:N:0:1
GGGGGGAACTTCGTCGAGTACGCTCAAATTCTAAGATCGGAAGAG
+
F,,FF:FFFF,FF:FFFF:FFFFFFFF,FFFFFFFF,FFF:FFFF
@FS10000125:23:BPA73012-1407:1:1101:9520:1340 1:N:0:1
GGGGGTTAACTTCGTCGAGTACGCTCAAGAACTAAGATCGGAAGA
+
FFFFFFFFFF,,FFFFFFFFFFFFFFFFFFFFFFFFFFFFFFFFF
@FS10000125:23:BPA73012-1407:1:1101:9700:1340 1:N:0:1
GGGGCCGAACTTCGGCGGTACGCTCAAAATAAGAGATCGGAAGAG
+
FFFFFFFFFF:FFFFFFF,FFFFFFFF:FFFFFFFF,FFF,FFFF
@FS10000125:23:BPA73012-1407:1:1101:9870:1340 1:N:0:1
GGGAGCTAACTTCGTCGAGTACGCTCAACTATGGAGATCGGAAGA
+
F:F:FFFFFF:FFFFFFFFFFFFFFFFFFFFFFFFFFFFFFFFFF
@FS10000125:23:BPA73012-1407:1:1101:10920:1340 1:N:0:1
GGGACAGAAACTTCGTCGAGTACGCTCAAGATGTTAGATCGGAAG
+
FFFFFFFFFFF::FF:FFFFFFFFF,FFFFFFFFFFFFFFFFFFF
@FS10000125:23:BPA73012-1407:1:1101:11250:1340 1:N:0:1
GGGATCAAACTTCGTCGAGTACGCTCAAAAAAACAGATCGGAAGA
+
FFF:FFFFFF:,FFFFFFFFFFFFFFF:FFFFFFFFFFFFFFFFF
@FS10000125:23:BPA73012-1407:1:1101:11280:1340 1:N:0:1
GGGGTAAAACTTCGTCGAGTACGCTCAAATTCAAAGATCGGAAGA
+
F,,FFFFFFF,,FFFFFFFFFFFFFFF:FFFFFFFFFFFFFFFFF
@FS10000125:23:BPA73012-1407:1:1101:11660:1340 1:N:0:1
GGGAGAAAACTTCGTCGAGTACGCTCAATTCCACAGATCGGAAGA
+
FFFFFFFFFF,,FFFFFFFFFFFFFFF,FFFFFFFFFFFFFF:FF
@FS10000125:23:BPA73012-1407:1:1101:11790:1340 1:N:0:1
GATGCATAACTTCGTCGAGTACGCTCAATAATACAGATCGGAAGA
+
,,:,FFFFFFFFFFFFFFFFFFFFFFF:FFFFFFFFFFFFFFFFF
@FS10000125:23:BPA73012-1407:1:1101:11920:1340 1:N:0:1
GGGCCGCAACTTCGTCGAGTACGCTCAACATTGAAGATCGGAAGA
+
:,,:FFFFFF::FFFFFFFFFFFFFFFFFFFFFFFFFFFFFFFFF
@FS10000125:23:BPA73012-1407:1:1101:12540:1340 1:N:0:1
GGGATTAAACTTCGTCGAGTACGCTCAAAGTGATAGATCGGAAGA
+
FF,FFFFFFF:,FFFFFFFFFFFFFFF:FFFFFFFFFFFFFFFFF
@FS10000125:23:BPA73012-1407:1:1101:12690:1340 1:N:0:1
GGGTATAATCTTCGTCGAGTACGCTCAAAGTTCAAGATCGGAAGA
+
FFFFFFFFFF::FFFFFFFFFFFFFFF:FFFFFFFFFFFFFFFFF
@FS10000125:23:BPA73012-1407:1:1101:12720:1340 1:N:0:1
GGGGCACAACTTCGTCGAGTACGCTCAAGTCAAAAGATCGGAAGA
+
FF:FFFFFFF,,FFFFFFFFFFFFFFFFFFFFFFFFFFFFFFFFF
@FS10000125:23:BPA73012-1407:1:1101:13400:1340 1:N:0:1
GGGCTTGAACTTCGTCGAGTACGCTCAATTATCAAGATCGGAAGA
+
FFFFFFFFFF:,FFFFFFFFFFFFFFF,FFFFFFFFFFFFFFFFF
@FS10000125:23:BPA73012-1407:1:1101:13780:1340 1:N:0:1
GGGTAGAAACTTCGTCGAGTACGCTCAACAGTGAAGATCGGAAGA
+
FFF,FFFFFF::FFF:FFFFFFFFFFF:FFFFFFFFFFFFFF:FF
@FS10000125:23:BPA73012-1407:1:1101:13910:1340 1:N:0:1
GGGGTAAAACTTCGTCGAGTACGCTCAATACCAGAGATCGGAAGA
+
F::F,FFFFFFFFFFFFFFFF:FFFFFFFFF:,FF:F,FFFFFFF
@FS10000125:23:BPA73012-1407:1:1101:14030:1340 1:N:0:1
GGGGTCTAACTTCGTCGAGTACGCTCAATATACAAGATCGGAAGA
+
FFFFFFFFFF::FFFFFFFFFFFFFFF:FFFFFFFFFFFFFFFFF
@FS10000125:23:BPA73012-1407:1:1101:14050:1340 1:N:0:1
GGGTTATAACTTCGTCGAGTACGCTCAAACTTTAAGATCGGAAGA
+
FF:FFFFF,FFFFFFFFFFFFFFFFFFFF,,,,,FFFFFFFFFFF
@FS10000125:23:BPA73012-1407:1:1101:14240:1340 1:N:0:1
GGGCAAAAACTTCGTCGAGTACGCTCAATAAGAGAGATCGGAAGA
+
F::,FFFFFF::FFFFFFFFFFFFFFF,FFFFFFFFFFFFFFFFF
@FS10000125:23:BPA73012-1407:1:1101:14420:1340 1:N:0:1
GGGGTAAAACTTCGTCGAGTACGCTCAATTGCTTAGATCGGAAGA
+
FFFFFFFFFF,:FFFFFFFFFFFFFFF,FFFFFFFFFFFFFFFFF
@FS10000125:23:BPA73012-1407:1:1101:15050:1340 1:N:0:1
GGGGCAAAACTTCGTCGAGTACGCTCAATCCAGCAGATCGGAAGA
+
FFFFFFFFFF,,FFFFFFFFFFFFFFF:FFFFFFFFF:FFFF:FF
@FS10000125:23:BPA73012-1407:1:1101:16010:1340 1:N:0:1
GGGCAATAACTTCGTCGAGTACGCTCAACGTAAAAGATCGGAAGA
+
FFFFFFFFFF:FFFFFFFFFFFFFFFFFFFFFFFFFFFFFFFFFF
@FS10000125:23:BPA73012-1407:1:1101:16060:1340 1:N:0:1
GGGGAACAACTTCGTCGAGTACGCTCAAAATTTAAGATCGGAAGA
+
FFFFFFFFFF:,FFFFFFFFFFFFFFFFFFFFFFFFFFFFFFFFF
@FS10000125:23:BPA73012-1407:1:1101:1500:1350 1:N:0:1
GGGGTTAGACTTCGTCGAGTACGCTCAACAATTGAGATCGGAAGA
+
FFFFFFFFFF:,FFFFFFFFFFFFFFFFFFFFFFFFFFFFFFFFF
@FS10000125:23:BPA73012-1407:1:1101:1580:1350 1:N:0:1
GGGGCTGAACTTCGTCGAGTACGCTCAAAGGAGAAGATCGGAAGA
+
FFFFFFFFFF::FFFFFFFFFFFFFFFFFFFFFFFFFFFFFFFFF
@FS10000125:23:BPA73012-1407:1:1101:1840:1350 1:N:0:1
GGGGCAGAACTTCGTCGAGTACGCTCAATCGGAAAGATCGGAAGA
+
FFFFFFFFFF::FFFFFFFFFFFFFFF:FFFFFFFFFFFFFFFFF
@FS10000125:23:BPA73012-1407:1:1101:1870:1350 1:N:0:1
GGGAACAAACTTCGTCGAGTACGCTCAAGAAATGAGATCGGAAGA
+
FFFFFFFFFFF,FFFFFFFFFFFFFFFFFFFFFFFFFFFFFFFFF
@FS10000125:23:BPA73012-1407:1:1101:2740:1350 1:N:0:1
GGGACGCAACTTCGTCGAGTACGCTCAACTTTTTAGATCGGAAGA
+
FFFFFFFFFFFFFFFFFFFFFFFFFFFFFFFFFFFFFFFFFFFFF
@FS10000125:23:BPA73012-1407:1:1101:3140:1350 1:N:0:1
GGGGCTGAACTTCGTCGAGACGCTCAAGCGCTTAGATCGGAAGAG
+
FFFFFFFFFF::FFFFFFFFFFFFFFFFFFFFFFFF,FFF,FFFF
@FS10000125:23:BPA73012-1407:1:1101:3770:1350 1:N:0:1
GGGGACTAACTTCGTCGAGTACGCTCAAATTTAAAGATCGGAAGA
+
FFFFFFFFFF:,FFFFFFFFFFFFFFF:FFFFFFFFFFFFFFFFF
@FS10000125:23:BPA73012-1407:1:1101:4530:1350 1:N:0:1
GGGAGACAGACTTTCGTCGAGTACGCTCAAGTACAAAGATCGGAA
+
F:::FFFFFF:,,:FFF:FFFF:FFFF:FFFFFFFFFFFF,FFFF
@FS10000125:23:BPA73012-1407:1:1101:5050:1350 1:N:0:1
GGGCGATAACTTCGTCGAGTACGCTCAAAATTATAGATCGGAAGA
+
FF,,FFFFFF:::FFFFFFFFFFFFFF:FFFFFFFFFFFFFFFFF
@FS10000125:23:BPA73012-1407:1:1101:5230:1350 1:N:0:1
GGGCAGGAACTTCGTCGAGTACGCTCAAACCGGGAGATCGGAAGA
+
F:,,FFFFFF:,FFFFFFFFFFFFFFF:FFFFFFFFFFFFFFFFF
@FS10000125:23:BPA73012-1407:1:1101:5630:1350 1:N:0:1
GGGCAACAACTTTCGTCGAGTACGCTCAATACTCAAGATCGGAAG
+
F,,FFFFFFF:,FFF:FFFFFFFFF,FFFFFFFFFFFFFFFF:FF
@FS10000125:23:BPA73012-1407:1:1101:5650:1350 1:N:0:1
GGGGGACAACTTCGTCGAGTACGCTCAAAGCTGAAGATCGGAAGA
+
FFFF,:FFFFFFFFFFFFFFFFFFFFFFFF,FFFFFFFFFFFFFF
@FS10000125:23:BPA73012-1407:1:1101:6470:1350 1:N:0:1
GGGACCAAACTTCGTCGAGTACGCTCAAATATGGAGATCGGAAGA
+
F,,FFFFFFF:,FFFFFFFFFFFFFFF:FFFFFFFFFFFFFFFFF
@FS10000125:23:BPA73012-1407:1:1101:6520:1350 1:N:0:1
GGGGGGCGAAACTTTTCGTCGAGTACGCTCAAGTCCTAAGATCGG
+
FF:FFFFFFFF:,:F:FF:FFFFFFFF:FFFFFFF,,:FF:,,FF
@FS10000125:23:BPA73012-1407:1:1101:6650:1350 1:N:0:1
GGGGGCCAACTTCGTCGAGTACGCTCAAAATTTGAGATCGGAAGA
+
F,,FFFFFFF:,FFFFFFFFFFFFFFFFFFFFFFFFFFFFFFFFF
@FS10000125:23:BPA73012-1407:1:1101:7220:1350 1:N:0:1
GGGAACTTCGTCGAGTACGCTCAAATGCCGAGATCGGAAGAGCAC
+
FFF:FFFFFF,FF:FFF,FFFF:FFFF:FFFFFFFFFFFF:F,F:
@FS10000125:23:BPA73012-1407:1:1101:7240:1350 1:N:0:1
GGGTAACTTCGTCGAGTACGCTCAAATACCTAGATCGGAAGAGCA
+
FFFFFFFFFFF,FFFFFF,,FFFFFFF:FFFFFFF,FFFFFFF,:
@FS10000125:23:BPA73012-1407:1:1101:8320:1350 1:N:0:1
GGGAAAAAACTTCGTCGAGTACGCTCAATTCAAGAGATCGGAAGA
+
FFFFF:FFFFFFFFFFFFFFFFFFFFFFF,,FF,FFFFFFFFFFF
@FS10000125:23:BPA73012-1407:1:1101:8650:1350 1:N:0:1
GGGGTACAACTTCGTCGAGTACGCTCAAGAATTAAGATCGGAAGA
+
FF:,:FFFFFFFFFFFFFFFFFFFFFFFFFFFFFFFFFFFFFFFF
@FS10000125:23:BPA73012-1407:1:1101:8700:1350 1:N:0:1
GGGTGTGAACTTCGTCGAGTACGCTCAATGTATCAGATCGGAAGA
+
FFF:FFFFFF::FFFFFFFFFFFFFFF:FFFFFFFFFFFFFFFFF
@FS10000125:23:BPA73012-1407:1:1101:9400:1350 1:N:0:1
GGGGATAAACTTCGTCGAGTACGCTCAAGTCGACAGATCGGAAGA
+
F::FFFFFFF:FFFFFFFFFFFFFFFFFFFFFFFFFFFFFFFFFF
@FS10000125:23:BPA73012-1407:1:1101:9850:1350 1:N:0:1
GGGGCCGAACTTCGTCGAGTACGCTCAAGAACTAAGATCGGAAGA
+
F,,FFFFFFF::FFFFFFFFFFFFFFFFFFFFFFFFFFFFFFFFF
@FS10000125:23:BPA73012-1407:1:1101:9960:1350 1:N:0:1
GGGGGTTAACTTCGTCGAGTACGCTCAATGATACAGATCGGAAGA
+
FFFF,FFFFF,,FFFFFFFFFFFFFFF:FFFFFFFFFFFFFF:FF
@FS10000125:23:BPA73012-1407:1:1101:10030:1350 1:N:0:1
GGGGTATAACTTCGTCGAGTACGCTCAAATCAGCAGATCGGAAGA
+
FFFFFFFFFF:,FFFFFFFFFFFFFFF:FFFFFFFFFFFFFFFFF
@FS10000125:23:BPA73012-1407:1:1101:10640:1350 1:N:0:1
GGGAGTCAACTTCGTCGAGTACGCTCAAAATAACAGATCGGAAGA
+
F:::FFFFFF::FFFFFFFFFFFFFFF:FFFFFFFFF:FFFFFFF
@FS10000125:23:BPA73012-1407:1:1101:11100:1350 1:N:0:1
GGGCTAAACTTCGTCGAGTACGCTCAAGCATGCAGATCGGAAGAG
+
FFF:FFFFF:,FF:FFFF:FFFFFFFFFFFFFFFFF,FFF:FFFF
@FS10000125:23:BPA73012-1407:1:1101:11820:1350 1:N:0:1
GGGCGTGAACTTCGTCGAGTACGCTCAAACTTGGAGATCGGAAGA
+
FFFFFFFFFF,,FFFFFFFFFFFFFFF:FFFFFFFFFFFFFFFFF
@FS10000125:23:BPA73012-1407:1:1101:11960:1350 1:N:0:1
GGGTGGTAACTTCGTCGAGTACGCTCAAACTTATAGATCGGAAGA
+
:,,:FFFFFFF:FFFFFFFFFFFFFFFFFFFFFFFFFFFFFFFFF
@FS10000125:23:BPA73012-1407:1:1101:12460:1350 1:N:0:1
GGGTCGTAACTTCGTCGAGTACGCTCAATACTCCAGATCGGAAGA
+
FFFFFFFFFF:,FFFFFFFFFFFFFFF,FFFFFFFFFFFFFFFFF
@FS10000125:23:BPA73012-1407:1:1101:12510:1350 1:N:0:1
GGGCACCAACTTCGTCGAGTACGCTCAAGCGAGTAGATCGGAAGA
+
F,,:FFFFFF,,FFFFFFFFFFFFFFFFFFFFFFFFFFFFFFFFF
@FS10000125:23:BPA73012-1407:1:1101:13850:1350 1:N:0:1
GGGACTTCGTCGAGTACGCTCAAGCCCCCAGATCGGAAGAGCACA
+
F,,:FFFFFFFFFFFFFF::FF:FF:F:FFFFFFFFFFF:F,F,,
@FS10000125:23:BPA73012-1407:1:1101:14320:1350 1:N:0:1
GGCTTAAACTTCGTCGAGTACGCTCAATTCCGCAGATCGGAAGAG
+
F:,,FFFFF:,FF:FFFF:FFFFFFFF:F:FFFFFF:FFF:FFFF
@FS10000125:23:BPA73012-1407:1:1101:14660:1350 1:N:0:1
GGGGATTAATTTCGTCGAGTACGCTCAAGGGAGAAGATCGGAAGA
+
FFFFFFFFFFFFFFFFFFFFFFFFFFFFFFFFFFFFFFFFFF:FF
@FS10000125:23:BPA73012-1407:1:1101:15370:1350 1:N:0:1
GGGTACCAACTTCGTCGAGTACGCTCAATTAAGTAGATCGGAAGA
+
FFF,,,FFFF:FFFFFFFFFFFFFFFFF,,,,,,FFFFFFFFFFF
@FS10000125:23:BPA73012-1407:1:1101:15780:1350 1:N:0:1
GGGGTTAACTTCGTCGAGTACGCTCAACCCAAAAGATCGGAAGAG
+
FFFFFFFFFF:FF:FFFF:FFFFFFFF:FFFFFFFF:FFF:FFFF
@FS10000125:23:BPA73012-1407:1:1101:15890:1350 1:N:0:1
GGGCGACAACTTCGTCGAGTACGCTCAAAGCGAAAGATCGGAAGA
+
FFFFFFFFFF,,FFFFFFFFFFFFFFF:FFFFFFFFFFFFFFFFF
@FS10000125:23:BPA73012-1407:1:1101:15920:1350 1:N:0:1
GGGTAAGAATTTCGTCGAGTACGCTCAACCAAAAAGATCGGAAGA
+
FFFFFFFFFFFFFFFFFFFFFFFFFFFFFFFFFFFFFFFFFFFFF
@FS10000125:23:BPA73012-1407:1:1101:16420:1350 1:N:0:1
GGGGCCAAACTTCGTCGAGTACGCTCAACTAGGGAGATCGGAAGA
+
FFFFFFFFFF:FFFFFFFFFFFFFFFFFFF:FFFFFFFFFFFFFF
@FS10000125:23:BPA73012-1407:1:1101:1710:1360 1:N:0:1
GGGGGAGAACTTCGTCGAGTACGCTCAAGCCCAGAGATCGGAAGA
+
FFFFFFFFFF:,FFFFFFFFFFFFFFFFFFFFFFFFFFFFFFFFF
@FS10000125:23:BPA73012-1407:1:1101:1720:1360 1:N:0:1
GGGGATTAACTTCGTCGAGTACGCTCAACTTAACAGATCGGAAGA
+
FFFFFFFFFFFFFFFFFFFFFFFFFFFFFFFFFFFFFFFFFFFFF
@FS10000125:23:BPA73012-1407:1:1101:2070:1360 1:N:0:1
GGGGTAACTTCGTCGAGTACGCTCAAACCAATAGATCGGAAGAGC
+
F,,FFFFFFF:F:FFFF:FFFF:FF:F:FFFFFFF:,FFFFFFF,
@FS10000125:23:BPA73012-1407:1:1101:2220:1360 1:N:0:1
GGGGGAAAACTTCGTCGAGTACGCTCAAGATAACAGATCGGAAGA
+
FFFFFFFFFF::FFFFFFFFFFFFFFFFFFFFFFFFFFFFFFFFF
@FS10000125:23:BPA73012-1407:1:1101:2580:1360 1:N:0:1
GGGTGCTCAACTTCGTCGAGTACGCTCAAGTGCCAAGATCGGAAG
+
FFF:FFFFFF::,FF:FFFFFFFFF,FFFFFFFFFFFFFFFFFFF
@FS10000125:23:BPA73012-1407:1:1101:2680:1360 1:N:0:1
GGGATCAAACTTCGTCGAGTACGCTCAAAGACCAAGATCGGAAGA
+
FFFF:F,FFFF:FFFFFFFFFFFFFFFFFFFFFFFFF,FFFFFFF
@FS10000125:23:BPA73012-1407:1:1101:2890:1360 1:N:0:1
GGGGTGGAACTTCGTCGAGTACGCTCAATCGTCCAGATCGGAAGA
+
F,,FFFFFFF:,FFFFFFFFFFFFFFF:FFFFFFFFFFFFFFFFF
@FS10000125:23:BPA73012-1407:1:1101:3040:1360 1:N:0:1
GGGCAACTTCGTCGAGTACGCTCAATGGTATAGATCGGAAGAGCA
+
F,,,FFFFFFF,:FFFFF,,FFFFFFFFFFFFFFF,FFFFFFF,,
@FS10000125:23:BPA73012-1407:1:1101:3260:1360 1:N:0:1
GGGGCAGAACTTCGTCGAGTACGCTCAATGAAAGAGATCGGAAGA
+
FFFFFFFFFF:,FFFFFFFFFFFFFFF,FFFFFFFFFFFFFFFFF
@FS10000125:23:BPA73012-1407:1:1101:3460:1360 1:N:0:1
GGGCCTCAACTTCGTCGAGTACGCTCAAAATATGAGATCGGAAGA
+
FFFFF,FFFFF:FFF:FFFFFFFFFFF,FFFFFFFFF:FFFF:FF
@FS10000125:23:BPA73012-1407:1:1101:4110:1360 1:N:0:1
GGGGGGGTAACTTCGTCGAGTACGCTCAAGTCACCAGATCGGAAG
+
F:,FF:FFFFF::FF:FFFFFFFFF:FFFFFFFFFFFFFFFFFFF
@FS10000125:23:BPA73012-1407:1:1101:4760:1360 1:N:0:1
GGGACCGAACTTCGTCGAGTACGCTCAATAGGTCAGATCGGAAGA
+
F::,FFFFFF::FFFFFFFFFFFFFFF:FFFFFFFFFFFFFFFFF
@FS10000125:23:BPA73012-1407:1:1101:4800:1360 1:N:0:1
GGGGCTTAACTTCGTCGAGTACGCTCAATTAATCAGATCGGAAGA
+
FF,FFFFFFF:,FFFFFFFFFFFFFFF:FFFFFFFFFFFFFFFFF
@FS10000125:23:BPA73012-1407:1:1101:6160:1360 1:N:0:1
GGGGTTAAACTTCGTCGAGTACGCTCAATGTAAAAGATCGGAAGA
+
FFFF,:FFFFF,FFFFF:FFFF:FFFF:FFFFFFFFFFFFFF,FF
@FS10000125:23:BPA73012-1407:1:1101:6400:1360 1:N:0:1
GGGTAAAAACTTCGTCGAGTACGCTCAAACGAGGAGATCGGAAGA
+
F:FFFFFFFFF:FFFFFFFFFFFFFFFFFFFFFFFFFFFFFFFFF
@FS10000125:23:BPA73012-1407:1:1101:7630:1360 1:N:0:1
GGGTACGAACTTCGTCGAGTACGCTCAAGGAGATAGATCGGAAGA
+
FFFFFFFFFF:,FFFFFFFFFFFFFFFFFFFFFFFFFFFFFFFFF
@FS10000125:23:BPA73012-1407:1:1101:7810:1360 1:N:0:1
GGGCTAGAACTTCGTCGAGTACGCTCAAAGCGAAAGATCGGAAGA
+
FFFFFFFFFF:,FFFFFFFFFFFFFFF:FFFFFFFFFFFFFFFFF
@FS10000125:23:BPA73012-1407:1:1101:8400:1360 1:N:0:1
GGGGGGGGAACTTCGTCGAGTACGCTCAAGTATGGAGATCGGAAG
+
FF:FFFFFFFF::FF:FFFFFFFFF,FFFFFFFFFFFFFFFFFFF
@FS10000125:23:BPA73012-1407:1:1101:8430:1360 1:N:0:1
GGGGCTAAACTTCGTCGAGTACGCTCAAGTTTCGAGATCGGAAGA
+
FFFFFFFFFF::FFFFFFFFFFFFFFFFFFFFFFFFFFFFFFFFF
@FS10000125:23:BPA73012-1407:1:1101:8810:1360 1:N:0:1
GTGATCAAACTTCGTCGAGTACGCTCAAGTCCAGAGATCGGAAGA
+
F,F,FFFFFF,:FFFFFFFFFFFFFFFFFFFFFFFFF,FF:FFFF
@FS10000125:23:BPA73012-1407:1:1101:8920:1360 1:N:0:1
GGGGCGCAACTTCGTCGAGTACGCTCAACACAACAGATCGGAAGA
+
F::FFFFFFF:FFFFFFFFFFFFFFFFFFFFFFFFFFFFFFFFFF
@FS10000125:23:BPA73012-1407:1:1101:9730:1360 1:N:0:1
GGGGGGTAACTTCGTCGAGTACGCTCAAAAGTTTAGATCGGAAGA
+
FFFFFFFFFF::FFFFFFFFFFFFFFF:FFFFFFFFFFFFFFFFF
@FS10000125:23:BPA73012-1407:1:1101:9790:1360 1:N:0:1
GGGCACAAACTTCGTCGAGTACGCTCAATGTCCTAGATCGGAAGA
+
F,,:FFFFFF,:FFFFFFFFFFFFFFF:FFFFFFFFFFFFFFFFF
@FS10000125:23:BPA73012-1407:1:1101:10050:1360 1:N:0:1
GGGTAATAACTTCGTCGAGTACGCTCAAATGACAAGATCGGAAGA
+
FFFFFFFFFF::FFFFFFFFFFFFFFF:FFFFFFFFFFFFFFFFF
@FS10000125:23:BPA73012-1407:1:1101:10280:1360 1:N:0:1
GGGGGTTAACTTCGTCGAGTACGCTCAAATTGGTAGATCGGAAGA
+
FFFFFFFFFF:,FFFFFFFFFFFFFFFFFFFFFFFFFFFFFFFFF
@FS10000125:23:BPA73012-1407:1:1101:10500:1360 1:N:0:1
GGGCGTAAACTTCGTCGAGTACGCTCAAAACATAAGATCGGAAGA
+
FFF:FFFFFF:,FFFFFFFFFFFFFFF:FFFFFFFFFFFFFFFFF
@FS10000125:23:BPA73012-1407:1:1101:10890:1360 1:N:0:1
GGGCGTGAACTTCGTCGAGTACGCTCAAAGATAAAGATCGGAAGA
+
F:::FFFFFF:,FFFFFFFFFFFFFFFFFFFFFFFFFFFFFFFFF
@FS10000125:23:BPA73012-1407:1:1101:10990:1360 1:N:0:1
GGGGCTGAACTTCGTCGAGTACGCTCAAAATATAAGATCGGAAGA
+
F,,FFFFFFF::FFFFFFFFFFFFFFF:FFFFFFFFFFFFFFFFF
@FS10000125:23:BPA73012-1407:1:1101:11520:1360 1:N:0:1
GGGCGCAAACTTCGTCGAGTACGCTCAAGTTTTTAGATCGGAAGA
+
F:,FFFFFFF,,FFFFFFFFFFFFFFF:FFFFFFFFFFFFFFFFF
@FS10000125:23:BPA73012-1407:1:1101:11560:1360 1:N:0:1
GGGGCCCAACTTCGTCGAGTACGCTCAACGTATGAGATCGGAAGA
+
FFFFFFFFFF::FFFFFFFFFFFFFFFFFFFFFFFFFFFFFFFFF
@FS10000125:23:BPA73012-1407:1:1101:12370:1360 1:N:0:1
GGGCAGGAACTTCGTCGAGTACGCTCAATAAAAGAGATCGGAAGA
+
F,,,FFFFFF:,FFFFFFFFFFFFFFF:FFFFFFFFFFFFFFFFF
@FS10000125:23:BPA73012-1407:1:1101:12530:1360 1:N:0:1
GGGACTCAACTTCGTCGAGTACGCTCAAAGCATTAGATCGGAAGA
+
FF,F,:F:FFFF,:F::FFFF::FFF:FF:FFFFF:F,F:FFF:F
@FS10000125:23:BPA73012-1407:1:1101:12880:1360 1:N:0:1
GGGCAGAAACTTCGTCGAGTACGCTCAACATTCGAGATCGGAAGA
+
:,,,FFFFFF::FFFFFFFFFFFFFFFFFFFFFFFFFFFFFFFFF
@FS10000125:23:BPA73012-1407:1:1101:13100:1360 1:N:0:1
GGGGTTGAACTTCGTCGAGTACGCTCAATCTGGCAGATCGGAAGA
+
FFFFFFFFFF,:FFFFFFFFFFFFFFF:FFFFFFFFFFFFFFFFF
@FS10000125:23:BPA73012-1407:1:1101:13700:1360 1:N:0:1
GGGGAAGAACTTAGTCGAGTACGCTCAAAGACTTAGATCGGAAGA
+
FFFFFFFFFF::F:FFFFFFFFFFFFF:FFFFFFFFFFFFFFFFF
@FS10000125:23:BPA73012-1407:1:1101:14220:1360 1:N:0:1
GGGACTATCTTCGTCGAGTACGCTCAACAGTTCAGATCGGAAGAG
+
FFFFFFFFFF:FF:FFFF:FFFFFFFF:FFFFFFFF::FF:FFFF
@FS10000125:23:BPA73012-1407:1:1101:14300:1360 1:N:0:1
GGGGAGGAACTTCGTCGAGTACGCTCAAGACTTCAGATCGGAAGA
+
FF:FFFFFFF::FFFFFFFFFFFFFFFFFFFFFFFFFFFFFFFFF
@FS10000125:23:BPA73012-1407:1:1101:14920:1360 1:N:0:1
GGGAGGGAACTTCGTGAGTACGCTCAATAAGTAAGATCGGAAGAG
+
F:,FFFFFFF::FFFFFF:FFFFFFF:,FFFFFFFF,FFF,FF:,
@FS10000125:23:BPA73012-1407:1:1101:15050:1360 1:N:0:1
GGGACGTATCTTCGTCGAGTACGCTCAAAATCATAGATCGGAAGA
+
FFF:F,FFFFF:FFFFFFFFFFFFFFFFFFFFFFFFF,FF,F,FF
@FS10000125:23:BPA73012-1407:1:1101:15410:1360 1:N:0:1
GGGATCGAACTTCGTCGAGTACGCTCAAGCAATTAGATCGGAAGA
+
FFFFFFFFFF,:FFFFFFFFFFFFFFFFFFFFFFFFFFFFFFFFF
@FS10000125:23:BPA73012-1407:1:1101:15830:1360 1:N:0:1
GATGAAAAACTTCGTCGAGTACGCTCAAATTCATAGATCGGAAGA
+
:,F,:FFFFFFFFFFFFFFFFF:FFFFFFFFFFFFFFFFF:FFF:
@FS10000125:23:BPA73012-1407:1:1101:1670:1370 1:N:0:1
GGGATGCAACTTCGTCGAGTACGCTCAAGAACACAGATCGGAAGA
+
F:,:FFFFFF::FFFFFFFFFFFFFFFFFFFFFFFFFFFFFFFFF
@FS10000125:23:BPA73012-1407:1:1101:2350:1370 1:N:0:1
GGGGGATAACTTCGTCGAGTACGCTCAATTGACAAGATCGGAAGA
+
FFFFFFFFFF:,FFFFFFFFFFFFFFF:FFFFFFFFFFFFFFFFF
@FS10000125:23:BPA73012-1407:1:1101:3680:1370 1:N:0:1
GGGGGATAACTTCGTCGAGTACGCTCAAACAGCCAGATCGGAAGA
+
FFFFFFFFFF:,FFFFFFFFFFFFFFF:FFFFFFFFFFFFFFFFF
@FS10000125:23:BPA73012-1407:1:1101:3870:1370 1:N:0:1
GGGCCATAACTTCGTCGAGTACGCTCAAAGGCGTAGATCGGAAGA
+
F:,:FFFFFF,,FFF:FFFFFFFFFFF,FFFFFFFFFFFFFFFFF
@FS10000125:23:BPA73012-1407:1:1101:3910:1370 1:N:0:1
GGGCCCAAACTTCGTCGAGTACGCTCAAGTCCTCAGATCGGAAGA
+
FF::FFFFFF:,:FF:FFFFFFFFFFFFFFFFFFFFFFFFFFFFF
@FS10000125:23:BPA73012-1407:1:1101:3990:1370 1:N:0:1
GGGGGGAACTTCGTCGAGTACGCTCAAACACACAGATCGGAAGAG
+
F:,FFFFFFF,FF:FFFF:FFFFFFF:FFFFFFFFF,FFF,FFFF
@FS10000125:23:BPA73012-1407:1:1101:4850:1370 1:N:0:1
GGGGACCAACTTCGTCGAGTACGCTCAAAACAGTAGATCGGAAGA
+
FFFFFFFFFF,,:FF:FFFFFFFFFFF,FFFFFFFFFFFFFF:FF
@FS10000125:23:BPA73012-1407:1:1101:4950:1370 1:N:0:1
GGGGACAACTTCGTCGAGTACGCTCAAAGTTAGAGATCGGAAGAG
+
F:,F:FFFF:,FFFFFFFFFFFFFFF,FFFFFFFFF,:FF:FFFF
@FS10000125:23:BPA73012-1407:1:1101:5470:1370 1:N:0:1
GGGGTTGAACTTCGTCGAGTACGCTCAATTTTGCAGATCGGAAGA
+
F,,FFFFFFF,,FFFFFFFFFFFFFFF,FFFFFFFFFFFFF:FFF
@FS10000125:23:BPA73012-1407:1:1101:5490:1370 1:N:0:1
GGGCGACAACTTCGTCGAGTACGCTCAACCTGCGAGATCGGAAGA
+
F:,:FFFFFF::FFFFFFFFFFFFFFFFFFFFFFFFFFFFFFFFF
@FS10000125:23:BPA73012-1407:1:1101:5550:1370 1:N:0:1
GGGTAGCAACTTCGTCGAGTACGCTCAAAGTAAGAGATCGGAAGA
+
:,,,FFFFFF::FFFFFFFFFFFFFFFFFFFFFFFFFFFFFFFFF
@FS10000125:23:BPA73012-1407:1:1101:6450:1370 1:N:0:1
GGGACTTCGTCGAGTACGCTCAATCGTAAAGATCGGAAGAGCACA
+
FFF:FFFFFFFFFFFFFF,FFF:FFFF:FFFFFFFFFFFFF,F,:
@FS10000125:23:BPA73012-1407:1:1101:8270:1370 1:N:0:1
GGGGCCAAACTTCGTCGAGTACGCTCAAGGTGGTAGATCGGAAGA
+
FFFFFFFFFF::FFFFFFFFFFFFFFFFFFFFFFFFFFFFFFFFF
@FS10000125:23:BPA73012-1407:1:1101:8570:1370 1:N:0:1
GGGAGTATAACTTCGTCGAGTACGCTCAAAATTATAGATCGGAAG
+
FFFFFFFFFFF::FF:FFFFFFFFF,FFFFFFFFFFFFFFFFFFF
@FS10000125:23:BPA73012-1407:1:1101:8580:1370 1:N:0:1
GGGAACGAACTTCGTCGAGTACGCTCAATCTACAAGATCGGAAGA
+
FFF:FFFFFFF:FFFFFFFFFFFFFFF:FFFFFFFFFFFFFFFFF
@FS10000125:23:BPA73012-1407:1:1101:9020:1370 1:N:0:1
GGGTAGGAACTTCGTCGAGTACGCTCAACAATTCAGATCGGAAGA
+
FFFFFFFFFFFFFFFFFFFFFFFFFFFFFFFFFFFFFFFFFFFFF
@FS10000125:23:BPA73012-1407:1:1101:9840:1370 1:N:0:1
GCTGCAACTTCGTCGAGTACGCTCAACGAATAAGATCGGAAGAGC
+
F,:F,FFFFFFFFFFFF,FFFF,FFFFFFFFFFFF,,FFF:FFF,
@FS10000125:23:BPA73012-1407:1:1101:10050:1370 1:N:0:1
GGGACGGAACTTCGTCGAGTACGCTCAAGCTGGAAGATCGGAAGA
+
FFFFFFFFFF,,FFFFFFFFFFFFFFFFFFFFFFFFFFFFFFFFF
@FS10000125:23:BPA73012-1407:1:1101:11330:1370 1:N:0:1
GGGGGGGAACTTCGTCGAGTACGCTCAAGGTGAGAGATCGGAAGA
+
FFFFFFFFFF::FFFFFFFFFFFFFFFFFFFFFFFFFFFFFFFFF
@FS10000125:23:BPA73012-1407:1:1101:11410:1370 1:N:0:1
GGGAGGGAACTTCGTCGAGTACGCTCAATCCGGGAGATCGGAAGA
+
FFFFF,:FFFFF:FF::FFFF,:FFF:F:F,:F:FFF,F:FFFFF
@FS10000125:23:BPA73012-1407:1:1101:11990:1370 1:N:0:1
GATGTTCAACTTCGTCGAACACGCTCAAAGAATAAGATCGGAAGA
+
,,F:FFFFFFFFFFFFFFFFFFFFFFF,FFFFFFFFFFFFFFFFF
@FS10000125:23:BPA73012-1407:1:1101:12480:1370 1:N:0:1
GGGTGGAAACTTCGTCGAGTACGCTCAAGATCAGAGATCGGAAGA
+
F:,:FFFFFF::FFFFFFFFFFFFFFFFFFFFFFFFFFFFFFFFF
@FS10000125:23:BPA73012-1407:1:1101:12930:1370 1:N:0:1
GGGACTGAACTTCGTCGAGTACGCTCAATTGAAAAGATCGGAAGA
+
F:,:FFFFFF,,FFFFFFFFFFFFFFF:FFFFFFFFFFFFFFFFF
@FS10000125:23:BPA73012-1407:1:1101:13360:1370 1:N:0:1
GGCGGTAACTTCGTCGAGTACGCTCAACTAGGAAGATCGGAAGAG
+
FF,FFFFFFF:FF:FFFF:FFFFFFFF:FFFFFFFF:FFF:FFFF
@FS10000125:23:BPA73012-1407:1:1101:14200:1370 1:N:0:1
GGGAAACTTCGTCGAGTACGCTCAATCTTCAAGATCGGAAGAGCA
+
FF::FFFFFFF:FFFFFF,,FFFFF:FFFFFFFFF,FFFFFFF,,
@FS10000125:23:BPA73012-1407:1:1101:14330:1370 1:N:0:1
GGGGTCATAACTTCGTCGAGTACGCTCAAAGAACAAGATCGGAAG
+
FFFFFFFFFFF,:FF:FFFFFFFFF,FFFFFFFFFFFFFFFFFFF
@FS10000125:23:BPA73012-1407:1:1101:14440:1370 1:N:0:1
GGGAGGAAACTTCGTCGAGTACGCTCAAAAAATTAGATCGGAAGA
+
F,,FFFFFFF:,FFFFFFFFFFFFFFF:FFFFFFFFFFFFFFFFF
@FS10000125:23:BPA73012-1407:1:1101:14610:1370 1:N:0:1
GGGACCGAACTTCGTCGAGTACGCTCAACCTGTGAGATCGGAAGA
+
FFF:FFFFFF,:FFFFFFFFFFFFFFFFFFFFFFFFFFFFFFFFF
@FS10000125:23:BPA73012-1407:1:1101:14780:1370 1:N:0:1
GGGTGACAACTTCGTCGAGTACGCTCAATGATCAAGATCGGAAGA
+
FFFFFFFFFF:,FFFFFFFFFF:FFFF,FFFFFF:FFFFFFF,FF
@FS10000125:23:BPA73012-1407:1:1101:14930:1370 1:N:0:1
GGGGTTTAACTTCGTCGAGTACGCTCAAGTGATTAGATCGGAAGA
+
FFFFF,:FFFF:FFFFFFFFFFFFFFFFFFFFFFFFFFFFFF:FF
@FS10000125:23:BPA73012-1407:1:1101:15200:1370 1:N:0:1
GGGGTTAATCTTCGTCGAGTACGCTCAAACACAAAGATCGGAAGA
+
FF,FFFFFFF::FFF:F,FFFF,FFFFFFFFFFFF:F,FFFFFFF
@FS10000125:23:BPA73012-1407:1:1101:15880:1370 1:N:0:1
GGGCTCTAACTTCGTCGAGTACGCTCAACCTTTTAGATCGGAAGA
+
FFFFFFFFFFFFFFFFFFFFFFFFFFFFF,,,,,FFFFFFFFFFF
@FS10000125:23:BPA73012-1407:1:1101:16060:1370 1:N:0:1
GGGGTCAAACTTCGTCGAGTACGCTCAAGGTTTAAGATCGGAAGA
+
FFFFFFFFFF,:FFFFFFFFFFFFFFFFFFFFFFFFFFFFFF:FF
@FS10000125:23:BPA73012-1407:1:1101:16390:1370 1:N:0:1
GATGTTTAACTTCGTGGAGTACGCTCAAATTTTTAGATCGGAAGA
+
:,F,,FF:FFFFF:FFF:FFFF,FFFF:FFFFFFFFFFFF,,::,
@FS10000125:23:BPA73012-1407:1:1101:1120:1380 1:N:0:1
GGGTGTTAACTTCGTCGAGTACGCTCAAATGTTTAGATCGGAAGA
+
FFFFFFFFFF::FFFFFFFFFFFFFFF:FFFFFFFFFFFFFFFFF
@FS10000125:23:BPA73012-1407:1:1101:1390:1380 1:N:0:1
GGGCCAGAACTTCGTCGAGTACGCTCAAACGTGCAGATCGGAAGA
+
FFFFFFFFFF::FFFFFFFFFFFFFFFFFFFFFFFFFFFFFFFFF
@FS10000125:23:BPA73012-1407:1:1101:3290:1380 1:N:0:1
GGGAGGGAACTTCGTCGAGTACGCTCAAAGTGAGAGATCGGAAGA
+
FFF:FF:F,FF,::FFFFFFFFFFFFF,FFFFFFFF:FFFFF:FF
@FS10000125:23:BPA73012-1407:1:1101:3590:1380 1:N:0:1
GGGGCACAACTTTCGTCGAGTACGCTCAATTCAAAAGATCGGAAG
+
F,,FFFFFFF:,FFFFFFF:FFFFF:FFFFFFFFFFFFFFFFFFF
@FS10000125:23:BPA73012-1407:1:1101:3730:1380 1:N:0:1
GGGGAACTTCGTCGAGTACGCTCAAAGTAGAAGATCGGAAGAGCA
+
FFFFFFFFFFF,:FFFFF,,FFFFFFF,FFFFFFF,FFFFFFF,F
@FS10000125:23:BPA73012-1407:1:1101:3750:1380 1:N:0:1
GGGGGACAACTTCGTCCAGTACGCTCAATAGGGGAGATCGGAAGA
+
F,,FFFFFFF:,FFFFFFFFFFFFFFF,FFFFFFFFFFFFFFFFF
@FS10000125:23:BPA73012-1407:1:1101:4590:1380 1:N:0:1
GGGGGGCAACTTCGTCGAGTACGCTCAATGAGAGAGATCGGAAGA
+
FF,FFFFFFF::FFFFFFFFFFFFFFF,FFFFFFFFFFFFFFFFF
@FS10000125:23:BPA73012-1407:1:1101:5080:1380 1:N:0:1
GGGGCGTAACTTCGTCGAGTACGCTCAATTTTTTAGATCGGAAGA
+
F::FF:FFFF::FFFFFFFFFFFFFFF,FFFFFFFFFFFFFFFFF
@FS10000125:23:BPA73012-1407:1:1101:5100:1380 1:N:0:1
GGGTGGTAACTTCGTCGAGTACGCTCAAGTGTATAGATCGGAAGA
+
FFF::FFFFF::FFFFFFFFFFFFFFFFFFFFFFFFFFFFFFFFF
@FS10000125:23:BPA73012-1407:1:1101:5240:1380 1:N:0:1
GGGGGCGAACTTCGTCGAGTACGCTCAATGCAGTAGATCGGAAGA
+
FFFFFFFFFF:,FFFFFFFFFFFFFFF,FFFFFFFFFFFFFFFFF
@FS10000125:23:BPA73012-1407:1:1101:5440:1380 1:N:0:1
GGGGGGAAACTTCGTCGAGTACGCTCAATCGGCTAGATCGGAAGA
+
FF,FFFFFFF,,FFFFFFFFFFFFFFF,FFFFFFFFFFFFFFFFF
@FS10000125:23:BPA73012-1407:1:1101:6610:1380 1:N:0:1
GGGGCTCATCTTCGTCGAGTACGCTCAATACTATAGATCGGAAGA
+
FFFFF::,,,FFF,FFFF:F::,FF::FFFF,,FF,FFF:FFF:F
@FS10000125:23:BPA73012-1407:1:1101:6980:1380 1:N:0:1
TGGGTAAAACTTCGTCGAGTACGCTCAATGGTTCAGATCGGAAGA
+
,FFF:FFFF:,,,FF:FFFFFFFFF:F,FFFFFFFFF:FFFF:FF
@FS10000125:23:BPA73012-1407:1:1101:6990:1380 1:N:0:1
GGGAACTTCGTCGAGTACGCTCAAAAATATAGATCGGAAGAGCAC
+
:,,,FFFFFF:FF:FFF,FFFF:FFF,,FFFFFFFFFFFF,F,F,
@FS10000125:23:BPA73012-1407:1:1101:7960:1380 1:N:0:1
GGGTTGAAACTTCGTCGAGTACGCTCAATAAGACAGATCGGAAGA
+
FFF:FFFFFF::FFFFFFFFFFFFFFF:FFFFFFFFFFFFFFFFF
@FS10000125:23:BPA73012-1407:1:1101:7990:1380 1:N:0:1
GGGGCTAACTTCGTCGAGTACGCTCAAAGAAAAAGATCGGAAGAG
+
F:,FFFFFFF,FF:FFFF:FFFFFFF:FFFFFFFFF,FFF:FFFF
@FS10000125:23:BPA73012-1407:1:1101:8350:1380 1:N:0:1
GGGAGCCAACTTCGTCGAGTACGCTCAAGCCCGAAGATCGGAAGA
+
FF::FFFFFF::FFFFFFFFFFFFFFFFFFFFFFFFFFFFFFFFF
@FS10000125:23:BPA73012-1407:1:1101:8570:1380 1:N:0:1
GGGGCAGAACTTCGTCGAGTACGCTCAATCCTGCAGATCGGAAGA
+
F:,FFFFFFF::FFFFFFFFFFFFFFFFFFFFFFFFFFFFFFFFF
@FS10000125:23:BPA73012-1407:1:1101:8600:1380 1:N:0:1
GGGCTAGAACTTCGTCGAGTACGCTCAATTTTAGAGATCGGAAGA
+
FF:,FFFFFF::FFFFFFFFFFFFFFF,FFFFFFFFFFFFFFFFF
@FS10000125:23:BPA73012-1407:1:1101:8680:1380 1:N:0:1
GGGAGGAAACTTCGTCGAGTACGCTCAAATAGGTAGATCGGAAGA
+
FFFFFFFFFF::FFFFFFFFFFFFFFF:FFFFFFFFFFFFFFFFF
@FS10000125:23:BPA73012-1407:1:1101:8900:1380 1:N:0:1
GGAGAATAATTTCGTCGAGTACGCTCAAGATAACAGATCGGAAGA
+
FF,F,,FFFF,,:FFFFFFFFFFFFFFFFFFFFFFFF,FFFF:FF
@FS10000125:23:BPA73012-1407:1:1101:9250:1380 1:N:0:1
GGGGGGAAACTTCGTCGAGTACGCTCAAAAGATAAGATCGGAAGA
+
FFFFFFFFFF:,FFFFFFFFFFFFFFF:FFFFFFFFFFFFFFFFF
@FS10000125:23:BPA73012-1407:1:1101:9540:1380 1:N:0:1
GGGAGTTAACTTCGTCGAGTACGCTCAACGGATAAGATCGGAAGA
+
FFFFFFFFFF:FFFFFFFFFFFFFFFF:FFFFFFFFFFFFFFFFF
@FS10000125:23:BPA73012-1407:1:1101:9700:1380 1:N:0:1
GGGCTGAAACTTCGTCGAGTACGCTCAAGGTATGAGATCGGAAGA
+
FFFFFFFFFF,:FFFFFFFFFFFFFFFFFFFFFFFFFFFFFFFFF
@FS10000125:23:BPA73012-1407:1:1101:11140:1380 1:N:0:1
GGGCCTTAACTTCGTCGAGTACGCTCAAATGGAGAGATCGGAAGA
+
FFFFFFFFFF,,FFF:FFFFFFFFFFF:FFFFFFFFFFFFFF:FF
@FS10000125:23:BPA73012-1407:1:1101:11990:1380 1:N:0:1
GGGGCTCAACTTCGTCGAGTACGCTCAATAAAATAGATCGGAAGA
+
:,,FFFFFFF,,FFFFFFFFFFFFFFF,FFFFFFFFFFFFFFFFF
@FS10000125:23:BPA73012-1407:1:1101:12000:1380 1:N:0:1
GGGTGGTAACTTCGTCGAGTACGCTCAAAAGTGCAGATCGGAAGA
+
FFFF,FFFFF::FFFFFFFFFFFFFFF:FFFFFFFFFFFFFFFFF
@FS10000125:23:BPA73012-1407:1:1101:12080:1380 1:N:0:1
GGGCTAAGACTTCGTCGAGTACGCTCAAATATCCAGATCGGAAGA
+
F,,:FFFFFF,,FFFFFFFFFFFFFFF,FFFFFFFFF,FFFFFFF
@FS10000125:23:BPA73012-1407:1:1101:12170:1380 1:N:0:1
GGGGGTTAACTTCGTCGAGTACGCTCAATACCTAAGATCGGAAGA
+
FF:FFFFFFF::FFFFFFFFFFFFFFF,FFFFFFFFFFFFFFFFF
@FS10000125:23:BPA73012-1407:1:1101:12220:1380 1:N:0:1
GGGCTGGAACTTCGTCGAGTACGCTCAATAGAAAAGATCGGAAGA
+
FFFFFFFFFF:,FFFFFFFFFFFFFFF,FFFFFFFFFFFFFFFFF
@FS10000125:23:BPA73012-1407:1:1101:12940:1380 1:N:0:1
GGGACTTAACTTCGTCGAGTACGCTCAAGCTGGGAGATCGGAAGA
+
FFFFFFFFFF,,FFFFFFFFFFFFFFFFFFFFFFFFFFFFFFFFF
@FS10000125:23:BPA73012-1407:1:1101:13090:1380 1:N:0:1
GGGCAGGAACTTCGTCGAGTACGCTCAATATGTTAGATCGGAAGA
+
FFFFFFFFFF,,FFFFFFFFFFFFFFF,FFFFFFFFFFFFFFFFF
@FS10000125:23:BPA73012-1407:1:1101:13380:1380 1:N:0:1
GGGATTTAACTTCGTCGAGTACGCTCAAAGAGTCAGATCGGAAGA
+
FFFFFFFFFF,,FFFFFFFFFFFFFFF:FFFFFFFFFFFFFFFFF
@FS10000125:23:BPA73012-1407:1:1101:13770:1380 1:N:0:1
GGGTCGTAACTTCGTCGAGTACGCTCAACGTTTAAGATCGGAAGA
+
FFFFFFFFFFF:FFFFFFFFFFFFFFFFFFFFFFFFFFFFFFFFF
@FS10000125:23:BPA73012-1407:1:1101:14140:1380 1:N:0:1
GGGGGAAAACTTCGTCGAGTACGCTCAATCCCCCAGATCGGAAGA
+
FFFFFFFFFF::FFFFFFFFFFFFFFF:FFFFFFFFFFFFFFFFF
@FS10000125:23:BPA73012-1407:1:1101:14350:1380 1:N:0:1
GGGCCACAACTTCGTCGAGTACGCTCAAGATAAGAGATCGGAAGA
+
FFF:FFFFFF::FFFFFFFFFFFFFFFFFFFFFFFFFFFFFFFFF
@FS10000125:23:BPA73012-1407:1:1101:14490:1380 1:N:0:1
GGGGGCTAACTTCGTCGAGTACGCTCAAAGAAATAGATCGGAAGA
+
FFFFFFFFFF::FFFFFFFFFFFFFFF,FFFFFFFFFFFFFFFFF
@FS10000125:23:BPA73012-1407:1:1101:14600:1380 1:N:0:1
GGGGGAACTTCGTCGAGTACGCTCAAAGTATCAGATCGGAAGAGC
+
F:,F,FFFF:FF,:FFF::::,F:,F:FFFFFFF:F:FFFFF,::
@FS10000125:23:BPA73012-1407:1:1101:15180:1380 1:N:0:1
GGGACATACTTCGTCGAGTACGCTCAACTGATAAGATCGGAAGAG
+
FFFFFF,FF,:FFFF::FFFFFF:FF:::FFFFF:F:FF:FFFFF
@FS10000125:23:BPA73012-1407:1:1101:15360:1380 1:N:0:1
GGGAGCGAACTTCGTCGAGTACGCTCAACCGTGAAGATCGGAAGA
+
FFFFFFFFFF,FFFFFFFFFFFFFFFFFFFFFFFFFFFFFFFFFF
@FS10000125:23:BPA73012-1407:1:1101:15900:1380 1:N:0:1
GGGCTAAAACTTCGTCGAGTACGCTCAATGACTGAGATCGGAAGA
+
FFFFFFFFFF,,FFFFFFFFFFFFFFF:FFFFFFFFF:FFFF:FF
@FS10000125:23:BPA73012-1407:1:1101:16280:1380 1:N:0:1
GGGAGGTAACTTCGTCGAGTACGCTCAAATTAGCAGATCGGAAGA
+
FFFFFFFFFF:,FFFFFFFFFFFFFFF:FFFFFFFFFFFFFFFFF
@FS10000125:23:BPA73012-1407:1:1101:16440:1380 1:N:0:1
GGGCTTTATCTTCGTCGAGTACGCTCAATCCGAAAGATCGGAAGA
+
FFF:FFFFFF::FFFFFFFFFFFFFFFFFFFFFFFFFFFFFFFFF
@FS10000125:23:BPA73012-1407:1:1101:1040:1390 1:N:0:1
GGGCCATAACTTCGTCGAGTACGCTCAACTATGTAGATCGGAAGA
+
FFFFFFFFFFFFFFFFFFFFFFFFFFFFFFFFFFFFFFFFF:FFF
@FS10000125:23:BPA73012-1407:1:1101:1210:1390 1:N:0:1
GGGGGTCAACTTCGTCGAGTACGCTCATGTGAGTAGATCGGAAGA
+
FF:F,,F,FFFF,FF:FF:FF:,FF:,,FF:::F,,F,F:F:FFF
@FS10000125:23:BPA73012-1407:1:1101:1320:1390 1:N:0:1
GGGGATAAACTTCGTCGAGTACGCTCAACTATGCAGATCGGAAGA
+
FFFFF,FFFF:FFFFFFFFFFF:FFFFFFFFFFFFFFFFF::FFF
@FS10000125:23:BPA73012-1407:1:1101:1640:1390 1:N:0:1
GGGTATAAACTTCGTCGAGTACGCTCAACTCATGAGATCGGAAGA
+
FFFFFFFFFFFFFFFFFFFFFFFFFFFFFFFFFFFFFFFFFFFFF
@FS10000125:23:BPA73012-1407:1:1101:1650:1390 1:N:0:1
GGGGGGTAACTTCGTCGAGTACGCTCAAGGAAGTAGATCGGAAGA
+
FF,FFFFFFF::FFFFFFFFFFFFFFFFFFFFFFFFFFFFFFFFF
@FS10000125:23:BPA73012-1407:1:1101:1750:1390 1:N:0:1
GGGTACAAACTTCGTAGAGTACGCTCAAACGTTGAGATCGGAAGA
+
FF,FFFFFFF:,FFFFFFFFFFFFFFF:FFFFFFFFFFFFFFFFF
@FS10000125:23:BPA73012-1407:1:1101:2320:1390 1:N:0:1
GGGCAGAAACTTCGTCGAGTACGCTCAAATTTGAAGATCGGAAGA
+
FF::FFFFFF:,FFFFFFFFFFFFFFF:FFFFFFFFFFFFFFFFF
@FS10000125:23:BPA73012-1407:1:1101:2720:1390 1:N:0:1
GGGGACTAACTTCGTCGAGTACGCTCAAATTTACAGATCGGAAGA
+
F,,FFFF:FF:,FFFFFFFFFFFFFFFFFFFFFFFFFFFFFFFFF
@FS10000125:23:BPA73012-1407:1:1101:3900:1390 1:N:0:1
GGGGCAGAACTTCGTCGAGTACGCTCAACAAATGAGATCGGAAGA
+
FFFFFFFFFFFFFFFFFFFFFFFFFFFFFFFFFFFFFFFFFFFFF
@FS10000125:23:BPA73012-1407:1:1101:4100:1390 1:N:0:1
GGGATAGAACTTCGTCGAGTACGCTCAATGATAGAGATCGGAAGA
+
FFFF,FFFFF,:FFF:FFFFFFFFFFF,FFFFFFFFFFFFFF:FF
@FS10000125:23:BPA73012-1407:1:1101:4180:1390 1:N:0:1
GGGGTGCAACTTCGTCGAGTACGCTCAAATATCGAGATCGGAAGA
+
FFFFFFFFFF::FFFFFFFFFFFFFFFFFFFFFFFFFFFFFFFFF
@FS10000125:23:BPA73012-1407:1:1101:4970:1390 1:N:0:1
GGGACCCAACTTCGTCGAGTACGTTCAAGCGTGAAGATCGGAAGA
+
FFF:FFFFFF:,:FFFFFFFFFFFFFFFFFFFFFFFFFFFFFFFF
@FS10000125:23:BPA73012-1407:1:1101:5220:1390 1:N:0:1
GGGGAAAAACTTCGTCGAGTACGCTCAATGGAAAAGATCGGAAGA
+
FFFFFFF,FFFF,FF::FFFF:FFFF::F:,FF,FFF:FFFFFFF
@FS10000125:23:BPA73012-1407:1:1101:5830:1390 1:N:0:1
GGGGGACAACTTCGTCCAGTACGCTCAAGGAGAAAGATCGGAAGA
+
F,,F:FFFFF:,FFFFFFFFFFFFFFFFFFFFFFFFF:FFFFFFF
@FS10000125:23:BPA73012-1407:1:1101:6090:1390 1:N:0:1
GGGGTTGAACTTCGTCGAGTACGCTCAAGGTGGAAGATCGGAAGA
+
F,:FFFFFFF:,FFFFFFFFFFFFFFFFFFFFFFFFFFFFFFFFF
@FS10000125:23:BPA73012-1407:1:1101:6290:1390 1:N:0:1
GGGGCTAAACTTCGTCGAGTACGCTCAATACATTAGATCGGAAGA
+
FFFFFFFFFF:,FFFFFFFFFFFFFFF:FFFFFFFFFFFFFFFFF
@FS10000125:23:BPA73012-1407:1:1101:6370:1390 1:N:0:1
GGGATAAAACTTCGTCGAAGTACGCTCAATCCGCAAGATCGGAAG
+
F:,:FFFFFF:,FFFFFFFFFFFFF:FFFFFFFFFFFFFFFFFFF
@FS10000125:23:BPA73012-1407:1:1101:6490:1390 1:N:0:1
GGGTACAAACTTCGTCGAGTACGCTCAATCCGAGAGATCGGAAGA
+
F,,FFF,:FFFF:FF::FFFF,:FFF:FF:F:,FFFF,FFFFFFF
@FS10000125:23:BPA73012-1407:1:1101:7670:1390 1:N:0:1
GGGTCTTAACTTTCGTCGAGTACGCTCAATGTCAGAGATCGGAAG
+
FFFFF:FF:FF,::F,FF:,FFFFF,F,FFFFFFFF:FFF,FFFF
@FS10000125:23:BPA73012-1407:1:1101:8120:1390 1:N:0:1
GGGGATAAACTTCGTCGAGTACGCTCAAGGTTATAGATCGGAAGA
+
FFFFF:FFFF::FFFFFFFFFFFFFFFFFFFFFFFFFFFFFFFFF
@FS10000125:23:BPA73012-1407:1:1101:8270:1390 1:N:0:1
GGGGTGAAACTTCGTCGAGTACGCTCAACCTTCTAGATCGGAAGA
+
FF,FFFFFFF:FFFFFFFFFFFFFFFFFFFFFFFFFFFFFFFFFF
@FS10000125:23:BPA73012-1407:1:1101:9450:1390 1:N:0:1
GGGCGGTAACTTCTTCGAGTACGCTCAAAAGACAAGATCGGAAGA
+
FFF,FFFFFF:FF,FFFFFFFFFFFFF:FFFFFFFFFFFFFFFFF
@FS10000125:23:BPA73012-1407:1:1101:9960:1390 1:N:0:1
GGGCGCTAACTTCGTCGAGTACGCTCAAAGTGGGAGATCGGAAGA
+
FFF:FFFFFF::FFFFFFFFFFFFFFF:FFFFFFFFFFFFFFFFF
@FS10000125:23:BPA73012-1407:1:1101:10200:1390 1:N:0:1
GGGATATAACTTCGTCGAGTACGCTCAAATAGAAAGATCGGAAGA
+
FFFFFFFFFF,,FFFFFFFFFFFFFFF:FFFFFFFFFFFFFFFFF
@FS10000125:23:BPA73012-1407:1:1101:10270:1390 1:N:0:1
GGGGAATAACTTCGTCGAGTACGCTCAAAGGTTGAGATCGGAAGA
+
F,,FFFFFFF:,FFFFFFFFFFFFFFFFFFFFFFFFFFFFFFFFF
@FS10000125:23:BPA73012-1407:1:1101:10370:1390 1:N:0:1
GGGAGGAAACTTCGTCGAGTACGCTCAAGGACCCAGATCGGAAGA
+
FFFFFFFFFF::FFFFFFFFFFFFFFFFFFFFFFFFFFFFFFFFF
@FS10000125:23:BPA73012-1407:1:1101:10740:1390 1:N:0:1
GGGCTCAACTTCGTCGAGTACGCTCAAATGCATAGATCGGAAGAG
+
FFFFFFFFF:,FF:FFFF:FFFFFFF:,FFFFFFFF,FFF:FFFF
@FS10000125:23:BPA73012-1407:1:1101:11050:1390 1:N:0:1
GGGGCTAAACTTCGTCGAGTACGCTCAACTGAGAAGATCGGAAGA
+
F::FFFFFFF::FFFFFFFFFFFFFFFFFFFFFFFFFFFFFFFFF
@FS10000125:23:BPA73012-1407:1:1101:11560:1390 1:N:0:1
GGGGTTGAACTTCGTCGAGTACGCTCAAGCAACTAGATCGGAAGA
+
F:,FFFFFFF,,FFFFFFFFFFFFFFFFFFFFFFFFFFFFFFFFF
@FS10000125:23:BPA73012-1407:1:1101:11740:1390 1:N:0:1
GGGACCCAACTTCGTCGAGTACGCTCAACAAGACAGATCGGAAGA
+
FFFFFFFFFF,:FFFFFFFFFFFFFFFFF,FFFFFFFFFFFF:FF
@FS10000125:23:BPA73012-1407:1:1101:12550:1390 1:N:0:1
GATGTCAAACTTCGTCGAGTACGCTCAAGATCCTAGATCGGAAGA
+
,,F:FFFFFFFFFFFFFFFFFFFFFFFFFFFFFFFFFFFFF:FF:
@FS10000125:23:BPA73012-1407:1:1101:12810:1390 1:N:0:1
GGGGGGTAACTTTGTCGAGTACGCTCAACGGTTCAGATCGGAAGA
+
F:,FFFFFFF:::FFFFFFFFFFFFFFFFFFFFFFFFFFFFFFFF
@FS10000125:23:BPA73012-1407:1:1101:13900:1390 1:N:0:1
GGGTGAACTTCGTCGAGTACGCTCAAGGAACAAGATCGGAAGAGC
+
FFF:FFFFFFFF:FFFF:FFFF,FFFFFFFFFFFF::FFFFFFF,
@FS10000125:23:BPA73012-1407:1:1101:14180:1390 1:N:0:1
GGGGTCAAACTTCGTCGAGTACGCTCAATTTAGTAGATCGGAAGA
+
FFFFFFFFFF::FFFFFFFFFFFFFFF:FFFFFFFFFFFFFFFFF
@FS10000125:23:BPA73012-1407:1:1101:14450:1390 1:N:0:1
GGGAGGAAACTTCGTCGAGTACGCTCAAAAAATTAGATCGGAAGA
+
FFFFFFFFFF::FFFFFFFFFFFFFFF:FFFFFFFFFFFFFFFFF
@FS10000125:23:BPA73012-1407:1:1101:14740:1390 1:N:0:1
GGGTAAGAACTTCGTCGAGTACGCTCAAGGGTGTAGATCGGAAGA
+
FFF:FFFFFF::FFFFFFFFFFFFFFFFFFFFFFFFFFFFFFFFF
@FS10000125:23:BPA73012-1407:1:1101:15020:1390 1:N:0:1
GGGACTCAACTTCGTCGAGTACGCTCAATTGAGGAGATCGGAAGA
+
FFF:FFFFFF,,FFFFFFFFFFFFFFF,FFFFFFFFF,FFFFFFF
@FS10000125:23:BPA73012-1407:1:1101:15210:1390 1:N:0:1
GGGTCGGAACTTCGTCGAGTACGCTCAAAAGGAAAGATCGGAAGA
+
FFFFFFF:FFFFF:F::FFFFF:FFF:FF,F:,F,FF,F:FFFFF
@FS10000125:23:BPA73012-1407:1:1101:15380:1390 1:N:0:1
GGGGCATAACTTCGTCGAGTACGCTCAATACTAAAGATCGGAAGA
+
FFFFFFFFFF,:FFFFFFFFFFFFFFF:FFFFFFFFFFFFFFFFF
@FS10000125:23:BPA73012-1407:1:1101:15650:1390 1:N:0:1
GGGGGTTAACTTCGTCGAGTACGCTCAATCCGGCAGATCGGAAGA
+
FFFFFFFFFF::FFFFFFFFFFFFFFFFFFFFFFFFFFFFFFFFF
@FS10000125:23:BPA73012-1407:1:1101:15720:1390 1:N:0:1
GGGGTTCAACTTCGTCGAGTACGCTCAAACAGTAAGATCGGAAGA
+
FFFFFFFFFF,:FFFFFFFFFFFFFFFFFFFFFFFFFFFFFFFFF
@FS10000125:23:BPA73012-1407:1:1101:16280:1390 1:N:0:1
GGGGGGTAACTTCGTCGAGTACGCTCAAAAAAGTAGATCGGAAGA
+
FFFFFFFFFF::FFFFFFFFFFFFFFF:FFFFFFFFFFFFFFFFF
@FS10000125:23:BPA73012-1407:1:1101:1810:1400 1:N:0:1
GGGGGGAAACTTCGTCGAGTACGCTCAATAAATGAGATCGGAAGA
+
FFFFFFFFFFF,FFFFFFFFFFFFFFFFFFFFFFFFFFFFFFFFF
@FS10000125:23:BPA73012-1407:1:1101:1820:1400 1:N:0:1
GGGCTGTAACTTCGTCGAGTACGCTCAAAAATCCAGATCGGAAGA
+
FFF:,,FFFFF:FFFFFFFFFFFFFFFFFFFFFFFFF,FFFFFFF
@FS10000125:23:BPA73012-1407:1:1101:2470:1400 1:N:0:1
GGGATGGAACTTCGTCGAGTACGCTCAATGAAACAGATCGGAAGA
+
FFFFFFFFFF,,FFFFFFFFFFFFFFF,FFFFFFFFFFFFFFFFF
@FS10000125:23:BPA73012-1407:1:1101:2500:1400 1:N:0:1
GGGTTACATCTTCGTCGAGTACGCTCAACAAACTAGATCGGAAGA
+
FFF,FFFFFF,,:FFFFFFFFFFFFFF:FFFFFFFFFFFFFFFFF
@FS10000125:23:BPA73012-1407:1:1101:2600:1400 1:N:0:1
GGGGCCAAACTTCGTCGAGTACGCTCAAGTTGGCAGATCGGAAGA
+
F::FFFFFFF:,FFFFFFFFFFFFFFFFFFFFFFFFFFFFFFFFF
@FS10000125:23:BPA73012-1407:1:1101:2720:1400 1:N:0:1
GGCCAGAATCTTCGTCGAGTACGCTCAAATTAACAGATCGGAAGA
+
F:,,FFFFFFF:FFFFFFFFFFFFFFF:FFFFFFFFFFF:F:FFF
@FS10000125:23:BPA73012-1407:1:1101:3010:1400 1:N:0:1
GGGGCTTAACTTCGTCGAGTACGCTCAATTCTCGAGATCGGAAGA
+
FFFFFFFFFF:::FFFFFFFFFFFFFF,FFFFFFFFFFFFFFFFF
@FS10000125:23:BPA73012-1407:1:1101:3320:1400 1:N:0:1
GGGCTAAACTTCGTCGAGTACGCTCAATTTGAAAGATCGGAAGAG
+
FFF:FFFFFF:FF:FFFF:FFFFFFF:,FFFFFFFF,FFF:FFFF
@FS10000125:23:BPA73012-1407:1:1101:3440:1400 1:N:0:1
GGGGGCAAACTTCGTCGAGTACGCTCAAACAGAAAGATCGGAAGA
+
F:,F,,FFFFFFFFFFFFFFFFFFFFFF:F,FF:FFFFFFFFFFF
@FS10000125:23:BPA73012-1407:1:1101:3780:1400 1:N:0:1
GGGGTGCAACTTCTTGTCGAGTACGCTCAATTTAACAGATCGGAA
+
FFFFFFFFFF:,:,FFF:FFFF:FF:F:FFFFFFF,FFFF,FFFF
@FS10000125:23:BPA73012-1407:1:1101:3980:1400 1:N:0:1
GGGGACAAACTTCGTCGAGTACGCTCAAGGTGAAAGATCGGAAGA
+
FFFFFFFFFF:,FFFFFFFFFFFFFFF:FFFFFFFFFFFFFFFFF
@FS10000125:23:BPA73012-1407:1:1101:4100:1400 1:N:0:1
GGGTTAGAACTTCGTCGAGTACGCTCAATGACCGAGATCGGAAGA
+
FFFFFFFFFF,:FFFFFFFFFFFFFFF,FFFFFFFFFFFFFFFFF
@FS10000125:23:BPA73012-1407:1:1101:4560:1400 1:N:0:1
GGGGTGCAACTTCGTCGAGTACGCTCAATCTGGGAGATCGGAAGA
+
F:,FFFFFFF:,FFFFFFFFFFFFFFF:FFFFFFFFFFFFFFFFF
@FS10000125:23:BPA73012-1407:1:1101:4590:1400 1:N:0:1
GGGAAGAAACTTCGTCGAGTACGCTCAATGTTGGAGATCGGAAGA
+
F::FFFFFFF::FFFFFFFFFFFFFFF:FFFFFFFFFFFFFFFFF
@FS10000125:23:BPA73012-1407:1:1101:4640:1400 1:N:0:1
GGGGTCTAACTTCGTCGAGTACGCTCAATTTTCGAGATCGGAAGA
+
FFF,F,,FFFF:FFFFFFFFFFFFFFF:F:F:F,FFF:FFFFFFF
@FS10000125:23:BPA73012-1407:1:1101:6480:1400 1:N:0:1
GGGGGGCAACTTCGTCGAGTACGCTCAATATTTTAGATCGGAAGA
+
FFFFFFFFFF:,FFFFFFFFFFFFFFF:FFFFFFFFFFFFFFFFF
@FS10000125:23:BPA73012-1407:1:1101:6660:1400 1:N:0:1
GGGGGAACTTCGTCGAGTACGCTCAAAACATTAGATCGGAAGAGC
+
FFFFFFFFFFFF,FFFF:FFFF,FFFF:FF:FFFF:,FFFFFFF:
@FS10000125:23:BPA73012-1407:1:1101:7370:1400 1:N:0:1
GGGATCAAACTTCATCGTGTACACTCACTTACGTACATCGCAAGA
+
FFF:F,FFF:,,:,:,,,F,F,,FFF:,FF,F,FF,F::,:F::F
@FS10000125:23:BPA73012-1407:1:1101:8160:1400 1:N:0:1
GGGTCAGAACTTCGTCGAGTACGCTCAAAACGACAGATCGGAAGA
+
FFFF:F:FFFFFFFFFFFFFFFFFFFFFFFF:FFFFFFFFFFFFF
@FS10000125:23:BPA73012-1407:1:1101:8320:1400 1:N:0:1
GGGGTGTAACTTCGTCGAGTACGCTCAACCTATGAGATCGGAAGA
+
FFFFF,,FFFFFFFFFFFFFFFFFFFFFFFFFF:FFFFFFFFFFF
@FS10000125:23:BPA73012-1407:1:1101:8550:1400 1:N:0:1
GGGGTGGAACTTCGTCGAGTACGCTCAATCCATGAGATCGGAAGA
+
F:,FFFFFFF::FFFFFFFFFFFFFFF:FFFFFFFFFFFFFFFFF
@FS10000125:23:BPA73012-1407:1:1101:9020:1400 1:N:0:1
GGGATACAACTTCGTCGAGTACGCTCAAACGTGCAGATCGGAAGA
+
FFFFF:FFFFF:FFFFFFFFFFFFFFFFFFFF:FFFFFFFFFFFF
@FS10000125:23:BPA73012-1407:1:1101:9420:1400 1:N:0:1
GGGTCCTAACTTCGTCGAGTACGCTCAAACATATAGATCGGAAGA
+
FFF:FFFFFFFFFFFFFFFFFFFFFFFFFFFFFFFFF:FFFFFFF
@FS10000125:23:BPA73012-1407:1:1101:9600:1400 1:N:0:1
GGGCGAGAACTTCGTCGAGTACGCTCAAAAATCGAGATCGGAAGA
+
FFF:FFFFFF::FFFFFFFFFFFFFFF:FFFFFFFFFFFFFFFFF
@FS10000125:23:BPA73012-1407:1:1101:10260:1400 1:N:0:1
GGGTGTTAACTTCGTCGAGTACGCTCAAAAGTGTAGATCGGAAGA
+
FFF:FFFFFF::FFFFFFFFFFFFFFF:FFFFFFFFFFFFFFFFF
@FS10000125:23:BPA73012-1407:1:1101:10710:1400 1:N:0:1
GGGTGAAAACTTCGTCGAGTACGCTCAAACTATAAGATCGGAAGA
+
F,,FFFFFFF::FFFFFFFFFFFFFFFFFFFFFFFFFFFFFFFFF
@FS10000125:23:BPA73012-1407:1:1101:11340:1400 1:N:0:1
GGGCTCGAACTTCGTCGAGTACGCTCAAAGTAATAGATCGGAAGA
+
FFFFFF,FFF::FFFFFFFFF:FFFFFFFFFFFFFFF,FFFFFFF
@FS10000125:23:BPA73012-1407:1:1101:11670:1400 1:N:0:1
GATACTAAACTTCGTCGAGTACGCTCAATTCAATAGATCGGAAGA
+
,,:,:F::FFF:::FFF::FF:,FFFFFFFFFFFF:FFF:::,:,
@FS10000125:23:BPA73012-1407:1:1101:12130:1400 1:N:0:1
GGGCAGCAACTTCGTCGAGTACGCTCAAGATTTGAGATCGGAAGA
+
:,,,FFFFFF:,FFFFFFFFFFFFFFFFFFFFFFFFFFFFFFFFF
@FS10000125:23:BPA73012-1407:1:1101:13860:1400 1:N:0:1
GGGGATCCTTCGTCGAGTACGCTCAAGTATTGAGATCGGAAGAGC
+
FFFFFF,:,,FF,:F,,:FFF,FF,F:FF:F,,FFF:::,FFF::
@FS10000125:23:BPA73012-1407:1:1101:15180:1400 1:N:0:1
GGGCTGGAACTTCGTCGAGTACGCTCAACCATGTAGATCGGAAGA
+
FFFFF,:FFF:FFFFFFFFFFFFFFFFFF:FFFFFFFFFFFFFFF
@FS10000125:23:BPA73012-1407:1:1101:15680:1400 1:N:0:1
GGGGGGGAACTTCGTCGAGTACGCTCAAACGGTTAGATCGGAAGA
+
FFFFFFFFFF:FFFFFFFFFFFFFFFFFFFFFFFFFFFFFFFFFF
@FS10000125:23:BPA73012-1407:1:1101:15820:1400 1:N:0:1
GGGGGGTAACTTCGTCGAGTACGCTCAAGGATTCAGATCGGAAGA
+
FFFFFFFFFF::FFFFFFFFFFFFFFFFFFFFFFFFFFFFFFFFF
@FS10000125:23:BPA73012-1407:1:1101:15940:1400 1:N:0:1
GGGGTAGAACTTCGTCGAGTACGCTCAAAGTAGAAGATCGGAAGA
+
FFFFFFFFFF,:FFFFFFFFFFFFFFF:FFFFFFFFFFFFFF:FF
@FS10000125:23:BPA73012-1407:1:1101:1230:1410 1:N:0:1
GGGAAGCAACTTCGTCGAGTACGCTCAAACGAGTAGATCGGAAGA
+
FFFFFFFFFF:FFFFFFFFFFFFFFFFFFFFFFFF:F:FFF,F,F
@FS10000125:23:BPA73012-1407:1:1101:2250:1410 1:N:0:1
GGGGCAACTTCGTCGAGTACGCTCAAGAGTCGAGATCGGAAGAGC
+
FFFFFFFFFFFF,FFFF:FFFF:FFFFFFFFFFFF:,FFFFFFF,
@FS10000125:23:BPA73012-1407:1:1101:2410:1410 1:N:0:1
GGGCAAGAACTTCGTCGAGTACGCTCAACTGTGCAGATCGGAAGA
+
F::FFFFFFF,:FFFFFFFFFFFFFFFFFFFFFFFFFFFFFFFFF
@FS10000125:23:BPA73012-1407:1:1101:3110:1410 1:N:0:1
GATGGTTAACTTCGTCGAGTACGCTCAATTATCAAGATCGGAAGA
+
F,FF,:FFFFFFFFFFFFFFFFFFFFF:FFFFFFFFFFFFF,FFF
@FS10000125:23:BPA73012-1407:1:1101:3390:1410 1:N:0:1
GGGCCAACAACTTCGTCGAGTACGCTCAAAAAACTAGATCGGAAG
+
F,,,FFFFFF:,:FF:FFFFFFFFF,FFFFFFFFFFFFFFFFFFF
@FS10000125:23:BPA73012-1407:1:1101:3520:1410 1:N:0:1
GGGATTCAACTTCGTCGAGTACGCTCAAGAGACAAGATCGGAAGA
+
FFFFFFFFFF,,:FFFFFFFFFFFFFFFFFFFFFFFFFFFFFFFF
@FS10000125:23:BPA73012-1407:1:1101:3690:1410 1:N:0:1
GGGCGTTAACTTCGTCGAGTACGCTCAAGTATGCAGATCGGAAGA
+
FFFF,,FFFFFFFFFFFFFFFFFFFFFFF::F,FFFFFFFFFFFF
@FS10000125:23:BPA73012-1407:1:1101:3890:1410 1:N:0:1
GGGAAGTAACTTCGTCGAGTACGCTCAAAAGGAAAGATCGGAAGA
+
FFF:FFFFFF::FFFFFFFFFFFFFFF:FFFFFFFFFFFFFFFFF
@FS10000125:23:BPA73012-1407:1:1101:4210:1410 1:N:0:1
GGGAGCGAACTTCGTCGAGTACGCTCAACGGACCAGATCGGAAGA
+
FFFFFFFFFF::FFFFFFFFFFFFFFFFFFFFFFFFFFFFFFFFF
@FS10000125:23:BPA73012-1407:1:1101:4250:1410 1:N:0:1
GGGGAATAACTTCGTCGAGTACGCTCAGTGATTTAGATCGGAAGA
+
FFFFFFFFFF,,FFF:F,F:FF,FFFF,FFFFFF:FF,FF,F:FF
@FS10000125:23:BPA73012-1407:1:1101:5340:1410 1:N:0:1
GGGTCGAAACTTCGTCGAGTACGCTCAAGAAAGGAGATCGGAAGA
+
FFF,FFFFFF::FFFFFFFFFFFFFFFFFFFFFFFFFFFFFFFFF
@FS10000125:23:BPA73012-1407:1:1101:5420:1410 1:N:0:1
GGGGAATAACTTCGTCGAGTACGCTCAAGAACTTAGATCGGAAGA
+
FFFFFFFFFF:::FFFFFFFFFFFFFFFFFFFFFFFF:FFFFFFF
@FS10000125:23:BPA73012-1407:1:1101:6350:1410 1:N:0:1
GGGGCACAACTTCGTCGAGTACGCTCAAGGGCCGAGATCGGAAGA
+
F,,FFFFFFF,,FFFFFFFFFFFFFFFFFFFFFFFFFFFFFFFFF
@FS10000125:23:BPA73012-1407:1:1101:6480:1410 1:N:0:1
GGACTTAAACTACGTCGAGTACGCTCAAAGATGTAGTTCGGATGA
+
F:,:FFFFFF:,,FF,FFFFFF,FF:F::F,F,FF:,FF,,,,FF
@FS10000125:23:BPA73012-1407:1:1101:6540:1410 1:N:0:1
GGGGTTGAACTTCGTCGAGTACGCTCAAGCCCACAGATCGGAAGA
+
FFFFFFFFFF,,FFFFFFFFFFFFFFFFFFFFFFFFFFFFFFFFF
@FS10000125:23:BPA73012-1407:1:1101:7430:1410 1:N:0:1
GGGGCACAACTTCGTCGAGTACGCTCAAAGCGAAAGATCGGAAGA
+
F::FFFFFFF,,FFFFFFFFFFFFFFF:FFFFFFFFFFFFFFFFF
@FS10000125:23:BPA73012-1407:1:1101:7680:1410 1:N:0:1
GGGCGAAAACTTCGTCGAGTACGCTCAATAAGCAAGATCGGAAGA
+
FFF:FFFFFF::FFFFFFFFFFFFFFF:FFFFFFFFFFFFFFFFF
@FS10000125:23:BPA73012-1407:1:1101:7920:1410 1:N:0:1
GGGGTATAACTTCGTCGAGTACGCTCAATTTAAAAGATCGGAAGA
+
FFFFFFFFFF::FFFFFFFFFFFFFFF:FFFFFFFFFFFFFFFFF
@FS10000125:23:BPA73012-1407:1:1101:8020:1410 1:N:0:1
GGGGCACAACTTCGTCGAGTACGCTCAAAGAGTTAGATCGGAAGA
+
FFFF,,FFFFF:FFFFFFFFFFFFFFFFF,,:,FFFFFFFFFFFF
@FS10000125:23:BPA73012-1407:1:1101:8110:1410 1:N:0:1
GGGAAGTAACTTCGTCGAGTACGCTCAAGGCCAAAGTCGGAAGAG
+
FFF:FFFFFF::FFFFFFFFFFFFFFFFFFFFFFFF,:FF,FFFF
@FS10000125:23:BPA73012-1407:1:1101:8620:1410 1:N:0:1
GGGCGTAAACTTCGTCGAGTACGCTCAATGGGATAGATCGGAAGA
+
FFFFFFFFFF,:FFFFFFFFFFFFFFF:FFFFFFFFFFFFFFFFF
@FS10000125:23:BPA73012-1407:1:1101:8960:1410 1:N:0:1
GGGATTTAACTTCGTCGAGTACGCTCAAAAGGTCAGATCGGAAGA
+
FFFFFF,FFF::FFFFFFFFFFFFFFF:,F,:,FFFFFFFFFFFF
@FS10000125:23:BPA73012-1407:1:1101:9800:1410 1:N:0:1
GGGAACTAACTTCGTCGAGTACGCTCAAAGATTCAGATCGGAAGA
+
FFFFFF,FFFFFFFFFFFFFFFFFFFFFF,F:FFFFFFFFFFFFF
@FS10000125:23:BPA73012-1407:1:1101:10000:1410 1:N:0:1
GGGGGACAACTTCGTCGAGTACGCTCAAGATTGGAGACCGGAAGA
+
FFFFFFFF,F,,:FFFFFFF:FFFF:F,,FFFFFF:F:FFFF,F,
@FS10000125:23:BPA73012-1407:1:1101:10770:1410 1:N:0:1
GGGCTGTAACTTCGTCGAGTACGCTCAAGGTTAAAGATCGGAAGA
+
FFF:FFFFFF:,FFFFFFFFFFFFFFFFFFFFFFFFFFFFFFFFF
@FS10000125:23:BPA73012-1407:1:1101:10920:1410 1:N:0:1
GGGTGCCATCTTCGTCGAGTACGCTCAATAAGAAAGATCGGAAGA
+
FFFFFFFFFF,,FFFFFFFFFFFFFFF,FFFFFFFFFFFFFFFFF
@FS10000125:23:BPA73012-1407:1:1101:11090:1410 1:N:0:1
GGGGGTTAACTTCGTCGAGTACGCTCAATATAGAAGATCGGAAGA
+
FF:FFFFFFF:,FFFFFFFFFFFFFFF:FFFFFFFFFFFFFFFFF
@FS10000125:23:BPA73012-1407:1:1101:11240:1410 1:N:0:1
GGGCGTCAACTTCGTCGAGTACGCTCAAACGTGGAGATCGGAAGA
+
FF,:FFFFFF,,FFFFFFFFFFFFFFFFFFFFFFFFFFFFFFFFF
@FS10000125:23:BPA73012-1407:1:1101:11570:1410 1:N:0:1
GGGGGTAACTTCGTCGAGTACGCTCGATGTTCAAGATCGGAAGAG
+
F::FFFFFFF,FF,FFFF:FFFFFFFF,FFFFFFFF,FFF:FFFF
@FS10000125:23:BPA73012-1407:1:1101:12150:1410 1:N:0:1
GGGGGGTAACTTCGTCGAGTACGCTCAAGTAATGAGATCGGAAGA
+
F,,FFFFFFF,,FFFFF:FFFF:FFFF:FFFFFFF:FFFF:,::,
@FS10000125:23:BPA73012-1407:1:1101:12430:1410 1:N:0:1
GGGTGCTAACTTCGTCGAGTACGCTCAAGAAAAGAGATCGGAAGA
+
F:,:FFFFFF,,FFFFFFFFFFFFFFF:FFFFFFFFFFFFFFFFF
@FS10000125:23:BPA73012-1407:1:1101:13150:1410 1:N:0:1
GGATGACAACTTCGTCGAGTACGCTCAAAGTAATAGATCGGAAGA
+
:,,,FFFFFF::FFFFFFFFFFFFFFF:FFFFFFFFFFFFFFFFF
@FS10000125:23:BPA73012-1407:1:1101:13200:1410 1:N:0:1
GGGGTTGAACTTCGTCGAGTACGCTCAAGATTATAGATCGGAAGA
+
FF:FFF,FFFF:FFFFFFFFFFFFFFFFFF,FF:FFFFFFFFFFF
@FS10000125:23:BPA73012-1407:1:1101:13490:1410 1:N:0:1
GGGGGTTAACTTCGTCGAGTACGCTCAACCCATAAGATCGGAAGA
+
FFF:,,FFFFFFFFFFFFFFFFFFFFFFF,FF:FFFFFFFFFFFF
@FS10000125:23:BPA73012-1407:1:1101:13970:1410 1:N:0:1
GGGGCAAGAACTTCGTCGAGTACGCTCAAAAAAAAAGATCGGAAG
+
FFFFFFFFFFF:FFFFFFF,FFFFF:FFFFF:FFFFFFFFFFFF:
@FS10000125:23:BPA73012-1407:1:1101:14120:1410 1:N:0:1
GGGATAAACTTCGTCGAGTACGCTCAATAAAGAAGATCGGAAGAG
+
FFFFFFFFFF,FF:FFFF:FFFFFFF:,FFFFFFFF:FFF:FFFF
@FS10000125:23:BPA73012-1407:1:1101:15000:1410 1:N:0:1
GGGTGGAAACTTCGTCGAGTACGCTCAAAACAAAAGATCGGAAGA
+
FFFFFFFFFF::FFFFFFFFFFFFFFF:FFFFFFFFFFFFF:FFF
@FS10000125:23:BPA73012-1407:1:1101:15280:1410 1:N:0:1
GGGGGCGAACTTCGTCGAGTACGCTCAATAGTGTAGATCGGAAGA
+
FFFFFFFFFF::FFFFFFFFFFFFFFF:FFFFFFFFFFFFFFFFF
@FS10000125:23:BPA73012-1407:1:1101:15600:1410 1:N:0:1
GGGGTCGTAACTTCGTCGAGTACGCTCAAAGTGTGAGATCGGAAG
+
FFFF:FFFFFF:,FF,FFFFFFFFF,FFFFFFFFFFFFFFFFFFF
@FS10000125:23:BPA73012-1407:1:1101:15970:1410 1:N:0:1
GGGCACCAACTTCGTCGAGTACGCTCAAAACTTAAGATCGGAAGA
+
FFFF:FF,FF:,FFFFFFFFFFFFFFFFFFFFFFFFF,FFFFFFF
@FS10000125:23:BPA73012-1407:1:1101:16050:1410 1:N:0:1
GGGCGTCAACTTCGTCGAGTACGCTCAATTTCAAAGATCGGAAGA
+
FF:F,FFFFF::FFFFFFFFFFFFFFFFFFF::FFFFFFFFFFFF
@FS10000125:23:BPA73012-1407:1:1101:16300:1410 1:N:0:1
GGGCTTTAACTTCGTCGAGTACGCTCAACATCAAAGATCGGAAGA
+
FFFFFFFFFF:FFFFFFFFFFFFFFFFFFFFFFFFFF,FFFFFFF
@FS10000125:23:BPA73012-1407:1:1101:16470:1410 1:N:0:1
GGGGCACAACTTCGTCGAGTACGCTCAACTCAAAAGATCGGAAGA
+
FF:FFFFFFF:FFFFFFFFFFFFFFFFFFFFFFFFFFFFFFFFFF
@FS10000125:23:BPA73012-1407:1:1101:1890:1420 1:N:0:1
GGGTAACAACTTCGTCGAGTACGCTCAAAGATAGAGATCGGAAGA
+
FFFFFFFFFFF,FFFFFFFFFFFFFFF:FFFFFFFFFFFFFFFFF
@FS10000125:23:BPA73012-1407:1:1101:2130:1420 1:N:0:1
GGGCTTTAACTTCGTCGAGTACGCTCAAATTGGGAGATCGGAAGA
+
FF:FFFFFFFF,FFFFFFFFFFFFFFF,FFFFFFFFFFFFFFFFF
@FS10000125:23:BPA73012-1407:1:1101:2450:1420 1:N:0:1
GGGGGATAACTTCGTCGAGTACGCTCAAGTAAAGAGATCGGAAGA
+
FFFFFFFFFF,,FFFFFFFFFFFFFFFFFFFFFFFFFFFFFFFFF
@FS10000125:23:BPA73012-1407:1:1101:2690:1420 1:N:0:1
GGGCAAACTTCGTCGAGTACGCTCAATGATTTAGATCGGAAGAGC
+
FFFFFFFFFF:F,FFFF:FFFF,FF,FFF:FFFFF:,FFFFFFF,
@FS10000125:23:BPA73012-1407:1:1101:2950:1420 1:N:0:1
GGGGGTAAACCTCGTCGAGTACGCTCAAGTCTAGAGATCGGAAGA
+
F:,F,FFFFF:F:FFFFFFFFFFFFFFFFFFFFFFFFFFFFFFFF
@FS10000125:23:BPA73012-1407:1:1101:2960:1420 1:N:0:1
GGGGGAAAACTTCGTCGAGTACGCTCAATGGAGTAGATCGGAAGA
+
FF:FFFFFFF:::FFFFFFFFFFFFFF:FFFFFFFFFFFFFFFFF
@FS10000125:23:BPA73012-1407:1:1101:3130:1420 1:N:0:1
GGGGACAAACTTCGTCGAGTACGCTCAATAATCTAGATCGGAAGA
+
FFFFFFFFFF:::FF:FFFFFFFFFFF,FFFFFFFFFFFFFFFFF
@FS10000125:23:BPA73012-1407:1:1101:3390:1420 1:N:0:1
GGGGTGAAACTTCGTCGAGTACGCTCAAATAACGAGATCGGAAGA
+
F,,FFFFFFF::FFFFFFFFFFFFFFFFFFFFFFFFFFFFFFFFF
@FS10000125:23:BPA73012-1407:1:1101:3470:1420 1:N:0:1
GGCGCAAACTTCGTCGAGTACGCTCAATAGTACAGATCGGAAGAG
+
F,,FFFFFFF,FF:FFFF:FFFFFFF:,FFFFFFFF,FFF:FFFF
@FS10000125:23:BPA73012-1407:1:1101:3520:1420 1:N:0:1
GGGCTTTAACTTCGTCGAGTACGCTCAATATAATAGATCGGAAGA
+
FFF,:F:F:FFFFFFFFFFFFFFFFFF:FF,:FFFFFFFFFFFFF
@FS10000125:23:BPA73012-1407:1:1101:3660:1420 1:N:0:1
GGGGAATAACTTCGTCGAGTACGCTCAATGAGACAGATCGGAAGA
+
FFFFFFFFFF::FFFFFFFFFFFFFFF,FFFFFFFFFFFFFFFFF
@FS10000125:23:BPA73012-1407:1:1101:4440:1420 1:N:0:1
GGGTGCAAACTTCGTCGAGTACGCTCAATGGCCAAGATCGGAAGA
+
FFFFFFFFFFF,FFFFFFFFFFFFFFF:FFFFFFFFFFFFFFFFF
@FS10000125:23:BPA73012-1407:1:1101:5250:1420 1:N:0:1
GGGCTTCGTCGAGTACGCTCAACTAATGAGATCGGAAGAGCACAC
+
FFF:FFFFFFFFFFFFF:FF:FFFFFFFFFFFFFFFFFFF,F,F,
@FS10000125:23:BPA73012-1407:1:1101:5600:1420 1:N:0:1
GGGGGGGAACTTCGTCGAGTACGCTCAACCCAGTAGATCGGAAGA
+
FFFFFFFFFFF:FFFFFFFFFFFFFFFFFFFFFFFFFFFFFFFFF
@FS10000125:23:BPA73012-1407:1:1101:5780:1420 1:N:0:1
GGGCATGAACTTCGTCGAGTACGCTCAACGTAAAAGATCGGAAGA
+
FFFFFFFFFF:::FFFFFFFFFFFFFF:FFFFFFFFFFFFFF:FF
@FS10000125:23:BPA73012-1407:1:1101:6400:1420 1:N:0:1
GGGGGCCAACTTCGTCGAGTACGCTCAAAGTAATAGATCGGAAGA
+
FFFFFFFFFF::FFFFFFFFFFFFFFF:FFFFFFFFFFFFFFFFF
@FS10000125:23:BPA73012-1407:1:1101:7340:1420 1:N:0:1
GGGGTTCAACTTCGTCGAGTACGCTCAATGATACAGATCGGAAGA
+
FFF,,F,FFFFFFFFFFFFFFFFFFFF,,FF,F:FFFFFFFFFFF
@FS10000125:23:BPA73012-1407:1:1101:7420:1420 1:N:0:1
GGGAACTTCGTCGAGTACGCTCAAAACCTTAGATCGGAAGAGCAC
+
FFF:FFFFFF,FF:F:F,FFFF:FFFF::FFFFFFFFFFF:F,F:
@FS10000125:23:BPA73012-1407:1:1101:7520:1420 1:N:0:1
GGGGGTGAACTACGTCGAGTACGCTCAATCACTAAGATCGGAAGA
+
FFFFFFFFFFF:FFFFFFFFFFFFFFF:FFFFFFFFFFFFFFFFF
@FS10000125:23:BPA73012-1407:1:1101:8030:1420 1:N:0:1
GGGTGTCAACTTCGTCGAGTACGCTCAAAAGACAAGATCGGAAGA
+
FFF:FFFFFF::FFFFFFFFFFFFFFF:FFFFFFFFFFFFFFFFF
@FS10000125:23:BPA73012-1407:1:1101:8410:1420 1:N:0:1
GGGGTAGGAACTTCGTCGAGTACGCTCAAACTCACAGATCGGAAG
+
FFFFFFFFFFF,:FF:FFFFFFFFF,FFFFFFFFFFFFFFFFFFF
@FS10000125:23:BPA73012-1407:1:1101:8570:1420 1:N:0:1
GGGGGGAAACTTCGTCGAGTACGCTCAAGGGGTAAGATCGGAAGA
+
FF:FFFFFFF::FFFFFFFFFFFFFFFFFFFFFFFFFFFFFFFFF
@FS10000125:23:BPA73012-1407:1:1101:8730:1420 1:N:0:1
GGGCTCCAACTTCGTCGAGTACGCTCAATACATGAGATCGGAAGA
+
FFF:FFFFFF,,FFFFFFFFFFFFFFF,FFFFFFFFFFFFFFFFF
@FS10000125:23:BPA73012-1407:1:1101:8800:1420 1:N:0:1
GGGGCTTAACTTCGTCGAGTACGCTCAACAACGGAGATCGGAAGA
+
FFFFFFFFFF::FFFFFFFFFFFFFFFFFFFFFFFFFFFFFFFFF
@FS10000125:23:BPA73012-1407:1:1101:8820:1420 1:N:0:1
GGGCTGGAACTTCGTCGAGTACGCTCAACCGGAGAGATCGGAAGA
+
FFFFFFFFFFF:FFFFFFFFFFFFFFFFFFFFFFFFFFFFFFFFF
@FS10000125:23:BPA73012-1407:1:1101:8930:1420 1:N:0:1
GGGCTGGAACTTCGTCGAGTACGCTCAACTTTGGAGATCGGAAGA
+
FFFFFFFFFF:FFFFFFFFFFFFFFFFFFFFFFFFFFFFFFFFFF
@FS10000125:23:BPA73012-1407:1:1101:9650:1420 1:N:0:1
GGGACTAAACTTCGTCGAGTACGCTCAAAATAAGAGATCGGAAGA
+
FFFFFFFFFF:::FFFFFFFFFFFFFFFFFFFFFFFFFFFFF:FF
@FS10000125:23:BPA73012-1407:1:1101:9850:1420 1:N:0:1
GGGTCCAAACTTCGTCGAGTACGCTCAATCTGGCAGATCGGAAGA
+
FFFFFFFFFF::FFFFFFFFFFFFFFF,FFFFFFFFFFFFFFFFF
@FS10000125:23:BPA73012-1407:1:1101:9980:1420 1:N:0:1
GGGCAGTAACTTCGTCGAGTACGCTCAAAATTATAGATCGGAAGA
+
FFFFFFFFFF,,FFF:FFFFFFFFFFF,FFFFFFFFFFFFFF:FF
@FS10000125:23:BPA73012-1407:1:1101:10120:1420 1:N:0:1
GGGATGTAACTTCGTCGAGTACGCTCAACCAAATAGATCGGAAGA
+
FFF,FFFFFF::FFFFFFFFFFFFFFFFFFFFFFFFFFFFFFFFF
@FS10000125:23:BPA73012-1407:1:1101:11290:1420 1:N:0:1
GGGTGGTAACTTCGTCGAGTACGCTCAAGGAATTAGATCGGAAGA
+
F:,FFFFFFF::FFFFFFFFFFFFFFFFFFFFFFFFFFFFFFFFF
@FS10000125:23:BPA73012-1407:1:1101:11900:1420 1:N:0:1
GGGATTGAACTTCGTCGAGTACGCTCAATGAGTGAGATCGGAAGA
+
FFFFFFFFFF,:FFFFFFFFFFFFFFF,FFFFFFFFFFFFFFFFF
@FS10000125:23:BPA73012-1407:1:1101:12160:1420 1:N:0:1
GGGCACGAACTTCGTGGAGTACGCTCAAGCTGTCAGATCGGAAGA
+
F,,,FFFFFF,:FFFFFFFFFFFFFFFFFFFFFFFFFFFFFFFFF
@FS10000125:23:BPA73012-1407:1:1101:12380:1420 1:N:0:1
GGGGGGAACTTCGTCGAGTACGCTCAAGAGTTTAGATCGGAAGAG
+
FFFFFFFFF:,FF:FFFF:FFFFFFFFFFFFFFFFF,FFF:FFFF
@FS10000125:23:BPA73012-1407:1:1101:12650:1420 1:N:0:1
GGGTGCCAACTTCGTCGAGTACGCTCAACTTTGGAGATCGGAAGA
+
FF:FFFFFFF:FFFFFFFFFFFFFFFFFFFFFFFFFF,FFFFFFF
@FS10000125:23:BPA73012-1407:1:1101:12780:1420 1:N:0:1
GGGAAGCAACTTCGTCGAGTACGCTCAAGGTTCATAGATCGGAAG
+
FFFFFFFFFF:,FFFFFFFFFFFFFFFFFFFFFFFFFFFFFFFFF
@FS10000125:23:BPA73012-1407:1:1101:12960:1420 1:N:0:1
GGGTGGGAACTTCGTCGAGTACGCTCAATTAACAAGATCGGAAGA
+
F::FFFFFFF,:FFFFFFFFFFFFFFF,FFFFFFFFFFFFFFFFF
@FS10000125:23:BPA73012-1407:1:1101:12990:1420 1:N:0:1
GGGTGGTAACTTCGTCGAGTACGCTCAAAAAGTCAGATCGGAAGA
+
F,,FFFFFFF,,FFFFFFFFFFFFFFF:FFFFFFFFFFFFFFFFF
@FS10000125:23:BPA73012-1407:1:1101:13510:1420 1:N:0:1
GGTGCTGAACTTCGTCGAGTACGCTCAAGGTCATGAGATCGGAAG
+
:,,:FFFFFFFFFFFFFFFFFFFFFFFFFFFFFFF:FFFF:FFFF
@FS10000125:23:BPA73012-1407:1:1101:13960:1420 1:N:0:1
GGGCATCAACTTCGTCGAGTACGCTCAAATAACAAGATCGGAAGA
+
F:FFF:F:FFF:FFFFFFFFFFFFFFFFFFFFFFF:F,FFFFFFF
@FS10000125:23:BPA73012-1407:1:1101:14030:1420 1:N:0:1
GGGCATCAACTTCGTCGAGTACGCTCAAATAACAAGATCGGAAGA
+
FFFFFFFFFF::FFFFFFFFFFFFFFFFFFFFFFFFFFFFFFFFF
@FS10000125:23:BPA73012-1407:1:1101:14110:1420 1:N:0:1
GGGGGGGAACTTCGTCGAGTACGCTCAACTATCAAGATCGGAAGA
+
FFFFFFFFFF:FFFFFFFFFFFFFFFFFFFFFFFFFFFFFFFFFF
@FS10000125:23:BPA73012-1407:1:1101:14260:1420 1:N:0:1
GGGAATGAACTTCGTCGAGTACGCTCAACGTGATAGATCGGAAGA
+
FFF:FFFFFF:FFFFFFFFFFFFFFFFFFFFFFFFFFFFFFFFFF
@FS10000125:23:BPA73012-1407:1:1101:14460:1420 1:N:0:1
GGGACTTCGTCGAGTACGCTCAAGGGCTCAGATCGGAAGAGCACA
+
FFFFFFFFFFFFFFFFFF,:FF:FFFFFFFFFFFFFFFFFF,F,,
@FS10000125:23:BPA73012-1407:1:1101:16180:1420 1:N:0:1
GGGGCTAAACTTCGTCGAGTACTGTACAGATCGGAAGAGCACACG
+
FFFFFFFFFF,,FFFFFFFFFF,FFF:FFFFFFFFFFFFF,,F,:
@FS10000125:23:BPA73012-1407:1:1101:1170:1430 1:N:0:1
GGGTGGCAACTTCGTCGAGTACGCTCAAGTGATAAGATCGGAAGA
+
FFFFFFFFFFF:FFFFFFFFFFFFFFFFFFFFFFFFFFFFFFFFF
@FS10000125:23:BPA73012-1407:1:1101:1630:1430 1:N:0:1
GGGGTTCAACTTCGTCGAGTACGCTCAATAAGTGAGATCGGAAGA
+
FF:FFFFFFF::FFFFFFFFFFFFFFF:FFFFFFFFFFFFF:FFF
@FS10000125:23:BPA73012-1407:1:1101:2100:1430 1:N:0:1
GGGCTACAACTTCGTCGAGTACGCTCAACACGGGAGATCGGAAGA
+
FFFFFFFFFF::FFFFFFFFFFFFFFFFFFFFFFFFFFFFFFFFF
@FS10000125:23:BPA73012-1407:1:1101:3150:1430 1:N:0:1
GATGGTCAACTTCGTCGAGTACGCTCAATCAATAAGATCGGAAGA
+
:,::,,F:F::FFF:FF:FFFFFFFFFFFFFFFFFFFFFFF,FF:
@FS10000125:23:BPA73012-1407:1:1101:3340:1430 1:N:0:1
GGGAGGCAACTTCGTCGAGTACGCTCAATGTTTGAGATCGGAAGA
+
FFF,FFFFFFF:FFFFFFFFFFFFFFF,FFFFFFFFFFFFFFFFF
@FS10000125:23:BPA73012-1407:1:1101:4020:1430 1:N:0:1
GGGTACTAACTTCGTCGAGTACGCTCAATTTGGAAGATCGGAAGA
+
FFF:FFFFFF:,:FF:FFFFFFFFFFF,FFFFFFFFFFFFFFFFF
@FS10000125:23:BPA73012-1407:1:1101:4120:1430 1:N:0:1
GGGCAACAACTTCGTCGAGTACGCTCAACAGTGTAGATCGGAAGA
+
FFF:FFFFFF::FFFFFFFFFFFFFFFFFFFFFFFFFFFFFFFFF
@FS10000125:23:BPA73012-1407:1:1101:4270:1430 1:N:0:1
GGGGTCCAACTTCGTCGAGTACGCTCAACCGTAAAGATCGGAAGA
+
F:,FFFFFFFF:FFFFFFFFFFFFFFFFFFFFFFFFFFFF:FFFF
@FS10000125:23:BPA73012-1407:1:1101:4340:1430 1:N:0:1
GGGCAGGAACTTCGTCGAGTACGCTCAATCATCTAGATCGGAAGA
+
FFFFFFFFFF:,FFFFFFFFFFFFFFF,FFFFFFFFFFFFFFFFF
@FS10000125:23:BPA73012-1407:1:1101:4500:1430 1:N:0:1
GGGCGGGAACTTCGTCGAGTACGCTCAACACAATAGATCGGAAGA
+
FFFFFFFFFFFFFFFFFFFFFFFFFFFFFFFFFFFFFFFFFFFFF
@FS10000125:23:BPA73012-1407:1:1101:4920:1430 1:N:0:1
GGGCCTGAACTTCGTCGAGTACGCTCAAGGAAATAGATCGGAAGA
+
FFF:FFFFFF:,:FFFFFFFFFFFFFFFFFFFFFFFFFFFFFFFF
@FS10000125:23:BPA73012-1407:1:1101:5140:1430 1:N:0:1
GGGTCCCAACTTCGTCGAGTACGCTCAAATGTGGAGATCGGAAGA
+
FFF:FFFFFF:,FFFFFFFFFFFFFFF:FFFFFFFFFFFFFFFFF
@FS10000125:23:BPA73012-1407:1:1101:5470:1430 1:N:0:1
GGGTGGTAACTTGTCGAGTACGCTCAACGTTTGAGATCGGAAGAG
+
F,,:FFFFFFFFF,FFFF,FFFFFFFF,FFFFFFFF,FFF,FFFF
@FS10000125:23:BPA73012-1407:1:1101:5600:1430 1:N:0:1
GGGCGGAAACTTCGTCGAGTACGCTCAATGATAGAGATCGGAAGA
+
FF,:FFFFFF:,FFFFFFFFFFFFFFF:FFFFFFFFFFFFFFFFF
@FS10000125:23:BPA73012-1407:1:1101:6090:1430 1:N:0:1
GGGTAAAAACTTCGTCGAGTACGCTCAAGACCAAAGATCGGAAGA
+
FFFFFFFFFFF:FFFFFFFFFFFFFFFFFFFFFFFFFFFFFFFFF
@FS10000125:23:BPA73012-1407:1:1101:6280:1430 1:N:0:1
GGGACCAAACTTCGTCGAGTACGCTCAATACGGAAGATCGGAAGA
+
FFFFFFFFFF:,FFFFFFFFFFFFFFF:FFFFFFFFFFFFFFFFF
@FS10000125:23:BPA73012-1407:1:1101:6680:1430 1:N:0:1
GGGGTGGAACTTCGTCGAGTACGCTCAATCAAAAAGATCGGAAGA
+
FFFFFFFFFF::FFFFFFFFFFFFFFF:FFFFFFFFFFFFFFFFF
@FS10000125:23:BPA73012-1407:1:1101:6720:1430 1:N:0:1
GGGGCCCAACTTCGTCGAGTACGCTCAAAAGTTCAGATCGGAAGA
+
FF:FFFFFFF:,FFFFFFFFFFFFFFFFFFFFFFFFFFFFFFFFF
@FS10000125:23:BPA73012-1407:1:1101:7730:1430 1:N:0:1
GGGGATAAACTTCGTCGAGTACGCTCAATACTCCAGATCGGAAGA
+
FFFFFFFFFF:,FFFFFFFFFFFFFFF:FFFFFFFFFFFFFFFFF
@FS10000125:23:BPA73012-1407:1:1101:8010:1430 1:N:0:1
GGGCCTCAACTTCGTCGAGGACGCTCAAACAATAAGATCGGAAGA
+
FFFF:FFFFFFFFFFFFF:,FFFFFFFFFF:FFFFFFFFFFFFFF
@FS10000125:23:BPA73012-1407:1:1101:8040:1430 1:N:0:1
GCAGCGCAACTTCGTCGAGTACGCTCAAAGAGTTAGATCGGAAGA
+
F:FFF,FFFFFFFFFFFFFFFF:FFFF:FF:FFFFFFFFFF,F:,
@FS10000125:23:BPA73012-1407:1:1101:8560:1430 1:N:0:1
GGGCCAGAACTTCGTCGAGTACGCTCAACAAAAAAGATCGGAAGA
+
FF:FFFFFFF::FFFFFFFFFFFFFFFFFFFFFFFFFFFFFFFFF
@FS10000125:23:BPA73012-1407:1:1101:8650:1430 1:N:0:1
GGGCAGCAACTTCGTCGAGTACGCTCAATTTAAAAGATCGGAAGA
+
FFFFFFFFFF::FFFFFFFFFFFFFFF:FFFFFFFFFFFFFFFFF
@FS10000125:23:BPA73012-1407:1:1101:8920:1430 1:N:0:1
GGGCATCAACTTCGTCGAGTACGCTCAACACGGGAGATCGGAAGA
+
FF,,FFFFFF::FFFFFFFFFFFFFFFFFFFFFFFFFFFFFFFFF
@FS10000125:23:BPA73012-1407:1:1101:9130:1430 1:N:0:1
GGGGTTAAACTTCGTCGAGTACGCTCAACCCAAAAGATCGGAAGA
+
FFFFFFFFFF:FFFFFFFFFFFFFFFFFFFFFFFFFFFFFFFFFF
@FS10000125:23:BPA73012-1407:1:1101:9200:1430 1:N:0:1
GGGGTGAACTTCGTCGAGTACGCTCAATCTGGAAGATCGGAAGAG
+
FFFFFFFFFF,FF:FFFF:FFFFFFF:::FFFFFFF,:FF:FFFF
@FS10000125:23:BPA73012-1407:1:1101:9650:1430 1:N:0:1
GGGGTTAGAACTTCGTCGAGTACGCTCAAGAGACGAGATCGGAAG
+
FFFFFFFFFF::,FF:FFFFFFFFF,FFFFFFFFFFFFFFFFFFF
@FS10000125:23:BPA73012-1407:1:1101:10660:1430 1:N:0:1
GGGGCGAAACTTCGTCGAGTACGCTCAAAGTGGTAGATCGGAAGA
+
FFFFFFFFFF::FFFFFFFFFFFFFFFFFFFFFFFFFFFFFFFFF
@FS10000125:23:BPA73012-1407:1:1101:11080:1430 1:N:0:1
GGGGCCAAACTTCGTCGAGTACGCTCAAGGATCAAGATCGGAAGA
+
F::FFFFFFF::FFFFFFFFFFFFFFFFFFFFFFFFFFFFFFFFF
@FS10000125:23:BPA73012-1407:1:1101:11310:1430 1:N:0:1
GGGGACAAACTTCGTCGAGTACGCTCAAGTTTAAAGATCGGAAGA
+
:,,FFFFFFF,,FFFFFFFFFFFFFFFFFFFFFFFFFFFFFFFFF
@FS10000125:23:BPA73012-1407:1:1101:11570:1430 1:N:0:1
GGGGCAAACTTCGTCGAGTACGCTCAAAGGACAAGATCGGAAGAG
+
FF:FFFFFFF:FF:FFFF:FFFFFFFFFFFFFFFFF:FFF:FFFF
@FS10000125:23:BPA73012-1407:1:1101:12190:1430 1:N:0:1
GATGCACAACTTCGTCGAGTACGCTCAAGGATTGAGATCGGAAGA
+
,,,,FFFFFFFFFFFFFFFFFF:FFFFFFFFFFFFFFFFF::F,:
@FS10000125:23:BPA73012-1407:1:1101:12500:1430 1:N:0:1
GGGTAACAACTTCGTCGAGTACGCTCAATTAGAAAGATCGGAAGA
+
FFFFFFFFFF::FFFFFFFFFFFFFFF,FFFFFFFFFFFFFFFFF
@FS10000125:23:BPA73012-1407:1:1101:12900:1430 1:N:0:1
GGGCTTGAACTTCGTCGAGTACGCTCAATGTAGTAGATCGGAAGA
+
FFFFFFFFFF,:FFF:FFFFFFFFFFF,FFFFFFFFFFFFFFFFF
@FS10000125:23:BPA73012-1407:1:1101:13060:1430 1:N:0:1
GGGGTGTAGAACTTCGTCGAGTACGCTCAATATGAAAGATCGGAA
+
FFFFFFFFFFFF,:FFF,FFFF:FFFF:FFFFFFFFFFFF,FFFF
@FS10000125:23:BPA73012-1407:1:1101:13320:1430 1:N:0:1
GGGGCAGAACTTCGTCGAGTACGCTCAAAATTCTAGATCGGAAGA
+
FFFFFFFFFF::FFFFFFFFFFFFFFF,FFFFFFFFFFFFFFFFF
@FS10000125:23:BPA73012-1407:1:1101:13360:1430 1:N:0:1
GGGGGTTAACTTCGTCGAGTACGCTCAATGGGATAGATCGGAAGA
+
F:,F,FFFFFFFFFFFFFFFFFFFFFFF,,,F,,FFFFFFFFFFF
@FS10000125:23:BPA73012-1407:1:1101:13400:1430 1:N:0:1
GGGTCAAAACTTCGTCGAGTACGCTCAATATTGCAGATCGGAAGA
+
FFFFFFFFFF::FFFFFFFFFFFFFFF,FFFFFFFFFFFFFFFFF
@FS10000125:23:BPA73012-1407:1:1101:15240:1430 1:N:0:1
GGGGGCCAACTTCGTCGAGTACGCTCAATTTTTAAGATCGGAAGA
+
F,,F,,FFFFFFFFFFFFFFFF:FFFF:F,:F,F:FF:FF,FFFF
@FS10000125:23:BPA73012-1407:1:1101:16350:1430 1:N:0:1
GGGAGTCAACTTCGTCGAGTACGCTCAAGGTTAAAGATCGGAAGA
+
F,,:FFFFFF::FFFFFFFFFFFFFFFFFFFFFFFFFFFFFFFFF
@FS10000125:23:BPA73012-1407:1:1101:1020:1440 1:N:0:1
GGGCGATAACTTCGTCGAGTACGCTCAAGGAGTAAGATCGGAAGA
+
FFFFFFFFFFF:FFFFFFFFFFFFFFFFFFFFFFFFFFFFFFFFF
@FS10000125:23:BPA73012-1407:1:1101:1060:1440 1:N:0:1
GGGGTAGAACTTCGTCGAGTACGCTCAAGCAATAAGATCGGAAGA
+
FFFF,F,FFFFFFFFFFFFFF:FFFFFF:F:FFFFFF,FFFFFFF
@FS10000125:23:BPA73012-1407:1:1101:1790:1440 1:N:0:1
GGGGGAAAACTTCGTCGAGTACGCTCAAGGATACAGATCGGAAGA
+
FFFFFFFFFF:,FFFFFFFFFFFFFFFFFFFFFFFFFFFFFFFFF
@FS10000125:23:BPA73012-1407:1:1101:2430:1440 1:N:0:1
GGGAGGTAACTTCGTCGAGTACGCTCAAATTAAGAGATCGGAAGA
+
FFFFFFFFFF:,FFFFFFFFFFFFFFF:FFFFFFFFFFFFFFFFF
@FS10000125:23:BPA73012-1407:1:1101:3140:1440 1:N:0:1
GGGCTTCAACTTCGTCGAGTACGCTCAAGAGATCAGATCGGAAGA
+
FFF:FFFFFFF:FFFFFFFFFFFFFFFFFFFFFFFFFFFFFFFFF
@FS10000125:23:BPA73012-1407:1:1101:4100:1440 1:N:0:1
GGGGATAAACTTCGTCGAGTACGCTCAAAGGTGTAGATCGGAAGA
+
FFFFFFFFFF::FFFFFFFFFFFFFFF:FFFFFFFFFFFFFFFFF
@FS10000125:23:BPA73012-1407:1:1101:4110:1440 1:N:0:1
GGGGGCGAACTTCGTCGAGTACGCTCAACACTGCAGATCGGAAGA
+
F:,FFFFFFFF:FFFFFFFFFFFFFFFFFFFFFFFFFFFFFFFFF
@FS10000125:23:BPA73012-1407:1:1101:4510:1440 1:N:0:1
GGGTGAAAACTTCGTCGAGTACGCTCAACAATGGAGATCGGAAGA
+
F,,:FFFFFF::FFFFFFFFFFFFFFFFFFFFFFFFFFFFFFFFF
@FS10000125:23:BPA73012-1407:1:1101:4930:1440 1:N:0:1
GGGGATGAACTTCGTCGAGTACGCTCAATTTGTTAGATCGGAAGA
+
FFFFFFFFFF,,FFFFFFFFFFFFFFF,FFFFFFFFFFFFFFFFF
@FS10000125:23:BPA73012-1407:1:1101:6120:1440 1:N:0:1
GGGGATGAACTTCGTCGAGTACGCTCAAGCTTGGAGATCGGAAGA
+
FFFFFFFFFF:,FFFFFFFFFFFFFFFFFFFFFFFFFFFFFFFFF
@FS10000125:23:BPA73012-1407:1:1101:6190:1440 1:N:0:1
GGGGGGAAACTTCGTCGAGTACGCTCAATCCTTAAGATCGGAAGA
+
F,,FFFFFFF::FFFFFFFFFFFFFFFFFFFFFFFFFFFFFFFFF
@FS10000125:23:BPA73012-1407:1:1101:6290:1440 1:N:0:1
GGGGGCTAATTTCGTCGAGTACGCTCAACTTACTAGATCGGAAGA
+
FFFFFFFFFFFFFFFFFFFFFFFFFFFFFFFFFFFFFFFFFFFFF
@FS10000125:23:BPA73012-1407:1:1101:6880:1440 1:N:0:1
GGGAGAAAACTTCGTCGAGTACGCTCAAATATGTAGATCGGAAGA
+
FFFFFFFFFF:,FFFFFFFFFFFFFFF:FFFFFFFFFFFFFFFFF
@FS10000125:23:BPA73012-1407:1:1101:7800:1440 1:N:0:1
GGGAGGGAAATTCGTCGAGTACGCTCAAACATGGAGATCGGAAGA
+
F:F,FFFFFFFFFFFFFFFFFFFFFFFFFFFFFFFFFFFFFFFFF
@FS10000125:23:BPA73012-1407:1:1101:9000:1440 1:N:0:1
GGGCGCCAACTTCGTCGAGTACGCTCAAATAGAGAGATCTGAAGA
+
FFF:FFFFFF,:FFFFFFFFFFFFFFF:FFFFFFFFFFFFFFFFF
@FS10000125:23:BPA73012-1407:1:1101:9390:1440 1:N:0:1
GGGGCTTGAACTTCGTCGAGTACGCTCAATTAAAAAGATCGGAAG
+
F,,FFFFFFFF::FF:FFFFFFFFF,FFFFFFFFFFFFFFFFFFF
@FS10000125:23:BPA73012-1407:1:1101:10470:1440 1:N:0:1
GGGACTGAACTTCGTCGAGTACGCTCAAAAACATAGATCGGAAGA
+
F,,FFFFFFF,,FFFFFFFFFFFFFFF:FFFFFFFFFFFFFFFFF
@FS10000125:23:BPA73012-1407:1:1101:10520:1440 1:N:0:1
GGGGTAAACTTCGTCGAGTACGCTCAAGTATATAGATCGGAAGAG
+
FFFFFFFFFF,FF:FFFF:FFFFFFFFFFFFFFFFF,FFF:FFFF
@FS10000125:23:BPA73012-1407:1:1101:11000:1440 1:N:0:1
GGGGTGCAACTTCGTCGAGTACGCTCAAGGAAAAAGATCGGAAGA
+
FFFFFFFFFF,,FFFFFFFFFFFFFFFFFFFFFFFFFFFFFFFFF
@FS10000125:23:BPA73012-1407:1:1101:11080:1440 1:N:0:1
GGGGTGCAACTTCGTCGAGTACGCTCAAAGAAATAGATCGGAAGA
+
FFFFFFFFFF,,FFFFFFFFFFFFFFFFFFFFFFFFFFFFFFFFF
@FS10000125:23:BPA73012-1407:1:1101:11100:1440 1:N:0:1
GGGCAACAACTTCGTCGAGTACGCTCAATAGTATAGATCGGAAGA
+
FFFFFFFFFF,,FFFFFFFFFFFFFFF,FFFFFFFFFFFFFFFFF
@FS10000125:23:BPA73012-1407:1:1101:11300:1440 1:N:0:1
GGGGTGGAACTTCGTCGAGTACGCTCAACATTTGAGATCGGAAGA
+
FFFFFFFFFF::FFFFFFFFFFFFFFF:FFFFFFFFFFFFFFFFF
@FS10000125:23:BPA73012-1407:1:1101:12380:1440 1:N:0:1
GGGGCAGAACTTCGTCGAGTACGCTCAATCTTCCAGATCGGAAGA
+
FFFFFFFFFF,:FFFFFFFFFFFFFFFFFFFFFFFFFFFFFFFFF
@FS10000125:23:BPA73012-1407:1:1101:12910:1440 1:N:0:1
GGGGTTAATCTTCGTCGAGTACGCTCAAACACAGAGATCGGAAGA
+
:,,FFFFFFF::FFFFFFFFFFFFFFF:FFFFFFFFFFFFFFFFF
@FS10000125:23:BPA73012-1407:1:1101:13150:1440 1:N:0:1
GGGGGATAACTTCGTCGAGTACGCTCAAAAGGGAAGATCGGAAGA
+
F,,F,FFFFF::FFFFFFFFFFFFFFF:FFFFFFFFFFFFFFFFF
@FS10000125:23:BPA73012-1407:1:1101:13580:1440 1:N:0:1
GGGAAATAACTTCGTCGAGTACGCTCAATGAAAAAGATCGGAAGA
+
FFFFFFFFFF::FFFFFFFFFFFFFFF,FFFFFFFFFFFFFF:FF
@FS10000125:23:BPA73012-1407:1:1101:13840:1440 1:N:0:1
GGGGCTAAACTTCGTCGAGTACGCTCAAAAGGAAAGATCGGAAGA
+
FF:FFFFFFF::FFFFFFFFFFFFFFF:FFFFFFFFFFFFFFFFF
@FS10000125:23:BPA73012-1407:1:1101:14410:1440 1:N:0:1
GGGGCAAAACTTCGTCGAGTACGCTCAAGAAGCGAGATCGGAAGA
+
F,,FF,FFFFFFFFFFFFFFFFFFFFFF,F:F,:FFFFFFFFFFF
@FS10000125:23:BPA73012-1407:1:1101:14700:1440 1:N:0:1
GGGCATGAACTTCGTCGAGTACGCTCAATTTGTTAGATCGGAAGA
+
FFFFFFFFFF::FFFFFFFFFFFFFFF:FFFFFFFFFFFFFFFFF
@FS10000125:23:BPA73012-1407:1:1101:15370:1440 1:N:0:1
GGGGCTGAACTTCGTCGAGTACGCTCAATCAGATAGATCGGAAGA
+
FFFFFFFFFF::FFFFFFFFFFFFFFF:FFFFFFFFFFFFFFFFF
@FS10000125:23:BPA73012-1407:1:1101:15540:1440 1:N:0:1
GGGGTACAACTTCGTCGAGTACGCTCAAAGGTTGAGATCGGAAGA
+
FFFFFFFFFF,:FFFFFFFFFFFFFFFFFFFFFFFFFFFFFFFFF
@FS10000125:23:BPA73012-1407:1:1101:15620:1440 1:N:0:1
GGGGCAGAACTTCGTCGAGTACGCTCAAACGATGAGATCGGAAGA
+
FFFFFF:FFF::FFFFFFFFFFFFFFFFFFFFFFFFF,FFFFFFF
@FS10000125:23:BPA73012-1407:1:1101:1060:1450 1:N:0:1
GGGCTACACCTTCGTCGAGTACGCTCAATCATCAAGATCGGAAGA
+
FFFFFFFFFF:::FFFFFFFFFFFFFF:FFFFFFFFFFFFFFFFF
@FS10000125:23:BPA73012-1407:1:1101:1150:1450 1:N:0:1
GGGGAGCAACTTCGTCGAGTACGCTCAACGCTTGAGATCGGAAGA
+
FFF,FFFFFF:FFFFFFFFFFFFFFFFF:,FFFFFFFFFFF,FFF
@FS10000125:23:BPA73012-1407:1:1101:1180:1450 1:N:0:1
GGGTGATAACTTCGTCGAGTACGCTCAACATCTCAGATCGGAAGA
+
FFFFFFFFFFFFFFFFFFFFFFFFFFFFFFFFFFFFFFFFFFFFF
@FS10000125:23:BPA73012-1407:1:1101:1290:1450 1:N:0:1
GGGGGCAACTTCGTCGAGTACGCTCAAGGCTGCAGATCGGAAGAG
+
FFFFFFFFFF:FF:FFFF:FFFFFFFFFFFFFFFFF,FFF:FFFF
@FS10000125:23:BPA73012-1407:1:1101:1950:1450 1:N:0:1
GGCTCGAAACTTCGTCGAGTACGCTCAATATTCGAGATCGGAAGA
+
F,,FFFFFFF:,FFFFFFFFFFFFFFF,FFFFFFFFFFFFF,FFF
@FS10000125:23:BPA73012-1407:1:1101:2420:1450 1:N:0:1
GGGGCCAAACTTCGTCGAGTACGCTCAAGCAAATAGATCGGAAGA
+
FFFFFFFFFFF,FFFF:FFFF:FFFF:F,:FFFFFFF,FFFFFF:
@FS10000125:23:BPA73012-1407:1:1101:2570:1450 1:N:0:1
GGGGTTCAACTTCGTCGAGTACGCTCAATTTAGAAGATCGGAAGA
+
FF:FFFFFFF:,FFFFFFFFFFFFFFF,FFFFFFFFFFFFFFFFF
@FS10000125:23:BPA73012-1407:1:1101:2720:1450 1:N:0:1
GGGGCAAAACTTCGTCGAGTACGCTCAATTAGACAGATCGGAAGA
+
FF,FFFFFFF:,FFFFFFFFFFFFFFF,FFFFFFFFFFFFFFFFF
@FS10000125:23:BPA73012-1407:1:1101:2940:1450 1:N:0:1
GGGGAATAACTTCGTCGAGTACGCTCAATGAGTAAGATCGGAAGA
+
FFFFFFFFFF:,:FF:FFFFFFFFFFF,FFFFFFFFFFFFFFFFF
@FS10000125:23:BPA73012-1407:1:1101:3010:1450 1:N:0:1
GGGATAAAACTTCGTCGAGTACGCTCAAAAATGAAGATCGGAAGA
+
FFF:FFFFFF:,FFFFFFFFFFFFFFF,FFFFFFFFFFFFFFFFF
@FS10000125:23:BPA73012-1407:1:1101:3030:1450 1:N:0:1
AATGTAGAACTTCGTCGAGTACGCTCAACGGCCGAGATCGGAAGA
+
,,FFF,,::FFF,:FFF,FFFF,FFFFFF,,F,FF,FFF:,:F,,
@FS10000125:23:BPA73012-1407:1:1101:3250:1450 1:N:0:1
GGGATGACAACTTCGTCGAGTACGCTCAAGAGAATAGATCGGAAG
+
F,,,FFFFFF:,:FF:FFFFFFFFF,FFFFFFFFFFFFFFFFFFF
@FS10000125:23:BPA73012-1407:1:1101:3480:1450 1:N:0:1
GGGTGCCAACTTCGTCGAGTACGCTCAATGACTAAGATCGGAAGA
+
FFF:,FFFFF::FFFFFFFFFFFFFFF:FFFFFFFFFFFFFFFFF
@FS10000125:23:BPA73012-1407:1:1101:3850:1450 1:N:0:1
GGGGCCCAACTTCGTCGAGTACGCTCAATGTAGTAGATCGGAAGA
+
FFFFFFFFFF::FFFFFFFFFFFFFFF:FFFFFFFFFFFFFFFFF
@FS10000125:23:BPA73012-1407:1:1101:4950:1450 1:N:0:1
GCTATCCATCCTTCGTCGAGTACGCTCAAGGTAGGAGATCGGAAG
+
:,F,:FFFFFF:,FF:FF:,FFFFF,FFFFFFFFF:FFFF:F::F
@FS10000125:23:BPA73012-1407:1:1101:4970:1450 1:N:0:1
GGGGGAAAACTTCGTCGAGTACGCTCAAAAATCGAGATCGGAAGA
+
FFFFFFFFFF,,FFFFFFFFFFFFFFF:FFFFFFFFFFFFFFFFF
@FS10000125:23:BPA73012-1407:1:1101:5010:1450 1:N:0:1
GGGGTGGAACTTCGTCGAGTACGCTCAAAGTGATAGATCGGAAGA
+
FFFFFFFFFF::FFFFFFFFFFFFFFF:FFFFFFFFFFFFFFFFF
@FS10000125:23:BPA73012-1407:1:1101:5020:1450 1:N:0:1
GGGCTCTAACTTCGTCGAGTACGCTCAAATGGATAGATCGGAAGA
+
FFFFFFFFFF:,:FFFFFFFFFFFFFF,FFFFFFFFFFFFFFFFF
@FS10000125:23:BPA73012-1407:1:1101:6720:1450 1:N:0:1
GGGCTCAAACTTCGTCGAGTACGCTCAAAGCGCCAGATCGGAAGA
+
FFFFFFFFFF,,FFFFFFFFFFFFFFF:FFFFFFFFFFFFFFFFF
@FS10000125:23:BPA73012-1407:1:1101:7210:1450 1:N:0:1
GGGGCCAAACTTCGTCGAGTACGCTCAAGAAAGTAGATCGGAAGA
+
FFFFFFFFFF,,FFFFFFFFFFFFFFFFFFFFFFFFFFFFFFFFF
@FS10000125:23:BPA73012-1407:1:1101:8390:1450 1:N:0:1
GGGCGGTAACTTCGTCGAGTACGCTCAAGTTGCCAGATCGGAAGA
+
FFFFFFFFFF::FFFFFFFFFFFFFFFFFFFFFFFFFFFFFFFFF
@FS10000125:23:BPA73012-1407:1:1101:8660:1450 1:N:0:1
GGGCGGCAACTTCGTCGAGTACGCTCAAGGAGTAAGATCGGAAGA
+
FFFFFFFFFF:,FFFFFFFFFFFFFFFFFFFFFFFFFFFFFFFFF
@FS10000125:23:BPA73012-1407:1:1101:8700:1450 1:N:0:1
GGGACGCAACTTCGTCGAGTACGCTCAACATGCCAGATCGGAAGA
+
FFFFF,FFFF:FFFFF:FFFFFFFFFFFFFF:FFFFF,FFFFFFF
@FS10000125:23:BPA73012-1407:1:1101:8920:1450 1:N:0:1
GGGGCGTAACTTCGTCGAGTACGCTCAAATTAGGAGATCGGAAGA
+
FFFFF,FFFF,,FFFFFFFFFFFFFFF::,,FFFFFFFFFFFFFF
@FS10000125:23:BPA73012-1407:1:1101:9390:1450 1:N:0:1
GGGGGCAAACTTCGTCGAGTACGCTCAACGATCAAGATCGGAAGA
+
FFFFFFFFFF:::FFFFFFFFFFFFFFFFFFFFF:FFFFFF:FFF
@FS10000125:23:BPA73012-1407:1:1101:9410:1450 1:N:0:1
GGGGGTTCTCTTCGTCGAGTACGCTCAAACCCTTAGATCGGAAGA
+
FFFFFFFFFF,,FFFFFFFFFFFFFFFFFFFFFFFFFFFFFFFFF
@FS10000125:23:BPA73012-1407:1:1101:9580:1450 1:N:0:1
GGGGCCGAACTTCGTCGAGTACGCTCAATGGTGTAGATCGGAAGA
+
FFFFFFFFFF::FFFFFFFFFFFFFFF,FFFFFFFFFFFFFFFFF
@FS10000125:23:BPA73012-1407:1:1101:10220:1450 1:N:0:1
GGGACTAAACTTCGTCGAGTACGCTCAAGGTCCTAGATCGGAAGA
+
FFFFFFFFFF,:FFFFFFFFFFFFFFFFFFFFFFFFFFFFFF:FF
@FS10000125:23:BPA73012-1407:1:1101:10810:1450 1:N:0:1
GGGCGGCAACTTCGTCGAGTACGCTCAAAGGAGAAGATCGGAAGA
+
F:::FFFFFF:,FFFFFFFFFFFFFFF:FFFFFFFFFFFFFFFFF
@FS10000125:23:BPA73012-1407:1:1101:10820:1450 1:N:0:1
GGGCGGCAACTTCGTCGAGTACGCTCAAAGGAGAAGATCGGAAGA
+
FFF:FFFFFF,:FFFFFFFFFFFFFFF:FFFFFFFFFFFFFFFFF
@FS10000125:23:BPA73012-1407:1:1101:11110:1450 1:N:0:1
GGGACTACAACTTCGTCGAGTACGCTCAACTATAAAGATCGGAAG
+
,,,:FFFFFF:,:FF:FF:FFFFFF,FFFFFFFFFFFFFF:::F:
@FS10000125:23:BPA73012-1407:1:1101:11500:1450 1:N:0:1
GGGCTGCAACTTCGTCGAGTACGCTCAATGCCTGAGATCGGAAGA
+
FFF,FFFFFF,,FFFFFFFFFFFFFFF:FFFFFFFFFFFFFFFFF
@FS10000125:23:BPA73012-1407:1:1101:11580:1450 1:N:0:1
GGGGTGTAACTTCGTCGAGTACGCTCAATAGGGGAGATCGGAAGA
+
FFFFFFFFFF,,FFFFFFFFFFFFFFF,FFFFFFFFFFFFFFFFF
@FS10000125:23:BPA73012-1407:1:1101:12890:1450 1:N:0:1
GGGTTGTAACTTCGTCGAGTACGCTCAACACGAAAGATCGGAAGA
+
FF:FFFFFFF::FFFFFFFFFFFFFFFFFFFFFFFFFFFFFFFFF
@FS10000125:23:BPA73012-1407:1:1101:13250:1450 1:N:0:1
GGGCAGTAAACTTCGTCGAGTACGCTCAAAAATTGAGATCGGAAG
+
::,FFFFFFF:,FFF,FFF:FFFFF,FFFFFFFFFFFFFFFFFFF
@FS10000125:23:BPA73012-1407:1:1101:13290:1450 1:N:0:1
GGGGCTGCTCTTCGTCGAGTACGCTCAAAGGCATAGATCGGAAGA
+
FFFFFFFFFF,,FFFFFFFFFFFFFFF:FFFFFFFFFFFFFFFFF
@FS10000125:23:BPA73012-1407:1:1101:13560:1450 1:N:0:1
GGGCGTCAACTTCGTCGAGTACGCTCAATGGGAGAGATCGGAAGA
+
FFFFFFFFFF:,FFFFFFFFFFFFFFF,FFFFFFFFFFFFFFFFF
@FS10000125:23:BPA73012-1407:1:1101:13630:1450 1:N:0:1
GGGGGGTAACTTCGTCGAGTACGCTCAAACACATAGATCGGAAGA
+
F:,FFFFFFF:,FFFFFFFFFFFFFFF:FFFFFFFFFFFFFFFFF
@FS10000125:23:BPA73012-1407:1:1101:13730:1450 1:N:0:1
GGGGTTAAACTTCGTCGAGTACGCTCAATAGTCAAGATCGGAAGA
+
FFFFFFFFFF:,FFFFFFFFFFFFFFF,FFFFFFFFFFFFFFFFF
@FS10000125:23:BPA73012-1407:1:1101:14120:1450 1:N:0:1
GGGAGCTAGCTTCGTCGAGTACGCTCAAATGATCAGATCGGAAGA
+
FF:FFFFFFF::FFFFFFFFFFFFFFF:FFFFFFFFFFFFFFFFF
@FS10000125:23:BPA73012-1407:1:1101:14150:1450 1:N:0:1
GGGGTAAAACCTCGTCGAGTACGCTCAATTAAAAAGATCGGAAGA
+
FFFFFFFFFFF:FFFFFFFFFFFFFFF:FFFFFFFFFFFFFFFFF
@FS10000125:23:BPA73012-1407:1:1101:14540:1450 1:N:0:1
GGGGAAAAACTTCGTCGAGTACGCTCAATTATAAAGATCGGAAGA
+
FFFFFFFFFF:,FFFFFFFFFFFFFFF,FFFFFFFFFFFFFFFFF
@FS10000125:23:BPA73012-1407:1:1101:14840:1450 1:N:0:1
GGGGCTGAACTTCGTCGAGTACGCTCAATACTAAAGATCGGAAGA
+
F:,FFFFFFF::FFFFFFFFFFFFFFF:FFFFFFFFFFFFFFFFF
@FS10000125:23:BPA73012-1407:1:1101:15340:1450 1:N:0:1
GGCTGTGAACTTCGTCGAGTACGCTCAATGTAATAGATCGGAAGA
+
F:,,F:,FFF::FFFFFFFFFFFFFFF,FFFFFFFFFFFFFFFFF
@FS10000125:23:BPA73012-1407:1:1101:15400:1450 1:N:0:1
GGGGAAGAACTTCGTCGAGTACGCTCAATAATATAGATCGGAAGA
+
FFFFFFFFFF::FFFFFFFFFFFFFFFFFFFFFFFFFFFFFFFFF
@FS10000125:23:BPA73012-1407:1:1101:15500:1450 1:N:0:1
GGGGGGGAACTTCGTCGAGTACGCTCAAGAGAAGAGATCGGAAGA
+
FFFFFFFFFF,FFFFFFFFFFFFFFFFFFFFFFFFFFFFFFFFFF
@FS10000125:23:BPA73012-1407:1:1101:16140:1450 1:N:0:1
GGGCGGTAACTTCGTCGAGTACGCTCAAAACAAAAGATCGGAAGA
+
FFFFFFFFFF,:FFFFFFFFFFFFFFF:FFFFFFFFF,FFFFFFF
@FS10000125:23:BPA73012-1407:1:1101:1200:1460 1:N:0:1
GGGGCCAATCTTCGTCGAGTACGCTCAATTAGAAAGATCGGAAGA
+
FFFFFFFFFFF:FFFFFFFFFFFFFFF:FFFFFFFFFFFFFFFFF
@FS10000125:23:BPA73012-1407:1:1101:1210:1460 1:N:0:1
GGGGCCAATCTTCGTCGAGTACGCTCAATTAGAAAGATCGGAAGA
+
FFFFFFFFFFF:FFFFFFFFFFFFFFF:FFFFFFFFFFFFFFFFF
@FS10000125:23:BPA73012-1407:1:1101:2020:1460 1:N:0:1
GGGGCTGAACTTCGTCGAGTACGCTCAATATAGCAGATCGGAAGA
+
FFFFFFFFFF::FFFFFFFFFFFFFFF,F,,,,,FFFFFFFFFFF
@FS10000125:23:BPA73012-1407:1:1101:2670:1460 1:N:0:1
GGGCTAGAATTTCGTCGAGTACGCTCAAGATTAAAGATCGGAAGA
+
FFFFFFFFFFFFFFFFFFFFFFFFFFFFFFFFFFFFFFFFFFFFF
@FS10000125:23:BPA73012-1407:1:1101:2700:1460 1:N:0:1
GGGGGTTAACTTCGTCGAGTACGCTCAAGAGAATAGATCGGAAGA
+
FFFFFFFFFF:,FFFFFFFFFFFFFFFFFFFFFFFFFFFFFFFFF
@FS10000125:23:BPA73012-1407:1:1101:2780:1460 1:N:0:1
GGGCGGAAACTTCGTCGAGTACGCTCAAGTTTAGAGATCGGAAGA
+
FFF:FFFFFF:,FFFFFFFFFFFFFFFFFFFFFFFFFFFFFFFFF
@FS10000125:23:BPA73012-1407:1:1101:2850:1460 1:N:0:1
GGGGGCTAACTTCGTCGAGTACGCTCAACATAGTAGATCGGAAGA
+
FFFFFFFFFF::FFFFFFFFFFFFFFFFFFFFFFFFFFFFFFFFF
@FS10000125:23:BPA73012-1407:1:1101:2940:1460 1:N:0:1
GGGGTGCAACTTCGTCGAGTACGCTCAATGGACAAGATCGGAAGA
+
FFFFFFFFFF,,:FF:FFFFFFFFFFF,FFFFFFFFFFFFFFFFF
@FS10000125:23:BPA73012-1407:1:1101:3010:1460 1:N:0:1
GGGGCTAAACTTCGTCGAGTACGCTCAAGTCAAAAGATCGGAAGA
+
F:,FFFFFFF::FFFFFFFFFFFFFFFFFFFFFFFFFFFFFFFFF
@FS10000125:23:BPA73012-1407:1:1101:3120:1460 1:N:0:1
GGGGTACAACTTCGTCGAGTACGCTCAATAAGTTAGATCGGAAGA
+
FF:FFFFFFF:::FFFFFFFFFFFFFF,FFFFFFFFFFFFFFFFF
@FS10000125:23:BPA73012-1407:1:1101:3250:1460 1:N:0:1
GGGTGTAAACTTCGTCGAGTACGCTCAATACGCAAGATCGGAAGA
+
FFFFFFFFFF:,FFFFFFFFFFFFFFF,FFFFFFFFFFFFFFFFF
@FS10000125:23:BPA73012-1407:1:1101:3560:1460 1:N:0:1
GGGATACAACTTCGTCGAGTACGCTCAACTTGTCAGATCGGAAGA
+
FFFFFFFFFF:FFFFFFFFFFFFFFFFFFFFFFFFFFFFFFFFFF
@FS10000125:23:BPA73012-1407:1:1101:3750:1460 1:N:0:1
GGGGGGCAACTTCGTCGAGTACGCTCAAAAATACAGATCGGAAGA
+
F,,FFFFFFF::FFFFFFFFFFFFFFF:FFFFFFFFFFFFFFFFF
@FS10000125:23:BPA73012-1407:1:1101:3840:1460 1:N:0:1
GGGGCCCAACTTCGTCGAGTACGCTCAATGTAGTAGATCGGAAGA
+
FF,FFFFFFF:,FFFFFFFFFFFFFFF,FFFFFFFFFFFFFFFFF
@FS10000125:23:BPA73012-1407:1:1101:3870:1460 1:N:0:1
GGGGGACAACTTCGTCGAGTACGCTCAACAATGTAGATCGGAAGA
+
FF:FFFFFFF::FFFFFFFFFFFFFFFFFFFFFFFFFFFFFFFFF
@FS10000125:23:BPA73012-1407:1:1101:3880:1460 1:N:0:1
GGGCACCAACTTCGTCGAGTACGCTCAACGCTCGAGATCGGAAGA
+
FFFFFFFFFFFFFFFFFFFFFFFFFFFFF:FFFFFFFFFFFFFFF
@FS10000125:23:BPA73012-1407:1:1101:4500:1460 1:N:0:1
GGGGTGGAACTTCGTCGAGTACGCTCAAACGTGTAGATCGGAAGA
+
FFFFFFFFFF::FFFFFFFFFFFFFFFFFFFFFFFFFFFFFFFFF
@FS10000125:23:BPA73012-1407:1:1101:4620:1460 1:N:0:1
GGGTGTAAACTTCGTCGAGTACGCTCAAATCATAAGATCGGAAGA
+
FFFFFFFFFFF:FFFFFFFFFFFFFFFFFFFFFFFFFFFFFFFFF
@FS10000125:23:BPA73012-1407:1:1101:4710:1460 1:N:0:1
GGGTAGTAACTTTCGTCGAGTACGCTCAAGCTGTAAGATCGGAAG
+
F,,FFFFFFF:,:FF,FFFFFFFFF,FFFFFFFFFFFFFFFFFFF
@FS10000125:23:BPA73012-1407:1:1101:4960:1460 1:N:0:1
GGGGCCAAACTTCGTCGAGTACGCTCAAAGACTTAGATCGGAAGA
+
FFFFFFFFFF:,FFFFFFFFFFFFFFF:FFFFFFFFFFFFFFFFF
@FS10000125:23:BPA73012-1407:1:1101:5930:1460 1:N:0:1
GGGGCTAAACTTCGTCGAGTACACTCAAGTTATTAGATCGGAAGA
+
FFFFFFFFFF,,FFFFFFFFFF,FFFFFFFFFFFFFFFFFFFFFF
@FS10000125:23:BPA73012-1407:1:1101:5960:1460 1:N:0:1
GGGGTGGAACTTCGTCGAGTACGCTCAAACTTGTAGATCGGAAGA
+
FFFFFFFFFF,,FFFFFFFFFFFFFFF:FFFFFFFFFFFFFFFFF
@FS10000125:23:BPA73012-1407:1:1101:6180:1460 1:N:0:1
GGGGACCAACTTCGTCGAGTACGCTCAAAGGTTCAGATCGGAAGA
+
FFFFFFFFFF:,FFFFFFFFFFFFFFFFFFFFFFFFFFFFFFFFF
@FS10000125:23:BPA73012-1407:1:1101:6890:1460 1:N:0:1
GGGCAGTAACTTCGTCGAGTACGCTCAACCCGGCGAGATCGGAAG
+
FFFFFFFFFF::FFFFFFFFFFFFFFFFFFFFFFFFFFFFFFFFF
@FS10000125:23:BPA73012-1407:1:1101:7080:1460 1:N:0:1
GGGTGTAAACTTCGTCGAGTACGCTCAAGTAACAAGATCGGAAGA
+
FFFFFFFFFF::FFFFFFFFFFFFFFFFFFFFFFFFFFFFFFFFF
@FS10000125:23:BPA73012-1407:1:1101:7340:1460 1:N:0:1
GGGGGGCAACTTCGTCGAGTACGCTCAATTGAAAAGATCGGAAGA
+
FFFFFFFFFF::FFFFFFFFFFFFFFF:FFFFFFFFFFFFFFFFF
@FS10000125:23:BPA73012-1407:1:1101:7590:1460 1:N:0:1
GGGGCAGAACTTCGTCGAGTACGCTCAATAAGTGAGATCGGAAGA
+
FFFFFFFFFF:,FFFFFFFFFFFFFFF:FFFFFFFFFFFFFFFFF
@FS10000125:23:BPA73012-1407:1:1101:7680:1460 1:N:0:1
GGGGCTTAACTTCGTCGAGTACGCTCAATAACACAGATCGGAAGA
+
F:,FFFFFFF,,FFFFFFFFFFFFFFF:FFFFFFFFFFFFF:FFF
@FS10000125:23:BPA73012-1407:1:1101:8010:1460 1:N:0:1
GGGGACCAACTTCGTCGAGTACGCTCAACTACGTAGATCGGAAGA
+
FFFFFFFFFF::FFFFFFFFFFFFFFFFFFFFFFFFFFFFFFFFF
@FS10000125:23:BPA73012-1407:1:1101:8090:1460 1:N:0:1
GGGCGTTAACTTCGTCGAGTACGCTCAAGATTGTAGATCGGAAGA
+
:,,:FFFFFFFFFFFFFFFFFFFFFFFFFFFFFFFFF,FFFFFFF
@FS10000125:23:BPA73012-1407:1:1101:8370:1460 1:N:0:1
GGGAGGGAACTTCGTCGAGTACGCTCAAGACACTAGATCGGAAGA
+
FFFFFFFFFF::FFFFFFFFFFFFFFFFFFFFFFFFFFFFFFFFF
@FS10000125:23:BPA73012-1407:1:1101:8380:1460 1:N:0:1
GGGCTATAACTTCGTCGAGTACGCTCAACTTCACAGATCGGAAGA
+
FFFFFFFFFF:::FFFFFFFFFFFFFFFFFFFFFFFFFFFFFFFF
@FS10000125:23:BPA73012-1407:1:1101:8510:1460 1:N:0:1
GGGGGCCAACTTCGTCGAGTACGCTCAAATGTACAGATCGGAAGA
+
FF:FFFFFFF::FFFFFFFFFFFFFFF,FFFFFFFFFFFFFFFFF
@FS10000125:23:BPA73012-1407:1:1101:8650:1460 1:N:0:1
GGGGCAGAACTTCGTCGAGTACGCTCAAGTAATAAGATCGGAAGA
+
FFFFFFFFFF::FFFFFFFFFFFFFFFFFFFFFFFFFFFFFFFFF
@FS10000125:23:BPA73012-1407:1:1101:8930:1460 1:N:0:1
GGGGGTCAACTTCGTCGAGTACGCTCAATTTATCAGATCGGAAGA
+
FFFFFFFFFF,,FFFFFFFFFFFFFFF,FFFFFFFFFFFFFFFFF
@FS10000125:23:BPA73012-1407:1:1101:10290:1460 1:N:0:1
GGGGTGGAACTTCGTCGAGTACGCTCAATCATGGAGATCGGAAGA
+
FFFFFFFFFF,:FFFFFFFFFFFFFFF,FFFFFFFFFFFFFFFFF
@FS10000125:23:BPA73012-1407:1:1101:10370:1460 1:N:0:1
GGGGCAGAACTTCGTCGAGTACGCTCAAACAAGAAGATCGGAAGA
+
FFFFFFFFFF,,FFFFFFFFFFFFFFF:FFFFFFFFFFFFFFFFF
@FS10000125:23:BPA73012-1407:1:1101:10480:1460 1:N:0:1
GGGACGGAACTTCGTCGAGTACGCTCAATAAAAGAGATCGGAAGA
+
FFFFFFFFFF,,FFFFFFFFFFFFFFF,FFFFFFFFFFFFFFFFF
@FS10000125:23:BPA73012-1407:1:1101:10550:1460 1:N:0:1
GGGGCTAAACTTCGTCGAGTACGCTCAAAGAGAAAGATCGGAAGA
+
FF:FFFFFFF:,FFFFFFFFFFFFFFF,FFFFFFFFFFFFFFFFF
@FS10000125:23:BPA73012-1407:1:1101:10840:1460 1:N:0:1
GGGGACCAACTTCGTCGAGTACGCTCAACTGTAGAGATCGGAAGA
+
FFFFFFFFFF:FFFFFFFFFFFFFFFFFFFFFFFFFFFFFFFFFF
@FS10000125:23:BPA73012-1407:1:1101:10910:1460 1:N:0:1
GGGGTACAACTTCGTCGAGTACGCTCAAGTCAGTAGATCGGAAGA
+
F::FFFFFFF,,FFFFFFFFFFFFFFFFFFFFFFFFFFFFFFFFF
@FS10000125:23:BPA73012-1407:1:1101:11130:1460 1:N:0:1
GGGATTGAACTTCGTCGAGTACGCTCAAGCTAGTAGATCGGAAGA
+
FFFFFFFFFF,,FFFFFFFFFFFFFFFFFFFFFFFFFFFFFFFFF
@FS10000125:23:BPA73012-1407:1:1101:11530:1460 1:N:0:1
GGGTGAAACTTCGTCGAGTACGCTCAAACATGTAGATCGGAAGAG
+
FF::FFFFFF,FF:FFFF:FFFFFFF:FFFFFFFFF,FFF,FFFF
@FS10000125:23:BPA73012-1407:1:1101:11820:1460 1:N:0:1
GGGGCTTAACTTCGTCGAGTACGCTCAACCAGAAAGATCGGAAGA
+
FFFFFFFFFF,,FFFFFFFFFFFFFFFFFFFFFFFFFFFFFFFFF
@FS10000125:23:BPA73012-1407:1:1101:12010:1460 1:N:0:1
GGGAAACAACTTCGTCGAGTACGCTCAACAGTGCAGATCGGAAGA
+
FF::FFFFFF:::FFFFFFFFFFFFFFFFFFFFFFFFFFFFFFFF
@FS10000125:23:BPA73012-1407:1:1101:12170:1460 1:N:0:1
GGGGGCCAACTTCGTCGAGTACGCTCAATTAGAAAGATCGGAAGA
+
FFFFFFFFFF,,FFFFFFFFFFFFFFF,FFFFFFFFFFFFFFFFF
@FS10000125:23:BPA73012-1407:1:1101:12190:1460 1:N:0:1
GGGGGTAAACCTCGTCGAGTACGCTCAAGGAAAAAGATCGGAAGA
+
F:,FFFFFFFF:FFFFFFFFFFFFFFFFFFFFFFFFFFFFFFFFF
@FS10000125:23:BPA73012-1407:1:1101:12210:1460 1:N:0:1
GGGTGGAAACTTCGTCGAGTACGCTCAATTAAACAGATCGGAAGA
+
F:,:FFFFFF::FFFFFFFFFFFFFFF,FFFFFFFFFFFFFFFFF
@FS10000125:23:BPA73012-1407:1:1101:12530:1460 1:N:0:1
GGGCAAGAACTTCGTCGAGTACGCTCAACGGTGTAGATCGGAAGA
+
FFF:FFFFFF::FFFFFFFFFFFFFFFFFFFFFFFFFFFFFFFFF
@FS10000125:23:BPA73012-1407:1:1101:12580:1460 1:N:0:1
GGGGTGGACCTTCGTCGAGTACGCTCAATACCAAAGATCGGAAGA
+
FFFFFFFFFF,,FFFFFFFFFFFFFFF,FFFFFFFFFFFFFFFFF
@FS10000125:23:BPA73012-1407:1:1101:13570:1460 1:N:0:1
GGGATCCAACTTCGTCGAGTACGCTCAAGTTCATAGATCGGAAGA
+
FFFFFFFFFF:,FFFFFFFFFFFFFFFFFFFFFFFFFFFFFFFFF
@FS10000125:23:BPA73012-1407:1:1101:13820:1460 1:N:0:1
GGGGGTAAACTTCGTCGAGTACGCTCAATCTTGTAGATCGGAAGA
+
FFFFFFFFFF::FFFFFFFFFFFFFFF:FFFFFFFFFFFFFFFFF
@FS10000125:23:BPA73012-1407:1:1101:14150:1460 1:N:0:1
GGGACAAAACTTCGTCGAGTACGCTCAAAAAAGAAGATCGGAAGA
+
FFFFFFFFFF::FFFFFFFFFFFFFFFFFFFFFFFFFFFFFFFFF
@FS10000125:23:BPA73012-1407:1:1101:14940:1460 1:N:0:1
GGGGGAAAACTTCGTCGAGTACGCTCAAGTGAAGAGATCGGAAGA
+
FF:FFFF,FF:::FFFFF:FF::FFFFFFFFFF:FFF,FFFFFFF
@FS10000125:23:BPA73012-1407:1:1101:15100:1460 1:N:0:1
GGGCGAGAACTTCGTCGAGTACGCTCAAAATGGGAGATCGGAAGA
+
FFFFFFFFFF::FFFFFFFFFFFFFFF:FFFFFFFFFFFFFFFFF
@FS10000125:23:BPA73012-1407:1:1101:15140:1460 1:N:0:1
GGGCACTAACTTCGTCGAGTACGCTCAATGCCTAAGATCGGAAGA
+
FFFFFFFFFF::FFFFFFFFFFFFFFF:FFFFFFFFFFFFFFFFF
@FS10000125:23:BPA73012-1407:1:1101:15320:1460 1:N:0:1
GGGGATTAACTTCGTCGAGTACGCTCAAGACATTAGATCGGAAGA
+
FFF,FF,FFFFFFFFFFFFFFFFFFFFF,,FF,,FFFFFFFFFFF
@FS10000125:23:BPA73012-1407:1:1101:15820:1460 1:N:0:1
GGGCGTCAACTTCGTCGAGTACGCTCAAACTTCTAGATCGGAAGA
+
FFFFFFFFFF::FFFFFFFFFFFFFFFFFFFFFFFFFFFFFFFFF
@FS10000125:23:BPA73012-1407:1:1101:15870:1460 1:N:0:1
GGGTCGTAACTCCGTCGAGTACGCTCAAATAAAAAGATCGGAAGA
+
FF:FFFFFFF:FFFFFFFFFFFFFFFF:FFFFFFFFFFFFFFFFF
@FS10000125:23:BPA73012-1407:1:1101:16070:1460 1:N:0:1
GGGGGCTCAACTTCGTCGAGTACGCTCAAGTCAACTAGATCGGAA
+
F,,F:FFFFFF:,FF,FFF:FFFFF,FFFFFFFFFFFFFF,FFFF
@FS10000125:23:BPA73012-1407:1:1101:16100:1460 1:N:0:1
GGGGCAGAACTTCGTCGAGTACGCTCAACAGACGAGATCGGAAGA
+
FFFFFFFFFF,:FFFFFFFFFFFFFFFFFFFFFFFFFFFFFF:FF
@FS10000125:23:BPA73012-1407:1:1101:16230:1460 1:N:0:1
GGGGGGTAACTTCGTCGAGTACGCTCAAGAATTCAGATCGGAAGA
+
F,,F,:FFFF,:FFFFFFFFFFFFFFFFF:FFFFFFFFFF:::F:
@FS10000125:23:BPA73012-1407:1:1101:1150:1470 1:N:0:1
GGGTCACAACTTCGTCGAGTACGCTCAATAGAAAAGATCGGAAGA
+
FFFFFFFFFFF:FFFFFFFFFFFFFFF:FFFFFFFFFFFFF:FFF
@FS10000125:23:BPA73012-1407:1:1101:1230:1470 1:N:0:1
GGGAGGTAACTTCGTCGAGTACGCTCAAGAACCAAGATCGGAAGA
+
FFFFFFFFFFFFFFFFFFFFFFFFFFFFFFFFFFFFFFFFFFFFF
@FS10000125:23:BPA73012-1407:1:1101:2020:1470 1:N:0:1
GGGGGTTAATTTCGTCGAGTACGCTCAAGGTAATAGATCGGAAGA
+
FFFFFFFFFFFFFFFFFFFFFFFFFFFFFFFFFFFFFFFFFFFFF
@FS10000125:23:BPA73012-1407:1:1101:2650:1470 1:N:0:1
GGGCGTTAACTTCGTCGAGTACGCTCAACCAAATAGATCGGAAGA
+
F,,:FFFFFFF:FFFFFFFFFFFFFFFFFFFFFFFFFFFFFFFFF
@FS10000125:23:BPA73012-1407:1:1101:4120:1470 1:N:0:1
GGGCAATAACTTCGTCGAGTACGCTCAATAAAGAAGATCGGAAGA
+
FF,,FFFFFF::FFFFFFFFFFFFFFF:FFFFFFFFFFFFFFFFF
@FS10000125:23:BPA73012-1407:1:1101:5340:1470 1:N:0:1
GGGCATCAACTTCGTCGAGTACGCTCAAATTGACAGATCGGAAGA
+
FFFFFFFFFF,,:FFFFFFFFFFFFFF:FFFFFFFFFFFFFFFFF
@FS10000125:23:BPA73012-1407:1:1101:6610:1470 1:N:0:1
GGGGCCCAACTTCGTCGAGTACGCTCAATGAATCAGATCGGAAGA
+
FFFFFFFFFF:,FFFFFFFFFFFFFFF:FFFFFFFFFFFFFFFFF
@FS10000125:23:BPA73012-1407:1:1101:6740:1470 1:N:0:1
GGGGCGGCAACTTCGTCGAGTACGCTCAAGGGGACAGATCGGAAG
+
FFFFFFFFFF:,,FF:FFFFFFFFF,FFFFFFFFFFFFFFFFFFF
@FS10000125:23:BPA73012-1407:1:1101:7530:1470 1:N:0:1
GGGGGACAATTTCGTCGAGTACGCTCAAGAACATAGATCGGAAGA
+
FFFF:FFFFFFFFFFFFFFFFFFFFFFFFFFFFFFFFFFFFFFFF
@FS10000125:23:BPA73012-1407:1:1101:7700:1470 1:N:0:1
GGGGGATAACTTCGTCGAGTACGCTCAAAGGAGGAGATCGGAAGA
+
FFFFFFFFFF::FFFFFFFFFFFFFFF,FFFFFFFFFFFFFFFFF
@FS10000125:23:BPA73012-1407:1:1101:7790:1470 1:N:0:1
GGGGCACAACTTCGTCGAGTACGCTCAAACATCAAGATCGGAAGA
+
FFFF::FFFFFFFFFFFFFFFFFFFFFFFFFFFFFFFFFFFFFFF
@FS10000125:23:BPA73012-1407:1:1101:7800:1470 1:N:0:1
GGGCATCAACTTCGTCGAGTACGCTCAAATCCCAAGATCGGAAGA
+
FFF:FFFFFF::FFFFFFFFFFFFFFFFFFFFFFFFF:FFFFFFF
@FS10000125:23:BPA73012-1407:1:1101:7880:1470 1:N:0:1
GGGGTGGAACTTCGTCGAGTACGCTCAATGCAAAAGATCGGAAGA
+
FFFFFFFFFF,:FFFFFFFFFFFFFFF:FFFFFFFFFFFFFFFFF
@FS10000125:23:BPA73012-1407:1:1101:8010:1470 1:N:0:1
GGGAACTAACTTCGTCGAGTACGCTCAAAACCATAGATCGGAAGA
+
F:,,FFFFFF::FFFFFFFFFFFFFFF:FFFFFFFFFFFFFFFFF
@FS10000125:23:BPA73012-1407:1:1101:8060:1470 1:N:0:1
GGGATGTAACTTCGTCGAGTACGCTCAAAGGTGCAGATCGGAAGA
+
FFFFFFFFFFF:FFFFFFFFFFFFFFFFFFFFFFFFFFFFFFFFF
@FS10000125:23:BPA73012-1407:1:1101:9110:1470 1:N:0:1
GGGGTGAAACTTCGTCGAGTACGCTCAACCATAAAGATCGGAAGA
+
F,,FFFFFFF::FFFFFFFFFFFFFFFFFFFFFFFFFFFFFFFFF
@FS10000125:23:BPA73012-1407:1:1101:9270:1470 1:N:0:1
GGGCAACTTCGTCGAGTACGCTCAAAGTATAAGATCGGAAGAGCA
+
FFF:FFFFFFF:FFFFFF,,FFFFFFF:FFFFFFF,FFFFFFF,,
@FS10000125:23:BPA73012-1407:1:1101:9570:1470 1:N:0:1
GGGTGACAACTTCGTCGAGTACGCTCAAAATGATAGATCGGAAGA
+
FFFFFFFFFF:,FFFFFFFFFFFFFFF,FFFFFFFFFFFFFFFFF
@FS10000125:23:BPA73012-1407:1:1101:9710:1470 1:N:0:1
GGAGTTAAACTTCGTCGAGTACGCTCAAGCGGGGAGATCGGAAGA
+
:,,:FFFFFF::FFFFFFFFFFFFFFFFFF:FFFFFFFFFFFFFF
@FS10000125:23:BPA73012-1407:1:1101:9720:1470 1:N:0:1
GGGACTGAACTTCGTCGAGTACGCTCAATAGAAGAGCACACGTCT
+
F::FFFFFFFFF::F,:FFFF,,FF::FFFFFF,F:,FF,:F:,,
@FS10000125:23:BPA73012-1407:1:1101:10170:1470 1:N:0:1
GGGGTTAAACTTCGTCGAGTACGCTCAACTTATAAGATCGGAAGA
+
FF:FFFFFFF:FFFFFFFFFFFFFFFFFFFFFFFFFFFFFFFFFF
@FS10000125:23:BPA73012-1407:1:1101:10410:1470 1:N:0:1
GGGGTATAACTTCGTCGAGTACGCTCAACTTCGGAGATCGGAAGA
+
FFF,FF,FF:FFFFFFFFFFFFFFFFFFF,::,:FFFFFFFFFFF
@FS10000125:23:BPA73012-1407:1:1101:10610:1470 1:N:0:1
GGGCGCTAACTTCGTCGAGTACGCTCAAATGACAAGATCGGAAGA
+
FFFFFFFFFF:,FFFFFFFFFFFFFFFFFFFFFFFFFFFFFFFFF
@FS10000125:23:BPA73012-1407:1:1101:10740:1470 1:N:0:1
GGGAGGGAACTTCGTCGAGTACGCTCAAGTCTTTAGATCGGAAGA
+
FFFF:F,FFF:FFFFFFFFFFFFFFFF:FFFFFFFFF:FF:FFFF
@FS10000125:23:BPA73012-1407:1:1101:10940:1470 1:N:0:1
GGGGTGCAACTTCGTCGAGTACGCTCAATGACATAGATCGGAAGA
+
FFFFFFFFFF,,FFF:FFFFFFFFFFF,FFFFFFFFFFFFFFFFF
@FS10000125:23:BPA73012-1407:1:1101:11190:1470 1:N:0:1
GGGTGTTAACTTCGTCGAGTACGCTCAAGGTTAAAGATCGGAAGA
+
F,,:FFFFFF::FFFFFFFFFFFFFFFFFFFFFFFFFFFFFFFFF
@FS10000125:23:BPA73012-1407:1:1101:11940:1470 1:N:0:1
GGGCCCTAACTTCGTCGAGTACGCTCAGTCCAAAAGATCGGAAGA
+
FFFF:F,F,FF,,FF:FF,:,FFFFFF,FFFFFFFF:FFFFFFFF
@FS10000125:23:BPA73012-1407:1:1101:12190:1470 1:N:0:1
GGGCATTAACTTCGTCGAGTACGCTCAATGGTAAAGATCGGAAGA
+
:,,,FFFFFF,,FFFFFFFFFFFFFFF,FFFFFFFFFFFFFFFFF
@FS10000125:23:BPA73012-1407:1:1101:13250:1470 1:N:0:1
GAAGGTTAACTTCGTCGAGTACGCTCAAAGAGATAGATCGGAAGA
+
:,,:,F:FFFFFFFFFFFFFFFFFFFF:FFFFFFFFFFFFF:F::
@FS10000125:23:BPA73012-1407:1:1101:13290:1470 1:N:0:1
GGGGGAAAACTTCGTCGAGTACGCTCAATAGATAAGATCGGAAGA
+
FFFF,:,FFFFFFFFFFFFFFFFFFFF::F,:,,FFFFFFFFFFF
@FS10000125:23:BPA73012-1407:1:1101:14830:1470 1:N:0:1
GGGGACTAACTTCGTCGAGTACGCTCAAACTTTGAGATCGGAAGA
+
F:,FFFFFFF:,FFFFFFFFFFFFFFF:FFFFFFFFFFFFF:FF:
@FS10000125:23:BPA73012-1407:1:1101:14840:1470 1:N:0:1
GGGCACGAACTTCGTCGAGTACGCTCAAGCTAGGAGATCGGAAGA
+
F:,:FFFFFF::FFFFFFFFFFFFFFFFFFFFFFFFF:FFFFFFF
@FS10000125:23:BPA73012-1407:1:1101:14880:1470 1:N:0:1
GGGGGCCTCTTCGTCGAGTACGCTCAACACGTAAGATCGGAAGAG
+
F,,F:FFFFF,FF:FFFF,FFFFFFFF:FFFFFFFF:FFF:FFF,
@FS10000125:23:BPA73012-1407:1:1101:14970:1470 1:N:0:1
GGGATAACTTCGTCGAGTACGCTCAATACCACAGATCGGAAGAGC
+
FFFFFFFFFFFF,FFFF:FFFF,FF,F,,FFFFFFF,FFFFF:F:
@FS10000125:23:BPA73012-1407:1:1101:15170:1470 1:N:0:1
GGGCACTAACTTCGTCGAGTACGCTCAATGCCTAAGATCGGAAGA
+
FFFFFFFFFF::FFFFFFFFFFFFFFF:FFFFFFFFFFFFFFFFF
@FS10000125:23:BPA73012-1407:1:1101:1320:1480 1:N:0:1
GGGGGATAACTTCGTCGAGTACGCTCAATAAATAAGATCGGAAGA
+
FFFFFFFFFF::FFFFFFFFFFFFFFF:FFFFFFFFFFFFFFFFF
@FS10000125:23:BPA73012-1407:1:1101:1370:1480 1:N:0:1
GGGGAGGAACTTCGTCGAGTACGCTCAAGGTTAAAGATCGGAAGA
+
FFFFFFFFFFF:FFFFFFFFFFFFFFFFFFFFFFFFFFFFFFFFF
@FS10000125:23:BPA73012-1407:1:1101:1400:1480 1:N:0:1
GGGCGCTAACTTCGTCGAGTACGCTCAAGGTAAAAGATCGGAAGA
+
FFFF,F:FF:FF,:F,:F:FF,,FF:,F,,F:F:,,F,F:F:F:F
@FS10000125:23:BPA73012-1407:1:1101:1500:1480 1:N:0:1
GGGGTCTAACTTCGTCGAGTACGCTCAAATATTTAGATCGGAAGA
+
FFFFF,F:FFFF::F::F:FF,:FFF,FFFFFFF,FF:F:F:FFF
@FS10000125:23:BPA73012-1407:1:1101:1830:1480 1:N:0:1
GGGAACTTCGTCGAGTACGCTCAAAAAATAAGATCGGAAGAGCAC
+
FF::FFFFFF:FF:FFF,FFFF:FFF:,FFFFFFFFFFFF:F,F,
@FS10000125:23:BPA73012-1407:1:1101:2970:1480 1:N:0:1
GGGGATTAACTTCGTCGAGTACGCTCAATTATAAAGATCGGAAGA
+
FFFFFFFFFF:::FFFFFFFFFFFFFF,FFFFFFFFFFFFFFFFF
@FS10000125:23:BPA73012-1407:1:1101:3160:1480 1:N:0:1
GGGTAAGAACTTCGTCGAGTACGCTCAAGTATTTAGATCGGAAGA
+
FFF,FFFFFFF::FFFFFFFFFFFFFFFFFFFFFFFFFFFFFFFF
@FS10000125:23:BPA73012-1407:1:1101:3270:1480 1:N:0:1
GGGTTGTAACTTCGTCGAGTACGCTCAATGTTTAAGATCGGAAGA
+
FF,,F,,FFFFFFFFFFFFFFFFFFFFF,:,,FFFFFFFFF:FFF
@FS10000125:23:BPA73012-1407:1:1101:3770:1480 1:N:0:1
GGGGGCAAACTTCGTCGAGTACGCTCAACCTCTAAGATCGGAAGA
+
FF:FFFFFFF:::FFFFFFFFFFFFFFFFFFFFFFFFFFFFFFFF
@FS10000125:23:BPA73012-1407:1:1101:3990:1480 1:N:0:1
GGGAACAAACTTCGTCGAGTACGCTCAAACTGAAAGATCGGAAGA
+
F,,:FFFFFF::FFFFFFFFFFFFFFF:FFFFFFFFFFFFFFFFF
@FS10000125:23:BPA73012-1407:1:1101:4000:1480 1:N:0:1
GGGTGGCAACTTCGTCGAGTACGCTCAATTAGATAGATCGGAAGA
+
FFF:FFFFFFF:FFFFFFFFFFFFFFF:FFFFFFFFFFFFFFFFF
@FS10000125:23:BPA73012-1407:1:1101:4430:1480 1:N:0:1
GGGCAACAACTTCGTCGAGTACGCTCAATGCTAAAGATCGGAAGA
+
F,,,FFFFFF:,FFFFFFFFFFFFFFF:FFFFFFFFFFFFFFFFF
@FS10000125:23:BPA73012-1407:1:1101:4580:1480 1:N:0:1
GGGAATTAACTTCGTCGAGTACGCTCAAGGGAGGAGATCGGAAGA
+
FFFFFFFFFF:::FFFFFFFFFFFFFFFFFFFFFFFFFFFFFFFF
@FS10000125:23:BPA73012-1407:1:1101:4960:1480 1:N:0:1
GGGTAACAACTTCGTCGAGTACGCTCAATTTTGAAGATCGGAAGA
+
FFFFFFFFFF:,:FFFFFFFFFFFFFF,FFFFFFFFFFFFFFFFF
@FS10000125:23:BPA73012-1407:1:1101:5280:1480 1:N:0:1
GGGCTGTAACTTCGTCGAGTACGCTCAACAAGTTAGATCGGAAGA
+
F:,,FFFFFF:::FFFFFFFFFFFFFFFFFFFFFFFFFFFFFFFF
@FS10000125:23:BPA73012-1407:1:1101:5680:1480 1:N:0:1
GGGGTACCTTCGTCGAGTACGCTCAAAGGATCAGATCGGAAGAGC
+
FF,FFFFFFF:F,FFFF:FFFF:FFFFFFFFFFFF:,FFF:FFF,
@FS10000125:23:BPA73012-1407:1:1101:5810:1480 1:N:0:1
GGGCGGAAACTTCGTCGAGTACGCTCAAGTAGATAGATCGGAAGA
+
F:,:FFFFFF:,FFFFFFFFFFFFFFFFFFFFFFFFFFFFFFFFF
@FS10000125:23:BPA73012-1407:1:1101:5970:1480 1:N:0:1
GGGCTTGAACTTCGTCGAGTACGCTCAAAAATAAAGATCGGAAGA
+
FFFF:FFFFF:,FFFFFFFFFFFFFFF:FFFFFFFFFFFFFFFFF
@FS10000125:23:BPA73012-1407:1:1101:6160:1480 1:N:0:1
GGGATGCAACTTCGTCGAGTACGCTCAAGTATAAAGATCGGAAGA
+
FFFFFFFFFF:,FFFFFFFFFFFFFFFFFFFFFFFFFFFFFFFFF
@FS10000125:23:BPA73012-1407:1:1101:6670:1480 1:N:0:1
GGGACTTAACTTCGTCGAGTACGCTCAATATTGAAGATCGGAAGA
+
F:,:FFFFFF::FFFFFFFFFFFFFFF,FFFFFFFFFFFFFFFFF
@FS10000125:23:BPA73012-1407:1:1101:7190:1480 1:N:0:1
GGGCAGAAACTTCGTCGAGTACGCTCAAATTAAAAGATCGGAAGA
+
FF,FFFFFFF,:FFFFFFFFFFFFFFF,FFFFFFFFFFFFFF:FF
@FS10000125:23:BPA73012-1407:1:1101:8070:1480 1:N:0:1
GGGGCGCAACTTCGTCGAGTACGCTCAAAGAGTTAGATCGGAAGA
+
F:,FFFFFFF::FFFFFFFFFFFFFFFFFFFFFFFFFFFFFFFFF
@FS10000125:23:BPA73012-1407:1:1101:8670:1480 1:N:0:1
GGGGCGCAACTTCGTCGAGTACGCTCAACCTGAGAGATCGGAAGA
+
FF:FFFFFFFF:FFFFFFFFFFFFFFFFFFFFFFFFFFFFFFFFF
@FS10000125:23:BPA73012-1407:1:1101:8710:1480 1:N:0:1
GGGGGGTAACTTCGTCGAGTACGCTCAAGACTGGAGATCGGAAGA
+
F,,F,,:FF:FF::F,,F,F:,,FF:,FFFFF::,,F,F,FFF,F
@FS10000125:23:BPA73012-1407:1:1101:9290:1480 1:N:0:1
GGGGTGGAACTTCGTCGAGTACGCTCAATGTTGGAGATCGGAAGA
+
FFF:,,,:FF:::FF::FFFF,:FFF,FFFFF:,FFF,F:FFFFF
@FS10000125:23:BPA73012-1407:1:1101:9370:1480 1:N:0:1
GGGCGCTAACTTCGTCGAGTACGCTCAAAATTTAAGATCGGAAGA
+
F:F,,FFFFFFFFFFFFFFFFFFFFFFFF,,F,,FFFFFFFFFFF
@FS10000125:23:BPA73012-1407:1:1101:9440:1480 1:N:0:1
GGGAGTGAACTTCGTCGAGTACGCTCAAAACAAGAGATCGGAAGA
+
F::FFFFFFF::FFFFFFFFFFFFFFF:FFFFFFFFFFFFFFFFF
@FS10000125:23:BPA73012-1407:1:1101:9810:1480 1:N:0:1
GGGGCGGCAACTTCGTCGAGTACGCTCAATATATTAGATCGGAAG
+
FFFF,F,FFF:::FF:FFFFFFFFF,FFFF::FFFFFFFFFFFFF
@FS10000125:23:BPA73012-1407:1:1101:10030:1480 1:N:0:1
GGGTACTAACTTCGTCGAGTACGCTCAACTATCTAGATCGGAAGA
+
F,,,FFFFFF:FFFFFFFFFFFFFFFFFFFFFFFFFFFFFFFFFF
@FS10000125:23:BPA73012-1407:1:1101:10480:1480 1:N:0:1
GGGAGTCAACTTCGTCGAGTACGCTCAAAACGACAGATCGGAAGA
+
FFF:FFFFFF,,FFFFFFFFFFFFFFF:FFFFFFFFFFFFFFFFF
@FS10000125:23:BPA73012-1407:1:1101:10720:1480 1:N:0:1
GGGGGTAACTTCGTCGAGTACGCTCAAATAACGAGATCGGAAGAG
+
FF::,FFFFF:FF::FFF:FFFFFFFFF:,FF:FFFF,FF:FFF:
@FS10000125:23:BPA73012-1407:1:1101:10780:1480 1:N:0:1
GGGTCATAACTTCGTCGAGTACGCTCAAAAATACAGATCGGAAGA
+
FFFFFFFFFF:,FFFFFFFFFFFFFFF:FFFFFFFFFFFFFFFFF
@FS10000125:23:BPA73012-1407:1:1101:11360:1480 1:N:0:1
GGGCCAACTTCGTCGAGTACGCTCAAACGGATAGATCGGAAGAGC
+
F:,FFFFFFF:F,FFFF:F:FF:FFFF:FFFFFFFF,FFF:F:F,
@FS10000125:23:BPA73012-1407:1:1101:11450:1480 1:N:0:1
GGGCGTTAACTTCGTCGAGTACGCTCAATACAGGAGATCGGAAGA
+
FF::FFFFFF:,FFFFFFFFFFFFFFF,FFFFFFFFFFFFFFFFF
@FS10000125:23:BPA73012-1407:1:1101:11700:1480 1:N:0:1
GGGTCGCAACTTCGTCGAGTACGCTCAATGGGACAGATCGGAAGA
+
F:FFF:FFFF,,FFFFFFFFFFFFFFF,FFFFFFFFF,FFFFFFF
@FS10000125:23:BPA73012-1407:1:1101:11800:1480 1:N:0:1
GGGACTGAACTTCGTCGAGTACGCTCAACCGATTAGATCGGAAGA
+
FFFFFFFFFF,:FFFFFFFFFFFFFFFFFFFFFFFFFFFFFFFFF
@FS10000125:23:BPA73012-1407:1:1101:11820:1480 1:N:0:1
GGGAAGGAACTTCGTCGAGTACGCTCAAAGATAGAGATCGGAAGA
+
FFF:FFFFFF::FFFFFFFFFFFFFFF:FFFFFFFFFFFFFFFFF
@FS10000125:23:BPA73012-1407:1:1101:12260:1480 1:N:0:1
GGGGCTCAACTTCGTCGAGTACGCTCAATGTCGGAGATCGGAAGA
+
FFFFFFFFFF,,FFFFFFFFFFFFFFF,FFFFFFFFFFFFFFFFF
@FS10000125:23:BPA73012-1407:1:1101:13610:1480 1:N:0:1
GGGGCTGAACTTCGTCGAGTACGCTCAATTGTATAGATCGGAAGA
+
F:,FF::FFFFFFFFFFFFFFFFFFFFFFFFFFFFFF:FFFFFFF
@FS10000125:23:BPA73012-1407:1:1101:14230:1480 1:N:0:1
GGGGCTAAACTTCGTCGAGTACGCTCAATTTTTGAGATCGGAAGA
+
FF:FFFFFFF::FFFFFFFFFFFFFFF:FFFFFFFFFFFFFFFFF
@FS10000125:23:BPA73012-1407:1:1101:14540:1480 1:N:0:1
GGGGGCTAACTTCGTCGAGTACGCTCAATTTAACAGATCGGAAGA
+
FFFFFFFFFF:,FFFFFFFFFFFFFFFFFFFFFFFFFFFFFFFFF
@FS10000125:23:BPA73012-1407:1:1101:14980:1480 1:N:0:1
GGGGGGGAACTTCGTCGAGTACGCTCAATGGGCAAGATCGGAAGA
+
FFFF:FFFFF::F,FFF,FFFF,FFFF,FFF:FFF:F,FF,F:FF
@FS10000125:23:BPA73012-1407:1:1101:14990:1480 1:N:0:1
GATGAGCAACTTCGTCGAGTACGCTCAATAATACAGATCGGAAGA
+
,,:,F:FFFFFFF:FFF:FFFF,FFFFFFFFFFFF:FFFF,,::,
@FS10000125:23:BPA73012-1407:1:1101:15900:1480 1:N:0:1
GGGGGGGTAACTTCGTCGAGTACGCTCAATTAGGAAGATCGGAAG
+
FFFFFFFFFFF::FF,FFFFFFFFF,FFFFFFFFFFFFFFFFFFF
@FS10000125:23:BPA73012-1407:1:1101:16230:1480 1:N:0:1
GGGTGGAAACTTCGTCGAGTACGCTCAAGCAAATAGATCGGAAGA
+
F,,F:FFFFF::FFFFFFFFFFFFFFFFFFFFFFFFFFFFFFFFF
@FS10000125:23:BPA73012-1407:1:1101:1090:1490 1:N:0:1
GGGAGCTAAACTTCGTCGAGTACGCTCAAGAGACTAGATCGGAAG
+
FFFF:FFFFFFFFFFFFFF,FFFFFFFFFFFFFFFFFFFFFFFFF
@FS10000125:23:BPA73012-1407:1:1101:2050:1490 1:N:0:1
GGGCCCGAACTTCGTCGAGTACGCTCAAGAAGCCAGATCGGAAGA
+
FFF:FFFFFF:,FFFFFFFFFFFFFFFFFFFFFFFFFFFFFFFFF
@FS10000125:23:BPA73012-1407:1:1101:2390:1490 1:N:0:1
GGGATAACTTCGTCGAGTACGCTCAATTTACAAGATCGGAAGAGC
+
FFFFFFFFFF:F,FFFF:FFFF,FF:F,FFFFFFF:,FFFFFFF,
@FS10000125:23:BPA73012-1407:1:1101:2510:1490 1:N:0:1
GGGGGGCAACTTCGTCGAGTACGCTCAATTAAGGAGATCGGAAGA
+
FFFFFFFFFFF:FFFFFFFFFFFFFFF:FFFFFFFFFFFFFFFFF
@FS10000125:23:BPA73012-1407:1:1101:2780:1490 1:N:0:1
GGGTGCCAACTTCGTCGAGTACGCTCAACCATGAAGATCGGAAGA
+
FFFFFFFFFF:::FFFFFFFFFFFFFFFFFFFFFFFFFFFFFFFF
@FS10000125:23:BPA73012-1407:1:1101:2870:1490 1:N:0:1
GGGCGGTAACTTCGTCGAGTACGCTCAATGTCTAAGATCGGAAGA
+
FF::FFFFFF::FFFFFFFFFFFFFFF:FFFFFFFFFFFFFFFFF
@FS10000125:23:BPA73012-1407:1:1101:2910:1490 1:N:0:1
GGGACTTCGTCGAGTACGCTCAAATAATTAGATCGGAAGAGCACA
+
FFF:FFFFFFFFFFFFFF::FFFFFF,,FFFFFFFFFFFFF,F,,
@FS10000125:23:BPA73012-1407:1:1101:3050:1490 1:N:0:1
GGGGGGAATCTTCGTCGAGTACGCTCAAAGTCAAAGATCGGAAGA
+
F::F,:FFFFF:FFFFFFFFFFFFFFF,FFFFFFF:FFFF:FFFF
@FS10000125:23:BPA73012-1407:1:1101:4850:1490 1:N:0:1
GGGTGTCAACTTCGTCGAGTACGCTCAAGAGGGAAGATCGGAAGA
+
FFFFFFFFFF,,FFFFFFFFFFFFFFFFFFFFFFFFFFFFFFFFF
@FS10000125:23:BPA73012-1407:1:1101:5040:1490 1:N:0:1
GGGGCCGAACTTCGTCGAGTACGCTCAACGGAGAAGATCGGAAGA
+
FFFFFFFFFFF::FFFFFFFFFFFFFFFFFFFFFFFFFFFFFFFF
@FS10000125:23:BPA73012-1407:1:1101:5370:1490 1:N:0:1
GGGGGCTAACTTCGTCGAGTACGCTCAACTTTGAAGATCGGAAGA
+
FFFFFFFFFF,:FFF:FFFFFF:FFFF:FFFFFFFFF:FF:F:FF
@FS10000125:23:BPA73012-1407:1:1101:5430:1490 1:N:0:1
GGGCACTAACTTCGTCGAGTACGCTCAAGGTAAGAGATCGGAAGA
+
FF::FFFFFF:,:FFFFFFFFFFFFFFFFFFFFFFFFFFFFFFFF
@FS10000125:23:BPA73012-1407:1:1101:5720:1490 1:N:0:1
GGGGGGTAACTTCGTCGAGTACGCTCAAAAGTACAGATCGGAAGA
+
FF:FFFFFFF:,FFFFFFFFFFFFFFF:FFFFFFFFFFFFFFFFF
@FS10000125:23:BPA73012-1407:1:1101:5790:1490 1:N:0:1
GGGTCTCAACTTCGTCGAGTACGCTCAAATACCTAGATCGGAAGA
+
FF:::FFFFFF:FFFFFFFFFFFFFFFFFFFFFFFFFFFFFFFFF
@FS10000125:23:BPA73012-1407:1:1101:6960:1490 1:N:0:1
GGGGTACAAACTTCGTCGAGTACGCTCAACTACAGAGATCGGAAG
+
FFFF:FFFFF::FFF:FFFFFFFFF:FFFFFFFFFFFFFFFFFFF
@FS10000125:23:BPA73012-1407:1:1101:7230:1490 1:N:0:1
GGGTGCCAACTTCGTCGAGTACGCTCAAACCATGAGATCGGAAGA
+
FFF:FFFFFF::FFFFFFFFFFFFFFFFFFFFFFFFFFFFFFFFF
@FS10000125:23:BPA73012-1407:1:1101:7470:1490 1:N:0:1
GGGGAGGCAACTTCGTCGAGTACGCTCAAGCTGAGAGATCGGAAG
+
F:,FFFFFFFF,:FF:FFFFFFFFF,FFFFFFFFFFFFFFFFFFF
@FS10000125:23:BPA73012-1407:1:1101:7650:1490 1:N:0:1
GGGGGCCAACTTCGTCGAGTACGCTCAAGATTTAAGATCGGAAGA
+
FFFFFFFFFF::FFFFFFFFFFFFFFFFFFFFFFFFFFFFFFFFF
@FS10000125:23:BPA73012-1407:1:1101:8680:1490 1:N:0:1
GGGGCCGAACTTCGTCGAGTACGCTCAAGACGGTAGATCGGAAGA
+
FFFFFFFFFFF,FFFFFFFFFFFFFFFFFFFFFFFFFFFFFFFFF
@FS10000125:23:BPA73012-1407:1:1101:8810:1490 1:N:0:1
GGGGAACTTCGTCGAGTACGCTCAACTATCGAGATCGGAAGAGCA
+
FFFFFFFFFFF,:FFFFF,:FFFFF:F,FFFFFFF,FFFFFFF,:
@FS10000125:23:BPA73012-1407:1:1101:8840:1490 1:N:0:1
GGGGTGCAACTTCGTCGAGTACGCTCAATTTAAAAGATCGGAAGA
+
FFFFFFFFFF,,FFFFFFFFFFFFFFF,FFFFFFFFFFFFFFFFF
@FS10000125:23:BPA73012-1407:1:1101:9340:1490 1:N:0:1
GGGGATAAACTTCGTCGAGTACGCTCAAGTGGACAGATCGGAAGA
+
FFFFFFFFFF,:FFFFFFFFFFFFFFFFFFFFFFFFFFFFFFFFF
@FS10000125:23:BPA73012-1407:1:1101:9780:1490 1:N:0:1
GGGGGTGAACTTCGTCGAGTACGCTCAATCTTGCAGATCGGAAGA
+
FFFFFFFFFF,:FFFFFFFFFFFFFFF,FFFFFFFFFFFFFFFFF
@FS10000125:23:BPA73012-1407:1:1101:9960:1490 1:N:0:1
GGGGTACAACTTCGTCGAGTACGCTCAACCCATAGATCGGAAGAG
+
FFFFFFFFFF::FFFFFFFFFFFFFFFFFFFFFFFF,:FF,FFFF
@FS10000125:23:BPA73012-1407:1:1101:10280:1490 1:N:0:1
GGGTCTGAACTTCGTCGAGTACGCTCAATGAATTTGATCGGAAGA
+
FFF:,:F,FFFFFFFF:FFFFFFFFF:FFFF:FF,FF,F:FFF:F
@FS10000125:23:BPA73012-1407:1:1101:10350:1490 1:N:0:1
GGGGTAGAACTTCGTCGAGTACGCTCAACGATTAAGATCGGAAGA
+
F::FFFFFFFF:FFFFFFFFFFFFFFFFFFFFFFFFFFFFFFFFF
@FS10000125:23:BPA73012-1407:1:1101:10730:1490 1:N:0:1
GGGTGCAATCTTCGTCGAGTACGCTCAATATTGAAGATCGGAAGA
+
FFFFFFFFFF:,FFFFFFFFFFFFFFF,FFFFFFFFFFFFFFFFF
@FS10000125:23:BPA73012-1407:1:1101:10880:1490 1:N:0:1
GGGCAAAAACCTTCGTCGAGTACGCTCAAGGAAAAAGATCGGAAG
+
FFFF,F,,F:FF:FF:FFFFFFFFF,FFF:,:F:,FFFFFFFFFF
@FS10000125:23:BPA73012-1407:1:1101:11440:1490 1:N:0:1
GGGCAGAAACTTCGTCGAGTACGCTCAATCAACAAGATCGGAAGA
+
FF:::FFFFF,,FFFFFFFFFFFFFFF:FFFFFFFFFFFFFFFFF
@FS10000125:23:BPA73012-1407:1:1101:14100:1490 1:N:0:1
GGGGTTTAACTTCGTCGAGTACGCTCAAAATTGTAGATCGGAAGA
+
FFFFFFFFFF::FFFFFFFFFFFFFFFFFFFFFFFFFFFFFFFFF
@FS10000125:23:BPA73012-1407:1:1101:14140:1490 1:N:0:1
GGGGTGAAACTTCGTCGAGTACGCTCAAAGCAGAAGATCGGAAGA
+
FFFFFFFFFF,:FFFFFFFFFFFFFFFFFFFFFFFFFFFFFFFFF
@FS10000125:23:BPA73012-1407:1:1101:14420:1490 1:N:0:1
GGGGACTAACTTCGTCGAGTACGCTCAAGTGGAAAGATCGGAAGA
+
FFFFFFFFFFFFFFFFFFFFFFFFFFFFFFFFFFFFFFFFFFFFF
@FS10000125:23:BPA73012-1407:1:1101:15770:1490 1:N:0:1
GGGTGCTAGCTTCGTCGAGTACGCTCAATGGTAGAGATCGGAAGA
+
FFF:,FFF,FFFFFFFFFFFFFFFFFFFFFFFFFFFFFFFFFFFF
@FS10000125:23:BPA73012-1407:1:1101:15860:1490 1:N:0:1
GGGATCCAACTTCGTCGAGTACGCTCAACTACAAAGATCGGAAGA
+
FFFFFFFFFF:FFFFFFFFFFFFFFFF:FFFFFFFFFFFFFF:FF
@FS10000125:23:BPA73012-1407:1:1101:15980:1490 1:N:0:1
GGGGCTTAACTTCGTCGAGTACGCTCAACTGCTGAGATCGGAAGA
+
FFFFFFFFFF::FFFFFFFFFFFFFFFFFFFFFFFFFFFFFF:FF
@FS10000125:23:BPA73012-1407:1:1101:16060:1490 1:N:0:1
GGGCTTAAACTTCGTCGAGTACGCTCAATAGGAAAGATCGGAAGA
+
FFFFFFFFFF::FFFFFFFFFFFFFFF,FFFFFFFFFFFFFFFFF
@FS10000125:23:BPA73012-1407:1:1101:16310:1490 1:N:0:1
GGGAGGAAACTTCGTCGAGTACGCTCAAATGGGAAGATCGGAAGA
+
F:,F,:FFF:FF,,F,:F,F:,,FF:,FFF:,,FF,F,F,FFF,F
@FS10000125:23:BPA73012-1407:1:1101:16400:1490 1:N:0:1
GGGAGCAAACTTCGTCGAGTACGCTCAAAATGGGAGATCGGAAGA
+
FFFFFFFFF:FF,,:,,F,F:,,FF,,FFFF:,,,,F,:,FFF:F
@FS10000125:23:BPA73012-1407:1:1101:1060:1500 1:N:0:1
GGGGCTGAACTTCGTCGAGTACGCTCAAATATGAAGATCGGAAGA
+
FFFFFFFFFFF:FFFFFFFFFFFFFFFFFFFFFFFFFFFFFFFFF
@FS10000125:23:BPA73012-1407:1:1101:1300:1500 1:N:0:1
GGGGAGTAACTTCGTCGAGTACGCTCAATGGGGAAGATCGGAAGA
+
FFFFFFFFFFF,FFFFFFFFFFFFFFF:FFFFFFFFFFFFFFFFF
@FS10000125:23:BPA73012-1407:1:1101:1440:1500 1:N:0:1
GGGGGCAAACTTCGTCGAGTACGCTCAAACACAGAGATCGGAAGA
+
FFFFFFFFFFF,FFFFFFFFFFFFFFFFFFFFFFFFFFFFF:FFF
@FS10000125:23:BPA73012-1407:1:1101:1630:1500 1:N:0:1
GGGGCACAACTTCGTCGAGTACGCTCAATGCACTAGATCGGAAGA
+
FF:FFFFFFF::FFFFFFFFFFFFFFF:FFFFFFFFFFFFF,FFF
@FS10000125:23:BPA73012-1407:1:1101:1660:1500 1:N:0:1
GGGGGGCAACTTCGTCGAGTACGCTCAAAGTTATAGATCGGAAGA
+
FFFFFFFFFF:,FFFFFFFFFFFFFFF:FFFFFFFFFFFFFFFFF
@FS10000125:23:BPA73012-1407:1:1101:1750:1500 1:N:0:1
GGGGGTCAACTTCGTCGAGTACGCTCAAGAAAAAAGATCGGAAGA
+
FFFFFFFFFF::FFFFFFFFFFFFFFFFFFFFFFFFFFFFFFFFF
@FS10000125:23:BPA73012-1407:1:1101:1990:1500 1:N:0:1
GGGCAGGAACTTCGTCGAGTACGCTCAACGTGAAAGATCGGAAGA
+
FF,:FFFFFFF:FFFFFFFFFFFFFFFFFFFFFFFFFFFFFFFFF
@FS10000125:23:BPA73012-1407:1:1101:2120:1500 1:N:0:1
GGGGACGAACTTCGTCGAGTACGCTCAAATAGTAAGATCGGAAGA
+
FFFFFFFFFFF,FFFFFFFFFFFFFFFFFFFFFFFFFFFFFFFFF
@FS10000125:23:BPA73012-1407:1:1101:2330:1500 1:N:0:1
GGGCTTGAACTTCGTCGAGTACGCTCAAAAAAGGAGATCGGAAGA
+
FF:FFFFFFF,,FFFFFFFFFFFFFFF,FFFFFFFFFFFFFFFFF
@FS10000125:23:BPA73012-1407:1:1101:2370:1500 1:N:0:1
GGGCATCAACTTCGTCGAGTACGCTCAAGTGACAAGATCGGAAGA
+
FFFFFFFFFF,,:FFFFFFFFFFFFFFFFFFFFFFFFFFFFF:FF
@FS10000125:23:BPA73012-1407:1:1101:2470:1500 1:N:0:1
GGGCTGCAACTTCGTCGAGTACGCTCAAGGCTGAAGATCGGAAGA
+
FF,FFFFFFF,,FFFFFFFFFFFFFFFFFFFFFFFFFFFFFFFFF
@FS10000125:23:BPA73012-1407:1:1101:2670:1500 1:N:0:1
GGGCAAGAACTTCGTCGAGTACGCTCAAATAGTAAGATCGGAAGA
+
F,,:FFFFFF:,FFFFFFFFFFFFFFF:FFFFFFFFFFFFFFFFF
@FS10000125:23:BPA73012-1407:1:1101:3000:1500 1:N:0:1
GGGCATCAACTTCGTCGAGTACGCTCAACCGAACAGATCGGAAGA
+
FFF,FFFFFF:::FF:FFFFFFFFFFFFFFFFFFFFFFFFFFFFF
@FS10000125:23:BPA73012-1407:1:1101:3030:1500 1:N:0:1
GGGTCTCAACTTCGTCGAGTACGCTCAACTGTGCAGATCGGAAGA
+
F:,,FFFFFF:F:FFFFFFFFFFFFFFFFFFFFFFFFFFFFFFFF
@FS10000125:23:BPA73012-1407:1:1101:3150:1500 1:N:0:1
GGGCTAAAACTTCGTCGAGTACGCTCAAACGTCAAGATCGGAAGA
+
FF:::FFFFFF::FFFFFFFFFFFFFFFFFFFFFFFFFFFFFFFF
@FS10000125:23:BPA73012-1407:1:1101:3180:1500 1:N:0:1
GGGGCTAAACTTTCGTCGAGTACGCTCAAGTGTCGAGATCGGAAG
+
FFF:::FFF:FFFFFFFFF,FFFFFFFFFFF:FF,FFFFFFFFFF
@FS10000125:23:BPA73012-1407:1:1101:3350:1500 1:N:0:1
GGGAACGAACATTCGTCGAGTACGCTCAAGTCTAAAGATCGGAAG
+
F,,,FFFFFFF,:FF:FFFFFFFFF,FFFFFFFFFFFFFFFFFFF
@FS10000125:23:BPA73012-1407:1:1101:3410:1500 1:N:0:1
GGGGGCCAACGTCGTCGAGTATGCTCAACAGAGAAGATCGGAAGA
+
FFFF,FFFF:FF:FFFFFFFFFFFFFFFFFFFFFFFF,FFFFFFF
@FS10000125:23:BPA73012-1407:1:1101:3500:1500 1:N:0:1
GGGTCAAAACTTCGTCGAGTACGCTCAAGTATAAAGATCGGAAGA
+
FFF:FFFFFF::FFFFFFFFFFFFFFFFFFFFFFFFFFFFFFFFF
@FS10000125:23:BPA73012-1407:1:1101:3870:1500 1:N:0:1
GGGCAAACTTCGTCGAGTACGCTCAACTTATAAGATCGGAAGAGC
+
F:,:FFFFFF:F:FFFF:FFFF,FFFFFFFFFFFF,,FFF:FFF,
@FS10000125:23:BPA73012-1407:1:1101:4100:1500 1:N:0:1
GGGGGTAATCTTCGTCGAGTACGCTCAACGGTTGAGATCGGAAGA
+
FFFFFFFFFF:::FF:FFFFFFFFFFFFFFFFFFFFFFFFFF:FF
@FS10000125:23:BPA73012-1407:1:1101:4170:1500 1:N:0:1
GGGGGGAACTTCGTCGAGTACGCTCAAACGTTAAGATCGGAAGAG
+
FFFFFFFFFF,FF:FFFF:FFFFFFF::FFFFFFFF,FFF:FFFF
@FS10000125:23:BPA73012-1407:1:1101:4190:1500 1:N:0:1
GGGGATGAACTTCGTCGAGTACGCTCAAGTGACAAGATCGGAAGA
+
F:,FFFFFFF,,FFFFFFFFFFFFFFFFFFFFFFFFFFFFFFFFF
@FS10000125:23:BPA73012-1407:1:1101:4200:1500 1:N:0:1
GGGCAAGAACTTCGTCGAGTACGCTCAAGACCTAAGATCGGAAGA
+
FFFFFFFFFF:,FFFFFFFFFFFFFFFFFFFFFFFFFFFFFFFFF
@FS10000125:23:BPA73012-1407:1:1101:4850:1500 1:N:0:1
GGGTGTCAACTTCGTCGAGTACGCTCAAGAGGGAAGATCGGAAGA
+
FFFFFFFFFF,,FFFFFFFFFFFFFFFFFFFFFFFFFFFFFFFFF
@FS10000125:23:BPA73012-1407:1:1101:4900:1500 1:N:0:1
GGGGTAACTTCGTCGAGTACGCTCAACTGTTGAGATCGGAAGAGC
+
FFFFFFFFFF,F:FFFF:FFFF,FF:FFFFFFFFF,,FF:FFFF,
@FS10000125:23:BPA73012-1407:1:1101:5190:1500 1:N:0:1
GGGATATAACTTCGTCGAGTACGCTCAAAATCAAAGATCGGAAGA
+
F:,:FFFFFF,,:FF:FFFFFFFFFFF,FFFFFFFFFFFFFFFFF
@FS10000125:23:BPA73012-1407:1:1101:5650:1500 1:N:0:1
GGGGACAATCTTCGTCGAGTACGCTCAAAGTCGGAGATCGGAAGA
+
FFFFFFFFFF:,FFFFFFFFFFFFFFFFFFFFFFFFFFFFFFFFF
@FS10000125:23:BPA73012-1407:1:1101:5710:1500 1:N:0:1
GGGACCGAACTTCGTCGAGTACGCTCAACTAATAAGATCGGAAGA
+
F,,,FFFFFFFFFFFFFFFFFFFFFFFFFFFFFFFFFFFFFFFFF
@FS10000125:23:BPA73012-1407:1:1101:6110:1500 1:N:0:1
GGGCTTCAACTTCGTCGAGTACGCTCAAAAAACGAGATCGGAAGA
+
F,,FFFFFFF:,FFFFFFFFFFFFFFF:FFFFFFFFFFFFFFFFF
@FS10000125:23:BPA73012-1407:1:1101:6370:1500 1:N:0:1
GGGGTTAAACTTCGTCGAGTACGCTCAAACCTAAAGATCGGAAGA
+
FFFFFFFFFF:,FFFFFFFFFFFFFFFFFFFFFFFFFFFFFFFFF
@FS10000125:23:BPA73012-1407:1:1101:6480:1500 1:N:0:1
GGGGTGTAACTTCGTCGAGTACGCTCAAGGGGGCAGATCGGAAGA
+
FFFFFFFFFF:,FFFFFFFFFFFFFFFFFFFFFFFFFFFFFFFFF
@FS10000125:23:BPA73012-1407:1:1101:6510:1500 1:N:0:1
GGGCGGCAACTTCGTCGAGTACGCTCAACTGGGAAGATCGGAAGA
+
F:::FFFFFF:FFFFFFFFFFFFFFFFFFFFFFFFFFFFFFFFFF
@FS10000125:23:BPA73012-1407:1:1101:6540:1500 1:N:0:1
GGGCAGAAACTTCGTCGAGTACGCTCAAACGCGGAGATCGGAAGA
+
FFF:FFFFFF:,:FF:FFFFFFFFFFFFFFFFFFFFFFFFFFFFF
@FS10000125:23:BPA73012-1407:1:1101:7040:1500 1:N:0:1
GGGTACGAACTTCGTCGAGTACGCTCAATTACAAAGATCGGAAGA
+
FFFFFFFFFF,,FFFFFFFFFFFFFFF,FFFFFFFFFFFFFFFFF
@FS10000125:23:BPA73012-1407:1:1101:7160:1500 1:N:0:1
GGGCTCTAACTTCGTCGAGTACGCTCAAATAACTAGATCGGAAGA
+
FFF,F,FF,FFFFFFFFFFFFFFFFFF:FF,FF,FFFFFFFFFFF
@FS10000125:23:BPA73012-1407:1:1101:8070:1500 1:N:0:1
GGGGGAACAACTTGTCGAGTACGCTCAAGAGAATAGATCGGAAGA
+
F,,FFFFFFFF::FFFFFFFFFFFFFFFFFFFFFFFFFFFFFFFF
@FS10000125:23:BPA73012-1407:1:1101:8260:1500 1:N:0:1
GGGGGTGACCTTCGTTGAGTACGCTCAAGGAACGAGATCGGAAGA
+
FFFFFFFFFF,,FFF:FFFFFFFFFFFFFFFFFFFFFFFFFFFFF
@FS10000125:23:BPA73012-1407:1:1101:8480:1500 1:N:0:1
GGGGACAACTTCGTCGAGTACGCTCAATACCCGAGATCGGAAGAG
+
FFFFFFFFFF,FF:FFFF:FFFFFFF:,FFFFFFFF,FFF:FFFF
@FS10000125:23:BPA73012-1407:1:1101:8570:1500 1:N:0:1
GGGAGTTAACTTCGTCGAGTACGCTCACGTGAAGATCGGAAGAGC
+
FFFFFFFFFF::FFFFFFFFFFFFFFF,FFFFFFF,,FFF:FFF,
@FS10000125:23:BPA73012-1407:1:1101:8830:1500 1:N:0:1
GGGGTGCAACTTCGTCGAGTACGCTCAATTTAAAAGATCGGAAGA
+
FFFFFFFFFF,,FFFFFFFFFFFFFFF:FFFFFFFFFFFFFFFFF
@FS10000125:23:BPA73012-1407:1:1101:9170:1500 1:N:0:1
GGGGTCCAACTTCGTCGAGTACGCTCAATGTCAAAGATCGGAAGA
+
FFFFFFFFFF:,FFFFFFFFFFFFFFF:FFFFFFFFFFFFFFFFF
@FS10000125:23:BPA73012-1407:1:1101:9210:1500 1:N:0:1
GGGGTGCAACTTCGTCGAGTACGCTCAAAATCAAAGATCGGAAGA
+
F:FFFFFFFF,,FFFFFFFFFFFFFFFFFFFFFFFFFFFFFFFFF
@FS10000125:23:BPA73012-1407:1:1101:10050:1500 1:N:0:1
GGGTGTGAACTTCGTCGAGTACGCTCAAGGGATGAGATCGGAAGA
+
FFFFFFFFFF::FFFFFFFFFFFFFFFFFFFFFFFFFFFFFFFFF
@FS10000125:23:BPA73012-1407:1:1101:10150:1500 1:N:0:1
GGGCGGAAACTTCGTCGAGTACGCTCAAGAAGTAAGATCGGAAGA
+
F,,,FFFFFF,,FFFFFFFFFFFFFFFFFFFFFFFFFFFFFFFFF
@FS10000125:23:BPA73012-1407:1:1101:10700:1500 1:N:0:1
GGGTCGAAACTTCGTCGAGTACGCTCAAATCTGGAGATCGGAAGA
+
FFF:FFFFFFF:FFFFFFFFFFFFFFFFFFFFFFFFFFFFFFFFF
@FS10000125:23:BPA73012-1407:1:1101:11060:1500 1:N:0:1
GGGGATTAATTTCGTCGAGTACGCTCAAATCAATAGATCGGAAGA
+
FFFFFFFFFF:F:FF:FFFFFFFFFFF:FFFFFFFFFFFFFFFFF
@FS10000125:23:BPA73012-1407:1:1101:11100:1500 1:N:0:1
GGGGTGCAACTTCGTCGAGTACGCTCAACTATATAGATCGGAAGA
+
FFFFFFFFFF:FFFFFFFFFFFFFFFFFFFFFFFFFFFFFFFFFF
@FS10000125:23:BPA73012-1407:1:1101:12020:1500 1:N:0:1
GGGAGTCAACTTCGTCGAGTACGCTCAACTGTGCAGATCGGAAGA
+
FFFF:FFFFF::FFFFFFFFFFFFFFFFFFFFFFFFFFFFFFFFF
@FS10000125:23:BPA73012-1407:1:1101:12380:1500 1:N:0:1
GGGTCGAAACTTCGTCGAGTAGCTCAACGATAGAGATCGGAAGAG
+
FFFFF,FFFFFFFFFFFFFFFFFFFFF,:FFFFFFF,FFF,FF,F
@FS10000125:23:BPA73012-1407:1:1101:12460:1500 1:N:0:1
GGGGTGCAACTTCGTCGAGTACGCTCAAATTTTCAGATCGGAAGA
+
FFFFFFFFFF,,:FFFFFFFFFFFFFF,FFFFFFFFFFFFFF:FF
@FS10000125:23:BPA73012-1407:1:1101:12670:1500 1:N:0:1
GATGCCCAACTTCGTCGAGTACGCTCAATTAGCAAGATCGGAAGA
+
,,,,FFFFFF:FFFFFFFFFFF,FFFF:FFFFFFF:F:FF:,,FF
@FS10000125:23:BPA73012-1407:1:1101:12770:1500 1:N:0:1
GGGTAATAACTTCGTCGAGTACGCTCAACTGACTAGATCGGAAGA
+
F,,,FF,FFFFFFFFFFFFFFFFFFFFF,,F,F,FFFFFFFFFFF
@FS10000125:23:BPA73012-1407:1:1101:12810:1500 1:N:0:1
GGAGGACAACTTCGTCGAGTACGCTCAAATATAGAGATCGGAAGA
+
F,,FFFFFFF::FFFFFFFFFFFFFFF:FFFFFFFFFFFFFFFFF
@FS10000125:23:BPA73012-1407:1:1101:13160:1500 1:N:0:1
GGGCGAGAACTTCGTCGAGTACGCTCAAGAGTCAAGATCGGAAGA
+
FFFFFFFFFF::FFFFFFFFFFFFFFFFFFFFFFFFFFFFFFFFF
@FS10000125:23:BPA73012-1407:1:1101:13460:1500 1:N:0:1
GGGATTCAACTTCGTCGAGTACGCTCAAATCCTAAGATCGGAAGA
+
FFFFFFFFFF:,FFFFFFFFFFFFFFFFFFFFFFFFFFFFFFFFF
@FS10000125:23:BPA73012-1407:1:1101:13660:1500 1:N:0:1
GGGGAAAATTCGTCGAGTACGCTCAAATTAAAGATCGGAAGAGCA
+
FF,FFFFFFFFFFFFFF:FFFF,FFF:,FFFFFFF,FFFFFFF,,
@FS10000125:23:BPA73012-1407:1:1101:13920:1500 1:N:0:1
GGCCAAGAACTTCGTCGAGTACGCTCAAATAGTTAGATCGGAAGA
+
:,:,F::FFFF:FFFFFFFFFFFFFFFFFFFFFF,FF,FFFF::F
@FS10000125:23:BPA73012-1407:1:1101:14020:1500 1:N:0:1
GGGGGAAAACTTCGTCGAGTACGCTCAATTCATTAGATCGGAAGA
+
FFFFFFFFFF::FFFFFFFFFFFFFFF:FFFFFFFFFFFFFFFFF
@FS10000125:23:BPA73012-1407:1:1101:14070:1500 1:N:0:1
GGGCGTCACTTCGTCGAGTACGCTCAAAGAACCAGATCGGAAGAG
+
FFFFFFFFFF,FF:FFFF:FFFFFFF:FFFFFFFFF:FFF:FFFF
@FS10000125:23:BPA73012-1407:1:1101:14100:1500 1:N:0:1
GGGATAAAACTTCGTCGAGTACGCTCAAATTTAAAGATCGGAAGA
+
FFFF:FFFFFF:FFFFFFFFFFFFFFF:FFFFFFFFFFFFFFFFF
@FS10000125:23:BPA73012-1407:1:1101:14710:1500 1:N:0:1
GGGGCTTAACTTCGTCGAGTACGCTCAAGTCCATAGATCGGAAGA
+
FFFFFFFFFF::FFFFFFFFFFFFFFFFFFFFFFFFFFFFFF:FF
@FS10000125:23:BPA73012-1407:1:1101:14910:1500 1:N:0:1
GGGGCCAACTTCGTCGAGTACGCTCAAAGTTTGAGATCGGAAGAG
+
F,,FFFFFF:,FF:FFFF:FFFFFFF::FFFFFFFF:FFF,FFF:
@FS10000125:23:BPA73012-1407:1:1101:15060:1500 1:N:0:1
GGGCCGAAACTTCGTCGGGTACGCTCAAGGGGTGAGATCGGAAGA
+
FFFFFFFFFF,,FFFFFFFFFFFFFFFFFFFFFFFFFFFFFFFFF
@FS10000125:23:BPA73012-1407:1:1101:15240:1500 1:N:0:1
GGGACGTAACTTCGTCGAGTACGCTCAACGCCTAAGATCGGAAGA
+
FFFFFFFFFF:FFFFFFFFFFFFFFFFFF:FFFFFFFFFFFFFFF
@FS10000125:23:BPA73012-1407:1:1101:15410:1500 1:N:0:1
GGGGGTAAACTTCGTCGAGTACGCTCAAAAGAGAAGATCGGAAGA
+
FFFFFFFFFF::FFFFFFFFFFFFFFFFFFFFFFFFFFFFFFFFF
@FS10000125:23:BPA73012-1407:1:1101:15710:1500 1:N:0:1
GGGCAAGAACTTCGTCGAGTACGCTCAAACGGGCAGATCGGAAGA
+
F,,:FFFFFF::FFFFFFFFFFFFFFFFFFFFFFFFF:FFFFFFF
@FS10000125:23:BPA73012-1407:1:1101:15830:1500 1:N:0:1
GGGCGAAAACTTCGTCGAGTACGCTCAATGACTGAGATCGGAAGA
+
F:,,,FFFFF::FFFFFFFFFFFFFFFFF,F,FFFFFFFFFFFFF
@FS10000125:23:BPA73012-1407:1:1101:16280:1500 1:N:0:1
GGGCATGAACTTCGTCGAGTACGCTCAAAAGTGGAGATCGGAAGA
+
FFFFFFFFFF::FFFFFFFFFFFFFFF:FFFFFFFFFFFFFFFFF
@FS10000125:23:BPA73012-1407:1:1101:16290:1500 1:N:0:1
GATGTGTAACTTCGTCGAGTACGCTCAAGATCGGAGATCGGAAGA
+
,,F,F:FFFFFFFFFFF:FFFF:FFFFFFFFF:FF:FFFF:,:F:
@FS10000125:23:BPA73012-1407:1:1101:1390:1510 1:N:0:1
GGGGAAAAACTTCGTCGAGTACGCTCAAATATGTAGATCGGAAGA
+
F:,FFFFFFFF:FFFFFFFFFFFFFFF:FFFFFFFFFFFFFFFFF
@FS10000125:23:BPA73012-1407:1:1101:1520:1510 1:N:0:1
GGGCTGTAACTTCGTCGAGTACGCTCAATCTAAAAGATCGGAAGA
+
FFFFFFFFFFF:FFFFFFFFFFFFFFFFFFFFFFFFFFFFF:FFF
@FS10000125:23:BPA73012-1407:1:1101:1740:1510 1:N:0:1
GGGCGACGCTCTTCCGATCTGGGTAATAACTTCGTCGAGTACGCT
+
FFFF,FF:FF:,,FFFFF,FFFFFFFFFFFFFFFF:FFFFF,:,,
@FS10000125:23:BPA73012-1407:1:1101:1800:1510 1:N:0:1
GGGGTGCAACTTCGTCGAGTACGCTCAAAACGGTAGATCGGAAGA
+
FFFFFFFFFFF:FFFFFFFFFFFFFFF:FFFFFFFFFFFFFFFFF
@FS10000125:23:BPA73012-1407:1:1101:1850:1510 1:N:0:1
GGGGTTCAACTTCGTCGAGTACGCTCAACCCAATAGATCGGAAGA
+
FF:FFFF,FF::F:FFFFFFFFFFFF:FF,F,FF:,F,F:,:F:F
@FS10000125:23:BPA73012-1407:1:1101:2210:1510 1:N:0:1
GGGGGTTAACTTCGTCGAGTACGCTCAATTGTTCAGATCGGAAGA
+
FF,FFFFFFFF,FFFFFFFFFFFFFFFFFFFFFFFFFFFFF:FFF
@FS10000125:23:BPA73012-1407:1:1101:2400:1510 1:N:0:1
GGGGATCAACTTCGTCGAGTACGCTCAAAATTGTAGATCGGAAGA
+
FFFFFFFFFF,,FFFFFFFFFFFFFFF,FFFFFFFFFFFFFFFFF
@FS10000125:23:BPA73012-1407:1:1101:2610:1510 1:N:0:1
GGGACAGCCAACTTCGTCGAGTACGCTCAACATCAAAGATCGGAA
+
F::FFFF,:,FF::F,FF,FFF,F:FF:FFF:FF,FFF,F:FFFF
@FS10000125:23:BPA73012-1407:1:1101:2840:1510 1:N:0:1
GGGATCGAACTTCGTCGAGTACGCTCAACGATGAAGATCGGAAGA
+
F:,,FFFFFFF::FFFFFFFFFFFFFFFFFFFFFFFFFFFFFFFF
@FS10000125:23:BPA73012-1407:1:1101:3260:1510 1:N:0:1
GGGGTTTAACTTCGTCGAGTACGCTCAAATGAACAGATCGGAAGA
+
FFFFFFFFFF:,FFF:FFFFFFFFFFF,FFFFFFFFFFFFFFFFF
@FS10000125:23:BPA73012-1407:1:1101:3490:1510 1:N:0:1
GGGCGCAAACTTCGTCGAGTACGCTCAATCCGATAGATCGGAAGA
+
FFF:FFFFFF,,:FFFF:FFFFFFFFFFF:FFFFFFFFFFF,:FF
@FS10000125:23:BPA73012-1407:1:1101:3820:1510 1:N:0:1
GGGGAACAACTTCGTCGAGTACGCTCAAATTCGGAGATCGGAAGA
+
FFFFFFFFFF:,FFFFFFFFFFFFFFF:FFFFFFFFFFFFFFFFF
@FS10000125:23:BPA73012-1407:1:1101:3900:1510 1:N:0:1
GGGGATGAACTTCGTCGAGTACGCTCAATTACCAAGATCGGAAGA
+
FFFFFFFFFF::FFFFFFFFFFFFFFF:FFFFFFFFFFFFFFFFF
@FS10000125:23:BPA73012-1407:1:1101:4160:1510 1:N:0:1
GGGGCCGAACTTCGTCGAGTACGCTCAATAATAAAGATCGGAAGA
+
FF:FFFFFFF::FFFFFFFFFFFFFFF:FFFFFFFFFFFFFFFFF
@FS10000125:23:BPA73012-1407:1:1101:4220:1510 1:N:0:1
GGGGGAAAACTTCGTCGAGTACGCTCAAAATAAAAGATCGGAAGA
+
FFFFFFFFFF:,FFFFFFFFFFFFFFF:FFFFFFFFFFFFFFFFF
@FS10000125:23:BPA73012-1407:1:1101:5120:1510 1:N:0:1
GGGACCAAACTTCGTCGAGTACGCTCAACCAATGAGATCGGAAGA
+
F:,,FFFFFF::FFFFFFFFFFFFFFFFFFFFFFFFFFFFFFFFF
@FS10000125:23:BPA73012-1407:1:1101:7270:1510 1:N:0:1
GGGAGGCAACTTCGTCGAGTACGCTCAAAATTGCAGATCGGAAGA
+
F::FFFFFFF::FFFFFFFFFFFFFFF:FFFFFFFFFFFFFFFFF
@FS10000125:23:BPA73012-1407:1:1101:7380:1510 1:N:0:1
GGGCGTTAACTTCGTCGAGTTCGCTCAATCTAAGAGATCGGAAGA
+
FFFF,FFFFFFFFFFFFFFF,FFFFFFF,F,F,,FFFFFFFFFFF
@FS10000125:23:BPA73012-1407:1:1101:7550:1510 1:N:0:1
GGGAGCCAACTTCGTCGAGTACGCTCAAGAGGTGAGATCGGAAGA
+
FFFFFFFFFF:,FFFFFFFFFFFFFFFFFFFFFFFFFFFFFFFFF
@FS10000125:23:BPA73012-1407:1:1101:7620:1510 1:N:0:1
GGGCTACAACTTCGTCGAGTACGCTCAAGGTAAAAGATCGGAAGA
+
FFFF:FFFFFF:FFFFFFFFFFFFFFFFFFFF:FFFF,FFFFFFF
@FS10000125:23:BPA73012-1407:1:1101:8820:1510 1:N:0:1
GGGTTCAAACTTCGTCGAGTACGCTCAAGACTCCAGATCGGAAGA
+
FFFFFFFFFF:,FFFFFFFFFFFFFFFFFFFFFFFFFFFFFFFFF
@FS10000125:23:BPA73012-1407:1:1101:9160:1510 1:N:0:1
GGGGGTAAACTTCGTCGAGTACGCTCAAAAAGTCAGATCGGAAGA
+
FF:FFFFFFF::FFFFFFFFFFFFFFF:FFFFFFFFFFFFFFFFF
@FS10000125:23:BPA73012-1407:1:1101:9860:1510 1:N:0:1
GGGGGGGAACTTCGTCGAGTACGCTCAAATAGGGAGATCGGAAGA
+
FFFFFFFFFF::FFFFFFFFFFFFFFF:FFFFFFFFFFFFFFFFF
@FS10000125:23:BPA73012-1407:1:1101:10140:1510 1:N:0:1
GGCTAGCAACTTCGTCGAGTACGCTCAATTGACTAGATCGGAAGA
+
,F:,FFFFFF,FFFFFF:FF:FFFF:FFFFFFFFF,:,FF:,,FF
@FS10000125:23:BPA73012-1407:1:1101:10760:1510 1:N:0:1
GGGCAATAACTTCGTCGAGTACGCTCAAATTAAAAGATCGGAAGA
+
FFF:FFFFFF::FFFFFFFFFFFFFFFFFFFFFFFFFFFFFFFFF
@FS10000125:23:BPA73012-1407:1:1101:10820:1510 1:N:0:1
GGGTCGGGAACTTCGTCGAGTACGCTCAAACCGATAGATCGGAAG
+
FFFFFFFFFFF:,:F:FF::FFFFF,FFFFFFFFFFFFFFFFFFF
@FS10000125:23:BPA73012-1407:1:1101:11730:1510 1:N:0:1
GGGACGTAACTTCGTCGAGTACGCTCAATCCGGAAGATCGGAAGA
+
F:::FFFFFF,:FFFFFFFFFFFFFFFFFFFFFFFFFFFFFFFFF
@FS10000125:23:BPA73012-1407:1:1101:12400:1510 1:N:0:1
GGTGCACAACTTCGTCGAGTACGCTCAAGTAAATAGATCGGAAGA
+
:,,:FFFFFFF:FFFFFFFFFFFFFFF,FFFFFFFFFFFFFFFFF
@FS10000125:23:BPA73012-1407:1:1101:13120:1510 1:N:0:1
GGGAAGTAACTTCGTCGAGTACGCTCAAACCCGTAGATCGGAAGA
+
F:,:FFFFFF::FFFFFFFFFFFFFFF:FFFFFFFFFFFFFFFFF
@FS10000125:23:BPA73012-1407:1:1101:13410:1510 1:N:0:1
GGGTGGTAACTTCGTCGAGTACGCTCAAACAAACAGATCGGAAGA
+
FF:FFFFFFFF:FFFFFFFFFFFFFFFFFFFFFFFFFFFFFFFFF
@FS10000125:23:BPA73012-1407:1:1101:13770:1510 1:N:0:1
GGGTGTTAACTTCGTCGAGTACGCTCAATAAGTAAGATCGGAAGA
+
FFFFFFFFFF:,FFFFFFFFFFFFFFF,FFFFFFFFFFFFFFFFF
@FS10000125:23:BPA73012-1407:1:1101:13880:1510 1:N:0:1
GGGTGTCAACTTCGTCGAGTACGCTCAAATGCTGAGATCGGAAGA
+
FFFFFFFFFF::FFFFFFFFFFFFFFF:FFFFFFFFFFFFFFFFF
@FS10000125:23:BPA73012-1407:1:1101:14170:1510 1:N:0:1
GGGCTTCGTCGAGTACGCTCAACGTAATAGATCGGAAGAGCACAC
+
FFF:FFFFFFFFF:FFF:F:,:FF:F,,FFFFFFFFFFFF,F:F:
@FS10000125:23:BPA73012-1407:1:1101:14230:1510 1:N:0:1
GGGCGCGAACTTCGTCGAGTACCTCAATAAGTAAGATTGGAAGAG
+
FFFF,F,FFF:,FFFFFFFFFF:::,FFF,,FFF,:F,,FFF::,
@FS10000125:23:BPA73012-1407:1:1101:14490:1510 1:N:0:1
GGGGGTCAACTTCGTCGAGTACGCTCAAATGACGAGATCGGAAGA
+
F::FFFFFFF:,FFFFFFFFFFFFFFF:FFFFFFFFFFFFFFFFF
@FS10000125:23:BPA73012-1407:1:1101:14570:1510 1:N:0:1
GGGTCTTAACTTCGTCGAGTACGCTCAACCAAAAAGATCGGAAGA
+
F:,:FFFFFF:FFFFFFFFFFFFFFFFFFFFFFFFFFFFFFFFFF
@FS10000125:23:BPA73012-1407:1:1101:14980:1510 1:N:0:1
GGGGGGTGATAACTTCGTCGAGTACGCTCAAGTTCCAAGATCGGA
+
FFFFFFFFFFF,F,FFF:,,FF:FFFFFFFFFFFF,FFFF:,FFF
@FS10000125:23:BPA73012-1407:1:1101:15680:1510 1:N:0:1
GGGACTAAACTTCGTCGAGTACGCTAAGTGTGCAGATCGGAAGAG
+
F,,:FFFFFF::FFFFFFFFFFFFFFFFFFFFFFFF,,FF,FFF:
@FS10000125:23:BPA73012-1407:1:1101:16260:1510 1:N:0:1
GGGTACCAACTTCGTCGAGTACGCTCAAAAATTCAGATCGGAAGA
+
FFFFFFFFFF::FFFFFFFFFFFFFFFFFFFFFFFFFFFFFFFFF
@FS10000125:23:BPA73012-1407:1:1101:16480:1510 1:N:0:1
GGGCACCAACTTCGTCGAGTACGCTCAACCTTAAAGATCGGAAGA
+
FFF:FFFFFF::FFFFFFFFFFFFFFFFFFFFFFFFF,FFFFFFF
@FS10000125:23:BPA73012-1407:1:1101:1000:1520 1:N:0:1
GGGGAAAAACTTCGTCGAGTACGCTCAACAGACTAGATCGGAAGA
+
FFFFFFFFFFFFFFFFFFFFFFFFFFFFFFFFFFFFFFFFFFFFF
@FS10000125:23:BPA73012-1407:1:1101:1030:1520 1:N:0:1
GGGAGCAAACTTCGTCGAGTACGCTCAAAATATAAGATCGGAAGA
+
FFFFFFFFFF::FFFFFFFFFFFFFFFFFFFFFFFFFFFFFFFFF
@FS10000125:23:BPA73012-1407:1:1101:1130:1520 1:N:0:1
GGGAGAATAACTTCGTCGAGTACGCTCAAAAGCAAAGATCGGAAG
+
FFF::FF:FFFFFF,FF:F:::F:FFFF,FFFFFFFFFFFF:FF,
@FS10000125:23:BPA73012-1407:1:1101:1230:1520 1:N:0:1
GGGTAACAACTTCGTCGAGTACGCTCAAGATTGGAGATCGGAAGA
+
,,,FFFFFFFF:FFFFFFFFFFFFFFFFFFFFFFFFFFFF:,,,:
@FS10000125:23:BPA73012-1407:1:1101:1660:1520 1:N:0:1
GGGGAAAAACTTCGTCGAGTACGCTCAAAATAAGAGATCGGAAGA
+
FFFFFFFFFF::FFFFFFFFFFFFFFF,FFFFFFFFFFFFFFFFF
@FS10000125:23:BPA73012-1407:1:1101:1890:1520 1:N:0:1
GGGGGCAAACTTCGTCGAGTACGCTCAACATGCCAGATCGGAAGA
+
FFFFFFFFFF:FFFFFFFFFFFFFFFFFFFFFFFFFFFFFFFFFF
@FS10000125:23:BPA73012-1407:1:1101:1910:1520 1:N:0:1
GGGGTCCAACTTCGTCGAGTACGCTCAATCAAGTAGATCGGAAGA
+
:,,FFFFFFF::FFFFFFFFFFFFFFF:FFFFFFFFFFFFFFFFF
@FS10000125:23:BPA73012-1407:1:1101:2200:1520 1:N:0:1
GGGGATTAACTTCGTCGAGTACGCTCAAGAGAAGAGATCGGAAGA
+
F,,FFFFFFF:,FFFFFFFFFFFFFFFFFFFFFFFFFFFFFFFFF
@FS10000125:23:BPA73012-1407:1:1101:2330:1520 1:N:0:1
GGGGTGTAACTTCGTCGAGTACGCTCAAGTAGAAAGATCGGAAGA
+
FF:FFFFFFF:,FFFFFFFFFFFFFFFFFFFFFFFFFFFFFFFFF
@FS10000125:23:BPA73012-1407:1:1101:2440:1520 1:N:0:1
GGGGCAAACTTCGTCGAGTACGCTCAAAACCGCAGATCGGAAGAG
+
FFFFFFFFFF,FF:FFFF:FFFFFFFF,FFFFFFFF,FFF:FFFF
@FS10000125:23:BPA73012-1407:1:1101:3550:1520 1:N:0:1
GGGGTGTAACTTCGTCGAGTACGCTCAAGAATGGAGATCGGAAGA
+
FF,FFFFFFF:,FFFFFFFFFFFFFFFFFFFFFFFFFFFFFFFFF
@FS10000125:23:BPA73012-1407:1:1101:3760:1520 1:N:0:1
GGGGCCAGAACTTCGTCGAGTACGCTCAATAGCTGAGATCGGAAG
+
FFFFFFFFFFF,:FF:FFFFFFFFF,FFFFFFFFFFFFFFFFFFF
@FS10000125:23:BPA73012-1407:1:1101:4010:1520 1:N:0:1
GGGCGGCAATTTCGTCGAGTACGCACAATTCGTAAGATCGGAAGA
+
FFFFFFFFFFFFFFFFFFFFFFFFFFF:FFFFFFFFFFFFFFFFF
@FS10000125:23:BPA73012-1407:1:1101:4030:1520 1:N:0:1
GGGGCTTAACTTCGTCGAGTACGCTCAAGTGACAAGATCGGAAGA
+
F:,FFFFFFF:,FFFFFFFFFFFFFFFFFFFFFFFFFFFFFFFFF
@FS10000125:23:BPA73012-1407:1:1101:4640:1520 1:N:0:1
GGGGTTCAACTTCGTCGAGTACGCTCAAGGATTTAGATCGGAAGA
+
FFFFFFFFFF,,FFFFFFFFFFFFFFFFFFFFFFFFFFFFFFFFF
@FS10000125:23:BPA73012-1407:1:1101:4800:1520 1:N:0:1
GGGGTTTAACTTCGTCGAGTACGCTCAACATTGAAGATCGGAAGA
+
F:,FFFFFFF::FFFFFFFFFFFFFFFFFFFFFFFFFFFFFFFFF
@FS10000125:23:BPA73012-1407:1:1101:4920:1520 1:N:0:1
GGGTACCAACTTCGTCGAGTACGCTCAATCATGAAGATCGGAAGA
+
FFF:FFFFFF:::FFFFFFFFFFFFFF:FFFFFFFFFFFFFFFFF
@FS10000125:23:BPA73012-1407:1:1101:4940:1520 1:N:0:1
GGGGCTTAACTTCGTCGAGTACGCTCAATACTCAAGATCGGAAGA
+
FFFFFFFFFF:,:FF:FFFFFFFFFFF,FFFFFFFFFFFFFF:FF
@FS10000125:23:BPA73012-1407:1:1101:5510:1520 1:N:0:1
GATGCCTAACTTCGTCGAGTACGCTCAATACCCGAGATCGGAAGA
+
:,FFFFFFFFFFFFFFFFFFFF:FFFFFFFFFFFFFFFFFF::F:
@FS10000125:23:BPA73012-1407:1:1101:5870:1520 1:N:0:1
GGACTTCGTCGAGTACGCTCAAAAAAAAAGATCGGAAGAGCACAC
+
F,,,FFFFFFFFF:FFF,FF:F:FFFF,FFFFFFFFFFFF,F,F,
@FS10000125:23:BPA73012-1407:1:1101:7020:1520 1:N:0:1
GGGAGCTAACTTCGTCGAGTACGCTCAAAAATATAGATCGGAAGA
+
FFFFFFFFFF:,FFFFFFFFFFFFFFF,FFFFFFFFFFFFFFFFF
@FS10000125:23:BPA73012-1407:1:1101:7140:1520 1:N:0:1
GGGATTTAACTTCGTCGAGTACGCTCAATGTAGGAGATCGGAAGA
+
FFFFFFFFFF,,FFFFFFFFFFFFFFF,FFFFFFFFFFFFFFFFF
@FS10000125:23:BPA73012-1407:1:1101:7210:1520 1:N:0:1
GGGGTTAAACTTCGTCGAGTACGCTCAAATCAATAGATCGGAAGA
+
FFFFFFFFFF:,FFFFFFFFFFFFFFF:FFFFFFFFFFFFFFFFF
@FS10000125:23:BPA73012-1407:1:1101:7290:1520 1:N:0:1
GGGAATAAACTTCGTCGAGTACGCTCAAGAATTAAGATCGGAAGA
+
FF::FFFFFF::FFFFFFFFFFFFFFFFFFFFFFFFFFFFFFFFF
@FS10000125:23:BPA73012-1407:1:1101:7440:1520 1:N:0:1
GGGATCTAACTTCGTCGAGTACGCTCAATGGCTAAGATCGGAAGA
+
FF:F,FFFFFF:FFFFFFFFFFFFFFF:F:FFFFFFF:FFFFFFF
@FS10000125:23:BPA73012-1407:1:1101:7530:1520 1:N:0:1
GGGAGCCAACTTCGTCGAGTACGCTCAAGAGGTGAGATCGGAAGA
+
FF:F,FFFFFF:FFFFFFFFFFFFFFFFFFFFFFFFFFFFFFFFF
@FS10000125:23:BPA73012-1407:1:1101:7750:1520 1:N:0:1
GGGGTCCAACTTCGTCGAGTACGCTCAACCGTTTAGATCGGAAGA
+
FFFFFFFFFF,:FFFFFFFFFFFFFFFFFFFFFFFFFFFFFFFFF
@FS10000125:23:BPA73012-1407:1:1101:7810:1520 1:N:0:1
GGGTCGGAACTTCGTCGAGTACGCTCAAGTGATGAGATCGGAAGA
+
FFFFFFFFFFF:FFFFFFFFFFFFFFFFFFFFFFFFFFFFFFFFF
@FS10000125:23:BPA73012-1407:1:1101:8220:1520 1:N:0:1
GGGCATCAACTTCGTCGAGTACGCTCAACGATTTAGATCGGAAGA
+
FFFFFFFFFFFF:FF:FFFFFFFFFFFFFFFFFFFFFFFFFFFFF
@FS10000125:23:BPA73012-1407:1:1101:8230:1520 1:N:0:1
GGGGGTGAACTTCGTCGAGTACGCTCAATAACTGAGATCGGAAGA
+
F,,F:FFFFF::FFFFFFFFFFFFFFF:FFFFFFFFFFFFFFFFF
@FS10000125:23:BPA73012-1407:1:1101:8560:1520 1:N:0:1
GGGACTGAACTTCGTCGAGTACGCTCAATGGGAAAGATCGGAAGA
+
F,,,FFFFFF::FFFFFFFFFFFFFFF,FFFFFFFFF:FFFFFFF
@FS10000125:23:BPA73012-1407:1:1101:9370:1520 1:N:0:1
GGGATTTAACTTCGTCGAGTACGCTCAAGCCAGCAGATCGGAAGA
+
FFFFFFFFFF,:FFFFFFFFFFFFFFFFFFFFFFFFFFFFFFFFF
@FS10000125:23:BPA73012-1407:1:1101:9480:1520 1:N:0:1
GGGGGATAACTTCGTCGAGTACGCTCAAAAAAAGAGATCGGAAGA
+
F,,FFFFFFF::FFFFFFFFFFFFFFF:FFFFFFFFFFFFFFFFF
@FS10000125:23:BPA73012-1407:1:1101:9560:1520 1:N:0:1
GGGCTCTAACTTCGTCGAGTACGCTCAAATTGGAAGATCGGAAGA
+
F,,,FFFFFF::FFFFFFFFFFFFFFF,FFFFFFFFFFFFFFFFF
@FS10000125:23:BPA73012-1407:1:1101:9690:1520 1:N:0:1
GGGGAGAAACTTCGTCGAGTACGCTCAACTATCAAGATCGGAAGA
+
F::F,FFFFFFFFFFFFFFFFFFFFFFF:F,,,,FFFFFFFFFFF
@FS10000125:23:BPA73012-1407:1:1101:9810:1520 1:N:0:1
GGGACTGAACTTCGTCGAGTACGCTCAATCGGGTAGATCGGAAGA
+
FFF:FFFFFF::FFFFFFFFFFFFFFFFFFFFFFFFFFFFFFFFF
@FS10000125:23:BPA73012-1407:1:1101:9930:1520 1:N:0:1
GGGGTCCAACTTCGTCGAGTACGCTCAACTGTGAAGATCGGAAGA
+
FFFFFFFFFF:FFFFFFFFFFFFFFFFFFFFFFFFFF:FFFFFFF
@FS10000125:23:BPA73012-1407:1:1101:10570:1520 1:N:0:1
GGGCAGTAACTTCGTCGAGTACGCTCAAGGGTGGAGATCGGAAGA
+
FFFFFFFFFF:FFFFFFFFFFFFFFFFF,,:FF:FFFFFFFFFFF
@FS10000125:23:BPA73012-1407:1:1101:10820:1520 1:N:0:1
GGGGGGCATTCGTCGAGTACGCTCAAAAATGAAGATCGGAAGAGC
+
FFFFFFFFFFFF,FFFF:FFFF,FFF:,FFFFFFF,,FFFFFFF,
@FS10000125:23:BPA73012-1407:1:1101:10880:1520 1:N:0:1
GGGGTGTAACTTCGTCGAGTACGCTCAATTCATTAGATCGGAAGA
+
F::FFFFFFF::FFFFFFFFFF:FFFF,FFFFFFFFFFFFFFFFF
@FS10000125:23:BPA73012-1407:1:1101:13040:1520 1:N:0:1
GGGGCCAAACTTCGTCGAGTACGCTCAATGATTCAGATCGGAAGA
+
F,,FFFFFFF,,FFFFFFFFFFFFFFF,FFFFFFFFFFFFFF,FF
@FS10000125:23:BPA73012-1407:1:1101:13450:1520 1:N:0:1
GGGGGTTAACTTCGTCGAGTACGCTCAACATCACAGATCGGAAGA
+
F,,F,FFFFFF:FFFFFFFFFFFFFFFF,F,F,:FFFFFFFFFFF
@FS10000125:23:BPA73012-1407:1:1101:13770:1520 1:N:0:1
GGGAGAAACTTCGTCGAGTACGCTCAAGATGCAAGATCGGAAGGC
+
FF::FFFFFF:FF:FFFF:FFFFFFFFFFFFFFFFF,FFF:FFF,
@FS10000125:23:BPA73012-1407:1:1101:13850:1520 1:N:0:1
GGGGGAGAACTTCGTCGAGTACGCTCAATTAGGTAGATCGGAAGA
+
FFFFFFFFFF:FFFFFFFFFFFFFFFFFFFFFFFFFFFFFFFFFF
@FS10000125:23:BPA73012-1407:1:1101:14100:1520 1:N:0:1
GGGCGGTAACTTCGTCGAGTACGCTCAACAATTAAGATCGGAAGA
+
FFFFFFFFFFFFFFFFFFFFFFFFFFFFFFFF,FFFFFFFFFFFF
@FS10000125:23:BPA73012-1407:1:1101:14570:1520 1:N:0:1
GGGCTGAAACTTCGTCGAGTACGCTCAAGAATGCAGATCGGAAGA
+
F,,,FFFFFF::FFFFFFFFFFFFFFFFFFFFFFFFFFFFFFFFF
@FS10000125:23:BPA73012-1407:1:1101:16240:1520 1:N:0:1
GGGGAACAGCTTCGTCGAGTACGCTCAAGTCGGGAGATCGGAAGA
+
FF:FFFFFFF,,FFFFFFFFFFFFFFFFFFFFFFFFF:FFFFFFF
@FS10000125:23:BPA73012-1407:1:1101:16400:1520 1:N:0:1
GGGAGTGAACTTCGTCGAGTACGCTCAAGAGCCGAGATCGGAAGA
+
FF:FFFFFFF::FFFFFFFFFFFFFFFFFFFFFFFFFFFFFFFFF
@FS10000125:23:BPA73012-1407:1:1101:1090:1530 1:N:0:1
GGGTGGTAACTTCGTCGAGTACGCTCAAAGTGACAGATCGGAAGA
+
FFFFFFFFFFFFFFFFFFFFFFFFFFFFFFFFFFFFFFFFFFFFF
@FS10000125:23:BPA73012-1407:1:1101:2270:1530 1:N:0:1
GGGTTGTAACTTCGTCGAGTACGCTCAAATCGATAGATCGGAAGA
+
F,,FFFFFFF::FFFFFFFFFFFFFFFFFFFFFFFFFFFFF:FFF
@FS10000125:23:BPA73012-1407:1:1101:2280:1530 1:N:0:1
GGGGCTCAACTTCGTCGAGTACGCTCAATAGGAAAGATCGGAAGA
+
FFFFFFFFFF:,FFFFFFFFFFFFFFF:FF:F,FFFFFFFFFFFF
@FS10000125:23:BPA73012-1407:1:1101:3900:1530 1:N:0:1
GGGGGCGAACTTCGTCGAGTACGCTCAATTCAGATCGGAAGAGCA
+
FFFFFFFFFFF:FFFFFFFFFFFFFFFFFFFFFFF,FFFFFFF,,
@FS10000125:23:BPA73012-1407:1:1101:3970:1530 1:N:0:1
GGGGGATTAACTTCGTCGAGTACGCTCAAGCTTATAGATCGGAAG
+
FF:FFFFFFFF,,FF,FFFFFFFFF,FFFFFFFFFFFFFFFFFFF
@FS10000125:23:BPA73012-1407:1:1101:4010:1530 1:N:0:1
GGGACTTAACTTCGTCGAGTACGCTCAATAAACAAGATCGGAAGA
+
FFF:FFFFFFF:FFFFFFFFFFFFFFF:FFFFFFFFFFFFFFFFF
@FS10000125:23:BPA73012-1407:1:1101:4020:1530 1:N:0:1
GGGGTCGCATCTTCGTCGAGTACGCTCAAGCCCAAAGATCGGAAG
+
FFFFFFFFFF,::FF:FFFFFFFFF,FFFFFFFFFFFFFFFFFFF
@FS10000125:23:BPA73012-1407:1:1101:4050:1530 1:N:0:1
GGGGGAAAACTTCGTCGAGTACGCTCAATGGATAAGATCGGAAGA
+
FFFF,FFFFFFFFFFFFFFFFFFFF:FFF:F:FFFFFFFFFFFFF
@FS10000125:23:BPA73012-1407:1:1101:4070:1530 1:N:0:1
GGGCGCTAACTTCGTCGAGTACGCTCAATTAACTAGATCGGAAGA
+
:,,:FFFFFF::FFFFFFFFFFFFFFF:FFFFFFFFFFFFFFFFF
@FS10000125:23:BPA73012-1407:1:1101:4410:1530 1:N:0:1
GGGGTAAAACTTCGTCGAGTACGCTCAATTACAGAGATCGGAAGA
+
FFFFFFFFFF,,FFFFFFFFFFFFFFF,FFFFFFFFFFFFFFFFF
@FS10000125:23:BPA73012-1407:1:1101:4730:1530 1:N:0:1
GGGCAGAAACTTCGTCGAGTACGCTCAAAGATATAGATCGGAAGA
+
FFF:FFFFFF:,FFFFFFFFFFFFFFF:FFFFFFFFFFFFFFFFF
@FS10000125:23:BPA73012-1407:1:1101:5770:1530 1:N:0:1
GGGCAGAAACTTCGTCGAGTACGCTCAACTGTGTAGATCGGAAGA
+
FFFFFFFFFF::FFFFFFFFFFFFFFFFFFFFFFFFFFFFFFFFF
@FS10000125:23:BPA73012-1407:1:1101:6980:1530 1:N:0:1
GGGGGGAAACTTCGTCGAGTACGCTCAAGAATAGAGATCGGAAGA
+
FFFFFFFFFF,,FFFFFFFFFFFFFFF:FFFFFFFFFFFFFF:FF
@FS10000125:23:BPA73012-1407:1:1101:7140:1530 1:N:0:1
GGGCAGAAACTTCGTCGAGTACGCTCAACCATTAAGATCGGAAGA
+
FFFFFFFFFF:FFFFFFFFFFFFFFFFFFFFFFFFFFFFFFFFFF
@FS10000125:23:BPA73012-1407:1:1101:7790:1530 1:N:0:1
GGGTCTGAACTTCGTCGGTACGCTCAAGATTAGAGATCGGAAGAG
+
FFFFFFFFFF:,FFFFFF:FFFFFFFFFFFFFFFFF,FFF,FFFF
@FS10000125:23:BPA73012-1407:1:1101:7880:1530 1:N:0:1
GGGGCAAAACTTCGTCGAGTACGCTCAATTTTTGAGATCGGAAGA
+
FFFFFFFFFF,,FFFFFFFFFFFFFFF,FFFFFFFFFFFFFFFFF
@FS10000125:23:BPA73012-1407:1:1101:7890:1530 1:N:0:1
GGGGGGGAACTTCGTCGAGTACGCTCAAATTGTGAGATCGGAAGA
+
FFFFFFFFFF::FFFFFFFFFFFFFFF:FFFFFFFFFFFFFFFFF
@FS10000125:23:BPA73012-1407:1:1101:8040:1530 1:N:0:1
GGGTCGGAACTTCGTCGAGTACGCTCAACCCTGTAGATCGGAAGA
+
FFFFFFFFFF:FFFFFFFFFFFFFFFFFFFFFFFFFFFFFFFFFF
@FS10000125:23:BPA73012-1407:1:1101:8610:1530 1:N:0:1
GGGATATAACTTCGTCGAGTACGCTCAAAGTAACAGATCGGAAGA
+
FFF,FFFFFF,:FFFFFFFFFFFFFFF:FFFFFFFFF,FFFFFFF
@FS10000125:23:BPA73012-1407:1:1101:8630:1530 1:N:0:1
GGGCAGGAACTTCGTCGAGTACGCTCAAGACGAGAGATCGGAAGA
+
F:::FFFFFFF:FFFFFFFFFFFFFFFFFFFFFFFFFFFFFFFFF
@FS10000125:23:BPA73012-1407:1:1101:8940:1530 1:N:0:1
GGGGGTTAACTTCGTCGAGTACGCTCAAAATGAGAGATCGGAAGA
+
FFFFFFFFFF,,FFFFFFFFFFFFFFFFFFFFFFFFFFFFFF:FF
@FS10000125:23:BPA73012-1407:1:1101:9110:1530 1:N:0:1
GGGCCCAAACTTCGTCGAGTACGCTCAAACCTGAAGATCGGAAGA
+
FFF:FFFFFF:,FFFFFFFFFFFFFFF:FFFFFFFFFFFFFFFFF
@FS10000125:23:BPA73012-1407:1:1101:9390:1530 1:N:0:1
GGGGGGGATCTTCGTCGAGTACGCTCAAATACATAGATCGGAAGA
+
FFFF,:FFFF,:FFFFFFFFFFFFFFFFFFFFFFFFFFFFFFFFF
@FS10000125:23:BPA73012-1407:1:1101:9780:1530 1:N:0:1
GGGAACTTCGTCGAGTACGCTCAAATAGTGAGATCGGAAGAGCAC
+
FFFFFFFFFF,FF:F:F,FFFF:FFF:,FFFFFFFFFFFF:F,F,
@FS10000125:23:BPA73012-1407:1:1101:10120:1530 1:N:0:1
GGGGTAAAACTTCGTCGAGTACGCTCAACACTTGAGATCGGAAGA
+
FFFFFFFFFF::FFFFFFFFFFFFFFFFFFFFFFFFFFFFFFFFF
@FS10000125:23:BPA73012-1407:1:1101:10600:1530 1:N:0:1
GGGGGCTAACTTCGTCGAGTACGCTCAACAGATGAGATCGGAAGA
+
FFFFFFFFFF::FFFFFFFFFFFFFFFFFFFFFFFFFFFFFFFFF
@FS10000125:23:BPA73012-1407:1:1101:10850:1530 1:N:0:1
GGGGGAAAACTTCGTCGAGTACGCTCAAAATTATAGATCGGAAGA
+
FFFFFFFFFF,:FFFFFFFFFFFFFFFFFFFFFFFFFFFFFFFFF
@FS10000125:23:BPA73012-1407:1:1101:10930:1530 1:N:0:1
GGGGTGCAACTTCGTCGAGTACGCTCAAAGTGCAAGATCGGAAGA
+
FFFFFFFFFF,,FFFFFFFFFFFFFFFFFFFFFFFFFFFFFFFFF
@FS10000125:23:BPA73012-1407:1:1101:11560:1530 1:N:0:1
GGGACTTCGTCGAGTACGCTCAAACAGGTAGATCGGAAGAGCACA
+
FFF:FFFFFF:FFFFFFF,:FFFFFFFFFFFFFFFFFFFFF,F,,
@FS10000125:23:BPA73012-1407:1:1101:12000:1530 1:N:0:1
GGGGGGCAACTTCGTCGAGTACGCTCAAGCATAGAGATCGGAAGA
+
FF:FFFFFFF,,FFFFFFFFFFFFFFFFFFFFFFFFFFFFFFFFF
@FS10000125:23:BPA73012-1407:1:1101:13040:1530 1:N:0:1
GGGGGGTATAACTTCGTCGAGTACGCTCAAGGAAAAAGATCGGAA
+
FFFFFFFFFF:F,:FFF:FFFF:FFFF:FFFFFFFFFFFF,FFFF
@FS10000125:23:BPA73012-1407:1:1101:13260:1530 1:N:0:1
GGGATTCAACTTCGTCGAGTACGCTCAATGATGGAGATCGGAAGA
+
FFFFF::FFF,:FFFFFFFFFFFFFFF:FFFF:FFFFFFFFFFFF
@FS10000125:23:BPA73012-1407:1:1101:14160:1530 1:N:0:1
GGGGGTAAATTCGTCGAGTACGCTCAAGGTTAAAGATCGGAAGAG
+
F:,FFFFFFFFFF,FFFF:FFFFFFFFFFFFFFFFF:FFF,FFFF
@FS10000125:23:BPA73012-1407:1:1101:14710:1530 1:N:0:1
GGGCGCAAACTTCGTCGAGTACGCTCAAAATCCTAGATCGAAAGA
+
F,,,FFFF,F:,::FFFFFFFFFFFFF,FFFFFF::,:FF,F,::
@FS10000125:23:BPA73012-1407:1:1101:15120:1530 1:N:0:1
GGGGCGGAACTTCGTCGAGTACGCTCAAAAATCCAGATCGGAAGA
+
FFFFFFFFFF::FFFFFFFFFFFFFFFFFFFFFFFFFFFFFFFFF
@FS10000125:23:BPA73012-1407:1:1101:15160:1530 1:N:0:1
GGGGTGTAATTTCGTCGAGTACGCTCAAAACAATAGATCGGAAGA
+
F:FFFFFFFFFFFFFFFFFFFFFFFFF:FFFFFFFFFFFFFFFFF
@FS10000125:23:BPA73012-1407:1:1101:15240:1530 1:N:0:1
GGGATATAACTTCGTCGAGTACGCTCAAACGTAAAGATCGGAAGA
+
FF:FFFF:FF:FFFFFFFFFFFFFFFFFFFFFFFFFF:FFFFFFF
@FS10000125:23:BPA73012-1407:1:1101:15490:1530 1:N:0:1
GGGCAGAAACTTCGTCGAGTACGCTCAACTGTAAAGATCGGAAGA
+
FFF:FFFFFF:FFFFFFFFFFFFFFFFFFFFFFFFFFFFFFFFFF
@FS10000125:23:BPA73012-1407:1:1101:15540:1530 1:N:0:1
GGGTGCCAACTTCGTCGAGTACGCTCAATAACACAGAACGGAAGA
+
FFF,,,,FFFFFFFFFFFFFFFFFFFFFF,F:,FFFF,FFFFFFF
@FS10000125:23:BPA73012-1407:1:1101:15840:1530 1:N:0:1
GGGGATGAACTTCGTCGAGTACGCTCAACCTGATAGATCGGAAGA
+
FF:F,FFFFFFFFFFFFFFFFFFFFFFF,:FF:FFFF,FFFFFFF
@FS10000125:23:BPA73012-1407:1:1101:16350:1530 1:N:0:1
GGGATCTAACTTCGTCGAGTACGCTCAAATAGCAAGATCGGAAGA
+
F,,:FFFFFF::FFFFFFFFFFFFFFF:FFFFFFFFFFFFFFFFF
@FS10000125:23:BPA73012-1407:1:1101:16390:1530 1:N:0:1
GGGCTAGAATTTCGTCGAGTACGCTCAAAGAGAGAGATCGGAAGA
+
F,:FFFFFFFFFFFFFFFFFFFFFFFF:FFFFFFFFFFFFFFFFF
@FS10000125:23:BPA73012-1407:1:1101:16420:1530 1:N:0:1
GGGGATTAACTTCGTCGAGTACGCTCAAATGTTCAGATCGGAAGA
+
F:FFF,FFFF:,FFFF,FF:FFFFFFFFFFFFFF:FFFFF,FFFF
@FS10000125:23:BPA73012-1407:1:1101:1310:1540 1:N:0:1
GGGGCTAAACTTCGTCGAGTACGCTCAAATATAGAGATCGGAAGA
+
FF:FFFFFFF::FFFFFFFFFFFFFFFFFFFFFFFFFFFFFFFFF
@FS10000125:23:BPA73012-1407:1:1101:1320:1540 1:N:0:1
GGGATATAACTTCGTCGAGTACGCTCAAACTAAGAGATCGGAAGA
+
FFFFFFFFFFF:FFFFFFFFFFFFFFFFFFFFFFFFFFFFFFFFF
@FS10000125:23:BPA73012-1407:1:1101:1490:1540 1:N:0:1
GGGCGTAAACTTCGTCGAGTACGCTCAAATAAAAAGATCGGAAGA
+
FFFFFFFFFF::FFFFFFFFFF:FFFFFFFFFFFFFFFFFF,:FF
@FS10000125:23:BPA73012-1407:1:1101:1600:1540 1:N:0:1
GGGAGGGAACTTCGTCGAGTACGCTCAAGTTTTAAGATCGGAAGA
+
FF:F,,:FFFFFFFFFFFFFFFFFFFFF,:F:FF:FFFFFF,FFF
@FS10000125:23:BPA73012-1407:1:1101:1860:1540 1:N:0:1
GGGGACCTAACTTCGTCGAGTACGCTCAAGTATTTAGATCGGAAG
+
FFFFFFFFFF:,:FF:FFFFFFFFF,FFFFFFFFFFFFFFFFFFF
@FS10000125:23:BPA73012-1407:1:1101:2310:1540 1:N:0:1
GAGGGAAAACTTCGTCGAGTACGCTCAAGTACCCAGATCGGAAGA
+
F,FFFFFFFF,,FFFFFFFFFFFFFFFFFFFFFFFFFFFFFFFFF
@FS10000125:23:BPA73012-1407:1:1101:2330:1540 1:N:0:1
GGGGAAAAACTTCGTCGAGTACGCTCAACTTAAGAGATCGGAAGA
+
FFFFF,FFFFFFFFFFFFFFFFFFFFFF,F,,FFFFFFFFFFFFF
@FS10000125:23:BPA73012-1407:1:1101:2560:1540 1:N:0:1
GGGAACTTCGTCGAGTACGCTCAACAGTGAAGATCGGAAGAGCAC
+
FFF:FFFFFF,:F:F:F,FFFFFFFFF:FFFFFFFFFFFF:F,F,
@FS10000125:23:BPA73012-1407:1:1101:3530:1540 1:N:0:1
GGGTAAAAACTTCGTCGAGTACGCTCAAAGTGGTAGATCGGAAGA
+
FFFFFFFFFF:,FFF:FFFFFFFFFFF,FFFFFFFFFFFFFFFFF
@FS10000125:23:BPA73012-1407:1:1101:3600:1540 1:N:0:1
GGGTAAACTTCGTCGAGTACGCTCAATTCCTGAGATCGGAAGAGC
+
FFF:FFFFFF:F:FFFF:FFFF,FF:F:FFFFFFF,,FFFFFFF,
@FS10000125:23:BPA73012-1407:1:1101:4620:1540 1:N:0:1
GGGAACTTCGTCGAGTACGCTCAACATCTCAGATCGGAAGAGCAC
+
FFFFFFFFFF,:F:F:F,FFFFFFF:FFFFFFFFFFFFFF:F,F,
@FS10000125:23:BPA73012-1407:1:1101:4830:1540 1:N:0:1
GGGGGTGAACTTCGTCGAGTACGCTAATGAGGCAGATCGGAAGAG
+
FFFFFFFFFF::FFFFFFFFFFFFFFF,FFFFFFFF,:FF,FF:F
@FS10000125:23:BPA73012-1407:1:1101:5930:1540 1:N:0:1
GGGACTCAACTTCGTCGAGTACGCTCAAATAATAAGATCGGAAGA
+
FF:FFFFFFF,,F:F:F,FF:F,FFFF,FFFFFFFFF,FF,F:FF
@FS10000125:23:BPA73012-1407:1:1101:6360:1540 1:N:0:1
GGGGATCAACTTCGTCGATCACGCTCAAAACTCAAGATCGGAAGA
+
FFFFFFFFFF,,FFFFFF:FFFFFFFF,FFFFFFFFF,FFFF:FF
@FS10000125:23:BPA73012-1407:1:1101:7950:1540 1:N:0:1
GGGCGGGAACTTCGTCGAGTACGCTCAATGTATTAGATCGGAAGA
+
FFFF:FFFFF,:FFFFFFFFFF:FFFF:FFFFFFFFFFFFFFFFF
@FS10000125:23:BPA73012-1407:1:1101:8080:1540 1:N:0:1
GAGGTTCAACTTCGTCGAGTACGCTCAATTGGTCAGATCGGAAGA
+
F,FFFFFFFF,,:FFFFFFFFFFFFFF,FFFFFFFFF,FFFFFFF
@FS10000125:23:BPA73012-1407:1:1101:8130:1540 1:N:0:1
GGGGGTGAACTTCGTCGAGTACGCTCAATCTTGCAGATCGGAAGA
+
FFFFFFFFFF::FFFFFFFFFFFFFFF:FFFFFFFFFFFFFFFFF
@FS10000125:23:BPA73012-1407:1:1101:8470:1540 1:N:0:1
GGGAACTTCGTCGAGTACGCTCAAATAGTAAGATCGGAAGAGCAC
+
F:,FFFFFFF,FF:F:F,FFFF:FFF:,FFFFFFFFFFFF:F,F,
@FS10000125:23:BPA73012-1407:1:1101:8800:1540 1:N:0:1
GGGGGTAACTTCGTCGAGTACGCTCAAGTATAAAGATCGGAAGAG
+
F:FFFFFFFF,FF:FFFF:FFFFFFFFFFFFFFFFF,FFF,FFFF
@FS10000125:23:BPA73012-1407:1:1101:9300:1540 1:N:0:1
GGGGGGAAACTTCGTCGAGTACGCTCAATTGTTCAGATCGGAAGA
+
FFFFFFFFFF,,FFFFFFFFFFFFFFF:FFFFFFFFFFFFFFFFF
@FS10000125:23:BPA73012-1407:1:1101:9360:1540 1:N:0:1
GGGCATTAACTTCGTCGAGTACGCTCAAGGTTAGAGATCGGAAGA
+
FFFFFFFFFF::FFFFFFFFFFFFFFFFFFFFFFFFFFFFFFFFF
@FS10000125:23:BPA73012-1407:1:1101:9420:1540 1:N:0:1
GGGTCATAACTTCGTCGAGTACGCTCAAGTAGAGAGATCGGAAGA
+
FFFFFFFFFF,:FFFFFFFFFFFFFFFFFFFFFFFFFFFFFFFFF
@FS10000125:23:BPA73012-1407:1:1101:9580:1540 1:N:0:1
GGGGGTAAACTTCGTCGAGTACGCTCAAAACAATAGATCGGAAGA
+
FFFF,FFFFF,:FFFFFFFFFFFFFFF:FFFF:FFFFFFFFFFFF
@FS10000125:23:BPA73012-1407:1:1101:9720:1540 1:N:0:1
GGGTGTAAACTTCGTCGAGTACGCTCAAGGACAGAGATCGGAAGA
+
FFFFFFFFFF:FFFFFFFFFFFFFFFFFFFFFFFFFFFFFFFFFF
@FS10000125:23:BPA73012-1407:1:1101:9790:1540 1:N:0:1
GGGGTCTAACTTCGTCGAGTACGCTCAAACCCCCAGATCGGAAGA
+
FFFFFFFFFF,:FFFFFFFFFFFFFFF:FFFFFFFFFFFFFFFFF
@FS10000125:23:BPA73012-1407:1:1101:10730:1540 1:N:0:1
GGGAAAACTTCGTCGAGTACGCTCAAGTGCCGAGATCGGAAGAGC
+
FFF:FFFFFF:F,FFFF:FFFF,FFFF:FFFFFFF:,FFFFFFF,
@FS10000125:23:BPA73012-1407:1:1101:11790:1540 1:N:0:1
GGGGGAGAACTTCGTCGAGTACGCTCAAAAATAGAGATCGGAAGA
+
:,,F:FFFFF,,FFFFFFFFFFFFFFF,:FFFFFFFFFFFFF:FF
@FS10000125:23:BPA73012-1407:1:1101:11920:1540 1:N:0:1
GGGGGTGAACTTCGTCGAGTACGCTCAATGGTTAAGATCGGAAGA
+
FFFFFF,FFFFFFFFFFFFFFFFFFFFF,,,,,FFFFFFFFFFFF
@FS10000125:23:BPA73012-1407:1:1101:12030:1540 1:N:0:1
GGGGCTTAACTTCGTCGAGTACGCTCAAATATTGAGATCGGAAGA
+
:,,FFFFFFF:,FFFFFFFFFFFFFFF:FFFFFFFFFFFFFFFFF
@FS10000125:23:BPA73012-1407:1:1101:12050:1540 1:N:0:1
GGGCTCCAACTTCGTCGAGTACGCTCAAGAATATAGATCGGAAGA
+
FFFFFFFFFF,,FFFFFFFFFFFFFFF:FFFFFFFFFFFFFFFFF
@FS10000125:23:BPA73012-1407:1:1101:13240:1540 1:N:0:1
GGGAGAACTTCGTCGAGTACGCTCAAGAATACAGATCGGAAGAGC
+
FF:,FFFFFF:F:FFFF:FFFF,FFFFFFFFFFFF:,FFF:FFF,
@FS10000125:23:BPA73012-1407:1:1101:13610:1540 1:N:0:1
GGGGTACAACTTCGTCGAGTACGCTCAAAATATGAGATCGGAAGA
+
FFFFFFFFFF,,FFFFFFFFFFFFFFF:FFFFFFFFFFFFFFFFF
@FS10000125:23:BPA73012-1407:1:1101:13640:1540 1:N:0:1
GGGTTTGAAACTTCGTCGAGTACGCTCAACCATAAAGATCGGAAG
+
FFFFFFFFFFF::FF:FFFFFFFFF,FFFFFFFFFFFFFFFFFFF
@FS10000125:23:BPA73012-1407:1:1101:13740:1540 1:N:0:1
GGGTGTTAACTTCGTCGAGTACGCTCAAAATAACAGATCGGAAGA
+
FFFFFFFFFF::FFFFFFFFFFFFFFF,FFFFFFFFFFFFFFFFF
@FS10000125:23:BPA73012-1407:1:1101:14060:1540 1:N:0:1
GGGGCGTGAACTTCGTCGAGTACGCTCAATAGGAAAGATCGGAAG
+
FFFFFFFFFFF::FF:FFFFFFFFF,FFFFFFFFFFFFFFFFFFF
@FS10000125:23:BPA73012-1407:1:1101:14730:1540 1:N:0:1
GGGAACTAACTTCGTCGAGTACGCTCAATTTGTGAGATCGGAAGA
+
FFFFFFFFFF:,FFFFFFFFFFFFFFF,FFFFFFFFFFFFFFFFF
@FS10000125:23:BPA73012-1407:1:1101:15170:1540 1:N:0:1
GGGGCGGAACTTCGTCGAGTACGCTCAAAAATCCAGATCGGAAGA
+
F,:FF,FFFF,,FFFFFFFFFF,FFFF,FFFFFFFFFFFF:FF,:
@FS10000125:23:BPA73012-1407:1:1101:15460:1540 1:N:0:1
GGGCGACAACTTCGTCGAGTACGCTCAACTCTAGAGATCGGAAGA
+
FFFFFFFFFF:FFFFFFFFFFFFFFFFFFFFFFFFFFFFFFFFFF
@FS10000125:23:BPA73012-1407:1:1101:15650:1540 1:N:0:1
GGGCTTAAACTTCGTCGAGTACGCTCAATAGGAAAGATCGGAAGA
+
FFFFFFFFFF::FFFFFFFFFFFFFFF:FFFFFFFFF,FFFFFFF
@FS10000125:23:BPA73012-1407:1:1101:16260:1540 1:N:0:1
GGGTGTCAACTTCGTCGAGTACGCTCAAAGACGTAGATCGGAAGA
+
FFFFFFFFFF,:FFFFFFFFFFFFFFFFFFFFFFFFFFFFFFFFF
@FS10000125:23:BPA73012-1407:1:1101:1150:1550 1:N:0:1
GGGGAAACTTCGTCGAGTACGCTCAAACACCGAGATCGGAAGAGC
+
FF:FFFFFFFFFFFFFF:FFFF:FFFF:FFFFFFFF,FFFFFFF,
@FS10000125:23:BPA73012-1407:1:1101:1700:1550 1:N:0:1
GGGATCGAACTTCGTCGAGTACGCTCAAAGAGAAAGATCGGAAGA
+
FFFFFFFFFF:,FFFFFFFFFFFFFFF:FFFFFFFFFFFFFFFFF
@FS10000125:23:BPA73012-1407:1:1101:3080:1550 1:N:0:1
GGGGCGAAACTTCGTCGAGTACGCTCAAGAGTAGAGATCGGAAGA
+
FFFFFFFFFFF:FFFFFFFFFFFFFFFFFFFFFFFFFFFFFFFFF
@FS10000125:23:BPA73012-1407:1:1101:3100:1550 1:N:0:1
GGGCATGAACTTCGTCGAGTACGCTCAACGGGTTAGATCGGAAGA
+
FF:,FFFFFF::FFFFFFFFFFFFFFFFFFFFFFFFFFFFFFFFF
@FS10000125:23:BPA73012-1407:1:1101:3320:1550 1:N:0:1
GGGACAGAACTTCGTCGAGTACGCTCAATTAAACAGATCGGAAGA
+
FF:,FFFFFF:,FFFFFFFFFFFFFFF,FFFFFFFFFFFFFFFFF
@FS10000125:23:BPA73012-1407:1:1101:3450:1550 1:N:0:1
GGGAGGGAACTTCGTCGAGTACGCTCAAATACTAAGATCGGAAGA
+
F,,,FFFFFF::FFFFFFFFFFFFFFFFFFFFFFFFFFFFFFFFF
@FS10000125:23:BPA73012-1407:1:1101:3730:1550 1:N:0:1
GGGGTGTAACTTCGTCAGTACGCTCAACCAAGCAGATCGGAAGAG
+
FFFFFFFFFF,,FFFFFF:FFFFFFFF:FFFFFFFF,:FF,FF:F
@FS10000125:23:BPA73012-1407:1:1101:3890:1550 1:N:0:1
GGGGCCGAACTTCGTCGAGTACGCTCAAAAGTTGAGATCGGAAGA
+
FFFFFFFFFF::FFFFFFFFFFFFFFF:FFFFFFFFFFFFFFFFF
@FS10000125:23:BPA73012-1407:1:1101:4740:1550 1:N:0:1
GGGGGAGAACTTCGTCGAGTACGCTCAAGTCGTGAGATCGGAAGA
+
FFFFFFFFFF::FFFFFFFFFFFFFFFFFFFFFFFFFFFFFFFFF
@FS10000125:23:BPA73012-1407:1:1101:4940:1550 1:N:0:1
GGGCATAACCTTCGTCGAGTACGCTCAAGGTGTGAGATCGGAAGA
+
FFFF,FF:F::::FFF:FFFF:FFFF:FF:FFFFFFF,F:FFFFF
@FS10000125:23:BPA73012-1407:1:1101:5090:1550 1:N:0:1
GGGCGGAAACTTCGTCGAGTACGCTCAAGAGAAAAGATCGGAAGA
+
F::F,FFFFF::FFFFFFFFFFFFFFFFFFFF:FFFFFFFFFFFF
@FS10000125:23:BPA73012-1407:1:1101:5380:1550 1:N:0:1
GGGGCTGATCTTCGTCGAGTACGCTCAATGCATAAGATCGGAAGA
+
FFFFFFFF:FFFFFFFFFFFFFFFFFFFF,FFFFFFFFFFFFFFF
@FS10000125:23:BPA73012-1407:1:1101:6000:1550 1:N:0:1
GGGAACCAACTCCGTCGAGTACGCTCAAGATGCCAGATCGGAAGA
+
F:,,,F:FFFF:FFFFFFFFFFFFFFFF,F,,,,FFFFFFFFFFF
@FS10000125:23:BPA73012-1407:1:1101:6420:1550 1:N:0:1
GGTGTGAAACTTCGTCGAGTACGCTCAACGAGACAGATCTGAAGA
+
FF,F,FFF,FF:FFFFFFFFFFFFFFFF,:,:::FFFFF,FFFFF
@FS10000125:23:BPA73012-1407:1:1101:6620:1550 1:N:0:1
GGGTCGGAACTTCGTCGAGTACGCTCAACGAGACAGATCGGAAGA
+
FFFFFFFFFFFFFFFFFFFFFFFFFFFFFFFFFFFFFFFFFFFFF
@FS10000125:23:BPA73012-1407:1:1101:6650:1550 1:N:0:1
GGGTGTTAACTTCGTCGAGTACGCTCAAGTAGAAAGATCGGAAGA
+
FF::FFFFFF::FFFFFFFFFFFFFFFFFFFFFFFFFFFFFFFFF
@FS10000125:23:BPA73012-1407:1:1101:7350:1550 1:N:0:1
GGGCGAGAACTTCGTCGAGTACGCTCAATGGAGGAGATCGGAAGA
+
FF:F:FFFFF::FFFFFFFFFFFFFFF,FFFFFFFFFFFFFFFFF
@FS10000125:23:BPA73012-1407:1:1101:7370:1550 1:N:0:1
GGGATCTAACTTCGTCGAGTACGCTCAAGGACTGAGATCGGAAGA
+
F:F:FFFFFF::FFFFFFFFFFFFFFFFFFFFFFFFFFFFFFFFF
@FS10000125:23:BPA73012-1407:1:1101:7530:1550 1:N:0:1
GGGTGGTAACTTCGTCGAGTACGCTCAATCTTCAAGATCGGAAGA
+
FF:FFFFFFFF:FFFFFFFFFFFFFFF:FFFFFFFFFFFFFFFFF
@FS10000125:23:BPA73012-1407:1:1101:8470:1550 1:N:0:1
GGGTGAAAACTTCGTCGAGTACGCTCAAAAGGAGAGATCGGAAGA
+
FFFFFFFFFF::FFFFFFFFFFFFFFF:FFFFFFFFFFFFFFFFF
@FS10000125:23:BPA73012-1407:1:1101:8790:1550 1:N:0:1
GGGCATAAACTTCGTCGAGTACGCTCAATATATAAGATCGGAAGA
+
F:::FFFFFF:,FFFFFFFFFFFFFFF,FFFFFFFFFFFFFFFFF
@FS10000125:23:BPA73012-1407:1:1101:8970:1550 1:N:0:1
GGGGGGTAACTTCGTCGAGTACGCTCAAGGGGAGAGATCGGAAGA
+
F,,FFFFFFF,:FFFFFFFFFFFFFFFFFFFFFFFFFFFFFFFFF
@FS10000125:23:BPA73012-1407:1:1101:9150:1550 1:N:0:1
GGGCTTTAACTTCGTCGAGTACGCTCAAATGAGAAGATCGGAAGA
+
FFF:FFFFFF,,FFFFFFFFFFFFFFF:FFFFFFFFFFFFFFFFF
@FS10000125:23:BPA73012-1407:1:1101:9300:1550 1:N:0:1
GGGCGGAACTTCGTCGAGTACGCTCAAATTAAGAGATCGGAAGAG
+
FFFFFFFFFF,FF:FFFF:FFFFFFF:,FFFFFFFF,FFF:FFFF
@FS10000125:23:BPA73012-1407:1:1101:9530:1550 1:N:0:1
GGGCACAAACTTCGTCGAGTACGCTCAAAAGATTAGATCGGAAGA
+
F,::,::FFF,:FFFFFFFF,:,F::F,F,,F:FF:F,FF,F,:F
@FS10000125:23:BPA73012-1407:1:1101:9660:1550 1:N:0:1
GGGGGCAAACTTCGTCGAGTACGCTCAATTGTAGAGATCGGAAGA
+
FFFFFFFFFF::FFFFFFFFFFFFFFF:FFFFFFFFFFFFFFFFF
@FS10000125:23:BPA73012-1407:1:1101:10190:1550 1:N:0:1
GGGAGTCAACTTCGTCGAGTACGCTCAAAGCATTAGATCGGAAGA
+
FF::FFFFFF:,FFFFFFFFFFFFFFF:FFFFFFFFFFFFFFFFF
@FS10000125:23:BPA73012-1407:1:1101:10620:1550 1:N:0:1
GGATTAGAACTTCGTCGAGTACGCTCAATACGTCAGATCGGAAGA
+
F:,,FFFFFF:FFFFFFFFFFFFFFFF:FFFFFFF:FFFFFFFFF
@FS10000125:23:BPA73012-1407:1:1101:11160:1550 1:N:0:1
GGGGCTAAACTTCGTCGAGTACGCTCAAACACTTAGATCGGAAGA
+
FFFFFFFFFF::FFFFFFFFFFFFFFFFFFFFFFFFFFFFFFFFF
@FS10000125:23:BPA73012-1407:1:1101:11220:1550 1:N:0:1
GGGCCAAAACTTCGTCGAGTACGCTCAATGGTGCAGATCGGAAGA
+
FFFF,,FFF::F,,F:,F:FF,:FFF,FF::FFFF:F,::FFFFF
@FS10000125:23:BPA73012-1407:1:1101:11260:1550 1:N:0:1
GGGCTGTAACTTCGTCGAGTACGCTCAAAACGAGAGATCGGAAGA
+
FFF,FFFFFF:,FFFFFFFFFFFFFFF:FFFFFFFFFFFFFFFFF
@FS10000125:23:BPA73012-1407:1:1101:11410:1550 1:N:0:1
GGGAGGCAACTTCGTCGAGTACGCTCAAAATCCGAGATCGGAAGA
+
F,,:FFFFFF,:FFFFFFFFFFFFFFFFFFFFFFFFFFFFFFFFF
@FS10000125:23:BPA73012-1407:1:1101:12240:1550 1:N:0:1
GGGGGATAACTTCGTCGAGTACGCTCAAAAAAGTAGATCGGAAGA
+
FF:FFFFFFF,:FFFFFFFFFFFFFFF,FFFFFFFFFFFFFFFFF
@FS10000125:23:BPA73012-1407:1:1101:12870:1550 1:N:0:1
GGGTAGTAACTTCGTCGAGTACGCTCAATATAAGAGATCGGAAGA
+
F,,FFFFFFF,:FFFFFFFFFFFFFFF,FFFFFFFFFFFFFFFFF
@FS10000125:23:BPA73012-1407:1:1101:12910:1550 1:N:0:1
GATGTTGGAAACTTCGTCGAGTACGCTCAAGTCGTAAGATCGGAA
+
,,F:FF:FF:FF:,FFF,FFFF,FFFF:FFFFFFFFFFFF,FFFF
@FS10000125:23:BPA73012-1407:1:1101:13170:1550 1:N:0:1
GGGGCATAACTTCGTCGAGTACGCTCAACCTGGGAGATCGGAAGA
+
FF,FFFFFFF:FFFFFFFFFFFFFFFFFFFFFFFFFFFFFFFFFF
@FS10000125:23:BPA73012-1407:1:1101:13420:1550 1:N:0:1
GGGCGTCAACTTCGTCGAGTACGCTCAAGACGTTAGATCGGAAGA
+
FFF:FFFFFF:,FFFFFFFFFFFFFFFFFFFFFFFFFFFFFFFFF
@FS10000125:23:BPA73012-1407:1:1101:13760:1550 1:N:0:1
GGGGTTCAACTTCGTCGAGTACGCTCAATGACCGAGATCGGAAGA
+
FFFFFFFFFF:,FFFFFFFFFFFFFFFFFFFFFFFFF,FFFFFFF
@FS10000125:23:BPA73012-1407:1:1101:13770:1550 1:N:0:1
GGGTACCAACTTCGTCGAGTACGCTCAAGTTAGGAGATCGGAAGA
+
FFFFFFFFFF:,FFFFFFFFFFFFFFFFFFFFFFFFFFFFFFFFF
@FS10000125:23:BPA73012-1407:1:1101:14100:1550 1:N:0:1
GGGGATAAACTTCGTCGAGTACGCTCAACTAGTGAGATCGGAAGA
+
FFFFFFFFFF:FFFFFFFFFFFFFFFFFFFFFFFFFFFFFFFFFF
@FS10000125:23:BPA73012-1407:1:1101:14270:1550 1:N:0:1
GGGGTTAAACTTCGTCGAGTACGCTCAATGTATCAGATCGGAAGA
+
FFFFFFFF,F:FFFFFFFFFFFFFFFFF,F,,,,FFFFFFFFFFF
@FS10000125:23:BPA73012-1407:1:1101:14600:1550 1:N:0:1
GGGCTAGAACTTGTCGAGTACGCTCAATATATAAGATCGGAAGAG
+
FF,FFFFFFF::F:FFFF:FFFFFFF:,FFFFFFFF:FFF,FFF:
@FS10000125:23:BPA73012-1407:1:1101:14860:1550 1:N:0:1
GGGAGCTAACTTCGTCGAGTACGCTCAAAAATGTAGATCGGAAGA
+
FFFFFFFFFF,:FFFFFFFFFFFFFFF:FFFFFFFFFFFFFFFFF
@FS10000125:23:BPA73012-1407:1:1101:14970:1550 1:N:0:1
GGGGGTGGAACTTCGTCGAGTACGCTCAATGACCTAGATCGGAAG
+
FFFFFFFFFFF::FF,FFFFFFFFF,FFFFFFFFFFFFFFFFFFF
@FS10000125:23:BPA73012-1407:1:1101:14990:1550 1:N:0:1
GATGAGCAACTTCGTCGAGTACGCTCAACTCACTAGATCGGAAGA
+
,,:,F,FF:FFFFFFFF:FFFF,FFFFFFFFFFFF::FFF,,::,
@FS10000125:23:BPA73012-1407:1:1101:15720:1550 1:N:0:1
GGGGGGGAACTTCGTCGAGTACGCTCAATCCGGGAGATCGGAAGA
+
FFFF:FFFFF::FFFFFFFFFFFFFFFFFFFFFFFFFFFFFFFFF
@FS10000125:23:BPA73012-1407:1:1101:16070:1550 1:N:0:1
GGGCATAAACTTCGTCGAGTACGCTCAACCTCAAAGATCGGAAGA
+
F,,FFFFFFF::FFFFFFFFFFFFFFFFFFFF:FFFFFFF:FFFF
@FS10000125:23:BPA73012-1407:1:1101:1350:1560 1:N:0:1
GATTGCTAACTTCGTCGAGTACGCTCAAGAAAAGAGATCGGAAGT
+
,,F:FFFFFFFFFFFFFFFFFFFFFFFFFF:FFFFF:FFFF,F,,
@FS10000125:23:BPA73012-1407:1:1101:1510:1560 1:N:0:1
GGGGGGTAGCTTCGTCGAGTACGCTCAAGCGCATAGATCGGAAGA
+
FF,FFFFFFF:,FFFFFFFFFFFFFFFFFFFFFFFFFFFFF,FFF
@FS10000125:23:BPA73012-1407:1:1101:1850:1560 1:N:0:1
GGGGACGAACTTCGTCGAGTACGCTCAAGATGTCAGATCGGAAGA
+
F:,FFFFFFF::FFFFFFFFFFFFFFFFFFFFFFFFFFFFFFFFF
@FS10000125:23:BPA73012-1407:1:1101:1980:1560 1:N:0:1
GGGGGTCGAACTTCGTCGAGTACGCTCAAGTTGATAGATCGGAAG
+
FFFFFFFFFF:,:FF:FFFFFFFFF,FFFFFFFFFFFFFFFFFFF
@FS10000125:23:BPA73012-1407:1:1101:2460:1560 1:N:0:1
GGGTGTGAACTTCGTCGAGTACGCTCAATATACGAGATCGGAAGA
+
FFFFFFFFFF:,FFFFFFFFFFFFFFF:FFFFFFFFFFFFFFFFF
@FS10000125:23:BPA73012-1407:1:1101:2490:1560 1:N:0:1
GGGGGGGAACTTCGTCGAGTACGCTCAATGGGGAAGATCGGAAGA
+
F,,FFFFFFFF:FFFFFFFFFFFFFFF:FFFFFFFFFFFFFFFFF
@FS10000125:23:BPA73012-1407:1:1101:2620:1560 1:N:0:1
GGGGTAAAACTTCGTCGAGTACGCTCAAACCCAGAGATCGGAAGA
+
FFFFFFFFFF:,FFFFFFFFFFFFFFF:FFFFFFFFFFFFFFFFF
@FS10000125:23:BPA73012-1407:1:1101:3040:1560 1:N:0:1
GGGGCAACTTCGTCGAGTACGCTCAAATATCTAGATCGGAAGAGC
+
FF:FFFFFFF:F,FFFF:FFFF,FFF:,FFFFFFF:,FFF:FFF,
@FS10000125:23:BPA73012-1407:1:1101:3720:1560 1:N:0:1
GGGGTTTAACTTCGTCGAGTACGCTCAATATAAGAGATCGGAAGA
+
FFFFFFFFFF:,FFFFFFFFFFFFFFF,FFFFFFFFFFFFFFFFF
@FS10000125:23:BPA73012-1407:1:1101:3810:1560 1:N:0:1
GGGCTGCAACTTCGTCGAGTACGCTCAAGCCATCAGATCGGAAGA
+
FFFFFFFFFFF:FFFFFFFFFFFFFFFFFFFFFFFFFFFFFFFFF
@FS10000125:23:BPA73012-1407:1:1101:5340:1560 1:N:0:1
GGGGTTTAACTTCGTCGAGTACGCTCAAGGAGAGAGATCGGAAGA
+
FFFF,FFFFF:,FFFFFFFFFFFFFFFFFFFFFFFFFFFFFFFFF
@FS10000125:23:BPA73012-1407:1:1101:5660:1560 1:N:0:1
GGGCGTGAACTTCGTCGAGTACGCTCAAGATATAAGATCGGAAGA
+
FFFFFFFFFFF,FFFFFFFFFFFFFFFFFFFFFFFFFFFFFFFFF
@FS10000125:23:BPA73012-1407:1:1101:5950:1560 1:N:0:1
GGGAACTTCGTCGAGTACGCTCAACCCACAAGATCGGAAGAGCAC
+
F,,,FFFFFF,FF:F:F,FFFF:FF,FFFFFFFFFFFFFF,F,F,
@FS10000125:23:BPA73012-1407:1:1101:6230:1560 1:N:0:1
GGGTGAACTTCGTCGAGTACGCTCAAGACTATAGATCGGAAGAGC
+
F,,FFFFFFF:F,FFFF:FFFF,FFFFFFFFFFFF:,FFFFFFF,
@FS10000125:23:BPA73012-1407:1:1101:6350:1560 1:N:0:1
GGGCGGCAACTTCGTCGAGTACGCTCAAAATACCAGATCGGAAGA
+
F::FFFFFFF::FFFFFFFFFFFFFFF:FFFFFFFFFFFFFFFFF
@FS10000125:23:BPA73012-1407:1:1101:6580:1560 1:N:0:1
GGGGCAAAACTTCGTCGAGTACGCTCAAGGATGAAGATCGGAAGA
+
FFFFFFFFFF:,FFFFFFFFFFFFFFFFFFFFFFFFFFFFFFFFF
@FS10000125:23:BPA73012-1407:1:1101:6720:1560 1:N:0:1
GGGGACTAACTTCGTCGAGTACGCTCAATTGGGTAGATCGGAAGA
+
FFF::FFFFFFFFFFFFFFFFFFFFFFF,FF,F,FFFFFFFFFFF
@FS10000125:23:BPA73012-1407:1:1101:6770:1560 1:N:0:1
GGGGTTAAACTTCGTCGAGTACGCTCAAGTATTAAGATCGGAAGA
+
FFFFFFFFFF:,FFFFFFFFFFFFFFFFFFFFFFFFFFFFFFFFF
@FS10000125:23:BPA73012-1407:1:1101:7340:1560 1:N:0:1
GGGCCGGATCTTCGTCGAGTACGCTCAATGTAGAAGATCGGAAGA
+
FFF:FFFFFFF:FFFFFFFFFFFFFFF,FFFFFFFFFFFFFFFFF
@FS10000125:23:BPA73012-1407:1:1101:7420:1560 1:N:0:1
GGGTAAAAACTTCGTCGAGTACGCTCAATGGGACAGATCGGAAGA
+
FFFFFFFFFF::FFFFFFFFFFFFFFF,FFFFFFFFFFFFFFFFF
@FS10000125:23:BPA73012-1407:1:1101:7620:1560 1:N:0:1
GGGCAAAAACTTCGTCGAGTACGCTCAATAGCCCAGATCGGAAGA
+
FFF:FFFFFF:,FFFFFFFFFFFFFFF:FFFFFFFFFFFFFFFFF
@FS10000125:23:BPA73012-1407:1:1101:9280:1560 1:N:0:1
AAAACGGAACTTCGTCGAGTACGATCAATCTAGTACATCGCAACT
+
,,::,FF,FF,:F:F,F:FFF:F,FFFFFFFFFF,:F,FFFFF,F
@FS10000125:23:BPA73012-1407:1:1101:9780:1560 1:N:0:1
GGGGTGCGAACTTCGTCGAGTACGCTCAAGGAATCAGATCGGAAG
+
FFFFFFFFFFF,,FF:FFFFFFFFF:FFFFFFFFFFFFFFFFFFF
@FS10000125:23:BPA73012-1407:1:1101:9800:1560 1:N:0:1
GGGGAAAAACTTCGTCGAGTACGCTCAAACCGTTAGATCGGAAGA
+
FFF:,FFFFF:FFF:FF:FFFFFFFFFFFF,:FFFFFFFFFFFFF
@FS10000125:23:BPA73012-1407:1:1101:10210:1560 1:N:0:1
GGGTCAAAACTTCGTCGAGTACGCTCAATCAAATAGATCGGAAGA
+
FFFFFFFFFF,,FFFFFFFFFFFFFFF,FFFFFFFFFFFFFFFFF
@FS10000125:23:BPA73012-1407:1:1101:11080:1560 1:N:0:1
GGGGTTAAACTTCGTCGAGTACGCTCAAAGAGTGAGATCGGAAGA
+
F,,FFFFFFF:,FFFFFFFFFFFFFFF:FFFFFFFFFFFFFFFFF
@FS10000125:23:BPA73012-1407:1:1101:11180:1560 1:N:0:1
GGGGTCAAACTTCGTCGAGTACGCTCAACTCTTCAGATCGGAAGA
+
FFFFFFFFFF::FFFFFFFFFFFFFFFFFFFFFFFFFFFFFFFFF
@FS10000125:23:BPA73012-1407:1:1101:11380:1560 1:N:0:1
GGGGGGCAACTTCGTCGAGTACGCTCAAGATGTTAGATCGGAAGA
+
FFFF,FFFFF:,FFFFFFFFFFFFFFFFFFFFFFFFFFFFFF:FF
@FS10000125:23:BPA73012-1407:1:1101:11420:1560 1:N:0:1
GGGCACCAACTTCGTCGAGTACGCTCAAGCAGAAAGATCGGAAGA
+
FFFFFFFFFF,,FFFFFFFFFFFFFFFFFFFFFFFFFFFFFFFFF
@FS10000125:23:BPA73012-1407:1:1101:11810:1560 1:N:0:1
GGGGTGCCAACTTCGTCGAGTACGCTCAACTGCAGAGATCGGAAG
+
F:,FF,::FF:,,FF:FFFFFFFFF,FFFF,,,,,FFFFFFFFFF
@FS10000125:23:BPA73012-1407:1:1101:11860:1560 1:N:0:1
GGGCGACAACTTCGTCGAGTACGCTCAATGACATAGATCGGAAGA
+
FFFF,FFFFF,,FFFFFFFFFFFFFFFFFFFFFF,FF,FFFFFFF
@FS10000125:23:BPA73012-1407:1:1101:12870:1560 1:N:0:1
GGACCGGAACTTCGTCGAGTACGCTCAATGAACAAGATCGGAAGA
+
:,,,FFFFFF:,FFFFFFFFFFFFFFF,FFFFFFFFFFFFF::F:
@FS10000125:23:BPA73012-1407:1:1101:13040:1560 1:N:0:1
GGGGATTAACTTCGTCGAGTACGCTCAAGGTGCGAGATCGGAAGA
+
F:,FFFFFFF,,FFFFFFFFFFFFFFFFFFFFFFFFFFFFFFFFF
@FS10000125:23:BPA73012-1407:1:1101:13410:1560 1:N:0:1
GGGGGGGAACTTCGTCGAGTACGCTCAAGATATGAGATCGGAAGA
+
FFFFFFFFFFFFFFFFFFFFFFFFFFFFFFFFFFFFFFFFFFFFF
@FS10000125:23:BPA73012-1407:1:1101:13420:1560 1:N:0:1
GGGGGAAAACTTCGTCGAGTACGCTCAATTATGCAGATCGGAAGA
+
FFFFFFFFFF::FFFFFFFFFFFFFFF:FFFFFFFFFFFFFFFFF
@FS10000125:23:BPA73012-1407:1:1101:13550:1560 1:N:0:1
GGGGTGGAACTTCGTCGAGTACGCTCAAGCCGAAAGATCGGAAGA
+
,:,FFFFFFF:,FFFFFFFFFFFFFFFFFFFFFFFFFFFFFFFFF
@FS10000125:23:BPA73012-1407:1:1101:13620:1560 1:N:0:1
GGGCCATAACTTCGTCGAGTACGCTCAAACGAGGAGATCGGAAGA
+
FFF:FFFFFF::FFFFFFFFFFFFFFFFFFFFFFFFFFFFFFFFF
@FS10000125:23:BPA73012-1407:1:1101:13760:1560 1:N:0:1
GGGTGGTAACTTCGTCGAGTACGCTCAAGCTATGAGATCGGAAGA
+
F:,FFFFFFF::FFFFFFFFFFFFFFFFFFFFFFFFFFFFFFFFF
@FS10000125:23:BPA73012-1407:1:1101:14250:1560 1:N:0:1
GGGCATCAACTTCGTCGAGTACGCTCAATTGGTAAGATCGGAAGA
+
FFFF,:FFFF:FFFFFFFFFFFFFFFFF,:FF,,FFFFFFFFFFF
@FS10000125:23:BPA73012-1407:1:1101:14600:1560 1:N:0:1
GGGGGATAACTTCGTCGAGTACGCTCAAATATACAGATCGGAAGA
+
FF:FFFFFFF:,FFFFFFFFFFFFFFF:FFFFFFFFFFFFFFFFF
@FS10000125:23:BPA73012-1407:1:1101:1120:1570 1:N:0:1
GGGCGCTAACTTCGTCGAGTACGCTCAAGAACCAAGATCGGAAGA
+
FFFFFFFFFFF:FFFFFFFFFFFFFFFFFFFFFFFFFFFFFFFFF
@FS10000125:23:BPA73012-1407:1:1101:1130:1570 1:N:0:1
GGGGCTCAACTTCGTCGAGTACGCTCAATTTAAAAGATCGGAAGA
+
FFFFFFFFF:FF,:F,,FFFF,,F::,FFFF,FF,FF,F:FFF:F
@FS10000125:23:BPA73012-1407:1:1101:1330:1570 1:N:0:1
GGGCAACAACTTCGTCGAGTACGCTCAAAGTATGAGATCGGAAGA
+
FFFF,,:,FFFF:FF::FFFF::FFF,FF:FF::,:F,F:FFFFF
@FS10000125:23:BPA73012-1407:1:1101:1670:1570 1:N:0:1
GGGCAGTAACTTCGTCGAGTACGCTCAAATGGTTAGATCGGAAGA
+
F,:FF,,FF:F::FF,,FFFF:,FF:,FF:::FFF:F,F,FFFFF
@FS10000125:23:BPA73012-1407:1:1101:1710:1570 1:N:0:1
GGGCACAAACTTCGTCGAGTACGCTCAAGGTTTAAGATCGGAAGA
+
FFFFFFFFFF:,FFFFFFFFFFFFFFFFFFFFFFFFFFFFFFFFF
@FS10000125:23:BPA73012-1407:1:1101:1720:1570 1:N:0:1
GGGGTGCTAACTTCGTCGAGTACGCTCAAGATATGAGATCGGAAG
+
FFFFFFFFFF:,:FF:FFFFFFFFF,FFFFFFFFFFFFFFFFFFF
@FS10000125:23:BPA73012-1407:1:1101:1900:1570 1:N:0:1
GGGGACCTAACTTCGTCGAGTACGCTCAAGTATTTAGATCGGAAG
+
FFFFFFFFFF:,,FF:FFFFFFFFF,FFFFFFFFFFFFFFFFFFF
@FS10000125:23:BPA73012-1407:1:1101:2230:1570 1:N:0:1
GGGGCATATCTTCGTCGAGTACGCTCAATCCACTAGATCGGAAGA
+
F,,FFFFFFFF:FFFFFFFFFFFFFFF:FFFFFFFFFFFFFFFFF
@FS10000125:23:BPA73012-1407:1:1101:2750:1570 1:N:0:1
GGGAGAGAAACTTCGTCGAGTACGCTCAACGCAGTAGATCGGAAG
+
F,,:FFFFFF:,,FF,FFFFFFFFF,FFFFFFFFFFFFFFFFFFF
@FS10000125:23:BPA73012-1407:1:1101:3330:1570 1:N:0:1
GGGGTCCAACTTCGTCGAGTACGCTCAAGAAATAAGATCGGAAGA
+
F,,FFFFFFF:::FFFFFFFFFFFFFFFFFFFFFFFFFFFFFFFF
@FS10000125:23:BPA73012-1407:1:1101:3520:1570 1:N:0:1
GGGGATTAACTTCGTCGAGTACGCTCAAGTACGGAGATCGGAAGA
+
FF:FFFFFFF,,FFFFFFFFFFFFFFFFFFFFFFFFFFFFFFFFF
@FS10000125:23:BPA73012-1407:1:1101:4300:1570 1:N:0:1
GGGGTATAACTTCGTCGAGTACGCTCAACGTGCGAGATCGGAAGA
+
FFFFFFFFFF:,:FF:FFFFFFFFFFFFFFFFFFFFFFFFFFFFF
@FS10000125:23:BPA73012-1407:1:1101:4410:1570 1:N:0:1
GGGGGCGCAACTTCGTCGAGTACGCTCAAGAAACTAGATCGGAAG
+
FFFFFFFFFF:,,FF:FFFFFFFFF,FFFFFFFFFFFFFFFFFFF
@FS10000125:23:BPA73012-1407:1:1101:4440:1570 1:N:0:1
GGGCATAAACTTCGTCGAGTACGCTCAAAAGTCAAGATCGGAAGA
+
FFFFFFFFFF,,FFFFFFFFFFFFFFF,FFFFFFFFFFFFFFFFF
@FS10000125:23:BPA73012-1407:1:1101:5160:1570 1:N:0:1
GGGGTGAAACTTCGTCGAGTACGCTCAAAAAAATAGATCGGAAGA
+
FFFFFFFFFF:,FFFFFFFFFFFFFFF:FFFFFFFFFFFFFFFFF
@FS10000125:23:BPA73012-1407:1:1101:5450:1570 1:N:0:1
GGGCAGCAACTTCGTCGAGTACGCTCAAGGTTGAAGATCGGAAGA
+
FFFFFFFFFF:,FFFFFFFFFFFFFFFFFFFFFF:FFFFFFFFFF
@FS10000125:23:BPA73012-1407:1:1101:5460:1570 1:N:0:1
GGGGCCGAACTTCGTCGAGTACGCTCAAGGATATAGATCGGAAGA
+
FFFFFFFFFF,,FFF:FFFFFFFFFFFFFFFFFFFFFFFFFF:FF
@FS10000125:23:BPA73012-1407:1:1101:5700:1570 1:N:0:1
GGGCCTGACCTTCGTCGAGTACGCTCAAGCATTAAGATCGGAAGA
+
FFFFFFFFFF,,FFFFFFFFFFFFFFFFFFFFFFFFFFFFFF:FF
@FS10000125:23:BPA73012-1407:1:1101:5900:1570 1:N:0:1
GGGCGTCAACTTCGTCGAGTACGCTCAAAACGAAAGATCGGAAGA
+
FFFFFFFFFF:,FFFFFFFFFFFFFFF:FFFFFFFFFFFFFFFFF
@FS10000125:23:BPA73012-1407:1:1101:6280:1570 1:N:0:1
GGGCGAGAACTTCGTCGAGTACGCTCAATAGAAAAGATCGGAAGA
+
FFFFFFFFFF,,FFFFFFFFFFFFFFF,FFFFFFFFFFFFFFFFF
@FS10000125:23:BPA73012-1407:1:1101:6630:1570 1:N:0:1
GGGAGTTAAACTTCGTCGAGTACGCTCAAACGTTCAGATCGGAAG
+
F,,,FFFFFF:::FF:FFFFFFFFF,FFFFFFFFFFFFFFFFFFF
@FS10000125:23:BPA73012-1407:1:1101:6880:1570 1:N:0:1
GGGGTGTAACTTCGTCGAGTACGCTCAAGTAGGCAGATCGGAAGA
+
FFFFFFFFFF,,FFFFFFFFFFFFFFFFFFFFFFFFFFFFFFFFF
@FS10000125:23:BPA73012-1407:1:1101:7160:1570 1:N:0:1
GGGGTTCAACTTCGTCGAGTACGCTCAATTTCATAGATCGGAAGA
+
FFFFFFFFFF,,FFFFFFFFFFFFFFF,FFFFFFFFFFFFFFFFF
@FS10000125:23:BPA73012-1407:1:1101:7230:1570 1:N:0:1
GGGGGCCAACTTCGTCGAGTACGCTCAAGCAGGGAGATCGGAAGA
+
FFF:,FFFFF::FFFFFFFFFFFFFFFFFFFF:FFFFFFFFFFFF
@FS10000125:23:BPA73012-1407:1:1101:7360:1570 1:N:0:1
GGGTGAGAACTTCGTCGAGTACGCTCAATATTACAGATCGGAAGA
+
FFF:FFFFFF::FFFFFFFFFFFFFFF,FFFFFFFFFFFFFFFFF
@FS10000125:23:BPA73012-1407:1:1101:7490:1570 1:N:0:1
GGGGCTCAACTTCGTCGAGTACGCTCAATGTTTGAGATCGGAAGA
+
FFF::,:FFFF:FFFFFFFFFFFFFFF:,F,:FFFFFFFFFFFFF
@FS10000125:23:BPA73012-1407:1:1101:7550:1570 1:N:0:1
GGGGTCCAACTTCGTCGAGTACGCTCAATACTGAAGATCGGAAGA
+
F:,FFFFFFF::FFFFFFFFFFFFFFF:FFFFFFFFFFFFFFFFF
@FS10000125:23:BPA73012-1407:1:1101:9130:1570 1:N:0:1
GGGGTGCAACTTCGTCGAGTACGCTCAAACAACAAGATCGGAAGA
+
FFFFFFFFFF,,FFFFFFFFFFFFFFFFFFFFFFFFFFFFFFFFF
@FS10000125:23:BPA73012-1407:1:1101:9480:1570 1:N:0:1
GGGCACTAACTTCGTCGAGTACGCTCAACAGTTAAGATCGGAAGA
+
FFFFFFFFFF:FFFFFFFFFFFFFFFFFFFFFFFFFFFFFFFFFF
@FS10000125:23:BPA73012-1407:1:1101:9850:1570 1:N:0:1
GGGAGACAACTTCGTCGAGTACGCTCAATATTGTAGATCGGAAGA
+
FFFFFFFFFF::FFFFFFFFFFFFFFF,FFFFFFFFFFFFFFFFF
@FS10000125:23:BPA73012-1407:1:1101:9860:1570 1:N:0:1
GGGTGCAAACTTCGTCGAGTACGCTCAATATGCAAGATCGGAAGA
+
FFFFFFFFFF::FFFFFFFFFFFFFFF:FFFFFFFFFFFFFFFFF
@FS10000125:23:BPA73012-1407:1:1101:10150:1570 1:N:0:1
GGGAACTTCGTCGAGTACGCTCAAGATGTTAGATCGGAAGAGCAC
+
F,,:FFFFFF,FF:F:F,FFFF:FFFFFFFFFFFFFFFFF,F,F,
@FS10000125:23:BPA73012-1407:1:1101:10640:1570 1:N:0:1
GGGGGTTAACTTCGTCGAGTACGCTCAAAGTTTAAGATCGGAAGA
+
FFFFFFFFFF,,FFFFFFFFFFFFFFF:FFFFFFFFFFFFFFFFF
@FS10000125:23:BPA73012-1407:1:1101:10690:1570 1:N:0:1
GGGGGTCTAACTTCGTCGAGTACGCTCAATTGGAAAGATCGGAAG
+
FFFF,,,FF:FFFF,FF,F:F,F,:F:FF:F,,FFFF:FFF:FF,
@FS10000125:23:BPA73012-1407:1:1101:11070:1570 1:N:0:1
GGGCAAGAACTTCGTCGAGTACGCTCAAAATAGAAGATCGGAAGA
+
F:::FFFFFF::FFFFFFFFFFFFFFF:FFFFFFFFFFFFFFFFF
@FS10000125:23:BPA73012-1407:1:1101:11420:1570 1:N:0:1
GGGCTATAACTTCGTCGAGTACGCTCAAGCTATAAGATCGGAAGA
+
FFFFFFFFFF,,FFFFFFFFFFFFFFFFFFFFFFFFFFFFFF:FF
@FS10000125:23:BPA73012-1407:1:1101:11940:1570 1:N:0:1
GGGGAAAACTTCGTCGAGTACGCTCAAATATTGAGATCGGAAGAG
+
FFFFFFFFFF,FF:FFFF:FFFFFFF:,FFFFFFFF,FFF:FFFF
@FS10000125:23:BPA73012-1407:1:1101:12050:1570 1:N:0:1
GGGGGAGAACCTTCGTCGAGTACGCTCAACTTCCCAGATCGGAAG
+
F,,FFFFFFFF,:FF:FFFFFFFFF,FFFFFFFFFFFFFFFFFFF
@FS10000125:23:BPA73012-1407:1:1101:12060:1570 1:N:0:1
GGGATGGAACTTCGTCGAGTACGCTCAAAAATTCAGATCGGAAGA
+
FFFFFFFFFF:,FFFFFFFFFFFFFFF:FFFFFFFFFFFFFFFFF
@FS10000125:23:BPA73012-1407:1:1101:12770:1570 1:N:0:1
GGAGAACAACTTCGTCGAGTACGCTCAACACTGAAGATCGGAAGA
+
FF,FFFFFFF:FFFFFFFFFFFFFFFF:FFFFFFF:FFFF:FFF:
@FS10000125:23:BPA73012-1407:1:1101:12980:1570 1:N:0:1
GGGCGACAACTTCGTCGAGTACGCTCAAGAGTCAAGATCGGAAGA
+
FFFFFFFFFF,:FFFFFFFFFFFFFFF:FFFFFFFFFFFFFFFFF
@FS10000125:23:BPA73012-1407:1:1101:12990:1570 1:N:0:1
GATGAGGGAACTTCGTCGAGTACGCTCAATCGATAAGATCGGAAG
+
:,:,F:F,::FF:,F:FF::FF:FF:FFFFFFFFFFFFFF:FFF:
@FS10000125:23:BPA73012-1407:1:1101:13360:1570 1:N:0:1
GGGTGCAAACTTCGTCGAGTACGCTCAATTAATAAGATCGGAAGA
+
FFFFFFFFFF::FFFFFFFFFFFFFFF:FFFFFFFFFFFFFFFFF
@FS10000125:23:BPA73012-1407:1:1101:13700:1570 1:N:0:1
GGGGTCCAACTTCGTCGAGTACGCTCAAATGAGTAGATCGGAAGA
+
FFFFFFFFFF:,FFFFFFFFFFFFFFF,FFFFFFFFFFFFFFFFF
@FS10000125:23:BPA73012-1407:1:1101:13810:1570 1:N:0:1
GGGGCATAACTTCGTCGAGTACGCTCAAATTGCCAGATCGGAAGA
+
FFFFFFFFFF,:FFFFFFFFFFFFFFFFFFFFFFFFFFFFFFFFF
@FS10000125:23:BPA73012-1407:1:1101:13870:1570 1:N:0:1
GGGCTTCAACTTCGTCGAGTACGCTCAACAGGGTAGATCGGAAGA
+
FFFFF,:FFF:FFFFFFFFFFFFFFFFF:,F,FFFFFFFFFFFFF
@FS10000125:23:BPA73012-1407:1:1101:14150:1570 1:N:0:1
GGGCGTCAATTTCGTCGAGTACGCTCAAGCTCGCAGATCGGAAGA
+
F,:F:FFFFFFFFFFFFFFFFFFFFFFFFFFFFFFFFFFFFFFFF
@FS10000125:23:BPA73012-1407:1:1101:14440:1570 1:N:0:1
GGGCGTTAACTTCGTCGAGTACGCTCAAGTAATAAGATCGGAAGA
+
F:,F,:FFFFFF:FF:FFFFF::FFF:FFFFFFFFFF,FFFFFFF
@FS10000125:23:BPA73012-1407:1:1101:14500:1570 1:N:0:1
GGGCAATATCTTCGTCGAGTACGCTCAAGATGGTAGATCGGAAGA
+
FFFFFF,:FFF,FFF:F:FFFF,FFFF,FFFFFFF::,FFFFFF,
@FS10000125:23:BPA73012-1407:1:1101:14560:1570 1:N:0:1
GGGGGTAAACTTCGTCGAGTACGCTCAATAACATAGATCGGAAGA
+
FFFFFFFFFF::FFFFFFFFFFFFFFF:FFFFFFFFFFFFFFFFF
@FS10000125:23:BPA73012-1407:1:1101:14760:1570 1:N:0:1
GGGCCTAAACTTCGTCGAGTACGCTCAATCAAATAGATCGGAAGA
+
FFFFFFFFFF,,FFFFFFFFFFFFFFFF,FFFFFFFFFFFFFFFF
@FS10000125:23:BPA73012-1407:1:1101:15010:1570 1:N:0:1
GGGACGAACTTCGTCGAGTACGCTCAATTCATGAGATCGGAAGAG
+
FFFFFFFFF:,FF,FFFF:FFFFFFF,,FFFFFFFF:FFF:FFFF
@FS10000125:23:BPA73012-1407:1:1101:15250:1570 1:N:0:1
GGGTGAAAACTTCGTCGAGTACGCTCAACTTCCGAGATCGGAAGA
+
FFFFFFFFFF:FFFFFFFFFFFFFFFFFFFFFFFFFFFFFFFFFF
@FS10000125:23:BPA73012-1407:1:1101:15480:1570 1:N:0:1
GGGGGATCTTCGTCGAGTACGCTCAATGTATAAGATCGGAAGAGC
+
FFFFFFFFFFFF:FFFF:FFFF:FFFFFFFFFFFFF:FFFFFFF,
@FS10000125:23:BPA73012-1407:1:1101:15840:1570 1:N:0:1
GGGCTGAAACTTCGTCGAGTACGCTCAAATGATTAGATCGGAAGA
+
FFFFFFFFFF::FFFFFFFFFFFFFFFFFFFFFFFFFFFFFFFFF
@FS10000125:23:BPA73012-1407:1:1101:1590:1580 1:N:0:1
GGGTGGTAACTTCGTCGAGTACGCTCAAATGGAAAGATCGGAAGA
+
F,,FFFFFFF::FFFFFFFFFF:FFFF:FFFFFFFFFFFFF,FFF
@FS10000125:23:BPA73012-1407:1:1101:1840:1580 1:N:0:1
GGGGGGTAACTTCGTCGAGTACGCTCAATGAGAAAGATCGGAAGA
+
F,,FFFFFFF:,FFFFFFFFFFFFFFF:FFFFFFFFFFFFFFFFF
@FS10000125:23:BPA73012-1407:1:1101:2030:1580 1:N:0:1
GGGCGGCAACTTCGTTGAGTACGCTCAAGATGCCAGATCGGAAGA
+
F::FF:FFFFF,FFFFFFFFFFFFFFFFFFFFFFFFFFFFFFFFF
@FS10000125:23:BPA73012-1407:1:1101:2540:1580 1:N:0:1
GGGACAGTAACTTCGTCGAGTACGCTCAAAACTCTAGATCGGAAG
+
FFFF:FFFF:FF::F:FF:FFFFFF,:FFF:F::FFFFFFFFFFF
@FS10000125:23:BPA73012-1407:1:1101:2800:1580 1:N:0:1
GGGCAATAACTTCGTCGAGTACGCTCAAGTAATTAGATCGGAAGA
+
FFFFFFFFFF:,FFFFFFFFFFFFFFFFFFFFFFFFFFFFFFFFF
@FS10000125:23:BPA73012-1407:1:1101:3010:1580 1:N:0:1
GGGAGCTGAACTTCGTCGAGTACGCTCAATTAAGTAGATCGGAAG
+
FFF,FFFFFF,,:FF:FFFFFFFFF,FFFFFFFFFFFFFFFFFFF
@FS10000125:23:BPA73012-1407:1:1101:3140:1580 1:N:0:1
GGGTAGTAACTTCGTCGAGTACGCTCAAAGACAGAGATCGGAAGA
+
FFF,FFF:FF:FFF:FFFFFFFFFFFFF:,,:,,FFFFFFFFFFF
@FS10000125:23:BPA73012-1407:1:1101:3300:1580 1:N:0:1
GGGCAACAACTTCGTCGAGTACGCTCAAGACCAAAGATCGGAAGA
+
FFF:FFFFFF:::FF:FFFFFFFFFFFFFFFFFFFFFFFFFFFFF
@FS10000125:23:BPA73012-1407:1:1101:5120:1580 1:N:0:1
GGGGGTCAACTTCGTCGAGTACGCTCAATCAGTGAGATCGGAAGA
+
FF:FFFFFFF,,FFFFFFFFFFFFFFF:FFFFFFFFFFFFFFFFF
@FS10000125:23:BPA73012-1407:1:1101:5150:1580 1:N:0:1
GGGGAACTTCGTCGAGTACGCTCAATGTTTTAGATCGGAAGAGCA
+
FF:FFFFFFFF,:FFFFF,,FFFFFFF:FFFFFFF,FFFFFFF,,
@FS10000125:23:BPA73012-1407:1:1101:5320:1580 1:N:0:1
GGGGGTCAACTTCGTCGAGTACGCTCAAAGGGTTAGATCGGAAGA
+
FFFFF,,FFFFFFFFFFFFFFFFFFFFFF,FF::FFFFFFFFFFF
@FS10000125:23:BPA73012-1407:1:1101:5650:1580 1:N:0:1
GGGGATAAACTTCGTCGAGTACGCTCAATTACACAGATCGGAAGA
+
FFFFFFFFFF:,FFFFFFFFFFFFFFF:FFFFFFFFFFFFFFFFF
@FS10000125:23:BPA73012-1407:1:1101:5830:1580 1:N:0:1
GGGGGGTTAACTTCGTCGAGTACGCTCAACCCGAGAGATCGGAAG
+
F:,FFFFFFF:,:FF:FFFFFFFFF,FFFFFFFFFFFFFFFFFFF
@FS10000125:23:BPA73012-1407:1:1101:5900:1580 1:N:0:1
GGGGCCTAACTTCGTCGAGTACGCTCAATCTCTTAGATCGGAAGA
+
FFFFFFFFFF,,FFFFFFFFFFFFFFF,FFFFFFFFFFFFFFFFF
@FS10000125:23:BPA73012-1407:1:1101:6630:1580 1:N:0:1
GGGTCTGAACTTCGTCGAGTACGCTCAACGATTGAGATCGGAAGA
+
F::FFFFFFFFF:FFFFFFFFFFFFFFFFFFFFFFFFFFFFFFFF
@FS10000125:23:BPA73012-1407:1:1101:6960:1580 1:N:0:1
GGGGGAAAACTTCGTCGAGTACGCTCAACAATCGAGATCGGAAGA
+
FFFFFFFFFF:::FFFFFFFFFFFFFF:FFFFFFFFFFFFFF:FF
@FS10000125:23:BPA73012-1407:1:1101:7000:1580 1:N:0:1
GGGGTGGAACTTCGTCGAGTACGCTCAACGTGTGAGATCGGAAGA
+
FFFFFFFFFF::FFFFFFFFFFFFFFFFFFFFFFFFFFFFFFFFF
@FS10000125:23:BPA73012-1407:1:1101:7380:1580 1:N:0:1
GGGTGGCATCTTCGTCGAGTACGCTCAAGTCTGAAGATCGGAAGA
+
FFF:FFFFFF::FFFFFFFFFFFFFFFFFFFFFFFFFFFFFFFFF
@FS10000125:23:BPA73012-1407:1:1101:8600:1580 1:N:0:1
GGGGGACAACTTCGTCGAGTACGCTCAACCTAATAGATCGGAAGA
+
FFFF,FF,F,:::FFFFFFFF:FFFF:FFFFFFFFFF:F:FFFFF
@FS10000125:23:BPA73012-1407:1:1101:9200:1580 1:N:0:1
GGGGCATAACTTCGTCGAGTACGCTCAATCGTGCAGATCGGAAGA
+
FFFFFFFFFF,,FFFFFFFFFFFFFFF:FFFFFFFFFFFFFFFFF
@FS10000125:23:BPA73012-1407:1:1101:9780:1580 1:N:0:1
GGGGCTGATCTTCGTCGAGTACGCTCAATACGGGAGATCGGAAGA
+
FFFFFFFFFF,,FFFFFFFFFFFFFFF,FFFFFFFFFFFFFFFFF
@FS10000125:23:BPA73012-1407:1:1101:9880:1580 1:N:0:1
GGGGTTAAACTTCGTCGAGTACGCTCAAGGTTCTAGATCGGAAGA
+
F::FFFFFFF::FFFFFFFFFFFFFFFFFFFFFFFFFFFFFFFFF
@FS10000125:23:BPA73012-1407:1:1101:9920:1580 1:N:0:1
GGGAGTGAACTTCGTCGAGTACGCTCAAAGTACCAGATCGGAAGA
+
FFFFFFFFFF,:FFFFFFFFFFFFFFF:FFFFFFFFFFFFFFFFF
@FS10000125:23:BPA73012-1407:1:1101:10150:1580 1:N:0:1
GGGGTGCAACTTCGTCGAGTACGCTCAAGGTGTAAGATCGGAAGA
+
F,,FFFFFFF:,FFFFFFFFFFFFFFFFFFFFFFFFFFFFFFFFF
@FS10000125:23:BPA73012-1407:1:1101:10290:1580 1:N:0:1
GGGTGTTAACTTCGTCGAGTACGCTCAATCTCCAAGATCGGAAGA
+
FFFFFFFFFF,:FFFFFFFFFFFFFFF:FFFFFFFFFFFFFFFFF
@FS10000125:23:BPA73012-1407:1:1101:10520:1580 1:N:0:1
GGGCGTAACTTCGTCGAGTACGCTCAATCCGTGAGATCGGAAGAG
+
FFF:FFFFFF,FF:FFFF,FFFFFFFF,FFFFFFFF,FFF:FFFF
@FS10000125:23:BPA73012-1407:1:1101:11020:1580 1:N:0:1
GGGCAGCAACTTCGTCGAGTACGCTCAAAGCGAAAGATCGGAAGA
+
FFF:FFFFFF:,FFFFFFFFFFFFFFFFFFFFFFFFFFFFFFFFF
@FS10000125:23:BPA73012-1407:1:1101:11090:1580 1:N:0:1
GGGCGGTAACTTCGTCGAGTACGCTCAAAATCAAAGATCGGAAGA
+
FFF:FFFFFF::FFFFFFFFFFFFFFFFFFFFFFFFFFFFFFFFF
@FS10000125:23:BPA73012-1407:1:1101:11830:1580 1:N:0:1
GATGCACAACTTCGTCGAGTACGCTCAAATTCATAGATCGGAAGA
+
,,::FFFFFF::FFFFFFFFFF:FFFF:FFFFFFFFFFFFF::::
@FS10000125:23:BPA73012-1407:1:1101:11840:1580 1:N:0:1
GGGATCCAACTTTCGTCGAGTACGCTCAAGTAACGAGATCGGAAG
+
FFFFFFFFFF,,,FF:FFFFFFFFF,FFFFFFFFFFFFFFFFFFF
@FS10000125:23:BPA73012-1407:1:1101:13280:1580 1:N:0:1
GGGGGTAAACTTCGTCGAGTACGCTCAAAAGAGAAGATCGGAAGA
+
F:,FFFFFFF::FFFFFFFFFFFFFFF:FFFFFFFFFFFFFFFFF
@FS10000125:23:BPA73012-1407:1:1101:13400:1580 1:N:0:1
GGGGTGTAGAACTTCGTCGAGTACGCTCAATATGAAAGATCGGAA
+
FF:FFFFFFFFF,:FFF,FFFF:FFFF:FFFFFFFFFFFF,FFFF
@FS10000125:23:BPA73012-1407:1:1101:13420:1580 1:N:0:1
GGGGTGCAACTTCGTCGAGTACGCTCAAATGTCAAGATCGGAAGA
+
FFFFFFFFFF:,FFFFFFFFFFFFFFF:FFFFFFFFFFFFFFFFF
@FS10000125:23:BPA73012-1407:1:1101:13660:1580 1:N:0:1
GGGGCACAACTTCGTCGAGTACGCTCAAGTATAAAGATCGGAAGA
+
FFFFFFFFFF,,FFFFFFFFFFFFFFFFFFFFFFFFFFFFFF:FF
@FS10000125:23:BPA73012-1407:1:1101:13920:1580 1:N:0:1
GGGACTGAACTTCGTCGAGTACGCTCAAAGCTATAGATCGGAAGA
+
FFFFFFFFFF,:FFFFFFFFFFFFFFF:FFFFFFFFFFFFFFFFF
@FS10000125:23:BPA73012-1407:1:1101:14160:1580 1:N:0:1
GGGAACGAACTTCGTCGAGTACGCTCAAGGAGAAAGATCGGAAGA
+
FFFFFFFFFF,:FFFFFFFFFFFFFFFFFFFFFFFFFFFFFFFFF
@FS10000125:23:BPA73012-1407:1:1101:14170:1580 1:N:0:1
GGGCGATAACTTCGTCGAGTACGCTCAAACTTTAAGATCGGAAGA
+
FFFF,FFFFFFFFFFFFFFFFFFFFFFF,,,,,,FFFFFFFFFFF
@FS10000125:23:BPA73012-1407:1:1101:14240:1580 1:N:0:1
GGGCAGGAACTTCGTCGAGTACGCTCAACTGAAAAGATCGGAAGA
+
F:,:FFFFFF::FFFFFFFFFFFFFFFFFFFFFFFFFFFFFFFFF
@FS10000125:23:BPA73012-1407:1:1101:14540:1580 1:N:0:1
GGGGAAGAACTTCGTCAGTACGCTCAAACCATCAGATCGGAAGAG
+
FFFFFFFFFF,:FFFFFF,FFFFFFFFFFFFFFFFF,:FF,FFFF
@FS10000125:23:BPA73012-1407:1:1101:14630:1580 1:N:0:1
GGGGCATAACTTCGTCGAGTACGCTCAATATAAAAGATCGGAAGA
+
F:,FFFFFFF,:FFFFFFFFFFFFFFF:FFFFFFFFF:FFFF:FF
@FS10000125:23:BPA73012-1407:1:1101:14840:1580 1:N:0:1
GGGCATGCTCTTCGTGGAGTACGCTCAAAATATGAGATCGGAAGA
+
F:,FFFFFFF,,FFFFFFFFFFFFFFFFFFFFFFFFF,FFFFFFF
@FS10000125:23:BPA73012-1407:1:1101:14850:1580 1:N:0:1
GGGGAATAACTTCGTCGAGTACGCTCAAGCCAATAGATCGGAAGA
+
FFFFFFFFFF::FFFFFFFFFFFFFFFFFFFFFFFFF:FFFF:FF
@FS10000125:23:BPA73012-1407:1:1101:14980:1580 1:N:0:1
GCCCGAAACTTCGTCGAGTACGCTCAACGGTAAAGATCGGATGAC
+
,FFFF:FFFF:F:,,,:F:FFFFF:F:,,,:FFF,,FF,,,:FFF
@FS10000125:23:BPA73012-1407:1:1101:15970:1580 1:N:0:1
GGGTACAACTTCGTCGAGTACGCTCAAGTCCCGAGATCGGAAGAG
+
FFFFFFFFFF,FF:FFFF:FFFFFFFFFFFFFFFFF:FFF:FFFF
@FS10000125:23:BPA73012-1407:1:1101:16440:1580 1:N:0:1
GGGTGGAAACTTCGTCGAGTACGCTCAAGCAAATAGATCGGAAGA
+
FFFFFFFFFFF:FFFFFFFFFFFFFFFFFFFFFFFFFFFFFFFFF
@FS10000125:23:BPA73012-1407:1:1101:1130:1590 1:N:0:1
GGGCGATAACTTCGTCGAGTACGCTCAAGGAGTAAGATCGGAAGA
+
F:,:FFFFFFF:FFFFFFFFFFFFFFFFFFFFFFFFFFFFFFFFF
@FS10000125:23:BPA73012-1407:1:1101:1370:1590 1:N:0:1
GGGGGAAAACTTCGTCGAGTACGCTCAAATTTATAGATCGGAAGA
+
FFFFFFFFFF::FFFFFFFFFFFFFFFFFFFFFFFFFFFFFFFFF
@FS10000125:23:BPA73012-1407:1:1101:1380:1590 1:N:0:1
GGGATGGAACTTCGTCGAGTACGCTCAAAAATAGAGATCGGAAGA
+
FFF:FFFFFFFFFFFFFFFFFFFFFFFFFFFFFFFFFFFFFFFFF
@FS10000125:23:BPA73012-1407:1:1101:1460:1590 1:N:0:1
GGGGATAAACTTCGTCGAGTACGCTCAACTATGCAGATCGGAAGA
+
FFFFFFFFFFFFFFFFFFFFFFFFFFFFFFFFFFFFFFFFFFFFF
@FS10000125:23:BPA73012-1407:1:1101:3030:1590 1:N:0:1
GGGCTAGAACTTCGTCGAGTACGCTCAAACACAGAGATCGGAAGA
+
F,,F,F,,F:FF,FF::FFFF,:FFF,FFFFFFFFFF,::F:FFF
@FS10000125:23:BPA73012-1407:1:1101:3440:1590 1:N:0:1
GGGCATGAACTTCGTCGAGTACGCTCAACGGGTTAGATCGGAAGA
+
F:,:FFFFFF:::FFFFFFFFFFFFFFFFFFFFFFFFFFFFFFFF
@FS10000125:23:BPA73012-1407:1:1101:4550:1590 1:N:0:1
GGGGCCAAACTTCGTCGAGTACGCTCAATAAAGGAGATCGGAAGA
+
F:,FFFFFFF,,FFFFFFFFFFFFFFF:FFFFFFFFFFFFFFFFF
@FS10000125:23:BPA73012-1407:1:1101:4600:1590 1:N:0:1
GGGGTGTAACTTCGTCGAGTACGCTCAAATCTAGAGATCGGAAGA
+
F:,FFFFFFF:,FFFFFFFFFFFFFFFFFFFFFFFFFFFFFFFFF
@FS10000125:23:BPA73012-1407:1:1101:4670:1590 1:N:0:1
GGCCAGAAACTTCGTCGAGTACGCTCAAGCATGTAGATCGGAAGA
+
F,,,FFFFFFF:FFFFFFFFFFFFFFFFFFFFFFFFFFFFFFFFF
@FS10000125:23:BPA73012-1407:1:1101:4810:1590 1:N:0:1
GGGATTAAACTTCGTCGAGTACGCTCAATTGGTAAGATCGGAAGA
+
F,,FFFFFFF,,FFFFFFFFFFFFFFF:FFFFFFFFFFFFFFFFF
@FS10000125:23:BPA73012-1407:1:1101:5050:1590 1:N:0:1
GGGTGGTAACTTCGTCGAGTACGCTCAAAACAATAGATCGGAAGA
+
FFFFF:FFFFFFFFFFFFFFFFFFFFFFFFFFFFFFFFFFFFFFF
@FS10000125:23:BPA73012-1407:1:1101:5800:1590 1:N:0:1
GGGCCAGAACTTCGTCGAGTACGCTCAAGGAAAAAGATCGGAAGA
+
FFFFFFFFFF,,FFFFFFFFFFFFFFFFFFFFFFFFFFFFFFFFF
@FS10000125:23:BPA73012-1407:1:1101:5840:1590 1:N:0:1
GGGCAGGAACTTCGTCGAGTACGCTCAATAGAACAGATCGGAAGA
+
FF::FFFFFF:,FFFFFFFFFFFFFFF:FFFFFFFFFFFFFFFFF
@FS10000125:23:BPA73012-1407:1:1101:5860:1590 1:N:0:1
GGGTGGTAACTTCGTCGAGTACGCTCAAAGCCGAAGATCGGAAGA
+
FFFFFFFFFF::FFFFFFFFFFFFFFFFFFFFFFFFFFFFFFFFF
@FS10000125:23:BPA73012-1407:1:1101:6690:1590 1:N:0:1
GGGGAAGAACTTCGTCGAGTACGCTCAATTCTAGAGATCGGAAGA
+
FFFFFFFFFF::FFFFFFFFFFFFFFF:FFFFFFFFFFFFFFFFF
@FS10000125:23:BPA73012-1407:1:1101:7100:1590 1:N:0:1
GGGCCTTAACTTCGTCGAGTACGCTCAAGCCAACAGATCGGAAGA
+
FFF:FFFFFF::FFFFFFFFFFFFFFFFFFFFFFFFFFFFFFFFF
@FS10000125:23:BPA73012-1407:1:1101:7120:1590 1:N:0:1
GGGGAACCAACTTCGTCGAGTACGCTCAAGTATTTAGATCGGAAG
+
F::FFFFFFF:::FF:FFFFFFFFF:FFFFFFFFFFFFFFFFFFF
@FS10000125:23:BPA73012-1407:1:1101:7180:1590 1:N:0:1
GGGGGTAAACTTCGTCGAGTACGCTCAACGCCCGAGATCGGAAGA
+
FFFFFFFFFFFFFFFFFFFFFFFFFFFFF:FFFFFFFFFFFFFFF
@FS10000125:23:BPA73012-1407:1:1101:7290:1590 1:N:0:1
GGGACTTCGTCGAGTACGCTCAAAAGGATAGATCGGAAGAGCACA
+
FFFFFFFFFFFFFFFFFF,:FFFFFFFFFFFFFFFFFFFFF,F,:
@FS10000125:23:BPA73012-1407:1:1101:7350:1590 1:N:0:1
GGGACGGAACTTCGTCGAGTACGCTCAAATGTATAGATCGGAAGA
+
F::FF::FFFFFFFFFFFFFFFFFFFF,FFFFFFFFFFFFFFFFF
@FS10000125:23:BPA73012-1407:1:1101:7420:1590 1:N:0:1
GGGCGGTAACTTCGTCGAGTACGCTCAAAGTAATAGATCGGAAGA
+
FFF:FFFFFF::FFFFFFFFFFFFFFF:FFFFFFFFFFFFFFFFF
@FS10000125:23:BPA73012-1407:1:1101:8670:1590 1:N:0:1
GGGCTTTAACTTCGTCGAGTACGCTCAAACTATTAGATCGGAAGA
+
F:,:FFFFFF::FFFFFFFFFFFFFFFFFFFFFFFFFFFFFFFFF
@FS10000125:23:BPA73012-1407:1:1101:8830:1590 1:N:0:1
GGGGTAGAACTTCGTCGAGTACGCTCAAGTGTCTAGATCGGAAGA
+
FF:F,F:FFF::FFFFFFFFFFFFFFFFFFFFFFFFF,FFFFFFF
@FS10000125:23:BPA73012-1407:1:1101:9090:1590 1:N:0:1
GGGCCGGAACTTCGTCGAGTACGCTCAAGACATAAGATCGGAAGA
+
FFF:FFFFFF::FFFFFFFFFFFFFFFFFFFFFFFFFFFFFFFFF
@FS10000125:23:BPA73012-1407:1:1101:10210:1590 1:N:0:1
GGGGCGCAACTTCGTCGAGTACGCTCAAAGTACAAGATCGGAAGA
+
FFF,FFF:F:FFFF:FFFFFFFFFFFFFF,,:FFFFFFFFFFFFF
@FS10000125:23:BPA73012-1407:1:1101:10270:1590 1:N:0:1
GGGTGTTAACTTCGTCGAGTACGCTCAAAAGTGTAGATCGGAAGA
+
FF:FFFFFFF:,FFFFFFFFFFFFFFF,FFFFFFFFFFFFFFFFF
@FS10000125:23:BPA73012-1407:1:1101:11310:1590 1:N:0:1
GATGCTTAACTTCGTCGAGTACGCTCAAGGTAGGAGATCGGAAGA
+
,,F,FFFFFFFFFFFFFFFFFFFFFFFFFFFFFFFFFFFFF:F:,
@FS10000125:23:BPA73012-1407:1:1101:12200:1590 1:N:0:1
GGGCGTCAACTTCGTCGAGTACGCTCAAATAGCAAGATCGGAAGA
+
FF::FFFFFF:,FFFFFFFFFFFFFFF:FFFFFFFFFFFFFFFFF
@FS10000125:23:BPA73012-1407:1:1101:12410:1590 1:N:0:1
GGGCTCGAACTTCGTCGAGTACGCTCAATTGGGCAGATCGGAAGA
+
F,,FFFFFFF:,FFFFFFFFFFFFFFF,FFFFFFFFFFFFFFFFF
@FS10000125:23:BPA73012-1407:1:1101:13580:1590 1:N:0:1
GGGGCTGAACTTCGTCGAGTACGCTCAACAAGTGAGATCGGAAGA
+
FFFFFFFFFF::FFFFFFFFFFFFFFFFFFFFFFFFFFFFFFFFF
@FS10000125:23:BPA73012-1407:1:1101:14040:1590 1:N:0:1
GGGCGTAATCTTCGTCGAGTACGCTCAATCCTATAGATCGGAAGA
+
FF:::FFFFF:FFFFFFFFFFFFFFFFFFFFFFFFFF,FFFFFFF
@FS10000125:23:BPA73012-1407:1:1101:14250:1590 1:N:0:1
GGGGCGAAATTCGTCGAGTACGCTCAACGAGCAAGATCGGAAGAG
+
FFFFFFFFFFFFF:FFFF,FFFFFFFF,FFFFFFFF:,FF,FFFF
@FS10000125:23:BPA73012-1407:1:1101:14280:1590 1:N:0:1
GGGATTTAACTTCGTCGAGTACGCTCAATTAATAAGATCGGAAGA
+
FF:FFFFFFF,:FFFFFFFFFFFFFFF:FFFFFFFFFFFFFFFFF
@FS10000125:23:BPA73012-1407:1:1101:14420:1590 1:N:0:1
GGGCTGGAACTTCGTCGAGTACGCTCAAAAAAAAAGATCGGAAGA
+
FFF:FFFFFF::FFFFFFFFFFFFFFFFFFFFFFFFFFFFFFFFF
@FS10000125:23:BPA73012-1407:1:1101:15490:1590 1:N:0:1
GGGAGCGAACTTCGTCGAGTACGCTCAACCGTGAAGATCGGAAGA
+
FFFFFFFFFFFFFFFFFFFFFFFFFFFFF:FFFFFFF,FFFFFFF
@FS10000125:23:BPA73012-1407:1:1101:16060:1590 1:N:0:1
GGGCTGCAACTTCGTCGAGTACGCTCAACCGGTGAGATCGGAAGA
+
FFF:FFFFFF:FFFFFFFFFFFFFFFFFFFFFFFFFF:FFFFFFF
@FS10000125:23:BPA73012-1407:1:1101:1000:1600 1:N:0:1
GGGATCTAACTTCGTCGAGTACGCTCAAAATTCAAGATCGGAAGA
+
FFFFFFF,FFFF:FFFFFFFF:FFFFFFFFFFFFFFF,F:FFFFF
@FS10000125:23:BPA73012-1407:1:1101:1050:1600 1:N:0:1
GGGCAATAACTTCGTCGAGTACGCTCAATTTAAGAGATCGGAAGA
+
FFFFFFFFFFFFFFFFFFFFFFFFFFFFFFFF,,FFFFFFFFFFF
@FS10000125:23:BPA73012-1407:1:1101:1500:1600 1:N:0:1
GGGGCGCAACTTCGTCGAGTACGCTCAACGTGCCAGATCGGAAGA
+
FFFFFFFFFFF:FFFFFFFFFFFFFFFFFFFFFFFFFFFFFFFFF
@FS10000125:23:BPA73012-1407:1:1101:2050:1600 1:N:0:1
GGGGCAGAACTTCGTCGAGTACGCTCAAGAGAATAGATCGGAAGA
+
FF:FFFFFFF::FFFFFFFFFFFFFFFFFFFFFFFFFFFFFFFFF
@FS10000125:23:BPA73012-1407:1:1101:2220:1600 1:N:0:1
GGGGTATAACTTCGTCGAGTACGCTCAACCGTTTAGATCGGAAGA
+
FFFFFFFFFFFFFFFFFFFFFFFFFFFFFFFFFFFFFFFFFFFFF
@FS10000125:23:BPA73012-1407:1:1101:2290:1600 1:N:0:1
GGGCACAAACTTCGTCGAGTACGCTCAAAAAGTAAGATCGGAAGA
+
F,:FFFFFFF,,FFFFFFFFFFFFFFF:FFFFFFFFFFFFFFFFF
@FS10000125:23:BPA73012-1407:1:1101:2340:1600 1:N:0:1
GGGGAGGAAACTTCGTCGAGTACGCTCAAATCCGGAGATCGGAAG
+
FFFFFFFFFF:,:FF:FFFFFFFFF,FFFFFFFFFFFFFFFFFFF
@FS10000125:23:BPA73012-1407:1:1101:3760:1600 1:N:0:1
GGGGGGGACCTTCGTCGAGTACGCTCAAGGTTGGAGATCGGAAGA
+
FFFFFFFFFF,,FFFFFFFFFFFFFFFFFFFFFFFFFFFFFFFFF
@FS10000125:23:BPA73012-1407:1:1101:4770:1600 1:N:0:1
GGGGAAAAACTTCGTCGAGTACGCTCAACTATGGAGATCGGAAGA
+
FF,FFFFFFF:FFFFFFFFFFFFFFFFF::FF,,FFFFFFFFFFF
@FS10000125:23:BPA73012-1407:1:1101:4980:1600 1:N:0:1
GGGTACGAACTTCGTCGAGTACGCTCAAATGTCGAGATCGGAGAG
+
FFFFFFFFFF,,FFFFFFFFFFFFFFF,FFFFFFFFFFFFFFFFF
@FS10000125:23:BPA73012-1407:1:1101:5440:1600 1:N:0:1
GGGGGAAACTTCGTCGAGTACGCTCAACATACAAGATCGGAAGAG
+
FFFFF:FFFFFFF:FFFFFFFFFFFFF:FFFFF:FF,FFF:FFFF
@FS10000125:23:BPA73012-1407:1:1101:6160:1600 1:N:0:1
GGGCAACAACTTCGTCGAGTACGCTCAATCAAAGAGATCGGAAGA
+
FFFFFFFFFF::FFFFFFFFFFFFFFF:FFFFFFFFFFFFFFFFF
@FS10000125:23:BPA73012-1407:1:1101:6470:1600 1:N:0:1
GTTGTAAACTTCGTCGAGTACGCTCAAGTAACAAGATCGGAAGAG
+
,,F:FFFFFFFFF,FFFF,FFFFFFFFFFFFFFFFF,:FF,FFFF
@FS10000125:23:BPA73012-1407:1:1101:6530:1600 1:N:0:1
GGGGTAAACTTCGTCGAGTACGCTCAATGGTGAAGATCGGAAGAG
+
F:,F,FFFFFFFF:FFFF:FFFFFFF::FFFFFFFF:FFF:FFFF
@FS10000125:23:BPA73012-1407:1:1101:7070:1600 1:N:0:1
GGGGCAAATTTCGTCGAGTACGCTCAATCGTGGAGATCGGAAGAG
+
:,,FFFFFFFFFF:FFFF:FFFFFFF::FFFFFFFF,FFF,FFFF
@FS10000125:23:BPA73012-1407:1:1101:7360:1600 1:N:0:1
GGGCTATAAGTTCGTCGAGTACGCTCAATGGAAAAGATCGGAAGA
+
FFF:FFFFFF::FFFFFFFFFFFFFFF,FFFFFFFFFFFFFFFFF
@FS10000125:23:BPA73012-1407:1:1101:7780:1600 1:N:0:1
GGGTGTTAACTTCGTCGAGTACGCTCAAGGCTGTAGATCGGAAGA
+
FFFFFFFFFF:,FFFFFFFFFFFFFFFFFFFFFFFFFFFFFFFFF
@FS10000125:23:BPA73012-1407:1:1101:7810:1600 1:N:0:1
GGGTGTCAACTTCGTCGAGTACGCTCAACCGAAGAGATCGGAAGA
+
FFFFFFFFFF::FFFFFFFFFFFFFFFFFFFFFFFFF:FFFFFFF
@FS10000125:23:BPA73012-1407:1:1101:7860:1600 1:N:0:1
GGGTCCCAACTTCGTCGAGTACGCTCAACCTAACAGATCGGAAGA
+
FFFFFFFFFF:FFFFFFFFFFFFFFFFFFFFFFFFFFFFFFFFFF
@FS10000125:23:BPA73012-1407:1:1101:7920:1600 1:N:0:1
GGGAGCAAACTTCGTCGAGTACGCTCGATCGAAAAGATCGGAAGA
+
FFFFFFFFFFFFFFFFFFFFFFFFFFFFFFFFFFFFFFFFFFFFF
@FS10000125:23:BPA73012-1407:1:1101:7940:1600 1:N:0:1
GGGGGGCAACTTCGTCGAGTACGCTCAATTGATGAGATCGGAAGA
+
FFFFFFFFFF::FFFFFFFFFFFFFFF,FFFFFFFFFFFFFFFFF
@FS10000125:23:BPA73012-1407:1:1101:8570:1600 1:N:0:1
CTCATCAAACTTCGTCGAGTACGCTCAAAACAGTACATCGGATGA
+
:F,FF,F,FF,FF,F,FFFF:,FFF::F,FF,:FF,F,F,,F::,
@FS10000125:23:BPA73012-1407:1:1101:8850:1600 1:N:0:1
GGGAACTTCGTCGAGTACGCTCAACATGTAAGATCGGAAGAGCAC
+
FFF,FFFFFF:FF:FFF,FFFF,FFFFFFFFFFFFFFFFF,F,F,
@FS10000125:23:BPA73012-1407:1:1101:10250:1600 1:N:0:1
GGGGGGGGCAACTTCGTCGAGTACGCTCAACACAGGAGATCGGAA
+
FFFFFFFFFF::,:FFF:FFFF:FF:F:FFFFFFFFFFFF,FFFF
@FS10000125:23:BPA73012-1407:1:1101:10370:1600 1:N:0:1
GGGCTACAGCTTCGTCGAGTACGCTCAAGGTACGAGATCGGAAGA
+
FFF:FFFFFF,,FFFFFFFFFFFFFFFFFFFFFFFFFFFFFFFFF
@FS10000125:23:BPA73012-1407:1:1101:10670:1600 1:N:0:1
GGGATTCAACTTCGTCGAGTACGCTCAAAGTTGAAGATCGGAAGA
+
F,::FFFFFF,,:FFFFFFFFFFFFFF,FFFFFFFFF:FFFFFFF
@FS10000125:23:BPA73012-1407:1:1101:10700:1600 1:N:0:1
GGGCAAAACTTGTCGAGTACGCTCAACTGGGCAGATCGGAAGAGC
+
FFF:FFFFFF:F,FFFF:FFFF,FFFFFFFFFFFF,,FFFFFFF,
@FS10000125:23:BPA73012-1407:1:1101:10970:1600 1:N:0:1
GGGGATCAAACTTCGTCGAGTACGCTCAAACGATCAGATCGGAAG
+
F,,FFFFFFF:::FF:FFFFFFFFF,FFFFFFFFFFFFFFFFFFF
@FS10000125:23:BPA73012-1407:1:1101:11570:1600 1:N:0:1
GGGTCCCAACTTCGTCGAGTACGCTCAAACACACAGATCGGAAGA
+
F:,,FFFFFF:,FFFFFFFFFFFFFFF:FFFFFFFFFFFFFFFFF
@FS10000125:23:BPA73012-1407:1:1101:13420:1600 1:N:0:1
GGGCGGAACTTCGTCGAGTACGCTCAATGAAAAAGATCGGAAGAG
+
FFF:FFFFFF,FF:FFFF:FFFFFFF:,FFFFFFFF,FFF:FFFF
@FS10000125:23:BPA73012-1407:1:1101:13470:1600 1:N:0:1
GGGCAAGAACTTCGTCGAGTACGCTCAACTTGTCAGATCGGAAGA
+
F:,FFFFFFF::FFFFFFFFFFFFFFFFFFFFFFFFFFFFFFFF:
@FS10000125:23:BPA73012-1407:1:1101:13580:1600 1:N:0:1
GGGCTACAACTTCGTCGAGTACGCTCAAGACTTTAGATCGGAAGA
+
FFF,FF:FFFFFFFFFFFFFFFFFFFFFFF,:FFFFFFFFFFFFF
@FS10000125:23:BPA73012-1407:1:1101:13780:1600 1:N:0:1
GGGGGTTAACTTCGTCGAGTACGCTCAAGAATATAGATCGGAAGA
+
FFFF,:,FFF,:FF::FF,F:FFFFFF,FFFFFFF:F,FFFF,,F
@FS10000125:23:BPA73012-1407:1:1101:14230:1600 1:N:0:1
GGGAGGTAACTTCGTCGAGTACGCTCAATCTTGTAGATCGGAAGA
+
FFFFFFFFFF::FFFFFFFFFFFFFFF:FFFFFFFFFFFFFFFFF
@FS10000125:23:BPA73012-1407:1:1101:14440:1600 1:N:0:1
GGGAACCAACTTCGTCGAGTACGCTCAAGCAACGAGATCGGAAGA
+
FF:FFFFFFF,:FFFFFFFFFFFFFFFFFFFFFFFFFFFFFF:FF
@FS10000125:23:BPA73012-1407:1:1101:14690:1600 1:N:0:1
GGGGGTTAACTTCGTCGAGTACGCTCAAATCTTCAGATCGGAAGA
+
F::F,F:FFF::FFFFFFFFFFFFFFFFFF:F::FFFFFFFFFFF
@FS10000125:23:BPA73012-1407:1:1101:14980:1600 1:N:0:1
GGGGAGCATCTTCGTCGAGTACGCTCAATCCTTTAGATCGGAAGA
+
FFFFFFFFFF,,FFFFFFFFFFFFFFFFFFFFFFFFF,FFFF:FF
@FS10000125:23:BPA73012-1407:1:1101:15160:1600 1:N:0:1
GGGGCCTAACTTCGTCGAGTACGCTCAACGACCTAGATCGGAAGA
+
F,,FFFFFFFFFFFFFFFFFFFFFFFFFFFFFFFFFFFFFFFFFF
@FS10000125:23:BPA73012-1407:1:1101:15200:1600 1:N:0:1
GGGGTCGAACTTCGTCGAGTACGCTCAATACTAGAGATCGGAAGA
+
FF:FFF:FFF::FFFFFFFFFFFFFFFFFFFFFFFFF:FFFFFFF
@FS10000125:23:BPA73012-1407:1:1101:15410:1600 1:N:0:1
GGGGCCAACTTCGTCGAGTACGCTCAAAGTTTGAGATCGGAAGAG
+
FFFFFFFFF:,FF:FFFF:FFFFFFF:FFF:FFFFF:FFF:FFFF
@FS10000125:23:BPA73012-1407:1:1101:15800:1600 1:N:0:1
GGGGGTTTAACTTCGTCGAGTACGCTCAAGTATTAAGATCGGAAG
+
F::F,:FFFFF::FF:FFFFFFFFF,FFFFFFFFFFFFFFFFFFF
@FS10000125:23:BPA73012-1407:1:1101:15840:1600 1:N:0:1
GGGGGCAAACTTCGTTCGAGTACGCTCAAAGCTATAGATCGGAAG
+
F,,F,FFFFF::FFF:FFF,FFFFF:FFFFFFFFFFFFFFFFFFF
@FS10000125:23:BPA73012-1407:1:1101:1080:1610 1:N:0:1
GGGTGTCAACTTCGTCGAGTACGCTCAAGCGGAAAGATCGGAAGA
+
FFFFFFFFFF:FFFFFFFFFFFFFFFFFFFFFFFFFFFFFFFFFF
@FS10000125:23:BPA73012-1407:1:1101:1150:1610 1:N:0:1
GGGGCAAAACTTCGTCGAGTACGCTCAAGTTTGTAGATCGGAAGA
+
FFFFF:FFFFFFFFFFFFFFFFFFFFFFFFFFFFFFFFFFFFFFF
@FS10000125:23:BPA73012-1407:1:1101:1460:1610 1:N:0:1
GGGAGACAACTTCGTCGAGTACGCTCAACATTACAGATCGGAAGA
+
FFFFFFFFFF:FFFFFFFFFFFFFFFFFFFFFFFFFFFFFFFFFF
@FS10000125:23:BPA73012-1407:1:1101:1550:1610 1:N:0:1
GGGCGGTAACTTCGTCGAGTACGCTCAATGTAGTAGATCGGAAGA
+
F::FFFFFFFF:FFFFFFFFFFFFFFFFFFFFFFFFFFFFF,FFF
@FS10000125:23:BPA73012-1407:1:1101:1570:1610 1:N:0:1
GGGGAACAACTTCGTCGAGTACGCTCAAATCTTTAGATCGGAAGA
+
FFFFFF,FFFFF::F,:F:FF::FF:,FFF,FF,::F,F,FFFFF
@FS10000125:23:BPA73012-1407:1:1101:2080:1610 1:N:0:1
GGGTGGCAAATTCGTCGAGTACGCTCAATGGGATAGATCGGAAGA
+
FFFFFFFFFFFFFFFFFFFFFFFFFFF,FFFFFFFFFFFFFFFFF
@FS10000125:23:BPA73012-1407:1:1101:2470:1610 1:N:0:1
GGCTCGGAACTTCGTCGAGTACGCTCAACGGGTTAGATCGGAAGA
+
F,,,FFFFFFFFFFFFFFFFFFFFFFFFFFFFFFFFFFFFF:FFF
@FS10000125:23:BPA73012-1407:1:1101:2490:1610 1:N:0:1
GGGAGCCAAACTTTCGTCGAGTACGCTCAACATGAAAGATCGGAA
+
F::FFFFFFF:,,,FFF,FFFF:FFFF:FFFFFFFFFFFF,FFFF
@FS10000125:23:BPA73012-1407:1:1101:2770:1610 1:N:0:1
GGGCAGTAACTTCGTCGAGTACGCTCAACAGGTAAGATCGGAAGA
+
FFFFFFFFFF::FFFFFFFFFFFFFFFFFFFFFFFFFFFFFFFFF
@FS10000125:23:BPA73012-1407:1:1101:3210:1610 1:N:0:1
GGGCATAAACTTCGTCGAGTACGCTCAACGCGGAAGATCGGAAGA
+
FFF,FFFFFF:,:FF:FFFFFFFFFFFFFFFFFFFFFFFFFFFFF
@FS10000125:23:BPA73012-1407:1:1101:3450:1610 1:N:0:1
GGGGGCTAACTTCGTCGAGTACGCTCAAAAGACTAGATCGGAAGA
+
F:,FFFFFFFF:FFFFFFFFFFFFFFF:FFFFFFFFFFFFFFFFF
@FS10000125:23:BPA73012-1407:1:1101:4150:1610 1:N:0:1
GGGGGTAAACTTCGTCGAGTACGCTCAAACTCCTAGATCGGAAGA
+
F,,FFFFFFF::FFFFFFFFFFFFFFFFFFFFFFFFFFFFFFFFF
@FS10000125:23:BPA73012-1407:1:1101:5480:1610 1:N:0:1
GGGAATTAACTTCGTCGAGTACGCTCAAGTTTTTAGATCGGAAGA
+
FFFFFFFFFFF,FFFFFFFFFFFFFFFFFFFFFFFFFFFFFFFFF
@FS10000125:23:BPA73012-1407:1:1101:6250:1610 1:N:0:1
GGGCAGGAACTTCGTCGAGTACGCTCAAAAGGAAAGATCGGAAGA
+
F,,FFF:FFF:,FFFFF:FFFF,FFFF,FFFFFFFFFFFF,:,FF
@FS10000125:23:BPA73012-1407:1:1101:6260:1610 1:N:0:1
GGGTACGAACTTCGTCGAGTACGCTCAACTCAACAGATCGGAAGA
+
FFFFFFFFFF:::FF:FFFFFFFFFFFFFFFFFFFFFFFFFFFFF
@FS10000125:23:BPA73012-1407:1:1101:7130:1610 1:N:0:1
GGGGCAAAACTTCGTCGAGTACGCTCAAATGACAAGATCGGAAGA
+
FFFFFFFFFF:,FFFFFFFFFFFFFFF,FFFFFFFFFFFFFFFFF
@FS10000125:23:BPA73012-1407:1:1101:7730:1610 1:N:0:1
GGGGTGAAACTTCGTCGAGTACGCTCAATATCAGAGATCGGAAGA
+
FFFFFFFFFF:,FFFFFFFFFFFFFFF:FFFFFFFFFFFFFFFFF
@FS10000125:23:BPA73012-1407:1:1101:7880:1610 1:N:0:1
GGGGTTTGAACTTCGTCGAGTACGCTCAAGCTGTGACATCGGAAG
+
FFFFF:F,:F,,:FF,FFFFF,,FF:F,FFFF:FFF,FFF:FFFF
@FS10000125:23:BPA73012-1407:1:1101:8050:1610 1:N:0:1
GGGGGTGAACTTCGTCGAGTACGCTCAAAATAAAAGATCGGAAGA
+
FFFFFFFFFF::FFFFFFFFFFFFFFFFFFFFFFFFFFFFFFFFF
@FS10000125:23:BPA73012-1407:1:1101:8250:1610 1:N:0:1
GGGGGTGAACTTCGTCGAGTACGCTCAATAACTGAGATCGGAAGA
+
FFFFFFFFFF:,FFFFFFFFFFFFFFF,FFFFFFFFFFFFFFFFF
@FS10000125:23:BPA73012-1407:1:1101:9080:1610 1:N:0:1
GGGCAGTAACTTCGTCGAGTACGCTCAACACGTAAGATCGGAAGA
+
FFF:FFFFFF::FFFFFFFFFFFFFFFFFFFFFFFFFFFFFFFFF
@FS10000125:23:BPA73012-1407:1:1101:9170:1610 1:N:0:1
GGGCCTCAACTTCGTCGAGTACGCTCAAGCTCGGAGATCGGAAGA
+
FFFFFFFFFF,,FFFFFFFFFFFFFFFFFFFFFFFFFFFFFF:FF
@FS10000125:23:BPA73012-1407:1:1101:9360:1610 1:N:0:1
GGGAAGTAACTTCGTCGAGTACGCTCAATAACAAAGATCGGAAGA
+
FFFFFFFFFFF:FFFFFFFFFFFFFFF:FFFFFFFFFFFFFFFFF
@FS10000125:23:BPA73012-1407:1:1101:10070:1610 1:N:0:1
GGGGTGTAAACTTCGTCGAGTACGCTCAACGTGGGAGATCGGAAG
+
F,,FFFFFFF:::FF,FFFFFFFFF,FFFFFFFFFFFFFFFFFFF
@FS10000125:23:BPA73012-1407:1:1101:10090:1610 1:N:0:1
GGGGGTAAACTTCGTCGAGTACGCTCAATATAAGAGATCGGAAGA
+
FFFFFFFFFF,:FFFFFFFFFFFFFFF,FFFFFFFFFFFFFFFFF
@FS10000125:23:BPA73012-1407:1:1101:10210:1610 1:N:0:1
GGGGTAAAACTTCGTCGAGTACGCTCAAGCTGGGAGATCGGAAGA
+
FFFFFFFFFF,,FFFFFFFFFFFFFFFFFFFFFFFFFFFFFFFFF
@FS10000125:23:BPA73012-1407:1:1101:10910:1610 1:N:0:1
GTTGTTGAACTTCGTCGAGTACGCTCAAACGCTGAGATCGGAAGA
+
:,:,FFFFFFFFFFFFF:FFFFFFFFFFFFFFFFFFFFFFF,F:,
@FS10000125:23:BPA73012-1407:1:1101:12220:1610 1:N:0:1
GGGTCTCAACTTCGTCGAGTACGCTCAAACATAAAGATCGGAAGA
+
FFF:FFFFFF,,FFFFFFFFFFFFFFF:FFFFFFFFFFFFFFFFF
@FS10000125:23:BPA73012-1407:1:1101:12490:1610 1:N:0:1
GGGGCTGAACTTCGTCGAGTACGCTCAAAGTATAAGATCGGAAGA
+
F:,FFFFFFF,:FFFFFFFFFFFFFFF,FFFFFFFFFFFFFFFFF
@FS10000125:23:BPA73012-1407:1:1101:12790:1610 1:N:0:1
GGGGGGTAACTTTGTCGAGTACGCTCAACGGTTCAGATCGGAAGA
+
:,,FFFFFFF,::FFFFFFFFFFFFFFFFFFFFFFFFFFFFF:FF
@FS10000125:23:BPA73012-1407:1:1101:13100:1610 1:N:0:1
GGGAATGAACTTCGTCGAGTACGCTCAAGGACGGAGATCGGAAGA
+
FFFFFFFFFF::FFFFFFFFFFFFFFFFFFFFFFFFFFFFFFFFF
@FS10000125:23:BPA73012-1407:1:1101:13370:1610 1:N:0:1
GGGTCGGAACTTCGTCGAGTACGCTCAATGGTTGAGATCGGAAGA
+
FFF:FFFFFF::FFFFFFFFFFFFFFF:FFFFFFFFFFFFFFFFF
@FS10000125:23:BPA73012-1407:1:1101:14240:1610 1:N:0:1
GGGTGTTAACTTCGTCGAGTACGCTCAAGCAAAGAGATCGGAAGA
+
FFFFFFFFFF::FFFFFFFFFFFFFFFFFFFFFFFFFFFFFFFFF
@FS10000125:23:BPA73012-1407:1:1101:14930:1610 1:N:0:1
GGGGTTAAACTTCGTCGAGTACGCTCAAAAATGTAGATCGGAAGA
+
FFFFFFFFFF,:FFF:FFFFFFFFF:F,FFFFFFFFFFFFFF:FF
@FS10000125:23:BPA73012-1407:1:1101:15050:1610 1:N:0:1
GGGGGACAACTTCGTCGAGTACGCTCAAGAGTGTAGATCGGAAGA
+
FFFF:FFFFF,,FFFFFFFFFFFFFFFFFFFFFFFFFFFFFF:FF
@FS10000125:23:BPA73012-1407:1:1101:15070:1610 1:N:0:1
GGGCAACAACCTCGTCGAGTACGCTCAATCTAAAAGATCGGAAGA
+
F,,:FFFFFFF:FFFFFFFFFF:FFFF:FFFFFFFFFFFF:::F:
@FS10000125:23:BPA73012-1407:1:1101:15140:1610 1:N:0:1
GGGGTGAACTTCGTCGAGTACGCTCAAGTTGAGAGATCGGAAGAG
+
FFFFFFFFF:,FF:FFFF:FFFFFFFFFFFFFFFFF:FFF:FFFF
@FS10000125:23:BPA73012-1407:1:1101:15600:1610 1:N:0:1
GGGGACAACTTCGTCGAGTACGCTCAAAGGAACAGATCGGAAGAG
+
FFFFFFFFF:,FF:FFFF:FFFFFFF:FFFFFFFFF:FFF:FFFF
@FS10000125:23:BPA73012-1407:1:1101:15610:1610 1:N:0:1
GGGGCAAAACTTCGTCGAGTACGCTCAAATACTAAGATCGGAAGA
+
FF,FFFFFFF,:FFFFFFFFFFFFFFFFFFFFFFFFFFFFFFFFF
@FS10000125:23:BPA73012-1407:1:1101:16270:1610 1:N:0:1
GGGGCTGAACTTGTCGAGTACGCTCAAAAGTTGAGATCGGAAGAG
+
F::FFFFFFF,:F:FFFF:FFFFFFF::FFFFFFFF::FF,FFF:
@FS10000125:23:BPA73012-1407:1:1101:1490:1620 1:N:0:1
GGGGGGGAACTTCGTCGAGTACGCTCAACGCACAAGATCGGAAGA
+
FFFFFFFFFFF:FFFFFFFFFFFFFFFFF:FFFFFFFFFFF,FFF
@FS10000125:23:BPA73012-1407:1:1101:1500:1620 1:N:0:1
GGGCTTAAACTTCGTCGAGTACGCTCAGACTAGGAGATCGGAAGA
+
FFFFFFFFFF::FFFFFFFFFFFFFFFFFFFFFFFFFFFFF:FFF
@FS10000125:23:BPA73012-1407:1:1101:1590:1620 1:N:0:1
GGGTCACAACTTCGTCGAGTACGCTCAAATTAATAGATCGGAAGA
+
FFFFFFFFFFF:FFFFFFFFFFFFFFF:FFFFFFFFFFFFF:FFF
@FS10000125:23:BPA73012-1407:1:1101:2570:1620 1:N:0:1
GGGTCCCAACTTCGTCGAGTACGCTCAAGCTTAGAGATCGGAAGA
+
FF::F,,F,FF:FFFFFFFFFFFFFFFFFFF,:FFFFFFFFFFFF
@FS10000125:23:BPA73012-1407:1:1101:2650:1620 1:N:0:1
GGGGGGCAACTTCGTCGAGTACGCTCAAAGTATAAGATCGGAAGA
+
FFFFFFFFFF:,FFFFFFFFFFFFFFF:FFFFFFFFFFFFFFFFF
@FS10000125:23:BPA73012-1407:1:1101:2900:1620 1:N:0:1
GGGGGTTAACTTCGTCGAGTACGCTCAACCCTCCAGATCGGAAGA
+
FFFFFFFFFF::FFFFFFFFFFFFFFFFFFFFFFFFFFFFFFFFF
@FS10000125:23:BPA73012-1407:1:1101:3290:1620 1:N:0:1
GGGGCAGAACTTCGTCGAGTACGCTCAATCGGAAAGATCGGAAGA
+
FF::F:FFFF::FFFFFFFFFFFFFFF:FFFFF,FFFFFFFFFFF
@FS10000125:23:BPA73012-1407:1:1101:3630:1620 1:N:0:1
GGGCCCTTAACTTCGTCGAGTACGCTCAAGCAAATAGATCGGAAG
+
F:,:FFFF:F:,,FF,FFFFFFFFF,FFFFFFFFFFFFFFF:FFF
@FS10000125:23:BPA73012-1407:1:1101:3770:1620 1:N:0:1
GGGAACTTCGTCGAGTACGCTCAATTAGCCAGATCGGAAGAGCAC
+
F:,,FFFFFF:FF:FFF,FFFF:FF:FFFFFFFFFFFFFF,F,F,
@FS10000125:23:BPA73012-1407:1:1101:4390:1620 1:N:0:1
GGGGTAAAACTTCGTCGAGTACGCTCAAGTGGTCAGATCGGAAGA
+
F,,FFFFFFF,,FFFFFFFFFFFFFFFFFFFFFFFFFFFFFFFFF
@FS10000125:23:BPA73012-1407:1:1101:4430:1620 1:N:0:1
GGGGTATAACTTCGTCGAGTACGCTCAAGGTGTTAGATCGGAAGA
+
FF,FFFFFFF,,FFFFFFFFFFFFFFFFFFFFFFFFFFFFFF:FF
@FS10000125:23:BPA73012-1407:1:1101:4480:1620 1:N:0:1
GGGGCAAAACTTCGTCGAGTACGCTCAATGGTGTAGATCGGAAGA
+
FFFFFFFFFF:,FFFFFFFFFFFFFFF,FFFFFFFFFFFFFFFFF
@FS10000125:23:BPA73012-1407:1:1101:4640:1620 1:N:0:1
GGGCCACAACTTCGTCGAGTACGCTCAACTAACGAGATCGGAAGA
+
F:,F:F:FFFFFFFFFFFFFFFFFFFFF::FF:,FFFFFFFFFFF
@FS10000125:23:BPA73012-1407:1:1101:4690:1620 1:N:0:1
GGGGGTGCAACTTCGTCGAGTACGCTCAAACGTAGAGATCGGAAG
+
FF:FFFFFFF:,:FF,FFFFFFFFF,FFFFFFFFFFFFFFFFFFF
@FS10000125:23:BPA73012-1407:1:1101:4830:1620 1:N:0:1
GCTCAGTAACTTTCGTCGAGTACGCTCAAAATCGCAGATCGGAAG
+
F,F,FFFFFFF:::F:FF:FFFFFF,FFFFFFFFF:FFFF,F:,,
@FS10000125:23:BPA73012-1407:1:1101:5240:1620 1:N:0:1
GGGGAAGAACTTCGTCGAGTACGCTCAAACATTTAGATCGGAAGA
+
FFFFFF:FFF::FFFFFFFFFFFFFFFFFFFFFFFFFFFFFFFFF
@FS10000125:23:BPA73012-1407:1:1101:5640:1620 1:N:0:1
GGGGGCCAACTTCGTCGAGTACGCTCAACCCGTTAGATCGGAAGA
+
FFFFFFFFFF::FFFFFFFFFFFFFFFFFFFFFFFFFFFFFFFFF
@FS10000125:23:BPA73012-1407:1:1101:6340:1620 1:N:0:1
GGGATTCAACTTCGTCGAGTACGCTCAAGATGGAAGATCGGAAGA
+
FFFFFFFFFF,,FFFFFFFFFFFFFFFFFFFFFFFFFFFFFFFFF
@FS10000125:23:BPA73012-1407:1:1101:6350:1620 1:N:0:1
GGGTGTTAACTTCGTCGAGTACGCTCAACCAACGAGATCGGAAGA
+
F,,FFFFFFF::FFFFFFFFFFFFFFFFFFFFFFFFFFFFFFFFF
@FS10000125:23:BPA73012-1407:1:1101:6470:1620 1:N:0:1
GGGGGCGAACTTCGTCGAGTACGCTCAACAGATTAGATCGGAAGA
+
F,,FFFFFFF::FFFFFFFFFFFFFFFFFFFFFFFFFFFFFFFFF
@FS10000125:23:BPA73012-1407:1:1101:6850:1620 1:N:0:1
GGGGCTTAACTTCGTCGAGTACGCTCAACATGTGAGATCGGAAGA
+
FFFFFFFFFF:,FFFFFFFFFFFFFFFFFFFFFFFFFFFFFFFFF
@FS10000125:23:BPA73012-1407:1:1101:7110:1620 1:N:0:1
GGGGCCCAACTTCGTCGAGTACGCTCAATTATACAGATCGGAAGA
+
F,,FFFFFFF::FFFFFFFFFFFFFFF:FFFFFFFFFFFFFFFFF
@FS10000125:23:BPA73012-1407:1:1101:7240:1620 1:N:0:1
GGGGGGTGAACTTCGTCGAGTACGCTCAAATTCTCAGATCGGAAG
+
FFFF:FFFFF,::FF:FFFFFFFFF,FFFFFFFFFFFFFFFFFFF
@FS10000125:23:BPA73012-1407:1:1101:7640:1620 1:N:0:1
GGGGTGGTAACTTCGTCGAGTACGCTCAAATTCACAGATCGGAAG
+
FF:FFFFFFF:::FF:FFFFFFFFF,FFFFFFFFFFFFFFFFFFF
@FS10000125:23:BPA73012-1407:1:1101:8000:1620 1:N:0:1
GGGTAGTAACTTCGTCGAGTACGCTCAATGGTGGAGATCGGAAGA
+
F::FFFFFFF,,FFFFFFFFFFFFFFF,FFFFFFFFFFFFFFFFF
@FS10000125:23:BPA73012-1407:1:1101:8660:1620 1:N:0:1
GGGTAGAAAACTTCGTCGAGTACGCTCAAAATTATAGATCGGAAG
+
FFFFF,FFFFF:,FF,FFFFFFFFF,FFFF:FFF:FFFFFFFFFF
@FS10000125:23:BPA73012-1407:1:1101:8730:1620 1:N:0:1
GGGGGCCAACTTCGTCGAGTACGCTCAACAGGATAGATCGGAAGA
+
FFFFFFFFFF::FFFFFFFFFFFFFFFFFFFFFFFFFFFFFFFFF
@FS10000125:23:BPA73012-1407:1:1101:9140:1620 1:N:0:1
GGGGTGAACTTCGTCGAGTACGCTCAATCTGGAAGATCGGAAGAG
+
FFFFFFFFFF,FF:FFFF,FFFFFFF::FFFFFFFF:FFF:FFFF
@FS10000125:23:BPA73012-1407:1:1101:9380:1620 1:N:0:1
GGGCTTCGTCGAGTACGCTCAAACGGAAAGATCGGAAGAGCACAC
+
FFF:FFFFFFF:F:FFF:FFFF:FFFF,FFFFFFFFFFFF,F,F,
@FS10000125:23:BPA73012-1407:1:1101:9720:1620 1:N:0:1
GGGGCATAACTTCGTCGAGTACGCTCAATAAACCAGATCGGAAGA
+
FFFFF,FFFF::FFFFFFFFFFFFFFF:FFFFFFFFFFFFFFFFF
@FS10000125:23:BPA73012-1407:1:1101:10010:1620 1:N:0:1
GGGCTATAACTTCGTCGAGTACGCTCAATGTACAAGATCGGAAGA
+
FFFFFFFFFF,,FFFFFFFFFFFFFFF,FFFFFFFFFFFFFFFFF
@FS10000125:23:BPA73012-1407:1:1101:10540:1620 1:N:0:1
GGGGAAGAACTTCGTCTAGTACGCTCAAAAGTTGAGATCGGAAGA
+
FFFFFFF,F:,:FF:FFFFFFFFFFFFFF,:FFF:FF,FFFFFFF
@FS10000125:23:BPA73012-1407:1:1101:10960:1620 1:N:0:1
GGGGGATAACTTCGTCGAGTACGCTCAACATATTAGATCGGAAGA
+
FFFFFFFFFF::FFFFFFFFFFFFFFFFFFFFFFFFFFFFFFFFF
@FS10000125:23:BPA73012-1407:1:1101:11240:1620 1:N:0:1
GGGAATCAACTTCGTCGAGTACTCAAGTGTTCAGATCGGAAGAGC
+
FFF:FFFFFF,,FFFFFFFFFF,FFFF,FFFFFFF,,FFF,FFF,
@FS10000125:23:BPA73012-1407:1:1101:11430:1620 1:N:0:1
GATGTAAAACTTCGTCGAGTACGCTCAACACAAGAGATCAGAAGA
+
,,F:,FFFFFFFFFFFFFFFFFFFFFFFFFFFFFFFFFF,F::F:
@FS10000125:23:BPA73012-1407:1:1101:12210:1620 1:N:0:1
GGGTCTCAACTTCGTCGAGTACGCTCAAACATAAAGATCGGAAGA
+
F,,,FFFFFF:,FFFFFFFFFFFFFFF:FFFFFFFFFFFFFFFFF
@FS10000125:23:BPA73012-1407:1:1101:12320:1620 1:N:0:1
GGGAGGAAACTTCGTCGAGTACGCTCAATTTGAAAGATCGGAAGA
+
:,,,FFFFFF::FFFFFFFFFFFFFFF:FFFFFFFFFFFFFFFFF
@FS10000125:23:BPA73012-1407:1:1101:12530:1620 1:N:0:1
GGGAAGGAACTTCGTCGAGTACGCTCAATGTTAGAGATCGGAAGA
+
F:,FF::FFF:,FFFFFFFFFFFFFFF:FFFF:FFFFFFFFFFFF
@FS10000125:23:BPA73012-1407:1:1101:13240:1620 1:N:0:1
GGGGCACAACTTCGTCGAGTACGCTCAAGTATAAAGATCGGAAGA
+
FFFFFFFFFF,,FFFFFFFFFFFFFFFFFFFFFFFFFFFFFF:FF
@FS10000125:23:BPA73012-1407:1:1101:14210:1620 1:N:0:1
GGGGGCAAACTTCGTCGAGTACGCTCAAATTTAAAGATCGGAAGA
+
FFFFFFFFFF::FFFFFFFFFFFFFFFFFFFFFFFFFFFFFFFFF
@FS10000125:23:BPA73012-1407:1:1101:14850:1620 1:N:0:1
GGGTGGGAAACTTCGTCGAGTACGCTCAAGTCTGAAGATCGGAAG
+
FFFFF,FFFFFF:FF,FFFFFFFFF,FFFFFFFFFFFFFFFFFFF
@FS10000125:23:BPA73012-1407:1:1101:15000:1620 1:N:0:1
GGGATGTAACTTCGTCGAGTACGCTCAATTCAGGAGATCGGAAGA
+
FFFFFFFFFF:,FFFFFFFFFFFFFFF,FFFFFFFFFFFFFFFFF
@FS10000125:23:BPA73012-1407:1:1101:15010:1620 1:N:0:1
GGGCTATAACTTCGTCGAGTACGCTCAAGGAGACAGATCGGAAGA
+
FFFFFFFFFF,:FFFFFFFFFFFFFFF:FFFFFFFFF,FFFFFFF
@FS10000125:23:BPA73012-1407:1:1101:15380:1620 1:N:0:1
GGGGGTAAACTTCGTCGAGTACGCTCAAGGGACTAGATCGGAAGA
+
FF:FFFFFFF,,FFFFFFFFFFFFFFFFFFFFFFFFFFFFFFFFF
@FS10000125:23:BPA73012-1407:1:1101:15650:1620 1:N:0:1
GGGGGCGAACTTCGTCGAGTACGCTCAAGGAACAAGATCGGAAGA
+
FFFFFFFFFF,:FFFFFFFFFFFFFFFFFFFFFFFFFFFFFFFFF
@FS10000125:23:BPA73012-1407:1:1101:16040:1620 1:N:0:1
GGGGTCGAACTTCGTCGAGTACGCTCAAGACAGTAGATCGGAAGA
+
FFFFFFFFFF::FFFFFFFFFFFFFFFFFFFFFFFFFFFFFFFFF
@FS10000125:23:BPA73012-1407:1:1101:16430:1620 1:N:0:1
GGGGTGAAACTTCGTCGAGTACGCTCAACGGACAAGATCGGAAGA
+
F,,FFFFFFF::FFFFFFFFFFFFFFFFFFFFFFFFFFFFFFFFF
@FS10000125:23:BPA73012-1407:1:1101:1090:1630 1:N:0:1
GGGGCACAACTTCGTCGAGTACGCTCAAGTCCTAAGATCGGAAGA
+
FF:FF:,FFFFFFFFFFFFFFFFFFFFF,,:FF:FFFFFFF:FFF
@FS10000125:23:BPA73012-1407:1:1101:1230:1630 1:N:0:1
GGGTAACAACTTCGTCGAGTACGCTCAATTAGTTAGATCGGAAGA
+
F:::FFFFFFFFFFFFFFFFFFFFFFF:FFFFFFFFFFFFFFFFF
@FS10000125:23:BPA73012-1407:1:1101:1650:1630 1:N:0:1
GGGGGCTTAACTTCGTCGAGTACGCTCAAAGATTGAGATCGGAAG
+
FFFFFFFFFF:,:FF:FFFFFFFFF,FFFFFFFFFFFFFFFFFFF
@FS10000125:23:BPA73012-1407:1:1101:1660:1630 1:N:0:1
GGGGGAAAACTTCGTCGAGTACGCTCAAAAAATGAGATCGGAAGA
+
FFFFFFFFFF:,FFFFFFFFFFFFFFFFFFFFFFFFFFFFFFFFF
@FS10000125:23:BPA73012-1407:1:1101:2690:1630 1:N:0:1
GGGTCCAACCTTCGTCGAGTACGCTCAAATGGGGAGATCGGAAGA
+
FFFFFFFFFF,,FFFFFFFFFFFFFFF:FFFFFFFFFFFFFFFFF
@FS10000125:23:BPA73012-1407:1:1101:2720:1630 1:N:0:1
GGGCGGGAACTTCGTCGAGTACGCTCAACGGCAGAGATCGGAAGA
+
F,,:FFFFFF::FFFFFFFFFFFFFFFFFFFFFFFFFFFFFFFFF
@FS10000125:23:BPA73012-1407:1:1101:2810:1630 1:N:0:1
GGGGGATAACTTCGTCGAGTACGCTCAATACACAAGATCGGAAGA
+
FFFFFFFFFF:,FFFFFFFFFFFFFFF:FFFFFFFFFFFFFFFFF
@FS10000125:23:BPA73012-1407:1:1101:3260:1630 1:N:0:1
GGGGCCTTAACTTCGTCGAGTACGCTCAAAAGACCAGATCGGAAG
+
FFFFFFFFFF,,:FF:FFFFFFFFF,FFFFFFFFFFFFFFFFFFF
@FS10000125:23:BPA73012-1407:1:1101:4120:1630 1:N:0:1
GGGAGCAACTTCGTCGAGTACGCTCAAGAGAAAAGATCGGAAGAG
+
FFF,FFFFFF,FF:FFFF:FFFFFFFFFFFFFFFFF,FFF,FFFF
@FS10000125:23:BPA73012-1407:1:1101:4520:1630 1:N:0:1
GGGCGTCAACTTCGTCGAGTACGCTCAACGTCCGAGATCGGAAGA
+
FFFF,FF:FFFFFFFF:FFFFFFFFFFFF:FF:FFFF,FFFFFFF
@FS10000125:23:BPA73012-1407:1:1101:4990:1630 1:N:0:1
GGGTAACTTCGTCGAGTACGCTCAAGGCCTAAGATCGGAAGAGCT
+
F,,:FFFFFFF,:FFFFF,,FFFFFFF:FFFFFFF,FFFFFFF,,
@FS10000125:23:BPA73012-1407:1:1101:7490:1630 1:N:0:1
GGGAAGAACTTCGTCGAGTACGCTCAATTTTATAGATCGGAAGAG
+
FFFFFFFFFF,FF:FFFF:FFFFFFF,,FFFFFFFF,FFF:FFFF
@FS10000125:23:BPA73012-1407:1:1101:7660:1630 1:N:0:1
GGGCGAGAACTTCGTCGAGTACGCTCAAAGATACAGATCGGAAGA
+
FFFFFFFFFF,:FFFFFFFFFFFFFFF:FFFFFFFFFFFFFFFFF
@FS10000125:23:BPA73012-1407:1:1101:8130:1630 1:N:0:1
GGAACGGAACTTCGTCGAGTACGCTGGCTGAAGATCGGAAGAGCT
+
:F,:F::FFF:,FFFFF:FFFFFFFFF,FF,:FFF,:F:FF,F,,
@FS10000125:23:BPA73012-1407:1:1101:8600:1630 1:N:0:1
GGGCCGCATATTCGTCGAGTACGCTCAATTGGAAAGATCGAAGAG
+
FFFFFFFFFF:FFFFFFFFFFFFFFFF,FFFFFFFFFFFF,FFFF
@FS10000125:23:BPA73012-1407:1:1101:8660:1630 1:N:0:1
GGGGTAGAACTTCGTCGAGTACGCTCAACTGAGGAGATCGGAAGA
+
FFFFFFFFFF:FFFFFFFFFFFFFFFFFFFFFFFFFFFFFFFFFF
@FS10000125:23:BPA73012-1407:1:1101:8730:1630 1:N:0:1
GGGGCCTAACTTCGTCGAGTACGCTCAATAGTGAAGATCGGAAGA
+
F,,FFFFFFF::FFFFFFFFFFFF,FF:FFFFFFFFF,FFFFFFF
@FS10000125:23:BPA73012-1407:1:1101:10050:1630 1:N:0:1
GGGGCAGAACTTCGTCGAGTACGCTCAAAGGATTAGATCGGAAGA
+
FF:FFFFFFF:,FFFFFFFFFFFFFFF:FFFFFFFFFFFFFFFFF
@FS10000125:23:BPA73012-1407:1:1101:10070:1630 1:N:0:1
GGGGGGAAACTTCGTCGAGTACGCTCAATTATGGAGATCGGAAGA
+
F,,FFFFFFF:,FFFFFFFFFFFFFFF:FFFFFFFFFFFFFFFFF
@FS10000125:23:BPA73012-1407:1:1101:11250:1630 1:N:0:1
GGGGGTTAACTTCGTCGAGTACGCTCAAACTAAAAGATCGGAAGA
+
FF:F::FF:F:,::FFFF:::F:FFFF:FFF:FFFF:FFF:F:FF
@FS10000125:23:BPA73012-1407:1:1101:12770:1630 1:N:0:1
GGGTTCCAGCTTCGTCGAGTACGCTCAAATAAGAAGATCGGAAGA
+
:,,:FFFFFF,,FFFFFFFFFFFFFFF:FFFFFFFFFFFFFFFFF
@FS10000125:23:BPA73012-1407:1:1101:13330:1630 1:N:0:1
GGGGTCTGAACTTCGTCGAGTACGCTCAACGGCATAGATCGGAAG
+
F:,FFFFFFFF::FF:FFFFFFFFF,FFFFFFFFFFFFFFFFFFF
@FS10000125:23:BPA73012-1407:1:1101:13530:1630 1:N:0:1
GGGCTGTAACTTCGTCGAGTACGCTCAAGGTGGGAGATCGGAAGA
+
F,,:FFFFFF:,FFFFFFFFFFFFFFFFFFFFFFFFFFFFFFFFF
@FS10000125:23:BPA73012-1407:1:1101:13580:1630 1:N:0:1
GGGACTTCGTCGAGTACGCTCAACCGAATAGATCGGAAGAGCACA
+
FFFFFFFFFFFFFFFFFF,:FFFFFFF,FFFFFFFFFFFFF,:,:
@FS10000125:23:BPA73012-1407:1:1101:14200:1630 1:N:0:1
GGGGGTAACTTCGTCGAGTACGCTCAATGCAAGAGATCGGAAGAG
+
FF:FFFFFFF,FF:FFFF:FFFFFFF::FFFFFFFFFFFF:FFFF
@FS10000125:23:BPA73012-1407:1:1101:14490:1630 1:N:0:1
GGGAACTAACTTCGTCGAGTACGCTCAATAAGTGAGATCGGAAGA
+
F:,,FFFFFF::FFFFFFFFFFFFFFF:FFFFFFFFFFFFFFFFF
@FS10000125:23:BPA73012-1407:1:1101:14620:1630 1:N:0:1
GGGGACCAACTTCGTCGAGTACGCTCAATAGCAGAGATCGGAAGA
+
FFFFFFFFFF,,FFFFFFFFFFFFFFFFFFFFFFFFFFFFFFFFF
@FS10000125:23:BPA73012-1407:1:1101:15120:1630 1:N:0:1
GGGCAACAACCTCGTCGAGTACGCTCAATCTAAAAGATCGGAAGA
+
FF:FFFFFFFF:FFFFFFFFFFFFFFFFFFFFFFFFF:FFFFFFF
@FS10000125:23:BPA73012-1407:1:1101:15190:1630 1:N:0:1
GATGTGGAACTTCGTCGAGTACGCTCAATCTTGCAGATCGGAAGA
+
,,F,F:FFFFFFFFFFFFFFFF:FFFFFFFFFFFFFFFFF::FF,
@FS10000125:23:BPA73012-1407:1:1101:15220:1630 1:N:0:1
GGGAGGGAACTTCGTCGAGTACGCTCAAATCTAGAGATCGGAAGA
+
FFFFFFFFFF:FFFFFFFFFFFFFFFFFFFFFFFFFFFFFFFFFF
@FS10000125:23:BPA73012-1407:1:1101:15300:1630 1:N:0:1
GGGATGTAACTTCGTCGAGTACGCTCAACTTGGCAGATGGAAGAG
+
FFF:FFFFFFFFFFFFFFFFFFFFFFFFFFFFFFFFFFFF,FFFF
@FS10000125:23:BPA73012-1407:1:1101:1360:1640 1:N:0:1
GGGGGGCAACTTCGTCGAGTACGCTCAAAACGTGAGATCGGAAGA
+
FFFFFFFFFF::FFFFFFFFFFFFFFFFFFFFFFFFFFFFFFFFF
@FS10000125:23:BPA73012-1407:1:1101:2080:1640 1:N:0:1
GGGAGCCAACTTCGTCGAGTACGCTCAAAAGATGAGATCGGAAGA
+
F:,FFFFFFF:,FFFFFFFFFFFFFFFFFFFFFFFFFFFFF:FFF
@FS10000125:23:BPA73012-1407:1:1101:2210:1640 1:N:0:1
GGGCCGCAACTTCGTCGAGTACGCTCAAAAGAGAAGATCGGAAGA
+
F:,FF,FFFFF:FFFFFFFFFFFFFFFFFFFFFFFFF,FFF:FFF
@FS10000125:23:BPA73012-1407:1:1101:2340:1640 1:N:0:1
GGGGGCTAACTTCGTCGAGTACGCTCAATACGGGAGATCGGAAGA
+
FFFFFFFFFF::FFFFFFFFFFFFFFF:FFFFFFFFFFFFFFFFF
@FS10000125:23:BPA73012-1407:1:1101:2540:1640 1:N:0:1
GGGCGAAAACTTCGTCGAGTACGCTCAATTTAGTAGATCGGAAGA
+
FFFFFFFFFF:,FFFFFFFFFFFFFFF,FFFFFFFFFFFFFFFFF
@FS10000125:23:BPA73012-1407:1:1101:2840:1640 1:N:0:1
GGGGCACAACTTCGTCGAGTACGCTCAACATAGAAGATCGGAAGA
+
FF:FFFFFFF:FFFFFFFFFFFFFFFFFFFFFFFFFF:FFFFFFF
@FS10000125:23:BPA73012-1407:1:1101:2880:1640 1:N:0:1
GGGAGGAAACATTCGTCGAGTACGCTCAAAGCTCGAGATCGGAAG
+
F,,FFFFFFFF::FF:FFFFFFFFF,FFFFFFFFFFFFFFFFFFF
@FS10000125:23:BPA73012-1407:1:1101:3160:1640 1:N:0:1
GGGGGGCGTAACTTCGTCGAGTACGCTCAATTTACCAGATCGGAA
+
FFFF:FFFFFFF:FFFF:FFFF:FFFFFFFFFFFF,FFFF:FFFF
@FS10000125:23:BPA73012-1407:1:1101:3330:1640 1:N:0:1
GGGAACGAACATTCGTCGAGTACGCTCAAGTCTAAAGATCGGAAG
+
F:,,FFFFFFF,:FFFFFFFFFFFF:FFFFFFFFFFFFFFFFFFF
@FS10000125:23:BPA73012-1407:1:1101:5150:1640 1:N:0:1
GGGGGTACAACTTCGTCGAGTACGCTCAAATAATCAGATCGGAAG
+
F:,FFFFFFFF,:FF:FFFFFFFFF,FFFFFFFFFFFFFFFFFFF
@FS10000125:23:BPA73012-1407:1:1101:5700:1640 1:N:0:1
GGGTCGAAACTTCGTCGAGTACGCTCAAATTGTAAGATCGGAAGA
+
FFFFFFFFFFF:FFFFFFFFFFFFFFF:FFFFFFFFFFFFFFFFF
@FS10000125:23:BPA73012-1407:1:1101:6540:1640 1:N:0:1
GGGCGGCAACTTCGTCGAGTACGCTCAAATAAACAGATCGGAAGA
+
FFFFFFFFFF::FFFFFFFFFFFFFFFFFFFFFFFFFFFFFFFFF
@FS10000125:23:BPA73012-1407:1:1101:7220:1640 1:N:0:1
GGGTACGAACTTCGTCGAGTACGCTCAATCCGGAAGATCGGAAGA
+
FFF,FFFFFFFFFFFFFFFFFFFFFFFFFFFFFFFFFFFFFFFFF
@FS10000125:23:BPA73012-1407:1:1101:7260:1640 1:N:0:1
GGGGTACAACTTCGTCGAGTACGCTCAAGGAATCAGATCGGAAGA
+
FFFFFFFFFF::FFFFFFFFFFFFFFFFFFFFFFFFFFFFFFFFF
@FS10000125:23:BPA73012-1407:1:1101:7330:1640 1:N:0:1
GGGGGGCAACTTCGTCGAGTACGCTCAAAGATTAAGATCGGAAGA
+
FFF,,FFFFFF:FFFFFFFFFFFFFFFFF::FFFFFFFFFFFFFF
@FS10000125:23:BPA73012-1407:1:1101:7450:1640 1:N:0:1
GGGTGCTAACTTCGTCGAGTACGCTCAAGAATGCAGATCGGAAGA
+
F::FFFFFFF::FFFFFFFFFFFFFFFFFFFFFFFFFFFFFFFFF
@FS10000125:23:BPA73012-1407:1:1101:7710:1640 1:N:0:1
GGGCTAGAACTTCGTCGAGTACGCTCAATAAACGAGATCGGAAGA
+
F:,,FFFFFF::FFFFFFFFFFFFFFF:FFFFFFFFFFFFFFFFF
@FS10000125:23:BPA73012-1407:1:1101:7880:1640 1:N:0:1
GGGCCGTAACTTCGTCGAGTACGCTCAAAGTTTGAGATCGGAAGA
+
FFF:FFFFFF::FFFFFFFFFFFFFFFFFFFFFFFFFFFFFFFFF
@FS10000125:23:BPA73012-1407:1:1101:8000:1640 1:N:0:1
GGGTTAGAACTTCGTCGAGTACGCTCAAGTCGGAAGATCGGAAGA
+
FFFFFFFFFF::FFFFFFFFFFFFFFFFFFFFFFFFFFFFFFFFF
@FS10000125:23:BPA73012-1407:1:1101:8360:1640 1:N:0:1
GGGCACAAACTTCGTCGAGTACGCTAAATCTGGTAGATCGGAAGA
+
F:,,FFFFFF:,FFFFFFFFFFFFFFF:FFFFFFFFFFFFFFFFF
@FS10000125:23:BPA73012-1407:1:1101:8660:1640 1:N:0:1
GGGGTAGAACTTCGTCGAGTACGCTCAACTGAGGAGATCGGAAGA
+
FFFFFFFFFF::FFFFFFFFFFFFFFFFFFFFFFFFFFFFFFFFF
@FS10000125:23:BPA73012-1407:1:1101:8730:1640 1:N:0:1
GGGGCTGAACTTCGTCGAGTACGCTCAAGGATGTAGATCGGAAGA
+
F:,FFF,FFF::FFFFFFFFFFFFFFFFF:FFFFFFFFFFFFFFF
@FS10000125:23:BPA73012-1407:1:1101:8840:1640 1:N:0:1
GGGACACAACTTCGTCGAGTACGCTCAAACGCAAAGATCGGAAGA
+
F::,FFFFFF::FFFFFFFFFFFFFFFFFFFFFFFFFFFFFFFFF
@FS10000125:23:BPA73012-1407:1:1101:9100:1640 1:N:0:1
GGGGTCAGAACTTCGTCGAGTACGCTCAATTAAGGAGATCGGAAG
+
FFFFFFFFFF:,,FF:FFFFFFFFF,FFFFFFFFFFFFFFFFFFF
@FS10000125:23:BPA73012-1407:1:1101:9210:1640 1:N:0:1
GGGCTCTTCCGATCTGGGGATGAACTTCGTCGAGTACGCTCAACA
+
FFFFFFFF:FF,,FFFFFFFFF,FF,F:FFFFFFFF,FFF,F:,,
@FS10000125:23:BPA73012-1407:1:1101:9400:1640 1:N:0:1
GGGGAATAACTTCGTCGAGTACGCTCAAGATACTAGATCGGAAGA
+
FFFFFF:FFF::FFFFFFFFFFFFFFFFFFFFFFFFFFFFFFFFF
@FS10000125:23:BPA73012-1407:1:1101:9470:1640 1:N:0:1
GGGGAACTTCGTCGAGTACGCTCAAAGCAAGAGATCGGAAGGGCA
+
FF:FFFFFFFF,FFFFFF,,FFFFFFF,FFFFFFF,FFFFF,F,,
@FS10000125:23:BPA73012-1407:1:1101:9620:1640 1:N:0:1
GGGCGTCAACTTCGTCGAGTACGCTCAAAGGTATAGATCGGAAGA
+
F::,FFFFFF::FFFFFFFFFFFFFFF:FFFFFFFFFFFFFFFFF
@FS10000125:23:BPA73012-1407:1:1101:10100:1640 1:N:0:1
GGGAGTGAACTTCGTCGAGTACGCTCAATTTGTAAGATCGGAAGA
+
F:F:FFFFFF:,FFFFFFFFFFFFFFF:FFFFFFFFFFFFFFFFF
@FS10000125:23:BPA73012-1407:1:1101:10690:1640 1:N:0:1
GGGAGCCGAACTTCGTCGAGTACGCTCAACAACATAGATCGGAAG
+
F,,F,F:,FFFF:FF:FFFFFFFFF:FFFF,FFFFFFFFFFFFFF
@FS10000125:23:BPA73012-1407:1:1101:10730:1640 1:N:0:1
GGGGGAACTTCGTCGAGTACGCTCAAGTTCATAGATCGGAAGAGC
+
F,,FFFFFFF:F,FFFF:FFFF,FFFF:FFFFFFF,,FFF:FFF,
@FS10000125:23:BPA73012-1407:1:1101:11490:1640 1:N:0:1
GGGGATCAACTTCGTCGAGTACGCTCAAGGTATCAGATCGGAAGA
+
:,,FFFFFFF,,FFFFFFFFFFFFFFFFFFFFFFFFFFFFFFFFF
@FS10000125:23:BPA73012-1407:1:1101:11700:1640 1:N:0:1
GGGGGATAACTTCGTCGAGTACGCTCAAATGTCCAGATCGGAAGA
+
FFFF,F,FFF,:FFFFFFFFFFFFFFF:,FFF,FFFFFFFFFFFF
@FS10000125:23:BPA73012-1407:1:1101:11860:1640 1:N:0:1
GGGGTGAAACTTCGTCGAGTACGCTCAAAGTATAAGATCGGAAGA
+
FFFFFFFFFF,,FFFFFFFFFFFFFFF:FFFFFFFFFFFFFF:FF
@FS10000125:23:BPA73012-1407:1:1101:12570:1640 1:N:0:1
GGGTCGTAAACTTCGTCGAGTACGCTCAACTATATAGATCGGAAG
+
F::FF:FFFFFFFFFFFFF,FFFFF:FFFFFFFFFFFFFFFFFFF
@FS10000125:23:BPA73012-1407:1:1101:13050:1640 1:N:0:1
GGGCACCCAACTTCGTCGAGTACGTTCAATAAAAAAGATCGGAAG
+
F,,:FFFFFFF::FF:FFFFFFFFF,FFFFFFFFFFFFFFFFFFF
@FS10000125:23:BPA73012-1407:1:1101:13370:1640 1:N:0:1
GGGGTCAAACTTCGTCGAGTACGCTCAAATCTACAGATCGGAAGA
+
F,,FFFFFFF,,FFFFFFFFFFFFFFFFFFFFFFFFFFFFFFFFF
@FS10000125:23:BPA73012-1407:1:1101:13460:1640 1:N:0:1
GGGTGATAATTTCGTCGAGTACGCTCAAGGAAGCAGATCGGAAGA
+
FFFFFFFFFFFFFFFFFFFFFFFFFFFFFFFFFFFFFFFFFFFFF
@FS10000125:23:BPA73012-1407:1:1101:13580:1640 1:N:0:1
GGGGCCAAACTTCGTCGAGTATGCTCAAGTGAGGAGATCGGAAGA
+
FFFFFFFFFF,,FFFFFFFFFFFFFFFFFFFFFFFFFFFFFFFFF
@FS10000125:23:BPA73012-1407:1:1101:13650:1640 1:N:0:1
GGGCATGAACTTCGTCGAGTACGCTCAAACCCCTAGATCGGAAGA
+
F:,FFFFFFF,,FFFFFFFFFFFFFFFFFFFFFFFFFFFFFFFFF
@FS10000125:23:BPA73012-1407:1:1101:13850:1640 1:N:0:1
GGGCAGCAACTTCGTCGAGTACGCTCAAAAACTGAGATCGGAAGA
+
FF::FFFFFF:,FFFFFFFFFFFFFFF:FFFFFFFFFFFFFFFFF
@FS10000125:23:BPA73012-1407:1:1101:14300:1640 1:N:0:1
GGGGGTAAACTTCGTCCAGTACGCTCAAGCGGTCAGATCGGAAGA
+
FFFFFFFFFF,,FFFFFFFFFFFFFFFFFFFFFFFFFFFFFFFFF
@FS10000125:23:BPA73012-1407:1:1101:14670:1640 1:N:0:1
GGTTCGGAACTTCGTCGAGTACGCTCAAATAAGAAGATCGGTAGT
+
F,,,F,:FFFFF:FF:F,FFFFFFFFFFFF:FFFFFFFFF:,F,,
@FS10000125:23:BPA73012-1407:1:1101:14740:1640 1:N:0:1
GGGGCATAACTTCGTCGAGTACGCTCAAGATGATAGATCGGAAGA
+
FFFFFFFFFFFFFFFFFFFFFFFFFFFF,,:F,FFFFFFFFFFFF
@FS10000125:23:BPA73012-1407:1:1101:14880:1640 1:N:0:1
GATGATCAACTTCGTCGAGTACGCTCAAAACCTGAGATCGGAAGA
+
:,F:FFFFFFFFFFFFFFFFFF:FFFFFFFFFFFFFFFFF::FF:
@FS10000125:23:BPA73012-1407:1:1101:15010:1640 1:N:0:1
GGGCCTAAACTTCGTCGAGTACGCTCAAAGTACCAGATCGGAAGA
+
FFFFFF:FFF:FFFFFFFFFFFFFFFFFFFFFFFFFFFFFFFFFF
@FS10000125:23:BPA73012-1407:1:1101:15090:1640 1:N:0:1
GGGACCAAACTTCGTCGAGTACGCTCAACGCTCAAGATCGGAAGA
+
FFFFFFFFFF::FFFFFFFFFFFFFFFFF:FFFFFFFFFFFFFFF
@FS10000125:23:BPA73012-1407:1:1101:15410:1640 1:N:0:1
GGGGGTAAACTTCGTCGAGTACGCTCAATTCGCCAGATCGGAAGA
+
FFFFFFFFFF::FFFFFFFFFFFFFFF,FFFFFFFFFFFFFFFFF
@FS10000125:23:BPA73012-1407:1:1101:15910:1640 1:N:0:1
GATTAAGAACTTCGTCGAGTACGCTCAAGTCGCCAGATCGGAAGA
+
:,F,FFFFFF:FFFFFF:FFFF,FFFFFFFF:FFF:FFFF,,::,
@FS10000125:23:BPA73012-1407:1:1101:16280:1640 1:N:0:1
GGGTGGTAACTTCGTCGAGTACGCTCAAGCAATTAGATCGGAAGA
+
F::FFFFFFF,,FFFFFFFFFFFFFFFFFFFFFFFFFFFFFFFFF
@FS10000125:23:BPA73012-1407:1:1101:16480:1640 1:N:0:1
GGGCGGGAACTTCGTCGAGTACGCTCAATGGGGTAGATCGGAAGA
+
FFFFFFFFFF,,FFFFFFFFFFFFFFF,FFFFFFFFFFFFFFFFF
@FS10000125:23:BPA73012-1407:1:1101:1230:1650 1:N:0:1
GGGGTTGAACTTCGTCGAGTACGCTCAACGATATAGATCGGAAGA
+
FFFFFFFFFFFFFFFFFFFFFFFFFFFFFFFFFFFFFFFFFFFFF
@FS10000125:23:BPA73012-1407:1:1101:1320:1650 1:N:0:1
GGGCAGAAACTTCGTCGAGTACGCTCAATAACTTAGATCGGAAGA
+
FFFFFFFFFFF:FFFFFFFFFFFFFFF:FFFFFFFFFFFFFFFFF
@FS10000125:23:BPA73012-1407:1:1101:1680:1650 1:N:0:1
GGGGCTGAACTTCGTCGAGTACGCTCAAGCATAGAGATCGGAAGA
+
FFFFFFFFFFFFFFFFFFFFFFFFFFFFFFFFFFFFFFFFFFFFF
@FS10000125:23:BPA73012-1407:1:1101:2010:1650 1:N:0:1
[truncated: 23,570,927 more chars]
