# Supplementary material for: Non-templated addition and template switching by Moloney murine leukemia virus (MMLV)-based reverse transcriptases co-occur and compete with each other
Source: J Biol Chem. 2019 Oct 22;294(48):18220–31. doi: 10.1074/jbc.RA119.010676 (PMC6885630; doi:10.1074/jbc.RA119.010676)
Supplement: Supporting Information [file supp_RA119.010676_155253_1_supp_413280_pzhsrd.zip › Template switching bias/TS-OH-4rNV5FAM-B.fastq]

@FS10000125:23:BPA73012-1407:1:1101:1010:1000 1:N:0:2
GGGGTCAAACTTCGTCGAGTACGCTCAAACGTTTAGATCGGAAGA
+
FFFFFFFFFF:,FFFFFFFFFFFFFFFFF,F,::FFFFFFF:FFF
@FS10000125:23:BPA73012-1407:1:1101:1450:1000 1:N:0:2
GGGGTGGAACTTCGTCGAGTACGCTCAAAATAGTAGATCGGAAGA
+
F,,FFFFFFFF:FFFFFFFFFF:FFFF:FFFFFFFFFFFFF,FF:
@FS10000125:23:BPA73012-1407:1:1101:1840:1000 1:N:0:2
GGCGCCTAACTTCGTCGAGTACGCTCAACAAATTAGATCGGAAGA
+
F,,FFFFFFFFFFFFFFFFFFFFFFFFF,FF,F,FFFFFFF:FFF
@FS10000125:23:BPA73012-1407:1:1101:2040:1000 1:N:0:2
GGGCTTCATCTTCGTCGAGTACGCTCAAGTGTCCAGATCGGAAGA
+
FF:FFFFFFF:,FFFFFFFFFFFFFFFFFFFFFFFFFFFFFF:FF
@FS10000125:23:BPA73012-1407:1:1101:2160:1000 1:N:0:2
GGGGGCCAATTTCGTCGAGTACGCTCAAAGTGTGAGATCGGAAGA
+
F:,FFFFFFFFFFFFFFFFFFFFFFFFFFFFFFFFFFFFFFFFFF
@FS10000125:23:BPA73012-1407:1:1101:2250:1000 1:N:0:2
GTTATCTAACTTCGTCGAGTACGCTCATACGTTGAGATCGGTAGA
+
,,F,F:F::F:,F:FF:,FFFF,FFFF,FF:FF:F,FFF::,,F,
@FS10000125:23:BPA73012-1407:1:1101:2350:1000 1:N:0:2
GATGATGAACTTCGTCGAGTACGCTCAAGGGAGAAGATCGGAAGA
+
,,FFFF,:FFFFF:FFFFFFF::FFFFF::::FFFFFFFFF,FFF
@FS10000125:23:BPA73012-1407:1:1101:2560:1000 1:N:0:2
GGGCTGCAACTTCGTCGAGTACGCTCAAATGGTAAGATCGGAAGA
+
F,,FFFFFFFF,FFFFFFFFFFFFFFF:FFFFFFFFFFFFF:FFF
@FS10000125:23:BPA73012-1407:1:1101:2780:1000 1:N:0:2
GGGGATAAACTTCGTCGAGTACGCTCAAAACCGGAGATCGGAAGA
+
F,,FFFFFFFF:FFFFFFFFFFFFFFFFFFFFFFFFFFFFFFFFF
@FS10000125:23:BPA73012-1407:1:1101:2880:1000 1:N:0:2
GGGTGGGAACTTCGTCGAGTACGCTCAATAACCTAGATCGGAAGA
+
F,,FFFFFFFF:FFFFFFFFFFFFFFF:FFFFFFFFFFFFFFFFF
@FS10000125:23:BPA73012-1407:1:1101:3230:1000 1:N:0:2
GATACTTCGTCGAGTACGCTCAAATGGACAGATCGGAAGAGCACT
+
,,F,FFFFFFFFFFFFFF,FFF:FFFFFFFFFFFFFFFF,F,F,:
@FS10000125:23:BPA73012-1407:1:1101:3540:1000 1:N:0:2
GGGGCCCAACTTCGTCGAGTACGCTCAACCGTTGAGATCGGAAGA
+
FFFFFFFFFF::FFF:FFFFFFFFFFFFFFFFFFFFFFFFFFFFF
@FS10000125:23:BPA73012-1407:1:1101:4720:1000 1:N:0:2
GATGTTGAACTTCGTCGAGTACGCTCAAAAGAAAAGATCGGAAGA
+
:,,:FF,FFFFFFFFFFFFFFFFFFFFFFFFFFFFFFFFFFFFFF
@FS10000125:23:BPA73012-1407:1:1101:5590:1000 1:N:0:2
GTTGACAACTTCGTCGAGTACGCTCAAGTAAAGAGATCGGAAGAG
+
,,F::FFFFFFFF:FFFF:FFFFFFFFFFFFFFFFF,FFF,:F::
@FS10000125:23:BPA73012-1407:1:1101:5840:1000 1:N:0:2
GGGGAGCAACTTCGTCGAGTACGCTCAAATTCAGAGATCGGAAGA
+
FF,FF:FFFF::FFFFFFFFFFFFFFFF:FFFF:FFFFFFFFFFF
@FS10000125:23:BPA73012-1407:1:1101:6550:1000 1:N:0:2
GTTGAAAAACTTCGTCGAGTACGCTCAATACATTAGATCGGAAGA
+
,,F,FFFFFFFFFFFFFFFFFFFFFFFFFFFFFFFFFFFFF::F:
@FS10000125:23:BPA73012-1407:1:1101:6900:1000 1:N:0:2
GGGGTAAAACTTCGTCGAGTACGCTCAACGACCCAGATCGGAAGA
+
FFFFFFFFFFFFFFFFFFFFFFFFFFF:FFFFFFFFFFFFFFFFF
@FS10000125:23:BPA73012-1407:1:1101:6920:1000 1:N:0:2
GGAGTTAAACTTCGTCGAGTACGCTCAATGTCTTAGATCGGAAGA
+
:,,F:FFFFFF:FFFFFFFFFFFFFFF:FFFFFFFFFFFFFFFFF
@FS10000125:23:BPA73012-1407:1:1101:8090:1000 1:N:0:2
GGGCAAGAACTTCGTCGAGTACGCTCAATATCTAAGATCGGAAGA
+
F:,:FFFFFFFFFFFFFFFFFFFFFFFFFFFFFFFFF,FFFFFFF
@FS10000125:23:BPA73012-1407:1:1101:8450:1000 1:N:0:2
GGGAGCCAACTTCGTCGAGTACGCTCAACAATTCAGATCGGAAGA
+
F:,FFFFFFFF:FFFFFFFFFFFFFFFFFFFFFFFFFFFFFFFFF
@FS10000125:23:BPA73012-1407:1:1101:8580:1000 1:N:0:2
GGGGTATATCTTCGTCGAGTACGCTCAAGTGAATAGATCGGAAGA
+
FFFFFFFFFF::FFFFFFFFFFFFFFFFFFFFFFFFFFFFFFFFF
@FS10000125:23:BPA73012-1407:1:1101:9540:1000 1:N:0:2
GGGTCTCAACTTCGTCGAGTACGCTCAAAAAAATAGATCGGAAGA
+
FFFFFFFFFF::FFFFFFFFFFFFFFFFFFFFFFFFFFFFFFFFF
@FS10000125:23:BPA73012-1407:1:1101:10270:1000 1:N:0:2
GGGGGCAAACTTCGTCGAGTACGCTAAACAGTTAAGATCGGAAGA
+
F,,F:FFFFF,,FFFFFFFFFFFFFFFFFFFFFFFFFFFFFFFFF
@FS10000125:23:BPA73012-1407:1:1101:10380:1000 1:N:0:2
GGGGGTAAACTTCGTCGAGTACGCTCAACGTGTCAGATCGGAAGA
+
FF:F:FFFFF::FFFFFFFFFFFFFFFFFFFFFFFFFFFFFFFFF
@FS10000125:23:BPA73012-1407:1:1101:11960:1000 1:N:0:2
GATGATAAACTTCGTCGAGTACGCTCAACAAACCAGATCGGAAGA
+
,,F:,F:FFFFF:FFFFFFFF:,FFFFFF:,:FFFFFFFF,,F:,
@FS10000125:23:BPA73012-1407:1:1101:12190:1000 1:N:0:2
GTTTGCCAACTTCGTCGAGTACGCTCAAGCTAAGAGTTCGAAAGA
+
,,F,,:F:F:FF:FFFF:FFFF,FFFFF::FFFFF,,FFF,,:,,
@FS10000125:23:BPA73012-1407:1:1101:13540:1000 1:N:0:2
GGGGCTGAACTTCGTCGAGTACGCTCAAACGGAAAGATCGGAAGA
+
FFFFFFFFFF::FFFFFFFFFFFFFFF:FFFFFFFFFFFFFFFFF
@FS10000125:23:BPA73012-1407:1:1101:14980:1000 1:N:0:2
GGGGTCAACTTCGTCGAGTACGCTCAATGAAGCAGATCGGAAGAG
+
F:FFFFFFF:,FF:FFFF:FFFFFFF,,FFFFFFFF:FFF,FFF,
@FS10000125:23:BPA73012-1407:1:1101:15720:1000 1:N:0:2
GGGTCAAAACTTCGTCGAGTACGCTCAACCGTGAAGATCGGAAGA
+
:,,FFFFFFF::FFFFFFFFFFFFFFFFF,:FFFF:F:FF:::::
@FS10000125:23:BPA73012-1407:1:1101:16440:1000 1:N:0:2
GGGTACAAATTTCGTCGAGTACGCTCAAATGTGTAGATCGGAAGA
+
FFFFFFFFFFFFFFFFFFFFFFFFFFFFFFFFFFFFFFFFFFFFF
@FS10000125:23:BPA73012-1407:1:1101:16480:1000 1:N:0:2
GGGAACTTCGTCGAGTACGCTCAACAGTGGAGATCGGAAGAGCAC
+
FF::FFFFFF:FF:F:F,FFFF:FFFFFFFFFFFFFFFFF:F,F,
@FS10000125:23:BPA73012-1407:1:1101:1300:1010 1:N:0:2
GGGTGAGGACTTCGTCGAGTACGCTCAAGTAGATAGATCGGAAGA
+
FFFFFFFFFF,,FFFFFFFFFFFFFFFFFFFFFFFFFFFFFFFFF
@FS10000125:23:BPA73012-1407:1:1101:1360:1010 1:N:0:2
GGGGTCGAACTTCGTCGAGTACGCTCAATATCTAAGATCGGAAGA
+
FF:FFFFFFF::FFFFFFFFFFFFFFFFFFFFFFFFFFFFF:FFF
@FS10000125:23:BPA73012-1407:1:1101:1890:1010 1:N:0:2
GGGACTAAACTTCGTCGAGTACGCTCAATCTAAAAGATCGGAAGA
+
FFFF,,FFFFFFFFFFFFFFFFFFFFFF,,,FF,FFFFFFFFFFF
@FS10000125:23:BPA73012-1407:1:1101:2740:1010 1:N:0:2
GGGTGCTAACTTCGTCGAGTACGCTCAAAAAATTAGATCGGAAGA
+
FFFFFFFFFF:,FFFFFFFFFFFFFFF,FFFFFFFFFFFFFFFFF
@FS10000125:23:BPA73012-1407:1:1101:2840:1010 1:N:0:2
GGGGCACAACTTCGTCGAGTACGCTCATATATGCAGTTCGAAAGA
+
FFFF,,FFFFFF::F,,F,,,FF,F:F,:FFF,:F:,FFF,:::F
@FS10000125:23:BPA73012-1407:1:1101:3000:1010 1:N:0:2
GGGGCTGCATCTTCGTCGAGTACGCTCAATTTAGGAGATCGGAAG
+
FF:FFFFFFF:,,FF,FFFFFFFFF,FFFFFFFFFFFFFFFFFFF
@FS10000125:23:BPA73012-1407:1:1101:3390:1010 1:N:0:2
GGGGGTTAACTTCGTCGAGTACGCTCAAATTCCGAGATCGGAAGA
+
FF,FFFFFFF:,FFF:FFFFFFFFFFFFFFFFFFFFFFFFFFFFF
@FS10000125:23:BPA73012-1407:1:1101:3530:1010 1:N:0:2
GGGAGGGAACTTCGTCGAGTACGCTCAAGGATTCAGACCGGAAGA
+
FF:FFFFFFF:,FFFFFFFFFFFFFFFFFFFFFFFFF,FFFFFFF
@FS10000125:23:BPA73012-1407:1:1101:3620:1010 1:N:0:2
GGGGTTAAACTTCGTCGAGTACGCTCAATGCAAAAGATCGGAAGA
+
FFF,,:,FFF::FFFFFFFFFFFFFFFF,FFFF,FFFFFFFFFFF
@FS10000125:23:BPA73012-1407:1:1101:3840:1010 1:N:0:2
GGGGCATAACTTCGTCGAGTACGCTCAAGTCTAGAGATCGGAAGA
+
FFFFFFFFFF::FFFFFFFFFFFFFFFFFFFFFFFFFFFFFFFFF
@FS10000125:23:BPA73012-1407:1:1101:3890:1010 1:N:0:2
GGGATTCATCTTCGTCGAGTACGCTCAAGGTTAGAAGATCGGAAG
+
FF:FFFFFFF:,FFFFFFFFFFFFFFFFFFFFFFFFFFFFFFFFF
@FS10000125:23:BPA73012-1407:1:1101:4430:1010 1:N:0:2
GGGACCAAACTTCGTCGAGTACGCTCAACTTTATAGATCGGAAGA
+
F,,:FFFFFF:F:FFFFFFFFFFFFFFFFFFFFFFFFFFFFFFFF
@FS10000125:23:BPA73012-1407:1:1101:4580:1010 1:N:0:2
GGGGCCAAACTTCGTCGAGTACGCTCAATAAACGAGATCGGAAGA
+
FFFFFFFFFF:,FFFFFFFFFFFFFFF:FFFFFFFFFFFFFFFFF
@FS10000125:23:BPA73012-1407:1:1101:4880:1010 1:N:0:2
GGGCAACAACTTCGTCGAGTACGCTCAAAATTAATGATCGGAAGA
+
FFFFF::,F:::,:::,F:FF,:FF:,FF,F,F,,:F:F:FFFFF
@FS10000125:23:BPA73012-1407:1:1101:5250:1010 1:N:0:2
GGGGATTAACTTCGTCGAGTACACTCAAATAATGAGATCGGAAGA
+
FF,FFF,FF:F::FF::FFFF:,FFF:FFF,FF:FFF,FFFFFFF
@FS10000125:23:BPA73012-1407:1:1101:5400:1010 1:N:0:2
GGGGATAAACTTCGTCGAGTACGCTCAAGAAAGTAGATCGGAAGA
+
FF:FFF:FFFFFFFFFFFFFFFFFFFFF:F,:FFFFFFFFFFFFF
@FS10000125:23:BPA73012-1407:1:1101:5910:1010 1:N:0:2
GGATAGAAACTTCGTCGAGTACGCTCAACAAATAAGATCGGAAGA
+
F,,,FFFFFFFFFFFFFFFFFFFFFFFFFFFFFFFFFFFFFFFFF
@FS10000125:23:BPA73012-1407:1:1101:6420:1010 1:N:0:2
GGGTCCAAACTTCGTCGAGTACGCTCAACATTCCAGATCGGAAGA
+
FFFFFFFFFFFFFFFFFFFFFFFFFFFFFFFFFFFFF:FFFFFFF
@FS10000125:23:BPA73012-1407:1:1101:7600:1010 1:N:0:2
GGGGTCCAACTTCGTCGAGTACGCTCAACATACAAGATCGGAAGA
+
FFFFFFFFFF::FFFFFFFFFFFFFFFFFFFFFFFFF:FFFFFFF
@FS10000125:23:BPA73012-1407:1:1101:7940:1010 1:N:0:2
GGGGGGAAACTTCGTCGAGTACGCTCAAGTAGGTAGATCGGAAGA
+
FFFFFFFFFF::FFFFFFFFFFFFFFFFFFFFFFFFFFFFFFFFF
@FS10000125:23:BPA73012-1407:1:1101:7970:1010 1:N:0:2
GGGAAGGAACTTCGTCGAGTACGCTCAATCGCCAAGATCGGAAGA
+
FFFFF,FFFFFFFFFFFFFFFFFFFFFFFFFFFF:FFFFFFFFFF
@FS10000125:23:BPA73012-1407:1:1101:8430:1010 1:N:0:2
GATGCCTAACTTCGTCGAGTACGCTCAATCTCGTAGATCGGAAGA
+
:,,:FFFFFFFFFFFFFFFFFFFFFFFFFFFFFFFFFFFFFFFFF
@FS10000125:23:BPA73012-1407:1:1101:9650:1010 1:N:0:2
GGGGGTTAACTTCGTCGAGTACGCTCAATTCTTCAGATCGGAAGA
+
F::F:FFFFF,,FFFFFFFFFFFFFFF,FFFFFFFFFFFFFFFFF
@FS10000125:23:BPA73012-1407:1:1101:10010:1010 1:N:0:2
GGGTGGGAACTTCGTCGAGTACGCTCAAAATATGAGATCGGAAGA
+
FFFFFFFFFF:,FFFFFFFFFFFFFFFFFFFFFFFFFFFFFFFFF
@FS10000125:23:BPA73012-1407:1:1101:10180:1010 1:N:0:2
GGGTCAAAACTTCGTCGAGTACGCTCAATCTAATAGATCGGAAGA
+
FFFFFFFFFF,,FFFFFFFFFFFFFFF,FFFFFFFFFFFFFFFFF
@FS10000125:23:BPA73012-1407:1:1101:10530:1010 1:N:0:2
GGGATCTAACTTCGTCGAGTACGCTCAAAATATAAGATCGGAAGA
+
F:,FFFFFFF,,FFFFFFFFFFFFFFF,FFFFFFFFFFFFFF:FF
@FS10000125:23:BPA73012-1407:1:1101:10660:1010 1:N:0:2
GGGGAAAACTTCGTCGAGTACGCTCAAAGGACTAGATCGGAAGAG
+
FFFFFFFFFF:FF:FFFF:FFFFFFFFFFFFFFFFF::FF:FFFF
@FS10000125:23:BPA73012-1407:1:1101:10890:1010 1:N:0:2
GGGTGTGAACTTCGTCGAGTACGCTCAAAAAGAAAGATCGGAAGA
+
F,:FFFFFFF,,FFFFFFFFFFFFFFF:FFFFFFFFFFFFFFFFF
@FS10000125:23:BPA73012-1407:1:1101:10900:1010 1:N:0:2
GGGGGATAATTTCGTCGAGTACGCTCAATGCGGTAGATCGGAAGA
+
FF,F,FFFFF,:FF::FFF:FF:FFFFFF:FFFFF:F,FFF,:,:
@FS10000125:23:BPA73012-1407:1:1101:10980:1010 1:N:0:2
GGGAAACAACTTCGTCGAGTACGCTCAAATTTTGAGATCGGAAGA
+
FFFFFFFFFFFFFFFFFFFFFFFFFFFFFFFFFFFFFFFFFFFFF
@FS10000125:23:BPA73012-1407:1:1101:11030:1010 1:N:0:2
GTTGATTAACTTCGTCGAGTACGCTCAAGTTGTTAGATCGGAAGA
+
,,F,FFFFFFF:FFFFFFFFFF,FFFFFFFFFFFFFFFFFF,FF,
@FS10000125:23:BPA73012-1407:1:1101:11090:1010 1:N:0:2
GGGGCCTAACTTCGTCGAGTACGCTCAAGCAGGTAGATCGGAAGA
+
FFFFF::FFF::FFFFFFFFFFFFFFFF,,,FF,FFFFFFFFFFF
@FS10000125:23:BPA73012-1407:1:1101:11940:1010 1:N:0:2
GGGGAGCAACTTCGTCGAGTACGCTCAATTGCTTAGATCGGAAGA
+
FFFFFFFFFF,,FFFFFFFFFFFFFFF,FFFFFFFFFFFFFFFFF
@FS10000125:23:BPA73012-1407:1:1101:12580:1010 1:N:0:2
GGGATTCAACTTCGTCGAGTACGCTCAACTGTTCAGATCGGAAGA
+
FFF,F,FFFF,,FFFFFFFFFFFFFFFF,F,,,,FFFFFFFFFFF
@FS10000125:23:BPA73012-1407:1:1101:12920:1010 1:N:0:2
GGGCGCCAAACTTCGTCGAGTACGCTCAATTAAAAAGATCGGAAG
+
FF::FFFFFF:,,FF:FFFFFFFFF,FFFFFFFFFFFFFFFFFFF
@FS10000125:23:BPA73012-1407:1:1101:13340:1010 1:N:0:2
GGGGCGCACCTTCGTCGAGTACGCTCAATTGTGGAGATCGGAAGA
+
FFFFFFFFFF,,FFFFFFFFFF:FFFF,FFFFFFFFF,FFFFFFF
@FS10000125:23:BPA73012-1407:1:1101:13450:1010 1:N:0:2
GGGGTGCAACTTCGTCGAGTACGCTCAAAATTTCAGATCGGAAGA
+
F,,FFFFFFF,,FFFFFFFFFFFFFFF:FFFFFFFFFFFFFFFFF
@FS10000125:23:BPA73012-1407:1:1101:13590:1010 1:N:0:2
GATTGTCAACTTCGTCGAGTACGCTCAACCGATCAGATCGGAAGA
+
,,F,,FFFFFFFFFFFF:FFFFFFFFFFF:FFFFFFFFFFF:FF:
@FS10000125:23:BPA73012-1407:1:1101:13720:1010 1:N:0:2
GGGAGGGAACTTCGTCGAGTACGCTCAATGATTTAGATCGGAAGA
+
FF,:FFFFFF,,FFFFFFFFFFFFFFF,FFFFFFFF:FFFF::FF
@FS10000125:23:BPA73012-1407:1:1101:14450:1010 1:N:0:2
GGGGGTTAACTTCGTCGAGTACGCTCAAGTACAGAGATCGGAAGA
+
FFFFFFFFFF:,FFFFFFFFFFFFFFFFFFFFFFFFF,FFFFFFF
@FS10000125:23:BPA73012-1407:1:1101:14460:1010 1:N:0:2
GGGGGGGAACTTCGTCGAGTACGCTCAATGGTCAAGATCGGAAGA
+
FFFF,:FFFF::FFFFFFFFFFFFFFFFFFFFFFFFFFFFFFFFF
@FS10000125:23:BPA73012-1407:1:1101:15100:1010 1:N:0:2
GGGAGGGAACTTCGTCGAGTACGCTCAAAATAAAAGATCGGAAGA
+
FFFF:FFFFF::FFFFFFFFFFFFFFFFFFFFFFFFFFFFFFFFF
@FS10000125:23:BPA73012-1407:1:1101:15260:1010 1:N:0:2
GGGGCATAATTTCGTCGAGTACGCTCAATGGACCAGATCGGAAGA
+
FFFFFFFFFF:FFFFFFFFFFFFFFFF:FFFFFFFFFFFFFFFFF
@FS10000125:23:BPA73012-1407:1:1101:15480:1010 1:N:0:2
GGGGGTAAACTTCGTCGAGTACGCTCAATAGTCAAGATCGGAAGA
+
F,,FFFFFFF,,FFFFFFFFFFFFFFF:FFFFFFFFFFFFFFFFF
@FS10000125:23:BPA73012-1407:1:1101:15540:1010 1:N:0:2
GGGGGCAACCTTCGTCGAGTACGCTCAAGTTCCTAGATCGGAAGA
+
FFFFFFFFFF,,:FFFFFFFFFFFFFFFFFFFFFFFF,FFF:FFF
@FS10000125:23:BPA73012-1407:1:1101:15970:1010 1:N:0:2
GGGGGCTAACTTCGTCGAGTACGCTCAAACTTAAAGATCGGAAGA
+
FFFFFFFFFF,,FFFFFFFFFFFFFFF:FFFFFFFFFFFFFFFFF
@FS10000125:23:BPA73012-1407:1:1101:16100:1010 1:N:0:2
GGGAGCCCAACTTCGTCGAGTACGCTCAATGGTCGAGATCGGAAG
+
FFF:FFFFFFF,,FF:FFFFFFFFF,FFFFFFFFFFFFFFFFFFF
@FS10000125:23:BPA73012-1407:1:1101:16340:1010 1:N:0:2
GGGTGGAAACTTCGTCGAGTACGCTCAAATTTCTAGATCGGAAGA
+
FFFFFFFFFF::FFFFFFFFFFFFFFFFFFFFFFFFFFFFFFFFF
@FS10000125:23:BPA73012-1407:1:1101:1490:1020 1:N:0:2
GGGTCGCAACTTCGTCGAGTACGCTCAACACCCGAGATCGGAAGA
+
FF:FFFFFFFFFFFFFFFFFFFFFFFFFFFFFFFFFFFFFF,:FF
@FS10000125:23:BPA73012-1407:1:1101:1650:1020 1:N:0:2
GGGTGAAACTTCGTCGAGTACGCTCAAAATAGAAGATCGGAAGAG
+
FFFFFFFFFF:FF:FFFF:FFFFFFF:,FFFFFFFF,FFF:FFFF
@FS10000125:23:BPA73012-1407:1:1101:1760:1020 1:N:0:2
GGGTTGAAACTTCGTCGAGTACGCTCAACTTTGGAGATCGGAAGA
+
FFFFFFFFFF:FFFFFFFFFFFFFFFFFFFFFFFFFFFFFFFFFF
@FS10000125:23:BPA73012-1407:1:1101:1780:1020 1:N:0:2
GGGGGTTATCTTCGTCGAGTACGCTCAATGGGTGAGATCGGAAGA
+
FFFFF,:FFF:,FFFFFFFFFFFFFFF:FFFFFFFFFFFFFFFFF
@FS10000125:23:BPA73012-1407:1:1101:2520:1020 1:N:0:2
GGGTGACAACTTCGTCGAGTACGCTCAAGAGCTCAGATCGGAAGA
+
F,,FFFFFFF,,FFFFFFFFFFFFFFFFFFFFFFFFFFFFFFFFF
@FS10000125:23:BPA73012-1407:1:1101:2660:1020 1:N:0:2
GGGCAAAAACTTCGTCGGGTACGCTCAAAAGGTGAGATCGGAAGA
+
FFF:FF,FFFFFFFFFFFFFFFFFFFFFF::FFFFFFFFFFFFFF
@FS10000125:23:BPA73012-1407:1:1101:3510:1020 1:N:0:2
GATGAACTTCGTCGAGTACGCTCAATGTCATAGATCGGAAGAGCT
+
:,:FFFFFFFF:FFFFFF,,FFF,FFF,FFFFFFF,FFFFF:F,,
@FS10000125:23:BPA73012-1407:1:1101:3740:1020 1:N:0:2
GGGGAACTTCGTCGAGTACGCTCAAAAAACCAGATCGGAAGAGCA
+
FFFFFFFFFFF,:FFFFF,,FFFFFFF:FFFFFFF,FFFFFFF,F
@FS10000125:23:BPA73012-1407:1:1101:3860:1020 1:N:0:2
GGGGTGGAACTTCGTCGAGTACGCTCAATGGGTTAGATCGGAAGA
+
FFFFFFFFFF::FFFFFFFFFFFFFFF,FFFFFFFFFFFFFFFFF
@FS10000125:23:BPA73012-1407:1:1101:3930:1020 1:N:0:2
GGGGGTCCAACTTCGTCGAGTACGCTCAACCGTTAAGATCGGAAG
+
FF:FFFFFFF:,:FF:FFFFFFFFF,FFFFFFFFFFFFFFFFFFF
@FS10000125:23:BPA73012-1407:1:1101:4140:1020 1:N:0:2
GGGGTAGAACTTCGTCGAGTACGCTCAAAGGGACAGATCGGAAGA
+
FFFFFFFFFF:,FFF:FFFFFFFFFFF,FFFFFFFFFFFFFFFFF
@FS10000125:23:BPA73012-1407:1:1101:4680:1020 1:N:0:2
GGGGGCAACCTTCGTCGAGTACGCTCAAGGTCCCAGATCGGAAGA
+
FFFFFFFFFF,,FFFFFFFFFFFFFFFFFFFFFFFFFFFFFFFFF
@FS10000125:23:BPA73012-1407:1:1101:4790:1020 1:N:0:2
GATGTGGAACTTCGTCGAGTACGCTCAAATAGACAGATCGGAAGA
+
,,FFFFFFFFFFFFFFFFFFFFFFFFFFFFFFFFFFFFFFF:FF:
@FS10000125:23:BPA73012-1407:1:1101:5140:1020 1:N:0:2
GGGCTTTAACTTCGTCGAGTACGCTCAAGATACCAGATCGGAAGA
+
FFFFFFFFFF,,:FF:FFFFFFFFFFFFFFFFFFFFFFFFFF:FF
@FS10000125:23:BPA73012-1407:1:1101:5860:1020 1:N:0:2
GGGAGGAAACTTCGTCGAGTACGCTCAACATGAGAGATCGGAAGA
+
F,,FFFFFFF,FFFF:FFFFFFFFFFFFFFFFFFFFF,FFFFFFF
@FS10000125:23:BPA73012-1407:1:1101:6170:1020 1:N:0:2
GGGCAACAACTTCGTCGAGTACGCTCAATGAAAAAGATCGGAAGA
+
FFFFFFFFFF:,FFFFFFFFFFFFFFF:FFFFFFFFFFFFFFFFF
@FS10000125:23:BPA73012-1407:1:1101:6280:1020 1:N:0:2
GGGACCAAACTTCGTCGAGTACGCTCAAAGTTTCAGATCGGAAGA
+
FFFFFFFFFF:,FFFFFFFFFFFFFFFFFFFFFFFFFFFFFFFFF
@FS10000125:23:BPA73012-1407:1:1101:6610:1020 1:N:0:2
GGGGAAAAACTTCGTCGAGTACGCTCAACATTGCAGATCGGAAGA
+
FFFFFFFFFFFFFFFFFFFFFFFFFFFFFFFFFFFFFFFFFFFFF
@FS10000125:23:BPA73012-1407:1:1101:7100:1020 1:N:0:2
GGGGTATAACTTCGTCGAGTACGCTCAATACAGTAGATCGGAAGA
+
FFFFFFFFFF:,FFFFFFFFFFFFFFF,FFFFFFFFFFFFFFFFF
@FS10000125:23:BPA73012-1407:1:1101:7160:1020 1:N:0:2
GGGGGCCAACTTCGTCGAGTACGCTCAAAAACGTAGATCGGAAGA
+
FF:FFFFFFF:,FFFFFFFFFFFFFFF:FFFFFFFFFFFFFFFFF
@FS10000125:23:BPA73012-1407:1:1101:7240:1020 1:N:0:2
GGGGATAAACTTCGTCGAGTACGCTCAACACAAGAGATCGGAAGA
+
FFFFFFFFFF::FFFFFFFFFFFFFFFFFFFFFFFFFFFFFFFFF
@FS10000125:23:BPA73012-1407:1:1101:7310:1020 1:N:0:2
GGGGGGTAACTTCGTCGAGTACGCTCAACCAGAAAGATCGGAAGA
+
F,,F:FFFFF::FFFFFFFFFFFFFFFFFFFFFFFFFFFFFFFFF
@FS10000125:23:BPA73012-1407:1:1101:7620:1020 1:N:0:2
GGGGGTTAACTTCGTCGAGTACGCTCAAATGTTAAGATCGGAAGA
+
FFFFFFFFFF:,FFFFFFFFFFFFFFF:FFFFFFFFFFFFFFFFF
@FS10000125:23:BPA73012-1407:1:1101:8460:1020 1:N:0:2
GGGGCCAAACTTCGTCGAGTACGCTCAAACGTTTAGATCGGAAGA
+
FFFFFFFFFF::FFFFFFFFFFFFFFF:FFFFFFFFFFFFFFFFF
@FS10000125:23:BPA73012-1407:1:1101:8610:1020 1:N:0:2
GGGTAACAACTTCGTCGAGTACGCTCAATCACTAAGATCGGAAGA
+
F:,:FFFFFF::FFFFFFFFFFFFFFF:FFFFFFFFFFFFFFFFF
@FS10000125:23:BPA73012-1407:1:1101:8840:1020 1:N:0:2
GGGCGCTAACTTCGTCGAGTACGCTCAAGCCTATAGATCGGAAGA
+
F:::FFFFFF:,FFFFFFFFFFFFFFFFFFFFFFFFFFFFFFFFF
@FS10000125:23:BPA73012-1407:1:1101:9390:1020 1:N:0:2
GGGCAAAAACTTCGTCGAGTACGCTCAACTTAACTGATCGGAAGA
+
FFF:FFFFFF:FFF:FFFFFFFFFFFFF:,F,,:,FFFFFFFFFF
@FS10000125:23:BPA73012-1407:1:1101:9650:1020 1:N:0:2
GTCGGAGATCTTCGTCGAGTACGCTCAATCAGAAAGATCGGAAGA
+
:,,F,FFFFF,,FFFFF,FFFF,FFFF:FFFF:F,F:FFF,FF,F
@FS10000125:23:BPA73012-1407:1:1101:10520:1020 1:N:0:2
GGGAAGAAACTTCGTCGAGTACGCTCAAGTGGTTAGATCGGAAGA
+
:F,FFFFF:F,,FFFFFFFFFF:FFFF:FFFFFFF:F,FF:F:F:
@FS10000125:23:BPA73012-1407:1:1101:10910:1020 1:N:0:2
GGGTGCCAACTTCGTCGAGTACGCTCAATTCGGAAGATCGGAAGA
+
F,,FFFFFFF,,:FFFFFFFFF:FFFF,FFFFFFFFFFFFFFF:F
@FS10000125:23:BPA73012-1407:1:1101:11230:1020 1:N:0:2
GGGGCGAAACTTCGTCGAGTACGCTCAATACATGAGATCGGAAGA
+
F,,FFFFFFF:,FFFFFFFFFFFFFFF:FFFFFFFFFFFFFFFFF
@FS10000125:23:BPA73012-1407:1:1101:11640:1020 1:N:0:2
GGGAAGGAACTTCGTCGAGTACGCTCAATAATTGAGATCGGAAGA
+
FFFFFFFFFF,,FFFFFFFFFFFFFFF,FFFFFFFFFFFFFF:FF
@FS10000125:23:BPA73012-1407:1:1101:11670:1020 1:N:0:2
GGTGGCTAACCTCGTCGAGTACGCTCAAGACGCCAGATCGGAAGA
+
,,,:,FFFFFF:FFFFFFFFFF:FFFFFFFFFFFFFFFFF:,:::
@FS10000125:23:BPA73012-1407:1:1101:12390:1020 1:N:0:2
GATGTAGAACTTCGTCGAGTACGCTCAAGTGGACAGATCGGAAGA
+
,,F:FFFFFFFFFFFFFFFFFFFFFFFFFFFFFFFFFFFFF::F:
@FS10000125:23:BPA73012-1407:1:1101:13920:1020 1:N:0:2
GGAGCTAAACTTCGTCGAGTACGCTCAATTGTGAAGATCGGAAGA
+
F,,FFFFFFF::FFFFFFFFFF:FFFF:FFFFFFFFFFFF::FF:
@FS10000125:23:BPA73012-1407:1:1101:14020:1020 1:N:0:2
GGGGGATCTTCGTCGAGTACGCTCAATTCCCAAGATCGGAAGAGC
+
FFFF,F:FF,FF,FFFF:FFF:FFFFF:F:FFFFFFFFFFFF,F:
@FS10000125:23:BPA73012-1407:1:1101:14250:1020 1:N:0:2
GGGAGCCAACTTCGTCGAGTACGCTCAAATGTAAAGATCGGAAGA
+
FFF:FFFFFF,:FFFFFFFFFFFFFFFFFFFFFFFFFFFFFFFFF
@FS10000125:23:BPA73012-1407:1:1101:15250:1020 1:N:0:2
GGGTCTCAACTTCGTCGTACGCTCAAAAGGTCAGATCGGAAGAGC
+
FFFFFFFFFF,:FFFFF,FFFF,FFF:FFFFFFFF:,FFF:FFF,
@FS10000125:23:BPA73012-1407:1:1101:15320:1020 1:N:0:2
GGGGGAAAACTTCGTCGAGTACGCTCAAGATAGTAGATCGGAAGA
+
FFFF,FFFFF::FFFFFF:FFFFFFFFFFF:FFFFFF,FFFFFFF
@FS10000125:23:BPA73012-1407:1:1101:15430:1020 1:N:0:2
GATGGGGAACTTCGTCGAGTACGCTCAAGTAGTAAGATCGGAAGA
+
,,::,:FFFFFFF:FFF,,FFF,FFFF,FFFFFFF::FFF,,:,,
@FS10000125:23:BPA73012-1407:1:1101:15490:1020 1:N:0:2
GGGGAGCAACTTCGTCGAGTACGCTCAATGGTCCAGATCGGAAGA
+
FFFFFFFF,F:,,FF::F,,:FFFFFF,FFFFFFFF:FFF,F:FF
@FS10000125:23:BPA73012-1407:1:1101:15900:1020 1:N:0:2
GGGGTGTAACTTCGTCGAGTACGCTCAAGTATGGAGATCGGAAGA
+
FFFFFFFFFF,,FFFFFFFFFFFFFFFFFFFFFFFFFFFFF:FFF
@FS10000125:23:BPA73012-1407:1:1101:15980:1020 1:N:0:2
GGGGAACAACTTCGTCGAGTACGCTCAACAAACAAGATCGGAAGA
+
FFFF,::FFF:FFFFFFFFFFFFFFFFFFF:,:FFFFFFFFFFFF
@FS10000125:23:BPA73012-1407:1:1101:16160:1020 1:N:0:2
GGGGATAACTTCGTCGAGTACGCTCAAAAGGATAGATCGGAAGAG
+
F:,FFFFFF:,FF:FFFF:FFFFFFF,:FFFFFFFF:FFF:FFFF
@FS10000125:23:BPA73012-1407:1:1101:1050:1030 1:N:0:2
GGGTTACGTTTTCCTTATATATCCTTTTTTTCTTTTATCCAAAGA
+
FF:F,FF,,::FF,FF:FF:FF:F,F:F,,F:FF:FF:F,F,,,,
@FS10000125:23:BPA73012-1407:1:1101:1130:1030 1:N:0:2
GGGGTTAAACTTCGTCGAGTACGCTCAATCACATAGATCGGAAGA
+
F,FFFFFFFFFFF:FFFFFFFF,FFFF:F::FFFFF,FFF,:,FF
@FS10000125:23:BPA73012-1407:1:1101:1140:1030 1:N:0:2
GGGCATGAACTTCGTCGAGTACGCTCAAAGTCAGAGATCGGAAGA
+
FFFFFFFFFFF:FFFFFFFFFFFFFFFFFFFFFFFFFFFFFFFFF
@FS10000125:23:BPA73012-1407:1:1101:1160:1030 1:N:0:2
GGGACCTAACTTCGTCGAGTACGCTCAAGTGGACAGATCGGAAGA
+
FF:FFFFFFFF:FFFFFFFFFFFFFFFFFFFFFFFFFFFFF:FFF
@FS10000125:23:BPA73012-1407:1:1101:1560:1030 1:N:0:2
GGGGCTGCAACTTCGTCGAGTACGCTCAATAGATAAGATCGGAAG
+
F,,FFFFFFFF::FF:FFFFFFFFF:FFFFFFFFFFFFFFF,FFF
@FS10000125:23:BPA73012-1407:1:1101:1880:1030 1:N:0:2
GGGGGGTAACTTCGTCGAGTACGCTCAAGAGGGGAGATCGGAAGA
+
FFFFFFFFFFF:FFFFFFFFFFFFFFFFFFFFFFFFFFFFFFFFF
@FS10000125:23:BPA73012-1407:1:1101:2040:1030 1:N:0:2
GGGGTTCAACTTCGTCGAGTACGCTCAATATTCAAGATCGGAAGA
+
FFFFFFFFFF:,FFFFFFFFFFFFFFF:FFFFFFFFFFFFFFFFF
@FS10000125:23:BPA73012-1407:1:1101:2210:1030 1:N:0:2
GGGGCAAAACTTCGTCGAGTACGCTCAATAAGATAGATCGGAAGA
+
FF:FFFFFFFF:FFFFFFFFFFFFFFFFFFFFFFFFF,FFFFFFF
@FS10000125:23:BPA73012-1407:1:1101:2420:1030 1:N:0:2
GGGAGATCGGAAGAGCACACGTCTGAACTCCAGTCACTTGCGAGA
+
FFFFFFFFFFF,F,FFF,FFFFFFFFF:FFFFFFFF,:FF,F:FF
@FS10000125:23:BPA73012-1407:1:1101:2900:1030 1:N:0:2
GGGGCTCAACTTCGTCGAGTACGCTCAAGTCTATAGATCGGAAGA
+
FF:FFFFFFF::FFFFFFFFFFFFFFFFFFFFFFFFFFFFFFFFF
@FS10000125:23:BPA73012-1407:1:1101:3560:1030 1:N:0:2
GGGGCCAAACTTCGTCGAGTACGCTCAACTCCGAAGATCGGAAGA
+
FFFFFFFFFF::FFFFFFFFFFFFFFFFFFFFFFFFFFFFFFFFF
@FS10000125:23:BPA73012-1407:1:1101:3840:1030 1:N:0:2
GGGGTTGAACTTCGTCGAGTACGCTCAAATGGTGAGATCGGAAGA
+
FFFFFFFFFF::FFFFFFFFFFFFFFF:FFFFFFFFFFFFFFFFF
@FS10000125:23:BPA73012-1407:1:1101:4130:1030 1:N:0:2
GGGGACAAACTTCGTCGAGTACGCTCAAGCTATAAGATCGGAAGA
+
F:,FFFFFFF:,FFFFFFFFFFFFFFFFFFFFFFFFFFFFFFFFF
@FS10000125:23:BPA73012-1407:1:1101:4210:1030 1:N:0:2
GGGGTATAACTTCGTCGAGTACGCTCAACATCCAAGATCGGAAGA
+
FFFFFFFFFF:F:FFFFFFFFFFFFFFFFFFFFFFFFFFFFFFFF
@FS10000125:23:BPA73012-1407:1:1101:4500:1030 1:N:0:2
GGGCAGAAACTTCGTCGAGTACGCTCAAAGTCAAAGATCGGAAGA
+
FFF:FFFFFF::FFFFFFFFFFFFFFF:FFFFFFFFFFFFFFFFF
@FS10000125:23:BPA73012-1407:1:1101:4930:1030 1:N:0:2
GGGGGATAACTTCGTCGAGTACGCTCAATGGTAAAGATCGGAAGA
+
FF,FFFFFFF,,FFFFFFFFFFFFFFF,FFFFFFFFFFFFFFFFF
@FS10000125:23:BPA73012-1407:1:1101:4950:1030 1:N:0:2
GTTGGGGAACTTCGTCGAGTACGCTCAACAAGAGAGATCGGAAGA
+
,,F:,,::FFFFFFFFF:FFFFFFFFFFFFFFFFFFFFFFF::F:
@FS10000125:23:BPA73012-1407:1:1101:5360:1030 1:N:0:2
GGGGGATAGCTTCGTCGAGTACGCTCAAGCGTATAGATCGGAAGA
+
FF:FFFFFFF,,FFFFF:FFFFFFFFFFFFFFFFFFFFFFFFFFF
@FS10000125:23:BPA73012-1407:1:1101:5640:1030 1:N:0:2
GGGCCTTAACTTCGTCGAGTACGCTCAAAGTTTCAGATCGGAAGA
+
FF:FFFFFFF:,FFFFFFFFFFFFFFFFFFFFFFFFFFFFFFFFF
@FS10000125:23:BPA73012-1407:1:1101:6580:1030 1:N:0:2
GGGGTGCAACTTCGTCGAGTACGCTCAATAGTACAGATCGGAAGA
+
FFFFFFFFFF:,FFFFFFFFFFFFFFF,FFFFFFFFFFFFFFFFF
@FS10000125:23:BPA73012-1407:1:1101:7780:1030 1:N:0:2
GGGGAAAAACTTCGTCGAGTACGCTCAACTCAAAAGATCGGAAGA
+
FFFFFFFFFFFFFFFFFFFFFFFFFFFFFFFFFFFFFFFFFFFFF
@FS10000125:23:BPA73012-1407:1:1101:7940:1030 1:N:0:2
GGGGAACAACTTCGTCGAGTACGCTCAACCCAAGAGATCGGAAGA
+
FFFFFFFFFFFFFFFFFFFFFFFFFFFFFFFFFFFFF:FFFFFFF
@FS10000125:23:BPA73012-1407:1:1101:8080:1030 1:N:0:2
GGGTGAAAACTTCGTCGAGTACGCTCAAATCTCCAGATCGGAAGA
+
FFFFFFFFFFFFFFFFFFFFFFFFFFFFFFFFFFFFFFFFFFFFF
@FS10000125:23:BPA73012-1407:1:1101:8910:1030 1:N:0:2
GGGTGGGAACTTCGTCGAGTACGCTCAAATCACTAGATCGGAAGA
+
F,,:FFFFFF::FFFFFFFFFFFFFFFFFFFFFFFFFFFFFFFFF
@FS10000125:23:BPA73012-1407:1:1101:9070:1030 1:N:0:2
GGGCACTAACTTCGTCGAGTACGCTCAACAAATAAGATCGGAAGA
+
F:,,FFFFFF::FFFFFFFFFFFFFFFFFFFFFFFFFFFFFFFFF
@FS10000125:23:BPA73012-1407:1:1101:9700:1030 1:N:0:2
GGGGGAAAACTTCGTCGAGTACGCTCAAAGCCTAAGATCGGAAGA
+
FFFFFFFFFF::FFFFFFFFFFFFFFF:FFFFFFFFFFFFFFFFF
@FS10000125:23:BPA73012-1407:1:1101:9970:1030 1:N:0:2
GGGTGGCAACTTCGTCGAGTACGCTCAAAGTTTAAGATCGGAAGA
+
FFF:FFFFFF::FFFFFFFFFFFFFFF:FFFFFFFFFFFFFFFFF
@FS10000125:23:BPA73012-1407:1:1101:10290:1030 1:N:0:2
GGGCAATAACTTCGTCGAGTACGCTCAAATGAGTAGATCGGAAGA
+
FFF:FFFFFF::FFFFFFFFFFFFFFF:FFFFFFFFFFFFFFFFF
@FS10000125:23:BPA73012-1407:1:1101:11160:1030 1:N:0:2
GGGTCTCAACTTCGTCGAGTACGCTCAATTAGATAGATCGGAAGA
+
FFFFFFFFFF::FFFFFFFFFFFFFFF:FFFFFFFFF,FFFFFFF
@FS10000125:23:BPA73012-1407:1:1101:11520:1030 1:N:0:2
GGGCTTTAACTTCGTCGAGTACGCTCAACTGAGTAGATCGGAAGA
+
F:,:FFFFFF,,FFFFFFFFFFFFFFFFFFFFFFFFFFFFFFFFF
@FS10000125:23:BPA73012-1407:1:1101:11580:1030 1:N:0:2
GGGGTCAAACTTCGTCGAGTACGCTCAAGGATTAAGATCGGAGGA
+
FFFFFFFFFF,,FFFFFFFFFFFFFFFFFFFFFFFFFFFFFF:FF
@FS10000125:23:BPA73012-1407:1:1101:12520:1030 1:N:0:2
GGGTGATAACTTCGTCGAGTACGCTCAAGATAGAAGATCGGAAGA
+
F:,:FFFFFF,:FFFFFFFFFFFFFFFFFFFFFFFFFFFFFFFFF
@FS10000125:23:BPA73012-1407:1:1101:13080:1030 1:N:0:2
GGGGTCTAACTTCGTCGAGTACGCTCAACTGAGAAGATCGGAAGA
+
:,,FFFFFFF::FFFFFFFFFFFFFFFFFFFFFFFFFFFFFFFFF
@FS10000125:23:BPA73012-1407:1:1101:13600:1030 1:N:0:2
GGGGGTAAACTTCGTCGAGTACGCTCAAATTCAAAGATCGGAAGA
+
FFFFFFFFFF:,FFFFFFFFFFFFFFF,FFFFFFFFFFFFFFFFF
@FS10000125:23:BPA73012-1407:1:1101:13870:1030 1:N:0:2
GGGGCCGAACTTCGTCGAGTACGCTCAATTGCAAAGATCGGAAGA
+
F:,FFFFFFF,:FFFFFFFFFF:FFFF:FFFFFFFFFFFFF:FF:
@FS10000125:23:BPA73012-1407:1:1101:14670:1030 1:N:0:2
GATGAGCATCTTCGTCGAGTACGCTCAAGCGATGAGATCGGAAGA
+
F,,,F,FFFFFFF:FFFFFFFF:FFFF:FFFFFFFFFFFF::FF:
@FS10000125:23:BPA73012-1407:1:1101:14700:1030 1:N:0:2
GGGGTGCAACTTCGTCGAGTACGCTCAAAATCAGAGATCGGAAGA
+
FFFFFFFFFF::FFFFFFFFFFFFFFFFFFFFFFFFFFFFFFFFF
@FS10000125:23:BPA73012-1407:1:1101:14850:1030 1:N:0:2
GGGGCCCAACCTCGACGAGTACGCTCAACGAAATAGATCGGAAGA
+
FFFFFFFFFFFF:FFFFFFFFFFFFFFFFFFFFFFFFFFFFF:FF
@FS10000125:23:BPA73012-1407:1:1101:15020:1030 1:N:0:2
GGGCGAGAACTTCGTCGAGTACGCTCAACTAGGGAGATCGGAAGA
+
FFFFFFFFFF::FFFFFFFFFFFFFFFFFFFFFFFFF,FFFFFFF
@FS10000125:23:BPA73012-1407:1:1101:15410:1030 1:N:0:2
GGGGGGAACTTCGTCGAGTACGCTCAAGATAAGAGATCGGAAGAG
+
FFF,,FFFF:,FF,FFFFFFF:FFFFFF:FFF,FFFF,FFFFFFF
@FS10000125:23:BPA73012-1407:1:1101:16020:1030 1:N:0:2
GGGAGCCAACTTCGTCGAGTACGCTCAATGATGAAGATCGGAAGA
+
FFFFFFFFFF,,FFFFFFFFFFFFFFF:FFFFFFFFFFFFFFFFF
@FS10000125:23:BPA73012-1407:1:1101:16130:1030 1:N:0:2
GATTGACAACTTCGTCGAGTACGCTCAACAGATGAGATCGGAAGA
+
,,F,,,:FFFFFFFFF:FFFFF:FFFFFFF:FF:F:FFFFF:FF,
@FS10000125:23:BPA73012-1407:1:1101:1190:1040 1:N:0:2
GGGGCGCAACTTCGTCGAGTACGCTCAAGTATATAGATCGGTAGA
+
F:,FF,FFFFFFFFFFFFFFFF:FFFFFFFFFFFFFFFFFF,:,,
@FS10000125:23:BPA73012-1407:1:1101:1700:1040 1:N:0:2
GGGGCGCAACTTCGTCGAGTACGCTCAATCTAACAGATCGGAAGA
+
FFFFFFFFFF:,FFFFFFFFFFFFFFF:FFFFFFFFFFFFFFFFF
@FS10000125:23:BPA73012-1407:1:1101:1730:1040 1:N:0:2
GGGTAGTAACTTCGTCGAGTACGCTCAAAGTCACAGATCGGAAGA
+
F,,FFFFFFFF:FFFFFFFFFFFFFFF:FFFFFFFFFFFF:FFFF
@FS10000125:23:BPA73012-1407:1:1101:2060:1040 1:N:0:2
GGGCGTCAACTTCGTCGAGTACGCTCAAAAGTGAAGATCGGAAGA
+
FF,FFFFFFF:,FFFFFFFFFFFFFFF:FFFFFFFFFFFFFFFFF
@FS10000125:23:BPA73012-1407:1:1101:2100:1040 1:N:0:2
GGGTTCTAACTTCGTCGAGTACGCTCAAATCACCAGATCGGAAGA
+
FFFFFFFFFFF:FFFFFFFFFFFFFFFFFFFFFFFFFFFFFFFFF
@FS10000125:23:BPA73012-1407:1:1101:2520:1040 1:N:0:2
GGGAGGTAACTTCGTCGAGTACGCTCAATAACATAGATCGGAAGA
+
F,,:,FFFFF::FFFFFFFFFFFFFFF:FFFFFFFFFFFFFFFFF
@FS10000125:23:BPA73012-1407:1:1101:4440:1040 1:N:0:2
GGGGGCGAACTTCGTCGAGTACGCTCAAAGTTCAAGATCGGAAGA
+
FFFF,:,FFFFFFFFFFFFFFFFFFFFFF,:F:,FFFFFFFFFFF
@FS10000125:23:BPA73012-1407:1:1101:4450:1040 1:N:0:2
GGGTGATAACTTCGTCGAGTACGCTCAAAAGAATAGATCGGAAGA
+
F,,,FFFFFF::FFFFFFFFFFFFFFF:FFFFFFFFFFFFFFFFF
@FS10000125:23:BPA73012-1407:1:1101:4560:1040 1:N:0:2
GGGCGAAAACTTCGTCGAGTACGCTCAATTTGACAGATCGGAAGA
+
F:,:FFFFFFF,FFFFFFFFFFFFFFF:FFFFFFFFFFFFFFFFF
@FS10000125:23:BPA73012-1407:1:1101:4610:1040 1:N:0:2
GGGGGATCAACTTCGTCGAGTACGCTCAAGTAACCAGATCGGAAG
+
F:,F,::FFFFFFFF:FF:FFFFFF,FFF:FF,F,:FFFFFFF:F
@FS10000125:23:BPA73012-1407:1:1101:4690:1040 1:N:0:2
GGGGGTTAACTTCGTCGAGTACGCTCAAAATTAGAGATCGGAAGA
+
F:,FFFFFFF:,FFFFFFFFFFFFFFFFFFFFFFFFFFFFFFFFF
@FS10000125:23:BPA73012-1407:1:1101:5220:1040 1:N:0:2
GGGCACAAACTTCGTGGAGTACGCTCAATTAGCAAGATCGGAAGA
+
FFFFFFFFFF::FFFF:FFFF:FFFFF:FFFFFFFFF,FFFFFFF
@FS10000125:23:BPA73012-1407:1:1101:5560:1040 1:N:0:2
GGGGGGGAACTTTCGTCGAGTACGCTCAAAAGCTTAGATCGGAAG
+
F::FFFFFFFF::FF:FFFFFFFFF,FFFFFFFFFFFFFFFFFFF
@FS10000125:23:BPA73012-1407:1:1101:5640:1040 1:N:0:2
GGGTGTTAACTTCGTCGAGTACGCTCAAATTGTGAGATCGGAAGA
+
F,,,:F:FFFFFFFFFFFFFFFFFFFFFFF,,F:FFFFFFFFFFF
@FS10000125:23:BPA73012-1407:1:1101:5730:1040 1:N:0:2
GGGCAGTAACTTCGTCGAGTACGCTCAATTTACAAGATCGGAAGA
+
F:,:FFFFFF:,FFFFFFFFFFFFFFF:FFFFFFFFFFFFFFFFF
@FS10000125:23:BPA73012-1407:1:1101:5820:1040 1:N:0:2
GGGTGGGAACTTCGTCGAGTACGCTCAATTAAAGAGATCGGAAGA
+
FFFFFFFFFFF:FFFFFFFFFFFFFFF:FFFFFFFFFFFFFFFFF
@FS10000125:23:BPA73012-1407:1:1101:5890:1040 1:N:0:2
GGGGAATAACTTCGTCGAGTACGCTCAAGTAATAAGATCGGAAGA
+
FF,,FF,FFFFFFFFFFFFFFFFFFFFFFF,FF,FFFFFFFFFFF
@FS10000125:23:BPA73012-1407:1:1101:5980:1040 1:N:0:2
GGGCGTTAACTTCGTCGAGTACGCTCAAATCTGTAGATCGGAAGA
+
FFFF,F,FFFF:FFFFFFFFFFFFFFFFF,F:F,FFFFFFFFFFF
@FS10000125:23:BPA73012-1407:1:1101:6240:1040 1:N:0:2
GGGCAGTAACTTCGTCGAGTACGCTCAAGGGCCAAGATCGGAAGA
+
FF::FFFFFFF:FFFFFFFFFFFFFFFFFFFFFF:FFFFFFFFFF
@FS10000125:23:BPA73012-1407:1:1101:6960:1040 1:N:0:2
GGGTCAAACTTTCGAGTACGCTCAATCTAAGAGATCGGAAGAGCA
+
F:,:FFFFFF:FFFFFFF,,FFF:FFF:FFFFFFF,FFFFFFF,:
@FS10000125:23:BPA73012-1407:1:1101:8590:1040 1:N:0:2
GGGAGGCAACTTCGTCGAGTACGCTCAAGGGTGAAGATCGGAAGA
+
F,,:FFFFFF::FFFFFFFFFFFFFFFFFFFFFFFFFFFFFFFFF
@FS10000125:23:BPA73012-1407:1:1101:8690:1040 1:N:0:2
GGGCAACAACTTCGTCGAGTACGCTCAAGTCGACAGATCGGAAGA
+
F::FFF:FFFFFFFFFFFFFFFFFFFFF:F:,F:FFFFFFFFFFF
@FS10000125:23:BPA73012-1407:1:1101:8980:1040 1:N:0:2
GGGTATTAACTTCGTCGAGTACGCTCAAATTTAGAGATCGGAAGA
+
FFFF,FFFFF,:FFFFFFFFFFFFFFFFFFF,F:FFFFFFFFFFF
@FS10000125:23:BPA73012-1407:1:1101:9010:1040 1:N:0:2
GGGTTGCAACTTCGTCGAGTACGCTCAATTTACAAGATCGGAAGA
+
F:F:FFFFFF::FFFFFFFFFFFFFFF:FFFFFFFFFFFFFFFFF
@FS10000125:23:BPA73012-1407:1:1101:9100:1040 1:N:0:2
GGGGTGGTAACTTCGTCGAGTACGCTCAAATTGGGAGATCGGAAG
+
FFFFFFFFFFF,:FF:FFFFFFFFF,FFFFFFFFFFFFFFFFFFF
@FS10000125:23:BPA73012-1407:1:1101:9970:1040 1:N:0:2
GGGCATGAACTTCGTCGAGTACGCTCAAACGAACAGATCGGAAGA
+
FFF:FFFFFF:,FFFFFFFFFFFFFFF:FFFFFFFFFFFFFFFFF
@FS10000125:23:BPA73012-1407:1:1101:10690:1040 1:N:0:2
GGGCAACAACTTCGTCGAGTACGCTCAATGATTAAGATCGGAAGA
+
FFFFF,FFFFFFFFFFFFFFFFFFFFFFFF:F,FFFFFFFFFFFF
@FS10000125:23:BPA73012-1407:1:1101:11180:1040 1:N:0:2
GGGGCAACAACTTCGTCGAGTACGCTCAAAATGGAAGATCGGAAG
+
FFFFFFFFFF:,,FF:FFFFFFFFF,FFFFFFFFFFFFFFFFFFF
@FS10000125:23:BPA73012-1407:1:1101:11560:1040 1:N:0:2
GGAGCACAACTTCGTCGAGTACGCTCAAACGTATAGATCGGAAGA
+
:,,FFFFFFF:,FFFFFFFFFFFFFFF:FFFFFFFFFFFFFFFFF
@FS10000125:23:BPA73012-1407:1:1101:14030:1040 1:N:0:2
GGGTAGAAACTTCGTCGAGTACGCTCAAGAACTTAGATCGGAAGA
+
F,,FFFFFFF::FFFFFFFFFFFFFFFFFFFFFFFFFFFFFFFF:
@FS10000125:23:BPA73012-1407:1:1101:14580:1040 1:N:0:2
GGGGTTTAACTTCGTCGAGTACGCTCAATGGGTGAGATCGGAAGA
+
FFFFFFFFFF,,FFFFFFFFFFFFFFF,FFFFFFFFFFFFFFFFF
@FS10000125:23:BPA73012-1407:1:1101:14660:1040 1:N:0:2
GGGCCATACCTTCGTCGAGTACGCTCAAAAGGTCAGATCGGAAGA
+
FFFFFFFFFF::FFFFFFFFFFFFFFF:FFF:FFFFFFFFFFFFF
@FS10000125:23:BPA73012-1407:1:1101:14800:1040 1:N:0:2
GGGGCCTAACTTCGTCGAGTACGCTCAATGCTCTAGATCGGAAGA
+
F,,FFFFFFF,,FFFFFFFFFFFFFFFFFFFFFFFFFFFF:::FF
@FS10000125:23:BPA73012-1407:1:1101:14970:1040 1:N:0:2
GGGGCAGAACTTCGTCGAGTACGCTCAAGAGTACAGATCGGAAGA
+
FFFFFFFFFF::FFFFFFFFFFFFFFFFFFFFFFFFFFFFFFFFF
@FS10000125:23:BPA73012-1407:1:1101:15580:1040 1:N:0:2
GGGGAGAGCACACGTCTGAACTCCAGTCACTTGCGAGAATCTCGT
+
F::FFFFFFFFFFFFFFFFFFFFFFFF:FFFFFFFFFFFF,:FF,
@FS10000125:23:BPA73012-1407:1:1101:15820:1040 1:N:0:2
GGGGCAAAACTTCGTCGAGTACGCTCAATCCCATAGATCGGAAGA
+
FF:FFFFFFF,,FFFFFFFFFFFFFFFFFFFFFFFFFFFFFFFFF
@FS10000125:23:BPA73012-1407:1:1101:16320:1040 1:N:0:2
GGGTACAAATTTCGTCGAGTACGCTCAAATGTGTAGATCGGAAGA
+
F,,FFF,FFFFFFFFFFFFFFFFFFFFFFFFFFFFFFFFFFFFFF
@FS10000125:23:BPA73012-1407:1:1101:16380:1040 1:N:0:2
GGGGAAAAACTTCGTCGAGTACGCTCAAGGCAAAAGATCGGAAGA
+
FFFFFFFFFF::FFFFFFFFFFFFFFFFFFFFFFFFFFFFFFFFF
@FS10000125:23:BPA73012-1407:1:1101:16470:1040 1:N:0:2
GGGGTCAAACTTCGTCGAGTACGCTCAAAGAGTAAGATCGGAAGA
+
:,,FFFFFFF::FFFFFFFFFFFFFFF:FFFFFFFFF:FFFFFFF
@FS10000125:23:BPA73012-1407:1:1101:1260:1050 1:N:0:2
GGGCAGGAACTTCGTCGAGTACGCTCAATAAAAGAGATCGGAAGA
+
FFFFF:,F,FF:::FF:FF:FFFFFFFFFFFFFFFF:FFF:FFFF
@FS10000125:23:BPA73012-1407:1:1101:2980:1050 1:N:0:2
GGGGCAGAACTTCGTCGAGTACGCTCAAACCCGGAGATCGGAAGA
+
FFFFFFFFFF,,FFFFFFFFFFFFFFF:FFFFFFFFFFFFFFFFF
@FS10000125:23:BPA73012-1407:1:1101:3250:1050 1:N:0:2
GGGACGCAACTTCGTCGAGTACGCTCAAGCTTGTAGATCGGAAGA
+
FFF:FFFFFF:,FFFFFFFFFFFFFFFFFFFFFFFFFFFFFFFFF
@FS10000125:23:BPA73012-1407:1:1101:3380:1050 1:N:0:2
GGGGTAGAATTTCGTCGAGTACGCTCAATCGCATAGATCGGAAGA
+
FFFFFFFFFF:FFFFFFFFFFFFFFFF,FFFFFFFFFFFFFFFFF
@FS10000125:23:BPA73012-1407:1:1101:3670:1050 1:N:0:2
GGAGGCTAACTTCGTCGAGTACGCTCAATAAAATAGATCGGAAGA
+
F,,FFFFFFFFFFFFFFFFFFFFFFFF:FFFFFFFFFFFFFFFFF
@FS10000125:23:BPA73012-1407:1:1101:3850:1050 1:N:0:2
GGGAGGCAACTTCGTCGAGTACGCTCAAGGATAAAGATCGGAAGA
+
FFF,F:FFFFF:FFFFFFFFFFFFFFFFF,F,FFFFFFFFFFFFF
@FS10000125:23:BPA73012-1407:1:1101:4500:1050 1:N:0:2
GGGGTAAAACTTCGTCGAGTACGCTCAATTCTCGAGATCGGAAGA
+
FFFFFFFFFF:,FFFFFFFFFFFFFFF:FFFFFFFFFFFFFFFFF
@FS10000125:23:BPA73012-1407:1:1101:4760:1050 1:N:0:2
GGGTCAAAACTTCGTCGAGTACGCTCAATGAATAAGATCGGAAGA
+
F,,::FFFFF::FFFFFFFFFFFFFFF:FFF:F:FFFFFFFFFFF
@FS10000125:23:BPA73012-1407:1:1101:5500:1050 1:N:0:2
GGGGTTGAACTTCGTCGAGTACGCTCAACATGAAAGATCGGAAGA
+
FFFFF,FFFFFFFFFFFFFFFFFFFFFFFFFF,FFFFFFFFFFFF
@FS10000125:23:BPA73012-1407:1:1101:5840:1050 1:N:0:2
GGGGTATAACTTCGTCGAGTACGCTCAAATAATTAGATCGGAAGA
+
FFFFFFFFFF:,FFFFFFFFFFFFFFF:FFFFFFFFFFFFFFFFF
@FS10000125:23:BPA73012-1407:1:1101:6280:1050 1:N:0:2
GGGTCCTAACTTCGTCGAGTACGCTCAAGGTCAAAGATCGGAAGA
+
FFFFFFFFFFF:FFFFFFFFFFFFFFFFFFFFFFFFFFFFFFFFF
@FS10000125:23:BPA73012-1407:1:1101:6760:1050 1:N:0:2
GGAGTGAAACTTCGTCGAGTACGCTCAAGGTCCAAGATCGGAAGA
+
,,,::FFFFFF,FFFFFFFFFFFFFFFFFFFFFFFFFFFFFFFFF
@FS10000125:23:BPA73012-1407:1:1101:7420:1050 1:N:0:2
GGGTATTAACTTCGTCGAGTACGCTCAAAATCCGAGATCGGAAGA
+
FFFFFFFFFF:,FFFFFFFFFFFFFFF:FFFFFFFFFFFFFFFFF
@FS10000125:23:BPA73012-1407:1:1101:7750:1050 1:N:0:2
GGGGGCTAACTTCGTCGAGTACGCTCAATATTAAAGATCGGAAGA
+
FFFFFFFFFF:,FFFFFFFFFFFFFFF,FFFFFFFFFFFFFFFFF
@FS10000125:23:BPA73012-1407:1:1101:8190:1050 1:N:0:2
GGGTTACAACTTCGTCGAGTACGCTCAAATGGGGAGATCGGAAGA
+
FFFFFFFFFFF:FFFFFFFFFFFFFFF:FF::FFFFFFFFFFFFF
@FS10000125:23:BPA73012-1407:1:1101:8610:1050 1:N:0:2
GGGGTATAACTTCGTCGAGTACGCTCAAGTATGCAGATCGGAAGA
+
FFFFFFFFFF::FFFFFFFFFFFFFFFFFFFFFFFFF:FFFFFFF
@FS10000125:23:BPA73012-1407:1:1101:8690:1050 1:N:0:2
GGGTCCCAACTTCGTCGAGTACGCTCAATGTGCCAGATCGGAAGA
+
FF:F:FFFFF::FFFFFFFFFFFFFFF:FFFFFFFFFFFFFFFFF
@FS10000125:23:BPA73012-1407:1:1101:8820:1050 1:N:0:2
GGGGTTAAACTTCGTCGAGTACGCTCAACGTGCAAGATCGGAAGA
+
FFFFFFFFFF:,FFFFFFFFFFFFFFFFFFFFFFFFFFFFFFFFF
@FS10000125:23:BPA73012-1407:1:1101:8950:1050 1:N:0:2
GGGGGATAACTTCGTCGAGTACGCTCAAACTGTCAGATCGGAAGA
+
F::FFFFFFF:,FFFFFFFFFFFFFFF:FFFFFFFFFFFFFFFFF
@FS10000125:23:BPA73012-1407:1:1101:8990:1050 1:N:0:2
GGGGGAAAACTTCGTCGAGTACGCTCAATATATGAGATCGGAAGA
+
FF:FFFFFFF:,FFFFFFFFFFFFFFF,FFFFFFFFFFFFFFFFF
@FS10000125:23:BPA73012-1407:1:1101:9060:1050 1:N:0:2
GGGCATAAACTTCGTCGAGTACGCTCAAGCACGGAGATCGGAAGA
+
FFFFFFFFFF,,FFFFFFFFFFFFFFFFFFFFFFFFFFFFFFFFF
@FS10000125:23:BPA73012-1407:1:1101:9820:1050 1:N:0:2
GGGAGTCAACTTCGTCGAGTACGCTCAAGACGGTAGATCGGAAGA
+
FFF,FFFFFF::FFFFFFFFFFFFFFFFFFFFFFFFFFFFFFFFF
@FS10000125:23:BPA73012-1407:1:1101:10620:1050 1:N:0:2
GGGGTAAACTTCGTCGAGTACGCTCAACTATAAAGATCGGAAGAG
+
FFFFFFFFFFF:F:FFFF:FFFFFFFF:FFFFFFFF,FFF:FFFF
@FS10000125:23:BPA73012-1407:1:1101:11000:1050 1:N:0:2
GGGGGCCAACTTCGTCGAGTACGCTCAACGTCATAGATCGGAAGA
+
F,,FFFFFFF::FFFFFFFFFFFFFFFFFFFFFFFFFFFFFFFFF
@FS10000125:23:BPA73012-1407:1:1101:11010:1050 1:N:0:2
GGGCTGAAACTTCGTCGAGTACGCTCAAGCTAAAAGATCGGAAGA
+
FFFFFFFFFF,,FFFFFFFFFFFFFFFFFFFFFFFFFFFFFFFFF
@FS10000125:23:BPA73012-1407:1:1101:11180:1050 1:N:0:2
GGGCAAAAACTTCGTCGAGTACGCTCAATGACGTAGATCGGAAGA
+
FFFFFFFFFF:FFFFFFFFFFFFFFFFFFFFF:FFFFFFFFFFFF
@FS10000125:23:BPA73012-1407:1:1101:11540:1050 1:N:0:2
GGGGCTTATCTTCGTCGAGTACGCTCAAATAGCAAGATCGGAAGA
+
FFFFFFFFFF,,FFFFFFFFFFFFFFF:FFFFFFFFFFFFFF:FF
@FS10000125:23:BPA73012-1407:1:1101:11820:1050 1:N:0:2
GGGGTTAAACTTCGTCGAGTACGCTCAGTATATTAGATCGGAAGA
+
FFFF:FFFFF,,FFFFFFFFFFFFFFF,FFFFFFFFFFFFFF:FF
@FS10000125:23:BPA73012-1407:1:1101:12540:1050 1:N:0:2
GGGGTGCAACTTCGTCGAGTACGCTCAAATTACAAGATCGGAAGA
+
FFFF:FFFFF:,FFFFFFFFFFFFFFF,FFFFFFFFFFFFFFFFF
@FS10000125:23:BPA73012-1407:1:1101:12900:1050 1:N:0:2
GGGGTATAACTTCGTCGAGTACGCTCAAATTCGAAGATCGGAAGA
+
FF,F,FFFFF:,FFFFFFFF:FFF:FF:FFFFFFFFF,FF,F,FF
@FS10000125:23:BPA73012-1407:1:1101:13470:1050 1:N:0:2
GATACTTAACTTCGTCGAGTACGCTCAATGAGAAAGATCGGAAGA
+
:,,,FFF:FF:,FFFFFFFFFFFFFFF:FFFFFFFFFFFFFFFFF
@FS10000125:23:BPA73012-1407:1:1101:14480:1050 1:N:0:2
GATGTTACAACTTCGTCGAGTACGCTCAATCACATAGATCGGAAG
+
F,:,FFFFFFFF::F:FF:FFFFFF,FFFFFFFFF:FFFF::FF,
@FS10000125:23:BPA73012-1407:1:1101:14810:1050 1:N:0:2
GGGAGTTTAACTTCGTCGAGTACGCTCAAATTCTTAGATCGGAAG
+
FFFFFFFFFFF:,FF,FFFFFFFFF,FFFFFFFFFFFFFFFFFFF
@FS10000125:23:BPA73012-1407:1:1101:14930:1050 1:N:0:2
GGGCACTAACTTCGTGGAGTACGCTCAATTGATGAGATCGGAAGA
+
FFFFFFFFFF,,FFFFFFFFFFFFFFF,FFFFFFFFF:FFFFFFF
@FS10000125:23:BPA73012-1407:1:1101:14970:1050 1:N:0:2
GGGGTAAAACTTCGTCGAGTACGCTCAAAAAATCAGATCGGAAGA
+
FFFFFFFFFF,,FFFFFFFFFFFFFFF:FFFFFFFFFFFFFF:FF
@FS10000125:23:BPA73012-1407:1:1101:15090:1050 1:N:0:2
GGGGCTAAACTTCGTCGAGTACGCTCAATAGTGTAGATCGGAAGA
+
FFFFFFFFFF::FFFFFFFFFFFFFFF:FFFFFFFFFFFFFFFFF
@FS10000125:23:BPA73012-1407:1:1101:15430:1050 1:N:0:2
GATTCGAAACTTCGTCGAGTACGCTCAATGAAGAAGATCGGAAGA
+
:,::F:FFFFFFFFFFFF:FFF,FFFFFFFFFFFF:FFFF:,:,,
@FS10000125:23:BPA73012-1407:1:1101:15440:1050 1:N:0:2
GGCGCTAAACTTCGTCGAGTACGCTCAAATGGGTAGATCGGAAGA
+
F:,FFFFFFF,,FFFFF:FFFFFFFFFFFFFFFFFFFFFF,,::,
@FS10000125:23:BPA73012-1407:1:1101:15610:1050 1:N:0:2
GGGGTTAAACTTCGTCGAGTACGCTCAAACAGACAGATCGGAAGA
+
FFFFFFFFFF,,FFFFFFFFFFFFFFFFFFFFFFFFFFFFFFFFF
@FS10000125:23:BPA73012-1407:1:1101:16080:1050 1:N:0:2
GGGCCTAAACTTCGTCGAGTACGCTCAAAATGATAGATCGGAAGA
+
FFF:,:FFFFFFFFFFFFFFFFFFFFFFF:F::,FFFFFFFFFFF
@FS10000125:23:BPA73012-1407:1:1101:1020:1060 1:N:0:2
GGGGCGCAACTTCGTCGAGTACGCTCAAGATGAAAGATCGGAAGA
+
FFFFFFFFFFF:FFFFFFFFFFFFFFFFFFFFFFFFFFFFFFFFF
@FS10000125:23:BPA73012-1407:1:1101:1150:1060 1:N:0:2
GGGCCGTAACTTCGTCGAGTACGCTCAAAAATTAAGATCGGAAGA
+
FFFFFFFFFFF:FFFFFFFFFFFFFFF:FFFFFFFFFFFFF:FFF
@FS10000125:23:BPA73012-1407:1:1101:1170:1060 1:N:0:2
GGGCATTAACTTCGTCGAGTACGCTCAAGGGGGGAGATCGGAAGA
+
FFFFFFFFFFF,FFFFFFFFFFFFFFFFFFFFFFFFFFFFFFFFF
@FS10000125:23:BPA73012-1407:1:1101:1230:1060 1:N:0:2
GGGGGCAAACTTCGTCGAGTACGCTCAATATGCCAGATCGGAAGA
+
FF:FFFFFFF::FFFFFFFFFFFFFFF:FFFFFFFFFFFFF:FFF
@FS10000125:23:BPA73012-1407:1:1101:1930:1060 1:N:0:2
GGGGCAGAACTTCGTCGAGTACGCTCAAGGAAAGAGATCGGAAGA
+
F::FFFFFFF:,FFFFFFFFFFFFFFFFFFFFFFFFFFFFFFFFF
@FS10000125:23:BPA73012-1407:1:1101:2180:1060 1:N:0:2
GGGAAACAACTTCGTCGAGTACGCTCAAAAGAGTAGATCGGAAGA
+
FFFFFFFFFFFFFFFFFFFFFFFFFFFFF:FFFFFFFFFFFFFFF
@FS10000125:23:BPA73012-1407:1:1101:2370:1060 1:N:0:2
GGGACTTCGTCGAGTACGCTCAACTGATTAGATCGGAAGAGCACA
+
FF::FFFFFF:FFFFFFF::FF:FFFF,FFFFFFFFFFFFF,F,,
@FS10000125:23:BPA73012-1407:1:1101:2480:1060 1:N:0:2
GGGCAGCAACTTCGTCGAGTACGCTCAGAATTTAGATCGGAAGAG
+
F:,:FFFFFF:,FFFFFFFFFFFFFFFFFFFFFFFF,:FF,FFFF
@FS10000125:23:BPA73012-1407:1:1101:3070:1060 1:N:0:2
GGGTAGGAACTTCGTCGAGTACGCTCAAATAAGAAGATCGGAAGA
+
FF::FFFFFF::FFFFFFFFFFFFFFF:FFFFFFFFFFFFFFFFF
@FS10000125:23:BPA73012-1407:1:1101:3460:1060 1:N:0:2
GGGGGATAACTTCGTCGAGTACGCTCAATAGAATAGATCGGAAGA
+
FF,F,,,F:FF:F:FF:FF:FFF:FFF,FFFFFFFF:FFFFF:FF
@FS10000125:23:BPA73012-1407:1:1101:3700:1060 1:N:0:2
GGGGGCTAACTTCGTCGAGTACGCTCAACTGTGAAGATCGGAAGA
+
FFFFFFFFFFFFFFFFFFFFFFFFFFFFFFFFFFFFFFFFFFFFF
@FS10000125:23:BPA73012-1407:1:1101:3920:1060 1:N:0:2
GGGGACAACTTCGTCGAGTACGCTCAAGCGAATAGATCGGAAGAG
+
FF:FFFFFFF:FF:FFFF:FFFFFFFFFFFFFFFFF,FFF:FFFF
@FS10000125:23:BPA73012-1407:1:1101:4140:1060 1:N:0:2
GGGTCGAAACTTCGTCGAGTACGCTCAAACATATAGATCGGAAGA
+
FFF:FFFFFFF:FFFFFFFFFFFFFFF:FFFFFFFFFFFFFFFFF
@FS10000125:23:BPA73012-1407:1:1101:4280:1060 1:N:0:2
GGGACCAAACTTCGTCGAGTACGCTCAATCAACCAATCGGAAGAG
+
FFF,FFFFFF::FFFFFFFFFFFFFFF:FFFFFFFF,FFF,FFFF
@FS10000125:23:BPA73012-1407:1:1101:5880:1060 1:N:0:2
GGGGCTCAACTTCGTCGAGTACGCTCAATAAGGTAGATCGGAAGA
+
FF,FF:,FFF::FFFFFFFFFFFFFFFF,,,,,:FFFFFFFFFFF
@FS10000125:23:BPA73012-1407:1:1101:6670:1060 1:N:0:2
GGGGACCAACTTCGTCGAGTACGCTCAATCCAAGAGATCGGAAGA
+
,,,FFFFFFFF::FF:FFFFFFFFFFFFFFFFFFFFF:FFFFF:F
@FS10000125:23:BPA73012-1407:1:1101:6680:1060 1:N:0:2
GGGCCGGAACTTCGTCGAGTACGCTCAAAGCAAGAGATCGGAAGA
+
F:,,FFFFFFF:FFFFFFFFFFFFFFFFFFFFFFFFFFFFFFFFF
@FS10000125:23:BPA73012-1407:1:1101:6970:1060 1:N:0:2
GGGCTGAAACTTCGTCGAGTACGCTCAATTAAATAGATCGGAAGA
+
FFFFFFFFFF:,FFFFFFFFFFFFFFF,FFFFFFFFFFFFFFFFF
@FS10000125:23:BPA73012-1407:1:1101:7020:1060 1:N:0:2
GGGATCCAACTTCGTCGAGTACGCTCAACACGGTAGATCGGAAGA
+
FFFFFFFFFF::FFFFFFFFFFFFFFFFFFFFFFFFF,FFFFFFF
@FS10000125:23:BPA73012-1407:1:1101:7230:1060 1:N:0:2
GGGTACAAACTTCGTCGAGTACGCTCAACCTCTGAGATCGGAAGA
+
FFFFFFFFFF::FFFFFFFFFFFFFFFFFFFFFFFFFFFFFFFFF
@FS10000125:23:BPA73012-1407:1:1101:8320:1060 1:N:0:2
GGGGGAGAACCTCGTCGAGTACGCTCAAGTAATAAGATCGGAAGA
+
F:,FFFFFFFF:FFFFFFFFFFFFFFFFFFFFFFFFFFFFFFFFF
@FS10000125:23:BPA73012-1407:1:1101:8510:1060 1:N:0:2
GGGCTTGAACTTCGTCGAGTACGCTCAAGCTGAGAGATCGGAAGA
+
FFFFFFFFFF:,FFFFFFFFFFFFFFFFFFFFFFFFFFFFFFFFF
@FS10000125:23:BPA73012-1407:1:1101:8520:1060 1:N:0:2
GGGATCTAACTTCGTCGAGTACGCTCAACACATTAGATCGGAAGA
+
FFFFFFFFFF:FFFFFFFFFFFFFFFFFFFFFFFFFFFFFFFFFF
@FS10000125:23:BPA73012-1407:1:1101:8570:1060 1:N:0:2
CGTGCAACTTCGTCGAGTACGCTCAATTTAAAAGATCGGAAGAGC
+
:,F,:F:F,FFF:,,,F,F,:F::,F,,FF,FFFF,,F:FFF,F,
@FS10000125:23:BPA73012-1407:1:1101:8630:1060 1:N:0:2
GGGCGGCAACTTCGTCGAGTACGCTCAAGTCCAAAGATCGGAAGA
+
F,,:FFFFFF::FFFFFFFFFFFFFFFFFFFFFFFFFFFFFFFFF
@FS10000125:23:BPA73012-1407:1:1101:8900:1060 1:N:0:2
GGGACGCAATTTCGTCGAGTACGCTCAAGGCGACAGATCGGAAGA
+
FFFFFFFFFF:FFFFFFFFFFFFFFFFFFFFFFFFFFFFFFFFFF
@FS10000125:23:BPA73012-1407:1:1101:8930:1060 1:N:0:2
GGGTGCTAACTTCGTCGAGTACGCTCAAAGTAACAGATCGGAAGA
+
FFF:FFFFFF,,FFFFFFFFFFFFFFF:FFFFFFFFFFFFFFFFF
@FS10000125:23:BPA73012-1407:1:1101:11050:1060 1:N:0:2
GGGGGCTAACTTCGTCGAGTACGCTCAATTGCATAGATCGGAAGA
+
F:FF,F:F,F:,::FFFF:F:FFFFFFFFFFFFFFF:FFFFF,FF
@FS10000125:23:BPA73012-1407:1:1101:11730:1060 1:N:0:2
GGGGTTTAACTTCGTCGAGTACGCTCAACCTCAAAGATCGGAAGA
+
F:,FFFFFFF,,FFFFFFFFFFFFFFFFFFFFFFFFFFFFFF:FF
@FS10000125:23:BPA73012-1407:1:1101:11820:1060 1:N:0:2
GGGGTGGAACTTCGTCGAGTACGCTCAAACCATAAGATCGGAAGA
+
FFFFFFFFFF,,:FFFFFFFFFFFFFF:FFFFFFFFFFFFFFFFF
@FS10000125:23:BPA73012-1407:1:1101:11900:1060 1:N:0:2
GGGGTGGAACTTCGTCGAGTACGCTCAAGAGAGCAGATCGGAAGA
+
FFFFFFFFFF,,FFFFFFFFFFFFFFF:FFFFFFFFFFFFFFFFF
@FS10000125:23:BPA73012-1407:1:1101:12350:1060 1:N:0:2
GATTCCGAATTTCGTCGAGTACGCTCAAATATATAGATCGGAAGA
+
,,F,FFFFFFFFFFFFFFFFFF:FFFF:FFFFFFFFFFFF::F::
@FS10000125:23:BPA73012-1407:1:1101:12520:1060 1:N:0:2
GGGGTCCAACTTCGTCGAGTACGCTCAAAAAGTCAGATCGGAAGA
+
FF,FFFFFFF,,FFFFFFFFFFFFFFF:FFFFFFFFFFFFFFFFF
@FS10000125:23:BPA73012-1407:1:1101:12730:1060 1:N:0:2
GGGAACTTCGTCGAGTACGCTCAAGTTACAAGATCGGAAGAGCAC
+
F,,:FFFFFF,FF:F:F,FFFF:FF,F:FFFFFFFFFFFF,F,F,
@FS10000125:23:BPA73012-1407:1:1101:13430:1060 1:N:0:2
GATGTAGAATTTCGTCGAGTACGCTCAATTTACGAGATCGGAAGA
+
,,FFFFFFFFFFFFFFFFFFFFFFFFFFFFFFFFFFFFFFF:FF:
@FS10000125:23:BPA73012-1407:1:1101:13550:1060 1:N:0:2
GGGGTGCAACTTCGTCGAGTACGCTCAAGGCCTAAGATCGGAAGA
+
:,,FFFFFFF,,FFFFFFFFFFFFFFFFFFFFFFFFFFFFFF:FF
@FS10000125:23:BPA73012-1407:1:1101:13610:1060 1:N:0:2
GGGGTTCAACTTCGTCGAGTACGCTCAAAACCCGAGATCGGAAGA
+
FF:FFFFFFF,,FFFFFFFFFFFFFFF:FFFFFFFFFFFFFFFFF
@FS10000125:23:BPA73012-1407:1:1101:13640:1060 1:N:0:2
GGGCGGGAACTTCGTCGAGTACGCTCAAACAATTAGATCGGAAGA
+
FFFFFFFFFF:,FFFFFFFFFFFFFFF,FFFFFFFFFFFFFFFFF
@FS10000125:23:BPA73012-1407:1:1101:13680:1060 1:N:0:2
GGGGAACTTCGTCGAGTACGCTCAAGTACATAGATCGGAAGAGCA
+
:,,FFFFFFFF,FFFFFF,,FFFFFFF:FFF:FFF,FFFFFFF,,
@FS10000125:23:BPA73012-1407:1:1101:14090:1060 1:N:0:2
GGGCACGATCTTCGTCGAGTACGCTCAACGGCCAAGATCGGAAGA
+
F,,:FFFFFF:FFFFFFFFFFFFFFFFFFFFFFFFFFFFFFFFFF
@FS10000125:23:BPA73012-1407:1:1101:14440:1060 1:N:0:2
GATTACTAACTTCGTCGAGTACGCTCAAATCCCGAGATCGGAAGT
+
,,F,FFFFFFF:FFFFF,FFFF,FFFF,FFFFFF:::FFF,,,:,
@FS10000125:23:BPA73012-1407:1:1101:14740:1060 1:N:0:2
GGGCTGTAACTTCGTCGAGTACGCTCAACAAAATAGATCGGAAGA
+
FFFF:FFFFF,:FFFFFFFFFFFFFFFFFFFFFFFFF:FFFF:FF
@FS10000125:23:BPA73012-1407:1:1101:15080:1060 1:N:0:2
GGGGGTCAACTTCGTCGAGTACGCTCAAGCATCGAGATCGGAAGA
+
F:,FFFFFFF,:FFFFFFFFFFFFFFFFFFFFFFFFFFFFFF:FF
@FS10000125:23:BPA73012-1407:1:1101:15620:1060 1:N:0:2
GGGGGTTAACTTCGTCGAGTACGCTCAATACAAAAGATCGGAAGA
+
FF:F,,,F,F:,::F::F,::FFFFFFFFFFFFFFF:FFF,F:FF
@FS10000125:23:BPA73012-1407:1:1101:15630:1060 1:N:0:2
GATGCATAACTTCGTCGAGTACGCTCAAACCATCAGATCGGAAGT
+
,,F:FFF::F::FFFFF:,FFF,:FFF,FF:FFF:::FFF,,,,,
@FS10000125:23:BPA73012-1407:1:1101:16480:1060 1:N:0:2
GGGCTCGAACTTCGTCGAGTACGCTCAAGAGTACAGATCGGAAGA
+
FFFFFFFFFF::FFFFFFFFFFFFFFFFFFFFFFFFFFFFFFFFF
@FS10000125:23:BPA73012-1407:1:1101:1020:1070 1:N:0:2
GGGGCCGAACTTCGTCGAGTACGCTCAATTCGGAAGATCGGAAGA
+
FFFFFFFFFFFFFFFFFFFFFFFFFFFFFFFFFFFFFFFFF:FFF
@FS10000125:23:BPA73012-1407:1:1101:1660:1070 1:N:0:2
GGGGTGTAAACTTCGTCGAGTACGCTCAAGACTAAAGATCGGAAG
+
FFFFFFFFFFF::FFFFFFFFFFFF,FFFFFFFFFFFFFFFFFFF
@FS10000125:23:BPA73012-1407:1:1101:2060:1070 1:N:0:2
GGGCACGAACTTCGTGGAGTACGCTCAAAGTTCAAGATCGGAAGA
+
FFFFFFFFFFF,FFFFFFFFFFFFFFF:FFFFFFFFFFFFFFFFF
@FS10000125:23:BPA73012-1407:1:1101:2170:1070 1:N:0:2
GGGGGTCAACTTCGTCGAGTACGCTCAACTCTCTAGATCGGAAGA
+
FF:FFFFFFFFFFFFFFFFFFFFFFFFFF:FFFFFFF,FFFFFFF
@FS10000125:23:BPA73012-1407:1:1101:2400:1070 1:N:0:2
GGGGGGAAACTTCGTCGAGTACGCTCAAATGGAGAGATCGGAAGA
+
F:,FFFFFFF:,FFFFFFFFFFFFFFF:FFFFFFFFFFFFFFFFF
@FS10000125:23:BPA73012-1407:1:1101:2510:1070 1:N:0:2
GGGGTAGAACTTCGTCGAGTACGCTCAAGAATTAAGATCGGAAGA
+
F:,FFFFFFF,,FFFFFFFFFFFFFFFFFFFFFFFFFFFFFFFFF
@FS10000125:23:BPA73012-1407:1:1101:3440:1070 1:N:0:2
GGCGGAAAACTTTCGTCGAGTACGCTCAAACAAATAGATCGGAAG
+
F:,F:FFFFFF,,:F:FFFFFFFFF,FFFFFFFFFFFFFFFFFFF
@FS10000125:23:BPA73012-1407:1:1101:3520:1070 1:N:0:2
GGGGCCAAACTTCGTCGAGTACGCTCAAGAATGTAGATCGGAAGA
+
FFFFFFFFFF,,FFFFFFFFFFFFFFFFFFFFFFFFFFFFFFFFF
@FS10000125:23:BPA73012-1407:1:1101:3580:1070 1:N:0:2
GGGGGGTAACTTCGTCGAGTACGCTCAACATCAAAGATCGGAAGA
+
FFFFFFFFFFFFFFFFFFFFFFFFFFFFFFFFFFFFFFFFFFFFF
@FS10000125:23:BPA73012-1407:1:1101:3880:1070 1:N:0:2
GGCATGCAACTTCGTCGAGTACGCTCAATCTCTGAGATCGGAAGA
+
,:,:F:FFFF::FFFFFFFFFF:FFFF,FFFFFFFFFFFFFFFFF
@FS10000125:23:BPA73012-1407:1:1101:4220:1070 1:N:0:2
GGGTAGAAACTTCGTCGAGTACGCTCAAGATGGTAGATCGGAAGA
+
FFF,FFFFFFF:FFFFFFFFFFFFFFFFFFFFFFFFFFFFFFFFF
@FS10000125:23:BPA73012-1407:1:1101:4370:1070 1:N:0:2
GGGTGCTAACTTCGTCGAGTACGCTCAAGCTGGTAGATCGGAAGA
+
F:,,FF,FFFFFFFFFFFFFFFFFFFFF,FFF:FFFFFFFFFFFF
@FS10000125:23:BPA73012-1407:1:1101:4660:1070 1:N:0:2
GGGGATGAACTTCGTCGAGTACGCTCAAGATCATAGATCGGAAGA
+
FFFFF:,F,FF,,:F,FFF:FFFFFFFF:FFFFFFFFFFFFFFFF
@FS10000125:23:BPA73012-1407:1:1101:4700:1070 1:N:0:2
GGGCATGAACTTCGTCGAGTACGCTTAAATCTAAAGATCGGAAGA
+
FFFFF,,FFFFF:FFFFFFFFFFFFFFFFFFF:F,FF,FFFFFFF
@FS10000125:23:BPA73012-1407:1:1101:4850:1070 1:N:0:2
GGGCTCAAACTTCGTCGAGTACGCTCAAAAGGAGAGATCGGAAGA
+
FF,:FFFFFF,,FFFFFFFFFFFFFFF,FFFFFFFFFFFFFFFFF
@FS10000125:23:BPA73012-1407:1:1101:5210:1070 1:N:0:2
GGGAGGCAACTTCGTCGAGTACGCTCAAACGGAGAGATCGGAAGA
+
FF:,FFFFFF::FFFFFFFFFFFFFFF:FFFFFFFFFFFFFFFFF
@FS10000125:23:BPA73012-1407:1:1101:5310:1070 1:N:0:2
GGGCACCAACTTCGTCGAGTACGCTCAAGGACGTAGATCGGAAGA
+
F,,,FFFFFF:::FFFFFFFFFFFFFFFFFFFFFFFFFFFFFFFF
@FS10000125:23:BPA73012-1407:1:1101:5390:1070 1:N:0:2
GGGGGATAACTTCGTCGAGTACGCTCAATTATGAAGATCGGAAGA
+
F,,FFFFFFF,,FFFFFFFFFFFFFFF,FFFFFFFFFFFFF:FFF
@FS10000125:23:BPA73012-1407:1:1101:5500:1070 1:N:0:2
GGGATGCAACTTCGTCGAGTACGCTCAAACGGACAGATCGGAAGA
+
FFF:FFFFFF::FFFFFFFFFFFFFFFFFFFFFFFFFFFFFFFFF
@FS10000125:23:BPA73012-1407:1:1101:5930:1070 1:N:0:2
GATGCTTAACTTCGTCGAGTACGCTCAATTTAAAAGATCGGAAGA
+
:,FFFFFFFFFFFFFFFFFFFFFFFFFFFFFFFFFFFFFFFF:FF
@FS10000125:23:BPA73012-1407:1:1101:6320:1070 1:N:0:2
GGGGGTGAACTTCGTCGAGTACGCTCAAGTTAAGAGATCGGAAGA
+
F,,FFFFFFF:,FFFFFFFFFFFFFFFFFFFFFFFFFFFFFFFFF
@FS10000125:23:BPA73012-1407:1:1101:6440:1070 1:N:0:2
GGGGTTAAACTTCGTCGAGTACGCTCAAGTTCCGAGATCGGAAGA
+
F::FFFFFFF::FFFFFFFFFFFFFFFFFFFFFFFFFFFFFFFFF
@FS10000125:23:BPA73012-1407:1:1101:7250:1070 1:N:0:2
GGGAACTTCGTCGAGTACGCTCAAATCTGTAGATCGGAAGAGCAC
+
F,,,FFFFFF,FF:FFF,FFFF:FF:F:FFFFFFFFFFFF,F,F,
@FS10000125:23:BPA73012-1407:1:1101:7860:1070 1:N:0:2
GGGGTAGAACTTCGTCGAGTACGCTCAAAAGTATAGATCGGAAGA
+
FFFFFFFFFF:,FFFFFFFFFFFFFFF:FFFFFFFFFFFFFFFFF
@FS10000125:23:BPA73012-1407:1:1101:8000:1070 1:N:0:2
GGGGTTAAACTTCGTCGAGTACGCTCAAATACTAAGATCGGAAGA
+
F,,FFFFFFF::FFFFFFFFFFFFFFFFFFFFFFFFFFFFFFFFF
@FS10000125:23:BPA73012-1407:1:1101:8180:1070 1:N:0:2
GGGTGGAAACTTCGTCGAGTACGCTCAAGGTCTTAGATCGGAAGA
+
FFFF,FFFFF::FFFFFFFFFFFFFFFFFFFFFFFFF,FF::FFF
@FS10000125:23:BPA73012-1407:1:1101:8940:1070 1:N:0:2
GGGGTGTAACTTCGTCGAGTACGCTCAATAGAATAGATCGGAAGA
+
FFFFFFFFFF,,FFFFFFFFFFFFFFF,FFFFFFFFFFFFFFFFF
@FS10000125:23:BPA73012-1407:1:1101:9020:1070 1:N:0:2
GGGGGACCTTCGTCGAGTACGCTCAAGTTAATAGATCGGAAGAGC
+
FFFFFFFFFFFF,FFFF:FFFF,FFFFFFFFFFFF:,FFFFFFF,
@FS10000125:23:BPA73012-1407:1:1101:9060:1070 1:N:0:2
GGGGTTAACTTCGTCGAGTACGCTCAAGATCGAAGATCGGAAGAG
+
FFFFFFFFFF,FF:FFFF:FFFFFFFFFFFFFFFFF:FFF:FFFF
@FS10000125:23:BPA73012-1407:1:1101:9240:1070 1:N:0:2
GGGGGATAACTTCGTCGAGTACGCTCAAAGTGAAAGATCGGAAGA
+
FFFFFFFFFF:,FFFFFFFFFFFFFFF:FFFFFFFFFFFFFFFFF
@FS10000125:23:BPA73012-1407:1:1101:9620:1070 1:N:0:2
GGGCTGCAACTGACTCGAGTACGCTCAAGAAGGCAGATCGGAAGA
+
FFFFF:FFFF:FFFFFFFFFFFFFFFFFFFFFFFFFFFFFFFFFF
@FS10000125:23:BPA73012-1407:1:1101:10310:1070 1:N:0:2
GTTGTTCAACTTCGTCGACCACGCTCAACTATGCAGATCGGAAGA
+
,,F,:FFFFFFFFFFFFF,,FF,FFFFFFFFFFFFFFFFFF,,F,
@FS10000125:23:BPA73012-1407:1:1101:10370:1070 1:N:0:2
GGGTGTCAACTTCGTCGAGTACGCTCAATGTGACAGATCGGAAGA
+
FFF:FFFFFF,,FFFFFFFFFFFFFFF:FFFFFFFFFFFFFFFFF
@FS10000125:23:BPA73012-1407:1:1101:10580:1070 1:N:0:2
GGGCAGCAACTTCGTCGAGTACGCTCAAAATTAAAGATCGGAAGA
+
FFFFFFFFFF,,FFFFFFFFFFFFFFF:FFFFFFFFFFFFFFFFF
@FS10000125:23:BPA73012-1407:1:1101:10840:1070 1:N:0:2
GGGTGACAACTTCGTCGAGTACGCTCAACATGGAAGATCGGAAGA
+
F,,:,F:FFFFFFFFFFFFFFFFFFFFF:FF:FFFFFFFFFFFFF
@FS10000125:23:BPA73012-1407:1:1101:10950:1070 1:N:0:2
GCTGATCAACTTCGTCGAGTACGCTCAAAAGGAAAGATCGGAAGA
+
:,,F,:FFFFFFFFFFFFFFFF:FFFF::::FFFFFFFFFF:FF:
@FS10000125:23:BPA73012-1407:1:1101:11530:1070 1:N:0:2
GGGATCGAACTTCGTCGAGTACGCTCAACATACCAGATCGGAAGA
+
:,,FF::FFF,:FFF:FFFFFFFFFFFFFFFFFFFFFFFFF,:,:
@FS10000125:23:BPA73012-1407:1:1101:11680:1070 1:N:0:2
GGGTGCTAACTTCGTCGAGTACGCTCAACAGATTAGATCGGAAGA
+
:,,:FFFFFF::FFFFFFFFFFFFFFFFFFFFFFFFFFFFFF:FF
@FS10000125:23:BPA73012-1407:1:1101:12020:1070 1:N:0:2
GGGGTCAATTTCGTCGAGTACGCTCAAAGAGTTAGATCGGAAGAG
+
FFFFFFFFFFFFF:FFFF,FFFFFFF::FFFFFFFF,FFF:FFFF
@FS10000125:23:BPA73012-1407:1:1101:12410:1070 1:N:0:2
GATGTTTAACTTCGTCGAGTACGCTCAACTTACAAGATCGGAAGA
+
,,FFFFFFFFFFFFFFFFFFFFFFFFFFFFFFFFFFFFFFFFFF:
@FS10000125:23:BPA73012-1407:1:1101:12780:1070 1:N:0:2
GGGGTTGAACTTCGTCGAGTACGCTCAATTACGAGATCGGAAGAG
+
FFFFFFFF,F:,FFFFFFFFFFFFFFF,FFFFFFFF,,FF,FFFF
@FS10000125:23:BPA73012-1407:1:1101:12890:1070 1:N:0:2
GGGGGCGAACTTCGTCGAGTACGCTCAAGTTGCTAGATCGGAAGA
+
F:,FFFFFFF,,FFFFFFFFFFFFFFFFFFFFFFFFFFFFFFFFF
@FS10000125:23:BPA73012-1407:1:1101:13320:1070 1:N:0:2
GGGTATTAACTTGTCGAGTACGCTCAATAGCACAGATTGGAAGAG
+
FFFF:,FFF,FFFF,FFF:F:,FF:FFF,,,,:,:FF,:F:FFF:
@FS10000125:23:BPA73012-1407:1:1101:13520:1070 1:N:0:2
GGGGGGCAACTTCGTCGAGTACGCTCAATGTCACAGATCGGAAGA
+
FF:FFFFFFF,:FFFFFFFFFFFFFFF:FFFFFFFFFFFFFF,F:
@FS10000125:23:BPA73012-1407:1:1101:13630:1070 1:N:0:2
GGGGTGCAACTTCGTCGAGTACGCTCAAAATTTCAGATCGGAAGA
+
F,,FFFFFFF:,FFFFFFFFFFFFFFF:FFFFFFFFFFFFFF:FF
@FS10000125:23:BPA73012-1407:1:1101:13910:1070 1:N:0:2
GGGATGGAACTTCGTCGAGTACGCTCAAATAACGAGATCGGAAGA
+
F,,FFFFFFF:,FFFFFFFFFFFFFFF:FFFFFFFFFFFFF:FF:
@FS10000125:23:BPA73012-1407:1:1101:14070:1070 1:N:0:2
GGGAAAGAACTTCGTCGAGTACGCTCAACCACACAGATCGGAAGA
+
FF:FFFFFFFFFFFFFFFFFFFFFFFFFFFFFFFFFF,FFFFFFF
@FS10000125:23:BPA73012-1407:1:1101:14140:1070 1:N:0:2
GGGATTAAACTTCGTCGAGTACGCTCAAATTCCCAGATCGGAAGA
+
F,,FF:FFFF:,FFFFFFFFFFFFFFFFFFFFFFFFFFFFFFFFF
@FS10000125:23:BPA73012-1407:1:1101:14450:1070 1:N:0:2
GGGGATGAACTTCGTCGAGTACGCTCAAACATGCAGATCGGAAGA
+
FF:FFFFFFF,,FFFFFFFFFFFFFFFFFFFFFFFFFFFFFFFFF
@FS10000125:23:BPA73012-1407:1:1101:14690:1070 1:N:0:2
GGGGGTAAACTTCGTCGACTACGCTCAATTAACTAGATCGGAAGA
+
F,,:,:FFFF::FFFFFF,FFFFFFFF:FF,FFFFFF,FFFFFFF
@FS10000125:23:BPA73012-1407:1:1101:15080:1070 1:N:0:2
GGGGGAACTTCGTCGAGTACGCTCAAGGGAAAAGATCGGAAGAGC
+
F,,FFFFFFFFF,FFFF:FFFF:FFFFFFFFFFFFF,FFFFFFF,
@FS10000125:23:BPA73012-1407:1:1101:15400:1070 1:N:0:2
GGGCTCTAACTTCGTCGAGTACGCTAACAAATAAGATCGGAAGAG
+
F:,FFFFFFF::FFFFFFFFFFFFFFF,FFFFFFFF,,FF,:F:,
@FS10000125:23:BPA73012-1407:1:1101:15410:1070 1:N:0:2
GGGCTCTAACTTCGTCGAGTACGCTAACAAATAAGATCGGAAGAG
+
FFFFFFFFFF::FFFFFFFFFFFFFFF,FFFFFFFF,,FF,FFF:
@FS10000125:23:BPA73012-1407:1:1101:15510:1070 1:N:0:2
GATGCTAAACTTCGTCGAGTACGCTCAAAGTATAAGATCGGAAGA
+
,,:,FFFFFFF:F:FFFF:FFF,FFFF:FFFFFFF:FFFF,,::,
@FS10000125:23:BPA73012-1407:1:1101:15890:1070 1:N:0:2
GGGGCTCAACTTCGTCGAGTACGCTCAATGGACTAGATCGGAAGA
+
FFFFFFFFFF:,FFFFFFFFFFFFFFF:FFFFFFFFFFFFFFFFF
@FS10000125:23:BPA73012-1407:1:1101:1550:1080 1:N:0:2
GGGAGTGAACTTCGTCTTGTACGCTCAATGCACGAGATCGGAAGA
+
F,,FFFFFFF:,FFFFF:FFFF:FFFF:FFFFFFFFFFFFF,:F:
@FS10000125:23:BPA73012-1407:1:1101:1600:1080 1:N:0:2
GGGTATCAACTTCGTCGAGTACGCTCAATTGTGAAGATCGGAAGA
+
F::FFFFFFF::FFFFFFFFFFFFFFF:FFFFFFFFFFFFF:FFF
@FS10000125:23:BPA73012-1407:1:1101:1850:1080 1:N:0:2
GTGTATTTATTTCATTGACTATCCTTTTTAGTTATGTTCAAAAAA
+
FFFF,FF:,:,,,F:,,:F::,FFF:,F,F,F:F,F:,F,FFFF:
@FS10000125:23:BPA73012-1407:1:1101:1970:1080 1:N:0:2
GGGGGGGAACTTCGTCGAGTACGCTCAACCTACAAGATCGGAAGA
+
F:,FFFFFFFFFFFFFFFFFFFFFFFFFFFFFFFFFFFFFFFFFF
@FS10000125:23:BPA73012-1407:1:1101:2290:1080 1:N:0:2
GGGGTCGAACTTCGACTAGTACGCTCAAATCCATAGATCGGAAGA
+
F:,FFFFFFF::FFFFFFFFFFFFFFF:FFFFFFFFFFFFFFFFF
@FS10000125:23:BPA73012-1407:1:1101:2620:1080 1:N:0:2
GGCGGGTAACTTCGTCGAGTACGCTCAAATTGAGAGATCGGAAGA
+
:F:FFF,::FF,::F:FFFF:,:FFFF,FFFF,FF,F,:F,F:,,
@FS10000125:23:BPA73012-1407:1:1101:2870:1080 1:N:0:2
GATGTCTAACTTCGTCGAGTACGCTCAATGGTCGAGATCGGAAGA
+
,,FFFFFFFFFFFFFFFFFFFFFFFFFFFFFFFFFFFFFFF:FFF
@FS10000125:23:BPA73012-1407:1:1101:2970:1080 1:N:0:2
GGGGATGAACTTCGTCGAGTACGCTCAAACCAAGAGATCGGAAGA
+
FFFFFFFFFF,,FFFFFFFFFFFFFFF:FFFFFFFFFFFFFFFFF
@FS10000125:23:BPA73012-1407:1:1101:3210:1080 1:N:0:2
GGGGATAGAACTTCGTCGAGTACGCTCAAGGTTTCAGATCGGAAG
+
F:,FFFFFFFF,:FF:FFFFFFFFF,FFFFFFFFFFFFFFFFFFF
@FS10000125:23:BPA73012-1407:1:1101:3630:1080 1:N:0:2
GGGCGTAAACTTCGTCGAGTACGCTCAAATGTCCAGATCGGAAGA
+
F:,,F,:FFFF:FFFFFFFFFFFFFFF:,FFF:FFFFFFFFFFFF
@FS10000125:23:BPA73012-1407:1:1101:3740:1080 1:N:0:2
GGGTGGTAACTTCGTCGAGTACGCTCAATTTAACAGATCGGAAGA
+
FFFFF,:FFF:FFFF:FFFFFFFFFFFFFFFFFFFFFFFFFFFFF
@FS10000125:23:BPA73012-1407:1:1101:3820:1080 1:N:0:2
GGGGGGGAACTTCGTCGAGTACGCTCAATTATTGAGATCGGAAGA
+
FFFF,FFFFFFFFFFFFFFFFFFFFFF:FFFFFFFFFFFFFFFFF
@FS10000125:23:BPA73012-1407:1:1101:4680:1080 1:N:0:2
GATTAACAACTTCGTCGAGTACGCTCAACTTCCCAGATCGGAAGA
+
F,:,FFFFFFFFFFFFFFFFFFFFFFFFFFFFFFFFFFFFFF,FF
@FS10000125:23:BPA73012-1407:1:1101:5010:1080 1:N:0:2
GGGTGCAAACTTCGTCGAGTACGCTCAAAGGTAGAGATCGGAAGA
+
F:,:FFFFFF,,FFFFFFFFFFFFFFF,FFFFFFFFFFFFFFFFF
@FS10000125:23:BPA73012-1407:1:1101:5870:1080 1:N:0:2
GATTCATAACTTCGTCGAGTACGCTCAAGGGAAAAGATCGGAAGA
+
:,F,FF:F:FFFFFFFFFFFFFFFFFFFF,::FFFFFFFFFFFFF
@FS10000125:23:BPA73012-1407:1:1101:5920:1080 1:N:0:2
GGGGACCAACTTCGTCGAGTACGCTCAATTACCAAGATCGGAAGA
+
FF,FFFFFFF:,FFFFFFFFFFFFFFF:FFFFFFFFFFFFFFFFF
@FS10000125:23:BPA73012-1407:1:1101:6000:1080 1:N:0:2
GGGGCCCAACTTCGTCGAGTACGCTCAACCCAACAGATCGGAAGA
+
FF:FFFFFFF::FFFFFFFFFFFFFFFFFFFFFFFFFFFFFF:FF
@FS10000125:23:BPA73012-1407:1:1101:6020:1080 1:N:0:2
GGGACCAAACTTCGTCGAGTACGCTCAAGCTACGAGATCGGAAGA
+
FFF:FFFFFF:,FFFFFFFFFFFFFFFFFFFFFFFFFFFFFFFFF
@FS10000125:23:BPA73012-1407:1:1101:6080:1080 1:N:0:2
GATGATCAACTTCGTCGAGTACGCTCAAGATATCAGATCGGAAGA
+
F,,F:F:FFFFFFFFFF:FFFF:FFFF:FFFFF:FFFFFF,FFF:
@FS10000125:23:BPA73012-1407:1:1101:6660:1080 1:N:0:2
GGGGGGGTAACTTCGTCGAGTACGCTCAACCGACGAGATCGGAAG
+
FFFF,::FFFF,:FF:FF:,FFFFF,FFFF:FFFFF:FFF,FFFF
@FS10000125:23:BPA73012-1407:1:1101:7100:1080 1:N:0:2
GGGTATAAACTTCGTCGAGTACGCTCAAACTATAAGATCGGAAGA
+
F,,:,FFFFFF:FFFFFFFFFFFFFFFFFFF,F:FFFFFFFFFFF
@FS10000125:23:BPA73012-1407:1:1101:7420:1080 1:N:0:2
GGGGAACAACTTCGTCGAGTACGCTCAAGCAAAGAGATCGGAAGA
+
FFFFFFFFFF::FFFFFFFFFFFFFFFFFFFFFFFFFFFFFFFFF
@FS10000125:23:BPA73012-1407:1:1101:7910:1080 1:N:0:2
GGGGTCCAACTTCGTCGAGTACGCTCAAAAATGAAGATCGGAAGA
+
:,,FFFFFFF::FFFFFFFFFFFFFFF:FFFFFFFFFFFFFFFFF
@FS10000125:23:BPA73012-1407:1:1101:8170:1080 1:N:0:2
GGGGTGCAACTTCGTCGAGTACGCTCAAGAATTAAGATCGGAAGA
+
F,,FFFFFFF::FFFFFFFFFFFFFFFFFFFFFFFFFFFFFFFFF
@FS10000125:23:BPA73012-1407:1:1101:8440:1080 1:N:0:2
GGGCTTCGTCGAGTACGCTCAAGCTAAGAGATCGGAAGAGCACAC
+
F,,,FFFFFFFFF:FFF:FFFFFFFF:FFFFFFFFFFFFF,F,F,
@FS10000125:23:BPA73012-1407:1:1101:10140:1080 1:N:0:2
GGGCTAAAACTTCGTCGAGTACGCTCAACTTCTAAGATCGGAAGA
+
FFFFFFFFFF::FFFFFFFFFFFFFFFFFFFFFFFFFFFFFFFFF
@FS10000125:23:BPA73012-1407:1:1101:10530:1080 1:N:0:2
GGGAAGAAACTTCGTCGAGTACGCTCAAGTGAAGAGATCGGAAGA
+
F:FFFFFFFF:,FFFFFFFFFFFFFFFFFFFFFFFFFFFFFFFFF
@FS10000125:23:BPA73012-1407:1:1101:10860:1080 1:N:0:2
GGGGGCCAACTTCGTCGAGTACGCTCAAAAGTAAAGATCGGAAGA
+
FFFFFFFFFF:,FFFFFFFFFFFFFFF:FFFFFFFFFFFFFFFFF
@FS10000125:23:BPA73012-1407:1:1101:11140:1080 1:N:0:2
GGGAACTTCGTCGAGTACGCTCAACTAGCAAGATCGGAAGAGCAC
+
FFF,FFFFFF,FF:FFF,FFFF:FFFFFFFFFFFFFFFFF,F,F,
@FS10000125:23:BPA73012-1407:1:1101:12800:1080 1:N:0:2
GGGCCACAACTTCGTCGAGTACGCTCAAAAAAAGAGATCGGAAGA
+
:,,:FFFFFF,,FFFFFFFFFFFFFFF,FFFFFFFFFFFFFFFFF
@FS10000125:23:BPA73012-1407:1:1101:13450:1080 1:N:0:2
GGGGCCCAACTTCGTCGAGTACGCTCAAAGTTAAAGATCGGAAGA
+
FF,FFFFFFF:,FFFFFFFFFFFFFFF,FFFFFFFFFFFFFFFFF
@FS10000125:23:BPA73012-1407:1:1101:14370:1080 1:N:0:2
GGGGGCCAACTTCGTCGAGTACGCTCAAGTTTTCAGATCGGAAGA
+
FFF,,,FFFF:FFFFFFFFFFFFFFFFF,:,,FFFFFFFFFFFFF
@FS10000125:23:BPA73012-1407:1:1101:14420:1080 1:N:0:2
GGGCTTGAACTTCGTCGAGTACGCTCAATTAATAAGATCGGAAGA
+
FFFFFFFFFF,:FFFFFFFFFFFFFFF:FFFFFFFFFFFFFFFFF
@FS10000125:23:BPA73012-1407:1:1101:14860:1080 1:N:0:2
GGGACTTCGTCGAGTACGCTCAAAGAGTTAGATCGGAAGAGCACA
+
FFFF:,,::FFFFFFFF:,::,FFFFFFFF,FFF,FFFFFF,F,,
@FS10000125:23:BPA73012-1407:1:1101:15370:1080 1:N:0:2
GGGGTGAAACTTCGTCGAGTACGCTCAAGTCTTGAGATCGGAAGA
+
FF,FFFFFFF:,FFFFFFFFFFFFFFFFFFFFFFFFFFFFFFFFF
@FS10000125:23:BPA73012-1407:1:1101:16020:1080 1:N:0:2
GGGGGGCAACTTCGTCGAGTACGCTCAACAAGCAAGATCGGAAGA
+
FFFFF,FFFFFFFFFF:FFFFFFFFF:FFFFFF:FFF,FFFFFFF
@FS10000125:23:BPA73012-1407:1:1101:16320:1080 1:N:0:2
GGGGGGGAACTTCGTCGAGTACGCTCAACTAAATAGATCGGAAGA
+
FF:FFFFFFF:FFFFFFFFFFFFFFFFFFFFFFFFFFFFFFFFFF
@FS10000125:23:BPA73012-1407:1:1101:16340:1080 1:N:0:2
GGGGTTAAACTTCGTCGAGTACGCTCAATTGTCTAGATCGGAAGA
+
FFFFFFFFFFF:FFFFFFFFFFFFFFF,FFFFFFFFFFFF:F:FF
@FS10000125:23:BPA73012-1407:1:1101:1640:1090 1:N:0:2
GGGATAGAACTTCGTCGAGTACGCTCAACTTTAGAGATCGGAAGA
+
FFFFFFFFFFFFFFFFFFFFFFFFFFFFFFFFFFFFFFFFFFFFF
@FS10000125:23:BPA73012-1407:1:1101:1800:1090 1:N:0:2
GGGTAGGAACTTCGTCGAGTACGCTCAAACTCACAGATCGGAAGA
+
FFFFFFFFFF::FFFFFFFFFFFFFFFFFFFFFFFFFFFFFFFFF
@FS10000125:23:BPA73012-1407:1:1101:2070:1090 1:N:0:2
GGGGTTAAACTTCGTCGAGTACGCTCAATCAGCCAGATCGGAAGA
+
F:,FFFF:FFF:FFFFFFFFFFFFFFFFF,F,FF:FF,FFFFFFF
@FS10000125:23:BPA73012-1407:1:1101:2120:1090 1:N:0:2
GGGATTCAACTTCGTCGAGTACGCTCAAAAGTAAAGATCGGAAGA
+
F::FFFFFFFF:FFFFFFFFFFFFFFFFFFFFFFFFF,FFFFFFF
@FS10000125:23:BPA73012-1407:1:1101:2130:1090 1:N:0:2
GGGCCAAAATTTCGTCGAGTACGCTCAATGTACAAGATCGGAAGA
+
FFFFFFFFFFFFFFFFFFFFFFFFFFF:FFFFFFFFFFFFFFFFF
@FS10000125:23:BPA73012-1407:1:1101:2310:1090 1:N:0:2
GATGTTAAACTTCGTCGAGTACGCTCAAGCACCAAGATCGGAAGA
+
,,:F,FF,F:F:,,F,:F:FF,:FF:,F,:,FF,,::FFF,,,,:
@FS10000125:23:BPA73012-1407:1:1101:2600:1090 1:N:0:2
GGGGCGGCAACTTCGTCGAGTACGCTCAATGGTGGAGATCGGAAG
+
FF,FFFF:F,:FFF,FF:F::,F,:FFF,F,,F,:F:::FF,FF,
@FS10000125:23:BPA73012-1407:1:1101:2630:1090 1:N:0:2
GGGGGGTAACTTCGTCGAGTACGCTCAAATTGAGAGATCGGAAGA
+
F:,F:FFFFF:,FFFFFFFFFFFFFFF:FFFFFFFFFFFFFFFFF
@FS10000125:23:BPA73012-1407:1:1101:3130:1090 1:N:0:2
GGGTATGAACTTCGTCGAGTACGCTCAATTGAAGAGATCGGAAGA
+
F,,,FFFFFF::FFFFFFFFFFFFFFF,FFFFFFFFFFFFFFFFF
@FS10000125:23:BPA73012-1407:1:1101:3500:1090 1:N:0:2
GGGCAACAACTTCGTCGAGTACGCTCAAACCTGGAGATCGGAAGA
+
F:,:FFFFFF:,FFFFFFFFFFFFFFF:FFFFFFFFFFFFFFFFF
@FS10000125:23:BPA73012-1407:1:1101:3900:1090 1:N:0:2
GGGGTGTAACTTCGTCGAGTACGCTCAACATGACAGATCGGAAGA
+
FFFFFFFFFF:::FF:FFFFFFFFFFFFFFFFFFFFFFFFFFFFF
@FS10000125:23:BPA73012-1407:1:1101:4100:1090 1:N:0:2
GGGGGTTAACTTCGTCGAGTACGCTCAATGATAAAGATCGGAAGA
+
FFFFFFFFFFF:FFF:FFFFFFFFFFF,FFFFFFFFFFFFFFFFF
@FS10000125:23:BPA73012-1407:1:1101:4930:1090 1:N:0:2
GGGACTTTAACTTCGTCGAGTACGCTCAAAGTTCAAGATCGGAAG
+
F:,,FFFFFF:,,FF:FFFFFFFFF,FFFFFFFFFFFFFFFFFFF
@FS10000125:23:BPA73012-1407:1:1101:5440:1090 1:N:0:2
GGGCAATAACTTCGTCGAGTACGCTCAAAGGATAAGATCGGAAGA
+
FFF,FFFFFF:,FFFFFFFFFFFFFFF,FFFFFFFFFFFFFFFFF
@FS10000125:23:BPA73012-1407:1:1101:5540:1090 1:N:0:2
GGGGGAAAACTTCGTCGAGTACGCTCAATTAATTAGATCGGAAGA
+
FFFF:FFFFFF:FFFF:FFFF:FFFFFFFFFF:F:FF,F:FFFFF
@FS10000125:23:BPA73012-1407:1:1101:6130:1090 1:N:0:2
GGGGGCTAACTTCGTCGAGTACGCTCAACGTATTAGATCGGAAGA
+
FFFFFFFFFFF:FFFFFFFFFFFFFFFFFFFFFFFFFFFFFFFFF
@FS10000125:23:BPA73012-1407:1:1101:6180:1090 1:N:0:2
GGGTGCCAACTTCGTCGAGTACGCTCAACGATTAAGATCGGAAGA
+
FFFFFFFFFFF:FFFFFFFFFFFFFFFFFFFFFFFFFFFFFFFFF
@FS10000125:23:BPA73012-1407:1:1101:6320:1090 1:N:0:2
GGGCAGCATCTTCGTCGAGTACGCTCAATGCCGTAGATCGGAAGA
+
FFFFF,FFFFF:FFFFFFFFFFFFFFFFFFFFFFFFF:FFFFFFF
@FS10000125:23:BPA73012-1407:1:1101:6650:1090 1:N:0:2
GGGGTTCAACTTCGTCGAGTACGCTCAACAATGTAGATCGGAAGA
+
F,:FFFFFFF::FFFFFFFFFFFFFFFFFFFFFFFFFFFFFFFFF
@FS10000125:23:BPA73012-1407:1:1101:6700:1090 1:N:0:2
GGGGGAGAACTTCGTCGAGTACGCTCAATGTGGAAGATCGGAAGA
+
FFFFFFFFFF:,FFFFFFFFFFFFFFF:FFFFFFFFFFFFFFFFF
@FS10000125:23:BPA73012-1407:1:1101:6880:1090 1:N:0:2
GGGGGTAACTTCGTCGAGTACGCTCAAGAGTCAGATCGGAAGAGC
+
FFFFFFFFFF,FF:FFFF:FFFFFFFF:FFFFFFF:,FFF:FFF:
@FS10000125:23:BPA73012-1407:1:1101:7280:1090 1:N:0:2
GGGCATGAACTTCGTGGAGTACGCTCAACAGGGGAGATCGGAAGA
+
FF:,FFFFFF,,FFFFFFFFFFFFFFFFFFFFFFFFFFFFFFFFF
@FS10000125:23:BPA73012-1407:1:1101:7610:1090 1:N:0:2
GGGGAGTAACTTCGTCGAGTACGCTCAACAAGATAGATCGGAAGA
+
FFFFFFFFFF::FFFFFFFFFFFFFFFFFFFFFFFFFFFFFFFFF
@FS10000125:23:BPA73012-1407:1:1101:7650:1090 1:N:0:2
GGGCATGAACTTCGTGGAGTACGCTCAAGGAAATAGATCGGAAGA
+
FFFFFFFFFF,,FFFFFFFFFFFFFFFFFFFFFFFFFFFFFFFFF
@FS10000125:23:BPA73012-1407:1:1101:7930:1090 1:N:0:2
GGGGCAGAACTTCGTCGAGTACGCTCAAATCTGAAGATCGGAAGA
+
F:,FFFFFFF::FFFFFFFFFFFFFFFFFFFFFFFFFFFFFFFFF
@FS10000125:23:BPA73012-1407:1:1101:8030:1090 1:N:0:2
GGGCCTGAACTTCGTCGAGTACGCTCAAATTCTAAGATCGGAAGA
+
FFFFFFFFFF::FFFFFFFFFFFFFFF:FFFFFFFFFFFFFFFFF
@FS10000125:23:BPA73012-1407:1:1101:8280:1090 1:N:0:2
GGGATGTAACTTCGTCGAGTACGCTCAATGTATAGATCGGAAGAG
+
F::,FFFFFF::FFFFFFFFFFFFFFF:FFFFFFFF,FFF,FFFF
@FS10000125:23:BPA73012-1407:1:1101:8450:1090 1:N:0:2
GGGCTTCGTCGAGTACGCTCAATATTGGAGATCGGAAGAGCACAC
+
FF,,FFFFFFFFFFFFF:FFF::FFFFFFFFFFFFFFFFF,F,F,
@FS10000125:23:BPA73012-1407:1:1101:9100:1090 1:N:0:2
GGGGATTAACTTCGTCGAGTACGCTCAAGTTTAGAGATCGGAAGA
+
FFFFF:FFFF::FFFFFFFFFFFFFFFFFFFFFFFFFFFFFFFFF
@FS10000125:23:BPA73012-1407:1:1101:9430:1090 1:N:0:2
GGGGAACTTCGTCGAGTACGCTCAATGATATAGATCGGAAGAGCA
+
F,,FFFFFFFF,:FFFFF,,FFF:FFFFFFFFFFF,FFFFFFF,,
@FS10000125:23:BPA73012-1407:1:1101:9510:1090 1:N:0:2
GGGAGGAAACTTCGTCGAGTACGCTCAAGTATCCAGATCGGAAGA
+
FF:FFFFFFF::FFFFFFFFFFFFFFFFFFFFFFFFFFFFFFFFF
@FS10000125:23:BPA73012-1407:1:1101:9620:1090 1:N:0:2
GGGGTCTAACTTCGTCGAGTACGCTCAAGCATTCAGATCGGAAGA
+
FFFFFFFFFF,:FFFFFFFFFFFFFFFFFFFFFFFFFFFFFFFFF
@FS10000125:23:BPA73012-1407:1:1101:9760:1090 1:N:0:2
GGGGGTAAACTTCGTCGAGTACGCTCAAATATCGAGATCGGAAGA
+
FFF,,FFFFFFFFFFFFFFFFFFFFFFFFFF,FFFFFFFFFFFFF
@FS10000125:23:BPA73012-1407:1:1101:9780:1090 1:N:0:2
GGGTATTAACTTCGTCGAGTACGCTCAATACTTGAGATCGGAAGA
+
FFF:FFFFFF::FFFFFFFFFFFFFFF,FFFFFFFFFFFFFFFFF
@FS10000125:23:BPA73012-1407:1:1101:10040:1090 1:N:0:2
GGGGGGCAACTTCGTCGAGTACGCTCAAACTGAGAGATCGGAAGA
+
FFFFF:FFFF:,FFFFFFFFFFFFFFFFFFFFFFFFF,FFFFFFF
@FS10000125:23:BPA73012-1407:1:1101:10370:1090 1:N:0:2
GGGGTCAAACTTCGTCGAGTGCGCTCAATCGGATAGATCGGAAGA
+
FFFFFFFFFF,,FFFFFFFF:FFFFFF,FFFFFFFFFFFFFFFFF
@FS10000125:23:BPA73012-1407:1:1101:10560:1090 1:N:0:2
GGGCGTCAACTTCGTCGAGTACGCTCAAACTGGGAGATCGGAAGA
+
FFFF,FF:FFFFFFFFFFFFFFFFFFFFFFFFFFFFF:FFFFFFF
@FS10000125:23:BPA73012-1407:1:1101:10620:1090 1:N:0:2
GGGCTGAAACTTCGTCGAGTACGCTCAAGTATATAGATCGGAAGA
+
FFF,F,FFFFFFFFFFFFFFFFFFFFFF,FFF,,FFFFFFFFFFF
@FS10000125:23:BPA73012-1407:1:1101:11070:1090 1:N:0:2
GGGTAGGAACTTCGTCGAGTACGCTCAAACTAATAGATCGGAAGA
+
F,,FFFFFFF::FFFFFFFFFFFFFFFFFFFFFFFFFFFFFFFFF
@FS10000125:23:BPA73012-1407:1:1101:11450:1090 1:N:0:2
GGGGGGTAACTTCGTCGAGTACGCTCAAAGAATTAGATCGGAAGA
+
FFFFFFFFFF,,FFFFFFFFFFFFFFF:FFFFFFFFFFFFFFFFF
@FS10000125:23:BPA73012-1407:1:1101:12680:1090 1:N:0:2
GGGTTGCAACTTCGTCGAGTACGCTCAAACAAAAAGATCGGAAGA
+
FF:FFFFFFF,:FFFFFFFFFFFFFFF:FFFFFFFFFFFFFFFFF
@FS10000125:23:BPA73012-1407:1:1101:12740:1090 1:N:0:2
GGGCAGAAACTTCGTCGAGGACGCTCAAATTCAGAGATCGGAAGA
+
FFF:FFFFFF::FFFFFFFFFFFFFFF:FFFFFFFFFFFFFFFFF
@FS10000125:23:BPA73012-1407:1:1101:13120:1090 1:N:0:2
GGGACCTAACTTCGTCGAGTACGCTCAAGTTAGGAGATCGGAAGA
+
FF,:FFFFFF,,FFFFFFFFFFFFFFF:FFFFFFFFFFFFFFFFF
@FS10000125:23:BPA73012-1407:1:1101:13490:1090 1:N:0:2
GGGGAAAAACTTCGTCGAGTACGCTCAAAAGATTAGATCGGAAGA
+
F,,FFFFFFF:,FFFFFFFFFFFFFFF:FFFFFFFFFFFFFFFFF
@FS10000125:23:BPA73012-1407:1:1101:15290:1090 1:N:0:2
GGGGTATAACTTCGTCGAGTACGCTCAAAATTTCAGATCGGAAGA
+
FFFF:FFFFFFFFFFFFFFFFFFFFFFF,,F,FFFFFFFFFFFFF
@FS10000125:23:BPA73012-1407:1:1101:15380:1090 1:N:0:2
GGGCACCAACTTCGTCGAGTACGCTCAACAAGTCAATTCGAAGAG
+
FFF,F,FFFFFFFFFFFFFFFFFFFFFF,,F,,,,,:,,FFF,,,
@FS10000125:23:BPA73012-1407:1:1101:16150:1090 1:N:0:2
GATTTCGAACTTCGTCGAGTACGCTCAACCCTTTAGATCGGAAGA
+
,,F,FF:FFFFFFFFFF:FFFF:FFFFFF:FFFFFFFFFF,:FF,
@FS10000125:23:BPA73012-1407:1:1101:16440:1090 1:N:0:2
GGGGATAACTTCGTCGAGTACGCTCAACAGCCAAGATCGGAAGAG
+
FFFFFFFFF::FF:FFFF:FFFFFFFF,FFFFFFFF:FFF:FFFF
@FS10000125:23:BPA73012-1407:1:1101:1640:1100 1:N:0:2
GGGACGTAACTTCGTTGAGTACGCTCAAGTGATCAGATCGGAAGA
+
FFFFFFFFFF:,FFFFFFFFFFFFFFFFFFFFFFFFFFFFFFFFF
@FS10000125:23:BPA73012-1407:1:1101:1810:1100 1:N:0:2
GGGGGGAAACTTCGTCGAGTACGCTCAAAAAACTAGATCGGAAGA
+
FFFFFFFFFF::FFFFFFFFFFFFFFFFFFFFFFFFFFFFFFFFF
@FS10000125:23:BPA73012-1407:1:1101:2050:1100 1:N:0:2
GGGTATCAACTTCGTCGAGTACGCTCAAATCGAAAGATCGGAAGA
+
FFFFFFFFF:FF:FF::FFFF,FF:F:FFF:::F,FF,FFFFFFF
@FS10000125:23:BPA73012-1407:1:1101:2260:1100 1:N:0:2
GGGGGGAACTTCGTCGAGTACGCTCAATCACGGAGATCGGAAGAG
+
FFFFFFFFFF,FF:FFFF:FFFFFFF::FFFFFFFF,FFF:FFFF
@FS10000125:23:BPA73012-1407:1:1101:2470:1100 1:N:0:2
GGGGCTCAACTTCGTCGAGTACGCTCAAGCAGAAAGATCGGAAGA
+
F:,FFFFFFF:,FFFFFFFFFFFFFFFFFFFFFFFFFFFFF:FFF
@FS10000125:23:BPA73012-1407:1:1101:2520:1100 1:N:0:2
GGGAGAAACTTCGTCGAGTACGCTCAAAAAATAAGATCGGAAGAG
+
F::FFFFFFF,FF:FFFF:FFFFFFF:,FFFFFFFF,FFF:FFFF
@FS10000125:23:BPA73012-1407:1:1101:2670:1100 1:N:0:2
GGGCTGGAACTTCGTCGAGTACGCTCAAGGAGAAAGATCGGAAGA
+
FF,:FFFFFF::FFFFFFFFFFFFFFFFFFFFFFFFFFFFFFFFF
@FS10000125:23:BPA73012-1407:1:1101:3040:1100 1:N:0:2
GGGCACAAACTTCGTCGAGTACGCTCAACACTGTAGATCGGAAGA
+
FFFF,,::F,,F,::,,F:FF,:FF,,FFFFF::,,F,:,FFF:F
@FS10000125:23:BPA73012-1407:1:1101:3080:1100 1:N:0:2
GGGCGCAAACTTCGTCGAGTACGCTCAAGAAACAAGATCGGAAGA
+
FF,:FFFFFF:,FFFFFFFFFFFFFFFFFFFFFFFFFFFFFFFFF
@FS10000125:23:BPA73012-1407:1:1101:3920:1100 1:N:0:2
GGGTTAGAACTTCGTCGAGTACGCTCAAGTTATGAGATCGGAAGA
+
FFF:FFFFFF::FFFFFFFFFFFFFFFFFFFFFFFFFFFFFFFFF
@FS10000125:23:BPA73012-1407:1:1101:4140:1100 1:N:0:2
GGGTATGAACTTCGTCGAGTACACTCAATGCACAAGATCGGAAGA
+
FFF:FFFFFF:,FFF:FFFFFF,FFFF:FFFFFFFFFFFFFFFFF
@FS10000125:23:BPA73012-1407:1:1101:4250:1100 1:N:0:2
GGGGCAAAACTTCGTCGAGTACGCTCAACGTGATAGATCGGAAGA
+
FF,FFFFFFFF:FFFFFFFFFFFFFFFFFFFFFFFFFFFFFFFFF
@FS10000125:23:BPA73012-1407:1:1101:4400:1100 1:N:0:2
GGGTATTAACTTCGTCGAGTACGCTCAATGAGAAAGATCGGAAGA
+
F:,:FFFFFF:,FFFFFFFFFFFFFFF:FFFFFFFFFFFFFFFFF
@FS10000125:23:BPA73012-1407:1:1101:4980:1100 1:N:0:2
GGGGCTTCGTCGAGTACGCTCAAAGACTCAGATCGGAAGAGCACA
+
FFFFFFFFFF:FFFFFFF:FFFFFFFFFFFFFFFFFFFFFF,F,:
@FS10000125:23:BPA73012-1407:1:1101:6050:1100 1:N:0:2
GGGAAGGAATTTCGTCGAGTACGCTCAAGTTAAAAGATCGGAAGA
+
F:,:FFFFFFFFFFFFFFFFFFFFFFFFFFFFFFFFFFFFFFFFF
@FS10000125:23:BPA73012-1407:1:1101:6560:1100 1:N:0:2
GGGGCGTTAACTTCGTCGAGTACGCTCAAGGTGTAAGATCGGAAG
+
FFFFFFFFFF:,,FF:FFFFFFFFF,FFFFFFFFFFFFFFFFFFF
@FS10000125:23:BPA73012-1407:1:1101:7450:1100 1:N:0:2
GGGGATAAACTTCGTCGAGTACGCTCAAGGTAATAGATCGGAAGA
+
FFFFFFFFFF:,FFFFFFFFFFFFFFFFFFFFFFFFFFFFFFFFF
@FS10000125:23:BPA73012-1407:1:1101:8100:1100 1:N:0:2
GGGCCTCAACTTCGTCGAGTACGCTCAAACCTGTAGATCGGAAGA
+
FFFFFFFFFF::FFFFFFFFFFFFFFF:FFFFFFFFFFFFFFFFF
@FS10000125:23:BPA73012-1407:1:1101:8120:1100 1:N:0:2
GGGCGCAAACTTCGTCGAGTACGCTCAACGTAATAGATCGGAAGA
+
FFFFFFFFFFF:FFFFFFFFFFFFFFFFFFFFFFFFFFFFFFFFF
@FS10000125:23:BPA73012-1407:1:1101:8180:1100 1:N:0:2
GGGGCGAAACTTCGTCGAGTACGCTCAAGCTCAGAGATCGGAAGA
+
FFFFFFFFFFF:FFFFFFFFFFFFFFFFFFFFFFFFFFFFFFFFF
@FS10000125:23:BPA73012-1407:1:1101:8380:1100 1:N:0:2
GGGCGATAACTTCGTCGAGTACGCTCAATCACTAAGATCGGAAGA
+
FFF,FFFFFF::FFFFFFFFFFFFFFF:FFFFFFFFFFFFFFFFF
@FS10000125:23:BPA73012-1407:1:1101:8460:1100 1:N:0:2
GGGCTCGAATTTCGTCGAGTACGCTCAAGATGCAAGATCGGAAGA
+
FFF::FFFFFFFFFFFFFFFFFFFFFFFFFFFFFFFFFFFFFFFF
@FS10000125:23:BPA73012-1407:1:1101:8520:1100 1:N:0:2
GGGCTCGAATTTCGTCGAGTACGCTCAAGATGCAAGATCGGAAGA
+
FFFFFFFFFFFFFFFFFFFFFFFFFFFFFFFFFFFFFFFFFFFFF
@FS10000125:23:BPA73012-1407:1:1101:8910:1100 1:N:0:2
GGGCGCAAACTTCGTCGAGTACGCTCAATCGATTAGATCGGAAGA
+
F,,,FFFFFF::FFFFFFFFFFFFFFFFFFFFFFFFFFFFFFFFF
@FS10000125:23:BPA73012-1407:1:1101:9620:1100 1:N:0:2
GGGACTCAACTTCGTCGAGTACGCTCAATTGACGAGATCGGAAGA
+
FFFFFFF:F:FFF:F:,F:FF,:FF:,FFF:FFFFFF,F:FFFFF
@FS10000125:23:BPA73012-1407:1:1101:9810:1100 1:N:0:2
GGGGCCTAACTTCGTCGAGTACGCTCAATAACCAAGATCGGAAGA
+
FFFFFFFFFF::FFFFFFFFFFFFFFF:FFFFFFFFFFFFFFFFF
@FS10000125:23:BPA73012-1407:1:1101:10050:1100 1:N:0:2
GGGGCGAAACTTCGTCGAGTACGCTCAATAAACAAGATCGGAAGA
+
FFFFFFFFFF:,FFFFFFFFFFFFFFF,FFFFFFFFFFFFFFFFF
@FS10000125:23:BPA73012-1407:1:1101:10290:1100 1:N:0:2
GGGGCACAACTTCGTCGAGTACGCTCAATAGGAGAGATCGGAAGA
+
FFFFFFFFFF,,FFFFFFFFFFFFFFF,FFFFFFFFFFFFFFFFF
@FS10000125:23:BPA73012-1407:1:1101:11030:1100 1:N:0:2
GTTGTGTAACTTCGTCGAGTACGCTCAAGAAAAAAGATCGGAAGA
+
,,F,FFFFFFFFFFFFFFFFFF:FFFFFFFFFFFFFFFFFF:FF:
@FS10000125:23:BPA73012-1407:1:1101:11100:1100 1:N:0:2
GGGACAAGAACTTCGTCGAGTACGCTCAAGATAGTAGATCGGAAG
+
FFFFFFFFFF:,,FF:FFFFFFFFF,FFFFFFFFFFFFFFFFFFF
@FS10000125:23:BPA73012-1407:1:1101:11580:1100 1:N:0:2
GGGAAGCAACTTCGTCGAGTACGCTCAAGTATCAAGATCGGAAGA
+
FFFFFFFFFF,,FFFFFFFFFFFFFFFFFFFFFFFFFFFFFF:FF
@FS10000125:23:BPA73012-1407:1:1101:11880:1100 1:N:0:2
GGGCGTAAACTTCGTCGAGTACGCTCAAGATCCAAGATCGGAAGA
+
FF:FFFFFFF:,FFFFFFFFFFFFFFFFFFFFFFFFFFFFFFFFF
@FS10000125:23:BPA73012-1407:1:1101:12600:1100 1:N:0:2
GGGGCTGAACTTCGTCGAGTACGCTCAACGAGCAAGATCGGAAGA
+
F:,FFFFFFFF:FFFFFFFFFFFFFFFFFFFFFFFFFFFFFFFFF
@FS10000125:23:BPA73012-1407:1:1101:12810:1100 1:N:0:2
GGGTCCAAACTTCGTCGAGTACGCTCAAATAGTCAGATCGGAAGA
+
F:,FFFFFFF,:FFFFFFFFFFFFFFF:FFFFFFFFFFFFFF:FF
@FS10000125:23:BPA73012-1407:1:1101:13400:1100 1:N:0:2
GGGTGTGAACTTCGTCGAGTACGCTCAAACCCGAAGATCGGAAGA
+
:,,:FFFFFF::FFFFFFFFFFFFFFFFFFFFFFFFFFFFFFFFF
@FS10000125:23:BPA73012-1407:1:1101:13560:1100 1:N:0:2
GGGAGCACAACTTCGTCGAGTACGCTCAAGTTTTGAGATCGGAAG
+
FF:FF:,FFFF,,FF,FFFFFFFFF,FFF::::F,FFFFFFFFFF
@FS10000125:23:BPA73012-1407:1:1101:13730:1100 1:N:0:2
GGGACACAACTTCGTCGAGTACGCTCAAATCTCGAGATCGGAAGA
+
F:,FFFFFFF,,FFFFFFFFFFFFFFF:FFFFFFFFFFFF:F,:F
@FS10000125:23:BPA73012-1407:1:1101:13950:1100 1:N:0:2
GGGGTGCAACTTCGTCGAGTACGCTCAAATGGCAAGATCGGAAGA
+
FFFFFFFFFF,,FFFFFFFFFFFFFFFFFFFFFFFFFFFFFFFFF
@FS10000125:23:BPA73012-1407:1:1101:14440:1100 1:N:0:2
GGGCGATAACTTCGTCGAGTACGCTCAAATGATGAGATCGGAAGA
+
FF:F,:FFFF::FFFFFFFFFF,FFFF,FF,F:,FFFFFF,,::,
@FS10000125:23:BPA73012-1407:1:1101:15230:1100 1:N:0:2
GATTGCTGCTATCTTCGTCGAGTACGCTCAATTGCCGAGATCGGA
+
,,:,,FF:FFFFF,FFF:,,FF::FFFFFFFFFFF,FFFF:,F:,
@FS10000125:23:BPA73012-1407:1:1101:15680:1100 1:N:0:2
GGGGGGTAACTTCGTCGAGTACGCTCAACTGTCTAGATCGGAAGA
+
FFFFFFFFFF:FFFFFFFFFFFFFFFFFFFFFFFFFFFFFFFFFF
@FS10000125:23:BPA73012-1407:1:1101:15780:1100 1:N:0:2
GGGGCTATAACTTCGTCGAGTACGCTCAATTTCTAAGATCGGAAG
+
FFFFFFFFFFF,,FF,FFFFFFFFF,FFFFFFFFFFFFFFFFFFF
@FS10000125:23:BPA73012-1407:1:1101:15870:1100 1:N:0:2
GGGGATAAACTTCGTCGAGTACGCTCAACTAACCAGATCGGAAGA
+
F,,FFFFF:F,,:FFFF:,FFF,FFFFFFF,FFFF,:FF:,,:,,
@FS10000125:23:BPA73012-1407:1:1101:15970:1100 1:N:0:2
GGGAAGTAACTTCGTCGAGTACGCTCAAGGGGTTAGATCGGAAGA
+
FFFFFFFFFF,,FFFFFFFFFFFFFFFFFFFFFFFFFFFFFFFFF
@FS10000125:23:BPA73012-1407:1:1101:16080:1100 1:N:0:2
GGGATCAAACTTCGTCGAGTACGCTCAAGAATCAAGATCGGAAGA
+
FFFF:FFFFF,:FFFFFFFFFFFFFFFFFFFFFFFFF,FFFFFFF
@FS10000125:23:BPA73012-1407:1:1101:1690:1110 1:N:0:2
GGGGCGCAAGTTCGTCGAGTACGCTCAAGGTTTGAGATCGGAAGA
+
F,,FFFFFFFF:FFFFFFFFFFFFFFFFFFFFFFFFFFFFFFFFF
@FS10000125:23:BPA73012-1407:1:1101:2080:1110 1:N:0:2
GGGGAAGAACTTCGTCGAGTACGCTCAACGCAAAAGATCGGAAGA
+
F:,FFFFFFFF:FFFFFFFFFFFFFFFFFFFFFFFFFFFFFFFFF
@FS10000125:23:BPA73012-1407:1:1101:2260:1110 1:N:0:2
GGGGCCTAACTTCGTCGAGCACGCTCAAGAAATGAGATCGGAAGA
+
FFFF::FFFFFF:FFF:F:FF:FFFF:FFF,FFFFFF,FFFFFFF
@FS10000125:23:BPA73012-1407:1:1101:2600:1110 1:N:0:2
GGGTGCAAACTTCGTCGAGTACGCTCAACACATTAGATCGGAAGA
+
F,,FFFFFFF::FFFFFFFFFFFFFFFFFFFFFFFFFFFFF:FFF
@FS10000125:23:BPA73012-1407:1:1101:3090:1110 1:N:0:2
GGGGCAAAACTTCGTCGAGTACGCTCAAGTAATAAGATCGGAAGA
+
FFFFFFFFFFF:FFFFFFFFFFFFFFFFFFFFFFFFFFFFFFFFF
@FS10000125:23:BPA73012-1407:1:1101:3290:1110 1:N:0:2
GGGCACTAACTTCGTCGAGTACGCTCAACCTGGTAGATCGGAAGA
+
F,,,FFFFFF:FFFFFFFFFFFFFFFFFFFFFFFFFFFFFFFFFF
@FS10000125:23:BPA73012-1407:1:1101:3560:1110 1:N:0:2
GGGGTAAAACTTCGTCGAGTACGCTCAATGTTGGAGATCGGAAGA
+
FFFF:FFFFF,,FFF:FFFFFFFFFFF,FFFFFFFFFFFFFF:FF
@FS10000125:23:BPA73012-1407:1:1101:3800:1110 1:N:0:2
GGGGATGAGCAGGGTGGAGTGCGCTGAGTCTGTAAGATCGGAGGG
+
FFFF,,F:,:,,,F,,FFF,,:FF,,F,::FFF::FF,,FFF:F,
@FS10000125:23:BPA73012-1407:1:1101:4000:1110 1:N:0:2
GGGGAGAAACTTCGTCGAGTACGCTCAATAAGTTAGATCGGAAGA
+
FFFFFFFFFF:,FFFFFFFFFFFFFFF:FFFFFFFFFFFFFFFFF
@FS10000125:23:BPA73012-1407:1:1101:4850:1110 1:N:0:2
GGGGCATAACTTCGTCGAGTACGCTCAAAAACAAAGATCGGAAGA
+
FF:FFFFFFF,,FFFFFFFFFFFFFFF:FFFFFFFFFFFFFFFFF
@FS10000125:23:BPA73012-1407:1:1101:5120:1110 1:N:0:2
GGGCCACAACTTCGTCGAGTACGCTCAACTCTTTAGATCGGAAGA
+
FF::FFFFFF::FFFFFFFFFFFFFFFFFFFFFFFFFFFFFFFFF
@FS10000125:23:BPA73012-1407:1:1101:7300:1110 1:N:0:2
GGGCATAAACTTCGTCGAGTACGCTCAACACAAAAGATCGGAAGA
+
FFFFFFFFFF::FFFFFFFFFFFFFFFFFFFFFFFFFFFFFFFFF
@FS10000125:23:BPA73012-1407:1:1101:7340:1110 1:N:0:2
GGGACCAAACTTCGTCGAGTACGCTCAAAACTTCAGATCGGAAGA
+
FFFFFFFFFF,,FFFFFFFFFFFFFFF,FFFFFFFFFFFFFFFFF
@FS10000125:23:BPA73012-1407:1:1101:7500:1110 1:N:0:2
GGGTACCAACTTCGTCGAGTACGCTCAAATCTTAAGATCGGAAGA
+
FFF:FFFFFF:,FFFFFFFFFFFFFFFFFFFFFFFFFFFFFFFFF
@FS10000125:23:BPA73012-1407:1:1101:7710:1110 1:N:0:2
GGGCGGAAACTTCGTCGAGTACGCTCAAAACATTAGATCGGAAGA
+
FFF:FFFFFF::FFFFFFFFFFFFFFF:FFFFFFFFFFFFFFFFF
@FS10000125:23:BPA73012-1407:1:1101:8030:1110 1:N:0:2
GGGGAAAAACTTCGTGGAGTACGCTCAAGATCAAAGATCGGAAGA
+
F:,FFFFFFF::FFFFFFFFFFFFFFFFFFFFFFFFFFFFFFFFF
@FS10000125:23:BPA73012-1407:1:1101:8500:1110 1:N:0:2
GGGCGCTAACTTCGTCGAGTACGCTCAATAAAATAGATCGGAAGA
+
FFFFFFFFFFF:FFFFFFFFFFFFFFF:FFFFFFFFF:FFFFFFF
@FS10000125:23:BPA73012-1407:1:1101:9720:1110 1:N:0:2
GGGCTGTAACTTCGTCGAGTACGCTCAATCTGATAGATCGGAAGA
+
FFFF:FFFFF:,FFFFFFFFFFFFFFF:FFFFFFFFFFFFFFFFF
@FS10000125:23:BPA73012-1407:1:1101:9810:1110 1:N:0:2
GGGGCTTAACCTTCGTCGAGTACGCTCAAAGTTGAAGATCGGAAG
+
F:,F:FFFFF,:FF:FF:F:F:FFFFFF,FFFF:FFFFFFF:FF,
@FS10000125:23:BPA73012-1407:1:1101:10210:1110 1:N:0:2
GGGTGCCAACTTCGTCGAGTACGCTCAAGCGTTCAGATCGGAAGA
+
FFF:FFFFFF,:FFFFFFFFFFFFFFFFFFFFFFFFFFFFFFFFF
@FS10000125:23:BPA73012-1407:1:1101:10750:1110 1:N:0:2
GGGCCATAACTTCGTCGAGTACGCTCAAGTGCAGAGATCGGAAGA
+
F,,:FFFFFF,,FFFFFFFFFFFFFFFFFFFFFFFFFFFFFFFFF
@FS10000125:23:BPA73012-1407:1:1101:10920:1110 1:N:0:2
GGGCAACAACTTCGTCGAGTACGCTCAACCCTTCAGATCGGAAGA
+
F,,:FFFFFF::FFFFFFFFFFFFFFFFFFFFFFFFFFFFFFFFF
@FS10000125:23:BPA73012-1407:1:1101:11600:1110 1:N:0:2
GGGGTCGAACTTCGTCGAGTACGCTCAAGAGGTTAGATCGGAAGA
+
F::FFFFFFF,,FFFFFFFFFFFFFFFFFFFFFFFFFFFFFFFFF
@FS10000125:23:BPA73012-1407:1:1101:12980:1110 1:N:0:2
GGGTATAAACTTCGTCGAGTACGCTCAATATCTAAGATCGGAAGA
+
FFFFFFFFFF,:FFFFFFFFFFFFFFF,FFFFFFFFFFFFFFFFF
@FS10000125:23:BPA73012-1407:1:1101:13520:1110 1:N:0:2
GGGTCATAACTTCGTCGAGTACGCTCAATATTTTAGATCGGAAGA
+
F,,,FF,FFF:FFFFFFFFFFFFFFFFF,,,F,,FFFFFFFFFFF
@FS10000125:23:BPA73012-1407:1:1101:14200:1110 1:N:0:2
GGGCATAAACTTCGTCGAGTACGCTCAACTGTACAGATCGGAAGA
+
F,,F,FFFFFFFFFFFFFFFFF:FFFFF:F:F,,FFFFFFFFFF:
@FS10000125:23:BPA73012-1407:1:1101:14510:1110 1:N:0:2
GGGGGAAAACTTCGTCGAGTACGCTCAAGGGATTAGATCGGAAGA
+
F,,FFFFFFF,,FFFFFFFFFFFFFFFFFFFFFFFFFFFFFFFFF
@FS10000125:23:BPA73012-1407:1:1101:15120:1110 1:N:0:2
GGGCGGCAACTTCGTCGAGTACGTTCAAGAAGTTAGATCGGAAGA
+
F::FFFFFFF::FFFFFFFFFFF,FFFFFFFFFFFFFFFFFFFFF
@FS10000125:23:BPA73012-1407:1:1101:15370:1110 1:N:0:2
GGGGCCCAACTTCGTCGAGTACGCTCAATTCACTAGATCGGAAGA
+
FF,FFFFFFF,:FFFFFFFFFFFFFFFFFFFFFFFFFFFFFFFFF
@FS10000125:23:BPA73012-1407:1:1101:15690:1110 1:N:0:2
GGGGCTCAACTTCGTCGAGTACGCTCAACAGGTTAGATCGGAAGA
+
FFFFFFFFFF:FFFFFFFFFFFFFFFFFFFFFFFFFFFFFFFFFF
@FS10000125:23:BPA73012-1407:1:1101:15820:1110 1:N:0:2
GGGGCAGAACTTCGTCGAGTACGCTCAAAACGTTAGATCGGAAGA
+
FFFFFFFFFF,,FFFFFFFFFFFFFFF:FFFFFFFFFFFFFFFFF
@FS10000125:23:BPA73012-1407:1:1101:1070:1120 1:N:0:2
GGGGCTGAACTTCGTCGAGTACGCTCAACGGTTTAGATCGGAAGA
+
FF:FFFFFFFFFFFFFFFFFFFFFFFFFF:FFFFFFFFFFF,FFF
@FS10000125:23:BPA73012-1407:1:1101:1220:1120 1:N:0:2
GGGATTGAACTTCGTCGAGTACGCTCAACAGAATAGATCGGAAGA
+
FFFFFF:FFFFFFFFFFFFFFFFFFFFFFFFFFFFFFFFFFFFFF
@FS10000125:23:BPA73012-1407:1:1101:1680:1120 1:N:0:2
GGGAGCTAACTTCGTCGAGTACGCTCAATAGGTCAGATCGGAAGA
+
F:,:,,:FFFFFFFFFFFFFFFFFFFFF,F,F,:FFFFFFFFFFF
@FS10000125:23:BPA73012-1407:1:1101:3570:1120 1:N:0:2
GGGGTAGAACTTCGTCGAGTACGCTCAATAATCGAGATCGGAAGA
+
F:,FFFFFFF::FFFFFFFFFFFFFFF:FFFFFFFFFFFFFFFFF
@FS10000125:23:BPA73012-1407:1:1101:3600:1120 1:N:0:2
GGGATGCAACTTCGCGAGTACGCTCAAAGGATTAGATCGGAAGAG
+
FFFFFFFFFFFFFFFFFF:FFFFFFFFFFFFFFFFF:,FF:FFFF
@FS10000125:23:BPA73012-1407:1:1101:3650:1120 1:N:0:2
GGGCAAAAACTTCGTCGAGTACGCTCAACAAACAAGATCGGAAGA
+
F:,,FFFFFFFFFFFFFFFFFFFFFFFFFFFFFFFFFFFFFFFFF
@FS10000125:23:BPA73012-1407:1:1101:3900:1120 1:N:0:2
GGGGGTAAACTTCGTCGAGTACGCTCAATCAATCAGATCGGAAGA
+
FFFFFFFFFF::FFFFFFFFFFFFFFF:FFFFFFFFFFFFFFFFF
@FS10000125:23:BPA73012-1407:1:1101:4840:1120 1:N:0:2
GGGGCAGAATTTCGTCGAGTACGCTCAATAAATCAGATCGGAAGA
+
FF,FFFFFFF:FFFFFFFFFFFFFFFF,FFFFFFFFFFFFFFFFF
@FS10000125:23:BPA73012-1407:1:1101:4980:1120 1:N:0:2
GGGGTAAAACTTCGTCGAGTACGCTCAAGGTAAGAGATCGGAAGA
+
FFFFFFFFFF,:FFFFFFFFFFFFFFFFFFFFFFFFFFFFFFFFF
@FS10000125:23:BPA73012-1407:1:1101:5580:1120 1:N:0:2
GGGTTTTATTTTTTTCCTATACGTTCTTCTTTTAATTTCGGTTCT
+
F:,::FFFF:FFF:FF,,F,,FFF,,,::F,:F:F:F:FFF,F,,
@FS10000125:23:BPA73012-1407:1:1101:6050:1120 1:N:0:2
GGGGGAGAACTTCGTCGAGTACGCTCAATATTAAAGATCGGAAGA
+
FF:FFFFFFF,,FFFFFFFFFFFFFFF:FFFFFFFFFFFFFFFFF
@FS10000125:23:BPA73012-1407:1:1101:6480:1120 1:N:0:2
GGGGGTTAACTTCGTCGAGTACGCTCAACGTATAAGATCGGAAGA
+
F,,FF:FFFFF:FFFFFFFFFFFFFFFFFFFFFFFFFFFFFFFFF
@FS10000125:23:BPA73012-1407:1:1101:6970:1120 1:N:0:2
GGGGATTAACTTCGTCGAGTACGCTCAAATTCCTAGATCGGAAGA
+
F,,FFFFFFF::FFFFFFFFFFFFFFF:FFFFFFFFFFFFFFFFF
@FS10000125:23:BPA73012-1407:1:1101:7140:1120 1:N:0:2
GGGGTCAAACTTCGTCGAGTACGCTCAAGTACTTAGATCGGAAGA
+
FFFFFFFFFF::FFFFFFFFFFFFFFFFFFFFFFFFF,FFFFFFF
@FS10000125:23:BPA73012-1407:1:1101:8510:1120 1:N:0:2
GCTGTTAAAACTTCGTCGAGTACGCTCAATTAACTAGATCGGAAG
+
F,F:FFFFFFFF::F:FF:,FFFFF,FFFFFFFFFF:FFF,FFFF
@FS10000125:23:BPA73012-1407:1:1101:8580:1120 1:N:0:2
GGGGTATAACTTCGTCGAGTACGCCTCAACTTAAAAGATCGGAAG
+
FFFFFFFFFFFFFFFFFFFFFFFFFFFFFFFFFFFFFFFFFFFFF
@FS10000125:23:BPA73012-1407:1:1101:9040:1120 1:N:0:2
GGGGTTGAACTTCGTCGAGTACGCTCAAGAACTTAGATCGGAAGA
+
FFFFFFFFFF,,FFFFFFFFFFFFFFFFFFFFFFFFFFFFFFFFF
@FS10000125:23:BPA73012-1407:1:1101:9310:1120 1:N:0:2
GGGGATGAACTTCGTCGAGTACGCTCAATACAACAGATCGGAAGA
+
FFFFFFFFFF:,FFFFFFFFFFFFFFF,FFFFFFFFFFFFFFFFF
@FS10000125:23:BPA73012-1407:1:1101:10000:1120 1:N:0:2
GGGGTTAAACTTCGTCGAGTACGCTCAAAGTTAGAGATCGGAAGA
+
F,,FFFFFFF,,FFFFFFFFFFFFFFF:FFFFFFFFFFFFFFFFF
@FS10000125:23:BPA73012-1407:1:1101:10080:1120 1:N:0:2
GGGGGCAAACTTCGTCGAGTACGCTCAAATAACTAGATCGGAAGA
+
F,,F:FFFFF:,FFFFFFFFFFFFFFF:FFFFFFFFFFFFFFFFF
@FS10000125:23:BPA73012-1407:1:1101:10740:1120 1:N:0:2
GGGGAATAACTTCGTCGAGTACGCTCAAACAGTAAGATCGGAAGA
+
FFF:,::FFF::FFFFFFFFFFFFFFFF,,F,,:FFFFFFFFFFF
@FS10000125:23:BPA73012-1407:1:1101:10780:1120 1:N:0:2
GGGGCAACTTCGTCGAGTACGCTCAATAGACAAGATCGGAAGAGC
+
FFFFFFFFFF:F,FFFF:FFFF,FF::FFFFFFFF:,FFF:FFF,
@FS10000125:23:BPA73012-1407:1:1101:11940:1120 1:N:0:2
GGGGGTAAACTTCGTCGAGTACGCTCAACGGGATAGATCGGAAGA
+
FFFFFFFFFF::FFFFFFFFFFFFFFFFFFFFFFFFFFFFFFFFF
@FS10000125:23:BPA73012-1407:1:1101:12580:1120 1:N:0:2
GGGAGCAAACTTCGTCGAGTACGCTCAATGGAAAAGATCGGAAGA
+
FFF:FFFFFF,,FFFFFFFFFFFFFFF,FFFFFFFFFFFFFFFFF
@FS10000125:23:BPA73012-1407:1:1101:14220:1120 1:N:0:2
GGGTGAGAACTTCGTCGAGTACGCTCAAGAGGAGAGATCGGAAGA
+
FFFF,F,FFF:FFFFFFFFFFFFFFFFFF,FFFFFFFFFFFFFFF
@FS10000125:23:BPA73012-1407:1:1101:14360:1120 1:N:0:2
GGGGGGCTAACTTCGTCGAGTACGCTCAACGTGTGAGATCGGAAG
+
F:,FFFFFFFF::FF:FFFFFFFFF:FFFFFFFFFFFFFFFFFFF
@FS10000125:23:BPA73012-1407:1:1101:15050:1120 1:N:0:2
GGGGGACAACTTCGTCGAGTACGCTCAATGGGGCAGATCGGAAGA
+
FFFFFFFFFF,,FFFFFFFFFFFFFFF,FFFFFFFFFFFFFFFFF
@FS10000125:23:BPA73012-1407:1:1101:15970:1120 1:N:0:2
GGGGGGGAACTTCGTCGAGTACGCTCAATTGTTGAGATCGGAAGA
+
FF:FFFFFFF,:FFFFFFFFFFFFFFF:FFFFFFFFFFFFFFFFF
@FS10000125:23:BPA73012-1407:1:1101:16160:1120 1:N:0:2
GATTAGGAACTTCGTCGAGTACGCTCAAGGGGTAAGATCGGAAGA
+
:,:,FF:FFFFFFFFFF:FFFFFFFFFFFF:FFFFFFFFFFFFFF
@FS10000125:23:BPA73012-1407:1:1101:1670:1130 1:N:0:2
GGGGGGTAACTTCGTCGAGTACGCTCAAACATATAGATCGGAAGA
+
F,,FFFFFFF::FFFFFFFFFFFFFFFFFFFFFFFFFFFFFFFFF
@FS10000125:23:BPA73012-1407:1:1101:1720:1130 1:N:0:2
GGGCGAAAACTTCGTCGAGTACGCTCAACATCTAAGATCGGAAGA
+
FF::FFFFFFF:FFFFFFFFFFFFFFFFFFFFFFFFFFFFFFFFF
@FS10000125:23:BPA73012-1407:1:1101:2000:1130 1:N:0:2
GGGGCTCAACTTCGTCGAGTACGCTCAATGACACAGATCGGAAGA
+
FF:FFFFFFF:,FFFFFFFFFFFFFFF,FFFFFFFFFFFFFFFFF
@FS10000125:23:BPA73012-1407:1:1101:2210:1130 1:N:0:2
GGGGTATAACTTCGTCGAGTACGCTCAAAGGATAAGATCGGAAGA
+
FFFFFFFFFF::FFFFFFFFFFFFFFF:FFFFFFFFFFFFFFFFF
@FS10000125:23:BPA73012-1407:1:1101:2290:1130 1:N:0:2
GGGACTAAACTTCGTCGAGTACGCTCAAGTAAGAAGATCGGAAGA
+
FFFFFFFFFF,,FFFFFFFFFFFFFFFFFFFFFFFFFFFFFFFFF
@FS10000125:23:BPA73012-1407:1:1101:2420:1130 1:N:0:2
GGGGGTAAACTTCGTCGAGTACGCTCAAGTTATCAGATCGGAAGA
+
FFFFFFFFFF,,FFFFFFFFFFFFFFFFFFFFFFFFFFFFFFFFF
@FS10000125:23:BPA73012-1407:1:1101:2660:1130 1:N:0:2
GGGGACTAACTTCGTCGAGTACGCTCAATAGATTAGATCGGAAGA
+
FFFFFFFFFF:,FFFFFFFFFFFFFFF,FFFFFFFFFFFFFFFFF
@FS10000125:23:BPA73012-1407:1:1101:3120:1130 1:N:0:2
GGGGGGAAACTTCGTCGAGTACGCTCAAATAAAAAGATCGGAAGA
+
F,,FFFFFFF::FFFFFFFFFFFFFFF:FFFFFFFFFFFFFFFFF
@FS10000125:23:BPA73012-1407:1:1101:3490:1130 1:N:0:2
GGGGCTGAATTTCGTCGAGTACGCTCAATTAATGAGATCGGAAGA
+
FF:FFF,F::F,F:F:F,FF::FFFF:FFFF:FF:FF,F:FFFFF
@FS10000125:23:BPA73012-1407:1:1101:3710:1130 1:N:0:2
GGGGCGTAACTTCGTCGAGTACGCTCAAGGGGTGAGATCGGAAGA
+
F,,FFFFFFFF:FFFFFFFFFFFFFFFFFFFFFFFFFFFFFFFFF
@FS10000125:23:BPA73012-1407:1:1101:3870:1130 1:N:0:2
GAGGCAAAAACTTCGTCGAGTACGCTCAATACTCCAGATCGGAAG
+
F,FFFFFFFF:,:FF:FFFFFFFFF,FFFFFFFFFFFFFFFFFFF
@FS10000125:23:BPA73012-1407:1:1101:4200:1130 1:N:0:2
GGGCAGTAACTTCGTCGAGTACGCTCAAAAGTAGAGATCGGAAGA
+
FFFFFFFFFF:,FFFFFFFFFFFFFFF:FFFFFFFFFFFFFFFFF
@FS10000125:23:BPA73012-1407:1:1101:4390:1130 1:N:0:2
GGGTAACAACTTCGTCGGGTACGCTCAATTATAGAGATCGGAAGA
+
F,,:FFFFFF::FFFFFFFFFFFFFFF:FFFFFFFFFFFFFFFFF
@FS10000125:23:BPA73012-1407:1:1101:4620:1130 1:N:0:2
GGGGCTCAACTTCGTCGAGTACGCTCAAGAGCCAAGATCGGAAGA
+
FFFFFFFFFF:,FFFFFFFFFFFFFFFFFFFFFFFFFFFFFFFFF
@FS10000125:23:BPA73012-1407:1:1101:5190:1130 1:N:0:2
GGCGGGAACCTTCGTCGAGTACGCTCAAAGGAAGAGATCGGAAGA
+
F,,FFFFFFF::FFFFFFFFFFFFFFF:FFFFFFFFFFFFFFFFF
@FS10000125:23:BPA73012-1407:1:1101:5330:1130 1:N:0:2
GGAAGAGCATCTTCGTCGAGTACGCTCAAATCCATAGATCGGAAG
+
::,,:FFFFF:::FF,FF:FFFFFF,FFFFFFFFFFFFFFFF:FF
@FS10000125:23:BPA73012-1407:1:1101:5460:1130 1:N:0:2
GGGCACAAACCTCGTCGAGTACGCTCAAATAGTTAGATCGGAAGA
+
FFF:FFFFFF::FFFFFFFFFFFFFFF,FFFFFFFFFFFFFFFFF
@FS10000125:23:BPA73012-1407:1:1101:5560:1130 1:N:0:2
GGGGACGAACTTCGTCGAGTACGCTCAAATATTAAGATCGGAAGA
+
FF:FFFFFFF:,FFFFFFFFFFFFFFF:FFFFFFFFFFFFFFFFF
@FS10000125:23:BPA73012-1407:1:1101:5580:1130 1:N:0:2
GGGTAGTAACTTCGTCGAGTACGCTCAAAAGACAAGATCGGAAGA
+
FF::FFFFFF:,FFFFFFFFFFFFFFFFFFFFFFFFFFFFFFFFF
@FS10000125:23:BPA73012-1407:1:1101:5730:1130 1:N:0:2
GGGGTTAAACTTCGTCGAGTACGCTCAACCCATAAGATCGGAAGA
+
FF:FFFFFFF::FFFFFFFFFFFFFFFFFFFFFFFFFFFFFFFFF
@FS10000125:23:BPA73012-1407:1:1101:5950:1130 1:N:0:2
GGGGCTAATCTTCGTCGAGTACGCTCAAATAACGAGATCGGAAGA
+
FF:FFFFFFF:,FFFFFFFFFFFFFFFFFFFFFFFFFFFFFFFFF
@FS10000125:23:BPA73012-1407:1:1101:5960:1130 1:N:0:2
GGGAGGGAACTTCGTCGAGTACGCTCAACTTAGTAGATCGGAAGA
+
FFFFF:FFFFFFFFFFFFFFFFFFFFFFFFFFFFFFFFFFFFFFF
@FS10000125:23:BPA73012-1407:1:1101:6040:1130 1:N:0:2
GGGCAACAACTTCGTCGAGTACGCTCAATTTCAAAGATCGGAAGA
+
FFFFFFFFFF,,FFFFFFFFFFFFFFF,FFFFFFFFFFFFFF:FF
@FS10000125:23:BPA73012-1407:1:1101:6060:1130 1:N:0:2
GGGGGTTAACTTCGTCGAGTACGCTCAAAATTAGAGATCGGAAGA
+
FFFFFFFFFF,,FFFFFFFFFFFFFFF:FFFFFFFFFFFFFFFFF
@FS10000125:23:BPA73012-1407:1:1101:6280:1130 1:N:0:2
GGGCGTTAACTTCGTCGAGTACGCTCAAGTGTGTAGATCGGAAGA
+
FFFFFFFFFF,,FFFFFFFFFFFFFFFFFFFFFFFFFFFFFFFFF
@FS10000125:23:BPA73012-1407:1:1101:6530:1130 1:N:0:2
GGGGGTGAACTTCGTCGAGTACGCTCAAAAAATAAGATCGGAAGA
+
FFFFFFFFFF:,FFFFFFFFFFFFFFF:FFFFFFFFFFFFFFFFF
@FS10000125:23:BPA73012-1407:1:1101:6600:1130 1:N:0:2
GGGGAGGAATTTCGTCGAGTACGCTCAATGCTTGAGATCGGAAGA
+
FFFFFFFFFFFFFFFFFFFFFFFFFFF:FFFFFFFFFFFFFFFFF
@FS10000125:23:BPA73012-1407:1:1101:6820:1130 1:N:0:2
GGGTTCCAAACTTCGTCGAGTACGCTCAATTGAAAAGATCGGAAG
+
FFFFFFFFFF,,,FF,FFFFFFFFF,FFFFFFFFFFFFFFFFFFF
@FS10000125:23:BPA73012-1407:1:1101:7020:1130 1:N:0:2
GGGCGCAAACTTCGTCGAGTACGCTCAAGTTGTAAGATCGGAAGA
+
FFF:FFF,FF:,FFFFFFFFFFFFFFFFFFFFFFFFFFFFFFFFF
@FS10000125:23:BPA73012-1407:1:1101:7030:1130 1:N:0:2
ATTGGCTAACTTCGTCGAGTACGCTCAAACAAGGAGATCGGAAGA
+
,:F,,FFFFFFFFFFFFFFFFF,FFFF,FFFFFFFFFFFFF,F,,
@FS10000125:23:BPA73012-1407:1:1101:7200:1130 1:N:0:2
GGGTAGTAACTTCGTCGAGTACGCTCAATATTTAAGATCGGAAGA
+
FF:FFFFFFF:,FFFFFFFFFFFFFFF,FFFFFFFFFFFFFFFFF
@FS10000125:23:BPA73012-1407:1:1101:8550:1130 1:N:0:2
GGGCTTAAACTTCGTCGAGTACGCTCAAGCCAAAAGATCGGAAGA
+
FF::FFFF,FF:FFFFFFFFFFFFFFFF:,:,:,FFFFFFFFFFF
@FS10000125:23:BPA73012-1407:1:1101:9000:1130 1:N:0:2
GGGCGTGAACTTCGTCGAGTACGCTCAACTAAATAGATCGGAAGA
+
FFF:FFFFFF:FFFFFFFFFFFFFFFFFFFFFFFFFFFFFFFFFF
@FS10000125:23:BPA73012-1407:1:1101:9280:1130 1:N:0:2
GGGCTAAAACTTCGTCGAGTACGCTCAAACGGAAAGATCGGAAGA
+
F::,FFFFFF::FFFFFFFFFFFFFFF:FFFFFFFFFFFFFFFFF
@FS10000125:23:BPA73012-1407:1:1101:9400:1130 1:N:0:2
GGGCTCGAACTTCGTCGAGTACGCTCAATATGATAGATCGGAAGA
+
FFFFFFFFFF::FFFFFFFFFFFFFFF:FFFFFFFFFFFFFFFFF
@FS10000125:23:BPA73012-1407:1:1101:9450:1130 1:N:0:2
GGGATGGAACTTCGTCGAGTACGCTCAACCAGACAGATCGGAAGA
+
FF::FFFFFF:FFFFFFFFFFFFFFFFFFFFFFFFFFFFFFFFFF
@FS10000125:23:BPA73012-1407:1:1101:9590:1130 1:N:0:2
GGGGGCCAACTTCGTCGAGTACGCTCAATTAGAAAGATCGGAAGA
+
F,,F:FFFFF::FFFFFFFFFFFFFFF:FFFFFFFFFFFFFFFFF
@FS10000125:23:BPA73012-1407:1:1101:9770:1130 1:N:0:2
GGGCTCGAACTTCGTCGAGTACGCTCAAGAATATAGATCGGAAGA
+
FFF:FFFFFF,:FFFFFFFFFFFFFFFFFFFFFFFFFFFFFFFFF
@FS10000125:23:BPA73012-1407:1:1101:9810:1130 1:N:0:2
GGGACGAATCTTCGTCGAGTACGCTCAATGGAGGAGATCGGAAGA
+
FFFFF,FFFFFFFFFFFFFFF:FFFFFFFFFFFFFFF,FFFFFFF
@FS10000125:23:BPA73012-1407:1:1101:10290:1130 1:N:0:2
GGGCATTAACTTCGTCGAGTACGCTCAACATTTGAGATCGGAAGA
+
FFF:FFFFFF,:FFFFFFFFFFFFFFFFFFFFFFFFF,FFFFFFF
@FS10000125:23:BPA73012-1407:1:1101:10890:1130 1:N:0:2
GGGATGGTAACTTCGTCGAGTACGCTCAAGGATAAAGATCGGAAG
+
F,,:FFFFFFF,:FF:FFFFFFFFF,FFFFFFFFFFFFFFFFFFF
@FS10000125:23:BPA73012-1407:1:1101:10930:1130 1:N:0:2
GGGGCGAAACTTCGTCGAGTACGCTCAATTTCTCAGATCGGAAGA
+
FFFF:,FFFF::FFFFFFFFFFFFFFFF:,FF,FFFF,FFFFFFF
@FS10000125:23:BPA73012-1407:1:1101:11320:1130 1:N:0:2
GGGACTAACTTCGTCGAGTACGCTCAAATTATTAGATCGGAAGAG
+
FFF:FFFFFF,FF:FFFF:FFFFFFF:,FFFFFFFF,FFF:FFFF
@FS10000125:23:BPA73012-1407:1:1101:11520:1130 1:N:0:2
GGGACCTAACTTCGTCGAGTACGCTCAATTACTTAGATCGGAAGA
+
F,,FF,FFFF::FFFFFFFFFFFFFFFF:F,F:FFFFFFFFFFFF
@FS10000125:23:BPA73012-1407:1:1101:11620:1130 1:N:0:2
GGGGCCTAACTTCGTCGAGTACGCTCAAATATCCAGATCGGAAGA
+
FF,FFFFFFF,,FFFFFFFFFFFFFFF:FFFFFFFFFFFFFF:FF
@FS10000125:23:BPA73012-1407:1:1101:11690:1130 1:N:0:2
GGGCATGAACTTCGTCGAGTACGCTCAATGGGACAGATCGGAAGA
+
FF::FFFFFF,,FFFFFFFFFFFFFFF,FFFFFFFFFFFFFFFFF
@FS10000125:23:BPA73012-1407:1:1101:11760:1130 1:N:0:2
TTTTAGGAACTTCGTAGATCCAGCCAAGCTTGAAGATTGGATCAC
+
,,:,F:,FFF:FFF:FFF,,FFF:FFFFFFFF:FFF,,:F,,,::
@FS10000125:23:BPA73012-1407:1:1101:12210:1130 1:N:0:2
GATCATAACTTCGTCGAGTACGCTCAATTTAGGAGATCGGTAGTC
+
,,,,,FFFF:,F::F:FF:FFF,FFFF,FF:F:F:F,:FF,,,,,
@FS10000125:23:BPA73012-1407:1:1101:12220:1130 1:N:0:2
GGGGATTAACTTCGTCGAGTACGCTCAATACCGAAGATCGGAAGA
+
FFFF::,FFFFFFFFFFFFFFFFFFFFFFF:F,,FFFFFFFFFFF
@FS10000125:23:BPA73012-1407:1:1101:12890:1130 1:N:0:2
GGGGGTAAACTTCGTCGAGTACGCTCAATTAAACAGATCGGAAGA
+
FF,F:FFFFF,,FFFFFFFFFFFFFFF:FFFFFFFFFFFFFFFFF
@FS10000125:23:BPA73012-1407:1:1101:13280:1130 1:N:0:2
GGGCAGTAACTTCGTCGAGTACGCTCAACGATGGAGATCGGAAGA
+
F:,FFFFFFFF:FFFFFFFFFFFFFFFFFFFFFFFFF,FFFFFFF
@FS10000125:23:BPA73012-1407:1:1101:13780:1130 1:N:0:2
GGGGACGAACTTCGTCGAGTACGCTCAAGTGATAAGATCGGAAGA
+
FFFFFFFFFF,,FFFFFFFFFFFFFFFFFFFFFFFFFFFFFFFFF
@FS10000125:23:BPA73012-1407:1:1101:13820:1130 1:N:0:2
GGGATGAAACTGTCGAGTACGCTCAAGGTGGCAGATCGGAAGAGC
+
FFF:FFFFFF,::FFFF:FFFF,FFFFFFFFFFFFF:FFFFF:F:
@FS10000125:23:BPA73012-1407:1:1101:14390:1130 1:N:0:2
GGGTCCAAACTTCGTCGAGTACGCTCAACACAGTAGATCGGAAGA
+
FFFFFFFFFF,:FFFFFFFFFFFFFFFFFFFFFFFFFFFFFFFFF
@FS10000125:23:BPA73012-1407:1:1101:14750:1130 1:N:0:2
GGGGTGGAACTTCGTCGAGTACGCTCAACATCATAGATCGGAAGA
+
F:,FFFFFFF::FFFFFFFFFFFFFFFFFFFFFFFFFFFF::FF:
@FS10000125:23:BPA73012-1407:1:1101:14820:1130 1:N:0:2
GCACACAACTTCGTCGAGTACGCTCAATTTCGGAGATCGGATGAC
+
,,F::FFFF:FFF,FFFF,FFFFFFFF:FFF:F:FF:F:F,,,F,
@FS10000125:23:BPA73012-1407:1:1101:15060:1130 1:N:0:2
GGGCATAAACTTCGTCGAGTACGCTCAAGGGTCTAGATCGGAAGA
+
FFFFFFFFFF,,FFFFFFFFFFFFFFFFFFFFFFFFFFFFFFFFF
@FS10000125:23:BPA73012-1407:1:1101:15170:1130 1:N:0:2
GGGGCACAACTTCGTCGAGTACGCTCAACGTAGTAGATCGGAAGA
+
FFFFFFFFFF::FFFFFFFFFFFFFFFFFFFFFFFFF,FFFFFFF
@FS10000125:23:BPA73012-1407:1:1101:15540:1130 1:N:0:2
GGGGAATGAACTTCGTCGAGTACGCTCAAAATGAAAGATCGGAAG
+
FFFFFFFFFFF,:FF,FFFFFFFFF,FFFFFFFFFFFFFFFFFFF
@FS10000125:23:BPA73012-1407:1:1101:15690:1130 1:N:0:2
GGGCGATAACTTCGTCGAGTACGCTCAATATAGTAGATCGGAAGA
+
FFFFFFFFFF,:FFFFFFFFFFFFFFF:FFFFFFFFFFFFFFFFF
@FS10000125:23:BPA73012-1407:1:1101:15710:1130 1:N:0:2
GGGCATTAACTTCGTCGAGTACGCTCAAATCGGCAGATCGGAAGA
+
F,,FFFFFFF,,FFFFFFFFFF:FFFF:FFFFFFFFFFFFF::F,
@FS10000125:23:BPA73012-1407:1:1101:15890:1130 1:N:0:2
GGGCAGAATCTTCGTCGAGTACGCTCAACATATGAGATCGGAAGA
+
FFFFFFFFFF,:FFFFFFFFFFFFFFFFFFFFFFFFFFFFFFFFF
@FS10000125:23:BPA73012-1407:1:1101:16180:1130 1:N:0:2
GGGGAAAAACTTCGTCGAGTACGCTCAAGGCCTAAGATCGGAAGA
+
FFFFFFFFFF::FFFFFFFFFFFFFFFFFFFFFFFFFFFFFFFFF
@FS10000125:23:BPA73012-1407:1:1101:16400:1130 1:N:0:2
GGGGTCTAACTTCGTCGAGTACGCTCAACAGCTTAGATCGGAAGA
+
FFFF:FF:F:FFFFFFFFFFFFFFFFFF,F,F,,FFFFFFF:FFF
@FS10000125:23:BPA73012-1407:1:1101:1150:1140 1:N:0:2
GGGAAGCAACTTCGTCGAGTACGCTCAATACGGGAGATCGGAAGA
+
FF:FFFFFFFFFFFFFFFFFFFFFFFFFFFFFFFFFFFFFF:FFF
@FS10000125:23:BPA73012-1407:1:1101:1210:1140 1:N:0:2
GGGGAAGAACTTCGTCGAGTACGCTCAAATAACGAGATCGGAAGA
+
FFFFFFFFFF::FFFFFFFFFFFFFFFFFFFFFFFFFFFFF:FFF
@FS10000125:23:BPA73012-1407:1:1101:1570:1140 1:N:0:2
GGGGGACAACTTCGTCGAGTACGCTCAAAAAAAAGATCGGAAGAG
+
FF:FFFFFFF::FFFFFFFFFFFFFFF:FFFFFFFF,FFF,:FF:
@FS10000125:23:BPA73012-1407:1:1101:2060:1140 1:N:0:2
GGGGATTAACTTCGTCGAGTACGCTCAAAGCCTAAGATCGGAAGA
+
FFFFFFFFFF:,FFFFFFFFFFFFFFF:FFFFFFFFFFFFFFFFF
@FS10000125:23:BPA73012-1407:1:1101:2260:1140 1:N:0:2
GGGCAGCAACTTCGTCGAGTACGCTCAAAGCGTGAGATCGGAAGA
+
FFFFFFFFFFF:FFFFFFFFFFFFFFF:FFFFFFFFFFFFFFFFF
@FS10000125:23:BPA73012-1407:1:1101:2440:1140 1:N:0:2
GGGAGGGAACTTCGTCGAGTACGCTCAAGCAATAAGATCGCAAGA
+
F::FF,:FFF,,F:FFF,FFFF,FFFF,:F:FFFFFFFFF,FFFF
@FS10000125:23:BPA73012-1407:1:1101:2900:1140 1:N:0:2
GGGACAAAACTTCGTCGAGTACGCTCAAGTGAGAAGATCGGAAGA
+
FFF:FFFFFFF:FFFFFFFFFFFFFFFFFFFFFFFFFFFFFFFFF
@FS10000125:23:BPA73012-1407:1:1101:3320:1140 1:N:0:2
GGGGCCAAACTTCGTCGAGTACGCTCAAGGATGTAGATCGGAAGA
+
FFFFFFFFFF:,FFFFFFFFFFFFFFF:FFFFFFFFFFFFFFFFF
@FS10000125:23:BPA73012-1407:1:1101:3600:1140 1:N:0:2
GGGAGGTAACTTCGTCGAGTACGCTCAAAACTAAAGATCGGAAGA
+
FFFFFFFFFFF:FFFFFFFFFFFFFFF:FFFFFFFFFFFFFFFFF
@FS10000125:23:BPA73012-1407:1:1101:3660:1140 1:N:0:2
GGGCATAAACTTCGTCGAGTACGCTCAATTGCCCAGATCGGAAGA
+
FFFFFFFFFF:,FFFFFFFFFFFFFFF,FFFFFFFFFFFFFFFFF
@FS10000125:23:BPA73012-1407:1:1101:3750:1140 1:N:0:2
GGGGTCGAACTTCGTCGAGTACGCTCAAGAGTATAGATCGGAAGA
+
F,,FFFFFFF:,FFFFFFFFFFFFFFFFFFFFFFFFFFFFFFFFF
@FS10000125:23:BPA73012-1407:1:1101:4520:1140 1:N:0:2
GGGGGGGATCTTCGTCGAGTACGCTCAATCCCGAAGATCGGAAGA
+
FFFFFFFFF:::FFFFFFFFFFFFFFFFFFFFFFFFFFFFFFFFF
@FS10000125:23:BPA73012-1407:1:1101:5080:1140 1:N:0:2
GGGCACAAACTTCGTCGAGTACGCTCAAGCGAAAAGATCGGAAGA
+
F:,FFFFFFF:,:FFFFFFFFFFFFFFFFFFFFFFFFFFFFFFFF
@FS10000125:23:BPA73012-1407:1:1101:5300:1140 1:N:0:2
GGGCGATAACTTCGTCGAGTACGCTCAACCCCAGAGATCGGAAGA
+
FFFFFFFFFF:,FFFFFFFFFFFFFFF:FFFFFFFFFFFFFFFFF
@FS10000125:23:BPA73012-1407:1:1101:5340:1140 1:N:0:2
GGGAGTTTAACTTCGTCGAGTACGTCAAAGTGGAAGATCGGAAGA
+
FFF::FFFFF:,:FF:FFFFFFFFFFF:FFFFFFFFFFFFFFFFF
@FS10000125:23:BPA73012-1407:1:1101:5440:1140 1:N:0:2
GGGATCGAACTTCGTCGAGTACGCTCAAAATAGGAGATCGGAAGA
+
F::,FFFFFF:,FFFFFFFFFFFFFFF:FFFFFFFFFFFFFFFFF
@FS10000125:23:BPA73012-1407:1:1101:5830:1140 1:N:0:2
GATTAACAACTTCGTCGAGTACGCTCAAAATAGTAGATCGGAAGA
+
:,F,FFFFFFFFFFFFFFFFFFFFFFF:FFFFFFFFFFFFF:FFF
@FS10000125:23:BPA73012-1407:1:1101:6140:1140 1:N:0:2
GGGGCGGAACTTCGTCGAGTACGCTCAATCAAATAGATCGGAAGA
+
FFFFFFFFFF::FFFFFFFFFFFFFFF:FFFFFFFFFFFFFFFFF
@FS10000125:23:BPA73012-1407:1:1101:7840:1140 1:N:0:2
GGGGACAAACTTCGTCGAGTACGCTCAAGTTATCAGATCGGAAGA
+
FFFFFFFFFF:,FFFFFFFFFFFFFFFFFFFFFFFFFFFFFFFFF
@FS10000125:23:BPA73012-1407:1:1101:8040:1140 1:N:0:2
GGGGGCGAAACTTCGTCGAGTACGCTCAAATACTGAGATCGGAAG
+
FF:FFFFFFFF::FF:FFFFFFFFF,FFFFFFFFFFFFFFFFFFF
@FS10000125:23:BPA73012-1407:1:1101:8090:1140 1:N:0:2
GGGACTAAACTTCGTCGAGTACGCTCAATAGTACAGATCGGAAGA
+
F:,:FFFFFF::FFFFFFFFFFFFFFF:FFFFFFFFFFFFFFFFF
@FS10000125:23:BPA73012-1407:1:1101:8110:1140 1:N:0:2
GGGTGGAAACTTCGTCGAGTACGCTCAAGGTCTTAGATCGGAAGA
+
FFFF,FFFFF::FFFFFFFFFFFFFFFFFFFFFFFFFFFFFFFFF
@FS10000125:23:BPA73012-1407:1:1101:8260:1140 1:N:0:2
GGGGTAGTAACTTCGTCGAGTACGCTCAAACGAAAAGATCGGAAG
+
FFFFFFFFFF,:,FF:FFFFFFFFF,FFFFFFFFFFFFFFFFFFF
@FS10000125:23:BPA73012-1407:1:1101:8340:1140 1:N:0:2
GGGACGGAACTTCGTCGAGTACGCTCAAAAGTTTAGATCGGAAGA
+
FFFFFF:FFFF:FFFFFFFFFFFFFFF:FFFFFFFFFFFFFFFFF
@FS10000125:23:BPA73012-1407:1:1101:8350:1140 1:N:0:2
GGGGGTTAACTTCGTCGAGTACGCTCAAAGCCTGAGATCGGAAGA
+
FF,FFFFFFF::FFFFFFFFFFFFFFFFFFFFFFFFFFFFFFFFF
@FS10000125:23:BPA73012-1407:1:1101:8400:1140 1:N:0:2
GGGTGGAAACTTCGTCGAGTACGCTCAAGATCTTAGATCGGAAGA
+
F,,:FFFFFF::FFFFFFFFFFFFFFFFFFFFFFFFFFFFFFFFF
@FS10000125:23:BPA73012-1407:1:1101:8640:1140 1:N:0:2
GGGTGTGAACTTCGTCGAGTACGCTCAATCTCTAAGATCGGAAGA
+
FFFFFFFFFF::FFFFFFFFFFFFFFF:FFFFFFFFFFFFFFFFF
@FS10000125:23:BPA73012-1407:1:1101:8650:1140 1:N:0:2
GGGGTGCAGAACTTCGTCGAGTACGCTCAACCAAACAGATCGGAA
+
FF,FFFFFFFFF,:FFF:FFFF:FFFF:FFFFFFF,FFFF,FFFF
@FS10000125:23:BPA73012-1407:1:1101:8890:1140 1:N:0:2
GGGGTTGAACTTCGTCGAGTACGCTCAATAGCCTAGATCGGAAGA
+
F,,FFFFFFF,:FFFFFFFFFFFFFFF,FFFFFFFFFFFFFFFFF
@FS10000125:23:BPA73012-1407:1:1101:9270:1140 1:N:0:2
GGGGTCGAACTTCGTGAGTACGCTCAAAACTTAAGATCGGTAGAG
+
F,,,FF,FFF,,F:FF:::FFF:FFFF,FFFF,FFF::FF,FFF:
@FS10000125:23:BPA73012-1407:1:1101:9680:1140 1:N:0:2
GGGAGATCGGAAGAGCACACGTCTGAACTCCAGTCACTTGCGAGA
+
FFFFFFFFFFFFF:FFF,FFFFFFFFFF:FFFFFFF::FF,FFFF
@FS10000125:23:BPA73012-1407:1:1101:9920:1140 1:N:0:2
GTTGCTAAACTTCGTCGAGTACGCTCAATAAACAAGATCGGAAGA
+
,,F:F:FFF:FF,,F:FF:FF,,FFFFFFF,FFF,,FFF::,,,,
@FS10000125:23:BPA73012-1407:1:1101:10220:1140 1:N:0:2
GGGCGGGATCTTCGTCGAGTACGCTCAATGAGTGAGATCGGAAGA
+
FFFFFFFFFF,,FFFFFFFFFFFFFFF,FFFFFFFFFFFFFFFFF
@FS10000125:23:BPA73012-1407:1:1101:10490:1140 1:N:0:2
GGGCGACAACTTCGTCGAGTACGCTCAAGTTCATAGATCGGAAGA
+
FFF:FFFFFF,,FFFFFFFFFFFFFFFFFFFFFFFFFFFFFFFFF
@FS10000125:23:BPA73012-1407:1:1101:11040:1140 1:N:0:2
CTGGTTTAACTTCGTCGAGTACGCTCAAAAGAAAAGATCGGAAGA
+
,F,,FFFFFF:FFFFFFFFFFFFFFFF,FF::F:FFFFFF:FFF,
@FS10000125:23:BPA73012-1407:1:1101:11800:1140 1:N:0:2
GGGGCATAACTTCGTCGAGTACGCTCAAAAATACAGATCGGAAGA
+
F,,FFFFFFF,,FFFFFFFFFFFFFFF,FFFFFFFFFFFFFFFFF
@FS10000125:23:BPA73012-1407:1:1101:12120:1140 1:N:0:2
GGGGCCAACTTCGTCGAGTACGCTCAACGATTAAGATCGGAAGAG
+
F:,FFFFFFF:FF:FFFF:FFFFFFFF:FF:FFFFF,FFF:FFFF
@FS10000125:23:BPA73012-1407:1:1101:12190:1140 1:N:0:2
GATGATCAACTTCGTCGAGTACGCTCAAGGTATGAGATCGGAAGA
+
,,FF:FF:FFF:::FFFFFFF::FFFFFFFFFFF,FFFF:::F:,
@FS10000125:23:BPA73012-1407:1:1101:13120:1140 1:N:0:2
GGGGTTGAACTTCGTCGAGTACGCTCAAATAACAAGATCGGAAGA
+
:,,:FF,FFF::FFFFFFFFFFFFFFF:FFFFF:FFFFFFFFFFF
@FS10000125:23:BPA73012-1407:1:1101:13560:1140 1:N:0:2
GGGGGTCAACTTCGTCGAGTACGCTCAATGACAAAGATCGGAAGA
+
FF:F:FFFFF:,FFFFFFFFFFFFFFF:FFFFFFFFFFFFFFFFF
@FS10000125:23:BPA73012-1407:1:1101:13950:1140 1:N:0:2
GGGGCGGAACTTCGTCGAGTACGCTCAAGGGAACAGATCGGAAGA
+
F,,F:,:FFF::FFFFFFFFFFFFFFFF:,F:FFFFFFFFFFFFF
@FS10000125:23:BPA73012-1407:1:1101:14400:1140 1:N:0:2
GGGATTCAACTTCGTCGAGTACGCTCAACACCCCAGATCGGAAGA
+
FF:FFFFFFF::FFFFFFFFFFFFFFFFFFFFFFFFFFFFFFFFF
@FS10000125:23:BPA73012-1407:1:1101:14850:1140 1:N:0:2
GGGCTGGAACTTCGTCGAGTACGCTCAAATCCTAAGATCGGAAGA
+
FFFF,:FFFF::FFFFFFFFFFFFFFFFFFFFFFFFF,FFFFFFF
@FS10000125:23:BPA73012-1407:1:1101:15080:1140 1:N:0:2
GGGCGTGAACTTCGTCGAGTACGCTCAATTTTTGAGATCGGAAGA
+
FFFFFFFFFF::FFFFFFFFFFFFFFFFFFFFFFFFFFFFFFFFF
@FS10000125:23:BPA73012-1407:1:1101:16300:1140 1:N:0:2
GGGAACTTCGTCGAGTACGCTCAAATCTCCAGATCGGAAGAGCAC
+
FFF:FFFFFF:FF:F:F,FFFF:FF:FFFFFFFFFFFFFF:F,F,
@FS10000125:23:BPA73012-1407:1:1101:16420:1140 1:N:0:2
GGGCGCTAACTTCGTCGAGTACGCTCAATGCCCCAGATCGGAAGA
+
FFFFFFFFFF:,FFFFFFFFFFFFFFF:FFFFFFFFFFFFFFFFF
@FS10000125:23:BPA73012-1407:1:1101:1170:1150 1:N:0:2
GGGCTTCGTCGAGTACGCTCAAGTCATTAGATCGGAAGAGCACAC
+
FFFFFFFFFFFFF:FFF:FFFFFFFF::FFFFFFFFFFFF,F,F,
@FS10000125:23:BPA73012-1407:1:1101:1420:1150 1:N:0:2
GGGGTAAAACTTCGTCGAGTACGCTCAAATCAAAAGATCGGAAGA
+
FFFFFFFFFFF:FFFFFFFFFFFFFFFFFFFF:FFFFFFFFFFFF
@FS10000125:23:BPA73012-1407:1:1101:1600:1150 1:N:0:2
GGGAATTAACTTCGTCGAGTACGCTCAATAATTTAGATCGGAAAA
+
FF:FFFFFFFF:FFFFFFFFFFFFFFF:FFFFFFFFFFFFF::FF
@FS10000125:23:BPA73012-1407:1:1101:1870:1150 1:N:0:2
GGGGTTTAACTTCGTCGAGTACGCTCAATCCATCAGATCGGAAGA
+
FF:FFFFFFF::FFFFFFFFFFFFFFF:FFFFFFFFFFFFFFFFF
@FS10000125:23:BPA73012-1407:1:1101:2000:1150 1:N:0:2
GGGGCCAAACTTCGTCGAGTACGCTCAATCGTAAAGATCGGAAGA
+
FF,FFFFFFF::FFFFFFFFFFFFFFF:FFFFFFFFFFFFFFFFF
@FS10000125:23:BPA73012-1407:1:1101:3480:1150 1:N:0:2
GGGTCTGAACTTCGTCGAGTACGCTCAAACATTAAGATCGGAAGA
+
FFF:FFFFFF:,FFFFFFFFFFFFFFF:FFFFFFFFFFFFFFFFF
@FS10000125:23:BPA73012-1407:1:1101:3520:1150 1:N:0:2
GGGTACGAACTTCGTCGAGTACGCTCAATTCAGCAGATCGGAAGA
+
FFF,FFFFFF::FFFFFFFFFFFFFFF,FFFFFFFFFFFFFFFFF
@FS10000125:23:BPA73012-1407:1:1101:3660:1150 1:N:0:2
GGGCGTTAACTTCGTCGAGTACGCTCAAGAAACAAGATCGGAAGA
+
FF::FFFFFFF,FFFFFFFFFFFFFFF:FFFFFFFFFFFFFFFFF
@FS10000125:23:BPA73012-1407:1:1101:4160:1150 1:N:0:2
GGGGTATAACTTCGTCGAGTACGCTCAACATCCAAGATCGGAAGA
+
FF:FFFFFFF:::FF:FFFFFFFFFFFFFFFFFFFFFFFFFFFFF
@FS10000125:23:BPA73012-1407:1:1101:4180:1150 1:N:0:2
GGGTTAACTTCGTCGAGTACGCTCAAGGTGTAAGATCGGAAGAGC
+
FFFFFFFFFFFF:FFFF:FFFF:FFFFFFFFFFFF,,FFF:FFF,
@FS10000125:23:BPA73012-1407:1:1101:4920:1150 1:N:0:2
GGGAACTTCGTCGAGTACGCTCAACTAATAAGATCGGAAGAGCAC
+
FFFFFFFF:F:FF,FFF::FF,:FFF,,F,FFFFFFFFFF:F,F:
@FS10000125:23:BPA73012-1407:1:1101:5200:1150 1:N:0:2
GGGCCAGAACTTCGTCGAGTACGCTCAAGAAACCAGATCGGAAGA
+
F,,,FFFFFF::FFFFFFFFFFFFFFFFFFFFFFFFFFFFFFFFF
@FS10000125:23:BPA73012-1407:1:1101:5490:1150 1:N:0:2
GGGGTAAAACTTCGTCGAGTACGCTCAAAGAGAAAGATCGGAAGA
+
FF,F:FFFFF:,FFFFFFFFFFFFFFFFFFFFFFFFFFFFFFFFF
@FS10000125:23:BPA73012-1407:1:1101:5640:1150 1:N:0:2
GGGGTGCAACTTCGTCGAGTACGCTCAACTACTTAGATCGGAAGA
+
F:,FFFFFFF:FFFFFFFFFFFFFFFFFFFFFFFFFFFFFFFFFF
@FS10000125:23:BPA73012-1407:1:1101:5980:1150 1:N:0:2
GGGCTGCAACTTCGTCGAGTACGCTCAAGATTGCAGATCGGAAGA
+
FF:FFFFFFF:,FFFFFFFFFFFFFFFFFFFFFFFFFFFFFFFFF
@FS10000125:23:BPA73012-1407:1:1101:6220:1150 1:N:0:2
GGGGTTCAACTTCGTCGAGTACGCTCAACATAGAAGATCGGAAGA
+
FFF,::,FFFFFFF:FFFFFFFFFFFFFFFFFFFFFFFFFFFFFF
@FS10000125:23:BPA73012-1407:1:1101:7830:1150 1:N:0:2
GGGACATAACTTCGTCGAGTACGCTCAATGTTGAAGATCGGAAGA
+
F:,FFF,FFF::FFF:FF:FF::FFFF:FFFF:FF:F,F:FFFFF
@FS10000125:23:BPA73012-1407:1:1101:8290:1150 1:N:0:2
GGGATTGAACTTCGTCGAGTACGCTCAAGTCAACAGATCGGAAGA
+
FF:FFFFFFFF:FFFFFFFFFFFFFFFFFFFFFFFFF:FFFFFFF
@FS10000125:23:BPA73012-1407:1:1101:8670:1150 1:N:0:2
GGGCATTAACTTCGTGGCTAACTTCGTCGAGTACGCTCAACAGGT
+
F,,,FFFFFF::FFFFF,:FFF,FFFF:FFFFFFF,:FFF,FFF:
@FS10000125:23:BPA73012-1407:1:1101:8750:1150 1:N:0:2
GGGGGGAACTTCGTCGAGTACGCTCAATCATGAAGATCGGAAGAG
+
F,,F,FFFFF,FF:FFFF:FFFFFFFF:FFFFFFFF:FFF,FFFF
@FS10000125:23:BPA73012-1407:1:1101:8830:1150 1:N:0:2
GGGGAAAAACTTCGTCGAGTACGCTCAAAATCTCAGATCGGAAGA
+
FFFFFFFFFF::FFFFFFFFFFFFFFFFFFFFFFFFFFFFFFFFF
@FS10000125:23:BPA73012-1407:1:1101:9130:1150 1:N:0:2
GGGCCTTAACTTCGTCGAGTACGCTCAATAACTAAGATCGGAAGA
+
:,:,FFFFFF:,FFFFFFFFFFFFFFF:FFFFFFFFFFFFFFFFF
@FS10000125:23:BPA73012-1407:1:1101:9160:1150 1:N:0:2
GGGGTGCAACTTCGTCGAGTACGCTCAACTAAAGAGATCGGAAGA
+
:,,FFFFFFF::FFFFFFFFFFFFFFFFFFFFFFFFF:FFFFFFF
@FS10000125:23:BPA73012-1407:1:1101:9400:1150 1:N:0:2
GGGGCCCAACTTCGTCGAGTACGCTCAACTTAATAGATCGGAAGA
+
F,,FFFFFFFFFFFFFFFFFFFFFFFFFFFFFFFFFFFFFFFFFF
@FS10000125:23:BPA73012-1407:1:1101:9660:1150 1:N:0:2
GGGGCGGCAACTTCGTCGAGTACGCTCAATGCAGTAGATCGGAAG
+
FFFFFFFFFFF::FF:FFFFFFFFF,FFFFFFFFFFFFFFFFFFF
@FS10000125:23:BPA73012-1407:1:1101:9730:1150 1:N:0:2
GGGAGGAAACTTCGTCGAGTACGCTCAATAACTCAGATCGGAAGA
+
F,,:FFFFFF::FFFFFFFFFFFFFFF:FFFFFFFFFFFFFFFFF
@FS10000125:23:BPA73012-1407:1:1101:10020:1150 1:N:0:2
GGGCAAGAACTTCGTCGAGTACGCTCAATAAACGAGATCGGAAGA
+
FFFFFFFFFF:,FFFFFFFFFFFFFFF:FFFFFFFFFFFFFFFFF
@FS10000125:23:BPA73012-1407:1:1101:11180:1150 1:N:0:2
GGGGATTAACTTCGTCGAGTACGCTCAAAGTATGAGATCGGAAGA
+
FFF,FFFFFF:,FFFFFFFFFFFFFFFF::F,F,FFFFFFFFFFF
@FS10000125:23:BPA73012-1407:1:1101:11250:1150 1:N:0:2
GGGGCATAACTTCGTCGAGTACGCTCAATTGTACAGATCGGAAGA
+
FF:FFFFFFF:,FFFFFFFFFFFFFFF,FFFFFFFFFFFFFF:FF
@FS10000125:23:BPA73012-1407:1:1101:11830:1150 1:N:0:2
GATGCGTAACTTCGTCGAGTACGCTCAATGGTACAGATCGGAAGA
+
,,F:F,FFFFFFFFFFF:FFFFFFFFFFFFFFFFFFFFFFFF:::
@FS10000125:23:BPA73012-1407:1:1101:12340:1150 1:N:0:2
GGGGTGTAACTTCGTCGAGTACGCTCAACTATGTAGATCGGAAGA
+
FFFFFFFFFF:FFFFFFFFFFFFFFFF:FFFFFFFFFFFFFFFFF
@FS10000125:23:BPA73012-1407:1:1101:13010:1150 1:N:0:2
GGGGAGAAACTTCGTCGAGTACGCTCAACTCACGAGATCGGAAGA
+
F:,FFFFFFF:FFFFFFFFFFFFFFFFFFFFFFFFFFFFFFFFFF
@FS10000125:23:BPA73012-1407:1:1101:13140:1150 1:N:0:2
GGGCGATAACTTCGTCGAGTACGCTCAATAGGTAAGATCGGAAGA
+
F:,:FFFFFF,,FFFFFFFFFFFFFFF,FFFFFFFFFFFFFFFFF
@FS10000125:23:BPA73012-1407:1:1101:13170:1150 1:N:0:2
GGTGTATAACTTCGTCGAGTACGCTCAAGCCATAAGATCGGAAGA
+
,,,,FFFFFFFFFFFFFFFFFFFFFFFFFFFFFFFFFFFFFF:F:
@FS10000125:23:BPA73012-1407:1:1101:13200:1150 1:N:0:2
GGGTCAGAACTTCGTCGAGTACGCTCAACAGATGAGATCGGAAGA
+
F,,:FFFFFFF:FFFFFFFFFFFFFFFFFFFFFFFFFFFFFFFFF
@FS10000125:23:BPA73012-1407:1:1101:13530:1150 1:N:0:2
GGAGCGCAACTTCGTCGAGTACGCTCAAATTTAAAGATCGGAAGA
+
:,,FF:FFFFF:FFFFFFFFFFFFFFFFFFFFFFFFFFFFFFFFF
@FS10000125:23:BPA73012-1407:1:1101:15060:1150 1:N:0:2
GGGCTGGAACTTCGTCGAGTACGCTCAAAGAATAAGATCGGAAGA
+
FFFFFFFFFF:,FFFFFFFFFFFFFFF:FFFFFFFFFFFFFF:FF
@FS10000125:23:BPA73012-1407:1:1101:15290:1150 1:N:0:2
GGGCCCGAACTTCGTCGAGTACGCTCAATATACTAGATCGGAAGA
+
F,:FFFFFFF:,FFFFFFFFFF:FFFF:FFFFFFFFFFFF:FF::
@FS10000125:23:BPA73012-1407:1:1101:15860:1150 1:N:0:2
GGGGGTTAACTTCGTCGAGTACGCTCAATTTCTTAGATCGGAAGA
+
FFFFFFFFFF,,FFFFFFFFFFFFFFF:FFFFFFFFFFFFFFFFF
@FS10000125:23:BPA73012-1407:1:1101:15920:1150 1:N:0:2
GGGAAACAACTTCGTCGAGTACGCTCAATTAGTTAGATCGGAAGA
+
FFFFFFFFFF,,FFFFFFFFFFFFFFF:FFFFFFFFFFFFFFFFF
@FS10000125:23:BPA73012-1407:1:1101:16060:1150 1:N:0:2
GGGAGACAACTTCGTCGAGTACGCTCAAAAGTCCAGATCGGAAGA
+
FFF,,FFFFF::FFFFFFFFFFFFFFFFFFFFFFFFFFFFFFFFF
@FS10000125:23:BPA73012-1407:1:1101:16180:1150 1:N:0:2
GGGAACGAACTTCGTCGAGTACGCTCAACTCGTGAGATCGGAAGA
+
FFFFFFFFFF::FFFFFFFFFFFFFFFFFFFFFFFFFFFFFFFFF
@FS10000125:23:BPA73012-1407:1:1101:16440:1150 1:N:0:2
GGGTAAGAACTTCGTCGAGTACGCTCAATGAAATAGATCGGAAGA
+
FFFFFFFFFFFFFFFFFFFFFFFFFFFFFFFFFFFFFFFFFFFFF
@FS10000125:23:BPA73012-1407:1:1101:1020:1160 1:N:0:2
GGGCATCAACTTCGTCGAGTACGCTCAAGACCTGAGATCGGAAGA
+
FFFFFFFFFFF:FFFFFFFFFFFFFFFFFFFFFFFFFFFFFFFFF
@FS10000125:23:BPA73012-1407:1:1101:1160:1160 1:N:0:2
GGGGGATAACTTCGTCGAGTACGCTCAATGTAATAGATCGGAAGA
+
FFFFFFFFFF:,FFFFFFFFFFFFFFF:FFFFFFFFFFFFFFF:F
@FS10000125:23:BPA73012-1407:1:1101:1520:1160 1:N:0:2
GGGGTAAAATTTCGTCGAGTACGCTCAAGACTATAGATCGGAAGA
+
FF:FFFFFFFFFFFFFFFFFFFFFFFFFFFFFFFFFFFFFF:FFF
@FS10000125:23:BPA73012-1407:1:1101:1730:1160 1:N:0:2
GGGGTTCAACTTCGTCGAGTACGCTCAAACGTTGAGATCGGAAGA
+
F,,FFFFFFF::FFFFFFFFFFFFFFF:FFFFFFFFF:FF:FFFF
@FS10000125:23:BPA73012-1407:1:1101:2400:1160 1:N:0:2
GGGGAATAACTTCGTCGAGTACGCTCAACGGCAAAGATCGGAAGA
+
FF:FFFFFFF:,FFFFFFFFFFFFFFFFFFFFFFFFFFFFFFFFF
@FS10000125:23:BPA73012-1407:1:1101:2570:1160 1:N:0:2
GGGAGGCAACTTCGTCGAGTACGCTCAACGTGACAGATCGGAAGA
+
FFFF,,FFFFF:FFFFFFFFFFFFFFFFF:FFFFFFF,FFFFFFF
@FS10000125:23:BPA73012-1407:1:1101:3340:1160 1:N:0:2
GGGGTAAAACTTCGTCGAGTACGCTCAACAAGCCAGATCGGAAGA
+
FFF:,FFFFF:FFFFFFFFFFFFFFFFFFFFFFFFFFFFFFFFFF
@FS10000125:23:BPA73012-1407:1:1101:4000:1160 1:N:0:2
GGGGCTTCGTCGAGTACGCTCAAACCGTGAGATCGGAAGAGCACA
+
FF,F:F,:,:FF::FFFF,,:F,FF,FFFF:FF:,FFF:,F,F,,
@FS10000125:23:BPA73012-1407:1:1101:5680:1160 1:N:0:2
GGGCGACGCTCTTCCGATCTGGGAGGGAACTTCGTCGAGTACGCT
+
F:,F:FFFFF,FF:FFFF:FFFFFFFFFFFFFFFF,FFFF:,F,,
@FS10000125:23:BPA73012-1407:1:1101:5820:1160 1:N:0:2
GGGCTAGAACTTCGTCGAGTACGCTCAACCTAGCAGATCGGAAGA
+
FFFFFFFFFF::FFFFFFFFFFFFFFFFFFFFFFFFFFFFFFFFF
@FS10000125:23:BPA73012-1407:1:1101:6140:1160 1:N:0:2
GGGGAAACTTCGTCGAGTACGCTCAACAGACAAGATCGGAAGAGC
+
FFFFFFFFFF:F,FFFF:FFFF,FFFFFFFFFFFF:,FFFFFFF:
@FS10000125:23:BPA73012-1407:1:1101:6190:1160 1:N:0:2
GCTGGTCAACTTCGTCGAGTACGCTCAAAATAAGAGATCGGAAGA
+
,,,F,FFFFFFFFFFFFFFFFFFFFFF:FFFFFFFFFFFFF:FFF
@FS10000125:23:BPA73012-1407:1:1101:6880:1160 1:N:0:2
GGGGCATAATTTCGTCGAGTACGCTCAAAATGGGAGATCGGAAGA
+
FFFFFFFFFFFFFFFFFFFFFFFFFFF:FFFFFFFFFFFFFFFFF
@FS10000125:23:BPA73012-1407:1:1101:7140:1160 1:N:0:2
GGGCAGTAACCTTCGTCGAGTACGCTCAAGGAGGCAGATCGGAAG
+
FFFFFFFFFFF::FF:FFFFFFFFF,FFFFFFFFFFFFFFFFFFF
@FS10000125:23:BPA73012-1407:1:1101:7870:1160 1:N:0:2
GGGCACCAACTTCGTCGAGTACGCTCAAAGTCATAGATCGGAAGA
+
F,,,FFFFFF::FFFFFFFFFFFFFFF:FFFFFFFFFFFFFFFFF
@FS10000125:23:BPA73012-1407:1:1101:8490:1160 1:N:0:2
GGGGGCCAACTTCGTCGAGTACGCTCAAGACGGCAGATCGGAAGA
+
FF,F,F,FFFFFFFFFFFFFFFFFFFFF,,:,,FFFFFFFFFFFF
@FS10000125:23:BPA73012-1407:1:1101:9960:1160 1:N:0:2
GGGGAACTTCGTCGAGTACGCTCAAGATCGGAGATCGGAAGAGCA
+
F,:,,FF::FF,FFFFFF::FFFFFFFFF,FFFFF,FF:FFFF,,
@FS10000125:23:BPA73012-1407:1:1101:10220:1160 1:N:0:2
GGGAAGGAACTTCGTCGAGTACGCTCAACGCGGCAGATCGGAAGA
+
FFFFFFFFFF,:FFFFFFFFFFFFFFFFF:FFFFFFFFFFFFFFF
@FS10000125:23:BPA73012-1407:1:1101:10340:1160 1:N:0:2
GGGCGGGAACTTCGTCGAGTACGCTCAATATCTTAGATCGGAAGA
+
FFF:FFFFFF:,FFFFFFFFFFFFFFF:FFFFFFFFFFFFFFFFF
@FS10000125:23:BPA73012-1407:1:1101:10450:1160 1:N:0:2
GGGAGGAAACTTCGTCGAGTACGCTCAACGTTGAAGATCGGAAGA
+
F,:F,,F:F:::,:F::FFFF::FF::FFFFF:FF:F:F:FFF:F
@FS10000125:23:BPA73012-1407:1:1101:10520:1160 1:N:0:2
GGGAAGAAACTTCGTCGAGTACGCTCAAGTGAAGAGATCGGAAGA
+
F,:,FFFFFF:,FFFFFFFFFFFFFFFFFFFFFFFFFFFFFFFFF
@FS10000125:23:BPA73012-1407:1:1101:11010:1160 1:N:0:2
GGGGTGCAACTTCGTCGAGTACGCTCAAAGTGACAGATCGGAAGA
+
F,,F,:FFFF::FFFFFFFFFFFFFFFFFFF:FFFFF,FFFFFFF
@FS10000125:23:BPA73012-1407:1:1101:13160:1160 1:N:0:2
GGGCGTCAACTTCGTCGAGTACGCTCAACATGTGAGATCGGAAGA
+
FFFFFFFFFF::FFFFFFFFFFFFFFFFFFFFFFFFFFFFFFFFF
@FS10000125:23:BPA73012-1407:1:1101:13660:1160 1:N:0:2
GGGGGGGAACTTCGTCGAGTACGCTCAACAATAGAGATCGGAAGA
+
FFFFFFFFFF::FFFFFFFFFFFFFFFFFFFFFFFFFFFFFFFFF
@FS10000125:23:BPA73012-1407:1:1101:14460:1160 1:N:0:2
GGGGGCAAACTTCGTCGAGTACGCTCAATCTTGGAGATCGGAAGA
+
FFFF,,FFFF,,FFFFFFFFFFFFFFFF:F:FF:FFFFFFFFFFF
@FS10000125:23:BPA73012-1407:1:1101:14500:1160 1:N:0:2
GGGCGTGAACTTCGTCGAGTACGCTCAAACCCAAAGATCGGAAGA
+
F:::FFFFFF::FFFFFFFFFFFFFFFFFFFFFFFFFFFFFFFFF
@FS10000125:23:BPA73012-1407:1:1101:14550:1160 1:N:0:2
GATGTACAACTTCGTCAGTACGCTCAATAGAATAGATTGGAAGAC
+
:,:,,:F:FFFFF:FF:F,FFFFFFFF,FFFFFFF:,,FF,,F,,
@FS10000125:23:BPA73012-1407:1:1101:14680:1160 1:N:0:2
GATCTTTAATTTCGTCGAGTACGCTCAAACACATAGATCGGAAGA
+
:,:,FF,FFFFFFF:FF,FFF::FFFF:::F,,:F::FFF,,::,
@FS10000125:23:BPA73012-1407:1:1101:15060:1160 1:N:0:2
GGGGCCCAACTTCGTCGAGTACGCTCAAGGAATGAGATCGGAAGA
+
FFFFFFFFFF,,FFFFFFFFFFFFFFF:FFFFFFFFF,FF:F:FF
@FS10000125:23:BPA73012-1407:1:1101:15580:1160 1:N:0:2
GGGGGGGAAAACTTCGTCGAGTACGCTCAAGTTACAAGATCGGAA
+
FFFFFFFFFFFF,:FFF,FFFF:FFFF:FFFFFFFFFFFF,FFFF
@FS10000125:23:BPA73012-1407:1:1101:15850:1160 1:N:0:2
GGGGAGCAACTTCGTCGAGTACGCTCAATTAAATAGATCGGAAGA
+
FFFFFFFFFF,,FFFFFFFFFFFFFFF:FFFFFFFFFFFFFFFFF
@FS10000125:23:BPA73012-1407:1:1101:1700:1170 1:N:0:2
GGGACATAACTTCGTCGAGTACGCTCAATAGATCAGATCGGAAGA
+
FF:FFF:FFF::FFFFFFFFFFFFFFF:FFFFFFFFF,FFFFFFF
@FS10000125:23:BPA73012-1407:1:1101:1750:1170 1:N:0:2
GGGAACTTTCGTCGAGTACGCTCAAGCGTAAAGATCGGAAGAGCA
+
FF::FFFFFFF,:FFFFF:,FFFFFFFFFFFFFFF:FFFFFFF,,
@FS10000125:23:BPA73012-1407:1:1101:2230:1170 1:N:0:2
GGGGGGAAACTTCGTCGAGTACGCTCAAGCAACCAGATCGGAAGA
+
FF:F:FFFFFF:FFFFFFFFFFFFFFFFFFFFFFFFFFFFFFFFF
@FS10000125:23:BPA73012-1407:1:1101:2280:1170 1:N:0:2
GGGTCCGAACTTCGTCGGATACGCTCAAATTAAAAGATCGGAAGA
+
F:,F:FFFFF:,FFFFFFFFFFFFFFF:FFFFFFFFFFFFFFFFF
@FS10000125:23:BPA73012-1407:1:1101:3200:1170 1:N:0:2
GGGGTGGAACTTCGTCGAGTACGCTCAAACTCATAGATCGGAAGA
+
FFFF,F:FFF::FFFFFFFFFFFFFFF:FFFFFFFFFFFFFFFFF
@FS10000125:23:BPA73012-1407:1:1101:3390:1170 1:N:0:2
GGGTACTAACTTCGTCGAGTACGCTCAATTATGTAGATCGGAAGA
+
F,,:FFFFFF,,FFFFFFFFFFFFFFF,FFFFFFFFFFFFFF:FF
@FS10000125:23:BPA73012-1407:1:1101:3780:1170 1:N:0:2
GGGGAATAACTTCGTCGAGTACGCTCAATATGAAAGATCGGAAGA
+
FFFFF,:F,FF,:,F::F:::FF:FFF:FFF,,FFF,FFF,F,FF
@FS10000125:23:BPA73012-1407:1:1101:4440:1170 1:N:0:2
GGGTTCCAACTTCGTCGAGTACGCTCAACTTCATAGATCGGAAGA
+
F,,:,:FFFFFFFFFFFFFFFFFFFFFFFFFF,FFFFFFFFFFFF
@FS10000125:23:BPA73012-1407:1:1101:4530:1170 1:N:0:2
GGGGATGAACTTTTCGTCGAGTACGCTCAATATCCAAGATCGGAA
+
F:,FFFFFFFF:F:FFF:FFFF,FFFF:FFFFFFFFFFFF,FFFF
@FS10000125:23:BPA73012-1407:1:1101:4680:1170 1:N:0:2
GGGCAGCAACTTCGTCGAGTACGCTCAAATTAGTAGATCGGAAGA
+
FF,F,,F:FFFF:FFFFFFFFF:FFFFFFFFFFFF:F,FFFFFFF
@FS10000125:23:BPA73012-1407:1:1101:4810:1170 1:N:0:2
GGGGGAAAACTTCGTCGAGTACGCTCAAGAGTTTAGATCGGAAGA
+
FFFFFFFFFF:,FFFFFFFFFFFFFFFFFFFFFFFFFFFFFFFFF
@FS10000125:23:BPA73012-1407:1:1101:5220:1170 1:N:0:2
GGGGTTCAACTTCGTCGAGTACGCTCAAACGGAGAGATCGGAAGA
+
FFFFFFFFFF:,FFFFFFFFFFFFFFF:FFFFFFFFFFFFFFFFF
@FS10000125:23:BPA73012-1407:1:1101:5300:1170 1:N:0:2
GGGGCGGTAACTTCGTCGAGTACGCTCAAACTGAGAGATCGGAAG
+
FFFFFFFFFF,::FF:FFFFFFFFF:FFFFFFFFFFFFFFFFFFF
@FS10000125:23:BPA73012-1407:1:1101:5460:1170 1:N:0:2
GGGCAAAAACTTCGTCGAGTACGCTCAAACAAGGAGATCGGAAGA
+
FFF:FFFFFF,,FFFFFFFFFFFFFFF:FFFFFFFFFFFFFF:FF
@FS10000125:23:BPA73012-1407:1:1101:5470:1170 1:N:0:2
GGGAACTTCGTCGAGTACGCTCAAATAGAAAGATCGGAAGAGCAC
+
FF:FFFFFFF,:F:F:F,FFFF:FF:FFFFFFFFFFFFFF,F,F,
@FS10000125:23:BPA73012-1407:1:1101:6310:1170 1:N:0:2
GGGTTAAACTTCGTCGAGTACGCTCAATTAGGAAGATCGGAAGAG
+
F:,FFFFFFF,FF:FFFF:FFFFFFF,,FFFFFFFF,FFF,FFFF
@FS10000125:23:BPA73012-1407:1:1101:6900:1170 1:N:0:2
GGGTGGCAACTTCGTCGAGTACGCTCAATACCTGAGATCGGAAGA
+
FFFFFFFFFF::FFFFFFFFFFFFFFF,FFFFFFFFFFFFFFFFF
@FS10000125:23:BPA73012-1407:1:1101:7100:1170 1:N:0:2
GGGGGACAACTTCGTCGAGTACGCTCAAATCTGTAGATCGGAAGA
+
FFFF,FFFF::::FFF:F:FF,FFFF:FFFFFFFFFF:F:FFFFF
@FS10000125:23:BPA73012-1407:1:1101:7360:1170 1:N:0:2
GGGCAAGAACTTCGTCGAGTACGCTCAATACGGAAGATCGGAAGA
+
FFF,F:FFFFFFFFFFFFFFFFFFFFFFFF,F,,FFFFFFFFFFF
@FS10000125:23:BPA73012-1407:1:1101:7980:1170 1:N:0:2
GGGGCCAAACTTCGTCGAGTACGCTCAATAGCAGAGATCGGAAGA
+
FFFFFFFFFF:,FFFFFFFFFFFFFFF:FFFFFFFFFFFFFFFFF
@FS10000125:23:BPA73012-1407:1:1101:8000:1170 1:N:0:2
GGGTGCGAACTTCGTCGAGTACGCTCAAGTGACCAGATCGGAAGA
+
FFF:FFFFFF::FFFFFFFFFFFFFFFFFFFFFFFFFFFFFFFFF
@FS10000125:23:BPA73012-1407:1:1101:8020:1170 1:N:0:2
GGGTGATAACTTCGTCGAGTACGCTCAAAATTATAGATCGGAAGA
+
FFFFFFFFFF::FFFFFFFFFFFFFFF,FFFFFFFFFFFFFFFFF
@FS10000125:23:BPA73012-1407:1:1101:8050:1170 1:N:0:2
GGGGGATAACTTCGTCGAGTACGCTCAACTTGATAGATCGGAAGA
+
FFF,,:FFFFFFFFFFFFFFFFFFFFFF,,,FF,FFFFFFFFFFF
@FS10000125:23:BPA73012-1407:1:1101:8090:1170 1:N:0:2
GGGAACTTCGTCGAGTACGCTCAATCCCGGAGATCGGAAGAGCAC
+
FFFFFFFFFF:FF,FFF:FFFF:FF,F:FFFFFFFFFFFF:F,F:
@FS10000125:23:BPA73012-1407:1:1101:8150:1170 1:N:0:2
GGGATTAAACTTCGTCGAGTACGCTCAACCCCAAAGATCGGAAGA
+
FF:FFFFFFF:FFFFFFFFFFFFFFFFFFFFFFFFFFFFFFFFFF
@FS10000125:23:BPA73012-1407:1:1101:8210:1170 1:N:0:2
GGGCTTTAACTTCGTCGAGTACGCTCAATTGGACAGATCGGAAGA
+
FFFFFF:,FFFF::FF:FFFF::FF::FFF,:F:,:F,::FFFFF
@FS10000125:23:BPA73012-1407:1:1101:8610:1170 1:N:0:2
GGGTGGGAACTTCGTCGAGTACGCTCAAAATAAGAGATCGGAAGA
+
FFFFFFFFFFF:FFFFFFFFFFFFFFF:FFFFFFFFFFFFFFFFF
@FS10000125:23:BPA73012-1407:1:1101:9340:1170 1:N:0:2
GGGGTATAACTTCGTCGAGTACGCTCAAAATGGAAGATCGGAAGA
+
FFFF::F:FFF:FFFFFFFFFFFFFFFFFFFFFFFFF,FFFFFFF
@FS10000125:23:BPA73012-1407:1:1101:9490:1170 1:N:0:2
GGGTCCGAACTTCGTCGAGTACGCTCAAAGCTGGAGATCGGAAGA
+
FFF:FFFFFF::FFFFFFFFFFFFFFF:FFFFFFFFFFFFFFFFF
@FS10000125:23:BPA73012-1407:1:1101:9530:1170 1:N:0:2
GGGGGGCAACTTCGTCGAGTACGCTCAAGTGTGTAGATCGGAAGA
+
FF:FFFFFFF,:FFFFFFFFFFFFFFFFFFFFFFFFFFFFFFFFF
@FS10000125:23:BPA73012-1407:1:1101:9630:1170 1:N:0:2
GCTGCAAAACTTCGTCGAGTACGCTCAACAAATAAGATCGGAAGA
+
:,,FFFFFFFFFFFFFFFFFFF:FFFFFFFFFFFFFFFFFF:FFF
@FS10000125:23:BPA73012-1407:1:1101:9690:1170 1:N:0:2
GGGGGACTTCGTCGAGTACGCTCAAACAGGGAGATCGGAAGAGCA
+
FFFFFFFFFFF,:FFFFF,,FFFFFFFFFFFFFFF,FFFFFFF,:
@FS10000125:23:BPA73012-1407:1:1101:9760:1170 1:N:0:2
GCAGTCTAACTTCGTCGAGTACGCTCAAGGATACAGATCGGAAGA
+
,,,:FFFFFFF:FFFFF:FFFF:FFFF:FFFFFFF:FFFFF,F:,
@FS10000125:23:BPA73012-1407:1:1101:10270:1170 1:N:0:2
GGGGGTCAATTTCGTCGAGTACGCTCAATACAAGAGATCGGAAGA
+
F:FFFFFFFF:FFFFFFFFFFFFFFFF,FFFFFFFFFFFFFFFFF
@FS10000125:23:BPA73012-1407:1:1101:10770:1170 1:N:0:2
GGGTGGCAACTTCGTCGAGTACGCTCAAGGACCCAGATCGGAAGA
+
FFFFFFFFFF::FFFFFFFFFFFFFFFFFFFFFFFFFFFFFFFFF
@FS10000125:23:BPA73012-1407:1:1101:11200:1170 1:N:0:2
GGGGATGAAACTTCGTCGAGTACGCTCAACGAATTAGATCGGAAG
+
FFFFFFFFFF,F:FF:FFFFFFFFF,FFFFFFFFFFFFFFFFFFF
@FS10000125:23:BPA73012-1407:1:1101:11220:1170 1:N:0:2
GGGAGCTAACTTCGTCGAGTACGCTCAATGTTATAGATCGGAAGA
+
FFFFFFFFFF,,FFFFFFFFFFFFFFF:FFFFFFFFFFFFFFFFF
@FS10000125:23:BPA73012-1407:1:1101:11320:1170 1:N:0:2
GGAGCTCAACTTCGTCGAGTACGCTCAATTTTAAAGATCGGAAGA
+
:,,FFFFFFF:,FFFFFFFFFFFFFFF:FFFFFFFFFFFFFFFFF
@FS10000125:23:BPA73012-1407:1:1101:11660:1170 1:N:0:2
GGGTGGGAACTTCGTCGAGTACGCTCAAAATGGGAGATCGGAAGA
+
FFFFFFFFFF,:FFFFFFFFFFFFFFF,FFFFFFFFFFFFFF:FF
@FS10000125:23:BPA73012-1407:1:1101:12220:1170 1:N:0:2
GGGATTGAACTTCGTCGAGTACGCTAACATGGGAGATCGGAAGAG
+
FFFFFFFFFF,,FFFFFFFFFFFFFFF,FFFFFFFF,,FF,FF:F
@FS10000125:23:BPA73012-1407:1:1101:12510:1170 1:N:0:2
GATTACTAACTTCGTCGAGTACGCTCAAAGCACAAGATCGGAAGA
+
,,F,FFFFFFFFFFFFFFFFFFFFFFFFFFFFFFFFFFFFF:FF:
@FS10000125:23:BPA73012-1407:1:1101:13150:1170 1:N:0:2
GGATAGAAACTTCGTCGAGTACGCTCAATGTCAGAGATCGGAAGA
+
F,,,FFFFFF::FFFFFFFFFFFFFFF:FFFFFFFFFFFFFFFFF
@FS10000125:23:BPA73012-1407:1:1101:13180:1170 1:N:0:2
GGGAACTTCGTCGAGTACGCTCAACAGACTAGATCGGAAGAGCAC
+
FFF:FFFFFF,FF:F:F,FFFF:FFFFFFFFFFFFFFFFF:F,F,
@FS10000125:23:BPA73012-1407:1:1101:13240:1170 1:N:0:2
GGGGTGGAACTTCGTCGAGTACGCTCAAACTGTTAGATCGGAAGA
+
F:,,:,:FFF::FFFFFFFFFFFFFFFFFFFFFFFFFFFFFFFFF
@FS10000125:23:BPA73012-1407:1:1101:13260:1170 1:N:0:2
GGGGGGCAACTTCGTCGAGTACGCTCAAGAACACAGATCGGAAGA
+
FFFFFFFFFF:,FFFFFFFFFFFFFFFFFFFFFFFFFFFFFFFFF
@FS10000125:23:BPA73012-1407:1:1101:13530:1170 1:N:0:2
GGGGCGCAACTTCGTCGAGTACGCTCAAGAAACAAGATCGGAAGA
+
FFFFFFFFFF:,FFFFFFFFFFFFFFFFFFFFFFFFFFFFFFFFF
@FS10000125:23:BPA73012-1407:1:1101:13860:1170 1:N:0:2
GGGCAACTTCGTCGAGTACGCTCAAAAGTTAAGATCGGAAGAGCA
+
FFFFFFFFFFF,:FFFF:,,FFFFFFFFFFFFFFF,FFFFFFF,F
@FS10000125:23:BPA73012-1407:1:1101:14530:1170 1:N:0:2
GGGCTGGAACTTCGTCGAGTACGCTCAAATAGAAAGATCGGAAGA
+
FFFFFFFFFF::FFFFFFFFFFFFFFF:FFFFFFFFFFFFFFFFF
@FS10000125:23:BPA73012-1407:1:1101:14550:1170 1:N:0:2
GGGTTATAACTTCGTCGAGTACGCTCAATGTTTCAGATCGGAAGA
+
F:,FFFFFFF:,FFFFFFFFFFFFFFF:FFFFFFFFFFFFF:FF:
@FS10000125:23:BPA73012-1407:1:1101:14630:1170 1:N:0:2
GGGACCAAACTTCGTCGAGTACGCTCAAAAAACCAGATCGGAAGA
+
F,,FFFFFFF:,FFFFFFFFFF:FFFF:FFFFFFFFFFFF,,:F:
@FS10000125:23:BPA73012-1407:1:1101:14890:1170 1:N:0:2
GGGGCATAACTTCGTCGAGTACGCTCAAATCTTTAGATCGGAAGA
+
FFF,,F:FFFFFFFFFFFFFFFFFFFFF,F,,,,FFFFFFFFFFF
@FS10000125:23:BPA73012-1407:1:1101:14900:1170 1:N:0:2
GGGGCGTAACTTCGTCGAGTACGCTCAAAGAGAGAGATCGGAAGA
+
FFFF,FF:F:FF,FF:FFFFF::FFF:FF,F::F,FFF:FFFFFF
@FS10000125:23:BPA73012-1407:1:1101:15180:1170 1:N:0:2
GGGCTAAAACTTCGTCGAGTACGCTCGAGTGATTAGATCGGAAGA
+
F:,F,FFFFF,,FFFFFFFFFFFFFFFFFFFFFFFFF,FF:FF::
@FS10000125:23:BPA73012-1407:1:1101:15760:1170 1:N:0:2
GGGTGCCAACTTCGTCGAGTACGCTCAATTATGAAGATCGGAAGA
+
FF:FFFFFFF:,FFFFFFFFFFFFFFF:FFFFFFFFFFFFFFFFF
@FS10000125:23:BPA73012-1407:1:1101:15850:1170 1:N:0:2
GGGACGGAACTTCGTCGAGTACGCTCAACGAGACAGATCGGAAGA
+
FFF:FFFFFF::FFFFFFFFFFFFFFFFFFFFFFFFFFFFFFFFF
@FS10000125:23:BPA73012-1407:1:1101:16420:1170 1:N:0:2
GGGAGATAACTTCGTCGAGTACGCTCAACGTGAGAGATCGGAAGA
+
FFFFFFFFFFFFFFFFFFFFFFFFFFFFFFFFFFFFFFFFFFFFF
@FS10000125:23:BPA73012-1407:1:1101:1000:1180 1:N:0:2
GGGGTGCAACTTCGTCGAGTACGCTCAATGTGAAAGATCGGAAGA
+
FFFFFFFFFF::FFFFFFFFFFFFFFFFFFFFFFFFFFFFF,FFF
@FS10000125:23:BPA73012-1407:1:1101:1130:1180 1:N:0:2
GGGTGCTAACTTCGTCGAGTACGCTCAACCTTTTAGATCGGAAGA
+
FFF,FFFFFFFFFFFFFFFFFFFFFFFFFF,,F:FFFFFFFFFFF
@FS10000125:23:BPA73012-1407:1:1101:1140:1180 1:N:0:2
GGGGGTGAACTTCGTCGAGTACGCTCAAGATTAAAGATCGGAAGA
+
FFFFFFFFFF::FFFFFFFFFFFFFFFFFFFFFFFFFFFFFFFFF
@FS10000125:23:BPA73012-1407:1:1101:2660:1180 1:N:0:2
GGGGGTAAACTTCGTCGAGTACGCTCAACTGGCAAGATCGGAAGA
+
FFFFFFFFFFFFFFFFFFFFFFFFFFFFFFFFFFFFFFFFFFFFF
@FS10000125:23:BPA73012-1407:1:1101:2790:1180 1:N:0:2
GGCGGAACTTCGTCGAGTACGCTCAAAGTTTAAGATCGGAAGAGC
+
F,,F:FFFFFFF,FFFF:F:FF:FFFFFFFFFFFFF,FFFFFFF,
@FS10000125:23:BPA73012-1407:1:1101:2870:1180 1:N:0:2
GGGCTGCAACTTCGTCGAGTACGCTCAAACTGTTAGATCGGAAGA
+
F,,:FFFFFFF:FFFFFFFFFFFFFFFFFFFFFFFFFFFFFFFFF
@FS10000125:23:BPA73012-1407:1:1101:3050:1180 1:N:0:2
GGGGCATAACTTCGTCGAGTACGCTCAAATTTGGAGATCGGAAGA
+
F,,FFFF:FF::FFFFFFFFFFFFFFFFFFFFFFFFF,FFFFFFF
@FS10000125:23:BPA73012-1407:1:1101:3640:1180 1:N:0:2
GGGGGGTAACTTCGTCGAGTACGCTCAAAGCAGGAGATCGGAAGA
+
FFFFFFFFFF:,FFFFFFFFFFFFFFF:FFFFFFFFFFFFFFFFF
@FS10000125:23:BPA73012-1407:1:1101:3730:1180 1:N:0:2
GGGGATGAACTTCGTCGAGTACGCTCAATCTGTAAGATCGGAAGA
+
FFFFFFFFFF::FFFFFFFFFFFFFFF:FFFFFFFFFFFFFFFFF
@FS10000125:23:BPA73012-1407:1:1101:3850:1180 1:N:0:2
GGGGTTAAACTTCGTCGAGTACGCTCAAGATGCAAGATCGGAAGA
+
F:,FFFFFFF:,FFFFFFFFFFFFFFFFFFFFFFFFFFFFF:FFF
@FS10000125:23:BPA73012-1407:1:1101:3870:1180 1:N:0:2
GGATAACTTCGTCGAGTACGCTCAAACTAAAAGATCGGAAGAGCA
+
F,,,FFFFFFF:FFFFFF,,FFF:FFF:FFFFFFF,FFFFFFF,,
@FS10000125:23:BPA73012-1407:1:1101:3910:1180 1:N:0:2
GATGCGAAACTTCGTCCAGTACGCTCAATCTCAGAGATCGGAAGA
+
,,FFF:FFFFFFFFFFF:FFFFFFFFFFFFFFFFFFFFFFF,FFF
@FS10000125:23:BPA73012-1407:1:1101:4120:1180 1:N:0:2
GGGGCAACTTCGTCGAGTACGCTCAAATGGGAAGATCGGAAGAGC
+
FFFFFFFFFFFF:FFFFFFFFF,FF::,FFFFFFF:,FFFFFFF,
@FS10000125:23:BPA73012-1407:1:1101:4130:1180 1:N:0:2
GGGGTGCAACTTCGTCGAGTACGCTCAAAAAAACAGATCGGAAGA
+
FFFFFFFFFFFF:FF::F:FF:FFF::FFFFFFFFFF,F:FFF:F
@FS10000125:23:BPA73012-1407:1:1101:4150:1180 1:N:0:2
GGGCCTGAATTTCGTCGAGTACGCTCAAAGTTATAGATCGGAAGA
+
F:,FFFFFFFFFFFFFFFFFFFFFFFF,FFFFFFFFFFFFFFFFF
@FS10000125:23:BPA73012-1407:1:1101:4400:1180 1:N:0:2
GGGGGCCAACTTCGTCGAGTACGCTCAACCGAAAAGATCGGAAGA
+
FF:F:FFFFFF:FFFFFFFFFFFFFFFFFFFFFFFFFFFFFFFFF
@FS10000125:23:BPA73012-1407:1:1101:4420:1180 1:N:0:2
GGGCGTTAACTTCGTCAGTACGCTCAAAATGGGAGATCGGAAGAG
+
FFFFFFFFFF:,FFFFFF:FFFFFFFF:FFFFFFFF,:FF,FFFF
@FS10000125:23:BPA73012-1407:1:1101:5480:1180 1:N:0:2
GGGGTCCAATTTCGTCGAGTACGCTCAAGATAATAGATCGGAAGA
+
FFFFFFFFFFFFFFFFFFFFFFFFFFFFFFFFFFFFFFFFFFFFF
@FS10000125:23:BPA73012-1407:1:1101:7180:1180 1:N:0:2
GGGGGCTAACTTCGTCGAGTACGCTCAAACATTTAGATCGGAAGA
+
FFFFFF,FFF:,FFFFFFFFFFFFFFF:FFFFFFFFFFFFFFFFF
@FS10000125:23:BPA73012-1407:1:1101:7380:1180 1:N:0:2
GGGGGTCAACTTCGCGAGTACGCTCAAAGACTTAGATCGGAAGAG
+
FFFFFFFFFFFFFFFFFF:FFFFFFF:FFFFFFFFF,FFF,FFFF
@FS10000125:23:BPA73012-1407:1:1101:7430:1180 1:N:0:2
GCTGCATAACTTCGTCGAGTACGCTCAATGCCACAGATCGGAAGA
+
,,:FFFFFFFFFFFFFFFFFFFFFFFFFFFFFFFFFFFFFFFFFF
@FS10000125:23:BPA73012-1407:1:1101:7460:1180 1:N:0:2
GGGGAGGAACTTCGTCGAGTACGCTCAACTCTGAAGATCGGAAGA
+
FFFFFFFFFF::FFFFFFFFFFFFFFFFFFFFFFFFFFFFFFFFF
@FS10000125:23:BPA73012-1407:1:1101:7470:1180 1:N:0:2
GGGGCCAACTTCGTCGAGTACGCTCAAAATAATAGATCGGAAGAG
+
F,,FFFFFFF,FF:FFFF:FFFFFFF,:FFFFFFFF,FFF,FFFF
@FS10000125:23:BPA73012-1407:1:1101:7620:1180 1:N:0:2
GGGGGAAAACTTCGTCGAGTACGCTCAATGATATAGATCGGAAGA
+
FF:FFFFFFF:,FFFFFFFFFFFFFFF:FFFFFFFFFFFFFFFFF
@FS10000125:23:BPA73012-1407:1:1101:8170:1180 1:N:0:2
GGGCATAAACTTCGTCGAGTACGCTCAATGCAAGAGATCGGAAGA
+
FF:FFFFFFF::FFFFFFFFFFFFFFFFFFFFFFFFFFFFFFFFF
@FS10000125:23:BPA73012-1407:1:1101:8680:1180 1:N:0:2
GGGGATTAACTTCGTCGAGTACGCTCAATGTTTCAGATCGGAAGA
+
FFFFF:FFFF::FFFFFFFFFFFFFFFFFFFFFFFFFFFFFFFFF
@FS10000125:23:BPA73012-1407:1:1101:8800:1180 1:N:0:2
GGGTGAAAACTTCGTCCAGTACGCTCAATGTGTAAGATCGGAAGA
+
FFF:FFFFFF,:FFFFFFFFFFFFFFF:FFFFFFFFFFFFFFFFF
@FS10000125:23:BPA73012-1407:1:1101:8850:1180 1:N:0:2
GGGGACTAACTTCGTCGAGTACGCTCAAAAACCCAGATCGGAAGA
+
FFFFFFFFFF::FFFFFFFFFFFFFFFFFFFFFFFFFFFFFFFFF
@FS10000125:23:BPA73012-1407:1:1101:8920:1180 1:N:0:2
GGGAGGGAACTTCGTCGAGTACGCTCAAGATTGTAGATCGGAAGA
+
F,,:FFFFFF::FFFFFFFFFFFFFFFFFFFFFFFFFFFFFFFFF
@FS10000125:23:BPA73012-1407:1:1101:9020:1180 1:N:0:2
GGGAGTCCATCTTCGTCGAGTACGCTCAAGCTCCGAGATCGGAAG
+
FFFFFFFFFF:,:FF:FFFFFFFFF,FFFFFFFFFFFFFFFFFFF
@FS10000125:23:BPA73012-1407:1:1101:9160:1180 1:N:0:2
GGAGTCCAACTTCGTCGAGTACGCTCAACATTAGAGATCGGAAGA
+
,F,,FFFFFF:FFFFFFFFFFFFFFFFFFFFF:F::FFFFF,F,:
@FS10000125:23:BPA73012-1407:1:1101:9590:1180 1:N:0:2
GGGACTTAACTTCGTCGAGTACGCTCAAAAATTTAGATCGGAAGA
+
F,,:FFFFFF:,FFFFFFFFFFFFFFF,FFFFFFFFFFFFFFFFF
@FS10000125:23:BPA73012-1407:1:1101:10110:1180 1:N:0:2
GGGAGTTAACTTCGTCGAGTACGCTCAAACTTCAAGATCGGAAGA
+
F,,:FFFFFF,,FFFFFFFFFFFFFFF:FFFFFFFFFFFFFFFFF
@FS10000125:23:BPA73012-1407:1:1101:10360:1180 1:N:0:2
GGGTCTGAGCTTCGTCGAGTACGCTCAAGGGCTAAGATCGGAAGA
+
FFF:FFFFFF,,FFFFFFFFFFFFFFFFFFFFFFFFFFFFFFFFF
@FS10000125:23:BPA73012-1407:1:1101:10800:1180 1:N:0:2
GGGCTAAAACTTCGTCGAGTACGCTCAATTATATAGATCGGAAGA
+
F::FFFFFFF:,FFFFFFFFFFFFFFF:FFFFFFFFFFFFFFFFF
@FS10000125:23:BPA73012-1407:1:1101:11340:1180 1:N:0:2
GGGCTTTAACTTCGTCGAGTACGCTCAAGCTGCCAGATCGGAAGA
+
FFFFFFFFFF:,FFFFFFFFFFFFFFFFFFFFFFFFFFFFFFFFF
@FS10000125:23:BPA73012-1407:1:1101:11500:1180 1:N:0:2
GGGGTGAAACTTTCGTCGAGTACGCTCAAAGGAGGAGATCGGAAG
+
FFFFFFFFFF,,,FF,FFFFFFFFF,FFFFFFFFFFFFFFFFFFF
@FS10000125:23:BPA73012-1407:1:1101:12040:1180 1:N:0:2
GGGCTGGAACTTCGTCGAGTACGCTCAAACATAAAGATCGGAAGA
+
:,,:FFFFFF:,FFFFFFFFFFFFFFF:FFFFFFFFFFFFFFFFF
@FS10000125:23:BPA73012-1407:1:1101:12160:1180 1:N:0:2
GGGGATAACTTCGTCGAGTACGCTCAAAGTTCGAGATCGGAAGAG
+
F:,FFFFFFF,FF:FFFF:FFFFFFFF:FFFFFFFF,FFF,FFFF
@FS10000125:23:BPA73012-1407:1:1101:12590:1180 1:N:0:2
GATGCTAAACTTCGTCGAGTACGCTCAATAAGGGAGATCGGAAGA
+
,,F,FFFFFFFF:FFFFFFFFF:FFFFFFFFFFFFFFFFF:FFF:
@FS10000125:23:BPA73012-1407:1:1101:12600:1180 1:N:0:2
GGGTGCTAACTTCGTCGAGTACGCTCAAATTCCAAGATCGGAAGA
+
F,,:FFFFFF::FFFFFFFFFFFFFFF:FFFFFFFFFFFFFFFFF
@FS10000125:23:BPA73012-1407:1:1101:13700:1180 1:N:0:2
GGGCATTAACTTCGTCGAGTACGCTCAAGGTTACAGATCGGAAGA
+
FFFF,F,FFF:,FFFFFFFFFFFFFFFFF,:,FFFFFFFFFFFFF
@FS10000125:23:BPA73012-1407:1:1101:14120:1180 1:N:0:2
GGGCGGAAACTTCGTCGAGTACGCTCAAATGATAAGATCGGAAGA
+
FF:,FFFFFF:,FFFFFFFFFFFFFFF:FFFFFFFFFFFFFFFFF
@FS10000125:23:BPA73012-1407:1:1101:15010:1180 1:N:0:2
GGGGGCAAACTTCGTCGAGTACGCTCAAGTTTATAGATCGGAAGA
+
FFFF:FFFFF,,FFFFFFFFFFFFFFFFFFFFFFFFF,FFFF:FF
@FS10000125:23:BPA73012-1407:1:1101:15120:1180 1:N:0:2
GGGCGTAAACTTCGTCGAGTACGCTCAAATTGACAGATCGGAAGA
+
F,,:FFFFFF::FFFFFFFFFFFFFFFFFFFFFFFFFFFFFFFFF
@FS10000125:23:BPA73012-1407:1:1101:1220:1190 1:N:0:2
GGGTACCAACTTCGTCGAGTACGCTCAATTGTGTAGATCGGAAGA
+
FFF,FFFFFFFFFFFFFFFFFFFFFFFFFF:FFFFFFFFFFFFFF
@FS10000125:23:BPA73012-1407:1:1101:1400:1190 1:N:0:2
GGGTATTAACTTCGTCGAGTACGCTCAACAGGAGAGATCGGAAGA
+
FFFFFFFFFFFFFFFFFFFFFFFFFFFFFFFFFFFFFFFFFFFFF
@FS10000125:23:BPA73012-1407:1:1101:1440:1190 1:N:0:2
GGGTTAAACTTCGTCGAGTACGCTCAAAATAACAGATCGGAAGAG
+
F,,FF:FFFFFFF:FFFFFFFFFFFF:FFFFFFFFF:F:F,,FF,
@FS10000125:23:BPA73012-1407:1:1101:1480:1190 1:N:0:2
GGGAGTTAACTTCGTCGAGTACGCTCAACTATTTAGATCGGAAGA
+
FFFFFFFFFFFFFFFFFFFFFFFFFFFFFFFFFFFFFFFFF:FFF
@FS10000125:23:BPA73012-1407:1:1101:1570:1190 1:N:0:2
GGGCAACCATCGTCGAGTACGCTCAAGCCGCTAGATCGGAAGAGC
+
F:,FFFFFFFFF:FFFF:FFFF:F:FF:,FFF:FFF,FFFF:FF,
@FS10000125:23:BPA73012-1407:1:1101:2700:1190 1:N:0:2
GGGGGAAAACTTCGTCGAGTACGCTCAAGTGTGTAGATCGGAAGA
+
FFFFFFFFFF:,FFFFFFFFFFFFFFFFFFFFFFFFFFFFFFFFF
@FS10000125:23:BPA73012-1407:1:1101:3250:1190 1:N:0:2
ATTCACAATTTCGTCGAGTACGCTCAACGTAACAGATCGGTAGAG
+
F:,F:F:FFFF:F,FF:,:FFF,FFFFF:FF:FF:F,:F:,:FF:
@FS10000125:23:BPA73012-1407:1:1101:3600:1190 1:N:0:2
GGGGTGAAACTTCGTCGAGTACCTCAATAGCTTAGATCGGAAGAG
+
FF,FFFFFFF:,FFFFFFFFFFFFFFF,FFFFFFFF,FFF,FFFF
@FS10000125:23:BPA73012-1407:1:1101:3840:1190 1:N:0:2
GGGGTTGATCTTCGTCGAGTACGCTCAACGCGGTAGATCGGAAGA
+
F:,FF,,FFF:::FFFFFFFFFFFFFFFFFF:FFFFF,FFFFFFF
@FS10000125:23:BPA73012-1407:1:1101:3960:1190 1:N:0:2
GGGCACCAACCTCGTCGAGTACGCTCAAATAAATAGATCGGAAGA
+
FF,FFF,FF,FF::F:,F:FF,,FF:,FFF,F:F,:F,::FFF:F
@FS10000125:23:BPA73012-1407:1:1101:4530:1190 1:N:0:2
GGGAGCCATCTTCGTCGAGTACGCTCAAGAATAGAGATCGGAAGA
+
F,,,FFFFFF::FFFFFFFFFFFFFFFFFFFFFFFFFFFFFFFFF
@FS10000125:23:BPA73012-1407:1:1101:5790:1190 1:N:0:2
GATCTGCAACTTCGTCGAGTACGCTCAAGTTAAGAGATCGGAAGA
+
,,F,F:FFFFFFFFFFFFFFFF:FFFFFFFFFFFFFFFFF::::,
@FS10000125:23:BPA73012-1407:1:1101:6000:1190 1:N:0:2
GGGGGAAAAACTTCGTCGAGTACGCTCAAGAATACAGATCGGAAG
+
F,,FFFFFFFF::FF:FFFFFFFFF,FFFFFFFFFFFFFFFFFFF
@FS10000125:23:BPA73012-1407:1:1101:6540:1190 1:N:0:2
GGGTGACAACTTCGTCGAGTACGCTCAATCTACCAGATCGGAAGA
+
FFFFFFFFFF:,FFFFFFFFFFFFFFF:FFFFFFFFFFFFFFFFF
@FS10000125:23:BPA73012-1407:1:1101:6710:1190 1:N:0:2
GATGGATAACTTCGTCGAGTACGCTCAAATTCCGAGATCGGAAGA
+
,,:F,FFFFFFFFFFFF:FFFFFFFFFFFFFFFFFFFFFFFFFFF
@FS10000125:23:BPA73012-1407:1:1101:6890:1190 1:N:0:2
GGGCAAACTTCGTCGAGTACGCTCAAGTATGTAGATCGGAAGAGC
+
FFFFF,,F,,FF:FFF,:FF:,F:,F,FFF:FF:FFFF:,FFF:F
@FS10000125:23:BPA73012-1407:1:1101:7330:1190 1:N:0:2
GGGGCTGAACTTCGTCGAGTACGCTCAAAAGATTAGATCGGAAGA
+
F::FFF,FFF:,FFFFFFFFF:FFFFFFFF,F:FF:F,FFFFFFF
@FS10000125:23:BPA73012-1407:1:1101:7730:1190 1:N:0:2
GGGATCAAACTTCGTCGAGTACGCTCAATTTACTAGATCGGAAGA
+
F:::FFFFFF::FFFFFFFFFFFFFFF:FFFFFFFFFFFFFFFFF
@FS10000125:23:BPA73012-1407:1:1101:8340:1190 1:N:0:2
GGGGGTAAACTTCGTCGAGTACGCTCAAGAGTTTAGATCGGAAGA
+
FFFF:FFFFFF:FFFFFFFFFFFFFFFFFFFFFFFFFFFFFFFFF
@FS10000125:23:BPA73012-1407:1:1101:8410:1190 1:N:0:2
AGGGCCGAACTTCGTCGAGTACGCTCAACCTAACAGATCGGAAGA
+
,FFFFFFFFFFFFFFFFFFFFFFFFFFFFFFFFFFFF,FFFF:FF
@FS10000125:23:BPA73012-1407:1:1101:10130:1190 1:N:0:2
GGGGGAAAACTTCGTCGAGTACGCTCAAGGATCAAGATCGGAAGA
+
F,,FFFFFFF,,FFFFFFFFFFFFFFFFFFFFFFFFFFFFFFFFF
@FS10000125:23:BPA73012-1407:1:1101:10890:1190 1:N:0:2
GGGTAGGAACTTCGTCGAGTACGCTCAAGTTACAAGATCGGAAGA
+
F,,FFFFFFF,:FFFFFFFFFFFFFFFFFFFFFFFFFFFFFFFFF
@FS10000125:23:BPA73012-1407:1:1101:10960:1190 1:N:0:2
GGGTTGGAACTTCGTCGAGTACGCTCAAGCAAAGAGATCGGAAGA
+
F::FFFFFFF,:FFFFFFFFFFFFFFFFFFFFFFFFFFFFFFFFF
@FS10000125:23:BPA73012-1407:1:1101:11110:1190 1:N:0:2
GTTGCAAAACTTCGTCGAGTACGCTCAATTATGGAGATCGGAAGA
+
,:F,FFFFFFF:FFFFF:FFFF,FFFF:FFFFFFF:FFFF,,:,,
@FS10000125:23:BPA73012-1407:1:1101:11140:1190 1:N:0:2
GGGGCACAACTTCGTCGAGTACGCTCAATTCTAAAGATCGGAAGA
+
FFFFFFFFFF,,FFFFFFFFFFFFFFF:FFFFFFFFFFFFFFFFF
@FS10000125:23:BPA73012-1407:1:1101:11460:1190 1:N:0:2
GGGGAGGAACTTCGTCGAGTACGCTCAAAGTGAGAGATCGGAAGA
+
FFFFFFFFFF,,FFFFFFFFFFFFFFF:FFFFFFFFFFFFFFFFF
@FS10000125:23:BPA73012-1407:1:1101:11840:1190 1:N:0:2
GATGCAAAACTTCGTCGAGTACGCTCAAAGGTCGAGATCGGAAGA
+
,,F:FFFFFF::FFFFFFFFFFFFFFF:FFFFFFFFFFFFFFFF:
@FS10000125:23:BPA73012-1407:1:1101:12180:1190 1:N:0:2
GGGGTGTAACTTCGTCGAGTACGCTCAAGAGGGAAGATCGGAAGA
+
FFFFFFFFFF,,FFFFFFFFFFFFFFFFFFFFFFFFFFFFFFFFF
@FS10000125:23:BPA73012-1407:1:1101:13230:1190 1:N:0:2
GGGACTTCGTCGAGTACGCTCAAACTTCCAGATCGGAAGAGCACT
+
:,,:FFFFFFFFFFFFFF,:FF::F,FFFFFFFFFFFFFFF,F,,
@FS10000125:23:BPA73012-1407:1:1101:13620:1190 1:N:0:2
GGGGTGAAACTTCGTCGAGTACGCTCAATAAATCAGATCGGAAGA
+
FFFFFFFFFF::FFFFFFFFFFFFFFF,FFFFFFFFFFFFFFFFF
@FS10000125:23:BPA73012-1407:1:1101:14460:1190 1:N:0:2
GGGCTGAAACTTCGTCGAGTACGCTCAATATAGCAGATCGGAAGA
+
F:FFFFFFFF,:FFFFFFFFFF:FFFF,FFFFFFFFFFFF,:,FF
@FS10000125:23:BPA73012-1407:1:1101:14500:1190 1:N:0:2
GGGGTTAACTTCGTCGAGTACGCTCAACAAACTAGATCGGAAGAG
+
FFFFF,FFFF:FF:FFFF:FFFFFFFF,F:FFFFFFFFFF:FFFF
@FS10000125:23:BPA73012-1407:1:1101:1000:1200 1:N:0:2
GGGGGATAACTTCGTCGAGTACGCTCAAGCTTAGAGATCGGAAGA
+
FFFFFFFFFF::FFFFFFFFFFFFFFFFFFFFFFFFFFFFFFFFF
@FS10000125:23:BPA73012-1407:1:1101:1040:1200 1:N:0:2
GGGGCTAATCTTCGTCGAGTACGCTCAAAATTGTAGATCGGAAGA
+
FFFFFFFFFFF:FFFFFFFFFFFFFFF:FFFFFFFFFFFFFFFFF
@FS10000125:23:BPA73012-1407:1:1101:1140:1200 1:N:0:2
GGGGAATAACTTCGTCGAGTACGCTCAACGTGCTAGATCGGAAGA
+
FFFFFFFFFFFFFFFFFFFFFFFFFFFFFFFFFFFFFFFFFFFFF
@FS10000125:23:BPA73012-1407:1:1101:1210:1200 1:N:0:2
GGGTGTAAACTTCGTCGAGTACGCTCAATTTCTCAGATCGGAAGA
+
FF:FFFFFFFF:FFFFFFFFFFFFFFFFFFFFFFFFFFFFF:FFF
@FS10000125:23:BPA73012-1407:1:1101:1730:1200 1:N:0:2
GGGGGAAAACTTCGTCGAGTACGCTCAAATTATTAGATCGGAAGA
+
FFFFFFFFFFF:FFFFFFFFFFFFFFF:FFFFFFFFFFFFFFFFF
@FS10000125:23:BPA73012-1407:1:1101:2400:1200 1:N:0:2
GGGACCACAACTTCGTCGAGTACGCTCAAAAGGATAGATCGGAAG
+
FF:FFFFFFF:,,FF,FFFFFFFFF,FFFFFFFFFFFFFFFFFFF
@FS10000125:23:BPA73012-1407:1:1101:2450:1200 1:N:0:2
GGGCGTGAACTTCGTCGAGTACGCTCAATTAAGTAGATCGGAAGA
+
FF,FFFFFFF:,FFFFFFFFFFFFFFF,FFFFFFFFFFFFFFFFF
@FS10000125:23:BPA73012-1407:1:1101:3330:1200 1:N:0:2
GGGGCCAAACTTCGTCGAGTACGCTCAAATTAGTAGATCGGAAGA
+
F,,FFFFFFF:::FFFFFFFF:FFFFF:FFFFFFFFF,FFFFFFF
@FS10000125:23:BPA73012-1407:1:1101:3540:1200 1:N:0:2
GGGTTACAACTTCGTCGAGTACGCTCAATTTTCAAGATCGGAAGA
+
FFF:FFFFFF:,:FFFFFFFFFFFFFF,FFFFFFFFFFFFFFFFF
@FS10000125:23:BPA73012-1407:1:1101:3600:1200 1:N:0:2
GGGGTAACTTCGTCGAGTACGCTCAATGTGGAAGATCGGAAGAGC
+
F,,FFFFFFF:F:FFFF:FFFF,FF:FFFFFFFFF:,FFF:FFF,
@FS10000125:23:BPA73012-1407:1:1101:3710:1200 1:N:0:2
GGGAGGGAACTTCGTCGAGTACGCTCAACTTGCTAGATCGGAAGA
+
F:,:FFFFFF:FFFFFFFFFFFFFFFFFFFFFFFFFFFFFFFFFF
@FS10000125:23:BPA73012-1407:1:1101:4270:1200 1:N:0:2
GGGGGGCAACTTCGTCCAGTACGCTCAAATCAAGAGATCGGAAGA
+
F,,FFFFFFF::FFFFFFFFFFFFFFF:FFFFFFFFFFFFFFFFF
@FS10000125:23:BPA73012-1407:1:1101:4350:1200 1:N:0:2
GGGCGTAACTTCGTCGAGTACGCTCAAGTATAGAGATCGGAAGAG
+
F:,FFFFFFF:FF:FFFF:FFFFFFFFFFFFFFFFF,FFF,FFFF
@FS10000125:23:BPA73012-1407:1:1101:4950:1200 1:N:0:2
GATAACCAACTTCGTCGACACTAAGATCGGAAGAGCACACGTCTG
+
,,:,FFFFFFFFFFFFFF,FF:,:FFF,FFFFFFF,F,FFF,,,,
@FS10000125:23:BPA73012-1407:1:1101:5260:1200 1:N:0:2
GGCTCATAACTTCGTCGAGTACGCTCAAAACGAAAGATCGGAAGA
+
FF:,FFFFFF::FFFFFFFFFFFFFFFFFFFFFFFFFFFFFF:FF
@FS10000125:23:BPA73012-1407:1:1101:5440:1200 1:N:0:2
GACGAATAACTTCGTCGAGTACGCTCAATTTAAGAGATCGGAAGA
+
FF,FFFFF:F:,F:FFFFFFFFFFFFF,FFFF,FF:FFFF:,FF,
@FS10000125:23:BPA73012-1407:1:1101:5800:1200 1:N:0:2
GGGGGAGAACTTCGTCGAGTACGCTCAAAAACTAAGATCGGAAGA
+
FFFFFFFFFF,,FFFFFFFFFFFFFFFFFFFFFFFFFFFFFFFFF
@FS10000125:23:BPA73012-1407:1:1101:5940:1200 1:N:0:2
GGGGTTCAACTTCGTCGAGTACGCTCAAGAGACCAGATCGGAAGA
+
FFFFFFFFFF,,FFFFFFFFFFFFFFFFFFFFFFFFFFFFFFFFF
@FS10000125:23:BPA73012-1407:1:1101:6090:1200 1:N:0:2
GGGCACTAACTTCGTCGAGTACGCTCAAAACTACAGATCGGAAGA
+
FFFFFFFFFF:,FFFFFFFFFFFFFFF:FFFFFFFFFFFFFFFFF
@FS10000125:23:BPA73012-1407:1:1101:6460:1200 1:N:0:2
GGGGGTAAACTTCGTCGAGTACGCTCAATACTCTAGATCGGAAGA
+
FFFFFFFFFF::FFFFFFFFFFFFFFF:FFFFFFFFFFFFFFFFF
@FS10000125:23:BPA73012-1407:1:1101:6800:1200 1:N:0:2
GGGCGTAAACTTCGTCGAGTACGCTCAAGATAATAGATCGGAAGA
+
FFFFFFFFFF::FFFFFFFFFFFFFFFFFFFFFFFFFFFFFFFFF
@FS10000125:23:BPA73012-1407:1:1101:7090:1200 1:N:0:2
GGGGGGGAACTTCGTCGAGTACGCTCAATGGGGAAGATCGGAAGA
+
F::FFFFFFF::FFFFFFFFFFFFFFF:FFFFFFFFFFFFFFFFF
@FS10000125:23:BPA73012-1407:1:1101:7480:1200 1:N:0:2
GGGATTGAACTTCGTCGAGTACGCTCAACCCGCGAGATCGGAAGA
+
F:,FFFFFFF::FFFFFFFFFFFFFFFFFFFFFFFFFFFFFFFFF
@FS10000125:23:BPA73012-1407:1:1101:7680:1200 1:N:0:2
GGGCGTCAACTTCGTCGAGTACGCTCAAAAGGATAGATCGGAAGA
+
F:,:FFFFFF::FFFFFFFFFFFFFFF:FFFFFFFFFFFFFFFFF
@FS10000125:23:BPA73012-1407:1:1101:8200:1200 1:N:0:2
GGGGTCAAACTTCGTCGAGTACGCTCAACTAAATAGATCGGAAGA
+
F:,FFFFFFFFFFFFFFFFFFFFFFFFFFFFFFFFFF,FFFFFFF
@FS10000125:23:BPA73012-1407:1:1101:8240:1200 1:N:0:2
GGGGAATAACTTCGTCGAGTACGCTCAACTCCTAAGATCGGAAGA
+
F:,FFFFFFFFFFFFFFFFFFFFFFFFFFFFFFFFFFFFFFFFFF
@FS10000125:23:BPA73012-1407:1:1101:8410:1200 1:N:0:2
GGGGTTAACCTTCGTCGAGTACGCTCAAGGTGAAAGATCGGAAGA
+
F,,FFFFFFF::FFFFFFFFFFFFFFFFFFFFFFFFFFFFFFFFF
@FS10000125:23:BPA73012-1407:1:1101:8470:1200 1:N:0:2
GGGGAACTTCGTCGAGTACGCTCAAATGTTTAGATCGGAAGAGCA
+
FFFFFFFFFFF,FFFFFF,,FFFFFFFFFFFFFFF,FFFFFFF,:
@FS10000125:23:BPA73012-1407:1:1101:8670:1200 1:N:0:2
GGGCACTAACTTCGTCGAGTACGCTCAAAGGAACAGATCGGAAGA
+
,,,F,F:FFFF,,,FFFF:F:,:FF:,:FFF,FF:,F:FFF,FF:
@FS10000125:23:BPA73012-1407:1:1101:9530:1200 1:N:0:2
GGGGGACAATTTCGTCGAGTACGCTCAAAATTAAAGATCGGAAGA
+
F::FFFFFFFFFFFFFFFFFFFFFFFF:FFFFFFFFFFFFFFFFF
@FS10000125:23:BPA73012-1407:1:1101:9970:1200 1:N:0:2
GGGCGGGAACTTCGTCGAGTACGCTCAAATGTAAGATCGGAAGAG
+
FFFFFFFFFF:,FFFFFFFFFFFFFFF:FFFFFFFF,,FF,FF:F
@FS10000125:23:BPA73012-1407:1:1101:10140:1200 1:N:0:2
GGGAGTTAACTTCGTCGAGTACGCTCAATAGTAAAGATCGGAAGA
+
FFF:FFFFFF:,FFFFFFFFFFFFFFF,FFFFFFFFFFFFFFFFF
@FS10000125:23:BPA73012-1407:1:1101:10250:1200 1:N:0:2
GGGAACAAACTTCGTCGAGTACGCTCAACTTTTAAGATCGGAAGA
+
FFFFFFFFFFFFFFFFFFFFFFFFFFFFFFFFFFFFF:FFFFFFF
@FS10000125:23:BPA73012-1407:1:1101:10300:1200 1:N:0:2
GGGTGTGAACTTCGTCGAGTACGCTCAAACCTAGAGATCGGAAGA
+
FFFFFFFFFF,,FFFFFFFFFFFFFFFFFFFFFFFFFFFFFFFFF
@FS10000125:23:BPA73012-1407:1:1101:10530:1200 1:N:0:2
GGGTTGGAACTTCGTCGAGTACGCTCAAACTGCGAGATCGGAAGA
+
F:FF,,FFFFFFFFFFFFFFFFFFFFFFFFFF:FFFF,FFFFFFF
@FS10000125:23:BPA73012-1407:1:1101:11040:1200 1:N:0:2
GGGCGTTAACTTCGTCGAGTACGCTCAACATGCAAGATCGGAAGA
+
F:F:FFFFFF::FFFFFFFFFFFFFFFFFFFFFFFFFFFFFFFFF
@FS10000125:23:BPA73012-1407:1:1101:11060:1200 1:N:0:2
GGGACCGAACTTCGTCGAGTACGCTCAATATTCAAGATCGGAAGA
+
FFFFFFFFFF,,FFFFFFFFFFFFFFF:FFFFFFFFFFFFFFFFF
@FS10000125:23:BPA73012-1407:1:1101:11800:1200 1:N:0:2
GGGACTTAACTTCGTCGAGTACGCTCAATTTATAAGATCGGAAGA
+
F,,FFFFFFF,,FFFFFFFFFFFFFFF:FFFFFFFFFFFFFF:FF
@FS10000125:23:BPA73012-1407:1:1101:12620:1200 1:N:0:2
GGGGGGGAACTTCGTCGAGTACGCTCAAATAAGGAGATCGGAAGA
+
FFFFFFFFFF::FFFFFFFFFFFFFFF:FFFFFFFFFFFFFFFFF
@FS10000125:23:BPA73012-1407:1:1101:12980:1200 1:N:0:2
GATACGAAACTTCGTCGAGTACGCTCAACTCTGAAGATCGGAAGA
+
,,F:F,:,:F,:F,:F:FF:FFF:F:::F,F:,,F,FFFF:F,FF
@FS10000125:23:BPA73012-1407:1:1101:13180:1200 1:N:0:2
GGGCAAAAACTTCGTCGAGTACGCTCAACACATAAGATCGGAAGA
+
FFF,FF:FFF::FFFFFFF::FFFFFFFFFF,F:F:F:FFFF::F
@FS10000125:23:BPA73012-1407:1:1101:13340:1200 1:N:0:2
GGGCCTGAACTTCGTCGAGTACGCTCAAGTGGTTAGATCGGAAGA
+
FFF:FFFFFF:,FFFFFFFFFFFFFFFFFFFFFFFFFFFFFFFFF
@FS10000125:23:BPA73012-1407:1:1101:13430:1200 1:N:0:2
GATTACAAACTTCGTCGAGTACGCTCAACCAGGTAGATCGGAAGA
+
,,F,,:FFF:FF,,F,:F:FF,,FF,,F:F,,,F::F,::::F::
@FS10000125:23:BPA73012-1407:1:1101:13950:1200 1:N:0:2
GGGGGTAAACTTCGTCGAGTACGCTCAAGAGTATAGATCGGAAGA
+
F:,FFFFFFF::FFFFFFFFFFFFFFFFFFFFFFFFFFFFFFFFF
@FS10000125:23:BPA73012-1407:1:1101:14440:1200 1:N:0:2
GGGCATTAACTTCGTCGAGTACGCTCAAGAGACCAGATCGGAAGA
+
F,,,F,FFFF::FFFFFFFFFFFFFFFFFF,FFFFFFFFF::FF:
@FS10000125:23:BPA73012-1407:1:1101:15040:1200 1:N:0:2
GGGACTTAACTTCGTCGAGTACGCTCAAAAGAGAAGATCGGAAGA
+
F::FFFFFFF::FFFFFFFFFFFFFFF,F,F::FFFFFFF:::F:
@FS10000125:23:BPA73012-1407:1:1101:15330:1200 1:N:0:2
GGGGCACAACTTCGTCGAGTACGCTCAACGTAGTAGATCGGAAGA
+
FFFFFFFFFF::FFFFFFFFFFFFFFFFFFFFFFFFF:FFFFFFF
@FS10000125:23:BPA73012-1407:1:1101:1300:1210 1:N:0:2
GGGGAAAAACTTCGTCGAGTACGCTCAAGTAAAGAGATCGGAAGA
+
FFFFFFFFFFF:FFFFFFFFFFFFFFFFFFFFFFFFFFFFFFFFF
@FS10000125:23:BPA73012-1407:1:1101:1450:1210 1:N:0:2
GGGGGTTAACTTCGTCGAGTACGCTCAAAAGTCAAGATCGGAAGA
+
FFFF,,,FFFFF,:F:FFFFFF,FFFFFF:,F,:::FFFF:::,F
@FS10000125:23:BPA73012-1407:1:1101:1500:1210 1:N:0:2
GGGGTGCAACTTCGTCGAGTACGCTCAAATCGAGAGATCGGAAGA
+
FFFFFFFFFF::FFFFFFFFFFFFFFFFFFFFFFFFFFFFFFFFF
@FS10000125:23:BPA73012-1407:1:1101:1820:1210 1:N:0:2
GGGAGCTAACTTCGTCGAGTACGCTCAAAGACTGAGATCGGAAGA
+
FFFFFFFFFF::FFFFFFFFFFFFFFFFFFFFFFFFFFFFFFFFF
@FS10000125:23:BPA73012-1407:1:1101:2150:1210 1:N:0:2
GGGCCGCAACTTCGTCGAGTACGCTCAAGGGTGCAGATCGGAAGA
+
F:,FFFFFFF::FFFFFFFFFFFFFFFFFFFFFFFFFFFFF:FFF
@FS10000125:23:BPA73012-1407:1:1101:2210:1210 1:N:0:2
GGGTATAAACTTCGTCGAGTACGCTCAATTAGAAAGATCGGAAGA
+
FFF,FFFFFF::FFFFFFFFFFFFFFF:FFFFFFFFFFFFFFFFF
@FS10000125:23:BPA73012-1407:1:1101:2340:1210 1:N:0:2
GGGAGCTAACTTCGTCGAGTACGCTCAAAGACTGAGATCGGAAGA
+
FFFFFFFFFF,,:FFFFFFFFFFFFFF:FFFFFFFFFFFFFFFFF
@FS10000125:23:BPA73012-1407:1:1101:2830:1210 1:N:0:2
GATGGTAACTTCGTCGAGTACGCTCAAGAACAAAGATCGGAAGAG
+
:,FF::FFFFFFF,FFFF:FFFFFFFFFFFFFFFFF,:FF,FFFF
@FS10000125:23:BPA73012-1407:1:1101:2930:1210 1:N:0:2
GGGGCGAAACTTCGTCGAGTACGCTCAAAAAGGTAGATCGGAAGA
+
FFFFFFFFFF::FFFFFFFFFFFFFFF,FFFFFFFFFFFFFFFFF
@FS10000125:23:BPA73012-1407:1:1101:3050:1210 1:N:0:2
GGGTGCAAACTTCGTCGAGTACGCTCAAAAAATGAGATCGGAAGA
+
FFF:FFFFFF::FFFFFFFFFFFFFFF:FFFFFFFFFFFFFFFFF
@FS10000125:23:BPA73012-1407:1:1101:3340:1210 1:N:0:2
GGGTCAAAACTTCGTCGAGTACGCTCAAAGTTTAAGATCGGAAGA
+
FFF,FFFFFF:,:FFFFFFFFFFFFFF:FFFFFFFFFFFFFFFFF
@FS10000125:23:BPA73012-1407:1:1101:3840:1210 1:N:0:2
GGGTGTAAACTTCGTCGAGTACGCTCAAACGACGAGATCGGAAGA
+
FFF:FFFFFFFFFFFFFFFFFFFFFFFFFFFFFFFFFFFFFFFFF
@FS10000125:23:BPA73012-1407:1:1101:4130:1210 1:N:0:2
GGGAACTTCGTCGAGTACGCTCAAGGGTTGAGATCGGAAGAGCAC
+
FF::FFFFFF:FF:F:F,FFFF:FFFF:FFFFFFFFFFFF,F,F,
@FS10000125:23:BPA73012-1407:1:1101:4210:1210 1:N:0:2
GGGGGGTAACTTCGTCGAGTACGCTCAACTACCAAGATCGGAAGA
+
F::FFFFFFFFFFFFFFFFFFFFFFFFFFFFFFFFFFFFFFFFFF
@FS10000125:23:BPA73012-1407:1:1101:4240:1210 1:N:0:2
GGGACCTAACTTCGTCGAGTACGCTCAAAAATGTAGATCGGAAGA
+
FFFFFFFFFF::FFFFFFFFFFFFFFF:FFFFFFFFFFFFFFFFF
@FS10000125:23:BPA73012-1407:1:1101:4420:1210 1:N:0:2
GGGCATTAACTTCGTCGAGTACGCTCAAGGGTTCAGATCGGAAGA
+
FFF:FFFFFF::FFFFFFFFFFFFFFFFFFFFFFFFFFFFFFFFF
@FS10000125:23:BPA73012-1407:1:1101:4720:1210 1:N:0:2
GGGGCTGAACTTCGTCGAGTACGCTCAAGAATGGAGATCGGAAGA
+
FF:FFFFFFF:,FFFFFFFFFFFFFFFFFFFFFFFFFFFFFFFFF
@FS10000125:23:BPA73012-1407:1:1101:4860:1210 1:N:0:2
GGGCTTAAACTTCGTCGAGTACGCTCAATCAGTTAGATCGGAAGA
+
FFF:FFFFFF:,FFFFFFFFFFFFFFF,FFFFFFFFFFFFFFFFF
@FS10000125:23:BPA73012-1407:1:1101:5150:1210 1:N:0:2
GGCGTAAAACTTCGTCGAGTACGCTCAAAGAAAAAGATCGGAAGA
+
F,,FFFFFFF::FFFFFFFFFFFFFFF:FFFFFFFFFFFFF:FFF
@FS10000125:23:BPA73012-1407:1:1101:5220:1210 1:N:0:2
GGGGGTCAACTTCGTCGAGTACGCTCAAGATTCAAGATCGGAAGA
+
FFFFFFFFFF,,FFFFFFFFFFFFFFFFFFFFFFFFFFFFFFFFF
@FS10000125:23:BPA73012-1407:1:1101:5660:1210 1:N:0:2
GGGGGCTAACTTCGTCGAGTACGCTCAATACAAAAGATCGGAAGA
+
FFFFFFFFFF::FFFFFFFFFFFFFFFFFFFFFFFFF,FFFFFFF
@FS10000125:23:BPA73012-1407:1:1101:5890:1210 1:N:0:2
GGGGGTCAACTTCGTCGAGTACGCTCAATCTGGGAGATCGGAAGA
+
FFFFFFFFFF::FFFFFFFFFFFFFFFFFFFFFFFFF:FFFFFFF
@FS10000125:23:BPA73012-1407:1:1101:6210:1210 1:N:0:2
GGGGGTAAACTTCGTCGAGTACGCTCAAAGTTTAAGATCGGAAGA
+
FFFFFFFFFF:,FFFFFFFFFFFFFFF:FFFFFFFFFFFFFFFFF
@FS10000125:23:BPA73012-1407:1:1101:7420:1210 1:N:0:2
GGGGACAAACTTCGTCGAGTACGCTCAAACGGGTAGATCGGAAGA
+
FFFFFFFFFF:,FFFFFFFFFFFFFFFFFFFFFFFFF,FFFFFFF
@FS10000125:23:BPA73012-1407:1:1101:7530:1210 1:N:0:2
GGGGTATAACTTCGTCGAGTACGCTCAATCCTCAAGATCGGAAGA
+
FFFFFFFFFF::FFFFFFFFFFFFFFFFFFFFFFFFFFFFFFFFF
@FS10000125:23:BPA73012-1407:1:1101:7540:1210 1:N:0:2
GGGAGTGAACTTCGTCGAGTACGCTCAAGACATCAGATCGGAAGA
+
FFFFFFFFFF,:FFFFFFFFFFFFFFFFFFFFFFFFFFFFFFFFF
@FS10000125:23:BPA73012-1407:1:1101:8150:1210 1:N:0:2
GGGCGGTAACTTCGTCGAGTACGCTCAAGTGAAAAGATCGGAAGA
+
FFFFFFFFFF:,FFFFFFFFFFFFFFFFFFFFFFFFFFFFFFFFF
@FS10000125:23:BPA73012-1407:1:1101:8410:1210 1:N:0:2
GGGTTAGAACTTCGTCGAGTACGCTCAACGAACGAGATCGGAAGA
+
FFFFFF:FFFFFFFFFFFFFFFFFFFFFF:,FFFFFFFFF:FFFF
@FS10000125:23:BPA73012-1407:1:1101:8560:1210 1:N:0:2
GGGAGAAAACTTCGTCGAGTACGCTCAAATAGGGAGATCGGAAGA
+
FF::FFFFFF::FFFFFFFFFFFFFFF:FFFFFFFFFFFFFFFFF
@FS10000125:23:BPA73012-1407:1:1101:8830:1210 1:N:0:2
GGGGTGAAACTTCGTCGAGTACGCTCAAGTCGCCAGATCGGAAGA
+
FFFFFFFFFF,,FFFFFFFFFFFFFFFFFFFFFFFFFFFFFFFFF
@FS10000125:23:BPA73012-1407:1:1101:8920:1210 1:N:0:2
GGGACGGAACTTCGTCGAGTACGCTCAACCTAAGAGATCGGAAGA
+
FFF:FFFFFF:FFFFFFFFFFFFFFFFFFFFFFFFFFFFFFFFFF
@FS10000125:23:BPA73012-1407:1:1101:9080:1210 1:N:0:2
GGGGCGCAACTTCGTCGAGTACGCTCAAAAAATGAGATCGGAAGA
+
FFFFFFFFFF:,FFFFFFFFFFFFFFFFFFFFFFFFFFFFFFFFF
@FS10000125:23:BPA73012-1407:1:1101:9180:1210 1:N:0:2
GGGCGTTAACTTCGTCGAGTACGCTCAAATAGAGAGATCGGAAGA
+
FFF:FFFFFF,,FFFFFFFFFFFFFFF:FFFFFFFFFFFFFFFFF
@FS10000125:23:BPA73012-1407:1:1101:9360:1210 1:N:0:2
GGGGTTGAACTTCGTCGAGTACGCTCAAATTGAAAGATCGGAAGA
+
F:FFFFFFFF::FFFFFFFFFFFFFFF:FFFFFFFFFFFFFFFFF
@FS10000125:23:BPA73012-1407:1:1101:9640:1210 1:N:0:2
GGGGCCGAACTTCGTCGAGTACGCTCAAGAACCCAGATCGGAAGA
+
FFFFFFFFFF::FFFFFFFFFFFFFFFFFFFFFFFFFFFFFFFFF
@FS10000125:23:BPA73012-1407:1:1101:10130:1210 1:N:0:2
GGGAAGGAACTTCGTCGAGTACGCTCAAGGGTTGAGATCGGAAGA
+
FFF:FFFFFF::FFFFFFFFFFFFFFFFFFFFFFFFFFFFFFFFF
@FS10000125:23:BPA73012-1407:1:1101:10780:1210 1:N:0:2
GGGGGGTACCTTCGTCGAGTACGCTCAACAGGTTAGATCGGAAGA
+
FFFFFFFFFF,,:FFFFFFFFFFFFFF:FFFFFFFFFFFFFFFFF
@FS10000125:23:BPA73012-1407:1:1101:11120:1210 1:N:0:2
GGGATGTAACTTCGTCGAGTACGCTCAACCAAAGAGATCGGAAGA
+
F:FFFFFFFF,,FFFFFFFFFF:FFFFFFFFFFFFFFFFFF,FFF
@FS10000125:23:BPA73012-1407:1:1101:11300:1210 1:N:0:2
GGGGCAGAAACTTCGTCGAGTACGCTCAATATGGTAGATCGGAAG
+
FFFFFFFFFFF:FFFFFFFFFFFFF:FFFFFFFFFFFFFFFFFFF
@FS10000125:23:BPA73012-1407:1:1101:11340:1210 1:N:0:2
GGGAGCTAACTTCGTCGAGTACGCTCAACCGGGCAGATCGGAAGA
+
FFF:,F,FFF::FFFFFFFFFFFFFFFFFF,FFFFFFFFFFFFFF
@FS10000125:23:BPA73012-1407:1:1101:11370:1210 1:N:0:2
GGGGCTCATCTTCGTCGAGTACGCTCAAGTAATCAGATCGGAAGA
+
F,,FFFFFFF,,FFFFFFFFFFFFFFFFFFFFFFFFFFFFFFFFF
@FS10000125:23:BPA73012-1407:1:1101:11380:1210 1:N:0:2
GGGCGATAACTTCGTCGAGTACGCTCAACTATCAAGATCGGAAGA
+
FFF:FFFFFF,FFFF:FFFFFFFFFFFFFFFFFFFFFFFFFF:FF
@FS10000125:23:BPA73012-1407:1:1101:11900:1210 1:N:0:2
GGGTGCAAACTTCGTCGAGTACGCTCAATGCCAGAGATCGGAGAG
+
FFFFFFFFFF,,FFFFFFFFFFFFFFF,FFFFFFFFFFFFFFFFF
@FS10000125:23:BPA73012-1407:1:1101:12050:1210 1:N:0:2
GGGGGTTAACTTCGTCGAGTACGCTCAAATATCCAGATCGGAAGA
+
F:,FFFFFFF,,FFFFFFFFFF:FFFF,FFFFFFFFFFFFF,:F:
@FS10000125:23:BPA73012-1407:1:1101:12280:1210 1:N:0:2
GGGCGATAACTTCGTCGAGTACGCTCAATGTGGAAGATCGGAAGA
+
F:,:FFFFFF,,FFFFFFFFFF:FFFF,FFFFFFFFF,FFFFFFF
@FS10000125:23:BPA73012-1407:1:1101:12660:1210 1:N:0:2
GGGCTTTAATTTCGTCGAGTACGCTCAAACGGACAGATCGGAAGA
+
FFF:FFFFFF:FFFFFFFFFFFFFFFF:FFFFFFFFFFFFFFFFF
@FS10000125:23:BPA73012-1407:1:1101:13220:1210 1:N:0:2
GGGGGGAAACTTCGTCGAGTACGCTCAAACAAATAGATCGGAAGA
+
FFFFFFF,FFFF::F:,F:FF::FFF,FF:F,FFFFF,::FFFFF
@FS10000125:23:BPA73012-1407:1:1101:13330:1210 1:N:0:2
GGGACCCAACTTCGTCGAGTACGCTCAACTTGTGAGATCGGAAGA
+
FFFF,FFFFF:FFFFFFFFFFFFFFFFFF:FFFFFFFFFFFFFFF
@FS10000125:23:BPA73012-1407:1:1101:13450:1210 1:N:0:2
GGGTACAAACTTCGTCGAGTACGCTCAACCAGGTAGATCGGAAGA
+
F:,FFFFFFF::FFFFFFFFFFFFFFFFFFFFFFFFF:FFFFFFF
@FS10000125:23:BPA73012-1407:1:1101:14000:1210 1:N:0:2
GGGGGTTAACTTCGTCGAGTACGCTCAAGCTTTGAGATCGGAAGA
+
FF:FFFFFFF::FFFFFFFFFFFFFFFFFFFFFFFFFFFFFFFFF
@FS10000125:23:BPA73012-1407:1:1101:14100:1210 1:N:0:2
GGGACGAAACTTCGTCGAGTACGCTCAATTACTTAGATCGGAAGA
+
FFFFFFFFFF::FFFFFFFFFFFFFFF:FFFFFFFFFFFFFFFFF
@FS10000125:23:BPA73012-1407:1:1101:14410:1210 1:N:0:2
GGGGAGAGCACACGTCTGAACTCCAGTCACTTGCGAGAATCTCGT
+
FFFFFFFFFF:::FF:FFFFFFFFFFF:FFFFFFFFFF:F::FF,
@FS10000125:23:BPA73012-1407:1:1101:15610:1210 1:N:0:2
GGGGAAAAACTTCGTCGAGTACGCTCAAACCGTGAGATCGGAAGA
+
FFFFFFFFFF:FF,F:F:,FFF,:FFFFF:,FFFFFFFFF,:F,F
@FS10000125:23:BPA73012-1407:1:1101:16310:1210 1:N:0:2
GGGAGCTAACTTCGTCGAGTACGCTCAATATTTAAGATCGGAAGA
+
F:,FFFFFFF,,FFFFFFFFFFFFFFFFFFFFFFFFFFFFFFFFF
@FS10000125:23:BPA73012-1407:1:1101:1110:1220 1:N:0:2
GGGCGTGAACTTCGTCGAGTACGCTCAACCATGAAGATCGGAAGA
+
FFFFFFFFFFFFFFFFFFFFFFFFFFFFFFFFFFFFFFFFFFFFF
@FS10000125:23:BPA73012-1407:1:1101:1400:1220 1:N:0:2
GGGGGACAACTTCGTCGAGTACGCTCAACTGTTAAGATCGGAAGA
+
FFFFFFFFFF:FFFFFFFFFFFFFFFFFFFFFFFFFFFFFFFFFF
@FS10000125:23:BPA73012-1407:1:1101:1430:1220 1:N:0:2
GGCGGTAACTTCGTCGAGTACGCTCAAAGCTTCAGATCGGAAGAG
+
F:,FFFFFFF,FF:FFFF:FFFFFFFFFFFFFFFFF,FFF::FF:
@FS10000125:23:BPA73012-1407:1:1101:1440:1220 1:N:0:2
GGGCGACAACTTCGTCGAGTACGCTCAATTGACTAGATCGGAAGA
+
FF:F,,FFFF::FFFFFFFFFF:FFFFF,:F,,,FFFFFFFF:FF
@FS10000125:23:BPA73012-1407:1:1101:1920:1220 1:N:0:2
GGGGTGGAACTTCGTCGAGTACGCTCAAGAACTGAGATCGGAAGA
+
FFFFF::FFFF:FFFFFFFFFFFFFFFFFFFFFFFFFFFFFFFFF
@FS10000125:23:BPA73012-1407:1:1101:2430:1220 1:N:0:2
GGGGGCAACTTCGTCGAGTACGCTCAATCAATGAGATCGGAAGAG
+
FFFFF,F:F,,FFFF,,FFFFFFFFF,FFFFFF:,F,,:,F:FFF
@FS10000125:23:BPA73012-1407:1:1101:2510:1220 1:N:0:2
GGGGCTAAACTTCGTCGAGTACGCTCAACTTTGTAGATCGGAAGA
+
F::FFFFFFF::FFFFFFFFFFFFFFFFFFFFFFFFFFFFFF,FF
@FS10000125:23:BPA73012-1407:1:1101:2630:1220 1:N:0:2
GGGAAATAACTTCGTCGAGTACGCTCAAATGACTAGATCGGAAGA
+
F::FFFFFFF::FFFFFFFFFFFFFFF,FFFFFFFFFFFFFFFFF
@FS10000125:23:BPA73012-1407:1:1101:2970:1220 1:N:0:2
GGGGGTTAACTTCGTCGAGTACGCTCAAATCTCGAGATCGGAAGA
+
F::FFFFFFF,:FFFFFFFFFFFFFFF:FFFFFFFFFFFFFFFFF
@FS10000125:23:BPA73012-1407:1:1101:3030:1220 1:N:0:2
GATTGCAAACTTCGTCGAGTACGCTCAAAAAATGAGATCGGAAGA
+
:,F,:FFFFFFFFFFFFFFFFFFFFFFFFFFFFFFFFFFFF,FFF
@FS10000125:23:BPA73012-1407:1:1101:3220:1220 1:N:0:2
GGGGCAGAACTTCGTCGAGTACGCTCAACAAGTAAGATCGGAAGA
+
FFFFFFFFFF:,:FFFFFFFFFFFFFF:FFFFFFFFF:FFFFFFF
@FS10000125:23:BPA73012-1407:1:1101:3260:1220 1:N:0:2
GGGGCATAACTTCGTCGAGTACGCTCAAGTATAAAGATCGGAAGA
+
FFFFFFFFFF:,FFFFFFFFFFFFFFFFFFFFFFFFFFFFFFFFF
@FS10000125:23:BPA73012-1407:1:1101:3380:1220 1:N:0:2
GGGTGCTAACTTCGTCGAGTACGCTCAACCGGTGAGATCGGAAGA
+
FFF,FFFFFF:FFFF:FFFFFFFFFFFFFFFFFFFFFFFFFFFFF
@FS10000125:23:BPA73012-1407:1:1101:3680:1220 1:N:0:2
GGGGCAGAACTTCGTCGAGTACGCTCAATGTGTAAGATCGGAAGA
+
FF:FFFFFFF:,FFFFFFFFFFFFFFF:FFFFFFFFFFFFFFFFF
@FS10000125:23:BPA73012-1407:1:1101:4160:1220 1:N:0:2
GAAGTCTATCTTCGTCGAGTACGCTCAAGCGCCTAGATCGGATCA
+
F,FF,FFF::F::FF:FFFFFFFFFF:FFF:FFFF:,FF:,F,,F
@FS10000125:23:BPA73012-1407:1:1101:4210:1220 1:N:0:2
GGGGTAGAACTTCGTCGAGTACGCTCAAGATAACAGATCGGAAGA
+
FFFF,FFFFF:,FFFFFFFFFFFFFFFFFF:F:FFFFFFFFFFFF
@FS10000125:23:BPA73012-1407:1:1101:4310:1220 1:N:0:2
GGGGATTAACTTCGTCGAGTACGCTCAAACCTCTAGATCGGAAGA
+
FF,FFFFFFF:,FFFFFFFFFFFFFFF:FFFFFFFFFFFFFFFFF
@FS10000125:23:BPA73012-1407:1:1101:4690:1220 1:N:0:2
GGGCGTCAACTTCGTCGAGTACGCTCAACATATAAGATCGGAAGA
+
FF,FFFFFF::F,::,,F:FF,:FF:,FF:FF,,F,F,F:FFF:F
@FS10000125:23:BPA73012-1407:1:1101:5010:1220 1:N:0:2
GGGGGGAACTTCGTCGAGTACGCTCAAGAACAGAGATCGGAAGAG
+
FFFFFFFFFF,FF:FFFF:FFFFFFFFFFFFFFFFF,FFF,FFFF
@FS10000125:23:BPA73012-1407:1:1101:5810:1220 1:N:0:2
GGGGCTGAACTTCGTCGAGTACGCTCAAAGATATAGATCGGAAGA
+
F:,FFFFFFF:,FFFFFFFFFFFFFFF:FFFFFFFFFFFFFFFFF
@FS10000125:23:BPA73012-1407:1:1101:6480:1220 1:N:0:2
GGGGTCCAACTTCGTCGAGTACGCTCAAGACGCTAGATCGGAAGA
+
FFFFFFFFFF,,FFFFFFFFFFFFFFFFFFFFFFFFFFFFFFFFF
@FS10000125:23:BPA73012-1407:1:1101:6540:1220 1:N:0:2
GGGGGATAACTTCGTCGAGTACGCTCAACTTGTAAGATCGGAAGA
+
FFFFFFFFFF:FFFFFFFFFFFFFFFFFFFFFFFFFFFFFFFFFF
@FS10000125:23:BPA73012-1407:1:1101:6580:1220 1:N:0:2
GGGCCGCAACTTCGTCGAGTACGCTCAAGAGTAGAGATCGGAAGA
+
FFFFFFFFFF:,FFFFFFFFFFFFFFFFFFFFFFFFFFFFFFFFF
@FS10000125:23:BPA73012-1407:1:1101:6720:1220 1:N:0:2
GGGCACTAACTTCGTCGAGTACGCTCAATCAGAAAGATCGGAAGA
+
F:::FFFFFF:,FFFFFFFFFFFFFFF:FFFFFFFFFFFFFFFFF
@FS10000125:23:BPA73012-1407:1:1101:6740:1220 1:N:0:2
GGGGTCAAACTTCGTCGAGTACGCTCAAATTGAAAGATCGGAAGA
+
FFFFFFFFFF:,FFFFFFFFFFFFFFF:FFFFFFFFFFFFFFFFF
@FS10000125:23:BPA73012-1407:1:1101:7120:1220 1:N:0:2
GGGGGTTAACTTCGTCGAGTACGCTCAAAACCAAAGATCGGAAGA
+
FFFFFFFFFF::FFFFFFFFFFFFFFF:FFFFFFFFFFFFFFFFF
@FS10000125:23:BPA73012-1407:1:1101:7300:1220 1:N:0:2
GGGTAGCAACTTCGTCGAGTACGCTCAAATATTTAGATCGGAAGA
+
FFFFFFFFFF:,FFFFFFFFFFFFFFF,FFFFFFFFFFFFFFFFF
@FS10000125:23:BPA73012-1407:1:1101:7700:1220 1:N:0:2
GGGGAAAAACTTCGTCGAGTACGCTCAAAGAGATAGATCGGAAGA
+
FFFFFFFFFFF,FFFFFFFFFFFFFFFFFFFFFFFFFFFFFFFFF
@FS10000125:23:BPA73012-1407:1:1101:7900:1220 1:N:0:2
GGGACGGAACTTCGTCGAGTACGCTCAAAGATGGAGATCGGAAGA
+
FFFFFFFFFF::FFFFFFFFFFFFFFF:FFFFFFFFFFFFFFFFF
@FS10000125:23:BPA73012-1407:1:1101:8000:1220 1:N:0:2
GGGGGAAAACTTCGTCGAGTCGCTCAAATAATTAGATCGGAAGAG
+
F::FFFFFFF::FFFFFFFFFFFFFFFFFFFFFFFF,:FF,FFFF
@FS10000125:23:BPA73012-1407:1:1101:8280:1220 1:N:0:2
GGGGGGGAAATTCGTCGAGTACGCTCAAGAGGTTAGATCGGAAGA
+
FFFFFFFFFFFFFFFFFFFFFFFFFFFFFFFFFFFFFFFFFFFFF
@FS10000125:23:BPA73012-1407:1:1101:8330:1220 1:N:0:2
GGGGTCCAACTTCGTCGAGTACGCTCAAGATCAAAGATCGGAAGA
+
FFFFFFFFFF::FFFFFFFFFFFFFFFFFFFFFFFFFFFFFFFFF
@FS10000125:23:BPA73012-1407:1:1101:8540:1220 1:N:0:2
GGGGGAAAACTTCGTCGAGTACGCTCAACTTAGCAGATCGGAAGA
+
FFF,,FFFFFFFFFFFFFFFFFFFFFFF:,,,,,FFFFFFFFFFF
@FS10000125:23:BPA73012-1407:1:1101:8930:1220 1:N:0:2
GGGTACAAACTTCGTCGAGTACGCTCAACATTATAGATCGGAAGA
+
FFFFFFFFFF:FFFFFFFFFFFFFFFFFFFFFFFFFFFFFFFFFF
@FS10000125:23:BPA73012-1407:1:1101:9100:1220 1:N:0:2
GGGTGATAACTTCGTCGAGTACGCTCAAAATTATAGATCGGAAGA
+
FFFFFFFFFF,,FFFFFFFFFFFFFFF:FFFFFFFFFFFFFFFFF
@FS10000125:23:BPA73012-1407:1:1101:9830:1220 1:N:0:2
GGGGGGGAACTTCGTCGAGTACGCTCAAGTGTGGAGATCGGAAGA
+
F,,F:FFFFF::FFFFFFFFFFFFFFFFFFFFFFFFFFFFFFFFF
@FS10000125:23:BPA73012-1407:1:1101:10330:1220 1:N:0:2
GGGTCATAACTTCGTCGAGTACGCTCAAGGAGTGAGATCGGAAGA
+
FFFFFFFFFF:,FFFFFFFFFFFFFFFFFFFFFFFFFFFFFFFFF
@FS10000125:23:BPA73012-1407:1:1101:10340:1220 1:N:0:2
GGGCTACAACTTCGTCGAGTACGCTCAAAGCAGTAGATCGGAAGA
+
FFF:FFFFFF,,FFFFFFFFFFFFFFF,FFFFFFFFFFFFFFFFF
@FS10000125:23:BPA73012-1407:1:1101:11180:1220 1:N:0:2
GGGTCGAAACTTCGTCGAGTACGCTCAATCTACTAGATCGGAAGA
+
FFFFFFFFFF::FFFFFFFFFFFFFFF,FFFFFFFFFFFFFFFFF
@FS10000125:23:BPA73012-1407:1:1101:11380:1220 1:N:0:2
GGGAACTTCGTCGAGTACGCTCAATGTCATAGATCGGAAGAGCAC
+
FFFFFFFFFF,:F:F:F,FFFF:FF:F:FFFFFFFFFFFF:F,F,
@FS10000125:23:BPA73012-1407:1:1101:11700:1220 1:N:0:2
GGGCAATAACTTCGTCGAGTACGCTCAAAACCAGAGATCGGAAGA
+
FFF:FFFFFF,,FFFFFFFFFFFFFFF,FFFFFFFFFFFFFF:FF
@FS10000125:23:BPA73012-1407:1:1101:11980:1220 1:N:0:2
GGGCGGAAACTTCGTCGAGTACGCTCAAATAGGGAGATCGGAAGA
+
FFFFFFFFFF:,FFFFFFFFFFFFFFF,FFFFFFFFFFFFFFFFF
@FS10000125:23:BPA73012-1407:1:1101:12000:1220 1:N:0:2
GGGGTATAACTTCGTCGAGTACGCTCAATCTAAGAGATCGGAAGA
+
FF:FFFFFFF,,FFFFFFFFFFFFFFF,FFFFFFFFFFFFFFFFF
@FS10000125:23:BPA73012-1407:1:1101:12200:1220 1:N:0:2
GGGGGACAACTTCGTCGAGTACGCTCAATATGGAAGATCGGAAGA
+
F,,FFFFFFF,,FFFFFFFFFFFFFFF,FFFFFFFFFFFFFFFFF
@FS10000125:23:BPA73012-1407:1:1101:12780:1220 1:N:0:2
GGGTCTGAACTTCGTCGAGTACGCTCAACCTCGGAGATCGGAAGA
+
FFFFFFFFFF,:FFFFFFFFFFFFFFF:FFFFFFFFFFFFFFFFF
@FS10000125:23:BPA73012-1407:1:1101:12980:1220 1:N:0:2
GGGCGATAACTTCGTCGAGTACGCTCAATTGCTGAGATCGGAAGA
+
FFFFFFFFFF,,FFFFFFFFFFFFFFF,FFFFFFFFFFFFFFFFF
@FS10000125:23:BPA73012-1407:1:1101:13040:1220 1:N:0:2
GGGGTTCAACTTCGTCGAGTACGCTCAACATAGTAGATCGGAAGA
+
:,,FFFFFFF,,FFFFFFFFFFFFFFFFFFFFFFFFFFFFFF:FF
@FS10000125:23:BPA73012-1407:1:1101:13070:1220 1:N:0:2
GGGCGTCAACTTCGTCGAGTACGCTCAACCTGATAGATCGGAAGA
+
F,,F,FFFFF,:FFFFFFFFFFFFFFFFFFFFFFFFFFFFFFFFF
@FS10000125:23:BPA73012-1407:1:1101:13280:1220 1:N:0:2
GGGGTCAAACTTCGTCGAGTACGCTCAAAAGGAAAGATCGGAAGA
+
F::FFFFFFF,,FFFFFFFFFFFFFFF,FFFFFFFFFFFFFF:FF
@FS10000125:23:BPA73012-1407:1:1101:14170:1220 1:N:0:2
GGGGGGAAACTTCGTCGAGTACGCTCAAATGAGGAGATCGGAAGA
+
FFFFFFFFFF::FFFFFFFFFFFFFFF:FFFFFFFFFFFFFFFFF
@FS10000125:23:BPA73012-1407:1:1101:15120:1220 1:N:0:2
GGGCGGGAACTTCGTCGAGTACGCTCAATGTGGAAGATCGGAAGA
+
FFFFFFFFFF::FFFFFFFFFFFFFFFFFFFFFFFFFFFFFFFFF
@FS10000125:23:BPA73012-1407:1:1101:15200:1220 1:N:0:2
GGGGGGTCAACTTCGTCGAGTACGCTCAAGGACTTAGATCGGAAG
+
F:,FF:FFFFF::FF:FFFFFFFFF,FFFFFFF:FFFFFFFFFFF
@FS10000125:23:BPA73012-1407:1:1101:15220:1220 1:N:0:2
GGGGGATAACTTCGTCGAGTACGCTCAATACCTTAGATCGGAAGA
+
FFFFFFFFFF::FFFFFFFFFFFFFFF:FFFFFFFFFFFFFFFFF
@FS10000125:23:BPA73012-1407:1:1101:15330:1220 1:N:0:2
GGGGATAAACCTCGTCGAGTACGCTCAAGGCCATAGATCGGAAGA
+
FFFFFFFFFFFFFFFFFFFFFFFFFFFFFFFFFFFFFFFFFFFFF
@FS10000125:23:BPA73012-1407:1:1101:15370:1220 1:N:0:2
GGGGGACAACTTCGTCGAGTACGCTCAATCAATAAGATCGGAAGA
+
FFFFFFFFFF,:FFFFFFFFFFFFFFFFFFFFFFFFFFFFFFFFF
@FS10000125:23:BPA73012-1407:1:1101:15460:1220 1:N:0:2
GGGGCTAAACTTCGTCGAGTACGCTCAAATGGGTAGATCGGAAGA
+
FFFFFFFFFF,:FFFFFFFFFFFFFFF:FFFFFFFFFFFFFFFFF
@FS10000125:23:BPA73012-1407:1:1101:16300:1220 1:N:0:2
GGGCGTTAACTTCGTCGAGTACGCTCAATCAAAAAGATCGGAAGA
+
FFFFFFFFFF::FFFFFFFFFFFFFFF:FFFFFFFFF,FFFFFFF
@FS10000125:23:BPA73012-1407:1:1101:2160:1230 1:N:0:2
GGGGAGAAACTTCGTCGAGTACGCTCAAAACAAGAGATCGGAAGA
+
FFFFFFFFFFF:FFFFFFFFFFFFFFF:FFFFFFFFFFFFFFFFF
@FS10000125:23:BPA73012-1407:1:1101:2480:1230 1:N:0:2
GGGAGTAAACTTCGTCGAGTACGCTCAACTTTATAGATCGGAAGA
+
F::FFFFFFF:F:FFFFFFFFFFFFFFFFFFFFFFFFFFFFF:FF
@FS10000125:23:BPA73012-1407:1:1101:2820:1230 1:N:0:2
GGGCATCAACTTCGTCGAGTACGCTCAAACGGGTAGATCGGAAGA
+
FFFF:,FFFFFF:FFFFFFFF:FFFFFFFF,,FFFFF,FFFFFFF
@FS10000125:23:BPA73012-1407:1:1101:3090:1230 1:N:0:2
GGGGGGGAACTTCGTCGAGTACGCTCAAGTATCCAGATCGGAAGA
+
F:,FFFFFFF::FFFFFFFFFFFFFFFFFFFFFFFFFFFFFFFFF
@FS10000125:23:BPA73012-1407:1:1101:3180:1230 1:N:0:2
GGGCTCCAACTTCGTCGAGTACGCTCAACAAAAGAGATCGGAAGA
+
F,,,FFFFFFFF:FFFFFFF:FFFFFFFFFFFFFFFFFFFFFFFF
@FS10000125:23:BPA73012-1407:1:1101:3550:1230 1:N:0:2
GGTGCCTAACTTCGTCGAGTACGCTCAATGCACAAGATCGGAAGA
+
F,,FFFFFFFF:FFFFFFFFFFFFFFF:FFFFFFFFFFFFF:FFF
@FS10000125:23:BPA73012-1407:1:1101:3680:1230 1:N:0:2
GGGGGACAACTTCGTCGAGTACGCTCAAAAACAAAGATCGGAAGA
+
FFFF,FFFFFF:FFFFFFFFFFFFFFFFFFFFFFFFFFFFFFFFF
@FS10000125:23:BPA73012-1407:1:1101:4130:1230 1:N:0:2
GGGGGGTAACTTCGTCGAGTACGCTCAATCAAAAAGATCGGAAGA
+
FFFFFFFFFF::FFFFFFFFFFFFFFF:FFFFFFFFFFFFFFFFF
@FS10000125:23:BPA73012-1407:1:1101:4300:1230 1:N:0:2
GGGGTCTAACTTCGTCGAGTACGCTCAAATAATTAGATCGGAAGA
+
FFFFFFFFFFF,FFFFFFFFFFFFFFF:FFFFFFFFFFFFFFFFF
@FS10000125:23:BPA73012-1407:1:1101:4780:1230 1:N:0:2
GGGTTATAACTTCGTCGAGTACGCTCAATAAAAAAGATCGGAAGA
+
FFFF,F,FFFFFFFFFFFFFFFFFFFFF:F,F:,FFFFFFFFFFF
@FS10000125:23:BPA73012-1407:1:1101:5080:1230 1:N:0:2
GGGTGCTAACTTCGTCGAGTACGCTCAAGGATTGAGATCGGAAGA
+
FFF:FFFFFF::FFFFFFFFFFFFFFFFFFFFFFFFFFFFFFFFF
@FS10000125:23:BPA73012-1407:1:1101:5150:1230 1:N:0:2
GGGGATAAACTTCGTCGAGTACGCTCAAAATTCTAGATCGGAAGA
+
F,,FFFFFFF,,FFFFFFFFFFFFFFF:FFFFFFFFFFFFFF:FF
@FS10000125:23:BPA73012-1407:1:1101:5520:1230 1:N:0:2
GGGTCTAAACTTCGTCGAGTACGCTCAATCCCGAAGATCGGAAGA
+
F,,FF:F:FFFFFFFFFFFFF::FFFFFF,F:FFFFF,F:FFFFF
@FS10000125:23:BPA73012-1407:1:1101:7350:1230 1:N:0:2
GGGGCGTGAACTTCGTCGAGTACGCTCAAGACTAAAGATCGGAAG
+
FF:FF:::FF,:FF::FF,,FFFFF,FFF:FFFF:,FFFFFFF,:
@FS10000125:23:BPA73012-1407:1:1101:7720:1230 1:N:0:2
GGGATCAAACTTCGTCGAGTACGCTCAATTTACTAGATCGGAAGA
+
FF,,FFFFFF::FFFFFFFFFFFFFFF:FFFFFFFFFFFFFFFFF
@FS10000125:23:BPA73012-1407:1:1101:8320:1230 1:N:0:2
GGGGTGTAACTTCGTCGAGTACGCTCAAGGATAGAGATCGGAAGA
+
FF,FF,FFFFFF:FFFFFFFF::FFF:FF:FF:F:FF,FFFFFFF
@FS10000125:23:BPA73012-1407:1:1101:8370:1230 1:N:0:2
GGGGGTTAACTTCGTCGAGTACGCTCAAATGTTAAGATCGGAAGA
+
FFFFFFFFFF:,FFFFFFFFFFFFFFF:FFFFFFFFFFFFFFFFF
@FS10000125:23:BPA73012-1407:1:1101:8390:1230 1:N:0:2
GGGGAGGAACTTCGTCGAGTACGCTCAAATATTTAGATCGGAAGA
+
F:,,,,::F,FFFFFFFFFFFFFFFFFFF::FFFFFFFFFFFFFF
@FS10000125:23:BPA73012-1407:1:1101:8710:1230 1:N:0:2
GGGGGGAAACTTCGTCGAGTACGCTCAAGGCAGAAGATCGGAAGA
+
F,,F:FFFFF,,FFFFFFFFFFFFFFFFFFFFFFFFFFFFFFFFF
@FS10000125:23:BPA73012-1407:1:1101:9390:1230 1:N:0:2
GGGGCGACAACTTCGTCGAGTACGCTCAACTTTATAGATCGGAAG
+
F:FFFFFFFFF:FFF:FFFFFFFFF,FFFFFFFFFFFFFFFFFFF
@FS10000125:23:BPA73012-1407:1:1101:9410:1230 1:N:0:2
GGGCCGTAACTTCGTCGAGTACGCTCAATGCGGGAGATCGGAAGA
+
F:,,FFFFFF::FFFFFFFFFFFFFFF:FFFFFFFFFFFFFFFFF
@FS10000125:23:BPA73012-1407:1:1101:9800:1230 1:N:0:2
GGGAAGCAACTTCGTCGAGTACGCTCAACAGAACAGATCGGAAGA
+
F:F,FFFFFFFFFFFFFFFFFFFFFFFFFFFFFFFFFFFFFFFFF
@FS10000125:23:BPA73012-1407:1:1101:10040:1230 1:N:0:2
GGGTAAAAACTTCGTCGAGTACGCTCAACTTTTCAGATCGGAAGA
+
FFF,FFFFFFFFFFFFFFFFFFFFFFFF,,,,F,FFFFFFFFFFF
@FS10000125:23:BPA73012-1407:1:1101:10170:1230 1:N:0:2
GGGGGGAAACTTCGTCGAGTACGCTCAAGGTATAAGATCGGAAGA
+
F,:FFFFFFF,,FFFFFFFFFFFFFFFFFFFFFFF,FFFFFF:FF
@FS10000125:23:BPA73012-1407:1:1101:10270:1230 1:N:0:2
GGGCAATAACTTCGTCGAGTACGCTCAAATGCTAAGATCGGAAGA
+
F,,,,F,FFF,,FFFFFFFFFFFFFFF::F:FF:FFFFFFFFFFF
@FS10000125:23:BPA73012-1407:1:1101:11590:1230 1:N:0:2
ATTTAGGAACTTCATCGTGTACGCTCAAAACTAGAGATCGGATCT
+
,F:,:,F:FFFFF,::F,FFF:,FFF:F,FFF::,F:F:,,,:,,
@FS10000125:23:BPA73012-1407:1:1101:11720:1230 1:N:0:2
GGGGCGCAACTTCGTCGAGTACGCTCAAATAAGAAGATCGGAAGA
+
FF:FFFFFFF,,FFFFFFFFFFFFFFF:FFFFFFFFFFFFFFFFF
@FS10000125:23:BPA73012-1407:1:1101:12290:1230 1:N:0:2
GGAGCGAAACTTCGTCGAGTACGCTCAACGGAGCAGATCGGAAGA
+
:,,FFFFFFFFFFFFFFFFFFFFFFFFFFFFFFFFFFFFFFFFFF
@FS10000125:23:BPA73012-1407:1:1101:14020:1230 1:N:0:2
GGGGTTAAACTTCGTCGAGTACGCTCAAAGGGGTAGATCGGAAGA
+
FFF:F,FFFFFFFFFFFFFFFFFFFFFFFF,F:FFFFFFFFFFFF
@FS10000125:23:BPA73012-1407:1:1101:14030:1230 1:N:0:2
GGGCTTTAACTTCGTCGAGTACGCTCAATGTGCCAGATCGGAAGA
+
F:,:FFFFFF,:FFFFFFFFFFFFFFFFFFFFFFFFFFFFFFFFF
@FS10000125:23:BPA73012-1407:1:1101:14100:1230 1:N:0:2
GGGGGTTAACTTCGTCGAGTACGCTCAAGCTTTGAGATCGGAAGA
+
FFFFFFFFFF,:FFFFFFFFFFFFFFFFFFFFFFFFFFFFFFFFF
@FS10000125:23:BPA73012-1407:1:1101:16210:1230 1:N:0:2
GATAACTTCGTCGAGTACGCTCAATGTGGTAGATCGGAAGAGCAC
+
,,:,:FFF:FFFF,F:F,:,FF:FFFFFFFFFFFF::FFF,F,F,
@FS10000125:23:BPA73012-1407:1:1101:1300:1240 1:N:0:2
GGGGGGAAACTTCGTCGAGTACGCTCAAAGTAGTAGATCGGAAGG
+
FFFFFFFFFF:,FFFFFFFFFFFFFFF:FFFFFFFFFFFFFFFFF
@FS10000125:23:BPA73012-1407:1:1101:1450:1240 1:N:0:2
GGGCAGTAACTTCGTCGAGTACGCTCAAATTAAGAGATCGGAAGA
+
FFFFFFFFFFF:FFFFFFFFFFFFFFF:FFFFFFFFFFFFF:FFF
@FS10000125:23:BPA73012-1407:1:1101:1700:1240 1:N:0:2
GGGCGAAAACTTCGTCGAGTACGCTCAAAGGTTGAGATCGGAAGA
+
FFFFFFFFFFF:FFFFFFFFFFFFFFFFFFFFFFFFFFFFFFFFF
@FS10000125:23:BPA73012-1407:1:1101:1850:1240 1:N:0:2
GGGGATCAACTTCGTCGAGTACGCTCAAGAAAGTAGATCGGAAGA
+
FFFFFFFFFFF:FFFFFFFFFFFFFFFFFFF:FFFFF:FFFFFFF
@FS10000125:23:BPA73012-1407:1:1101:1930:1240 1:N:0:2
GGGGGATAACTTCGTCGAGTACGCTCAATTTCTTAGATCGGAAGA
+
FF,FFFFFFF:,FFFFFFFFFFFFFFF:FFFFFFFFFFFFFFFFF
@FS10000125:23:BPA73012-1407:1:1101:1940:1240 1:N:0:2
GGGGGCTAACTTCGTCGAGTACGCTCAATCGTGGAGATCGGAAGA
+
FFFFFFFFFF:,FFFFFFFFFFFFFFF,FFFFFFFFFFFFFFFFF
@FS10000125:23:BPA73012-1407:1:1101:2570:1240 1:N:0:2
GGGGGCCAACTTCGTCGAGTACGCTCAATCAGTGAGATCGGAAGA
+
F,,FF,FFFF:,FFFFFFFFFFFFFFF:,,FFF,FFFFFFFFFFF
@FS10000125:23:BPA73012-1407:1:1101:2960:1240 1:N:0:2
GGGGATTAACTTCGTCGAGTACGCTCAACACACTAGATCGGAAGA
+
FFFFFFFFFF:::FFFFFFFFFFFFFFFFFFFFFFFFFFFFFFFF
@FS10000125:23:BPA73012-1407:1:1101:3100:1240 1:N:0:2
GGGCTGGAACTTCGTCGAGTACGCTCAAGGGTGAAGATCGGAAGA
+
FFFFFFFFFF:,FFFFFFFFFFFFFFFFFFFFFFFFFFFFFFFFF
@FS10000125:23:BPA73012-1407:1:1101:3210:1240 1:N:0:2
GGGCGGTAACTTCGTCGAGTACGCTCAAGTGCCAAGATCGGAAGA
+
F,,,FFFFFF:,FFFFFFFFFFFFFFFFFFFFFFFFFFFFF:FFF
@FS10000125:23:BPA73012-1407:1:1101:3260:1240 1:N:0:2
GGGGGAAAACTTCGTCGAGTACGCTCAACATTTAAGATCGGAAGA
+
FF:FFFFFFFFF:FFFFFFFFFFFFFFFFFFFFFFFFFFFFFFFF
@FS10000125:23:BPA73012-1407:1:1101:4180:1240 1:N:0:2
GGGGCGAAACTTCGTCGAGTACGCTCAAGCTACGAGATCGGAAGA
+
FFFFFFFFFFF:FFFFFFFFFFFFFFFFFFFFFFFFFFFFFFFFF
@FS10000125:23:BPA73012-1407:1:1101:4250:1240 1:N:0:2
GGGTAGCAACTTCGTCGAGTACGCTCAAATATCTAGATCGGAAGA
+
F:,:FFFFFF:,FFFFFFFFFFFFFFF:FFFFFFFFFFFFFFFFF
@FS10000125:23:BPA73012-1407:1:1101:4340:1240 1:N:0:2
GGGCGGTAACTTCGTCGAGTCCGCTCAAATTAAAAGATCGGAAGA
+
FFF,FFFFFF::FFFFFFFFFFFFFFF:FFFFFFFFFFFFFFFFF
@FS10000125:23:BPA73012-1407:1:1101:4420:1240 1:N:0:2
GGGTAACTTCGTCGAGTACCCTCAATATGAGAGATCGGAAGAGCA
+
FFF:F,FFFFFFFFFFFF,:FFFFFFF,FF:FFFF,FFFFFFF,:
@FS10000125:23:BPA73012-1407:1:1101:4600:1240 1:N:0:2
GGGTCGGAACTTCGTCGAGTACGCTCAATTAAATAGATCGGAAGA
+
FFFFFFFFFFFFFFFFFFFFFFFFFFFFFFFFFFFFFFFFFFFFF
@FS10000125:23:BPA73012-1407:1:1101:4890:1240 1:N:0:2
GGGGCTAAACTTCGTCGAGTACGCTCAAGTAACGAGATCGGAAGA
+
F:,FFFFFFF:,FFFFFFFFFFFFFFFFFFFFFFFFFFFFFFFFF
@FS10000125:23:BPA73012-1407:1:1101:5000:1240 1:N:0:2
GGGTAGGAACTTCGTCGAGTACGCTCAAAACTCAAGATCGGAAGA
+
F:,:FFFFFFF:FFFFFFFFFFFFFFFFFFFFFFFFFFFFFFFFF
@FS10000125:23:BPA73012-1407:1:1101:5140:1240 1:N:0:2
GGGATCAAACTTCGTCGAGTACGCTCAAACGCTGAGATCGGAAGA
+
FFF:FFFFFF:,FFFFFFFFFFFFFFF:FFFFFFFFFFFFFFFFF
@FS10000125:23:BPA73012-1407:1:1101:5640:1240 1:N:0:2
GGGTAAAAACTTCGTCGAGTACGCTCAAGTGAGAAGATCGGAAGA
+
FF::FFFFFF::FFFFFFFFFFFFFFFFFFFFFFFFFFFFFFFFF
@FS10000125:23:BPA73012-1407:1:1101:5890:1240 1:N:0:2
GTTGTGAAACTTCGTCGAGTACGCTCAATTATACAGATCGGTTGA
+
,,FFF:FFFF,,FFFFF,:FFF,FFFF:FFFF,,FF,FFF,,,FF
@FS10000125:23:BPA73012-1407:1:1101:6000:1240 1:N:0:2
GGGTTGGAACTTCGTCGAGTACGCTCAAGCGTTGAGATCGGAAGA
+
FFFFFFFFFF:,FFFFFFFFFFFFFFFFFFFFFFFFFFFFFFFFF
@FS10000125:23:BPA73012-1407:1:1101:6100:1240 1:N:0:2
GGGCCTAAACTTCGTCGAGTACGCTCAAACCGATAGATCGGAAGA
+
FFFFFFFFFF::FFFFFFFFFFFFFFFFFFFFFFFFFFFFFFFFF
@FS10000125:23:BPA73012-1407:1:1101:6730:1240 1:N:0:2
GGCTGGAAACTTCGTCGAGTACGCTCAACAACCGAGATCGGAAGA
+
,:,:,:FFFFFFFFFFFFFFFFFFFFFF:FFF,,FFFFFFF:FFF
@FS10000125:23:BPA73012-1407:1:1101:6980:1240 1:N:0:2
GGGATAAACTTCGTCGAGTACGCTCAAAAAATGAGATCGGAAGAG
+
FFF:FFFFFF:FF:FFFF:FFFFFFF:FFFFFFFFF,FFF:FFFF
@FS10000125:23:BPA73012-1407:1:1101:7620:1240 1:N:0:2
GGGAGATCGGAAGAGCACACGTCTGAACTCCAGTCACTTGCGAGA
+
FFFFFFFFFFFFF,FFF,FFFFFF:F:::FFFFFFF::FF:FFFF
@FS10000125:23:BPA73012-1407:1:1101:7710:1240 1:N:0:2
GGGATAGAACTTCGTCGAGTACGCTCAAACAGGAAGATCGGAAGA
+
FFFFFFFFFF,,FFFFFFFFFFFFFFF:FFFFFFFFFFFFFFFFF
@FS10000125:23:BPA73012-1407:1:1101:8090:1240 1:N:0:2
GGGGATCAACTTCGTCGAGTACGCTCAATTGGGGAGATCGGAAGA
+
FFFFFFFFFF,,FFFFFFFFFFFFFFF:FFFFFFFFFFFFFFFFF
@FS10000125:23:BPA73012-1407:1:1101:8560:1240 1:N:0:2
AGTGCAAAACTTCGTCGTGTACACTCAACTTTCGACATCGCTAGA
+
F,:,,F,F,::FF,::,:FFF,,FFF,,F:FFFF,,,FF,:FFF:
@FS10000125:23:BPA73012-1407:1:1101:8810:1240 1:N:0:2
GGGCGGGAACTTCGTCGAGTACGCTCAAATATCCAGATCGGAAGA
+
F:F:FFFFFF:,FFFFFFFFFFFFFFFFFFFFFFFFFFFFFFFFF
@FS10000125:23:BPA73012-1407:1:1101:9120:1240 1:N:0:2
GGGCTTAAACTTCGTCGAGTACGCTCAACGTGCGAGATCGGAAGA
+
F:,::F:FFF::FFFFFFFFFFFFFFFFF:FFFFFFFFFFFFFFF
@FS10000125:23:BPA73012-1407:1:1101:9380:1240 1:N:0:2
GGGGGAAAACTTCGTCGAGTACGCTCAATCACTAAGATCGGAAGA
+
FFFFFFFFFF,:FFFFFFFFFFFFFFF:FFFFFFFFFFFFFFFFF
@FS10000125:23:BPA73012-1407:1:1101:9730:1240 1:N:0:2
GGGGGGGAACTTCGTCGAGTACGCTCAATGAAAAAGATCGGAAGA
+
F::FF:FFFF:FFFFFFFFFFFFFFFF:FFFFFFFFFFFFFFFFF
@FS10000125:23:BPA73012-1407:1:1101:9750:1240 1:N:0:2
GATGTTCAACTTCGTCGAGTACGCTCAAAGGGTGAAATCGGAAGA
+
,,,,FFFFFFFFFFFFFFFFFFFFFFFFFFFFFFFFFFFFFFFFF
@FS10000125:23:BPA73012-1407:1:1101:9760:1240 1:N:0:2
GGGGGCTAACTTCGTCGAGTACGCTCAAGGGAAAAGATCGGAAGA
+
F:FFFFFFFF::FFFFFFFFFFFFFFFFFFFFFFFFFFFFFFFFF
@FS10000125:23:BPA73012-1407:1:1101:10040:1240 1:N:0:2
GGGGTTAAACTTCGTCGAGTACGCTCAATATTTTAGATCGGAAGA
+
FFFFFFFF:F::FFFFFFFFFFFFFFF:FFFFFFFFFFFFFFFFF
@FS10000125:23:BPA73012-1407:1:1101:10420:1240 1:N:0:2
GGGACCGAACTTCGTCGAGTACGCTCAAATATAAAGATCGGAAGA
+
FFF:FFFFFF::FFFFFFFFFFFFFFFFFFFFFFFFFFFFFFFFF
@FS10000125:23:BPA73012-1407:1:1101:10530:1240 1:N:0:2
GGGGATTAACTTCGTCGAGTACGCTCAATACGCAAGATCGGAAGA
+
FFFFF::FFF,,FFF:F:FFFF,FFFF:FFFFFFFFF,FF:F:FF
@FS10000125:23:BPA73012-1407:1:1101:10820:1240 1:N:0:2
GGGGGTCAACTTCGTCGAGTACGCTCAAAATATTAGATCGGAAGA
+
FFFFFFFFFF,:FFFFFFFFFFFFFFFFFFFFFFFFFFFFFFFFF
@FS10000125:23:BPA73012-1407:1:1101:10920:1240 1:N:0:2
GGGGCAAAACTTCGTCGAGTACGCTCAACACAAGAGATCGGAAGA
+
FFFFFFFFFF:::FFFFFFFFFFFFFFFFFFFFFFFFFFFFFFFF
@FS10000125:23:BPA73012-1407:1:1101:11060:1240 1:N:0:2
GGGCTTAAACTTCGTCGAGTACGCTCAATGATTAAGATCGGAAGA
+
FFFFFFFFFF,,FFFFFFFFFFFFFFF,FFFFFFFFFFFFFFFFF
@FS10000125:23:BPA73012-1407:1:1101:11130:1240 1:N:0:2
GGGGCTCAACTTCGTCGAGTACGCTCAAGAGGGGAGATCGGAAGA
+
F,,FFFFFFF:,FFFFFFFFFFFFFFF:FFFFFFFFFFFFFFFFF
@FS10000125:23:BPA73012-1407:1:1101:11280:1240 1:N:0:2
GGGCCAGAACTTCGTCGAGTATCAATACCGAAGATCGGAAAGCAC
+
F,,,FFFFFF,,FFFFFFFFFFF,FFF:FFFFFFF,FFFF,F,F,
@FS10000125:23:BPA73012-1407:1:1101:12200:1240 1:N:0:2
GGGGTTAAACTTCGTCGAGTACGCTCAAAGTTAGAGATCGGAAGA
+
:,,FFFFFFF:,FFFFFFFFFFFFFFF:FFFFFFFFFFFFFFFFF
@FS10000125:23:BPA73012-1407:1:1101:12370:1240 1:N:0:2
GGGGGAGAACTTCGTCGAGTACGCTCAATATAGTAGATCGGAAGA
+
FF,FFFFFFF,,FFFFFFFFFFFFFFF,FFFFFFFFFFFFFFFFF
@FS10000125:23:BPA73012-1407:1:1101:12580:1240 1:N:0:2
GGGGAAAAACTTCGTCGAGTACGCTCAAGTAATAAGATCGGAAGA
+
FFFFFFFFFF::FFFFFFFFFFFFFFFFFFFFFFFFFFFFFFFFF
@FS10000125:23:BPA73012-1407:1:1101:12940:1240 1:N:0:2
GGGGGAGAACTTCGTCGAGTACGCTCAAATTTGGAGATCGGAAGA
+
FFFFFFFFFF,,FFFFFFFFFFFFFFF,FFFFFFFFFFFFFFFFF
@FS10000125:23:BPA73012-1407:1:1101:13620:1240 1:N:0:2
GGGCATTAACTTCGTCGAGTACGCTCAATTGTTGAGATCGGAAGA
+
FFF:F:FFFF:,FFFFFFFFFFFFFFF,FFFFFFFFFFFFFFFFF
@FS10000125:23:BPA73012-1407:1:1101:14020:1240 1:N:0:2
GGGGTGAAACTTCGTCGAGTACGCTCAATTTTGAAGATCGGAAGA
+
FFF,::F:FFFFFFFFFFFFFFFFFFFFFFFF,FFFFFFFFFFFF
@FS10000125:23:BPA73012-1407:1:1101:14690:1240 1:N:0:2
GGGCTTCGTCGAGTACGCTCAACGTAGAAGATCGGAAGAGCACAC
+
FF:FFFFFFFFFF:FFF:FF:FFF:FF:FFFFFFFF:FFF,F,F:
@FS10000125:23:BPA73012-1407:1:1101:15330:1240 1:N:0:2
GGGGCGAAATTTCGTCGAGTACGCTCAACGATAGAGATCGGAAGA
+
FFFFFFFFFFFFFFFFFFFFFFFFFFFFFFFFFFFFFFFFFFFFF
@FS10000125:23:BPA73012-1407:1:1101:15960:1240 1:N:0:2
GGGTTAGAACTTCGTCGAGTACGCTCAAGTGATTAGATCGGAAGA
+
FF:FFFFFFF::FFFFFFFFFFFFFFF:FFFFFFFFFFFFFFFFF
@FS10000125:23:BPA73012-1407:1:1101:1450:1250 1:N:0:2
GGGGCAAAACTTCGTCGAGTACGCTCAAATTAGGAGATCGGTAGA
+
F,,FFFFFFF::FFFFFFFFFF:FFFF,FFFFFFFFFFFFF,:F,
@FS10000125:23:BPA73012-1407:1:1101:1620:1250 1:N:0:2
GGGCCACAACTTGTCGAGTACGCTCAACGTTGCAGATCGGAAGAG
+
FFFFFFFFFFF:FFFFFFFFF,FF,FF,FFF:FFFF,FFF:FFF,
@FS10000125:23:BPA73012-1407:1:1101:1720:1250 1:N:0:2
GGGTGAAAACTTCGTCGAGTACGCTCAATGATTGAGATCGGAAGA
+
FF:F,:FFFFFF:FF::FFFF,:FFF,FFF::F,:FF,F:FFFFF
@FS10000125:23:BPA73012-1407:1:1101:2000:1250 1:N:0:2
GGGCTCTTCCGATCTGGGTAACTTCGTCGAGTACGCTCAACTGGG
+
FF:FFFFFFFF,,FFFFF:FFF:FFFF:FFFFFFF,:FFF,,FFF
@FS10000125:23:BPA73012-1407:1:1101:2020:1250 1:N:0:2
GGGGGTGACTTTCGTCGAGTACGCTCAAAGTTAAAGATCGGAAGA
+
FFFFFFFFFF,,FFFFFFFFFFFFFFF:FFFFFFFFFFFFFFFFF
@FS10000125:23:BPA73012-1407:1:1101:2950:1250 1:N:0:2
GGGGGCAAACTTCGTCGAGTACGCTCAATTTTACAGATCGGAAGA
+
F::FFFFFFF:,FFFFFFFFFFFFFFF,FFFFFFFFFFFFFFFFF
@FS10000125:23:BPA73012-1407:1:1101:3040:1250 1:N:0:2
GGGGTGTAACTTCGTCGAGTACGCTCAACCGATGAGATCGGAAGA
+
FFFFFFFFFF:::FF:FFFFFFFFFFFFFFFFFFFFFFFFFFFFF
@FS10000125:23:BPA73012-1407:1:1101:3080:1250 1:N:0:2
GGAGACCAACTTCGTCGAGTACGCTCAAGAACTGAGATCGGAAGA
+
::,FFFFFFFF:FFFFFFFFFFFFFFFFFFFFFFFFFFFFF,FFF
@FS10000125:23:BPA73012-1407:1:1101:3370:1250 1:N:0:2
GGGTAGGAACTTCGTCGAGTACGCTCAAATTTTAAGATCGGAAGA
+
FFF:FFFFFF::FFFFFFFFFFFFFFF:FFFFFFFFFFFFFFFFF
@FS10000125:23:BPA73012-1407:1:1101:3600:1250 1:N:0:2
GGGGAGGAACTTCGTCGAGTACGCTCAACTCCTTAGATCGGAAGA
+
FFFFFFFFFFFFFFFFFFFFFFFFFFFFFFFFFFFFFFFFFFFFF
@FS10000125:23:BPA73012-1407:1:1101:4270:1250 1:N:0:2
GGGGGGAAACTTCGTCGAGTACGCTCAAGGGGTTAGATCGGAAGA
+
FF:FFFFFFF,:FFFFFFFFFFFFFFFFFFFFFFFFFFFFFFFFF
@FS10000125:23:BPA73012-1407:1:1101:4310:1250 1:N:0:2
GGGGGCAAACTTCGTCGAGTACGCTCAATGAGTTAGATCGGAAGA
+
FF,FFFFFFF:,FFFFFFFFFFFFFFF,FFFFFFFFFFFFFFFFF
@FS10000125:23:BPA73012-1407:1:1101:4360:1250 1:N:0:2
GGGTCATAACTTCGTCGAGTACGCTCAATAACTGAGATCGGAAGA
+
FFFFFFFFFF::FFFFFFFFFFFFFFF,FFFFFFFFFFFFFFFFF
@FS10000125:23:BPA73012-1407:1:1101:4420:1250 1:N:0:2
GGGGTAAAACTTCGTCGAGTACGCTCAAGAGATCAGATCGGAAGA
+
FFFFFFFFFF:,FFFFFFFFFFFFFFFFFFFFFFFFFFFFFFFFF
@FS10000125:23:BPA73012-1407:1:1101:4450:1250 1:N:0:2
GGGAGGCAACTTCGTCGAGTACGCTCAAACTGTGAGATCGGAAGA
+
FFFFFFFFFF::FFFFFFFFFFFFFFFFFFFFFFFFFFFFFFFFF
@FS10000125:23:BPA73012-1407:1:1101:4720:1250 1:N:0:2
GGGGGTAAACTTCGTCGAGTACGCTCAAGTCCTTAGATCGGAAGA
+
FFFFFFFFFF::FFFFFFFFFFFFFFFFFFFFFFFFFFFFFFFFF
@FS10000125:23:BPA73012-1407:1:1101:5110:1250 1:N:0:2
GGGATGGAACTTCGTCGAGTACGCTCAAAACGTTAGATCGGAAGA
+
F:,FFFFFFF,:FFFFFFFFFFFFFFF:FFFFFFFFFFFFFFFFF
@FS10000125:23:BPA73012-1407:1:1101:5160:1250 1:N:0:2
GGGGAACAACTTCGTCGAGTACGCTCAAGAGCCGAGATCGGAAGA
+
FFFFFFFFFF::FFFFFFFFFFFFFFFFFFFFFFFFFFFFFFFFF
@FS10000125:23:BPA73012-1407:1:1101:5340:1250 1:N:0:2
GGGACTTCGTCGAGTACGCTCAAAACGACAGATCGGAAGAGCACA
+
FFFFFFFFFFFFF:FFFF::FFFFFFFFFFFFFFFFFFFFF,F,F
@FS10000125:23:BPA73012-1407:1:1101:5670:1250 1:N:0:2
GGGGAGCAACTTCGTCGAGTACGCTCAAATAATAAGATCGGAAGA
+
FF,FFFFFFF:,FFFFFFFFFFFFFFF,FFFFFFFFFFFFFF:F:
@FS10000125:23:BPA73012-1407:1:1101:5750:1250 1:N:0:2
GGGCAAGAACTTCGTCGAGTACGCTCAAAATATTAGATCGGAAGA
+
F,,FFFFFFF,,FFFFFFFFFFFFFFF:FFFFFFFFFFFFFFFFF
@FS10000125:23:BPA73012-1407:1:1101:6160:1250 1:N:0:2
GGGCGCCAACTTCGTCGAGTACGCTCAATTTTAGAGATCGGAAGA
+
FFF::FFFFFF,FFFFFFFFFFFFFFF,FFFFFFFFF:FFFFFFF
@FS10000125:23:BPA73012-1407:1:1101:6360:1250 1:N:0:2
GGGGTGTAACTTCGTCGAGTACGCTCAACGTTTTAGATCGGAAGA
+
FFFFFFFFFFF:FFFFFFFFFFFFFFFFFFFFFFFFFFFFFFFFF
@FS10000125:23:BPA73012-1407:1:1101:6380:1250 1:N:0:2
GGGGTAAAACTTCGTCGAGTACGCTCAAATATCTAGATCGGAAGA
+
FFFFFFFFFF:,FFFFFFFFFFFFFFF:FFFFFFFFFFFFFFFFF
@FS10000125:23:BPA73012-1407:1:1101:6690:1250 1:N:0:2
GGGGGGGATCTTCGTCGAGTACGCTCAAGCTCCGAGATCGGAAGA
+
FFFFFFFFFF:,FFFFFFFFFFFFFFFFFFFFFFFFFFFFFFFFF
@FS10000125:23:BPA73012-1407:1:1101:7200:1250 1:N:0:2
GGGGGTCAACTTCGTCGAGTACGCTCAAGGGAGAAGATCGGAAGA
+
FFFFFFFFFF:,FFFFFFFFFFFFFFFFFFFFFFFFFFFFFFFFF
@FS10000125:23:BPA73012-1407:1:1101:8300:1250 1:N:0:2
GGGCGGCAACTTCGTCGAGTACGCTCAAAGTAGTAGATCGGAAGA
+
FFF:FFFFFFF:FFFFFFFFFFFFFFF:FFFFFFFFFFFFFFFFF
@FS10000125:23:BPA73012-1407:1:1101:9160:1250 1:N:0:2
GGGGGGAAACTTCGTCGAGTACGCTCAAGTAAATAGATCGGAAGA
+
FFFF,FFFFF,,FFFFFFFFFFFFFFFFFFFFFFFFFFFFFFFFF
@FS10000125:23:BPA73012-1407:1:1101:9310:1250 1:N:0:2
GGGGAAAAACTTCGTCGAGTACGCTCAACTGTGAAGATCGGAAGA
+
FFFFFFFFFFFFFFFFFFFFFFFFFFFFFFFFFFFFFFFFFFFFF
@FS10000125:23:BPA73012-1407:1:1101:10550:1250 1:N:0:2
GGGCATCAACTTCGTCGAGTACGCTCAAGGTTTTAGATCGGAAGA
+
F,,,FFFFFF,,FFFFFFFFFFFFFFFFFFFFFFFFFFFFFFFFF
@FS10000125:23:BPA73012-1407:1:1101:10720:1250 1:N:0:2
GGGCGTAACTTCGTGGAGTACGCTCAAGTCTTGAGATCGGAAGAG
+
F:,F,FFFFF,FF:FFFF:FFFFFFF:FFFFFFFFF,FFF,FFFF
@FS10000125:23:BPA73012-1407:1:1101:10910:1250 1:N:0:2
GATGTTAGAACTTCGTCGAGTACGCTCAAAAATCCAGATCGGAAG
+
:,,:,FFFFFFF::F:FF:,FF:FF:FFFFFFFFF:FFFF::F:F
@FS10000125:23:BPA73012-1407:1:1101:11130:1250 1:N:0:2
GGGCTAAAACTTTCTCGAGTACGCTTAAAATCGAAGATCGGTAGA
+
F,FF:,:,F::F,,F,,F:FF,,FF,,F:,,:,FF,F,,,F,F,F
@FS10000125:23:BPA73012-1407:1:1101:11160:1250 1:N:0:2
GGGACTCAACTTCGTCGCGAACGCTCAAGGATAGAGATCGGAAGA
+
FFFFFFFFFF,:FFFFF,FFFFFFFFF:FFFFFFFFF:FFFF:FF
@FS10000125:23:BPA73012-1407:1:1101:11610:1250 1:N:0:2
GGGATCAAACTTCGTCGAGTACGCTCAATTTAATAGATCGGAAGA
+
FFFF,FFFFFFFFFFFF:FFFFFFFFFFF,,F,,FFFFFFFFFFF
@FS10000125:23:BPA73012-1407:1:1101:11790:1250 1:N:0:2
GGGGCAGAACTTCGTCGAGTACGCTCAAACCCGGAGATCGGAAGA
+
F,,FFFFFFF,,FFFFFFFFFFFFFFFFFFFFFFFFFFFFFFFFF
@FS10000125:23:BPA73012-1407:1:1101:11880:1250 1:N:0:2
GGGGCCTAACTTCGTCGAGTACGCTCAAAGTTATAGATCGGAAGA
+
FF:FFFFFFF:,FFFFFFFFFFFFFFF,FFFFFFFFFFFFFFFFF
@FS10000125:23:BPA73012-1407:1:1101:12170:1250 1:N:0:2
GGGGCAGGAACTTCGTCGAGTACGCTCAAGTAGCCAGATCGGAAG
+
F:,FFFFFFFF,,FF,FFFFFFFFF,FFFFFFFFFFFFFFFFFFF
@FS10000125:23:BPA73012-1407:1:1101:12320:1250 1:N:0:2
GGGGGAAAACTTCGTCGAGTACGCTCAAATAATAAGATCGGAAGA
+
FFFFFFFFFF,,FFFFFFFFFFFFFFF:FFFFFFFFFFFFFFFFF
@FS10000125:23:BPA73012-1407:1:1101:13170:1250 1:N:0:2
GGGACTGAACTTCGTCGAGTACGCTCAATCACTGAGATCGGAAGA
+
FFFFFFFFFF,,FFFFFFFFFFFFFFF,FFFFFFFFFFFFFF:FF
@FS10000125:23:BPA73012-1407:1:1101:13200:1250 1:N:0:2
GGGGGCTAACTTCGTCGAGTACGCTCAAGAGATTAGATCGGAAGA
+
FFFFFFFFFF:,FFFFFFFFFFFFFFFFFFFFFFFFFFFFFFFFF
@FS10000125:23:BPA73012-1407:1:1101:13730:1250 1:N:0:2
GGGCTATAACTTCGTCGAGTACGCTCAAGCTGTGAGATCGGAAGA
+
FFFFFFFFFF,,FFFFFFFFFFFFFFFFFFFFFFFFFFFFFFFFF
@FS10000125:23:BPA73012-1407:1:1101:13780:1250 1:N:0:2
GGGGGTAAGCTTCGTCGAGTACGCTCAATCGCTAAGATCGGAAGA
+
FFFFFFFFFF:,FFFFFFFFFFFFFFF:FFFFFFFFFFFFFFFFF
@FS10000125:23:BPA73012-1407:1:1101:14020:1250 1:N:0:2
GGGGAGTAACTTCGTCGAGTACGCTCAAAAAAAGAGATCGGAAGA
+
FFFFFFFFFF::FFFFFFFFFFFFFFF,FFFFFFFFFFFFFFFFF
@FS10000125:23:BPA73012-1407:1:1101:14190:1250 1:N:0:2
GGGTCAAAACTTCGTCGAGTACGCTCAAAATAGGAGATCGGAAGA
+
FFFFFFFFFF:FFFFFFFFFFFFFFFFFFFFFFFFFFFFFFFFFF
@FS10000125:23:BPA73012-1407:1:1101:14510:1250 1:N:0:2
GGGGTAAAACTTCGTCGAGTACGCTCAACACAGAAGATCGGAAGA
+
F::FFFFFFF::FFFFFFFFFFFFFFFFFFFFFFFFFFFFFFFFF
@FS10000125:23:BPA73012-1407:1:1101:15090:1250 1:N:0:2
GGGTGTAAACTTCGTCGAGTACGCTCAAGAGTCTAGATCGGAAGA
+
FFFFF:FFFFFFFFFFFFFFFFFFFFFFFFFFFFFFF,FFFFFFF
@FS10000125:23:BPA73012-1407:1:1101:15290:1250 1:N:0:2
GGGGCTAAACTTCGTCGAGTACGCTCAACCCAGAAGATCGGAAGA
+
FF:FFF,FFF::FFFFFFFFFFFFFFFFFFFFF:FFFFFFFFFFF
@FS10000125:23:BPA73012-1407:1:1101:15310:1250 1:N:0:2
GATTCCCAACTTCGTCGAGTACGCTCAATGGAACAGATCGGAAGA
+
,,,,FFFFFFFFFFFFFFFFFFFFFFFFFFFFFFFFFFFFF:FF:
@FS10000125:23:BPA73012-1407:1:1101:15320:1250 1:N:0:2
GGGGGAAAACTTCGTCGAGTACGCTCAAGTTCATAGATCGGAAGA
+
FF:FFFFFFF,:FFFFFFFFFFFFFFFFFFFFFFFFFFFFFFFFF
@FS10000125:23:BPA73012-1407:1:1101:1010:1260 1:N:0:2
GGGCATCAACTTCGTCGAGTACGCTCAATTCTGGAGATCGGAAGA
+
FFFFFFFFFFF:FFFFFFFFFFFFFFF:FFFFFFFFFFFFFFFFF
@FS10000125:23:BPA73012-1407:1:1101:1290:1260 1:N:0:2
GGGGGACAACTTCGTCGAGTACGCTCAATATTGGAGATCGGAAGA
+
FFFFF:FFFF::FFFFFFFFFFFFFFF:F:FF:,FFFFFFFFFFF
@FS10000125:23:BPA73012-1407:1:1101:1800:1260 1:N:0:2
GGGGACAAACTTCGTGAGTACGCTCAACTAAATAGATTGGAAGAG
+
FFFFFF,FFFFFFFFFFFFF::FF:FFFFF,FFFFF:,FFFFFFF
@FS10000125:23:BPA73012-1407:1:1101:2270:1260 1:N:0:2
GGGCGGGAACTTCGTCGAGTACGCTCAAAACGGGAGATCGGAAGA
+
FF:FFFFFFF:,FFFFFFFFFFFFFFF:FFFFFFFFFFFFFFFFF
@FS10000125:23:BPA73012-1407:1:1101:2360:1260 1:N:0:2
GGGGATAAACTTCGTCGAGTACGCTCAAGGAAATAGATCGGAAGA
+
FFFFFFFFFF:,FFFFFFFFFFFFFFFFFFFFFFFFFFFFFFFFF
@FS10000125:23:BPA73012-1407:1:1101:2390:1260 1:N:0:2
GGGACGAAACTTCGTCGAGTACGCTCAATAAGTAAGATCGGAAGA
+
F:,:FFFF:F,,FFFFFFFFFFFFFFF,FFFFFFFFFFFFF,F::
@FS10000125:23:BPA73012-1407:1:1101:2450:1260 1:N:0:2
GGGGCATAACTTCGTCGAGTACGCTCAAATATACAGATCGGAAGA
+
FFFFFFFFFF:,FFFFFFFFFFFFFFF,FFFFFFFFFFFFFFFFF
@FS10000125:23:BPA73012-1407:1:1101:2540:1260 1:N:0:2
GGGGCTAAACTTCGTCGAGTACGCTCAATGACTAAGATCGGAAGA
+
FFFFFFFFFF:,FFFFFFFFFFFFFFF,FFFFFFFFFFFFFFFFF
@FS10000125:23:BPA73012-1407:1:1101:2910:1260 1:N:0:2
GGGGTGTAACTTGTCGAGTACGCTCAATGGTGCAGATCGGAAGAG
+
F,,F,FFFFFFFF:FFFFFFFFFFFFF:FFFFFFFF:FFFFFFFF
@FS10000125:23:BPA73012-1407:1:1101:3130:1260 1:N:0:2
GTTGGGAAACTTCGTCGAGTACGCTCAAAGTTACAGATCGGTAGA
+
,,,FFFFFFFFFFF:FFFFFFFFFFFFFFFFFFFFF:FFFF,:F:
@FS10000125:23:BPA73012-1407:1:1101:3470:1260 1:N:0:2
GGGCATTAACTTCGTCGAGTACGCTCAAGAGGATAGATCGGAAGA
+
F:,,FFFFFF:,FFFFFFFFFFFFFFF:FFFFFFFFFFFFFFFFF
@FS10000125:23:BPA73012-1407:1:1101:4300:1260 1:N:0:2
GGGCTTCGTCGAGTACGCTCAAGATGCCAGATCGGAAGAGCACAC
+
FFFFFFFFFFF:FFFFF:FF:FFFFFF:FFFFFFFFFFFF,F,F,
@FS10000125:23:BPA73012-1407:1:1101:4700:1260 1:N:0:2
GGGGAGGCAACTTCGTCGAGTACGCTCAAATTTCGAGATCGGAAG
+
FFFFFFFFFF:,:FF:FFFFFFFFF,FFFFFFFFFFFFFFFFFFF
@FS10000125:23:BPA73012-1407:1:1101:4730:1260 1:N:0:2
GGGGTGGAACTTCGTCGAGTACGCTCAAACAACCAGATCGGAAGA
+
F,,FFFFFFF:,FFFFFFFFFFFFFFF,FFFFFFFFFFFFFFFFF
@FS10000125:23:BPA73012-1407:1:1101:5020:1260 1:N:0:2
GGGTGGAAACTTCGTCGAGTACGCTCAAAAAGGGAGATCGGAAGA
+
FFF:FFFFFF:,FFFFFFFFFFFFFFF,FFFFFFFFFFFFFFFFF
@FS10000125:23:BPA73012-1407:1:1101:5180:1260 1:N:0:2
GGGGCCAAACTTCGTCGAGTACGCTCAATATATGAGATCGGAAGA
+
FFFFFFFFFF,,FFF:FFFFFFFFFFF,FFFFFFFFFFFFFFFFF
@FS10000125:23:BPA73012-1407:1:1101:5840:1260 1:N:0:2
GGGGCACAACTTCGTCGAGTACGCTCAATAAATTAGATCGGAAGA
+
FFFFFFFFFF,,FFFFFFFFFFFFFFF,FFFFFFFFFFFFFFFFF
@FS10000125:23:BPA73012-1407:1:1101:5920:1260 1:N:0:2
GGGATGGAACTTCGTCGAGTACGCTCAAGACTTTAGATCGGAAGA
+
F:,:FFFFFF::FFFFFFFFFFFFFFFFFFFFFFFFFFFFFFFFF
@FS10000125:23:BPA73012-1407:1:1101:6930:1260 1:N:0:2
GGGACTAAACTTCGTCGAGTACGCTCAAATAAGCAGATCGGAAGA
+
FFFF:,FFFFFFFFFFFFFFFFFFFFFFFF,::FFFFFFFFFFFF
@FS10000125:23:BPA73012-1407:1:1101:7110:1260 1:N:0:2
GATGTGGTAACTTCGTCGAGTACGCTCAACGGGTAAGATCGGAAG
+
:,,:F:FFFFFF:FF:FF:FFFFFF,FFFFFFFFFFFFFFFFFFF
@FS10000125:23:BPA73012-1407:1:1101:7800:1260 1:N:0:2
GGGGTAGAACTTTGTCGAGTACGCTCAAACCTTCAGATCGGAAGA
+
FF:FFFFFFF:,FFFFFFFFFFFFFFFFFFFFFFFFFFFFFFFFF
@FS10000125:23:BPA73012-1407:1:1101:7850:1260 1:N:0:2
GGGGACAAACTTCGTCGAGTACGCTCAACTAAGTAGATCGGAAGA
+
FFFFFFFFFF:FFFFFFFFFFFFFFFFFFFFFFFFFFFFFFFFFF
@FS10000125:23:BPA73012-1407:1:1101:7950:1260 1:N:0:2
GGGGCAGAACTTCGTCGAGTACGCTCAAAATAGGAGATCGGAAGA
+
FFFFFFFFFF::FFFFFFFFFFFFFFF:FFFFFFFFFFFFFFFFF
@FS10000125:23:BPA73012-1407:1:1101:7980:1260 1:N:0:2
GGGGCTCAACTTCGTCGAGTACGCTCAATGTGCAAGATCGGAAGA
+
FFFFFFFFFF::FFFFFFFFFFFFFFF:FFFFFFFFFFFFFFFFF
@FS10000125:23:BPA73012-1407:1:1101:8260:1260 1:N:0:2
GGGCAGGAACTTCGTGGAGTACGCTCAATGATAAAGATCGGAAGA
+
FFFFFFFFFFFFFFFFFFFFFFFFFFFFFFFFFFFFF:FFFFFFF
@FS10000125:23:BPA73012-1407:1:1101:8510:1260 1:N:0:2
GGGGGATAACTTCGTCGAGTACGCTCAAACGGCTAGATCGGAAGA
+
FFFFFFFFFFFFFFFFFFFFFFFFFFFFFF::FFFFF,FFFFFFF
@FS10000125:23:BPA73012-1407:1:1101:8770:1260 1:N:0:2
GAATACTAACTTGTCGAGTACGCTCAAGTTACGAGATCGGAAGAG
+
F:F,,FFFFF:FF,FF:F,FFFF:FFF:FFFFFFFF:FFF,:F,,
@FS10000125:23:BPA73012-1407:1:1101:8780:1260 1:N:0:2
GGGGCTCAACTTCGTCGAGTACGCTCAAGTACAGAGATCGGAAGA
+
FFFFFFFFFF::FFFFFFFFFFFFFFFFFFFFFFFFFFFFFFFFF
@FS10000125:23:BPA73012-1407:1:1101:8820:1260 1:N:0:2
GGGCGTTAACTTCGTCGAGTACGCTCAAATAATAAGATCGGAAGA
+
FFF:FFFFFF:,FFFFFFFFFFFFFFF:FFFFFFFFFFFFFFFFF
@FS10000125:23:BPA73012-1407:1:1101:8880:1260 1:N:0:2
GGGTGTGAATTTCGTCGAGTACGCTCAACGCACAAGATCGGAAGA
+
F,:::FFFFFFFFFFFFFFFFFFFFFFFFFFFFFFFFFFFFFFFF
@FS10000125:23:BPA73012-1407:1:1101:9210:1260 1:N:0:2
GGGGAGGAACTTCGTCGAGTACGCTCAATCTATAAGATCGGAAGA
+
FFFFFFFFFF:,FFFFFFFFFFFFFFF:FFFFFFFFFFFFFFFFF
@FS10000125:23:BPA73012-1407:1:1101:9650:1260 1:N:0:2
GGGGCCAAACTTCGTCGAGTACGCTCAACGTTCGAGATCGGAAGA
+
FFFFFFFFFF::FFFFFFFFFFFFFFFFFFFFFFFFFFFFFFFFF
@FS10000125:23:BPA73012-1407:1:1101:9980:1260 1:N:0:2
GGGACTCAACTTCGTCGAGTACGCTCAACACTTTAGATCGGAAGA
+
FFF:FFFFFF::FFFFFFFFFFFFFFF:FFFFFFFFFFFFFFFFF
@FS10000125:23:BPA73012-1407:1:1101:10210:1260 1:N:0:2
GGGTAAACTTCGTCGAGTACGCTCAATCTATAAGATCGGAAGAGC
+
FFF:FFFFFF:F,FFFF:FFFF,FF:FFFFFFFFF,,FFFFFFF,
@FS10000125:23:BPA73012-1407:1:1101:10340:1260 1:N:0:2
GGGATAGGAACTTCGTCGAGTACGCTCAAACTCAGAGATCGGAAG
+
FFF:FFFFFF:,FFF,FFFFFFFFF,FFFFFFFFFFFFFFFFFFF
@FS10000125:23:BPA73012-1407:1:1101:10700:1260 1:N:0:2
GGGGGGGAACTTCGTCGAGTACGCTCAAGGAGACAGATCGGAAGA
+
FFFFFFFFFF::FFFFFFFFFFFFFFFFFFFFFFFFFFFFFFFFF
@FS10000125:23:BPA73012-1407:1:1101:11250:1260 1:N:0:2
GGGGGACAACTTCGTCCAGTACGCTCAAGAGTAAAGATCGGAAGA
+
F,,FFFFFFF,,FFFFFFFFFFFFFFFFFFFFFFFFFFFFFFFFF
@FS10000125:23:BPA73012-1407:1:1101:11300:1260 1:N:0:2
GGGGAATAACTTCGTCGAGTACGCTCAATCGTCGAGATCGGAAGA
+
FFFFFFFFFF:,FFFFFFFFFFFFFFF:FFFFFFFFFFFFFFFFF
@FS10000125:23:BPA73012-1407:1:1101:11320:1260 1:N:0:2
GGGAGCAATCTTCGTCGAGTACGCTCAAAGGCAAAGATCGGAAGA
+
F,,:FFFFFF,:FFFFFFFFFFFFFFF:FFFFFFFFFFFFFFFFF
@FS10000125:23:BPA73012-1407:1:1101:11610:1260 1:N:0:2
GGGGGAAAACTTCGTCGAGTACGCTCAAGCCAACAGATCGGAAGA
+
FF:FFFFFFF,,FFFFFFFFFFFFFFFFFFFFFFFFFFFFFFFFF
@FS10000125:23:BPA73012-1407:1:1101:12890:1260 1:N:0:2
GGAGTGAAACTTCGTCGAGTACGCTCAAGAACCAAGATCGGAAGA
+
F:,FFFFFFF:FFFFFFFFFFFFFFFFFFFFFFFFFFFFFFFFFF
@FS10000125:23:BPA73012-1407:1:1101:13060:1260 1:N:0:2
GGGAAACTTCGTCGAGTACGCTCAAATGTAAAGATCGGAAGAGCA
+
FFF,FFFFFFF,:FFFFF,,FFFFFFF:FFFFFFF,FFFFFFF,,
@FS10000125:23:BPA73012-1407:1:1101:13530:1260 1:N:0:2
GGGGGGGAACTTCGTCGAGTACGCTCAATGGTAGAGATCGGAAGA
+
FF:F,F:F:F,,FFFFFFFFFFFFFFF:FFFFFFF:FFFF:,FFF
@FS10000125:23:BPA73012-1407:1:1101:13640:1260 1:N:0:2
GGGGGGAAACTTCGTCGAGTACGCTCAAATAATCAGATCGGAAGA
+
FFFFFFFFFF::FFFFFFFFFFFFFFF:FFFFFFFFFFFFFFFFF
@FS10000125:23:BPA73012-1407:1:1101:13930:1260 1:N:0:2
GGGGGTTAACTTCGTCGAGTACGCTCAAGTGTGAAGATCGGAAGA
+
FFFFFFFFFF,:FFFFFFFFFFFFFFFFFFFFFFFFFFFFFFFFF
@FS10000125:23:BPA73012-1407:1:1101:14080:1260 1:N:0:2
GGGGTTAACTTCGTCGAGTACGCTCAAAAATATAGATCGGAAGAG
+
F::FF,:FFF:FF:FFFFFF:FFFFFFFFFFFFF:FF:FFFFFF:
@FS10000125:23:BPA73012-1407:1:1101:14670:1260 1:N:0:2
GGGGTGGAACTTCGTCGAGTACGCTCAATGTATTAGATCGGAAGA
+
F,,FF::FFF::FFFFFFFFFFFFFFF:FFFFFFFFFFFFFFFFF
@FS10000125:23:BPA73012-1407:1:1101:14800:1260 1:N:0:2
GGGCGTAAACTTCGTCGAGTACGCTCAACACCGTAGATCGGAAGA
+
F,,,FFFFFF::FFFFFFFFFFFFFFFFFFFFFFFFF,FFFFFFF
@FS10000125:23:BPA73012-1407:1:1101:14970:1260 1:N:0:2
GGGAACTTCGTCGAGTACGCTCAAACTCCGAGATCGGAAGAGCAC
+
FFFFFFFFFFFFF,F:F:FFFFFFF:FFFF:FF:FFFFFFFF,F:
@FS10000125:23:BPA73012-1407:1:1101:15020:1260 1:N:0:2
GGGTACAAACTTCGTCGAGTACGCTCAACTAGATAGATCGGAAGA
+
FFFFFFFFFF:FFFFFFFFFFFFFFFFFFFFFFFFFFFFFFFFFF
@FS10000125:23:BPA73012-1407:1:1101:15250:1260 1:N:0:2
GGGGGGTCAACTTCGTCGAGTACGCTCAAGGACTTAGATCGGAAG
+
FFFF,F,FFFF:FFFFFFF,F:FFFFFFF::FFFFFFFFFFFFFF
@FS10000125:23:BPA73012-1407:1:1101:15420:1260 1:N:0:2
GGGGCCAAACTTCGTCGAGTACGCTCAAGTGATGAGATCGGAAGA
+
FFFFFFFFFF:,FFFFFFFFFFFFFFFFFFFFFFFFFFFFFFFFF
@FS10000125:23:BPA73012-1407:1:1101:15520:1260 1:N:0:2
GGGGATAACTTCGTCGAGTACGCTCAACCACTGAGATCGGAAGAG
+
:,,FFFFFFF:FF:FFFF:FFFFFFFF:FFFFFFFF:FFF,FFF,
@FS10000125:23:BPA73012-1407:1:1101:1070:1270 1:N:0:2
GGGAAGGAACTTCGTCGAGTACGCTCAAAGATTTAGATCGGAAGA
+
FFFFFFFFFFF:FFFFFFFFFFFFFFFFFFFFFFFFFFFFF:FFF
@FS10000125:23:BPA73012-1407:1:1101:1090:1270 1:N:0:2
GGGCACTAACTTCGTCGAGTACGCTCAAGCAGGTAGATCGGAAGA
+
:,,FFF,FFFFFFFFFFFFFF,,FF:FF,FFF:FFFF,F:F:,,F
@FS10000125:23:BPA73012-1407:1:1101:1770:1270 1:N:0:2
GGGGCTTAACTTCGTCGAGTACGCTCAAAGGTGAAGATCGGAAGA
+
FFFFFFFFFFF:FFFFFFFFFFFFFFFFFFFFFFFFFFFFFFFFF
@FS10000125:23:BPA73012-1407:1:1101:2090:1270 1:N:0:2
GGGCGGCAACTTCGTCGAGTACGCTCAAAACAAAAGATCGGAAGA
+
FFFFFFFFFFF:FFFFFFFFFFFFFFFFFFFFFFFFFFFFFFFFF
@FS10000125:23:BPA73012-1407:1:1101:2120:1270 1:N:0:2
GGGTGAGAACTTCGTCGAGTACGCTCAAACGGATAGATCGGAAGA
+
F:,F:FFFFF::FFFFFFFFFFFFFFF:FF:FFFFFFFFFFFFFF
@FS10000125:23:BPA73012-1407:1:1101:2840:1270 1:N:0:2
GGGGGAAACTTCGTCGAGTACGCTCAAAGTATTAGATCGGAAGAG
+
F,,FFFFFFF:FF:FFFF:FFFFFFFFFFFFFFFFF,FFF:FFFF
@FS10000125:23:BPA73012-1407:1:1101:3040:1270 1:N:0:2
GGGGCATAACTTCGTCGAGTACGCTCAAATTTGGAGATCGGAAGA
+
F,,FFFFFFF::FFFFFFFFFFFFFFF,FFFFFFFFFFFFFFFFF
@FS10000125:23:BPA73012-1407:1:1101:3340:1270 1:N:0:2
GGGGGGTAACTTCGTCGAGTACGCTCAATAACGGAGATCGGAAGA
+
FFFFFFFFFF:,FFFFFFFFFFFFFFF:FFFFFFFFFFFFFFFFF
@FS10000125:23:BPA73012-1407:1:1101:3530:1270 1:N:0:2
GGGCAAAAACTTCGTCGAGTACGCTCAATTACAAAGATCGGAAGA
+
FF::FFFFFF:,FFFFFFFFFFFFFFF,FFFFFFFFFFFFFFFFF
@FS10000125:23:BPA73012-1407:1:1101:3540:1270 1:N:0:2
GGGGCTGAACTTCGTCGAGTACGCTCAAGGCACGAGATCGGAAGA
+
FFFFFFFFFF::FFFFFFFFFFFFFFFFFFFFFFFFFFFFFFFFF
@FS10000125:23:BPA73012-1407:1:1101:4010:1270 1:N:0:2
GGGGAAAAACTTCGTCGAGTACGCTCAATAAAATAGATCGGAAGA
+
F::FFFFFFF::FFFFFFFFFFFFFFF,FFFFFFFFFFFFFFFFF
@FS10000125:23:BPA73012-1407:1:1101:4120:1270 1:N:0:2
GGGGATTAACTTCGTCGAGTACGCTCAAACGTGCAGATCGGAAGA
+
FFFFFFFFFF::FFFFFFFFFFFFFFFFFFFFFFFFFFFFFFFFF
@FS10000125:23:BPA73012-1407:1:1101:4170:1270 1:N:0:2
GGGATCCAACTTCGTCGAGTACGCTCAAGCCGGGAGATCGGAAGA
+
F:,,FFFFFF::FFFFFFFFFFFFFFFFFFFFFFFFFFFFFFFFF
@FS10000125:23:BPA73012-1407:1:1101:4560:1270 1:N:0:2
GGGCATTAACTTCGTCGAGTACGCTCAAGGTTCTAGATCGGAAGA
+
FFF:FFFFFF:,FFFFFFFFFFFFFFFFFFFFFFFFFFFFFFFFF
@FS10000125:23:BPA73012-1407:1:1101:4850:1270 1:N:0:2
GGGGGAGAACTTCGTCGAGTACGCTCAAATCGAAAGATCGGAAGA
+
F:,FFFFFFF:,FFFFFFFFFFFFFFF:FFFFFFFFFFFFFFFFF
@FS10000125:23:BPA73012-1407:1:1101:5200:1270 1:N:0:2
GGGGCTAAACTTCGTCGAGTACGCTCAAGGACAGAGATCGGAAGA
+
FF,FFFFFFF::FFFFFFFFFFFFFFFFFFFFFFFFFFFFFFFFF
@FS10000125:23:BPA73012-1407:1:1101:5330:1270 1:N:0:2
GGGGACAAACTTCGTCGAGTACGCTCAATCTCGAAGATCGGAAGA
+
FF,FFFFFFF:,FFFFFFFFFFFFFFF:FFFFFFFFFFFFFFFFF
@FS10000125:23:BPA73012-1407:1:1101:5410:1270 1:N:0:2
GGGGCTGAACTTCGTCGAGTACGCTCAAGTAAATAGATCGGAAGA
+
F:,FFFFFFF:,FFFFFFFFFFFFFFFFFFFFFFFFFFFFFFFFF
@FS10000125:23:BPA73012-1407:1:1101:5500:1270 1:N:0:2
GGGGTACAACTTCGTCGAGTACGCTCAACGCAGAAGATCGGAAGA
+
FFFFFFFFFF::FFFFFFFFFFFFFFFFFFFFFFFFFFFFFFFFF
@FS10000125:23:BPA73012-1407:1:1101:5790:1270 1:N:0:2
GGTGCCTAACTTCGTCGAGTACGCTCAATGTAGGAGATCGGAAGA
+
:,,FFFFFFFF:FFFFFFFFFFFFFFF:FFFFFFFFFFFFF:FFF
@FS10000125:23:BPA73012-1407:1:1101:6980:1270 1:N:0:2
GGGCGCAAACTTCGTCGAGTACGCTCAAGTTGTAAGATCGGAAGA
+
FFF,FFFFFFFFFFFFFFFFFFFFFFFFFFFFFFFFFFFFFFFFF
@FS10000125:23:BPA73012-1407:1:1101:7120:1270 1:N:0:2
GGGTCGGAACTTCGTCGAGTACGCTCAAGGTAATAGATCGGAAGA
+
FFF:FFFFFFFFFFFFFFFFFFFFFFFFFFFFFFFFFFFFFFFFF
@FS10000125:23:BPA73012-1407:1:1101:7140:1270 1:N:0:2
GGGGCCGAACTTCGTCGAGTACGCTCAAATACAAAGATCGGAAGA
+
FFFF:,F,F:FF:FF::FFFF,:FFF:FFFFFF:FFF,F:FFFFF
@FS10000125:23:BPA73012-1407:1:1101:7280:1270 1:N:0:2
GGCGGGCAACTTCGTCGAGTACGCTCACTTAGTTAGATCGGAAGA
+
,:,F:FFFFFFFFFFFFFFFFFFFFFF,FFFFFFFFFFFFFFFFF
@FS10000125:23:BPA73012-1407:1:1101:7330:1270 1:N:0:2
GGGGCGGAACTTCGTCGAGTACGCTCAACCGGCAAGATCGGAAGA
+
FFFFFFFFFFFFFFFFFFFFFFFFFFFFFFFFFFFFFFFFFFFFF
@FS10000125:23:BPA73012-1407:1:1101:7690:1270 1:N:0:2
GGGAACTTCGTCGAGTACGCTCAACTGATCAGATCGGAAGAGCAC
+
F::,FFFFFF:FF:FFF,FFFF:FFFFFFFFFFFFFFFFF:F,F,
@FS10000125:23:BPA73012-1407:1:1101:8020:1270 1:N:0:2
GGGGGTCAACTTCGTCGAGTACGCTCAAAGTCCAAGATCGGAAGA
+
FFFFFFFFFF:,FFFFFFFFFFFFFFF:FFFFFFFFFFFFFFFFF
@FS10000125:23:BPA73012-1407:1:1101:8040:1270 1:N:0:2
GGGCTTAAACTTCGTCGAGTACGCTCAATATGCAAGATCGGAAGA
+
FF,,FFFFFF::FFFFFFFFFFFFFFF:FFFFFFFFFFFFFFFFF
@FS10000125:23:BPA73012-1407:1:1101:8680:1270 1:N:0:2
GGGTGGCAACCTCGTCGAGTACGCTCAATGAATTAGATCGGAAGA
+
F:,:FFFFFFF:FFFFFFFFFFFFFFF:FFFFFFFFFFFFFFFFF
@FS10000125:23:BPA73012-1407:1:1101:8950:1270 1:N:0:2
GGGGGGCAAACTTCGTCGAGTACGCTCAAAAGAAAAGATCGGAAG
+
FF:FFFFFFFF,:FF:FFF,FFFFF,FFFFFFFFFFFFFFFFFFF
@FS10000125:23:BPA73012-1407:1:1101:9260:1270 1:N:0:2
GGGGTAACTTCGTCGAGTACGCTCAATAAACAAGATCGGAAGAGC
+
FFFFFFFFFF:F:FFFF:FFFF,FF:F,FFFFFFF:,FFFFFFF,
@FS10000125:23:BPA73012-1407:1:1101:9450:1270 1:N:0:2
GGGACTTAACTTCGTCGAGTACGCTCAAGCATGCAGATCGGAAGA
+
F,::F,:FFF::FFFFFFFFFFFFFFFFFFFFFFFFFFFFFFFFF
@FS10000125:23:BPA73012-1407:1:1101:10050:1270 1:N:0:2
GGGCGGGAACCTCGTCGAGTACGCTCAATGCATTAGATCGGAAGA
+
FFF:FFFFFFF:FFFFFFFFFFFFFFF:FFFFFFFFFFFFFFFFF
@FS10000125:23:BPA73012-1407:1:1101:10610:1270 1:N:0:2
GGGTCCCAACTTCGTCGAGTACGCTCAAGTGATAAGATCGGAAGA
+
F::,FFFFFF::FFFFFFFFFFFFFFFFFFFFFFFFFFFFFFFFF
@FS10000125:23:BPA73012-1407:1:1101:11530:1270 1:N:0:2
GGGTGGAACTTCGTCGAGTACGCTCAAGAGACCAGATCGGAAGAG
+
F:,FFFFFF:,FF:FFFF:FFFFFFFFFFFFFFFFF,FFF:FFFF
@FS10000125:23:BPA73012-1407:1:1101:12860:1270 1:N:0:2
GGGGGTCAACTTCGTCGACCACGCTCAATCCCTCAGATCGGAAGA
+
FFFFFFFFFF,,FFFFFF,FFFFFFFF,FFFFFFFFF,FFFF:FF
@FS10000125:23:BPA73012-1407:1:1101:13170:1270 1:N:0:2
GGGATGAAACTTCGTCGAGTACGCTCAAGACGCCAGATCGGAAGA
+
F,FF:FFFFF,,FFFFFFFFFF:FFFFFFFFFFFFFF:FFF::FF
@FS10000125:23:BPA73012-1407:1:1101:13560:1270 1:N:0:2
GGGTGCTATATTCGTCGAGTACGCTCAATAGGTTAGATCGGAAGA
+
FFFFFFFFFFFFFFFFFFFFFFFFFFF,FFFFFFFFFFFFFFFFF
@FS10000125:23:BPA73012-1407:1:1101:14160:1270 1:N:0:2
GGGGAAAAATTTCGTCGAGTACGCTCAACAAAATAGATCGGAAGA
+
F::FFFF:FFFFFFFFFFFFFFFFFFFFFF::FFFFF,FFFFFFF
@FS10000125:23:BPA73012-1407:1:1101:15920:1270 1:N:0:2
GGGTATTAACTTCGTCGAGTACGCTCAAGTGCCCAGATCGGAAGA
+
FF:FF,:FFF::FFFFFFFFFFFFFFFF,F,,F,FFFFFF:FFFF
@FS10000125:23:BPA73012-1407:1:1101:16430:1270 1:N:0:2
GGGATAGAACTTCGTCGAGTACGCTCAAACATAGAGATCGGAAGA
+
F,,:FFFFFF::FFFFFFFFFFFFFFFFFFFFFFFFFFFFFFFFF
@FS10000125:23:BPA73012-1407:1:1101:1240:1280 1:N:0:2
GGGGGGCAACTTCGTCGAGTACGCTCAAAAATTAAGATCGGAAGA
+
FFFFFFFFFFF:FFFFFFFFFFFFFFFFFFFFFFFFFFFFF:FFF
@FS10000125:23:BPA73012-1407:1:1101:1280:1280 1:N:0:2
GGGGTATAACTTCGTCGAGTACGCTCAAGTTACTAGATCGGAAGA
+
F:,FFFFFFF:,FFFFFFFFFFFFFFFFFFFFFFFFFFFFFFFFF
@FS10000125:23:BPA73012-1407:1:1101:1320:1280 1:N:0:2
GGGACATAATTTCGTCGAGTACGCTCAATAGTAAAGATCGGAAGA
+
FFFFFFFFFFFFFFFFFFFFFFFFFFF:FFFFFFFFFFFFF:FFF
@FS10000125:23:BPA73012-1407:1:1101:1670:1280 1:N:0:2
GGCTAACAACTTCGTCGAGTACGCTCAAAACCATAGATCGGAAGA
+
F,,,FFFFFFFFFFFFFFFFFFFFFFFFFFFFFFFFFFFFF:FFF
@FS10000125:23:BPA73012-1407:1:1101:1740:1280 1:N:0:2
GGGGGTAAACTTCGTCGAGTACGCTCAATCTTGTAGATCGGAAGA
+
FFFF,FF,F::F::::,F,FF,:F:,,FF,FFF,:,F,F,FFF:F
@FS10000125:23:BPA73012-1407:1:1101:2100:1280 1:N:0:2
GGGAGGTAGCTTCGTCGAGTACGCTCAACGGATTAGATCGGAAGA
+
F::F,FFF:FFFFFFFFFFFFFFFFFFFF:FFFFFFF:FFF,FFF
@FS10000125:23:BPA73012-1407:1:1101:2350:1280 1:N:0:2
GGGCAGAAACTTCGTCGAGTACGCTCAAGCGATGAGATCGGAAGA
+
F,,:FFFFFF:,FFFFFFFFFFFFFFFFFFFFFFFFFFFFFFFFF
@FS10000125:23:BPA73012-1407:1:1101:3170:1280 1:N:0:2
GGGCACAATTTCGTCGAGTACGCTCAACGTAACAGATCGGAAGAG
+
F:,:FFFFFFFFF:FFFF:FFFFFFFF:FFFFFFFF,:FF:FFFF
@FS10000125:23:BPA73012-1407:1:1101:3180:1280 1:N:0:2
GGGGCTTAACTTCGTCGAGTACGCTCAATCAGTGAGATCGGAAGA
+
FFFFFFFFFF::FFFFFFFFFFFFFFF:FFFFFFFFFFFFFFFFF
@FS10000125:23:BPA73012-1407:1:1101:3530:1280 1:N:0:2
GGGATTTAACTTCGTCGAGTACGCTCAAAGATTAAGATCGGAAGG
+
F,,FF:FFFF::FFFFFFFFFFFFFFF::FFFFFFFFFFFFFFFF
@FS10000125:23:BPA73012-1407:1:1101:4510:1280 1:N:0:2
GGGTGTTAACTTCGTCGAGTACGCTCAAAATTTCAGATCGGAAGA
+
F,,:FFFFFF:,FFFFFFFFFFFFFFF:FFFFFFFFFFFFFFFFF
@FS10000125:23:BPA73012-1407:1:1101:5560:1280 1:N:0:2
GGGGGCTAACCTCGTCGAGTACGCTCAATTCAGCAGATCGGAAGA
+
F:,FFFFFFFF:FFFFFFFFFFFFFFF:FFFFFFFFFFFFFFFFF
@FS10000125:23:BPA73012-1407:1:1101:6290:1280 1:N:0:2
GGGGCTTACCTTCGTCGAGTACGCTCAATGGTATAGATCGGAAGA
+
FFFFFFFFFF,,FFFFFFFFFFFFFFF,FFFFFFFFFFFFFFFFF
@FS10000125:23:BPA73012-1407:1:1101:6520:1280 1:N:0:2
GGGGCTTAACTTCGTCGAGTACGCTCAACAGACCAGATCGGAAGA
+
FFFFFF:FFFFF:FFFFFFFF:FFFFFFF:F:F:,FF,FFFFFFF
@FS10000125:23:BPA73012-1407:1:1101:6700:1280 1:N:0:2
GGCGACAAACTTCGTCGAGTACGCTCAATATACGAGATCGGAAGA
+
FF,::F:FF,,,:F:F,F::F::FFF:FFFFFF:FFF:FFFFFFF
@FS10000125:23:BPA73012-1407:1:1101:6830:1280 1:N:0:2
GGGGTCTAACTTCGTCGAGTACGCTCAATGGATTAGATCGGAAGA
+
F:,FFFFFFF:,FFFFFFFFFFFFFFF,FFFFFFFFFFFFFFFFF
@FS10000125:23:BPA73012-1407:1:1101:7550:1280 1:N:0:2
GGGCTTCGTCGAGTACGCTCAAATTGAAAGATCGGAAGAGCACAC
+
F,,:FFFFFFFFFFFFF:FF:FFFFFF,FFFFFFFFFFFF,F,F:
@FS10000125:23:BPA73012-1407:1:1101:7670:1280 1:N:0:2
GGGGCAGTAACTTCGTCGAGTACGCTCAAGTTAAGAGATCGGAAG
+
F:,FFFFFFF:::FF:FFFFFFFFF,FFFFFFFFFFFFFFFFFFF
@FS10000125:23:BPA73012-1407:1:1101:8230:1280 1:N:0:2
GGGGTGCAACTTCGTCGAGTACGCTCAACCTAAAAGATCGGAAGA
+
F:,FFFFFFFF:FFFFFFFFFFFFFFFFFFFFFFFFFFFFFFFFF
@FS10000125:23:BPA73012-1407:1:1101:8250:1280 1:N:0:2
GGGGGGCAACTTCGTCCAGTACGCTCAACATCCGAGATCGGAAGA
+
FFFFFFFFFF::FFFFFFFFFFFFFFFFFFFFFFFFFFFFFFFFF
@FS10000125:23:BPA73012-1407:1:1101:8420:1280 1:N:0:2
GGGGGTAAAACTTCGTCGAGTACGCTCAAAGTGTTAGATCGGAAG
+
FFFFFFFFFFF::FF:FFFFFFFFF,FFFFFFFFFFFFFFFFFFF
@FS10000125:23:BPA73012-1407:1:1101:9030:1280 1:N:0:2
GGGAGAAGAACTTCGTCGAGTACGCTCAATAGGGGAGATCGGAAG
+
F,,:FFFFFFF,:FF:FFFFFFFFF,FFFFFFFFFFFFFFFFFFF
@FS10000125:23:BPA73012-1407:1:1101:9650:1280 1:N:0:2
GGGGGGGAACTTCGTCGAGTACGCTCAAAAGGGGAGATCGGAAGA
+
FFFFFFFFFF::FFFFFFFFFFFFFFF:FFFFFFFFFFFFFFFFF
@FS10000125:23:BPA73012-1407:1:1101:9740:1280 1:N:0:2
GGGAGGAAACTTCGTCGAGTACGCTCAAGAAGTCAGATCGGAAGA
+
FFFFFFFFFF::FFFFFFFFFFFFFFFFFFFFFFFFFFFFFFFFF
@FS10000125:23:BPA73012-1407:1:1101:10030:1280 1:N:0:2
GGGGATTAACTTCGTCGAGTACGCTCAACATCAGAGATCGGAAGA
+
FFFFFFFFFF::FFFFFFFFFFFFFFFFFFFFFFFFFFFFFFFFF
@FS10000125:23:BPA73012-1407:1:1101:10730:1280 1:N:0:2
GGGATTTAACTTCGTCGAGTACGCTCAACATGATAGATCGGAAGA
+
F,,::F,FFFFFFFFFFFFFFFFFFFFFFF,F,FFFFFFFFFFFF
@FS10000125:23:BPA73012-1407:1:1101:11620:1280 1:N:0:2
GGGTCGCAACTTCGTCGAGTACGCTCAAATAAAGAGATCGGAAGA
+
FFFFFFFFFF:,FFFFFFFFFFFFFFF:FFFFFFFFFFFFFFFFF
@FS10000125:23:BPA73012-1407:1:1101:11940:1280 1:N:0:2
GGGCTTCGTCGAGTACGCTCAATTTGTAAGATCGGAAGAGCACAC
+
FFF:FFFFFFF:F:FFF:FFF::FFFF,FFFFFFFFFFFF,F,F,
@FS10000125:23:BPA73012-1407:1:1101:12380:1280 1:N:0:2
GGGAATCAACTTCGTCGAGTACGCTCAAAATTCAAGATCGGAAGA
+
FFFFFFFFFF::FFFFFFFFFFFFFFFFFFFFFFFFF,FFFFFFF
@FS10000125:23:BPA73012-1407:1:1101:12660:1280 1:N:0:2
GGGGCTTAACTTCGTCGAGTACGCTCAATCGGCAAGATCGGAAGA
+
FFFFFFFFFF,,FFFFFFFFFFFFFFF,FFFFFFFFFFFFFFFFF
@FS10000125:23:BPA73012-1407:1:1101:13180:1280 1:N:0:2
GGGGAAGAACTTCGTCGAGTACGCTCAACTGGGGAGATCGGAAGA
+
FFFFFFFFFF::FFFFFFFFFFFFFFFFFFFFFFFFFFFFFFFFF
@FS10000125:23:BPA73012-1407:1:1101:13640:1280 1:N:0:2
GGGGAATAACATCGTCGAGTACGCTCAATGGTGGAGATCGGAAGA
+
FFFFFFFFFFF:FFFFFFFFFFFFFFF,FFFFFFFFFFFFFFFFF
@FS10000125:23:BPA73012-1407:1:1101:14060:1280 1:N:0:2
GGGGTACAACTTCGTCGAGTACGCTCAACGTTCCAGATCGGAAGA
+
FFFFFFFFFF::FFFFFFFFFFFFFFFFFFFFFFFFFFFFFFFFF
@FS10000125:23:BPA73012-1407:1:1101:14200:1280 1:N:0:2
GGGTAGCAACTTCGTCGAGTACGCTCAAAAAGATAGATCGGAAGA
+
F:,:FFFFFF::FFFFFFFFFFFFFFF:FFFFFFFFFFFFFFFFF
@FS10000125:23:BPA73012-1407:1:1101:14350:1280 1:N:0:2
GGGGGAAAACTTCGTCGAGTACGCTCAAGTATACAGATCGGAAGA
+
F:,FFFFFFF,:FFFFFFFFFFFFFFFFFFFFFFFFFFFFFFFFF
@FS10000125:23:BPA73012-1407:1:1101:14410:1280 1:N:0:2
GGGAGAACTTCGTCGAGTACAGAAATCAGATCGGAAGAGCACACG
+
FFFFFFFFF:FF,FFFF:FFFFFFF:FFFFFFFFFFFFFF:,F,F
@FS10000125:23:BPA73012-1407:1:1101:14780:1280 1:N:0:2
GGGCGACAACTTCGTCGAGTACGCTCAAACATAAAGATCGGAAGA
+
FFFFFFFFFF,:FFFFFFFFFFFFFFFFFFFFFFFFFFFFFFFFF
@FS10000125:23:BPA73012-1407:1:1101:15060:1280 1:N:0:2
GGGGCATAACTTCGTCGAGTACGCTCAAGAATGGGGATCGGAAGA
+
F,,FFF:,FF:,F:FFFFFFFF:FFFF,FFFFFF:FF,FF,F::F
@FS10000125:23:BPA73012-1407:1:1101:15120:1280 1:N:0:2
GGGCGAAAACTTCGTCGAGTACGCTCAAAATGGTAGATCGGAAGA
+
FF:F:FFFFF:FFFFFFFFFFFFFFFFFFFFFFFFFFFFFFFFFF
@FS10000125:23:BPA73012-1407:1:1101:15190:1280 1:N:0:2
GATTCTTCGTCGAGTACGCTCAAGGCTGCAGATCGGAAGAGCACT
+
:,:,FFFF,FFFFFF:FF,:FF:FFFFFFFFFFFFFFFF:F,F,:
@FS10000125:23:BPA73012-1407:1:1101:15370:1280 1:N:0:2
GGGCTATAACTTCGTCGAGTACGCTCAAACGCGTAGATCGGAAGA
+
FFFFFFF,FF,,FFFFF,FFFF,FFFF,FFFF:FFFF:FF,F:FF
@FS10000125:23:BPA73012-1407:1:1101:15380:1280 1:N:0:2
GGGGGTTAACTTCGTCGAGTACGCTCAAGCGAAAAGATCGGAAGA
+
FFFF:FFFFF::FFFFFFFFFFFFFFFFFFFFFFFFFFFFFFFFF
@FS10000125:23:BPA73012-1407:1:1101:15540:1280 1:N:0:2
GGGGCTAAACTTCGTCGAGTACGCTCAAATGTAAAGATCGGAAGA
+
FFFF,,:FF,FFFFFFFFFFFFFFFFFF,:,:,,FFFFFFFFFFF
@FS10000125:23:BPA73012-1407:1:1101:1080:1290 1:N:0:2
GGGCTACAACTTCGTCGAGTACGCTCAAACATGGAGATCGGAAGA
+
FFFFFFFFFF,,FFFFFFFFFFFFFFFFFFFFFFFFFFFFFFFFF
@FS10000125:23:BPA73012-1407:1:1101:1240:1290 1:N:0:2
GGGCCATATCTTCGTCGAGTACGCTCAATGATGAAGATCGGAAGA
+
FFFFFFFFFF::FFFFFFFFFFFFFFF:FFFFFFFFFFFFFFFFF
@FS10000125:23:BPA73012-1407:1:1101:1530:1290 1:N:0:2
GGGTGGCAACTTCGTCGAGTACGCTCAAAGTATGAGATCGGAAGA
+
FFFFFFFFFFF:FFFFFFFFFFFFFFFFFFFFFFFFFFFFF:FFF
@FS10000125:23:BPA73012-1407:1:1101:1720:1290 1:N:0:2
GGGGGCCAACTTCGTCGAGTACGCTCAATAGTAAAGATCGGAAGA
+
FFFFFFFFFF:,FFFFFFFFFFFFFFF,FFFFFFFFFFFFFFFFF
@FS10000125:23:BPA73012-1407:1:1101:2090:1290 1:N:0:2
GGGCTTAAACTTCGTCGAGTACGCTCAAGGATTCAGATCGGAAGA
+
FFFFFFFFFFF,FFFFFFFFFFFFFFFFFFFFFFFFFFFFFFFFF
@FS10000125:23:BPA73012-1407:1:1101:2120:1290 1:N:0:2
GGGTGTTAACTTCGTCGAGTACGCTCAAGCTTTCAGATCGGAAGA
+
FFFFFFFFFF:,FFFFFFFFFFFFFFFFFFFFFFFFFFFFFFFFF
@FS10000125:23:BPA73012-1407:1:1101:2690:1290 1:N:0:2
GGGGCCTAACTTCGTCGAGTACGCTCAAATAGAGAGATCGGAAGA
+
F::F:,FFFFFFFFFFFFFFFFFFFFF:FF:F,:FFFFFFFFFFF
@FS10000125:23:BPA73012-1407:1:1101:3180:1290 1:N:0:2
GGGAGGCGAACTTCGTCGAGTACGCTCAAACTTAGAGATCGGAAG
+
FFF,FFFFFF:,,FF:FFFFFFFFF,FFFFFFFFFFFFFFFFFFF
@FS10000125:23:BPA73012-1407:1:1101:3760:1290 1:N:0:2
GGGCTATAACTTCGTCGAGTACGCTCAATGTTGAAGATCGGAAGA
+
FFFFFFFFFF,,FFFFFFFFFFFFFFF,FFFFFFFFFFFFFFFFF
@FS10000125:23:BPA73012-1407:1:1101:4030:1290 1:N:0:2
GGGTCTAAACTTCGTCGAGTACGCTCAATGCCTCAGATCGGAAGA
+
F::FFFFFFF:,FFFFFFFFFFFFFFF:FFFFFFFFFFFFFFFFF
@FS10000125:23:BPA73012-1407:1:1101:4040:1290 1:N:0:2
GGGGCAGAACTTCGTCGAGTACGCTCAAATTAGAAGATCGGAAGA
+
FFFFFFFFFF,,FFF:FFFFFFFFFFF:FFFFFFFFFFFFFFFFF
@FS10000125:23:BPA73012-1407:1:1101:4050:1290 1:N:0:2
GGGTAAAAACTTCGTCGAGTACGCTCAAAAATGGAGATCGGAAGA
+
FFFFFFFFFF::FFFFFFFFFFFFFFF:FFFFFFFFFFFFFFFFF
@FS10000125:23:BPA73012-1407:1:1101:4500:1290 1:N:0:2
GGGGACCAACTTCGTCGAGTACGCTCAAGACATTAGATCGGAAGA
+
FF:FFFFFFFF:FFFFFFFFFFFFFFFFFFFFFFFFF:FFFFFFF
@FS10000125:23:BPA73012-1407:1:1101:4610:1290 1:N:0:2
GGGAGTAAACTTCGTCGAGTACGCTCAAAAAGCCAGATCGGAAGA
+
FFF:FFFFFF:,FFFFFFFFFFFFFFF:FFFFFFFFFFFFFFFFF
@FS10000125:23:BPA73012-1407:1:1101:5250:1290 1:N:0:2
GGGTCATAACTTCGTCGAGTACGCTCAAAACGAAAGATCGGAAGA
+
FFFFFFFFFF:::FF:FFFFFFFFFFF,FFFFFFFFFFFFFF:FF
@FS10000125:23:BPA73012-1407:1:1101:5310:1290 1:N:0:2
GGGGTTGAACTTCGTCGAGTACGCTCAAGGGGGAAGATCGGAAGA
+
FF:FFFFFFF:,FFFFFFFFFFFFFFFFFFFFFFFFFFFFFFFFF
@FS10000125:23:BPA73012-1407:1:1101:5560:1290 1:N:0:2
GGGAACTTCGTCGAGTACGCTCAATAAAGTAGATCGGAAGAGCAC
+
FFF:FFFFFF,FF:F:F,FFFF:F:F,:FFFFFFFFFFFF,F,F,
@FS10000125:23:BPA73012-1407:1:1101:6630:1290 1:N:0:2
GGGGCTGAACTTCGTCGAGTACGCTCAAGAGATCAGATCGGAAGA
+
F::FFFFFFF:,FFFFFFFFFFFFFFFFFFFFFFFFFFFFFF:FF
@FS10000125:23:BPA73012-1407:1:1101:7060:1290 1:N:0:2
GGGGACCATCTTCGTCGAGTACGCTCAAGATGGAAGATCGGAAGA
+
FFFFFFFFFF:,:FFFFFFFFFFFFFFFFFFFFFFFF:FFFF:FF
@FS10000125:23:BPA73012-1407:1:1101:7630:1290 1:N:0:2
GGGGGGTAACTTCGTCGAGTACGCTCAAGATTTAAGATCGGAAGA
+
F,,F,FFFF:FF,:F,:F:F:,:FF,,F:FFFF,F:F,:,FFFFF
@FS10000125:23:BPA73012-1407:1:1101:8090:1290 1:N:0:2
GGGAATGAACTTCGTCGAGTACGCTCAAATCAATAGATCGGAAGA
+
F::FFFFFFFFFFFFFFFFFFFFFFF,FFFFFFFFFF,FFFFFFF
@FS10000125:23:BPA73012-1407:1:1101:8220:1290 1:N:0:2
GGGCGTTAACTTCGTCGAGTACGCTCAAGTCATTAGATCGGAAGA
+
FFFFFFFFFF::FFFFFFFFFFFFFFFFFFFFFFFFFFFFFFFFF
@FS10000125:23:BPA73012-1407:1:1101:8590:1290 1:N:0:2
GGGGTATAACTTCGTCGAGTACGCTCAAGAGGACAGATCGGAAGA
+
F:,FFFFFFF::FFFFFFFFFFFFFFFFFFFFFFFFFFFFFFFFF
@FS10000125:23:BPA73012-1407:1:1101:8630:1290 1:N:0:2
GGGGGCAAACTTCGTCGAGTACGCTCAACCGTAAAGATCGGAAGA
+
FFFFFFFFFF:FFFFFF:FFFF,FFFFFFFFFFFFFF:FFFFFFF
@FS10000125:23:BPA73012-1407:1:1101:8710:1290 1:N:0:2
GGGGGCGAACTTCGTCGAGTACGCTCAATAAAAGAGATCGGAAGA
+
F::FFFFFFF::FFFFFFFFFFFFFFF:FFFFFFFFFFFFFFFFF
@FS10000125:23:BPA73012-1407:1:1101:8870:1290 1:N:0:2
GGGGAACTTCGTCGAGTACGCTCAAGCCGCTAGATCGGAAGAGCA
+
FFFFFFFFFFF,FFFFFF,,FFFFFFF:FFFFFFF,FFFFFFF,,
@FS10000125:23:BPA73012-1407:1:1101:9180:1290 1:N:0:2
GGGCTTGAACTTCGTCGAGTACGCTCAATATTATAGATCGGAAGA
+
FFF:FFFFFF,,FFFFFFFFFFFFFFF,FFFFFFFFFFFFFFFFF
@FS10000125:23:BPA73012-1407:1:1101:9860:1290 1:N:0:2
GGGTGTGAACTTCGTCGAGTACGCTCAACTGTAAAGATCGGAAGA
+
FFF:,:FFFF:FFFFFFFFFFFFFFFFFFFFFFFFFFFFFFFFFF
@FS10000125:23:BPA73012-1407:1:1101:10290:1290 1:N:0:2
GGGCGGCGACTTTCGTCGAGTACGCTCAAATAGGTAGATCGGAAG
+
FFF:FFFFFF:,:FF,FFFFFFFFF,FFFFFFFFFFFFFFFFFFF
@FS10000125:23:BPA73012-1407:1:1101:11000:1290 1:N:0:2
GGGCGTCAACTTCGTCGAGTACGCTCAATTAACAAGATCGGAAGA
+
FFF:FFFFFF:,FFFFFFFFFFFFFFF:FFFFFFFFFFFFFFFFF
@FS10000125:23:BPA73012-1407:1:1101:11770:1290 1:N:0:2
GGGCAGGAACTTCGTGGAGTACGCTCAATTATAGAGATCGGAAGA
+
FFF:FFFFFF,,FFFFFFFFFFFFFFF,FFFFFFFFFFFFFFFFF
@FS10000125:23:BPA73012-1407:1:1101:11800:1290 1:N:0:2
GGGGGTCAACTTCGTCGAGTACGCTCAACTTCATCAGATCGGAAG
+
FF,FFFFFFF:FFFFFFFFFFFFFFFFFFFFFFFFFFFFFFFFFF
@FS10000125:23:BPA73012-1407:1:1101:11880:1290 1:N:0:2
GGGTGGAAACTTCGTCGAGTACGCTCAATAATATAGATCGGAAGA
+
FF,:FFFFFF:,FFFFFFFFFFFFFFF,FFFFFFFFFFFFFFFFF
@FS10000125:23:BPA73012-1407:1:1101:12160:1290 1:N:0:2
GGGGCATAACTTCGTCGAGTACGCTCAATATATTAGATCGGAAGA
+
F:,FFFFFFF::FFFFFFFFFFFFFFF:FFFF:FFFFFFFFFFFF
@FS10000125:23:BPA73012-1407:1:1101:12380:1290 1:N:0:2
GGGGGGAAACTTCGTCGAGTACGCTCAAGAAAAGAGATCGGAAGA
+
FFFFFFFFFF,,FFFFFFFFFFFFFFFFFFFFFFFFFFFFFFFFF
@FS10000125:23:BPA73012-1407:1:1101:12540:1290 1:N:0:2
GGGGTAGAACCTCGTCGAGTACGCTCAACCCATTAGATCGGAAGA
+
FFFFFFFFFF:F:FFFFFFFFFFFFFF:FFFFFFFFFFFFFFFFF
@FS10000125:23:BPA73012-1407:1:1101:13460:1290 1:N:0:2
GGGGTCTAACTTCGTCGAGTACGCTCAAAATCCTAGATCGGAAGA
+
FFFF,F:FFFF:FFFFFFFFFFFFFFFFFFFFFFFFFFFFFFFFF
@FS10000125:23:BPA73012-1407:1:1101:13640:1290 1:N:0:2
GGGGGACAACTTCGTCGAGTACGCTCAAACAGGAAGATCGGAAGA
+
FFFFFFFFFF,,FFFFFFFFFFFFFFF,FFFFFFFFFFFFFFFFF
@FS10000125:23:BPA73012-1407:1:1101:14730:1290 1:N:0:2
GGGGTGCAACTTCGTCGAGTACGCTCAACAGCAGAGATCGGAAGA
+
FFFFFFFFFF::FFFFFFFFFFFFFFFFFFFFFFFFF:FFFFFFF
@FS10000125:23:BPA73012-1407:1:1101:15090:1290 1:N:0:2
GGGCAGTAACTTCGTCGAGTACGCTCAACTCTATAGATCGGAAGA
+
FFFFFFFFFF:F:FF:FFFFFFFFFFF:FFFFFFFFFFFFFFFFF
@FS10000125:23:BPA73012-1407:1:1101:15210:1290 1:N:0:2
GGGACTTAACTTTCGTCGAGTACGCTCAAGCACGGAGATCGGAAG
+
FFFFF,,,FFFF:FF:FFFFFFFFF,FFFFFFF,FFFFFFFFFFF
@FS10000125:23:BPA73012-1407:1:1101:15300:1290 1:N:0:2
GGGGATGAACTTCGTCGAGTACGCTCAACGGGAGAGATCGGAAGA
+
FFFFFFFFFFFFFFFFFFFFFFFFFFFFFFFFFFFFFFFFFFFFF
@FS10000125:23:BPA73012-1407:1:1101:1230:1300 1:N:0:2
GGGAGGCAACTTCGTCGAGTACGCTCAAGATTAGAGATCGGAAGA
+
FFFFFFFFFF:,FFFFFFFFFFFFFFFFFFFFFFFFFFFFF:FFF
@FS10000125:23:BPA73012-1407:1:1101:1280:1300 1:N:0:2
GGGGCGCATCTTCGTCGAGTACGCTCAATACCTGAGATCGGAAGA
+
FF,FFFFFFFF:FFFFFFFFFFFFFFFFFFFFFFFFFFFFFFFFF
@FS10000125:23:BPA73012-1407:1:1101:1470:1300 1:N:0:2
GGGGAGAAACTTCGTCGAGTACGCTCAAACGATAAGATCGGAAGA
+
FFFFF:FFFFFFFFFFFFFFFFFFFFFFFF,FFFFFF,FFF:FFF
@FS10000125:23:BPA73012-1407:1:1101:2070:1300 1:N:0:2
GGGGATTAACTTCGTCGAGTACGCTCAAAAGAGGAGATCGGAAGA
+
FFFFFFFFFFF,FFFFFFFFFFFFFFF,FFFFFFFFFFFFFFFFF
@FS10000125:23:BPA73012-1407:1:1101:2340:1300 1:N:0:2
GGGGCGAAACTTCGTCGAGTACGCTCAAAACCGTAGATCGGAAGA
+
FFFFFFFFFF:,FFFFFFFFFFFFFFF:FFFFFFFFFFFFFFFFF
@FS10000125:23:BPA73012-1407:1:1101:2600:1300 1:N:0:2
GGGACTAAACTTCGTCGAGTACGCTCAAGCAACGAGATCGGAAGA
+
FF,:FFFFFFF:FFFFFFFFFFFFFFFFFFFFFFFFFFFFFFFFF
@FS10000125:23:BPA73012-1407:1:1101:3000:1300 1:N:0:2
GGGGACGAACTTCGTCGAGTACGCTCAAAACACCAGATCGGAAGA
+
FFFFFFFFFF,:FFFFFFFFFFFFFFF:FFFFFFFFFFFFFFFFF
@FS10000125:23:BPA73012-1407:1:1101:3200:1300 1:N:0:2
GGGGGCCCTTTTTTTTTTTTTTTTTTTTTTTTTTTTTATTTTTTT
+
FFFF,,F,:FFFF:FF,,:FFFFF,:F,FFFFFF:::,FFF,,F:
@FS10000125:23:BPA73012-1407:1:1101:3510:1300 1:N:0:2
GGTGTGAAACTTCGTCGAGTACGCTCAAATACATAGATCGGAAGA
+
,,,FFFFFFF::FFFFFFFFFFFFFFF:FFFFFFFFFFFFF,FF:
@FS10000125:23:BPA73012-1407:1:1101:4120:1300 1:N:0:2
GGGCAGTAACTTCGTCGAGTACGCTCAAAGAGGAAGATCGGAAGA
+
FFF:FFFFFF:,FFFFFFFFFFFFFFF:FFFFFFFFFFFFFFFFF
@FS10000125:23:BPA73012-1407:1:1101:4780:1300 1:N:0:2
GGGGTCGAACTTCGTCGAGTACGCTCAACTGATTAGATCGGAAGA
+
FFFFFFFFFF:FFFFFFFFFFFFFFFFFFFFFFFFFFFFFFF:FF
@FS10000125:23:BPA73012-1407:1:1101:5220:1300 1:N:0:2
GTCGCACACTTCGTCGAGTACGCTCAAGATATAAGATCGGATCTC
+
FFFF,,FFF::F:,F:,:,FF:FFFFFF:FF::F:::F:F,,,,:
@FS10000125:23:BPA73012-1407:1:1101:5310:1300 1:N:0:2
GGGAGTTAACTTCGTCGAGTACGCTCAATTTACTAGATCGGAAGA
+
F,,F,:F:F:FFFFFFFFFFFFFFFFFF,,,,,FFFFFFFFF:FF
@FS10000125:23:BPA73012-1407:1:1101:5370:1300 1:N:0:2
GGGCGTTAACTTCGTCGAGTACGCTCAAAAGTGGAGATCGGAAGA
+
F:,:FF:FFF::FFFFFFFFFFFFFFF:FFFFFFFFFFFFFFFFF
@FS10000125:23:BPA73012-1407:1:1101:5480:1300 1:N:0:2
GGGGCGGAACTTCGTCGAGTACGCTCAAGAGGTTAGATCGGAAGA
+
FFFFFFFFFFF:FFFFFFFFFFFFFFFFFFFFFFFFF:FFFFFFF
@FS10000125:23:BPA73012-1407:1:1101:5840:1300 1:N:0:2
GGGGTGTATCTTCGTCGAGTACGCTCAAAACGACAGATCGGAAGA
+
FFFFFFFFFF:,FFFFFFFFFFFFFFFFFFFFFFFFFFFFFFFFF
@FS10000125:23:BPA73012-1407:1:1101:6080:1300 1:N:0:2
GGGCACCAACTTCGTCGAGTACGCTCAAACGGGTAGATCGGAAGA
+
F:::FFFFFF:,FFFFFFFFFFFFFFF:FFFFFFFFFFFFFF:FF
@FS10000125:23:BPA73012-1407:1:1101:6190:1300 1:N:0:2
GGGAGGCAACTTCGTCGAGTACGCTCAAGACTGTAGATCGGAAGA
+
FFFFFFFFFF,,FFFFFFFFFFFFFFFFFFFFFFFFFFFFFFFFF
@FS10000125:23:BPA73012-1407:1:1101:6770:1300 1:N:0:2
GGGCAAAAACTTCGTCGAGTACGCTCAACTAGATAGATCGGAAGA
+
FFFFFFFFFF:FFFFFFFFFFFFFFFFFFFFFFFFFFFFFFFFFF
@FS10000125:23:BPA73012-1407:1:1101:6870:1300 1:N:0:2
GGGCCAACTTCGTCGAGTACGCTCAAAAGCAGAGATCGGAAGAGC
+
F,,:FFFFFF:F,FFFF:FFFF,FFFF:FFFFFFF:,FFFFFFF:
@FS10000125:23:BPA73012-1407:1:1101:7200:1300 1:N:0:2
GGGAGGCAACCTCGTCGAGTACGCTCAAAAACGAAGATCGGAAGA
+
FFFFFFFFFFF,FFFFFFFFFFFFFFF:FFFFFFFFFFFFFFFFF
@FS10000125:23:BPA73012-1407:1:1101:7720:1300 1:N:0:2
GGGCGTAAACTTCGTCGAGTACGCTCAAGTGGAGAGATCGGAAGA
+
FFF:FFFFFF::FFFFFFFFFFFFFFFFFFFFFFFFFFFFFFFFF
@FS10000125:23:BPA73012-1407:1:1101:8050:1300 1:N:0:2
GGGAGCAAACTTCGTCGAGTACGCTCAAACCTATAGATCGGAAGA
+
FFF:FFFFFFFFFFFFFFFFFFFFFFFFFFFFFFFFF:FFFFFFF
@FS10000125:23:BPA73012-1407:1:1101:8080:1300 1:N:0:2
GCACATAAACTTCGTCGAGTACGCTCAAAGGGTCAGATCGGAAGA
+
,::,FFFFFFF:FFFFFFFFFFFFFFF:FF:FFFFFFFFFFF:FF
@FS10000125:23:BPA73012-1407:1:1101:8100:1300 1:N:0:2
GGGATACAACTTCGTCGAGTACGCTCAATGTATAAGATCGGAAGA
+
FFFFFFFFFF:,FFFFFFFFFFFFFFF,FFFFFFFFFFFFFFFFF
@FS10000125:23:BPA73012-1407:1:1101:8140:1300 1:N:0:2
GGGCAAAAACTTCGTCGAGTACGCTCAATTGGTGAGATCGGAAGA
+
FFF:FFFFFF:,FFFFFFFFFFFFFFF:FFFFFFFFFFFFFFFFF
@FS10000125:23:BPA73012-1407:1:1101:8310:1300 1:N:0:2
GGGCTCCAACTTCGTCGAGTACGCTCAACCAACGAGATCGGAAGA
+
F,,:FFFFFF::FFFFFFFFFFFFFFFFFFFFFFFFF,FFFFFFF
@FS10000125:23:BPA73012-1407:1:1101:8860:1300 1:N:0:2
GGGTCGGAACTTCGTCGAGTAGCTCAACCTCCGAGATCGGAAGAG
+
FFFFFFFFFFFFFFFFFFFFFFFFFFF:FFFFFFFF,:FF,FFFF
@FS10000125:23:BPA73012-1407:1:1101:9090:1300 1:N:0:2
GGGCTGAAACTTCGTCGAGTACGCTCAATAGGGGAGATCGGAAGA
+
F::F,FFFFF,,FFFFFFFFFFFFFFF,FFFFFFFFFFFFFFFFF
@FS10000125:23:BPA73012-1407:1:1101:9240:1300 1:N:0:2
GGGAGAAAACTTCGTCGAGTACGCTCAACAGAATAGATCGGAAGA
+
FFFFFFFFFF:FFFFFFFFFFFFFFFFFFFFFFFFFFFFFFFFFF
@FS10000125:23:BPA73012-1407:1:1101:9290:1300 1:N:0:2
GGGTAGGAACTTCGTCGAGTACGCTCAAAGTCCTAGATCGGAAGA
+
FFFFFFFFFF,,FFFFFFFFFFFFFFF:FFFFFFFFFFFFFFFFF
@FS10000125:23:BPA73012-1407:1:1101:9700:1300 1:N:0:2
GGGTCCTAACTTCGTCGAGTACGCTCAATATTGAAGATCGGAAGA
+
FFFFFFFFFF:,FFFFFFFFFFFFFFF,FFFFFFFFFFFFFFFFF
@FS10000125:23:BPA73012-1407:1:1101:9850:1300 1:N:0:2
GGGGGTGAACTTCGTCGAGTACGCTCAAAAAATAAGATCGGAAGA
+
F:,F:FFFFF,:FFFFFFFFFFFFFFF:FFFFFFFFFFFFFFFFF
@FS10000125:23:BPA73012-1407:1:1101:9870:1300 1:N:0:2
GGGTGTGAACTTCGTCGAGTACGCTCAACTGTAAAGATCGGAAGA
+
F,::FFFFFF:FFFFFFFFFFFFFFFFFFFFFFFFFFFFFFFFFF
@FS10000125:23:BPA73012-1407:1:1101:10140:1300 1:N:0:2
GGGAACCAACCTCGTCGAGTACGCTCAACCAAAAAGATCGGAAGA
+
FFF:FFFFFF::FFFFFFFFFFFFFFFFFFFFFFFFFFFFFFFFF
@FS10000125:23:BPA73012-1407:1:1101:10340:1300 1:N:0:2
GGGTGGAAACTTCGTCGAGTACGCTCAAGGCGAGAGATCGGAAGA
+
FFFFFFFFFF,,FFFFFFFFFFFFFFFFFFFFFFFFFFFFFFFFF
@FS10000125:23:BPA73012-1407:1:1101:10680:1300 1:N:0:2
GGGGTAAAACTTCGTCGAGTACGCTCAACGTGTGAGATCGGAAGA
+
FFFFFFFFFF:,FFFFFFFFFFFFFFFFFFFFFFFFFFFFFFFFF
@FS10000125:23:BPA73012-1407:1:1101:11140:1300 1:N:0:2
GGGGGACAACTTCGTCGAGTACGCTCAATAAGTTAGATCGGAAGA
+
FFFFFFFFFF,,FFFFFFFFFFFFFFF,FFFFFFFFFFFFFF:FF
@FS10000125:23:BPA73012-1407:1:1101:11340:1300 1:N:0:2
GGGGTCTAACTTCGTCGAGTACGCTCAACTAGATAGATCGGAAGA
+
FFFFFFFFFF:F:FFFFFFFFFFFFFF:FFFFFFFFFFFFFF:FF
@FS10000125:23:BPA73012-1407:1:1101:12400:1300 1:N:0:2
GGGGCGCAACTTCGTCGAGTACGCTCAACTCCCGAGATCGGAAGA
+
F,,FFFFFFF::FFFFFFFFFFFFFFFFFFFFFFFFFFFFFFFFF
@FS10000125:23:BPA73012-1407:1:1101:13520:1300 1:N:0:2
GGGCACGAACTTCGTCGAGTACGCTCAAACTATGAGATCGGAAGA
+
FF::FFFFFF::FFFFFFFFFFFFFFFFFFFFFFFFFFFFFFFFF
@FS10000125:23:BPA73012-1407:1:1101:14060:1300 1:N:0:2
GGGTCACAACTTCGTCGAGTACGCTCAATAATTCAGATCGGAAGA
+
FFFFFFFFFF,:FFFFFFFFFFFFFFF,FFFFFFFFFFFFFFFFF
@FS10000125:23:BPA73012-1407:1:1101:14140:1300 1:N:0:2
GGGGTTAACTTCGTCGAGTACGCTCAAAAATATAGATCGGAAGAG
+
FFFFFFFFF:,FF:FFFF:FFFFFFF:,FFFFFFFF:FFF:FFFF
@FS10000125:23:BPA73012-1407:1:1101:14190:1300 1:N:0:2
GGGACTTAACTTCGTCGAGTACGCTCAAGAATTAAGATCGGAAGA
+
FFFFFFFFFF,:FFFFFFFFFFFFFFFFFFFFFFFFFFFFFFFFF
@FS10000125:23:BPA73012-1407:1:1101:14500:1300 1:N:0:2
GGGGCCTAACTTCGTCGAGTACGCTCAACCATTCAGATCGGAAGA
+
FFFFFFFFFF::FFFFFFFFFFFFFFFFFFFFFFFFFFFFFFFFF
@FS10000125:23:BPA73012-1407:1:1101:14800:1300 1:N:0:2
GGGGTATAACTTCGTCGAGTACGCTCAAAACAAAAGATCGGAAGA
+
F,,FF::FFFFF:FF:FF:FF,:FFF:FFFF:FF,:F,FF:FF::
@FS10000125:23:BPA73012-1407:1:1101:14860:1300 1:N:0:2
GGGATTGAACTTCGTCGAGTACGCTCAAAAAAATAGATCGGAAGA
+
FF:FFFFFFF::FFFFFFFFF:FFFFF:FF,FFFFFF,FFFFFFF
@FS10000125:23:BPA73012-1407:1:1101:14990:1300 1:N:0:2
GATGGCGAACTTCGTCGAGTACGCTCAAAGTTGGAGATCGGAAGA
+
,,:,,F,F:FFFF:FFF::FFF,FFFF::FFFFFF:FFFF,,,,,
@FS10000125:23:BPA73012-1407:1:1101:15580:1300 1:N:0:2
GGGATTGAACTTCGTCGAGTACGCTCAAGCCGTAAGATCGGAAGA
+
FFFFFFFFFF,,FFFFFFFFFFFFFFFFFFFFFFFFFFFFFFFFF
@FS10000125:23:BPA73012-1407:1:1101:16280:1300 1:N:0:2
GGGTATCAACTTCGTCGAGTACGCTCAATGTGCTAGATCGGAAGA
+
FF:FFFFFFF,:FFFFFFFFFFFFFFFFFFFFFFFFFFFFFFFFF
@FS10000125:23:BPA73012-1407:1:1101:16300:1300 1:N:0:2
GGGGTCTAACTTCGTCGAGTACGCTCAAAGTAGTAGATCGGAAGA
+
FFFFFFFFFF,,FFFFFFFFFFFFFFF:FFFFFFFFFFFFFF:FF
@FS10000125:23:BPA73012-1407:1:1101:16420:1300 1:N:0:2
GGGCATCAACTTCGTCGATGTACGCTCAAAACTCCAGATCGGAAG
+
FFF,FFFFFF::FFFFFF:,FFFFF,:FFFFFFFFFFFFFFFFFF
@FS10000125:23:BPA73012-1407:1:1101:1140:1310 1:N:0:2
GGGTAGCAACTTCGTCGAGTACGCTCAACATCAAAGATCGGAGAG
+
FFFFFFFFFFFFFFFFFFFFFFFFFFFFFFFFFFFFFFFFFFFFF
@FS10000125:23:BPA73012-1407:1:1101:1740:1310 1:N:0:2
GGGGTGAACTTCGTCGAGTACGCTCAAGGGGTCAGATCGGAAGAG
+
FFFFFFFFFF,FF:FFFF:FFFFFFFFFFFFFFFFF,FFF:FFFF
@FS10000125:23:BPA73012-1407:1:1101:2490:1310 1:N:0:2
GGGAGTCAACTTCGTCGAGTACGCTCAAAGAATTAGATCGGAAGA
+
FFF:FFFFFF:,FFFFFFFFFFFFFFF:FFFFFFFFFFFFFFFFF
@FS10000125:23:BPA73012-1407:1:1101:2510:1310 1:N:0:2
GGGCCTAAACTTCGTCGAGTACGCTCAAGCCGAGAGATCGGAAGA
+
FFFFFFFFFF:,FFFFFFFFFFFFFFFFFFFFFFFFFFFFFFFFF
@FS10000125:23:BPA73012-1407:1:1101:2800:1310 1:N:0:2
GGGGGCCATCTTCGTCGAGTACGCTCAATACCTTAGATCGGAAGA
+
F,,FFFFFFF:::FFFFFFFFFFFFFF:FFFFFFFFFFFFFFFFF
@FS10000125:23:BPA73012-1407:1:1101:2880:1310 1:N:0:2
GGGCATTAACTTCGTCGAGTACGCTCAAGATAAGAGATCGGAAGA
+
F,,,FFFFFFF::FFFFFFFFFFFFFFFFFFFFFFFFFFFFFFFF
@FS10000125:23:BPA73012-1407:1:1101:2950:1310 1:N:0:2
GATGGAAACTTCGTCGAGTACGCTCAACGCTAAAGATCGGAAGAG
+
:,,F,FFFF:FFF,FFFF,FFFFFFFF,FFFFFFFF,FFF,FFF:
@FS10000125:23:BPA73012-1407:1:1101:3170:1310 1:N:0:2
GGGATTGAACTTCGTCGAGTACGCTCAAATAGCAAGATCGGAAGA
+
FFF:FFFFFF:,FFFFFFFFFFFFFFF:FFFFFFFFFFFFFFFFF
@FS10000125:23:BPA73012-1407:1:1101:3730:1310 1:N:0:2
GGGCCACAACTTCGTCGAGTACGCTCAATTAAAAAGATCGGAAGA
+
F:,,FFFFFF::FFFFFFFFFFFFFFF:FFFFFFFFFFFFFFFFF
@FS10000125:23:BPA73012-1407:1:1101:3880:1310 1:N:0:2
GGGGTGAAACTTCGTCGAGTACGCTCAAATGAGAAGATCGGAAGA
+
FFFFFFFFFF::FFFFFFFFFFFFFFF:FFFFFFFFFFFFFFFFF
@FS10000125:23:BPA73012-1407:1:1101:4610:1310 1:N:0:2
GGGTTAGAACTTCGTCGAGTACGCTCAAACGATGAGATCGGAAGA
+
FFF:FFFFFF:,FFFFFFFFFFFFFFFFFFFFFFFFFFFFFFFFF
@FS10000125:23:BPA73012-1407:1:1101:5650:1310 1:N:0:2
GGGATATAACTTCGTCGAGTACGCTCAACTAAATAGATCGGAAGA
+
F:,:F,FFFFFFFFFFFFFFFFFFFFFFFFFFFFFFFFFFFFFFF
@FS10000125:23:BPA73012-1407:1:1101:5680:1310 1:N:0:2
GGGGGCCAACTTCGTCGAGTACGCTCAAGACCCAAGATCGGAAGA
+
FFFFFFFFFF::FFFFFFFFFFFFFFFFFFFFFFFFFFFFFFFFF
@FS10000125:23:BPA73012-1407:1:1101:5900:1310 1:N:0:2
GGGGATCAACTTCGTCGAGTACGCTCAAGACCTGAGATCGGAAGA
+
FFFF,FFFFF:,FFFFFFFFFFFFFFFF,,F,:,FFFFFFFFFFF
@FS10000125:23:BPA73012-1407:1:1101:6280:1310 1:N:0:2
GGGCATTAACTTCGTCGAGTACGCTCAAATTATCAGATCGGAAGA
+
FFFFFFFFFFFFFF:FFFFFFFFFFFFFF,,F,,FFFFFFFFFFF
@FS10000125:23:BPA73012-1407:1:1101:6820:1310 1:N:0:2
GGGCGTAACTTCGTCGAGTACGCTCAAACCAAAAGATCGGAAGAG
+
FFFFFFFFFF,FF:FFFF:FFFFFFF:,FFFFFFFF,FFF:FFFF
@FS10000125:23:BPA73012-1407:1:1101:7120:1310 1:N:0:2
ACAGCAGAACTTCGTCGACTACGCTCAATGGGGTAGATCGCATGA
+
F,F::F,:FFF,,FF,:F,FFFF:FFFF,F,,,F,FFFF,:F,:F
@FS10000125:23:BPA73012-1407:1:1101:7160:1310 1:N:0:2
GGGGGATAACTTCGTCGAGTACGCTCAACCGGTAAGATCGGAAGA
+
FFFFFFFFFF::FFFFFFFFFFFFFFFFFFFFFFFFFFFFFFFFF
@FS10000125:23:BPA73012-1407:1:1101:8350:1310 1:N:0:2
GGGGGGCAACTTCGTCGAGTACGCTCAAAAAGATAGATCGGAAGA
+
FFFFFFFFFF::FFFFFFFFFFFFFFF:FFFFFFFFFFFFFFFFF
@FS10000125:23:BPA73012-1407:1:1101:8590:1310 1:N:0:2
GGGGACGAACTTCGTCGAGTACGCTCAAAAAATGAGATCGGAAGA
+
F:,FFFFFFF,:FFFFFFFFFFFFFFF:FFFFFFFFFFFFFFFFF
@FS10000125:23:BPA73012-1407:1:1101:8700:1310 1:N:0:2
GGGTGAGAACTTCGTCGAGTACGCTCAAACGGTAAGATCGGAAGA
+
FFFFFFFFFF:,FFFFFFFFFFFFFFFFFFFFFFFFFFFFFFFFF
@FS10000125:23:BPA73012-1407:1:1101:8770:1310 1:N:0:2
GGGGGTAAACTTCGTCGAGTACGCTCAAGCTGAAAGATCGGAAGA
+
FFFFFFFFFF,,FFFFFFFFFFFFFFFFFFFFFFFFFFFFFFFFF
@FS10000125:23:BPA73012-1407:1:1101:8920:1310 1:N:0:2
GGGGGATAACTTCGTCGAGTACGCTCAAACGTATAGATCGGAAGA
+
FFFFFFFFFF::FFFFFFFFFFFFFFF:FFFFFFFFFFFFFFFFF
@FS10000125:23:BPA73012-1407:1:1101:9310:1310 1:N:0:2
GGGGATTAACTTCGTCGAGTACGCTCAAGAATATAGATCGGAAGA
+
F::FFFFFFF:,FFFFFFFFFFFFFFFFFFFFFFFFFFFFFFFFF
@FS10000125:23:BPA73012-1407:1:1101:9660:1310 1:N:0:2
GGGCCTTAACTTCGTCGAGTACGCTCAAAGTAGTAGATCGGAAGA
+
FFF:FFFFFF::FFFFFFFFFFFFFFF:FFFFFFFFFFFFFFFFF
@FS10000125:23:BPA73012-1407:1:1101:9720:1310 1:N:0:2
GGGGGTCAAACTTCGTCGAGTACGCTCAAAAGTAGAGATCGGAAG
+
FF,FFFFFFFF::FF:FFFFFFFFF,FFFFFFFFFFFFFFFFFFF
@FS10000125:23:BPA73012-1407:1:1101:9920:1310 1:N:0:2
GGGTCAAAACTTCGTCGAGTACGCTCAACTCGCCAGATCGGAAGA
+
FF:FFFFFFFFF:FFFFFFFFFFFFFFFFFFFFFFFFFFFFFFFF
@FS10000125:23:BPA73012-1407:1:1101:10140:1310 1:N:0:2
GGGGCTAAACTTCGTCGAGTACGCTCAAAATAAGAGATCGGAAGA
+
FFFFFFFFFFF:FFFFFFFFFFFFFFFFFFFFFFFFF:FFFFFFF
@FS10000125:23:BPA73012-1407:1:1101:10300:1310 1:N:0:2
GGGTACTAACTTCGTCGAGTACGCTTCAATTTATAAGATCGGAAG
+
FFFFFFFFFF,:FFFFFFFFFFFFF:FFFFFFFFFFFFFFFFFFF
@FS10000125:23:BPA73012-1407:1:1101:10540:1310 1:N:0:2
GGGGAACAACTTCGTCGAGTACGCTCAAGTTTCCAGATCGGAAGA
+
FFF,FFFFFF::FFFFFFFFFFFFFFFF,::,F,FFFFFFFFFFF
@FS10000125:23:BPA73012-1407:1:1101:10880:1310 1:N:0:2
GGGTTATAACTTCGTCGAGTACGCTCAAGCGGATAGATCGGAAGA
+
FFFFFFFFFF::FFFFFFFFFFFFFFFFFFFFFFFFF,FFFF:FF
@FS10000125:23:BPA73012-1407:1:1101:11170:1310 1:N:0:2
GGGCTCAAACTTCGTCGAGTACGCTCAAGTACCGAGATCGGAAGA
+
F,,:FFFFFF,,FFFFFFFFFFFFFFFFFFFFFFFFFFFFFFFFF
@FS10000125:23:BPA73012-1407:1:1101:11760:1310 1:N:0:2
GGGGGTGAACTTCGTCGAGTACGCTCAAAGCACGAGATCGGAAGA
+
F,,F:FFFFF,,FFFFFFFFFFFFFFFFFFFFFFFFFFFFFFFFF
@FS10000125:23:BPA73012-1407:1:1101:12100:1310 1:N:0:2
GGGCAGAAACTTCGTCGAGTACGCTCAAACGTTTAGATCGGAAGA
+
FFF:FFFFFF:,FFFFFFFFFFFFFFF:FFFFFFFFFFFFFFFFF
@FS10000125:23:BPA73012-1407:1:1101:12130:1310 1:N:0:2
GGAGGGCAACTTCGTCGAGTACGCTCAATCGCTCAGATCGGAAGA
+
:,,F,:FFFF::FFFFFFFFFF:FFFFFFFFFFFFFFFFFFFFFF
@FS10000125:23:BPA73012-1407:1:1101:12600:1310 1:N:0:2
GGGGTCTAACTTCGTCGAGTACGCTCAATAGTGAAGATCGGAAGA
+
FF:FFFFFFF::FFFFFFFFFFFFFFF:FFFFFFFFFFFFFFFFF
@FS10000125:23:BPA73012-1407:1:1101:13470:1310 1:N:0:2
GGGTAATAACTTCGTCGAGTACGCTCAAGCGCAGAGATCGGAAGA
+
F:,FFFFFFF,:FFFFFFFFFFFFFFFFFFFFFFFFFFFFFFFFF
@FS10000125:23:BPA73012-1407:1:1101:13680:1310 1:N:0:2
GGGACGGAACTTCGTCGAGTACGCTCAAGTCAAGAGATCGGAAGA
+
F:,FFFFFFF::FFFFFFFFFFFFFFFFFFFFFFFFFFFFFFFFF
@FS10000125:23:BPA73012-1407:1:1101:14180:1310 1:N:0:2
GGGGTCAACTTCGTCGAGTACACTCAAGATACCAGATCGGAAGAG
+
FFFFFFFFF:,FF:FFFF:FFFFFFFFFFFFFFFFFFFFFFFFFF
@FS10000125:23:BPA73012-1407:1:1101:14770:1310 1:N:0:2
GGGGTGCAACTTCGTCGAGTACGCTCAACAGCAGAGATCGGAAGA
+
FFFFFFFFFF::FFFFFFFFFFFFFFFFFFFFFFFFFFFFFFFFF
@FS10000125:23:BPA73012-1407:1:1101:14810:1310 1:N:0:2
GGGAAATCATCTTCGTCGAGTACGCTCAATTTACTAGATCGGAAG
+
FFFFFFFFFFF::FF,FFFFFFFFF,FFFFFFFFFFFFFFFFFFF
@FS10000125:23:BPA73012-1407:1:1101:16010:1310 1:N:0:2
GGGGGTAAACCTCGTCGAGTACGCTCAATGCTAGAGATCGGAAGA
+
FFFFFFFFFFF:FFFFFFFFFFFFFFF:FFFFFFFFFFFFFFFFF
@FS10000125:23:BPA73012-1407:1:1101:16040:1310 1:N:0:2
GGGATGCAACTTCGTCGAGTACGCTCAATATGAGAGATCGGAAGA
+
F::FFFFFFF,:FFFFFFFFFFFFFFF:FFFFFFFFFFFFFFFFF
@FS10000125:23:BPA73012-1407:1:1101:1480:1320 1:N:0:2
GGGGGTTAACTTCGTCGAGTACGCTCAACAAGATAGATCGGAAGA
+
FF:FFFFFFF::FFFFFFFFFFFFFFFFFFFFFFFFFFFFF,FFF
@FS10000125:23:BPA73012-1407:1:1101:1720:1320 1:N:0:2
GGGCGTGAACTTCGTCGAGTACGCTCAAAGAATAAGATCGGAAGA
+
FFFFFFFFFFF,FFFFFFFFFFFFFFF:FFFFFFFFFFFFFFFFF
@FS10000125:23:BPA73012-1407:1:1101:2110:1320 1:N:0:2
GGGCAAACTTCGTCGAGTACGCTCAAACATTAAGATCGGAAGAGC
+
F,,FFFFFFFFF,FFFF:FFFF:FFFF:FFFFFFF:,FFFFFFF,
@FS10000125:23:BPA73012-1407:1:1101:2310:1320 1:N:0:2
GGCGGACAACCTCGTCGAGTACGCTCAAGACGGGAGATCGGAAGA
+
F,,F:FFFFFF:FFFFFFFFFFFFFFFFFFFFFFFFFFFFFFFFF
@FS10000125:23:BPA73012-1407:1:1101:2560:1320 1:N:0:2
GGGGTCGACCTTCGTCGAGTACGCTCAAATACTAAGATCGGAAGA
+
FFFFFFFFFF,,FFFFFFFFFFFFFFF:FFFFFFFFFFFFFFFFF
@FS10000125:23:BPA73012-1407:1:1101:2770:1320 1:N:0:2
GGGGCAATTTCGTCGAGTACGCTCAATCTAACAGATCGGAAGAGC
+
F::FFFFFFF:F:FFFF:FFFF,FF:FFFFFFFFF:,FFF:FFF,
@FS10000125:23:BPA73012-1407:1:1101:2810:1320 1:N:0:2
GGGGTGCAACTTCGTCGAGTACGCTCAATACAACAGATCGGAAGA
+
FF:FFFFFFF:::FFFFFFFFFFFFFF,FFFFFFFFFFFFFFFFF
@FS10000125:23:BPA73012-1407:1:1101:3230:1320 1:N:0:2
GTGTACTAACTTCGTCGAGTACGCTCAATGGGTCAGATCGGAAGA
+
F,F,FFFFFF,,:FFFFFFFFFFFFFF,FFFFFFFFFFFFFFFFF
@FS10000125:23:BPA73012-1407:1:1101:3450:1320 1:N:0:2
GGGTAGTAACCATCGTCGAGTACGCTCAAAAACGGAGATCGGAAG
+
F,,:FFFFFFFFFFF:FFFFFFFFF,FFFFFFFFFFFFFFFFFFF
@FS10000125:23:BPA73012-1407:1:1101:3790:1320 1:N:0:2
GGGTAGGAACTTCGTCGAGTACGCTCAAATAAGAAGATCGGAAGA
+
FF:FFFFFFF::FFFFFFFFFFFFFFF:FFFFFFFFFFFFFFFFF
@FS10000125:23:BPA73012-1407:1:1101:3860:1320 1:N:0:2
GGGGTGAAACTTCGTCGAGTACGCTCAAATGAGAAGATCGGAAGA
+
FFFFFFFFFFF:FFFFFFFFFFFFFFF:FFFFFFFFFFFFFFFFF
@FS10000125:23:BPA73012-1407:1:1101:4040:1320 1:N:0:2
GGGGTAAAACTTCGTCGAGTACGCTCAACTTATTAGATCGGAAGA
+
FF:FFFFFFF:FFFFFFFFFFFFFFFFFFFFFFFFFFFFFFFFFF
@FS10000125:23:BPA73012-1407:1:1101:5140:1320 1:N:0:2
GGGGGCAAACTTCGTCGAGTACGCTCAAATGGTGAGATCGGAAGA
+
FFFFFFFFFF:,FFFFFFFFFFFFFFF,FFFFFFFFFFFFFFFFF
@FS10000125:23:BPA73012-1407:1:1101:5320:1320 1:N:0:2
GGGCAGTAACTTCGTCGAGTACGCTCAAAATCATAGATCGGAAGA
+
FF::FFFFFF:,FFFFFFFFFFFFFFF:FFFFFFFFFFFFFFFFF
@FS10000125:23:BPA73012-1407:1:1101:5340:1320 1:N:0:2
GGGGTAGAACTTCGTCGAGTACGCTCAAGCACAAAGATCGGAAGA
+
FFFFFFFFFF,,FFF:FFFFFFFFFFFFFFFFFFFFFFFFFF:FF
@FS10000125:23:BPA73012-1407:1:1101:5880:1320 1:N:0:2
GAATACTAACTTCGTCGAGTACGCTCAATCTAGAAGATCGGAAGA
+
F,,,FFF:FFF:FFFFFFFFFF:FFFFFFFFFFFFFFFFF:FFF:
@FS10000125:23:BPA73012-1407:1:1101:6070:1320 1:N:0:2
GATGGAGAAACTTCGTCGAGTACGCTCAATGGCCTAGATCGGAAG
+
:,FF,FFFFFFF:,F:FF:FFFFFF,FFFFFFFFFFFFFF:FF:F
@FS10000125:23:BPA73012-1407:1:1101:6300:1320 1:N:0:2
GGGGGATAACTTCGTCGAGTACGCTCAAATGATGAGATCGGAAGA
+
FFFFFFFFFF:,FFFFFFFFFFFFFFF:FFFFFFFFFFFFFFFFF
@FS10000125:23:BPA73012-1407:1:1101:6770:1320 1:N:0:2
GGGCTACAACTTCGTCGAGTACGCTCAATAAATTAGATCGGAAGA
+
FFFFFFFFFF::FFFFFFFFFFFFFFF,FFFFFFFFFFFFFFFFF
@FS10000125:23:BPA73012-1407:1:1101:6820:1320 1:N:0:2
GGGTAGCAACTTCGTCGAGTACGCTCAAAAAAGTAGATCGGAAGA
+
FFFFFFFFFF:,FFFFFFFFFFFFFFF,FFFFFFFFFFFFFFFFF
@FS10000125:23:BPA73012-1407:1:1101:6850:1320 1:N:0:2
GGGGGGCAACTTCGTCGAGTACGCTCAAAATAGAAGATCGGAAGA
+
FFFFFFFFFF:,FFFFFFFFFFFFFFF,FFFFFFFFFFFFFFFFF
@FS10000125:23:BPA73012-1407:1:1101:6920:1320 1:N:0:2
GGGATGAAACTTCGTCGGTACGCTCAATAAGTTAGATCGGAAGAG
+
FFF:FFFFFF::FFFFFF:FFFFFFF:,FFFFFFFF,:FF,FFFF
@FS10000125:23:BPA73012-1407:1:1101:7570:1320 1:N:0:2
GGGGGGTAACTTCGTCGAGTACGCTCAAAGAAGCAGATCGGAAGA
+
FFFFFFFFFF::FFFFFFFFFFFFFFFFFFFFFFFFFFFFFFFFF
@FS10000125:23:BPA73012-1407:1:1101:7690:1320 1:N:0:2
GGGACTTCGTCGAGTACGCTCAAATAAAGAGATCGGAAGAGCACA
+
FF::FFFFFFFFFFFFFF,:FFFFFF:FFFFFFFFFFFFFF,F,:
@FS10000125:23:BPA73012-1407:1:1101:7930:1320 1:N:0:2
GGGGGTCAACTTCGTCGAGTACGCTCAAAGTCCAAGATCGGAAGA
+
F,,FFFFFFF::FFFFFFFFFFFFFFFFFFFFFFFFFFFFFFFFF
@FS10000125:23:BPA73012-1407:1:1101:8110:1320 1:N:0:2
GGGCTACCAACTTCGTCGAGTACGCTCAAGTGAGGAGATCGGAAG
+
FF,F,FFFFFFF::F:FF:FFFFFF:FFF,,,F,F:FFFFFFFFF
@FS10000125:23:BPA73012-1407:1:1101:8200:1320 1:N:0:2
GCGTGTGAACTTCGTCGAGTACGCTCAATGATGTAGATCGGAAGA
+
:,:F,FFFFF,FFFFFFFFFFFFFFFF,FFFFFFF::FFF:FFFF
@FS10000125:23:BPA73012-1407:1:1101:8550:1320 1:N:0:2
GGGGTATAACTTCGTCGAGTACGCTCAAGAACCAAGATCGGAAGA
+
FFFF,,FFFFFFFFFFFFFFFFFFFFFFF:FFFFFFFFFFFFFFF
@FS10000125:23:BPA73012-1407:1:1101:8650:1320 1:N:0:2
GGGCCGGAATTTCGTCGAGTACGCTCAAACTAAAAGATCGGAAGA
+
FFF:FFFFFFFFFFFFFFFFFFFFFFFFFFFFFFFFFFFFFFFFF
@FS10000125:23:BPA73012-1407:1:1101:8850:1320 1:N:0:2
GGGAGATAACTTCGTCGAGTACGCTCAACAACTAAGATCGGAAGA
+
FFF,,FFFFFFFFFFFFFFFFFFFFFFFFFFFF,FFFFFFFFFFF
@FS10000125:23:BPA73012-1407:1:1101:9000:1320 1:N:0:2
GGGACTGAACTTCGTCGAGTACGCTCAAGGGGAAAAATCGGAAGA
+
FFF:FFFFFF,,FFFFFFFFFFFFFFFFFFFFFFFFFFFFFFFFF
@FS10000125:23:BPA73012-1407:1:1101:9010:1320 1:N:0:2
GGGGGAACTTCGTCGAGTACGCTCAAATGAAAAGATCGGAAGAGC
+
FFFFFFFFFFFF,FFFF:FFFF,FFF::FFFFFFF:,FFFFFFF,
@FS10000125:23:BPA73012-1407:1:1101:9100:1320 1:N:0:2
GGGGTCCAACTTCGTCGAGTACGCTCAAGATCAAAGATCGGAAGA
+
FFFFFFFFFF,,FFFFFFFFFFFFFFFFFFFFFFFFFFFFFFFFF
@FS10000125:23:BPA73012-1407:1:1101:9180:1320 1:N:0:2
GGGGCCAAACTTCGTCGAGTACGCTCAATCCTTTAGATCGGAAGA
+
FFFFFFFFFF:,FFFFFFFFFFFFFFF:FFFFFFFFFFFFFFFFF
@FS10000125:23:BPA73012-1407:1:1101:9340:1320 1:N:0:2
GGGCTTTAACTTCGTCGAGTACGCTCAACGCCGTAGATCGGAAGA
+
FFFFFFFFFF::FFFFFFFFFFFFFFFFFFFFFFFFFFFFFFFFF
@FS10000125:23:BPA73012-1407:1:1101:9960:1320 1:N:0:2
GGGGTGCAACTTCGTCGAGTACGCTCAAGTGGGCAGATCGGAAGA
+
FFFFFFFFFF,,FFFFFFFFFFFFFFFFFFFFFFFFFFFFFFFFF
@FS10000125:23:BPA73012-1407:1:1101:10170:1320 1:N:0:2
GGGACTAAACTTCGTCGAGTACGCTCAAGATTAAAGATCGGAAGA
+
FFFFFFFFFF,,FFFFFFFFFFFFFFFFFFFFFFFFFFFFFFFFF
@FS10000125:23:BPA73012-1407:1:1101:10590:1320 1:N:0:2
GGGTGGCAACTTCGTCGAGTACGCTCAAAGACCCAGATCGGAAGA
+
F:F:FFFFFFF:FFFFFFFFFFFFFFFFFFFFFFFFFFFFFFFFF
@FS10000125:23:BPA73012-1407:1:1101:11100:1320 1:N:0:2
GGGGGCGACTTCGTCGAGTACGCTCAACCCTTTAGATCGGAAGAG
+
FFFFFFFFFF:FF:FFFF:FFFFFFFF:FFFFFFFF:FFF,FFFF
@FS10000125:23:BPA73012-1407:1:1101:11180:1320 1:N:0:2
GGGCAGAAACTTCGTCGAGTACGCTCAAAGTAAAAGATCGGAAGA
+
FFFFFFFFFF,,FFFFFFFFFFFFFFF:FFFFFFFFFFFFFFFFF
@FS10000125:23:BPA73012-1407:1:1101:11530:1320 1:N:0:2
GGGATTAAACTTCGTCGAGTACGCTCAATGACGGAGATCGGAAGA
+
:,,:FFFFFF,,FFFFFFFFFFFFFFF:FFFFFFFFFFFFFFFFF
@FS10000125:23:BPA73012-1407:1:1101:11980:1320 1:N:0:2
GGGGGGAAACTTCGTCGAGTACGCTCAATGTTAGAGATCGGAAGA
+
FFFFFFFFFF:,FFFFFFFFFFFFFFF,FFFFFFFFFFFFFFFFF
@FS10000125:23:BPA73012-1407:1:1101:12520:1320 1:N:0:2
GGGGCTCAACTCCGTCGAGTACGCTCAATAACCTAGATCGGAAGA
+
F,,FFFFFFF,FFFFFFFFFFFFFFFF,FFFFFFFFF:FFFF:FF
@FS10000125:23:BPA73012-1407:1:1101:12530:1320 1:N:0:2
GGGTGATAAGTTCGTCGAGTACGCTCAACATTGGAGATCGGAAGA
+
FF:FFFFFFF:FFFFFFFFFFFFFFFFFFFFFFFFFFFFFFFFFF
@FS10000125:23:BPA73012-1407:1:1101:12600:1320 1:N:0:2
GGGGAAAAACTTCGTCGAGTACGCTCAATAACAGAGATCGGAAGA
+
FF:F,FFFFF::FFFFFFFFFFFFFFF:FF:F:FFFFFFFFFFFF
@FS10000125:23:BPA73012-1407:1:1101:12900:1320 1:N:0:2
GGGTGACAACTTTCGTCGAGTACGCTCAAGGGGCGAGATCGGAAG
+
FFFFFFFFFF,,:FF:FFFFFFFFF,FFFFFFFFFFFFFFFFFFF
@FS10000125:23:BPA73012-1407:1:1101:13060:1320 1:N:0:2
GGGAAGAACTTCGTCGAGTACGCTCAATGCGATAGATCGGAGGAG
+
FFF,FFFFFF,FF:FFFF,FFFFFFF:,FFFFFFFF,FFF,FFFF
@FS10000125:23:BPA73012-1407:1:1101:13170:1320 1:N:0:2
GGGATAAAACTTCGTCGAGTACGCTCAACCTATAAGATCGGAAGA
+
FFFFFFFFFF::FFFFFFFFFFFFFFFFFFFFFFFFFFFFFF:FF
@FS10000125:23:BPA73012-1407:1:1101:13670:1320 1:N:0:2
GATGCACAACTTCGTCGAGTACGCTCAAAACCAGAGATCGGAAGA
+
,,F:FFFFFFFFFFFFFFFFFFFFFFFFFFFFFFFFFFFFF:FF:
@FS10000125:23:BPA73012-1407:1:1101:13950:1320 1:N:0:2
GGGCCGCAACTTCGTCGAGTACGCTCAATCGGTGAGATCGGAAGA
+
F:,FF,FFFFFF::FF:F:FF::FFFFFFF,FF:,FF,F:FFF:F
@FS10000125:23:BPA73012-1407:1:1101:14180:1320 1:N:0:2
GGGGTATTAACTTCGTCGAGTACGCTCAAGACCGAAGATCGGAAG
+
FFFFFFFFFFF:FFF:FFF:FFFFF:FFFFFFFFFFFFFFFFFFF
@FS10000125:23:BPA73012-1407:1:1101:14400:1320 1:N:0:2
GGGTAAGAACTTCGTCGAGTACGCTCAAGCCGGAAGATCGGAAGA
+
FFFFFFFFFF::FFFFFFFFFFFFFFFFFFFFFFFFFFFFFFFFF
@FS10000125:23:BPA73012-1407:1:1101:14730:1320 1:N:0:2
GGGGAGCAACTTCGTCGAGTACGCTCAAGTCAGCAGATCGGAAGA
+
FFFFFFFFFF:,FFFFFFFFFFFFFFF:FFFFFFFFFFFFFF:FF
@FS10000125:23:BPA73012-1407:1:1101:15370:1320 1:N:0:2
GGGCGTAAACTTCGTCGAGTACGCTCAAGTATTCAGATCGGAAGA
+
FFFFFFFFFF::FFFFFFFFFFFFFFFFFFFFFFFFFFFFFFFFF
@FS10000125:23:BPA73012-1407:1:1101:16340:1320 1:N:0:2
GGGGAGGAACTTCGTCGAGTACGCTCAACGTCGGAGATCGGAAGA
+
FFFFFFFFFFFFFFFFFFFFFFFFFFFFFFFFFFFFF:FFFFFFF
@FS10000125:23:BPA73012-1407:1:1101:1050:1330 1:N:0:2
GGGGTCTAACTTCGTCGAGTACGCTCAAGTGAAAAGATCGGAAGA
+
FFFFFFFFFF::FFFFFFFFFFFFFFFFFFFFFFFFFFFFF:FFF
@FS10000125:23:BPA73012-1407:1:1101:1310:1330 1:N:0:2
GGGGATCAACTTCGTCGAGTACGCTCAAAAATAGAGATCGGTAGA
+
FFFFFFFFFFF:FFFFF:FFFF:FFFF,FFFFFFFFFFFF,,F,F
@FS10000125:23:BPA73012-1407:1:1101:1410:1330 1:N:0:2
GGGACTTCGTCGAGTACGCTCAACTGCCGAGATCGGAAGAGCACT
+
FFFFFFFFFFFFFFFFFF::FF:FFFF:FFFFFFFFFFFFF,F,,
@FS10000125:23:BPA73012-1407:1:1101:1880:1330 1:N:0:2
GGGGAATTCTTCGTCGAGTACGCTCAAGCAACCAGATCGGAAGAG
+
FF:FFFFFFF:FF:FFFF:FFFFFFFFFFFFFFFFF,FFF,FFFF
@FS10000125:23:BPA73012-1407:1:1101:2050:1330 1:N:0:2
GGGTACCAACTTCGTCGAGTACGCTCAAATTCCAAGATCGGAAGA
+
FFF:FFFFFF::FFFFFFFFFFFFFFFFFFFFFFFFFFFFFFFFF
@FS10000125:23:BPA73012-1407:1:1101:2060:1330 1:N:0:2
GGGTGAGAACTTCGTCGAGTACGCTCAAACGGATAGATCGGAAGA
+
FFF,FF,FFFFFFFFFFFFFFFFFFFFFF:F,F:FFFFFFFFFFF
@FS10000125:23:BPA73012-1407:1:1101:2540:1330 1:N:0:2
GGGCGGCAACTTCGTCGAGTACGCTCAAGACGGCAGATCGGAAGA
+
FFFFFFFFFF,,FFFFFFFFFFFFFFFFFFFFFFFFFFFFFFFFF
@FS10000125:23:BPA73012-1407:1:1101:2900:1330 1:N:0:2
GGGAAACAACTTCGTCGAGTACGCTCAATCTTAAAGATCGGAAGA
+
FFFFFFFFFF,,FFFFFFFFFFFFFFF,FFFFFFFFFFFFFF:FF
@FS10000125:23:BPA73012-1407:1:1101:3540:1330 1:N:0:2
GGGCTTGAACTTCGTCGAGTACGCTCAATTCCGGAGATCGGAAGA
+
FFFFFFFFFF,,FFF:FFFFFFFFFFF,FFFFFFFFFFFFFF:FF
@FS10000125:23:BPA73012-1407:1:1101:3980:1330 1:N:0:2
GGGGAAAAACTTCGTCGAGTACGCTCAAAGATTGAGATCGGAAGA
+
FFFFFFFFFF::FFFFFFFFFFFFFFF:FFFFFFFFFFFFFFFFF
@FS10000125:23:BPA73012-1407:1:1101:4210:1330 1:N:0:2
GGGCAGCAACTTCGTCGAGTACGCTCAAGGTAAAAGATCGGAAGA
+
FFF,FFFFFF:,FFFFFFFFFFFFFFFFFFFFFFFFFFFFFFFFF
@FS10000125:23:BPA73012-1407:1:1101:4240:1330 1:N:0:2
GGGGGAAAACTTCGTCGAGTACGCTCAATGGGGAAGATCGGAAGA
+
FF:FFFFFFF:,FFFFFFFFFFFFFFF,FFFFFFFFFFFFFFFFF
@FS10000125:23:BPA73012-1407:1:1101:4290:1330 1:N:0:2
GGGCAGAAACTTCGTCGAGTACGCTCAATAAATCAGATCGGAAGA
+
FFF:FFFFFF:,FFFFFFFFFFFFFFF:FFFFFFFFFFFFFFFFF
@FS10000125:23:BPA73012-1407:1:1101:4350:1330 1:N:0:2
GGGACACAACTTCGTCGAGTACGCTCAAAATTAAAGATCGGAAGA
+
FF::FFFFFF:,FFFFFFFFFFFFFFF:FFFFFFFFFFFFFFFFF
@FS10000125:23:BPA73012-1407:1:1101:4420:1330 1:N:0:2
GGGGGAAAACTTCGTCGAGTACGCTCAAAGCTGTAGATCGGAAGA
+
FFFF,FFFFFF,FFFFFFFFFFFFFFFFFFFFFFFFF:FFFFFFF
@FS10000125:23:BPA73012-1407:1:1101:4520:1330 1:N:0:2
GGGACTTCGTCGAGTACGCTCAATGGTGGAGATCGGAAGAGCACA
+
FFFFFFFFFFFFFFFFFF::FFFFFFFFFFFFFFFFFFFFF,F,:
@FS10000125:23:BPA73012-1407:1:1101:5150:1330 1:N:0:2
GGGTTAGAACTTCGTCGAGTACGCTCAAGTTATGAGATCGGAAGA
+
FFF:FFFFFF,::FFFFFFFFFFFFFFFFFFFFFFFFFFFFFFFF
@FS10000125:23:BPA73012-1407:1:1101:5270:1330 1:N:0:2
GGGGGAAAACTTCGTCGAGTACGCTCAACGTAGTAGATCGGAAGA
+
F:,FFFFFFF:,:FFFFFFFFFFFFFFFFFFFFFFFFFFFFFFFF
@FS10000125:23:BPA73012-1407:1:1101:5330:1330 1:N:0:2
GGGCGGGAACTTCGTCGAGTACGCTCAAATCCATAGATCGGAAGA
+
FFFF,:,FFF:,FFF:F:FFFF,FFFF,FFFFFFFFF,FF,F,FF
@FS10000125:23:BPA73012-1407:1:1101:5390:1330 1:N:0:2
GGCACAAACTTCGTCGAGTACGCTCAAATAGTCAGATCGGAAGAG
+
F,,,:FFFFFFFF,FFFF,FFFFFFFF:FFFFFFFF,FFF,F:F:
@FS10000125:23:BPA73012-1407:1:1101:5450:1330 1:N:0:2
GGGGGCGAACTTCGTCGAGTACGCTCAAGTATTAAGATCGGAAGA
+
FF:FFFFFFF::FFFFFFFFFFFFFFFFFFFFFFFFFFFFFFFFF
@FS10000125:23:BPA73012-1407:1:1101:6060:1330 1:N:0:2
GGGCGATAACTTCGTCGAGTACGCTCAAACGGTTAGATCGGAAGA
+
FFFFFFFFFF:,FFFFFFFFFFFFFFFFFFFFFFFFFFFFFFFFF
@FS10000125:23:BPA73012-1407:1:1101:6190:1330 1:N:0:2
GGGGTTGAACTTCGTCGAGTACGCTCAACAAAAGAGATCGGAAGA
+
F,,FFFFFFF::FFFFFFFFFFFFFFFFFFFFFFFFFFFFFFFFF
@FS10000125:23:BPA73012-1407:1:1101:6330:1330 1:N:0:2
GGGCATAAACTTCGTCGAGTACGCTCAAGTGTCCAGATCGGAAGA
+
FFFF:FF,FFFF:FFF:FFFF::FF:FFFFFFF:,FF,F:FFFFF
@FS10000125:23:BPA73012-1407:1:1101:6830:1330 1:N:0:2
GGGAACGAACTTCGTCGAGTACGCTCAAATGTCAAGATCGGAAGA
+
F:,FFFFFFF::FFFFFFFFF:FFFFF:FFFFFF,FF:FFFFFFF
@FS10000125:23:BPA73012-1407:1:1101:6930:1330 1:N:0:2
GGGGGGCAACTTCGTCGAGTACGCTCAACTTTGAAGATCGGAAGA
+
FFFFFFFFFF:FFFFFFFFFFFFFFFFFFFFFFFFFFFFFFFFFF
@FS10000125:23:BPA73012-1407:1:1101:7270:1330 1:N:0:2
GGGAGGCAACCTCGTCGAGTACGCTCAAAAACGAAGATCGGAAGA
+
F,,:F,FFFF::FFFFFFFFFFFFFFF:FFFFFFFFFFFFFFFFF
@FS10000125:23:BPA73012-1407:1:1101:8440:1330 1:N:0:2
GGGGTAGAACTTCGTCGAGTACGCTCAACATGAGAGATCGGAAGA
+
FFFFFFFFFF::FFFFFFFFFFFFFFFFFFFFFFFFFFFFFFFFF
@FS10000125:23:BPA73012-1407:1:1101:8510:1330 1:N:0:2
GGGGGACAACTTCGTCGAGTACGCTCAATAACATAGATCGGAAGA
+
FFFFFFFFFF,,FFFFFFFFFFFFFFF,FFFFFFFFFFFFFFFFF
@FS10000125:23:BPA73012-1407:1:1101:8640:1330 1:N:0:2
GGGAAACTTCGTCGAGTACGCTCAAGCCAAAAGATCGGAAGAGCA
+
FF:,FFFFFFF,FFFFFF,,FFFFFFF:FFFFFFF,FFFFFFF,,
@FS10000125:23:BPA73012-1407:1:1101:8830:1330 1:N:0:2
GGGCGGCAACTTCGTCGAGTACGCTCAAGATTCCAGATCGGAAGA
+
FFFFFFFFFF:,FFFFFFFFFFFFFFFFFFFFFFFFFFFFFFFFF
@FS10000125:23:BPA73012-1407:1:1101:9010:1330 1:N:0:2
GGGGGAGAACTTCGTCGAGTACGCTCAACATTACAGATCGGAAGA
+
FFFFFFFFFF,:FFFFFFFFFFFFFFFFFFFFFFFFFFFFFFFFF
@FS10000125:23:BPA73012-1407:1:1101:9280:1330 1:N:0:2
GGGCTGCAACTTCGTCGAGTACGCTCAACTGCTAAGATCGGAAGA
+
FFF:FFFFFF::FFFFFFFFFFFFFFFFFFFFFFFFFFFFFFFFF
@FS10000125:23:BPA73012-1407:1:1101:9290:1330 1:N:0:2
GGGAGAAAACTTCGTCGAGTACGCTCAACAGAATAGATCGGAAGA
+
FFFFFFFFFF::FFFFFFFFFFFFFFFFFFFFFFFFFFFFFFFFF
@FS10000125:23:BPA73012-1407:1:1101:9440:1330 1:N:0:2
GGGGCACAACTTCGTCGAGTACGCTCAAATGATGAGATCGGAAGA
+
FFFFFFFFFF::FFFFFFFFFFFFFFFF:FFFF:FFFFFFFFFFF
@FS10000125:23:BPA73012-1407:1:1101:9660:1330 1:N:0:2
GGGGTTGCTCTTCGTCGAGTACGCTCAATGCACGAGATCGGAAGA
+
FFFFFFFFFF,,FFFFFFFFFFFFFFF,FFFFFFFFFFFFFFFFF
@FS10000125:23:BPA73012-1407:1:1101:9670:1330 1:N:0:2
GATGCTGAACTTCGTCGAGTACGCTCAAATCTAGACATCGGATGA
+
,,F:::,F:F,FFFFF:FFFFF,FFFF,FFFFF:F,FFF::,,,:
@FS10000125:23:BPA73012-1407:1:1101:9820:1330 1:N:0:2
GGGGGTAAACTTCGTCGAGTACGCTCAAGAGTTTAGATCGGAAGA
+
FFFFFFFFFF,:FFFFFFFFFFFFFFFFFFFFFFFFFFFFFFFFF
@FS10000125:23:BPA73012-1407:1:1101:10530:1330 1:N:0:2
GGGCGGAAACTTCGTCGAGTACGCTCGAATTCCAAGATCGGAAGA
+
FFF:FFFFFF::FFFFFFFFFFFFFFFFFFFFFFFFFFFFFFFFF
@FS10000125:23:BPA73012-1407:1:1101:10700:1330 1:N:0:2
GGGACTTCGTCGAGTACGTCAATCAAGCAGATCGGAAGAGCACAC
+
FFFFFFFFF::FFFFFFF:FFF,FFFF:FFFFFFFFFFFF,F,F,
@FS10000125:23:BPA73012-1407:1:1101:10750:1330 1:N:0:2
GGGGCACAACTTCGTCGAGTACGCTCAAGGGAAAAGATCGGAAGA
+
F:,FFFFFFF,,FFFFFFFFFFFFFFFFFFFFFFFFFFFFFFFFF
@FS10000125:23:BPA73012-1407:1:1101:11940:1330 1:N:0:2
GGGGTGCAACTTCGTCGAGTACGCTCAATAAACCAGATCGGAAGA
+
FFFFFFFFFF,,FFFFFFFFFFFFFFF,FFFFFFFFFFFFFFFFF
@FS10000125:23:BPA73012-1407:1:1101:12260:1330 1:N:0:2
GGGGGTTAGTTTCGTCGAGTACGCTCAACACAGGAGATCGGAAGA
+
FFFFFFFFFF:FFFFFFFFFFFFFFFFFFFFFFFFFFFFFFFFFF
@FS10000125:23:BPA73012-1407:1:1101:12490:1330 1:N:0:2
CTTGGAAACTTCGTCGAGTACGCTCAAGATGGCAGATCGGAAGAC
+
,FF,:F:FF:FFF,F::F,FFFFFFFFFFF:FFF,F,::F,F,,,
@FS10000125:23:BPA73012-1407:1:1101:13210:1330 1:N:0:2
GGGATTTATCTTCGTCGAGTACGCTCAAAACGATAGATCGGAAGA
+
FF,FFF:F,,FFF:F:,F:FF,:FF:,FFF:,:,FFF,F:FFF:F
@FS10000125:23:BPA73012-1407:1:1101:13280:1330 1:N:0:2
GGGGCAAATTCGTCGAGTACGCTCAAATAATCAGATCGGAAGAGC
+
F::FFF:FFFFFFFFFF:F:FF,FF:F,FFFFFFF:,FFFFFFF,
@FS10000125:23:BPA73012-1407:1:1101:13540:1330 1:N:0:2
GGGGTCCAACTTCGTAGAGTACGCTCAACATGACAGATCGGAAGA
+
FFFFFFFFFF,,FFFFFFFFFFFFFFF:FFFFFFFFFFFFFF:F:
@FS10000125:23:BPA73012-1407:1:1101:14030:1330 1:N:0:2
GGGCACTAACTTCGTCGAGTACGCTCAACGTTCAGATCGGAAGAG
+
FFF:FFFFFF::FFFFFFFFFFFFFFFFFFFFFFFF::FF,FFFF
@FS10000125:23:BPA73012-1407:1:1101:14100:1330 1:N:0:2
GGGTGTGAACTTCGTCGAGTACGCTCAAAATAATAGATCGGAAGA
+
FFFFFFFFFF::FFFFFFFFFFFFFFFFFFFFFFFFFFFFFFFFF
@FS10000125:23:BPA73012-1407:1:1101:14540:1330 1:N:0:2
GGGGGGAAACTTCGTCGAGTACGCTCAACAAGTAAGATCGGAAGA
+
FFFFFFFFFF::FFFFFFFFFFFFFFFFFFFFFFFFFFFFFFFFF
@FS10000125:23:BPA73012-1407:1:1101:14870:1330 1:N:0:2
GATTACAAACTTCGTAGAGTACGCTCAAATATGTAGATCGGAAGA
+
,,F,FFFFFF:FFFFFFFFFFFFFFFF:FFFFFFFFFFFF:::F,
@FS10000125:23:BPA73012-1407:1:1101:14930:1330 1:N:0:2
GGGAAGTAACTTCGTCGAGTACGCTCAAAGAGTGAGATCGGAAGA
+
FFFFFFFFFF::FFF:FFFFFFFFF:F:FFFFFFF:FFFFFF::F
@FS10000125:23:BPA73012-1407:1:1101:15390:1330 1:N:0:2
GGGGGTAAACTTCGTCGAGTACGCTCAAAAAGTGAGATCGGAAGA
+
F,,,,,,FFF::FFFFFFFFFFFFFFFF::F:F,FFFFFFFFFF:
@FS10000125:23:BPA73012-1407:1:1101:15520:1330 1:N:0:2
GGGAAGTAACTTCGTCGAGTACGCTCAAGTCCGGAGATCGGAAGA
+
F,FFFFFFFF::FFFFFFFFFFFFFFFFFFFFFFFFF,FFFFFF:
@FS10000125:23:BPA73012-1407:1:1101:15610:1330 1:N:0:2
GGGGGAAAACTTCGTCGAGTACGCTCAAGACGAAAGATCGGAAGA
+
FFFFFFFFFFF:FFFFFFFFFFFFFFFFFFFFFFFFFFFFFF:FF
@FS10000125:23:BPA73012-1407:1:1101:15720:1330 1:N:0:2
GGGGTTCAACTTCGTCGAGTACGCTCAAAGAAACAGATCGGAAGA
+
FFFFFFFFFF,,FFFFFFFFFFFFFFF:FFFFFFFFFFFFFFFFF
@FS10000125:23:BPA73012-1407:1:1101:16220:1330 1:N:0:2
GGGAGCATAACTTCGTCGAGTACGCTCAACCTGTGAGATCGGAAG
+
FFFFFFFFFFF::FFFFFFFFFFFF,FFFFFFFFFFFFFFFFFFF
@FS10000125:23:BPA73012-1407:1:1101:16480:1330 1:N:0:2
GGGTAGAACTTCGTCGAGTACGCTCAAAAATTTAGATCGGAAGAG
+
FFFFFFFFFF,FF:FFFF:FFFFFFF::FFFFFFFF,FFF:FFFF
@FS10000125:23:BPA73012-1407:1:1101:1180:1340 1:N:0:2
GGGAGAATTTCGTCGAGTACGCTCAAAACACAAGATCGGAAGAGC
+
FFF:FFFFFFFF:FFFF:FFFF:FFF:FFFFFFFFF:FFFFFFF,
@FS10000125:23:BPA73012-1407:1:1101:1230:1340 1:N:0:2
GGGCTGAGAACTTCGTCGAGTACGCTCAATGGAGGAGATCGGAAG
+
FFFFFFFFFFF,:FF:FFFFFFFFF,FFFFFFFFFFFFFF::FFF
@FS10000125:23:BPA73012-1407:1:1101:1610:1340 1:N:0:2
GGGTAGGATCTTCGTCGAGTACGCTCAAGTAACCAGATCGGAAGA
+
FFFFFFFFFFF:FFFFFFFFFFFFFFFFFFFFFFFFFFFFF,FFF
@FS10000125:23:BPA73012-1407:1:1101:1670:1340 1:N:0:2
GGGCCAGAACTTCGTCGAGTACGCTCAAAAGGCAAGATCGGAAGA
+
FF:FFFFFFF:,FFFFFFFFFFFFFFF:FFFFFFFFFFFFFFFFF
@FS10000125:23:BPA73012-1407:1:1101:1700:1340 1:N:0:2
GGGGAAGAACTTCGTCGAGTACGCTCAATGGAATAGATCGGAAGA
+
FFFFFFFFFF::FFFFFFFFFFFFFFF,FFFFFFFFFFFFFFFFF
@FS10000125:23:BPA73012-1407:1:1101:1790:1340 1:N:0:2
GGGGGTTAAACTTCGTCGAGTACGCTCAAAAACTAAGATCGGAAG
+
FF:FFFFFFFF::FF:FFFFFFFFF,FFFFFFFFFFFFFFFFFFF
@FS10000125:23:BPA73012-1407:1:1101:2010:1340 1:N:0:2
GGCTCATAACTTCGTCGAGTACGCTCAAATGGAAAGATCGGAAGA
+
FFFFFFFF,FF,FFFFFFFFFFFFFFF,FFFFFFFFFFFFF,,:,
@FS10000125:23:BPA73012-1407:1:1101:2540:1340 1:N:0:2
GGGGCGGAACTTCGTCGAGTACGCTCAATATACAAGATCGGAAGA
+
FFF,FFFFFF,FFFFFFFFFFFFFFFFF,,F,,,FFFFFFFFFFF
@FS10000125:23:BPA73012-1407:1:1101:2550:1340 1:N:0:2
GGGCGACGCTCTTCCGATCTGGGCGACAACTTCGTCGAGTACGCT
+
F:,FFFFFFF,F::FFF:,FFFFFFFFFFFFFFFF,FFFF:,F,,
@FS10000125:23:BPA73012-1407:1:1101:2740:1340 1:N:0:2
GGGGATCAACTTCGTCGAGTACGCTCAAAAGGGGAGATCGGAAGA
+
F::FF:FFFFF,:FFFFFFFFFFFFFF,FFFFFFFFFFFFF,:FF
@FS10000125:23:BPA73012-1407:1:1101:2890:1340 1:N:0:2
GGGGTTTAACTTCGTCGAGTACGCTCAAGGTAAAGATCGGAAGAG
+
F::FFFFFFF:,FFFFFFFFFFFFFFFFFFFFFFFF,:FF,FFFF
@FS10000125:23:BPA73012-1407:1:1101:3520:1340 1:N:0:2
GGGCATAACCTTCGTCGAGTACGCTCAAGGACTAAGATCGGAAGA
+
FFFFFFFFFF,,:FFFFFFFFFFFFFFFFFFFFFFFFFFFFFFFF
@FS10000125:23:BPA73012-1407:1:1101:3790:1340 1:N:0:2
GGGGTCAAACTTCGTCGAGTACGCTCAACAGCTCAGATCGGAAGA
+
F:,FFFFFFF::FFFFFFFFFFFFFFFFFFFFFFFFFFFFFFFFF
@FS10000125:23:BPA73012-1407:1:1101:3930:1340 1:N:0:2
GGGGCCTAACTTCGTCGAGTACGCTCAACGGATTAGATCGGAAGA
+
FFFFFFFFFFF:FFFFFFFFFFFFFFFFFFFFFFFFFFFFFFFFF
@FS10000125:23:BPA73012-1407:1:1101:4450:1340 1:N:0:2
GGGTCATAACTTCGTCGAGTACGCTCAAGGCGTGAGATCGGAAGA
+
FFFFFFFFFF::FFFFFFFFF,FFFFFFFFFFFFFFFFFFFFFFF
@FS10000125:23:BPA73012-1407:1:1101:4500:1340 1:N:0:2
GGGATGCAATTTCGTCGAGTACGCTCAAAAGGTTAGATCGGAAGA
+
FFFFFFFFFFFFFFFFFFFFFFFFFFF:FFFFFFFFFFFFFFFFF
@FS10000125:23:BPA73012-1407:1:1101:4700:1340 1:N:0:2
GGGGAAAAACTTCGTCGAGTACGCTCAAAGGCCGAGATCGGAAGA
+
FFFF,FF:F:FF,:F:,F:FF,:F::,FF,FFF,FFF,F,FFF:F
@FS10000125:23:BPA73012-1407:1:1101:4850:1340 1:N:0:2
GGGCGGTACCTTCGTCGAGTACGCTCAATGGACAAGATCGGAAGA
+
FFF:FFFFFF,,FFFFFFFFFFFFFFF,FFFFFFFFFFFFFF:FF
@FS10000125:23:BPA73012-1407:1:1101:5410:1340 1:N:0:2
GGGATCTAACTTCGTCGAGTACGCTCAAGATACAAGATCGGAAGA
+
F:,,FFFFFF:,FFFFFFFFFFFFFFFFFFFFFFFFFFFFFFFFF
@FS10000125:23:BPA73012-1407:1:1101:5640:1340 1:N:0:2
GGGGCACCAACTTCGTCGAGTACGCTCAAACGGAAAGATCGGAAG
+
FFFFFFFFFF:,:FF:FFFFFFFFF,FFFFFFFFFFFFFFFFFFF
@FS10000125:23:BPA73012-1407:1:1101:5820:1340 1:N:0:2
GGGACGGAACTTCGTCGAGTACGCTCAACTACGTAGATCGGAAGA
+
FFFFFFFFFF::FFFFFFFFFFFFFFFFFFFFFFFFFFFFFFFFF
@FS10000125:23:BPA73012-1407:1:1101:6800:1340 1:N:0:2
GGGGGCAAACTTCGTCGAGTACGCTCAATGAAATAGATCGGAAGA
+
FFFFFFFFFF:,FFFFFFFFFFFFFFF,FFFFFFFFFFFFFF:FF
@FS10000125:23:BPA73012-1407:1:1101:6910:1340 1:N:0:2
CTTTGCAAACTTCGTCGAGTACGCTCAATAGTACAGATCGGAAGA
+
,FF,,FFFFFFFFFFFF:FFFF:FFFFFFFFFFFFFFFFF:::,:
@FS10000125:23:BPA73012-1407:1:1101:8590:1340 1:N:0:2
GGGACCCAACTTCGTCGAGTACGCTCAAAGAAGTAGATCGGAAGA
+
FFFFFFF,FFFFFFFF:FFFF:FFFF:FFFFFFFFFF,F:FFFFF
@FS10000125:23:BPA73012-1407:1:1101:8720:1340 1:N:0:2
GGGCGGAAACTTCGTCGAGTACGCTCAAGGGTAAAGATCGGAAGA
+
FFF:FFFFFF:,FFFFFFFFFFFFFFFFFFFFFFFFFFFFFFFFF
@FS10000125:23:BPA73012-1407:1:1101:8770:1340 1:N:0:2
CAAGGCAAACTACATCGTCTACGCTCAAGGTTCAAGATCGCAACA
+
F:FF,F,FF,:,,,:,F::,FF,,F,F,,,,,:FF,F,FFFF,F:
@FS10000125:23:BPA73012-1407:1:1101:9260:1340 1:N:0:2
GGGCAAAAACTTCGTCGAGTACGCTCAAGTCTAGAGATCGGAAGA
+
FFFFFFFFFF,,FFFFFFFFFFFFFFFFFFFFFFFFFFFFFFFFF
@FS10000125:23:BPA73012-1407:1:1101:9570:1340 1:N:0:2
GGGCAAGAACATTCGTCGAGTACGCTCAAAAAAACGAGATCGGAA
+
FFF:FFFFFFF,:FF:FFFFFFFFF,FFFFFFFFFFFFFF,FFFF
@FS10000125:23:BPA73012-1407:1:1101:9790:1340 1:N:0:2
GGGATAGAACTTCGTCGAGTACGCTCAATTTGCAAGATCGGAAGA
+
:,,:FFFFFF,:FFFFFFFFFFFFFFF:FFFFFFFFFFFFFF:FF
@FS10000125:23:BPA73012-1407:1:1101:10150:1340 1:N:0:2
GGGTGACAACTTCGTCGAGTACGCTCAACGTTGAAGATCGGAAGA
+
F:::FFFFFF::FFFFFFFFFFFFFFFFFFFFFFFFFFFFFFFFF
@FS10000125:23:BPA73012-1407:1:1101:10260:1340 1:N:0:2
GGGTGGTAACTTCGTCGAGTACGCTCAAGGCGAGAGATCGGAAGA
+
FFFFFFFFFF,,FFFFFFFFFFFFFFF:FFFFFFFFFFFFFFFFF
@FS10000125:23:BPA73012-1407:1:1101:10440:1340 1:N:0:2
GGGGGCAAACTTCGTCGAGTACGCTCAAACCATTAGATCGGAAGA
+
FFFFFFFFFF,,FFFFFFFFFFFFFFF:FFFFFFFFFFFFFFFFF
@FS10000125:23:BPA73012-1407:1:1101:10660:1340 1:N:0:2
GGGGTGTAACTTCGTCGAGTACGCTCAAATCCTGAGATCGGAAGA
+
FFFFFFFFFF,,FFF:FFFFFFFFFFFFFFFFFFFFFFFFFFFFF
@FS10000125:23:BPA73012-1407:1:1101:11400:1340 1:N:0:2
GGGAGCTAACTTCGTCGAGTACGCTCAAAAGAAAAGATCGGAAGA
+
FFFF,FFFFF::FFFFFFFFFFFFFFFFFFFFF::FFFFFFFFFF
@FS10000125:23:BPA73012-1407:1:1101:11820:1340 1:N:0:2
GGGAGATAACTTCGTCGAGTACGCTCAACGATTGAGATCGGAAGA
+
FFFFFFFFFF::FFFFFFFFFFFFFFFFFFFFFFFFFFFFFF:FF
@FS10000125:23:BPA73012-1407:1:1101:11900:1340 1:N:0:2
GGGCTCAAACTTCGTCGAGTACGCTCAATCTGTTAGATCGGAAGA
+
FFFF,,:FFF::FFFFFFFFFFFFFFFF,,,,F,FFFFFFFFFFF
@FS10000125:23:BPA73012-1407:1:1101:11930:1340 1:N:0:2
GGGCATTAACTTCGTCGAGTACGCTCAAGTTCAGAGATCGGAAGA
+
F:,:FFFFFF,,FFFFFFFFFFFFFFFFFFFFFFFFFFFFFFFFF
@FS10000125:23:BPA73012-1407:1:1101:12680:1340 1:N:0:2
GGGGAGAAACTTCGTCGAGTACGCTCAACACATAAGATCGGAAGA
+
FF:FFFFFFF:FFFFFFFFFFFFFFFFFFFFFFFFFFFFFFFFFF
@FS10000125:23:BPA73012-1407:1:1101:13330:1340 1:N:0:2
GGGCGTCAACTTCGTCGAGTACGCTCAATATGGAAGATCGGAAGA
+
FFFFFFFFFF,:FFFFFFFFFFFFFFF,FFFFFFFFFFFFFFFFF
@FS10000125:23:BPA73012-1407:1:1101:13700:1340 1:N:0:2
GGGTGAAAACTTCGTCGAGTACGCTCAACAGTAAAGATCGGAAGA
+
FFFFFFFFFF::FFFFFFFFFFFFFFFFFFFFFFFFFFFFFFFFF
@FS10000125:23:BPA73012-1407:1:1101:14300:1340 1:N:0:2
GGGGTGTAACTTCGTCGAGTACGCTCAAAATAATAGATCGGAAGA
+
FFFF,FFFFF,,FFFFFFFFFFFFFFF:FFFFFFFFFFFFFFFFF
@FS10000125:23:BPA73012-1407:1:1101:14360:1340 1:N:0:2
GGGGCTAATCTTCGTCGAGTACGCTCAACGCCTTAGATCGGAAGA
+
FFFFFFFF:FFFFFFFFFFFF:FFFF:F:FFFFFFFF,F:FFFFF
@FS10000125:23:BPA73012-1407:1:1101:14390:1340 1:N:0:2
GGGGTACAACTTCGTCGAGTACGCTCAAGTCGAAAGATCGGAAGA
+
FFFFFFFFFF,,FFFFFFFFFFFFFFFFFFFFFFFFFFFFFFFFF
@FS10000125:23:BPA73012-1407:1:1101:14520:1340 1:N:0:2
GGGGGAACTTCGTCGAGTACGCTCAAGATTAAAGATCGGAAGAGC
+
F:,F,FFFF:FF,FFFF:FFFF:FFFFFFFFFFFFF:FFFFFFF,
@FS10000125:23:BPA73012-1407:1:1101:14850:1340 1:N:0:2
GGGTGCGAACTTCGTCGAGTACGCTCAATGTGATAGATCGGAAGA
+
FFF::F,FFF::FFFFFFFFFFFFF:F,FFFFFFFFFFFFFF:FF
@FS10000125:23:BPA73012-1407:1:1101:15410:1340 1:N:0:2
GGGAGATAACTTCGTCGAGTACGCTCAAATGTGAAGATCGGAAGA
+
FFFFFFFFFF::FFFFFFFFFFFFFFFFFFFFFFFFFFFFFFFFF
@FS10000125:23:BPA73012-1407:1:1101:15830:1340 1:N:0:2
GGGAGGAAACTTCGTCGAGTACGCTCAAAGTTGAAGATCGGAAGA
+
F,,FFFFFFF::FFFFFFFFFFFFFFF:FFFFFFFFFFFFFFFFF
@FS10000125:23:BPA73012-1407:1:1101:15890:1340 1:N:0:2
GGGTGCCAACTTCGTCGAGTACGCTCAATTCGTAAGATCGGAAGA
+
FFFFFFFFFF::FFFFFFFFFFFFFFF:FFFFFFFFFFFFFFFFF
@FS10000125:23:BPA73012-1407:1:1101:15980:1340 1:N:0:2
GGGGGCCAACTTCGTCGAGTACGCTCAAATATTAAGATCGGAAGA
+
FFFFFFFFFF,,FFFFFFFFFFFFFFFFFFFFFFFFF:FFFFFFF
@FS10000125:23:BPA73012-1407:1:1101:1800:1350 1:N:0:2
GGGGCAAAACTTCGTCGAGTACGCTCAATAATTTAGATCGGAAGA
+
FF:FFFFFFF::FFFFFFFFFFFFFFF,FFFFFFFFFFFFFFFFF
@FS10000125:23:BPA73012-1407:1:1101:2120:1350 1:N:0:2
GGGTGTCAACTTCGTCGAGTACGCTCAACGCAACAGATCGGAAGA
+
FF,FFFFFFFF:FFFFFFFFFFFFFFFFF:FFFFFFFFFFFFFFF
@FS10000125:23:BPA73012-1407:1:1101:2440:1350 1:N:0:2
GGGGGAAACTTCGTCGAGTACGCTCAAATTCCGAGATCGGAAGAG
+
FFFFFFFFFF,FF:FFFF:FFFFFFFF:FFFFFFFF,FFF:FFFF
@FS10000125:23:BPA73012-1407:1:1101:2640:1350 1:N:0:2
GGGGTATAACTTCGTCGAGTACGCTCAATTGCTCAGATCGGAAGA
+
F::FFFFFFF:,FFFFFFFFFFFFFFF:FFFFFFFFFFFFFFFFF
@FS10000125:23:BPA73012-1407:1:1101:2690:1350 1:N:0:2
GGGTCTTAACTTCGTCGAGTACGCTCAAACTTTTAGATCGGAAGA
+
FFF:FFFFFF::FFFFFFFFFFFFFFFFFFFFFFFFFFFFFFFFF
@FS10000125:23:BPA73012-1407:1:1101:2890:1350 1:N:0:2
GGGCCGTATCTTCGTCGAGTACGCTCAATCTTAGAGATCGGAAGA
+
F,,,FFFFFFF:FFFFFFFFFFFFFFF:FFFFFFFFFFFFFFFFF
@FS10000125:23:BPA73012-1407:1:1101:2900:1350 1:N:0:2
GGGATGGAACTTCGTCGAGTACGCTCAACGGGATAGATCGGAAGA
+
FFFFFFFFFFF::FFFFFFFFFFFFFF:FFFFFFFFFFFFFFFFF
@FS10000125:23:BPA73012-1407:1:1101:2920:1350 1:N:0:2
GGGGAACTTCGTCTTGTACGCTCAAGCCTTTAGATCGGAAGAGCA
+
F::FFFFFFFF,,:FFFF:,FFFFFFFFFFFFFFF,FFFFFFF,,
@FS10000125:23:BPA73012-1407:1:1101:2940:1350 1:N:0:2
GGGGCACAACTTCGTCGAGTACGCTCAAGAGGGAAGATCGGAAGA
+
FFFFFFFFFF:,FFFFFFFFFFFFFFF:FFFFFFFFFFFFFFFFF
@FS10000125:23:BPA73012-1407:1:1101:3090:1350 1:N:0:2
GGGGCACAACTTCGTCGAGTACGCTCAAGAGGGAAGATCGGAAGA
+
F,,FFFFFFF::FFFFFFFFFFFFFFFFFFFFFFFFFFFFFFFFF
@FS10000125:23:BPA73012-1407:1:1101:3190:1350 1:N:0:2
GGGGGACAACTTCGTCGAGTACGCTCAAGTTGCGAGATCGGAAGA
+
F,,FFFFFFF::FFFFFFFFFFFFFFFFFFFFFFFFFFFFFFFFF
@FS10000125:23:BPA73012-1407:1:1101:3260:1350 1:N:0:2
GGGAACTAACTTCGTCGAGTACGCTCAACATCTGAGATCGGAAGA
+
FFF,FFFFFFFFFFFFFFFFFFFFFFFFFFF:FFFFFFFFFFFFF
@FS10000125:23:BPA73012-1407:1:1101:3410:1350 1:N:0:2
GGGCTCGAACTTCGTCGAGTACGCTCAAATTGATAGATCGGAAGA
+
F:,:FFFFFF::FFFFFFFFFFFFFFF,FFFFFFFFFFFFFFFFF
@FS10000125:23:BPA73012-1407:1:1101:3520:1350 1:N:0:2
GGGGCCCAACTTCGTCGATACGCTCAAACCGAAAGATCGGAAGAG
+
FF:FFFFFFF:,FFFFFF,FFFFFFFFFFFFFFFFF,FFF,FFFF
@FS10000125:23:BPA73012-1407:1:1101:3810:1350 1:N:0:2
GGGCGCCAACTTCGTCGAGTACGCTCAATTCTGGAGATCGGAAGA
+
FF,FFFFFFF,,FFFFFFFFFFFFFFF:FFFFFFFFFFFFFF:FF
@FS10000125:23:BPA73012-1407:1:1101:4510:1350 1:N:0:2
GGGGCCAAACTTCGTCGAGTACGCTCAACCGGTGAGATCGGAAGA
+
F:,FFFFFFF::FFFFFFFFFFFFFFFFF:FFFFFFFFFFFFFFF
@FS10000125:23:BPA73012-1407:1:1101:4540:1350 1:N:0:2
GGGACATAACTTCGTCGAGTACGCTCAAGAGTTCAGATCGGAAGA
+
FFFFFFFFFF,,FFFFFFFFFFFFFFFFF:FFFFFFFFFFFFFFF
@FS10000125:23:BPA73012-1407:1:1101:4630:1350 1:N:0:2
GATCGTGAACTTCGTCGAGTACGCTCAAATTGATAGATCGGAAGA
+
,,F:,FFFFFFF::F:F::FF:,FFFF:FFFF:FF,FFFF,F,,F
@FS10000125:23:BPA73012-1407:1:1101:4650:1350 1:N:0:2
GGGCTGCAACTTCGTCGAGTACGCTCAATGTTAGAGATCGGAAGA
+
F:,,FFFFFF::FFFFFFFFFFFFFFF:FFFFFFFFFFFFFFFFF
@FS10000125:23:BPA73012-1407:1:1101:4730:1350 1:N:0:2
GGGGCAGATCTTCGTCGAGTACGCTCAAAATATTAGATCGGAAGA
+
FFFFFFFFFFF:FFFFFFFFFFFFFFFFFFFFFFFFFFFFFFFFF
@FS10000125:23:BPA73012-1407:1:1101:4750:1350 1:N:0:2
GGACTCTAACTTCGTCGAGTACGCTCAAACCAAGAGATCGGAAGA
+
F,,,FFFFFFF:FFFFFFFFFFFFFFF:FFFFFFFFFFFFFFFFF
@FS10000125:23:BPA73012-1407:1:1101:4960:1350 1:N:0:2
CAACAGCAACTTCGTCGAGTACGCTCAACCACTAAGATCGGTTGA
+
,,,,F,FF:FFFF:FFFF:FF:FFFFFFFFFFFF:,FFF:F:,FF
@FS10000125:23:BPA73012-1407:1:1101:5340:1350 1:N:0:2
GGGCCTGAACTTCGTCGAGTACGCTCAAGGTTAGAGATCGGAAGA
+
FFF:FFFFFF::FFFFFFFFFFFFFFFFFFFFFFFFFFFFFFFFF
@FS10000125:23:BPA73012-1407:1:1101:5420:1350 1:N:0:2
GGGCCAAAACTTCGTCGAGTACGCTCAAACCCTGAGATCGGAAGA
+
FFFFFFFFFF:,FFFFFFFFFFFFFFFFFFFFFFFFFFFFFFFFF
@FS10000125:23:BPA73012-1407:1:1101:6050:1350 1:N:0:2
GGGGTTCAACTTCGTCGAGTACGCTCAATTTCCAAGATCGGAAGA
+
FFFFFFFFFF:,FFFFFFFFFFFFFFF:FFFFFFFFFFFFFFFFF
@FS10000125:23:BPA73012-1407:1:1101:6100:1350 1:N:0:2
GGGGTCCAGCTTCGTCGAGTACGCTCAATAATGCAGATCGGAAGA
+
FFFFFFFFFF,,FFFFFFFFFFFFFFF,FFFFFFFFFFFFFFFFF
@FS10000125:23:BPA73012-1407:1:1101:6130:1350 1:N:0:2
GGGCAGGAACTTCGTCGAGTACGCTCAAAATTTAAGATCGGAAGA
+
FFFFFFFFFF:,FFFFFFFFFFFFFFF:FFFFFFFFFFFFFFFFF
@FS10000125:23:BPA73012-1407:1:1101:6350:1350 1:N:0:2
GGGGCTAAACTTCGTCGAGTACGCTCAAGACGTCAGATCGGAAGA
+
:,,FFFFFFF::FFFFFFFFFFFFFFFFFFFFFFFFFFFFFFFFF
@FS10000125:23:BPA73012-1407:1:1101:6740:1350 1:N:0:2
GGGTGGCAACTTCGTCGAGTACGCTCAACCTTGCAGATCGGAAGA
+
FFFFFFFFFF::FFFFFFFFFFFFFFFFFFFFFFFFFFFFFFFFF
@FS10000125:23:BPA73012-1407:1:1101:7850:1350 1:N:0:2
GGGAAGTAACTTCGTCGAGTACGCTCAACTCATAAGATCGGAAGA
+
F:::FFFFFFFFFFFFFFFFFFFFFFFFFFFFFFFFFFFFFFFFF
@FS10000125:23:BPA73012-1407:1:1101:8230:1350 1:N:0:2
GGGGCTGAACCTCGTCGAGTACGCTCAATTGTCAAGATCGGAAGA
+
:,,FFFFFFFF:FFFFFFFFFFFFFFFFFFFFFFFFFFFFFFFFF
@FS10000125:23:BPA73012-1407:1:1101:8240:1350 1:N:0:2
GGGGGTTTTTTTTTTTTTTTTTTTTTTTTTTTTAATTTTTTTTTT
+
FFFF,,F:,FFFF::FFFF:FFFF,FFF:,:,,,,,:,FF:FF:,
@FS10000125:23:BPA73012-1407:1:1101:8290:1350 1:N:0:2
GGGCGTAAACTTCGTCGAGTACGCTCAACTCGCTAGATCGGAAGA
+
FFFF:FFFFFFFFFFFFFFFFFFFFFFFFFFFFFFFFFFFFFFFF
@FS10000125:23:BPA73012-1407:1:1101:8770:1350 1:N:0:2
GGGGGTCAACTTCGTCGAGTACGCTCAATGACAGAGATCGGAAGA
+
FFFFFFFFFF,,FFFFFFFFFFFFFFF:FFFFFFFFFFFFFFFFF
@FS10000125:23:BPA73012-1407:1:1101:8860:1350 1:N:0:2
GGGTAGCAACTTCGTCCAGTACGCTCAACTTATAAGATCGGAAGA
+
FFF,:FFFF,:F:,F:FFFF:,,FFF,F,FF,,F,FF,::FFFFF
@FS10000125:23:BPA73012-1407:1:1101:9050:1350 1:N:0:2
GGGTGCTAACTTCGTCGAGTACGCTCAAATTCAAAGATCGGAAGA
+
FFFFFFFFFF,:FFFFFFFFFFFFFFF:FFFFFFFFFFFFFFFFF
@FS10000125:23:BPA73012-1407:1:1101:9240:1350 1:N:0:2
GGGCGTGAACTTCGTCGAGTACGCTCAAGGAACGAGATCGGAAGA
+
F::,FFFFFF::FFFFFFFFFFFFFFFFFFFFFFFFFFFFFFFFF
@FS10000125:23:BPA73012-1407:1:1101:9480:1350 1:N:0:2
GGGGTTAAACTTCGTCGAGTACGCTCAAGACCACAGATCGGAAGA
+
FFFF:,:FFF::FFFFFFFFFFFFFFFFFFF:FFFFFFFFFFFFF
@FS10000125:23:BPA73012-1407:1:1101:10440:1350 1:N:0:2
GGGTGTTAACTTCGTCGAGTACGCTCAATTGTCGAGATCGGAAGA
+
FFFFFFFFFF,,FFFFFFFFFFFFFFF,FFFFFFFFFFFFFFFFF
@FS10000125:23:BPA73012-1407:1:1101:10880:1350 1:N:0:2
GGGGCCAAACTTCGTCGAGTACGCTCAAGAGTGGAGATCGGAAGA
+
F,,FFFFFFF:,FFFFFFFFFFFFFFFFFFFFFFFFFFFFFFFFF
@FS10000125:23:BPA73012-1407:1:1101:10900:1350 1:N:0:2
GGGGCCAAACTTCGTCGAGTACGCTCAAGAGTGGAGATCGGAAGA
+
FFFFFFFFFF:,FFFFFFFFFFFFFFFFFFFFFFFFFFFFFFFFF
@FS10000125:23:BPA73012-1407:1:1101:11380:1350 1:N:0:2
GGGGTTCTAACTTCGTCGAGTACGCTCAAACTGATAGATCGGAAG
+
FFFFF,F,FFFFFFFFFFF,FFFFFFFFFFFFF,,FFFFFFFFFF
@FS10000125:23:BPA73012-1407:1:1101:11650:1350 1:N:0:2
GGGGGGGAACTTCGTCGAGTACGCTCAACTGATTAGATCGGAAGA
+
FFFFFFFFFF::FFFFFFFFFFFFFFFFFFFFFFFFFFFFFFFFF
@FS10000125:23:BPA73012-1407:1:1101:11680:1350 1:N:0:2
GGGGGAAAACTTCGTCGAGTACGCTCAAGTTGTTAGATCGGAAGA
+
F,,F:FFFFF,,FFFFFFFFFFFFFFFFFFFFFFFFFFFFFFFFF
@FS10000125:23:BPA73012-1407:1:1101:11800:1350 1:N:0:2
GGGGTGTAACTTCGTCGAGTACGCTCAATTGGCAAGATCGGAAGA
+
FFFFFFFFFF,,FFFFFFFFFFFFFFF:FFFFFFFFFFFFFFFFF
@FS10000125:23:BPA73012-1407:1:1101:11810:1350 1:N:0:2
GGGAGTCAATTTCGTCGAGTACGCTCAAAAGTAGAGATCGGAAGA
+
FF,FFFFFFFFFFFFFFFFFFFFFFFF:FFFFFFFFFFFFFFFFF
@FS10000125:23:BPA73012-1407:1:1101:11930:1350 1:N:0:2
GGGGTAAAACTTCGTCGAGTACGCTCAACGTGTGAGATCGGAAGA
+
FF,FFFFFFF::FFFFFFFFFFFFFFFFFFFFFFFFFFFFFFFFF
@FS10000125:23:BPA73012-1407:1:1101:12360:1350 1:N:0:2
GGGGAACTTCGTCGAGTACGCTCAATGGAAAAGATCGGAAGAGCA
+
FF,FFFF:FFF,FFFFFF,:FFFFFFFFFFFFFFF,FFFFFFF,,
@FS10000125:23:BPA73012-1407:1:1101:13300:1350 1:N:0:2
GGGGCATAACTTCGTCGAGTACGCTCAAATGGTGAGATCGGAAGA
+
F,FFFF:FFF,,:FFFFFFFFFFFFFF,FFFFFFFFFFFF:FF,F
@FS10000125:23:BPA73012-1407:1:1101:13330:1350 1:N:0:2
GGGAGCCAACTTCGTCGAGTACGCTCAATTATTAAGATCGGAAGA
+
F:,:FFFFFF:,FFFFFFFFFFFFFFF:FFFFFFFFFFFFFFFFF
@FS10000125:23:BPA73012-1407:1:1101:13700:1350 1:N:0:2
GGGTCTAAACTTCGTCGAGTACGCTCAAACATGAAGATCGGAAGA
+
FFFFFFFFFFF:FFFFFFFFFFFFFFFFFFFFFFFFFFFFFFFFF
@FS10000125:23:BPA73012-1407:1:1101:14170:1350 1:N:0:2
GGGGGTTAACTTCGTCGAGTACGCTCAAGGTGTCAGATCGGAAGA
+
F::FFFFFFF::FFFFFFFFFFFFFFFFFFFFFFFFFFFFFFFFF
@FS10000125:23:BPA73012-1407:1:1101:14200:1350 1:N:0:2
GGGACGTAACTTCGTCGAGTACGCTCAAGCGGATAGATCGGAAGA
+
F:::FFFFFF::FFFFFFFFFFFFFFFFFFFFFFFFFFFFFFFFF
@FS10000125:23:BPA73012-1407:1:1101:14280:1350 1:N:0:2
GGGAGATAACTTCGTCGAGTACGCTCAACCAACTAGATCGGAAGA
+
FF:FFFFFFF,:FFFFFFFFFFFFFFFFFFFFFFFFFFFFFFFFF
@FS10000125:23:BPA73012-1407:1:1101:14890:1350 1:N:0:2
GGGCTTAAACTTCGTCGAGTACGCTCAACAGACTAGATCGGAAGA
+
FFFFFFFFFFFFFFFFFFFFFFFFFFFFFFFFFFFFFFFFFFFFF
@FS10000125:23:BPA73012-1407:1:1101:15530:1350 1:N:0:2
GGGACGAAACTTCGTCGAGTACGCTCAACAGTTAAGATCGGAAGA
+
FFFFFFFFFF:FFFFFFFFFFFFFFFFFFFFFFFFFFFFFFFFFF
@FS10000125:23:BPA73012-1407:1:1101:16300:1350 1:N:0:2
GGGCAGTAACTTCGTCGAGTACGCTCAAAATAATAGATCGGAAGA
+
F,FFFFFFFF,:FFFFFFFFFFFFFFFFFFFFFFFFFFFFFFFFF
@FS10000125:23:BPA73012-1407:1:1101:16360:1350 1:N:0:2
GGGGCAGAACTTCGTCGAGTACGCTCAACCGATGAGATCGGAAGA
+
FFFFFFFFFF::FFFFFFFFFFFFFFFFFFFFFFFFFFFFFFFFF
@FS10000125:23:BPA73012-1407:1:1101:1540:1360 1:N:0:2
GGGACTTCGTCGAGTACGCTCAAAAATAAAGATCGGAAGAGCACA
+
FFFFFFFFFFFFFFFFFF::FFFFF:FFFFFFFFFFFFFFF,F,,
@FS10000125:23:BPA73012-1407:1:1101:2380:1360 1:N:0:2
GGGTGGAAACTTCGTCGAGTACGCTCAAATTGTTAGATCGGAAGA
+
FFFFF:FFFF,,FFF:FFFFFF:FFFF,FFFFFFFFF,FF,F:FF
@FS10000125:23:BPA73012-1407:1:1101:2740:1360 1:N:0:2
GGGGGCAAACTTCGTCGAGTACGCTCAAACGACCAGATCGGAAGA
+
FFFFFFFFFF:::FFFFFFFFFFFFFF:FFFFFFFFFFFFFFFFF
@FS10000125:23:BPA73012-1407:1:1101:2780:1360 1:N:0:2
GGGAACTTCGTCGAGTACGCTCAAAATAGTAGATCGGAAGAGCAC
+
FFF:FFFFFF::F:F:F,FFFF:FF:F:FFFFFFFFFFFF:F,F,
@FS10000125:23:BPA73012-1407:1:1101:3010:1360 1:N:0:2
GGGAATGAACTTCGTCGAGTACGCTCAACTGACAAGATCGGAAGA
+
F::,FFFFFF:F:FFFFFFFFFFFFFFFFFFFFFFFFFFFFFFFF
@FS10000125:23:BPA73012-1407:1:1101:3050:1360 1:N:0:2
GGGAAATAACTTCGTCGAGTACGCTCAACGAGTAAGATCGGAAGA
+
F:,F,:FFFFFFFFFFFFFFFFFFFFFF::,FFFFFFFFFF:FFF
@FS10000125:23:BPA73012-1407:1:1101:3210:1360 1:N:0:2
GGGGTAAAACTTCGTCGAGTACGCTCAATCGGGCAGATCGGAAGA
+
F,,FFFFFFF::FFFFFFFFFFFFFFF:FFFFFFFFFFFFFFFFF
@FS10000125:23:BPA73012-1407:1:1101:4250:1360 1:N:0:2
GGGCTTGAACTTCGTCGAGTACGCTCAAGAATAAAGATCGGAAGA
+
FFF:FFFFFF:,FFFFFFFFFFFFFFFFFFFFFFFFFFFFFFFFF
@FS10000125:23:BPA73012-1407:1:1101:4460:1360 1:N:0:2
GGGCCACAACTTCGTCGAGTACGCTCAAGAACTTAGATCGGAAGA
+
FFFFFFFFFF::FFFFFFFFFFFFFFFFFFFFFFFFFFFFFFFFF
@FS10000125:23:BPA73012-1407:1:1101:5020:1360 1:N:0:2
GGGGGAACTTCGTCGAGTACGCTCAAGGAGGCAGATCGGAAGAGC
+
FFFFFFFFFF,F,FFFF:FFFF,FFFFFFFFFFFF,,FFFFFFF,
@FS10000125:23:BPA73012-1407:1:1101:5260:1360 1:N:0:2
GGGTTCCAACTTCGTCGAGTACGCTCAATTAGAAAGATCGGAAGA
+
FFFFFFFFFF,,FFFFFFFFFFFFFFF,FFFFFFFFFFFFFF:FF
@FS10000125:23:BPA73012-1407:1:1101:5390:1360 1:N:0:2
GGGGAACAACTTCGTCGAGTACGCTCAATCTTACAGATCGGAAGA
+
F,,FFFFFFF:::FFFFFFFFFFFFFF:FFFFFFFFFFFFFF:FF
@FS10000125:23:BPA73012-1407:1:1101:5400:1360 1:N:0:2
GGGGGGGAACTTCGTCGAGTACGCTCAATAGAGGAGATCGGAAGA
+
FF:FFFFFFF::FFFFFFFFFFFFFFF,FFFFFFFFFFFFFFFFF
@FS10000125:23:BPA73012-1407:1:1101:5740:1360 1:N:0:2
GGGGGGTAACTTCGTCGAGTACGCTCAACTTTCCAGATCGGAAGA
+
FFFFFFFFFF::FFFFFFFFFFFFFFFFFFFFFFFFFFFFFFFFF
@FS10000125:23:BPA73012-1407:1:1101:6730:1360 1:N:0:2
GGGGGGGAACTTCGTCGAGTACGCTCAATTAGAGAGATCGGAAGA
+
F::FFFFFFF:,FFFFFFFFFFFFFFF,FFFFFFFFFFFFFFFFF
@FS10000125:23:BPA73012-1407:1:1101:6830:1360 1:N:0:2
GGGCGTAACTTCGTCGAGTACGCTCAAACCAAAAGATCGGAAGAG
+
F,,:FFFFFF,FF:FFFF:FFFFFFF:FFFFFFFFF,FFF,FFFF
@FS10000125:23:BPA73012-1407:1:1101:6970:1360 1:N:0:2
GGGAAGAACTTCGTCGAGTACGCTCAAAAGGATAGATCGGAGAGC
+
FF:,FFFFFF:FF:FFFF:FFFFFFF::FFFFFFFF,FFF,F,FF
@FS10000125:23:BPA73012-1407:1:1101:7050:1360 1:N:0:2
GGGTAGGAACTTCGTCGAGTACGCTCAACTGGTCAGATCGGAAGA
+
FFFFFFFFFF:FFFFFFFFFFFFFFFFFFFFFFFFFFFFFFFFFF
@FS10000125:23:BPA73012-1407:1:1101:7310:1360 1:N:0:2
GGGAGATAACTTCGTCGAGTACGCTCAAAAATAGAGATCGGAAGA
+
FFFFFFFFFF,,FFFFFFFFFFFFFFF,FFFFFFFFFFFFFFFFF
@FS10000125:23:BPA73012-1407:1:1101:7410:1360 1:N:0:2
GGGGCCTAACTTCGTCGAGTACGCTCAAAATTTTAGATCGGAAGA
+
FFFF:FFFFF:,FFF::F,F:::FF:::FFFFFF:,F:FFFFF:,
@FS10000125:23:BPA73012-1407:1:1101:8410:1360 1:N:0:2
GGGATCCAACTTCGTCGAGTACGCTCAATCTATTAGATCGGAAGA
+
FFFFF:FFFFFFFFFFFFFFFFFFFFFFFFFFFFFFF,FFFFFFF
@FS10000125:23:BPA73012-1407:1:1101:8470:1360 1:N:0:2
GGGCGTTAACTTCGTCGAGTACGCTAAAGAAGTTAGATCGGAAGA
+
F:,FFFFFFF,,FFFFFFFFFFFFFFFFFFFFFFFFFFFFFFFFF
@FS10000125:23:BPA73012-1407:1:1101:8750:1360 1:N:0:2
GGGGCAGAACTTCGTCGAGTACGCTCAATGCGGGAGATCGGAAGA
+
FF:FFFFFFF::FFFFFFFFFFFFFFF:FFFFFFFFFFFFFFFFF
@FS10000125:23:BPA73012-1407:1:1101:8790:1360 1:N:0:2
GGGTGGCAACTTCGTCGAGTACGCTCAAATATTCAGATCGGAAGA
+
FF:F,:FFFF::FFFFFFFFFFFFFFFFFFFFFFFFFFFFFFFFF
@FS10000125:23:BPA73012-1407:1:1101:9170:1360 1:N:0:2
GGGCTTGAACTTCGTCGAGTACGCTCAAATACTTAGATCGGAAGA
+
FFF,FFFFFF:,FFFFFFFFFFFFFFF:FFFFFFFFFFFFFFFFF
@FS10000125:23:BPA73012-1407:1:1101:9980:1360 1:N:0:2
GGGCAGCAACTTCGTCGAGTACGCTCAAAGGTCGAGATCGGAAGA
+
FFFF:,FFFF::FFFFFFFFFFFFFFFFFFFFFFFFFFFFFFFFF
@FS10000125:23:BPA73012-1407:1:1101:10370:1360 1:N:0:2
GGGCAGTAACTTCGTCGAGTACGCTCAAACAAGGAGATCGGAAGA
+
FFFFFFFFFF,,FFFFFFFFFFFFFFF,FFFFFFFFFFFFFFFFF
@FS10000125:23:BPA73012-1407:1:1101:10440:1360 1:N:0:2
GGGGGGAAACTTCGTCGAGTACGCTCAACAGTGTGATCGGAAGAG
+
FFFFFFFFFF,:FFFFFFFFFFFFFFFFFFFFFFFF,:FF,FF:F
@FS10000125:23:BPA73012-1407:1:1101:10850:1360 1:N:0:2
GGGGTTAAATTTCGTCGAGTACGCTCAAATCTCGAGATCGGAAGA
+
F::FFFFFFFFFFFFFFFFFFFFFFFFFFFFFFFFFFFFFFFFFF
@FS10000125:23:BPA73012-1407:1:1101:10870:1360 1:N:0:2
GATGCTTAACTTCGTCGAGTACGCTCAAGAGGTTAGATCGGAAGA
+
,,,:FFFFFFFFFFFFF:FFFF:FFFF:FFFFFFF:FFFF:::F:
@FS10000125:23:BPA73012-1407:1:1101:10940:1360 1:N:0:2
GGGATGTAACTTCGTCGAGTACGCTCAATGAAAAAGATCGGAAGA
+
FFFFFFFFFF:,FFFFFFFFFFFFFFF,FFFFFFFFFFFFFFFFF
@FS10000125:23:BPA73012-1407:1:1101:11200:1360 1:N:0:2
GGGTGGTAACTTCGTCGAGTACGCTCAAAGATGTAGATCGGAAGA
+
F:,FFFFFFF::FFFFFFFFFFFFFFF:FFFFFFFFFFFFFFFFF
@FS10000125:23:BPA73012-1407:1:1101:11380:1360 1:N:0:2
GGGGAGGAATTTCGTCGAGTACGCTCAAGATCGTAGATCGGAAGA
+
FFFFFFFFFFFFFFFFFFFFFFFFFFFFFFFFFFFFFFFFFFFFF
@FS10000125:23:BPA73012-1407:1:1101:11840:1360 1:N:0:2
GGGGTCAACTTCGTCGAGTACGCTCAATCAGGAAGATCGGAAGAG
+
F,,FFFFFFF,FFFFFFF:FFFFFFFF:FFFFFFFF:FFF:FFFF
@FS10000125:23:BPA73012-1407:1:1101:13080:1360 1:N:0:2
GGAGTAACTGCGTCGAGTACGCTCAACTTGACAGATCGGAAGAGC
+
:,,FFFFFFFFF,FFFF:FFFF,FFFFFFFFFFFF:,FFF:FFF,
@FS10000125:23:BPA73012-1407:1:1101:14060:1360 1:N:0:2
GAGGTCAACTTCGTCGAGTACACTCAAGATACCAGATCGGAAGAG
+
F,FFFFFF:,:FFFF,,FFF:FFFFF,FF:FF,,,F:F,,FFFFF
@FS10000125:23:BPA73012-1407:1:1101:14440:1360 1:N:0:2
GGGGGGGAACTTCGTCGAGTACGCTCAAATAAGGAGATCGGAAGA
+
FF:FFFFFFF::FFFFFFFFFFFFFFF:FFFFFFFFFFFFFFFFF
@FS10000125:23:BPA73012-1407:1:1101:14570:1360 1:N:0:2
GGGGCCTAACTTCGTCGAGTACGCTCAATACGAATAGATCGGAAG
+
F,,FF,:,F:FF::F:FF:FF,:FF::FFF:FFFFFFFFF:FFFF
@FS10000125:23:BPA73012-1407:1:1101:15020:1360 1:N:0:2
GGGGCGAAACTTCGTCGAGTACGCTCAAGGATTAAGATCGGAAGA
+
FFFFFFFFFF:,FFFFFFFFFFFFFFFFFFFFFFFFFFFFFFFFF
@FS10000125:23:BPA73012-1407:1:1101:15200:1360 1:N:0:2
GGGGCGTTAACTTCGTCGAGTACGCTCAAGCGAAAAGATCGGAAG
+
F,,FFFFFFFFF,FF:FF:FFFFFF,FFFF:FFF:FFFFFFFFFF
@FS10000125:23:BPA73012-1407:1:1101:15810:1360 1:N:0:2
GGGGGAAAACTTCGTCGAGTACGCTCAAAGACACAGATCGGAAGA
+
FFFF:FFFFF:,FFFFFFFFFF:FFFF:FFFFFFFFF,FFFFF:F
@FS10000125:23:BPA73012-1407:1:1101:16140:1360 1:N:0:2
GGGGGAAAACTTCGTCGAGTACGCTCAAGTCGTGAGATCGGAAGA
+
FFFFFFFFFF::FFFFFFFFFFFFFFFFFFFFFFFFFFFFFFFFF
@FS10000125:23:BPA73012-1407:1:1101:16260:1360 1:N:0:2
GGGGATTGAACTTCGTCGAGTACGCTCAAGTTCAGAGATCGGAAG
+
FFFFFFFFFFF,:FF:FFFFFFFFF,FFFFFFFFFFFFFFFF,FF
@FS10000125:23:BPA73012-1407:1:1101:16420:1360 1:N:0:2
GGGGGAGTAACTTCGTCGAGTACGCTCAAGTATAAAGATCGGAAG
+
FFFFFFFFFFF::FF:FFFFFFFFF,FFFFFFFFFFFFFFFFFFF
@FS10000125:23:BPA73012-1407:1:1101:1930:1370 1:N:0:2
GGCGGACAACTTCGTCGAGTACGCTCAAGGGATGAGATCGGAAGA
+
F,,F,FFFFFF:FFFFFFFFFFFFFFFFFFFFFFFFFFFFFFFFF
@FS10000125:23:BPA73012-1407:1:1101:2030:1370 1:N:0:2
GGGGATCAACTTCGTCGAGTACGCTCAACGAGTCAGATCGGAAGA
+
FFFFFFFFFFF:FFFFFFFFFFFFFFFFFFFFFFFFFFFFFFFFF
@FS10000125:23:BPA73012-1407:1:1101:2060:1370 1:N:0:2
GGGTCATAACTTCGTCGAGTACGCTCAATATGGGAGATCGGAAGA
+
FFFFFFFFFF:,FFFFFFFFFFFFFFF,FFFFFFFFFFFFFFFFF
@FS10000125:23:BPA73012-1407:1:1101:2710:1370 1:N:0:2
GGGGGTCAACTTCGTCGAGTACGCTCAAATTTTAAGATCGGAAGA
+
F::FFFFFFF::FFFFFFFFFFFFFFF:FFFFFFFFFFFFFFFFF
@FS10000125:23:BPA73012-1407:1:1101:2830:1370 1:N:0:2
GGGGTGCAACTTCGTCGAGTACGCTCAACTTTCGAGATCGGAAGA
+
F,,FFFFFFF:F:FFFFFFFFFFFFFFFFFFFFFFFFFFFFFFFF
@FS10000125:23:BPA73012-1407:1:1101:3110:1370 1:N:0:2
GGGAGCTAACTTCGTCGAGTACGCTCAAATTTGTAGATCGGAAGA
+
:,,,,:FFFF::FFFFFFFFFFFFFFF:FFFFFFFFFFFFFFFFF
@FS10000125:23:BPA73012-1407:1:1101:3330:1370 1:N:0:2
GGGGCAAAACTTCGTCGAGTACGCTCAATAGTGAAGATCGGAAGA
+
FFFFFFFFFF:,FFFFFFFFFFFFFFF,FFFFFFFFFFFFFFFFF
@FS10000125:23:BPA73012-1407:1:1101:3710:1370 1:N:0:2
GGGGAACTTCGTCGAGTACGCTCAAGAGTGTAGATCGGAAGAGCA
+
FFFFFFFFFFF,:FFFFF,,FFFFFFFFFFFFFFF,FFFFFFF,:
@FS10000125:23:BPA73012-1407:1:1101:3820:1370 1:N:0:2
GGGGTAACTTCGTCGAGTACGCTCAATTATGGAGATCGGAAGAGC
+
FFFF,FFF:FFFFFFFFFFFFFFFFFFFFFFFFFFF:FFFFFFF:
@FS10000125:23:BPA73012-1407:1:1101:4180:1370 1:N:0:2
GGGAGTAAACTTCGTCGAGTACGCTCAATCCAGCAGATCGGAAGA
+
FFFFFFFFFF::FFFFFFFFFFFFFFF:FFFFFFFFFFFFFFFFF
@FS10000125:23:BPA73012-1407:1:1101:4330:1370 1:N:0:2
GGGGGGGTAAACTTCGTCGAGTACGCTCAATGAGGGAGATCGGAA
+
F:,FFFFFFFFF,:FFF:FFFF:FFFF:FFFFFFFFFFFF,FFFF
@FS10000125:23:BPA73012-1407:1:1101:5410:1370 1:N:0:2
GGGCTTCAACTTCGTCGAGTACGCTCAATAATGTAGATCGGAAGA
+
FF,::FFFFF,,FFF:FFFFFFFFFFF,FFFFFFFFFFFFFF:FF
@FS10000125:23:BPA73012-1407:1:1101:5970:1370 1:N:0:2
GGGCACTAACTTCGTAGAGTACGCTCAAAATCCGAGATCGGAAGA
+
FFFFFFFFFF,,FFFFFFFFFFFFFFF:FFFFFFFFF:FFFFFFF
@FS10000125:23:BPA73012-1407:1:1101:6370:1370 1:N:0:2
GGGCGCAAACTTCGTCGAGTGCTTAAAATATAAGATCGGAAGAGC
+
FFFF,FFFFFFFFFFFFFFFFF:,FFFFFFFFFFF:,FFF,FFF,
@FS10000125:23:BPA73012-1407:1:1101:6390:1370 1:N:0:2
GGGGTCCAACTTCGTCGAGTACGCTCAATGCGTGAGATCGGAAGA
+
F,,FFFFFFF,,FFFFFFFFFFFFFFF,FFFFFFFFFFFFFFFFF
@FS10000125:23:BPA73012-1407:1:1101:7350:1370 1:N:0:2
GGGGGAACTTCGTCGAGTACGCTCAACACCATAGATCGGAAGAGC
+
FFFFFFFFFF,F,FFFF,FFFF,FFFFFFFFFFFF:,FFFFF:F:
@FS10000125:23:BPA73012-1407:1:1101:7380:1370 1:N:0:2
GGGTTATAACTTCGTCGAGTACGCTCAAATCACGAGATCGGAAGA
+
FFFFFFFFFF:,FFFFFFFFFFFFFFFFFFFFFFFFFFFFFFFFF
@FS10000125:23:BPA73012-1407:1:1101:7500:1370 1:N:0:2
GGGGCATAATTTCGTCGAGTACGCTCAAAATGGGAGATCGGAAGA
+
FFFFFFFFFF:FFFFFFFFFFFFFFFF:FFFFFFFFFFFFFFFFF
@FS10000125:23:BPA73012-1407:1:1101:7870:1370 1:N:0:2
GGGGCGCAACTTCGTCGAGTACGCTCAAAGGAAAAGATCGGAAGA
+
FFFFFFFFFF::FFFFFFFFFFFFFFF:FFFFFFFFFFFFFFFFF
@FS10000125:23:BPA73012-1407:1:1101:8180:1370 1:N:0:2
GGGGAGTAACTTCGTCGAGTACGCTCAACAAGATAGATCGGAAGA
+
FFFFFFFFFF:FFFFFFFFFFFFFFFFFFFFFFFFFFFFFFFFFF
@FS10000125:23:BPA73012-1407:1:1101:9300:1370 1:N:0:2
GGGGTAAAACTTCGTCGAGTACGCTCAATACGGTAGATCGGAAGA
+
FFFF,FFFFF,,FFFFFFFFFFFFFFF,FFFFFFFFFFFFFFFFF
@FS10000125:23:BPA73012-1407:1:1101:9360:1370 1:N:0:2
GGGGGTTAACTTCGTCGAGTACGCTCAATGATTAAGATCGGAAGA
+
FFFFFFFFFF::FFFFFFFFFFFFFFF,FFFFFFFFFFFFFFFFF
@FS10000125:23:BPA73012-1407:1:1101:9400:1370 1:N:0:2
GGGGCTGAACTTCGTCGAGTACGCTCAAGGATTAAGATCGGAAGA
+
FFFFFFFFFF::FFFFFFFFFFFFFFFFFFFFFFFFFFFFFFFFF
@FS10000125:23:BPA73012-1407:1:1101:9700:1370 1:N:0:2
GGGGTTGCTCTTCGTCGAGTACGCTCAATGCACGAGATCGGAAGA
+
FFFF,,,F:F::FFFFFFFFFFFFFFF:F:FFFFFFFFFFFFFFF
@FS10000125:23:BPA73012-1407:1:1101:9760:1370 1:N:0:2
GGGGCGAATCTTCGTCGAGTACGCTCAACATATAAGATCGGAAGA
+
FFFFFFFFFF:FFFFFFFFFFFFFFFFFFFFFFFFFFFFFFFFFF
@FS10000125:23:BPA73012-1407:1:1101:9800:1370 1:N:0:2
GGGGTTTAACTTCGTCGAGTACGCTCAACAATAGAGATCGGAAGA
+
FF:FFFFFFF:FFFFFFFFFFFFFFFFFFFFFFFFFFFFFFFFFF
@FS10000125:23:BPA73012-1407:1:1101:9900:1370 1:N:0:2
GGGAGGGAACTTCGTCGAGTACGCTCAATAGATGAGATCGGAAGA
+
F:FFFFFFFFF:FFFFFFFFFFFFFFFFFFFFFFF:FFFFFFFFF
@FS10000125:23:BPA73012-1407:1:1101:9920:1370 1:N:0:2
GGGACACGATCTTCGTCGAGTACGCTCAAGCGTTGAGATCGGAAG
+
FFFFFFFFFFF,:FFFFFFFFFFFF,FFFFFFFFFFFFFFFFFFF
@FS10000125:23:BPA73012-1407:1:1101:9930:1370 1:N:0:2
GGGGGACAACTTCGTCGAGTACGCTCAATTTTCGAGATCGGAAGA
+
FFFFFFFFFF:,FFFFFFFFFFFFFFF,FFFFFFFFFFFFFFFFF
@FS10000125:23:BPA73012-1407:1:1101:10600:1370 1:N:0:2
GGGGTTGAACTTCGTCGAGTAAGCTCAAGCCATAAGATCGGAAGA
+
FFF:,,FFFFFFFFFFFFFFF:FFFFFF,FFFF,FFFFFFFFFFF
@FS10000125:23:BPA73012-1407:1:1101:10790:1370 1:N:0:2
GTTTACTAACTTCGTCGAGTACGCTCAACGATCCAGATCGGAAGA
+
,,F,:FFFFFFFFFFFFFFFFF,FFFFFFFFF:FFFFFFF:,::,
@FS10000125:23:BPA73012-1407:1:1101:10960:1370 1:N:0:2
GGGTGTAAACTTCGTCGAGTACGCTCAAAAGACAAGATCGGAAGA
+
FFFFFFFFFF,,FFFFFFFFFFFFFFF:FFFFFFFFFFFFFFFFF
@FS10000125:23:BPA73012-1407:1:1101:10970:1370 1:N:0:2
GGGATGGAACTTCGTCGAGTACGCTCAACATGTTAGATCGGAAGA
+
F::FFFFFFF::FFFFFFFFFFFFFFFFFFFFFFFFFFFFFFFFF
@FS10000125:23:BPA73012-1407:1:1101:11010:1370 1:N:0:2
GGGTAAGAACTTCGTCGAGTACGCTCAAGTCTTGAGATCGGAAGA
+
FFFFFF,FFFF:FFFFF,FFFFFFFFFFFFFFFF:FF,FFFFFFF
@FS10000125:23:BPA73012-1407:1:1101:11280:1370 1:N:0:2
GGGGCTCAACTTCGTCGAGTACGCTCAAGTGGAGAGATCGGAAGA
+
FFFFFFFFFF,,FFFFFFFFFFFFFFFFFFFFFFFFFFFFFFFFF
@FS10000125:23:BPA73012-1407:1:1101:11450:1370 1:N:0:2
GGGCACAAACTTCGTCGAGTACGCTCAAATCAATAGATCGGAAGA
+
FF:,FFFFFF,,FFFFFFFFFFFFFFF:FFFFFFFFFFFFFFFFF
@FS10000125:23:BPA73012-1407:1:1101:11490:1370 1:N:0:2
GGGTTTGAACTTCGTCGAGTACGCTCAAGCGGATAGATCGGAAGA
+
FFFFFFFFFF,,FFFFFFFFFFFFFFFFFFFFFFFFFFFFFFFFF
@FS10000125:23:BPA73012-1407:1:1101:11680:1370 1:N:0:2
GGGGGGTAACTTCGTCGAGTACGCTCAATACTGTAGATCGGAAGA
+
F:,FFFFFFF:,FFFFFFFFFFFFFFF:FFFFFFFFFFFFFFFFF
@FS10000125:23:BPA73012-1407:1:1101:11780:1370 1:N:0:2
GGGACGTAACCTCGTCGAGTACGCTCAAACTTAGAGATCGGAAGA
+
FFFFFFFFFFF,:FFFFFFFFFFFFFF:FFFFFFFFFFFFFFFFF
@FS10000125:23:BPA73012-1407:1:1101:11880:1370 1:N:0:2
GGGGAAAAACTTCGTCGAGTACGCTCAATTTCTAAGATCGGAAGA
+
F:,FFFFFFF:,FFFFFFFFFFFFFFF:FFFFFFFFFFFFFFFFF
@FS10000125:23:BPA73012-1407:1:1101:12100:1370 1:N:0:2
GGGGCTAAACTTCGTCGAGTACGCTCAACGTTGTAGATCGGAAGA
+
FFFF:FFFFFFFFFFFFFFFFFFFFFFF,,,,:FFFFFFFFFFFF
@FS10000125:23:BPA73012-1407:1:1101:12400:1370 1:N:0:2
GGGCACTAACTTCGTCGAGTACGCTCAAAGGTTTAGATCGGAAGA
+
FFF:FFFFFF,,FFFFFFFFFFFFFFF,FFFFFFFFFFFFFFFFF
@FS10000125:23:BPA73012-1407:1:1101:12500:1370 1:N:0:2
GGGCCTTCGTCGAGTACGCTCAATCGACAAGATCGGAAGAGCACA
+
FFF:FFFF::FFF::FFF,:FFF:FFFFFFFFFF:FFFFFF,F,:
@FS10000125:23:BPA73012-1407:1:1101:12520:1370 1:N:0:2
GGGCGCTAACTTTGTCGAGTACGCTCAAATACGCAGATCGGAAGA
+
F:,:FFFFFF:,FFFFFFFFFFFFFFF:FFFFFFFFFFFFFFFFF
@FS10000125:23:BPA73012-1407:1:1101:14110:1370 1:N:0:2
GGGAACTTTGTCGAGTACGCTCAATAGATAAGATTGGATGAGCAC
+
FFFF::F:,:F,,::F:,:,,FF,,:FFFF,FFF,FFF,:FF,F,
@FS10000125:23:BPA73012-1407:1:1101:14160:1370 1:N:0:2
GGGGGTGAAAATTTCGTCGAGTACGCTCAAACAAGTAGATCGGAA
+
FFFFFFFFFFFF:,FFF,FFFF:FFFF:FFFFFFF:FFFF,FFFF
@FS10000125:23:BPA73012-1407:1:1101:14680:1370 1:N:0:2
GGGGGAGAACTTCGTCGAGTACGCTCAAAAATAGAGATCGGAAGA
+
F,,FFFFFFF,,FFFFFFFFFF:FFFF:FFFFFFFFFFFFF::F:
@FS10000125:23:BPA73012-1407:1:1101:15210:1370 1:N:0:2
GGGCAACAACTTCGTCGAGTACGCTCAATACCATAGATCGGAAGA
+
FFFFF:FFFFFFFFFFFFFFFFFFFFFFFF:F,:FFFFFFFFFFF
@FS10000125:23:BPA73012-1407:1:1101:15590:1370 1:N:0:2
GATTAGCAACTTCGTCGAGTACGCTCAACATCAAAGATCGGAAGA
+
,,F,F:FFFFFFFFFFFFFFFF:FFFFFFFFFFFFFFFFF::FF,
@FS10000125:23:BPA73012-1407:1:1101:15610:1370 1:N:0:2
GGGCGGAAACTTCGTCGAGTACGCTCAACCCGCCAGATCGGAAGA
+
FFFFFFFFFF::FFFFFFFFFFFFFFFFFFFFFFFFFFFFFFFFF
@FS10000125:23:BPA73012-1407:1:1101:15770:1370 1:N:0:2
GGGGAACAACTTCGTCGAGTACGCTCAAGTGACTAGATCGGAAGA
+
FFFFFFFFFF,,FFFFFFFFFFFFFFFFFFFFFFFFFFFFFF:FF
@FS10000125:23:BPA73012-1407:1:1101:16240:1370 1:N:0:2
GGGGGCGAACTTCGTCGAGTACGCTCAAAAAGTTTAGATCGGAAG
+
FFFFFFFFFF,:FFFFFFFFFFFFFFF:FFFFFFFFFFFFFFFFF
@FS10000125:23:BPA73012-1407:1:1101:16270:1370 1:N:0:2
GGGACTTCGTCGAGTACGCTCAATTTAGGAGATCGGAAGAGCACA
+
FFFFFFFFFFFFFFFFFF,:FFFFFFFFFFFFFFFFFFFFF,F,,
@FS10000125:23:BPA73012-1407:1:1101:1070:1380 1:N:0:2
GGGTACAAACTTCGTCGAGTACGCTCAATATACGAGATCGGAAGA
+
FF:FFFFFFFF:FFFFFFFFFFFFFFF:FFFFFFFFFFFFFFFFF
@FS10000125:23:BPA73012-1407:1:1101:1630:1380 1:N:0:2
GGGGGCAAACTTCGTCGAGTACGCTCAAATTTGCAGATCGGAAGA
+
FFFFFFFFFF:,FFFFFFFFFFFFFFF:FFFFFFFFFFFFFFFFF
@FS10000125:23:BPA73012-1407:1:1101:1860:1380 1:N:0:2
GGGCGAAAACTTCGTCGAGTACGCTCAAACGAGTAGATCGGAAGA
+
FFFFFFFFFFF:FFFFFFFFFFFFFFF:FFFFFFFFFFFFFFFFF
@FS10000125:23:BPA73012-1407:1:1101:2000:1380 1:N:0:2
GGGTACTAACTTCGTCGAGTACGCTCAATTAGGAAGATCGGAAGA
+
FFFFFFFFFFF,FFFFFFFFFFFFFFF,FFFFFFFFFFFFFFFFF
@FS10000125:23:BPA73012-1407:1:1101:2040:1380 1:N:0:2
GGGATACATCTTCGTCGAGTACGCTCAACTTAGAAGATCGGAAGA
+
FFFFFFFFFF::FFFFFFFFFFFFFFFFFFFFFFFFFFFFFFFFF
@FS10000125:23:BPA73012-1407:1:1101:2120:1380 1:N:0:2
GGGAGAGCACACGTCTGAACTCCAGTCACTTGCGAGAATCTCGTT
+
FFFFFFFFFFFFF:F:FFFFFFFFF:FFFFFFFFFFF:FFF,F,,
@FS10000125:23:BPA73012-1407:1:1101:2300:1380 1:N:0:2
GGGCAATAACTTCGTCGAGTACGCTCAACTGCATAGATCGGAAGA
+
FFFFFFFFFF:::FFFFFFFFFFFFFF:FFFFFFFFFFFFFFFFF
@FS10000125:23:BPA73012-1407:1:1101:2470:1380 1:N:0:2
GGGAGAAAACTTCGTCGAGTACGCTCAAAATATCAGATCGGAAGA
+
FF:FFFFFFF,,FFFFFFFFFFFFFFF:FFFFFFFFFFFFFFFFF
@FS10000125:23:BPA73012-1407:1:1101:2540:1380 1:N:0:2
GGGCACCAACTTCGTCGAGTACGCTCAATCAAGGAGATCGGAAGA
+
FFFFFFFFFF,,FFFFFFFFFFFFFFF,FFFFFFFFFFFFFFFFF
@FS10000125:23:BPA73012-1407:1:1101:3270:1380 1:N:0:2
GGTGATAAACTTCGTCGAGTACGCTCAAAGGTAAAGATCGGAAGA
+
,:,,F:FFFFFFFFFFF:FFFF:FFFFFFFFFFFFFFFFF:FFFF
@FS10000125:23:BPA73012-1407:1:1101:3330:1380 1:N:0:2
GGGCGGGAACTTCGTCGAGTACGCTCAAGATTCCAGATCGGAAGA
+
FFFFFFFFFFF:FFFFFFFFFFFFFFFFFFFFFFFFFFFFFFFFF
@FS10000125:23:BPA73012-1407:1:1101:3690:1380 1:N:0:2
GGGAGGCAACTTCGTCGAGTACGCTCAAACAGTCAGATCGGAAGA
+
FF::FFFFFF::FFFFFFFFFFFFFFFFFFFFFFFFFFFFFFFFF
@FS10000125:23:BPA73012-1407:1:1101:4120:1380 1:N:0:2
GGGGTTGAACTTCGTCGAGTACGCTCAATATTGAAGATCGGAAGA
+
FFFF::FFFF,,FFFFFFFFFFFFFFF:FFFFFFFFFFFFFFFFF
@FS10000125:23:BPA73012-1407:1:1101:4980:1380 1:N:0:2
GGGCGTCAACTTCGTCGAGTACGCTCAAGGAATTAGATCGGAAGA
+
FFFFFFFFFF,,FFFFFFFFFFFFFFF:FFFFFFFFFFFFFF:FF
@FS10000125:23:BPA73012-1407:1:1101:5060:1380 1:N:0:2
GGGGTGCATCTTCGTCGAGTACGCTCAAAATGCCAGATCGGAAGA
+
FFFFFFFFFF,,FFFFFFFFFFFFFFF:F,FFFFFFFFFFFFFFF
@FS10000125:23:BPA73012-1407:1:1101:5230:1380 1:N:0:2
GGGGTGCAACTTCGTCGAGTACGCTCAATTAACCAGATCGGAAGA
+
F:,FFFFFFF:,FFFFFFFFFFFFFFF,FFFFFFFFFFFFFFFFF
@FS10000125:23:BPA73012-1407:1:1101:5400:1380 1:N:0:2
GGGGGAGAACATCGTCGAGTACGCTCAAGTCTTGAGATCGGAAGA
+
FFFF,F,FF,,::F::,F:FF,:FFF,FF:FFF,FFF,F:FFFFF
@FS10000125:23:BPA73012-1407:1:1101:5560:1380 1:N:0:2
GGGCTATAACTTCGTCGAGTACGCTCAAGCTATTAGATCGGAAGA
+
FFF:FFFFFF:,FFFFFFFFFFFFFFFFFFFFFFFFFFFFFFFFF
@FS10000125:23:BPA73012-1407:1:1101:5990:1380 1:N:0:2
GGGTGCCAACTTCGTCGAGTACGCTCAAAATTGGAGATCGGAAGA
+
F,,FFFFFFF:,FFFFFFFFFFFFFFF:FFFFFFFFFFFFFF:FF
@FS10000125:23:BPA73012-1407:1:1101:6010:1380 1:N:0:2
GGGCCGAAACTTCGTCGAGTACGCTCAAGATAGTAGATCGGAAGA
+
FF:FF,FFFFFF:FFF:FFFFF:FFF:FFFFFFFF:F,FFFFFFF
@FS10000125:23:BPA73012-1407:1:1101:6030:1380 1:N:0:2
GGGAGGCAACTTCGTCGAGTACGCTCAATAGAATAGATCGGAAGA
+
FF:FFFFFFF:,FFFFFFFFFFFFFFF:FFFFFFFFFFFFFFFFF
@FS10000125:23:BPA73012-1407:1:1101:6140:1380 1:N:0:2
GGGCAGGAACTTCGTCGAGTACGCTCAAAATTTAAGATCGGAAGA
+
FFFFFFFFFF:,FFFFFFFFFFFFFFF:FFFFFFFFFFFFFFFFF
@FS10000125:23:BPA73012-1407:1:1101:6490:1380 1:N:0:2
GGGGGACAACTTCGTCGAGTACGCTCAAGCAAAAAGATCGGAAGA
+
F,,FFFFFFF:,FFFFFFFFFFFFFFFFFFFFFFFFFFFFFFFFF
@FS10000125:23:BPA73012-1407:1:1101:7050:1380 1:N:0:2
GGGGCTAAACTTCGTCGAGTACGCTCAATACAGGAGATCGGAAGA
+
FFFFFFFFFF::FFFFFFFFFFFFFFF,FFFFFFFFFFFFFFFFF
@FS10000125:23:BPA73012-1407:1:1101:7270:1380 1:N:0:2
GGGACCGAACTTCGTCGAGTACGCTCAAAAATTAAGATCGGAAGA
+
::,FFFFFFF,,FFFFFFFFFFFFFFF,FFFFFFFFFFFFFF:FF
@FS10000125:23:BPA73012-1407:1:1101:7860:1380 1:N:0:2
GGGCGGCAACTTCGTCGAGTACGCTCAACCACAGAGATCGGAAGA
+
FFFFFFFFFF:FFFFFFFFFFFFFFFFFFFFFFFFFFFFFFFFFF
@FS10000125:23:BPA73012-1407:1:1101:7950:1380 1:N:0:2
GGGGTGTAACTTCGTCGAGTACGCTCAACTAAACAGATCGGAAGA
+
FFFF:FFFFFFFFFFFFFFFFFFFFFFFFFFFFFFFFFFFFFFFF
@FS10000125:23:BPA73012-1407:1:1101:8210:1380 1:N:0:2
GGGGCTAAACTTCGTCGAGTACGCTCAAAGAGAAAGATCGGAAGA
+
FFFFFFFFFF::FFFFFFFFFFFFFFF:FFFFFFFFFFFFFFFFF
@FS10000125:23:BPA73012-1407:1:1101:8490:1380 1:N:0:2
GGGGGCTTAACTTCGTCGAGTACGCTCAAGTGTGGAGATCGGAAG
+
FFFFFFFFFFF,,FFFFFFFFFFFF,FFFFFFFFFFFFFFFFFFF
@FS10000125:23:BPA73012-1407:1:1101:9090:1380 1:N:0:2
GGGGTTCAACTTCGTCGAGTACGCTCAAGTTCGCAGATCGGAAGA
+
FFFFFFFFFF,,FFFFFFFFFFFFFFFFFFFFFFFFFFFFFFFFF
@FS10000125:23:BPA73012-1407:1:1101:9410:1380 1:N:0:2
GGGCCTTAACTTCGTCGAGTACGCTCAAAGTAGTAGATCGGAAGA
+
FFFFFFFFFF::FFFFFFFFFFFFFFF:FFFFFFFFFFFFFFFFF
@FS10000125:23:BPA73012-1407:1:1101:9810:1380 1:N:0:2
GGGGAGGAACTTCGTCGAGTACGCTCAAAATAACAGATCGGAAGA
+
FFFFFFFFFF,:FFFFFFFFFFFFFFF:FFFFFFFFFFFFFFFFF
@FS10000125:23:BPA73012-1407:1:1101:9820:1380 1:N:0:2
GGGGGGAAACTTCGTCGAGTACGCTCAACAAATAAGATCGGAAGA
+
FFFFFFFFFF:FFFFFFFFFFFFFFFFFFFFFFFFFFFFFFFFFF
@FS10000125:23:BPA73012-1407:1:1101:9870:1380 1:N:0:2
GGGGTTCAACTTCGTCGAGTACGCTCAAGAGTTCAGATCGGAAGA
+
F,,FFFFFFF,,FFFFFFFFFFFFFFFFF:FFFFFFFFFFFFFFF
@FS10000125:23:BPA73012-1407:1:1101:9970:1380 1:N:0:2
GGGTCGTAACTTCGTCGAGTACGCTCAATACCCAAGATCGGAAGA
+
FFFFFFFFFF,,FFFFFFFFFFFFFFF,FFFFFFFFFFFFFF:FF
@FS10000125:23:BPA73012-1407:1:1101:10180:1380 1:N:0:2
GGGGTGCAACTTCGTCGAGTACGCTCAAAAAATGAGATCGGAAGA
+
FFFF:FFFFF,,FFFFFFFFFFFFFFFFFFFFFFFFFFFFFFFFF
@FS10000125:23:BPA73012-1407:1:1101:10190:1380 1:N:0:2
GGGACGCAATTTCGTCGAGTACGCTCAATAGTCAAGATCGGAAGA
+
F::FFFFFFFFFFFFFFFFFFFFFFFF:FFFFFFFFF:FFFFFFF
@FS10000125:23:BPA73012-1407:1:1101:10290:1380 1:N:0:2
GGGGTAGGACTTCGTCGAGTACGCTCAAACGACTAGATCGGAAGA
+
FFFFFFFFFF,,FFFFFFFFFFFFFFF:FFFFFFFFF,FFFFFFF
@FS10000125:23:BPA73012-1407:1:1101:10560:1380 1:N:0:2
GGGGTCGAACTTCGTCGAGTACGCTCAACCCTTAAGATCGGAAGA
+
FFFFFFFFFF::FFFFFFFFFFFFFFFFFFFFFFFFFFFFFFFFF
@FS10000125:23:BPA73012-1407:1:1101:13000:1380 1:N:0:2
GGGGGCTAACTTCGTCGAGTACGCTCAATATTTTAGATCGGAAGA
+
F,,FFFFFFF:,FFFFFFFFFFFFFFF,FFFFFFFFFFFFFFFFF
@FS10000125:23:BPA73012-1407:1:1101:13050:1380 1:N:0:2
GGAGTTTAACTTCGTCGAGTACGCTCAAAACTGTAGATCGGAAGA
+
F,,FFFFFFF::FFFFFFFFFFFFFFFFFFFFFFFFFFFFFFFFF
@FS10000125:23:BPA73012-1407:1:1101:13730:1380 1:N:0:2
GGGGCTGAACTTCGTCGAGTACGCTCAAAAGATAGATCGGAAGAG
+
FF,FFFFFFF,,FFFFFFFFFFFFFFF:FFFFFFFF,,FF,FFFF
@FS10000125:23:BPA73012-1407:1:1101:14220:1380 1:N:0:2
GGGGGTAAACTTCGTCGAGTACGCTCAATTAGAAAGATCGGAAGA
+
FFFFFFFFFF,:FFFFFFFFFFFFFFF,FFFFFFFFFFFFFFFFF
@FS10000125:23:BPA73012-1407:1:1101:14240:1380 1:N:0:2
GGGACTTAACTTGTCGAGTACGCTCAAAGAAAGAGATCGGAAGAG
+
FFF:FFFFFF::F:FFFF:FFFFFFFFFFFFFFFFF::FF,FFFF
@FS10000125:23:BPA73012-1407:1:1101:15320:1380 1:N:0:2
GGGGCCAAACTTCGTCGAGTACGCTCAAGTTGCGAGATCGGAAGA
+
FF:FFFFFFF:,FFFFFFFFFFFFFFFFFFFFFFFFFFFFFFFFF
@FS10000125:23:BPA73012-1407:1:1101:1160:1390 1:N:0:2
GGGGCATCAACTTCGTCGAGTACGCTCAATCGGAGAGATCGGAAG
+
FFFF,F,:FFFF:F,FF,F::,F,:F:FFFFFFF,FF::FF:FF,
@FS10000125:23:BPA73012-1407:1:1101:1470:1390 1:N:0:2
GGGAGGCAACTTCGTCGAGTACGCTCAACTAGTCAGATCGGAAGA
+
FFFF,F,FFFFFFFF:FFFFFFFFFFFF:F,,F,FFF,FFFFF:F
@FS10000125:23:BPA73012-1407:1:1101:1580:1390 1:N:0:2
GGGTAGTAACTTCGTCGAGTACGCTCAAATCAACAGATCGGAAGA
+
FFFFFFFFFFFFFFFFFFFFFFFFFFFFFFFFFFFFFFFFFFFFF
@FS10000125:23:BPA73012-1407:1:1101:1880:1390 1:N:0:2
GGGGACCAACTTCGTCGAGTACGCTCAAGATGATAGATCGGAAGA
+
FFFFFFFFFF:,FFFFFFFFFFFFFFFFFFFFFFFFFFFFFFFFF
@FS10000125:23:BPA73012-1407:1:1101:2100:1390 1:N:0:2
GGGGGGCAACTTCGTCGAGTACGCTCAAGCTGCAAGATCGGAAGA
+
FFFFFFFFFF:,FFFFFFFFFFFFFFFFFFFFFFFFFFFFFFFFF
@FS10000125:23:BPA73012-1407:1:1101:2160:1390 1:N:0:2
GGGCTTGAACTTCGTCGAGTACGCTCAATTTCATAGATCGGAAGA
+
F:,FFFFFFF:,FFFFFFFFFFFFFFF,FFFFFFFFFFFFFFFFF
@FS10000125:23:BPA73012-1407:1:1101:2650:1390 1:N:0:2
GGGATGGAACTTCGTCGAGTACGCTCAAGCGATTAGATCGGAAGA
+
FFFFFFFFFF,,FFFFFFFFFFFFFFFFFFFFFFFFFFFFFFFFF
@FS10000125:23:BPA73012-1407:1:1101:2790:1390 1:N:0:2
GGGGCGTAAACTTCGTCGAGTACGCTCAACAACAGAGATCGGAAG
+
F,,FFFFFFF:F:FF:FFFFFFFFF,FFFFFFFFFFFFFFFFFFF
@FS10000125:23:BPA73012-1407:1:1101:2810:1390 1:N:0:2
GGGGAGCAACTTCGTCGAGTACGCTCAATCCTGGAGATCGGAAGA
+
FFFFFFFFFFF:FFFFFFFFFFFFFFF:FFFFFFFFFFFFFFFFF
@FS10000125:23:BPA73012-1407:1:1101:3130:1390 1:N:0:2
GGGAGACAACTTCGTCGAGTACGCTCAAAGAAACAGATCGGAAGA
+
F,,,FFFFFF:,FFFFFFFFFFFFFFF:FFFFFFFFFFFFFFFFF
@FS10000125:23:BPA73012-1407:1:1101:3360:1390 1:N:0:2
GGGCGAAAACTTCGTCGAGTACGCTCAATAATGCAGATCGGAAGA
+
FF,,FFFFFFF:FFFFFFFFFFFFFFF:FFFFFFFFFFFFFFFFF
@FS10000125:23:BPA73012-1407:1:1101:3710:1390 1:N:0:2
GGGGTAAAACTTCGTCGAGTACGCTCAAGACGTTAGATCGGAAGA
+
FF:FFFFFFF::FFFFFFFFFFFFFFFFFFFFFFFFFFFFFFFFF
@FS10000125:23:BPA73012-1407:1:1101:3730:1390 1:N:0:2
GGGAGCAAACTTCGTCGAGTACGCTCAAGTGACAAGATCGGAAGA
+
FFFFFFFFFF::FFFFFFFFFFFFFFFFFFFFFFFFFFFFFFFFF
@FS10000125:23:BPA73012-1407:1:1101:4080:1390 1:N:0:2
GGGGTGAAACTTCGTCGAGTACGCTCAATTTGGTAGATCGGAAGA
+
FFFFFFFFFFF:FFFFFFFFFFFFFFF:FFFFFFFFFFFFFFFFF
@FS10000125:23:BPA73012-1407:1:1101:4200:1390 1:N:0:2
GGGCAACAACTTCGTCGAGTACGCTCAAAGAGTGAGATCGGAAGA
+
FFFFFFFFFF:,FFFFFFFFFFFFFFFFFFFFFFFFFFFFFFFFF
@FS10000125:23:BPA73012-1407:1:1101:4360:1390 1:N:0:2
GGGGCTAAACTTCGTCGAGTACGCTCAATTATCCAGATCGGAAGA
+
FFFF,FFFFFFFFFFFFFFFFFFFFFFF:FFF,FFFFFFFFFFFF
@FS10000125:23:BPA73012-1407:1:1101:4420:1390 1:N:0:2
GGGGATGAACTTCGTCGAGTACGCTCAATTGAGGAGATCGGAAGA
+
FFFFFFFFFF:,FFFFFFFFFFFFFFF,FFFFFFFFFFFFFFFFF
@FS10000125:23:BPA73012-1407:1:1101:4490:1390 1:N:0:2
GGGATTAAACTTCGTCGAGTACGCTCAATTACACAGATCGGAAGA
+
FF:FFFFFFF:,FFFFFFFFFFFFFFF,FFFFFFFFFFFFFFFFF
@FS10000125:23:BPA73012-1407:1:1101:4590:1390 1:N:0:2
GGGCGTAAACTTCGTCGAGTACGCTCAAGCAGGAAGATCGGAAGA
+
F:,:FFFFFF:,FFFFFFFFFFFFFFFFFFFFFFFFFFFFFFFFF
@FS10000125:23:BPA73012-1407:1:1101:4840:1390 1:N:0:2
GGGGGGAAACTTCGTCGAGTACGCTCAAATGGTCAGATCGGAAGA
+
F:,FFFFFFF::FFFFFFFFFFFFFFF:FFFFFFFFFFFFFFFFF
@FS10000125:23:BPA73012-1407:1:1101:4980:1390 1:N:0:2
GGGACGCTCTTCCGATCTGGGTCTAAACTTCGTCGAGTACGCTCA
+
FFF,FFFFFFFFFFF:F:FFFFF:FFF:FFFFFFFFFFFFF,,,:
@FS10000125:23:BPA73012-1407:1:1101:5750:1390 1:N:0:2
GATGCCTAACTTCGTCGAGTACGCTCAACAAGAGAGATCGGAAGA
+
:,FFFFFFFFFFFFFFFFFFFFFFFFFFFFFFFFFFFFFFF:FFF
@FS10000125:23:BPA73012-1407:1:1101:5860:1390 1:N:0:2
GGGATACAACTTCGTCGAGTACGCTCAATAAAATAGATCGGAAGA
+
FFFFFFFFFF,,FFFFFFFFFFFFFFF,FFFFFFFFFFFFFFFFF
@FS10000125:23:BPA73012-1407:1:1101:6220:1390 1:N:0:2
GGGCGAAAACTTCGTCGAGTACGCTCAATGTTGTAGATCGGAAGA
+
FFFFFFFFFF:,FFFFFFFFFFFFFFF,FFFFFFFFFFFFFFFFF
@FS10000125:23:BPA73012-1407:1:1101:6340:1390 1:N:0:2
GGGTCCTAACTTCGTCGAGTACGCTCAAGTTCGAAGATCGGAAGA
+
FFFFFFFFFF:,FFFFFFFFFFFFFFFFFFFFFFFFFFFFFFFFF
@FS10000125:23:BPA73012-1407:1:1101:6930:1390 1:N:0:2
GGGTACTAACTTCGTCGAGTACGCTCAACCGAAGAGATCGGAAGA
+
FFFFFFFFFF:::FF:FFFFFFFFFFFFFFFFFFFFFFFFFF:FF
@FS10000125:23:BPA73012-1407:1:1101:7040:1390 1:N:0:2
GGGCGGATACTTCGTCGAGTACGCTCAAACTAGGAGATCGGAAGA
+
FF::FFFFFF:,FFFFFFFFFFFFFFF:FFFFFFFFFFFFFFFFF
@FS10000125:23:BPA73012-1407:1:1101:7280:1390 1:N:0:2
GGGGGACAACTTCGTCGAGTACGCTCAAGTTTAGAGATCGGAAGA
+
FFFFFFFFFF,,FFFFFFFFFFFFFFF:FFFFFFFFFFFFFFFFF
@FS10000125:23:BPA73012-1407:1:1101:7560:1390 1:N:0:2
GGGTGCTAACTTCGTCGAGTACGCTCAAGGCCTGAGATCGGAAGA
+
FFF:FFFFFF::FFFFFFFFFFFFFFFFFFFFFFFFF:FFFFFFF
@FS10000125:23:BPA73012-1407:1:1101:7570:1390 1:N:0:2
GGGATGCAACTTCGCCGAGTACGCTCAAGCCGGGAGATCGGAAGA
+
F,,FFFFFFF:FFFFFFFFFFFFFFFF:FFFFFFFFFFFFFFFFF
@FS10000125:23:BPA73012-1407:1:1101:7850:1390 1:N:0:2
GGGGGCCAACTTCGTCGAGTACGCTCAATACTACAGATCGGAAGA
+
FFFF,FFFFF::FFFFFFFFFFFFFFF:FFFFFFFFFFFFFFFFF
@FS10000125:23:BPA73012-1407:1:1101:8260:1390 1:N:0:2
GGGGGTCAACTTCGTCGAGTACGCTCAATACATTAGATCGGAAGA
+
FFFFFFFFFF:,FFFFFFFFFFFFFFF,FFFFFFFFFFFFFFFFF
@FS10000125:23:BPA73012-1407:1:1101:8280:1390 1:N:0:2
GGGGGGTAACTTCGTCGAGTACGCTCAATGGGACAGATCGGAAGA
+
FFFFFFFFFF::FFFFFFFFFFFFFFF:FFFFFFFFFFFFFFFFF
@FS10000125:23:BPA73012-1407:1:1101:9360:1390 1:N:0:2
GGGTTAAAACTTCGTCGAGTACGCTCAAAGTCCAAGATCGGAAGA
+
FFF:FFFFFF::FFFFFFFFFFFFFFF:FFFFFFFFFFFFFFFFF
@FS10000125:23:BPA73012-1407:1:1101:9490:1390 1:N:0:2
GGGGCTGAACCTCGTCGAGTACGCTCAAATCAAAAGATCGGAAGA
+
FFFFFFFFFF::FFFFFFFFFFFFFFF:FFFFFFFFFFFFFFFFF
@FS10000125:23:BPA73012-1407:1:1101:9520:1390 1:N:0:2
GGGGAAGGAACTTCGTCGAGTACGCTCAACGATACAGATCGGAAG
+
FF:FFF,:FFFF:FF:FFFFFFFFF,FFFFFF:FFFFFFFFFFFF
@FS10000125:23:BPA73012-1407:1:1101:9590:1390 1:N:0:2
GGGACTCAACTTCGTCGAGTACGCTCAAAGACAGAGATCGGAAGA
+
F,,,FFFFFF::FFFFFFFFFFFFFFF:FFFFFFFFFFFFFFFFF
@FS10000125:23:BPA73012-1407:1:1101:10040:1390 1:N:0:2
GGGCGCGAACTTCGTGGAGTACGCTCAAAAGTTCAGATCGGAAGA
+
FFF:FFFFFF::FFFFFFFFFFFFFFFFFFFFFFFFFFFFFFFFF
@FS10000125:23:BPA73012-1407:1:1101:10260:1390 1:N:0:2
GGGGTGGAACTTCGTCGAGTACGCTCAAATTGTGAGATCGGAAGA
+
FFFF:F,FFFFFFFFF:FFFFFFFFFFFFFFF:FFFF,FFFFFFF
@FS10000125:23:BPA73012-1407:1:1101:10280:1390 1:N:0:2
GGGTTAACTTCGTCGAGTACGCTCAATAGGGAAGATCGGAAGAGC
+
FFFFFFFFFF:F:FFFF:FFFF,FF:::FFFFFFF,,FFFFFFF,
@FS10000125:23:BPA73012-1407:1:1101:10510:1390 1:N:0:2
GGGCTTTAACTTCGTCGAGTACGCTCAATTCTACAGATCGGAAGA
+
F,,FFFFFFFFFFFFFFFFFFFFFFFFF,,,,FFFFFFFFFFFFF
@FS10000125:23:BPA73012-1407:1:1101:10680:1390 1:N:0:2
GGGGTATAACTTCGTCGAGTACGCTCAAAAGACGAGATCGGAAGA
+
FFFFFFFFFF::FFFFFFFFFFFFFFFFFFFFFFFFFFFFFFFFF
@FS10000125:23:BPA73012-1407:1:1101:11000:1390 1:N:0:2
GGGAGCGAACTTCGTCGAGTACGCTCAATAAACGAGATCGGAAGA
+
FFFFFFFFFF::FFFFFFFFFFFFFFF:FFFFFFFFFFFFFFFFF
@FS10000125:23:BPA73012-1407:1:1101:11400:1390 1:N:0:2
GGGCAAAAAACTTCGTCGAGTACGCTCAAAATACAAGATCGGAAG
+
F:,,FFFFFF:,:FF:FFFFFFFFF,FFFFFFFFFFFFFFFFFFF
@FS10000125:23:BPA73012-1407:1:1101:11750:1390 1:N:0:2
GATATCGAACTTCGTCGATTACGCTCAACCTTTCAGATCGGAAGA
+
,,F:F:,:F::FF::FF::FFF:FFFFFF:,,F:FF:FFF:,::,
@FS10000125:23:BPA73012-1407:1:1101:11860:1390 1:N:0:2
GGGGGGTAACTTCGTCGAGTACGCTCAATTCGGAAGATCGGAAGA
+
FFFF,FFFFF:,:FFFFFFFFFFFFFF,FFFFFFFFFFFFFF:FF
@FS10000125:23:BPA73012-1407:1:1101:12600:1390 1:N:0:2
GGGAACTTCGTCGAGTACGCTCAAATGAAAAGATCGGAAGAGCAC
+
FFFFFFFFFF:FF:FFF,FFFFFFFFF:FFFFFFFFFFFF:F,F,
@FS10000125:23:BPA73012-1407:1:1101:13380:1390 1:N:0:2
GGGGGGAAACTTCGTCGAGTACGCTCAAGGATTTAGATCGGAAGA
+
FFFFFFFFFF::FFFFFFFFFFFFFFFFFFFFFFFFFFFFFFFFF
@FS10000125:23:BPA73012-1407:1:1101:13560:1390 1:N:0:2
GGGACCGAACTTCGTCGAGTACGCTCAATAACGCAGATCGGAAGA
+
FF:FF,,FF:F::,F,:F:FF,,F:F,FFFFF,F,:F,F:F:FFF
@FS10000125:23:BPA73012-1407:1:1101:13740:1390 1:N:0:2
GGGGTTAAACTTCGTCGAGTACGCTCAAGTCCCTAGATCGGAAGA
+
FFFFFFFFFF,,FFF:FFFFFFFFFFFFFFFFFFFFFFFFFFFFF
@FS10000125:23:BPA73012-1407:1:1101:14100:1390 1:N:0:2
GGGCTTAAACTTCGTCGAGTACGCTCAACTACATAGATCGGAAGA
+
FFF:FFFFFFFFFFFFFFFFFFFFFFFFFFFFFFFFFFFFFFFFF
@FS10000125:23:BPA73012-1407:1:1101:14760:1390 1:N:0:2
GGGGGGGAACTTCGTCGAGTACGCTCAAATATAAAGATCGGAAGA
+
F,,FF:FFFF::FFFFFFFFFFFFFFF:FFFFFFFFFFFFFFFFF
@FS10000125:23:BPA73012-1407:1:1101:15360:1390 1:N:0:2
GGGCCTAACTTCGTCGAGTACGCTCAATAATGAAGATCGGAAGAG
+
F,,,FFFFFF,FF:FFFF:FFFFFFF:,FFFFFFFF:FFF:FFFF
@FS10000125:23:BPA73012-1407:1:1101:15560:1390 1:N:0:2
GGGGTCTAACTTCGTCGAGTACGCTCAATGCGCAAGATCGGAAGA
+
F,,FFFFFFF::FFFFFFFFFFFFFFFFFFFFFFFFFFFFFFFFF
@FS10000125:23:BPA73012-1407:1:1101:15770:1390 1:N:0:2
GGGCAGTAACTTCGTCGAGTACGCTCAAGAACAGAGATCGGAAGA
+
FFFFFFFFFF::FFFFFFFFFFFFFFFFFFFFFFFFFFFFFFFFF
@FS10000125:23:BPA73012-1407:1:1101:15990:1390 1:N:0:2
GGGGTCGAACTTCGTCGAGTACGCTCAAGTACGGAGATCGGAAGA
+
F,,FFFFFFF,,FFFFFFFFFFFFFFFFFFFFFFFFFFFFF:FF:
@FS10000125:23:BPA73012-1407:1:1101:16190:1390 1:N:0:2
GATGTAACTTCGTCGAGTACGCTCAAACCTGTAGATCGGAAGAGC
+
F,::FFFFFFFF:FFFF:FFFF:FFFF:FFFFFFFF,FFF:FFF,
@FS10000125:23:BPA73012-1407:1:1101:1920:1400 1:N:0:2
GGGCGTTAACTTCGTCGAGTACGCTCAATGGAAAAGATCGGAAGA
+
FF:FFFFFFFF:FFFFFFFFFFFFFFF:FFFFFFFFFFFFFFFFF
@FS10000125:23:BPA73012-1407:1:1101:1970:1400 1:N:0:2
GGGGCATACCTTCGTCGAGTACGCTCAAGACCCAAGATCGGAAGA
+
FF:FFFFFFF:,FFFFFFFFFFFFFFFFFFFFFFFFFFFFFFFFF
@FS10000125:23:BPA73012-1407:1:1101:2190:1400 1:N:0:2
GGGGTCCAACTTCGTCGAGTACGCTCAAATACTTAGATCGGAAGA
+
F:,FFFFFFF:,FFFFFFFFFFFFFFF:FFFFFFFFFFFFFFFFF
@FS10000125:23:BPA73012-1407:1:1101:2240:1400 1:N:0:2
GGGTGGAAACTTCGTCGAGTACGCTCAAATTTACAGATCGGAAGA
+
FFFFFFFFFFF:FFFFFFFFFFFFFFFFFFFFFFFFFFFFFFFFF
@FS10000125:23:BPA73012-1407:1:1101:2250:1400 1:N:0:2
GGGTAGCAACTTCGTCGAGTACGCTCAACTGGAAAGATCGGAAGA
+
FFFFFFFFFFF:FFFFFFFFFFFFFFFFFFFFFFFFFFFFFFFFF
@FS10000125:23:BPA73012-1407:1:1101:2560:1400 1:N:0:2
GGGGTGCAACTTCGTCGAGTACGCTCAACTAGACAGATCGGAAGA
+
FFFFFFFFFF:::FFFFFFFFFFFFFFFFFFFFFFFF,FFFFFFF
@FS10000125:23:BPA73012-1407:1:1101:3120:1400 1:N:0:2
GATGCGCAACTTCGTCGAGTACGCTCAAAGAAAAAGATCGGAAGA
+
,,F:F,FFFFFFFFFFFFFFFFFFFFFFFFFFFFF:FFFFF,FFF
@FS10000125:23:BPA73012-1407:1:1101:3490:1400 1:N:0:2
GGGAGCAAACTTCGTCGAGTACGCTCAATAAAAAAGATCGGAAGA
+
F,,:FFFFFF::FFFFFFFFFFFFFFF,FFFFFFFFFFFFFFFFF
@FS10000125:23:BPA73012-1407:1:1101:4150:1400 1:N:0:2
GGGGAAAAACTTCGTCGAGTACGCTCAATGAGGAAGATCGGAAGA
+
F,,FFFFFFF::FFFFFFFFFFFFFFF,FFFFFFFFFFFFFFFFF
@FS10000125:23:BPA73012-1407:1:1101:4690:1400 1:N:0:2
GGGGAACAACTTCGTCGAGTACGCTCAATTCATGAGATCGGAAGA
+
F:,F:F:FF:FF,,F,,F,FF,,FF::FFFF:FFF,F,:,FFF,F
@FS10000125:23:BPA73012-1407:1:1101:4930:1400 1:N:0:2
GGGGGCAATCTTCGTCGAGTACGCTCAAATTAGGAGATCGGAAGA
+
F,,FF,:FFFFFFFFFFFFFFFFFFFFFFFF:FFFFFFFFFFFFF
@FS10000125:23:BPA73012-1407:1:1101:4960:1400 1:N:0:2
GGGCGTCAACTTCGTCGAGTACGCTCAACAGAATAGATCGGAAGA
+
F,::FFFFFF:F:FFFFFFFFFFFFFFFFFFFFFFFFFFFFFFFF
@FS10000125:23:BPA73012-1407:1:1101:5080:1400 1:N:0:2
GGGTACCAACTTCGTCGAGTACGCTCAAATACAAAGATCGGAAGA
+
FF,:FFFFFF::FFFFFFFFFFFFFFFFFFFFFFFFFFFFFFFFF
@FS10000125:23:BPA73012-1407:1:1101:5140:1400 1:N:0:2
GGGCGCTAACTTCGTCGAGTACGCTCAAACTTAAAGATCGGAAGA
+
FFFFFFFFFF:,:FFFFFFFFFFFFFF,FFFFFFFFFFFFFFFFF
@FS10000125:23:BPA73012-1407:1:1101:5170:1400 1:N:0:2
GGGAGCCGAACTTCGTCGAGTACGCTCAAACCCCAAGATCGGAAG
+
F:,,::::FF::FFFFFFF,FFFFFFFF:FF:,:FFFFFFFFFF:
@FS10000125:23:BPA73012-1407:1:1101:6230:1400 1:N:0:2
GGGCAGGAACTTCGTCGAGTACGCTCAAAATTTAAGATCGGAAGA
+
F,,:FFFFFF:,FFFFFFFFFFFFFFF:FFFFFFFFFFFFFFFFF
@FS10000125:23:BPA73012-1407:1:1101:6420:1400 1:N:0:2
GGGGGGAAACTTCGTCGAGTACGCTCAATCAGAAAGATCGGAAGA
+
FFFFFFFFFF:,FFFFFFFFFFFFFFF:FFFFFFFFFFFFFFFFF
@FS10000125:23:BPA73012-1407:1:1101:6520:1400 1:N:0:2
GGGGCTTTAACTTCGTCGAGTACGCTCAAGACGGGAGATCGGAAG
+
F:,FFFFFFF:,:FF:FFFFFFFFF,FFFFFFFFFFFFFFFFFFF
@FS10000125:23:BPA73012-1407:1:1101:6690:1400 1:N:0:2
GGGGCCTAGCTTCGTCGAGTACGCTCAATTGATTAGATCGGAAGA
+
FFFF:FFF,,FF,:F,,F:F:,,FF:,FFF,,FFF,F,:,FFF:F
@FS10000125:23:BPA73012-1407:1:1101:6890:1400 1:N:0:2
GGGGGTAAACTTCGTCGAGTACGCTCAAGGTACGAGATCGGAAGA
+
FFFFFFFFFF,,FFFFFFFFFFFFFFFFFFFFFFFFFFFFFFFFF
@FS10000125:23:BPA73012-1407:1:1101:6920:1400 1:N:0:2
GGGGCTAAAACTTCGTCGAGTACGCTCAAGTGAACAGATCGGAAG
+
FFFFFFFFFFF,:FF:FFFFFFFFF,FFFFFFFFFFFFFFFFFFF
@FS10000125:23:BPA73012-1407:1:1101:7120:1400 1:N:0:2
GGGCGAAAACTTCGTCGAGTACGCTCAAACCCCTAGATCGGAAGA
+
FFF:FFFFFF::FFFFFFFFFFFFFFF:FFFFFFFFFFFFFFFFF
@FS10000125:23:BPA73012-1407:1:1101:7560:1400 1:N:0:2
GGGTACTATCTTCGTCGAGTACGCTCAAATGACAAGATCGGAAGA
+
FFFFFFFFFF:,FFFFFFFFFFFFFFF:FFFFFFFFFFFFFFFFF
@FS10000125:23:BPA73012-1407:1:1101:7950:1400 1:N:0:2
GGGCTAAAACTTCGTCGAGTACGCTCAAACAAATAGATCGGAAGA
+
FF,:FFFFFFF:FFFFFFFFFFFFFFFFFFFFFFFFFFFFFFFFF
@FS10000125:23:BPA73012-1407:1:1101:8850:1400 1:N:0:2
GGGCCTGAACTTCGTCGAGTACGCTCAACTGTAAAGATCGGAAGA
+
FFF:FFFFFFFFFFFFFFFFFFFFFFFFFFFFFFFFF,FFFFFFF
@FS10000125:23:BPA73012-1407:1:1101:8960:1400 1:N:0:2
GGGTATTAACTTCGTCGAGTACGCTCAAAAATTAAGATCGGAAGA
+
F,,FFFFFFFFFFFFFFFFFFFFFFFFFFFFFFFFFFFFFFFFFF
@FS10000125:23:BPA73012-1407:1:1101:9480:1400 1:N:0:2
GGGGCTCAACTTCGTCGAGTACGCTCAATTAAACAGATCGGAAGA
+
FFFFFFFFFF,:FFFFFFFFFFFFFFF:FFFFFFFFFFFFFFFFF
@FS10000125:23:BPA73012-1407:1:1101:9910:1400 1:N:0:2
GGGAAACAACTTCGTCGAGTACGCTCAAAGTTAAAGATCGGAAGA
+
F,:FFFFFFF::FFFFFFFFFFFFFFF:FFFFFFFFFFFFFFFFF
@FS10000125:23:BPA73012-1407:1:1101:10310:1400 1:N:0:2
GGGGCCCAACCTCGTCGAGTACGCTCAAGTATTTAGATCGGAAGA
+
F,FFFFFFFFF:FFFFFFFFFFFFFFFFFFFFFFFFFFFFFFFFF
@FS10000125:23:BPA73012-1407:1:1101:10360:1400 1:N:0:2
GGGCCACAACTTCGTCGAGTACGCTCAAATTTGTAGATCGGAAGA
+
FFF:FFFFFF,,FFFFFFFFFFFFFFF:FFFFFFFFFFFFFFFFF
@FS10000125:23:BPA73012-1407:1:1101:11040:1400 1:N:0:2
GGGTTAACTTCGTCGAGTACGCTCAAGAATTAAGATCGGAAGAGC
+
FFFFFFFFFFFF,FFFF:FFFF,FFFF:FFFFFFF,,FFF:FFF,
@FS10000125:23:BPA73012-1407:1:1101:11420:1400 1:N:0:2
GGGAGGCAACTTCGTCGAGTACGCTCAATGACCGAGATCGGAAGA
+
FFFFFFFFFF::FFFFFFFFFFFFFFF:FFFFFFFFFFFFFFFFF
@FS10000125:23:BPA73012-1407:1:1101:11620:1400 1:N:0:2
GGGCTGTAACTTCGTCGAGTACGCTCAATTAAGGAGATCGGAAGA
+
FFFFFFFFFF,,FFFFFFFFFFFFFFF,FFFFFFFFFFFFFFFFF
@FS10000125:23:BPA73012-1407:1:1101:11640:1400 1:N:0:2
GGGGCCTAACTTCGTCGAGTACGCTCAACAGGGTAGATCGGAAGA
+
FFFFFFFFFF,:FFFFFFFFFFFFFFFFFFFFFFFFFFFFFFFFF
@FS10000125:23:BPA73012-1407:1:1101:11820:1400 1:N:0:2
GGGGCCGAACTTCGTCGAGTACGCTCAATTTTGAAGATCGGAAGA
+
FFFFF:FFFF:,FFFFFFFFFFFFFFFFF,FF:FFFFFFFF:FFF
@FS10000125:23:BPA73012-1407:1:1101:13280:1400 1:N:0:2
GGGGGTGTAACTTCGTCGAGTACGCTCAAAAAAAGAGATCGGAAG
+
FF,F:FFFFFF::FF:FFFFFFFFF,FFFFFFFFFFFFFFFFFFF
@FS10000125:23:BPA73012-1407:1:1101:13740:1400 1:N:0:2
GGGGTAAAACTTCGTCGAGTACGCTCAACCTATGAGATCGGAAGA
+
FFFFFFFFFF::FFF:FFFFFFFFFFFFFFFFFFFFFFFFFF:FF
@FS10000125:23:BPA73012-1407:1:1101:14210:1400 1:N:0:2
GGGGTTCAACTTCGTCGAGTACGCTCAAAAAACAAGATCGGAAGA
+
FFFFFFFFFF::FFFFFFFFFFFFFFFFFFFFFFFFFFFFFFFFF
@FS10000125:23:BPA73012-1407:1:1101:14420:1400 1:N:0:2
GGGGATAACTTCGTCGAGTACGCTCAAATCATGAGATCGGAAGAG
+
FFFFFFFFFF,FF:FFFF:FFFFFFFF,FFFFFFFF:FFF:FFFF
@FS10000125:23:BPA73012-1407:1:1101:14960:1400 1:N:0:2
GGGAGGGAACTTCGTCGAGTACGCTCAAAGATGTAGATCGGAAGA
+
F,,:FFFFFF::FFFFFFFFFFFFFFF:FFFFFFFFFFFFFFFFF
@FS10000125:23:BPA73012-1407:1:1101:15160:1400 1:N:0:2
GGGGTTTAACTTCGTCGAGTACGCTCAAGATCGAAGATCGGAAGA
+
F:,FFFFFFF::FFFFFFFFFFFFFFFFFFFFFFFFFFFFFFFFF
@FS10000125:23:BPA73012-1407:1:1101:15860:1400 1:N:0:2
GATTAGAAACTTCGTCGAGTACGCTCAAGCATGAAGATCGGAAGA
+
:,F:F,FFFF:FFFFFFFFFFF:FFFFFF:FFFFFF:FFFF:FFF
@FS10000125:23:BPA73012-1407:1:1101:16120:1400 1:N:0:2
GGGCAAAAACTTCGTCGAGTACGCTCAAAGTGTCAGATCGGAAGA
+
FFFFFFFFFF::FFFFFFFFFFFFFFFFFFFFFFFFFFFFFFFFF
@FS10000125:23:BPA73012-1407:1:1101:16160:1400 1:N:0:2
GGGGGCAAACTTCGTCGAGTACGCTCAAGTTTGGAGATCGGAAGA
+
F::FFFFFFF,,FFFFFFFFFFFFFFFFFFFFFFFFFFFFFFFFF
@FS10000125:23:BPA73012-1407:1:1101:16400:1400 1:N:0:2
GGGCTCTAACTTCGTCGAGTACGCTCAAGTTAAGAGATCGGAAGA
+
FFFFFFFFFF::FFFFFFFFFFFFFFFFFFFFFFFFFFFFFFFFF
@FS10000125:23:BPA73012-1407:1:1101:1140:1410 1:N:0:2
GGGTTGTAACTTCGTCGAGTACGCTCAACTAGAGAGATCGGAAGA
+
FFFFFFFFFFFFFFFFFFFFFFFFFFFFFFFFFFFFFFFFFFFFF
@FS10000125:23:BPA73012-1407:1:1101:1460:1410 1:N:0:2
GGGTCGGAACTTCGTCGAGTACGCTCAATAGGTGAGATCGGAAGA
+
FFFFFFFFFFFFFFFFFFFFFFFFFFF:FFFFFFFFFFFFFFFFF
@FS10000125:23:BPA73012-1407:1:1101:1510:1410 1:N:0:2
GGGGGCTAACTTCGTCGAGTACGCTCAATCGACGAGATCGGTTGT
+
:F,FFFFFFFF:F:FFFFFFFF:FFFF:FFFFFFFFF,FF,F,F,
@FS10000125:23:BPA73012-1407:1:1101:1780:1410 1:N:0:2
GGGGGTAAACTTCGTCGAGTACGCTCAAGTTGATAGATCGGAAGA
+
FFFFFFFFFF:,FFFFFFFFFFFFFFFFFFFFFFFFFFFFFFFFF
@FS10000125:23:BPA73012-1407:1:1101:1960:1410 1:N:0:2
GGGCGTGAACTTCGTCGAGTACGCTCAATTGTGTAGATCGGAAGA
+
FFFFFFFFFF::FFFFFFFFFFFFFFF,FFFFFFFFFFFFFFFFF
@FS10000125:23:BPA73012-1407:1:1101:2370:1410 1:N:0:2
GGGCGACAACTTCGTCGAGTACGCTCAAAAGAGTAGATCGGAAGA
+
FFFFFFFFFF,,FFFFFFFFFFFFFFF,FFFFFFFFFFFFFFFFF
@FS10000125:23:BPA73012-1407:1:1101:2400:1410 1:N:0:2
GGGTGTTAACTTCGTCGAGTACGCTCAATAAACTAGATCGGAAGA
+
FFFFFFFFFF:,FFFFFFFFFFFFFFF,FFFFFFFFFFFFFFFFF
@FS10000125:23:BPA73012-1407:1:1101:2430:1410 1:N:0:2
GGGGGTTAGCTTCGTCGAGTACGCTCAAATACGCAGATCGGAAGA
+
FFFFFFFFFF,,FFFFFFFFFFFFFFF:FFFFFFFFFFFFFFFFF
@FS10000125:23:BPA73012-1407:1:1101:2590:1410 1:N:0:2
GGGCTCGAATTTCGTCGAGTACGCTCAAAGTTGAAGATCGGAAGA
+
F:::F:,FFFF:FFFFFFFFFFFFFFF:F::F:FFFFFFFFFFFF
@FS10000125:23:BPA73012-1407:1:1101:3200:1410 1:N:0:2
GGCGTATAACTTCGTCGAGTACGCTCAAAGAGTAAGATCGGAAGA
+
:F,FFFFFFFF::FFFFFFFFFFFFFF,FFFFFFFFFFFFFFFFF
@FS10000125:23:BPA73012-1407:1:1101:3210:1410 1:N:0:2
GGGCGGCAACTTCGTCGAGTACGCTCAAGATAAAAGATCGGAAGA
+
F,,,FFFFFFF:FFFFFFFFFFFFFFFFFFFFFFFFFFFFFFFFF
@FS10000125:23:BPA73012-1407:1:1101:3260:1410 1:N:0:2
GGGATTCAACTTCGTCGAGTACGCTCAATCCTAAAGATCGGAAGA
+
FFF,FFFFFF:,:FF:FFFFFFFFFFF,FFFFFFFFFFFFFFFFF
@FS10000125:23:BPA73012-1407:1:1101:3810:1410 1:N:0:2
GGGCTATAACTTCGTCGAGTACGCTCAATGTTGAAGATCGGAAGA
+
FFFFFFFFFF::FFFFFFFFFFFFFFF,FFFFFFFFFFFFFFFFF
@FS10000125:23:BPA73012-1407:1:1101:5250:1410 1:N:0:2
GGGTGGTAACTTCGTCGAGTACGCTCAAGATTTAAGATCGGAAGA
+
FFFFFFFFFF:,FFFFFFFFFFFFFFFFFFFFFFFFFFFFFFFFF
@FS10000125:23:BPA73012-1407:1:1101:5820:1410 1:N:0:2
GGGGGCCAACTTCGTCGAGTACGCTCAAACGTATAGATCGGAAGA
+
FFFFFFFFFF,,FFFFFFFFFFFFFFF:FFFFFFFFFFFFFF:FF
@FS10000125:23:BPA73012-1407:1:1101:6370:1410 1:N:0:2
GGGTAACAACTTCGTCGAGTACGCTCAATTGAAAAGATCGGAAGA
+
FFF:FFFFFF:,FFFFFFFFFFFFFFF,FFFFFFFFFFFFFFFFF
@FS10000125:23:BPA73012-1407:1:1101:6680:1410 1:N:0:2
GGGAGACATCTTCGTCGAGTACGCTCAAGTTACGAGATCGGAAGA
+
FFFFFFFFFF,,FFFFFFFFFFFFFFFFFFFFFFFFFFFFFFFFF
@FS10000125:23:BPA73012-1407:1:1101:6820:1410 1:N:0:2
GGGGGGGTAATTTCGTCGAGTACGCTCAATGTGCTAGATCGGAAG
+
FFFFFFFFFFF::FF:FFFFFFFFF,FFFFFFFFFFFFFFFFFFF
@FS10000125:23:BPA73012-1407:1:1101:7200:1410 1:N:0:2
GGGGGCCAACTTCGTCGAGTACGCTCAATATAAAAGATCGGAAGA
+
FFFFFFFFFF::FFFFFFFFFFFFFFF,FFFFFFFFFFFFFFFFF
@FS10000125:23:BPA73012-1407:1:1101:7520:1410 1:N:0:2
GGAATCAAACTTCGTCGAGTACGCTCAAACGTATAGATCGGAAGA
+
FFF,,FFF:F:,FFFFFFFFFFFFFFFFFFFFFFFFFFFFFF:FF
@FS10000125:23:BPA73012-1407:1:1101:7710:1410 1:N:0:2
GGGAGATAACTTCGTCGAGTACGCTCAATTATCTAGATCGGAAGA
+
FFF,,FFFFFFFFFFFFFFFFFFFFFFF,,,F,,FFFFFFFFFFF
@FS10000125:23:BPA73012-1407:1:1101:7750:1410 1:N:0:2
GGGGTAGAACTTCGTCGAGTACGCTCAAACTACCAGATCGGAAGA
+
FFFFFFFFFF,,FFFFFFFFFFFFFFFFFFFFFFFFFFFFFFFFF
@FS10000125:23:BPA73012-1407:1:1101:7760:1410 1:N:0:2
GGGGCATCAACTTCGTCGAGTACGCTCAAGAGAAAAGATCGGAAG
+
FFFFFFFFFF:,:FF:FFFFFFFFF,FFFFFFFFFFFFFFFFFFF
@FS10000125:23:BPA73012-1407:1:1101:7960:1410 1:N:0:2
GGGCGAGAACTTCGTCGAGTACGCTCAAAGTATGAGATCGGAAGA
+
FFFFFFFFFF::FFFFFFFFFFFFFFFFFFFFFFFFFFFFFFFFF
@FS10000125:23:BPA73012-1407:1:1101:8980:1410 1:N:0:2
GGGGTCGAACTTCGTCGAGTACGCTCAATGGATAAGATCGGAAGA
+
FFFFFFFFFF,,FFFFFFFFFFFFFFF,FFFFFFFFFFFFFF:FF
@FS10000125:23:BPA73012-1407:1:1101:9200:1410 1:N:0:2
GGGCGTAAACTTCGTCGAGTACGCTCAAAATTGAAGATCGGAAGA
+
FFF:FFFFFF::FFFFFFFFFFFFFFF:FFFFFFFFFFFFFFFFF
@FS10000125:23:BPA73012-1407:1:1101:9560:1410 1:N:0:2
GGGCGTGAACTTCGTCGAGTACGCTCAAGGAACGAGATCGGAAGA
+
FFF:FFFFFF::FFFFFFFFFFFFFFFFFFFFFFFFFFFFFFFFF
@FS10000125:23:BPA73012-1407:1:1101:9700:1410 1:N:0:2
GGGGCTCAACTTCGTCGAGTACGCTCAACAAACCAGATCGGAAGA
+
FFFFFFFFFF:FFFFFFFFFFFFFFFFFFFFFFFFFFFFFFFFFF
@FS10000125:23:BPA73012-1407:1:1101:9770:1410 1:N:0:2
GGGCAATAACTTCGTCGAGTACGCTCAACCGATAAGATCGGAAGA
+
FFFFFFFFFFFFFFFFFFFFF:FFFFFFFFFFFFFFFFFFFFFFF
@FS10000125:23:BPA73012-1407:1:1101:9830:1410 1:N:0:2
GGGGGGAAACTTCGTCGAGTACGCTCAACAAATAAGATCGGAAGA
+
FF:FFFFFFF:FFFFFFFFFFFFFFFFFFFFFFFFFFFFFFFFFF
@FS10000125:23:BPA73012-1407:1:1101:10140:1410 1:N:0:2
GGGCGCTAACTTCTTGTCGAGTACGCTCAATCGACGAGATCGGAA
+
FFF:FFFFFF:::,FFF:FFFF,FF:F:FFFFFFFFFFFF,FFFF
@FS10000125:23:BPA73012-1407:1:1101:10490:1410 1:N:0:2
GGGTCGGAACTTCGTCGAGTACGCTCAAAATATCAGATCGGAAGA
+
FFFFFFFFFF::FFFFFFFFFFFFFFF:FFFFFFFFFFFFFFFFF
@FS10000125:23:BPA73012-1407:1:1101:11050:1410 1:N:0:2
GGGGCGAACTTCGTCGAGTACGCTCAAGACTGTAGATCGGAAGAG
+
F::FFFFFFF,FF:FFFF:FFFFFFFFFFFFFFFFF,FFF,FFFF
@FS10000125:23:BPA73012-1407:1:1101:11270:1410 1:N:0:2
GGGGCATAACTTCGTCGAGTACGCTCAACTAGAAAGATCGGAAGA
+
F:,FFFFFFF,:FFFFFFFFFFFFFFFFFFFFFFFFFFFFFFFFF
@FS10000125:23:BPA73012-1407:1:1101:11890:1410 1:N:0:2
GGGGTTAAACTTCGTCGAGTACGCTCAAACACTAAGATCGGAAGA
+
FFF:F,FFFFFFFFFFFFFFFFFFFFFF::,FFFFFFFFFFFFFF
@FS10000125:23:BPA73012-1407:1:1101:12380:1410 1:N:0:2
AGGGGACAACTTCGTCGAGTACGCTCAATGATCTAGATCGGAAGA
+
,FFFFFFFFF,,:FFFFFFFFFFFFFF,FFFFFFFFFFFFFFFFF
@FS10000125:23:BPA73012-1407:1:1101:12870:1410 1:N:0:2
GATGTTCAACTTCGTCGAGTACGCTCAACTATGAAGATCGGAAGA
+
,,FF:FF:FFFFFFFFF:FFFFFFFFFFFFFFFFFFFFFF::::,
@FS10000125:23:BPA73012-1407:1:1101:13310:1410 1:N:0:2
GGGGTAAACTTCGTCGAGTACGCTCAACTATAAAGATCGGAAGAG
+
FF:FFFFFF:FFFFFFFF:FFFFFFFFFFFFFFFFF:FFF:FFFF
@FS10000125:23:BPA73012-1407:1:1101:13470:1410 1:N:0:2
GGGGTTGAACTTCGTCGAGTACGCTCAAAGGTTAAGATCGGAAGA
+
FF:FFFFFFF:,FFFFFFFFFFFFFFF,FFFFFFFFFFFFFFFFF
@FS10000125:23:BPA73012-1407:1:1101:13870:1410 1:N:0:2
GGGATCGAACTTCGTCGAGTACGCTCAACATAACAGATCGGAAGA
+
FF,:FFFFFF:FFFFFFFFFFFFFFFFFFFFFFFFFFFFFFFFFF
@FS10000125:23:BPA73012-1407:1:1101:14010:1410 1:N:0:2
GGGGGTTAACTTCGTCGAGTACGCTCAACCTCGCAGATCGGAAGA
+
FF:FFFFFFF:FFFFFFFFFFFFFFFFFFFFFFFFFFFFFFFFFF
@FS10000125:23:BPA73012-1407:1:1101:14240:1410 1:N:0:2
GGGGCACAACTTCGTCGAGTACGCTCAAGGTTGTAGATCGGAAGA
+
FFFFFFFFFF,,FFFFFFFFFFFFFFFFFFFFFFFFFFFFFFFFF
@FS10000125:23:BPA73012-1407:1:1101:14580:1410 1:N:0:2
GGGCTGCAACTTCGTCGAGTACGCTCAAGAAATGAGATCGGAAGA
+
FFFFFFFFFF:,FFFFFFFFFFFFFFFFFFFFFFFFFFFFFFFFF
@FS10000125:23:BPA73012-1407:1:1101:14780:1410 1:N:0:2
GGGAGGTAACTTCGTCGAGTACGCTCAATTGTATAGATCGGAAGA
+
FFFFFFFFFF::FFFFFFFFFFFFFFF:FFFFFFFFFFFFFFFFF
@FS10000125:23:BPA73012-1407:1:1101:15020:1410 1:N:0:2
GGGCGCTAACTTCGTCGAGTACGCTCAATGATTAAGATCGGAAGA
+
FFFF,FFFFFF:FFFFFFFFFFFFFFFFF:FFFFFFFFFFFFFFF
@FS10000125:23:BPA73012-1407:1:1101:15060:1410 1:N:0:2
GGGGTTTAACTTCGTCGAGTACGCTCAAAAAAACAGATCGGAAGA
+
FFFFFFFFFF,,FFFFFFFFFFFFFFF:FFFFFFFFFFFFFFFFF
@FS10000125:23:BPA73012-1407:1:1101:15540:1410 1:N:0:2
GGGTCCTAACTTCGTCGAGTACGCTCAATAATAGAGATCGGAAGA
+
FFFF,FFFFFFFFFFF:FFFFFFFFFFFFFFFFFFFF,FFFFFFF
@FS10000125:23:BPA73012-1407:1:1101:15710:1410 1:N:0:2
GGAGTGCAACTTCGTCGAGTACGCTCAATCGTATAGATCGGAAGA
+
F,,FFFFFFFFFFFFFFFFFFFFFFFFFFFFFFFFFFFFFFFFF:
@FS10000125:23:BPA73012-1407:1:1101:15880:1410 1:N:0:2
GGGCGTGAACTTCGTCGAGTACGCTCAAATGGGAAGATCGGAAGA
+
FFFFFFFFFF::FFFFFFFFFFFFFFF:FFFFFFFFFFFFFFFFF
@FS10000125:23:BPA73012-1407:1:1101:1060:1420 1:N:0:2
GGGGCTGACCTTCGTCGAGTACGCTCAAGGCCACAGATCGGAAGA
+
FFFFFFFFFF::FFFFFFFFFFFFFFFFFFFFFFFFFFFFFFFFF
@FS10000125:23:BPA73012-1407:1:1101:1120:1420 1:N:0:2
GGGCTTAAATTTCGTCGAGTACGCTCAAACTATAAGATCGGAAGA
+
FFFFFFFFFFFFFFFFFFFFFFFFFFFFFFFFFFFFFFFFFFFFF
@FS10000125:23:BPA73012-1407:1:1101:1370:1420 1:N:0:2
GGGGGCCAACTTCGTCGAGTACGCTCAAAAAGATAGATCGGAAGA
+
FFFFFFFFFF:,FFFFFFFFFFFFFFF:FFFFFFFFFFFFF:FFF
@FS10000125:23:BPA73012-1407:1:1101:1430:1420 1:N:0:2
GGGGGAAAACTTCGTCGAGTACGCTCAATTGTGGAGATCGGTAGA
+
F,,:F,FF,F:,FFFFFFFFFFFFFFF:FFFF,:FFF:FFF,FFF
@FS10000125:23:BPA73012-1407:1:1101:1570:1420 1:N:0:2
GGGAGCTAACTTCGTCGAGTACGCTCAACATTACAGATCGGAAGA
+
FFF:,FFFFFF:FFFFFFFFFFFFFFFFF,F:FFFFF:FFF:FFF
@FS10000125:23:BPA73012-1407:1:1101:1980:1420 1:N:0:2
GGGCAGAGACTTTCGTCGAGTACGCTCAAAAATCCAGATCGGAAG
+
FFFFFFFFFF,,:FF:FFFFFFFFF,FFFFFFFFFFFFFFFFFFF
@FS10000125:23:BPA73012-1407:1:1101:3320:1420 1:N:0:2
GGGGCAGAACTTCGTCGAGTACGCTCAATGCCGGAGATCGGAAGA
+
FFFFFF:FFFF:FFFFFFFFFFFFFFF:FFFFFFFFFFFFFFFFF
@FS10000125:23:BPA73012-1407:1:1101:4120:1420 1:N:0:2
GGGCGTTAACTTCGTCGAGTACGCTCAATTAGTGAGATCGGAAGA
+
FFF:FFFFFF:,FFFFFFFFFFFFFFF,FFFFFFFFFFFFFFFFF
@FS10000125:23:BPA73012-1407:1:1101:4410:1420 1:N:0:2
GGGGCCAAACTTCGTCGAGTACGCTCAATTAAACAGATCGGAAGA
+
FF:FFFFFFF:,FFFFFFFFFFFFFFF,FFFFFFFFFFFFFFFFF
@FS10000125:23:BPA73012-1407:1:1101:4940:1420 1:N:0:2
GGGTTGTAACTTCGTCGAGTACGCTCAAAAGAATAGATCGGAAGA
+
F:,FFFFFFFF,FFFFFFFFFFFFFFF:FFFFFFFFF,FFF:FFF
@FS10000125:23:BPA73012-1407:1:1101:5120:1420 1:N:0:2
GGGGTTTAACTTCGTCGAGTACCTCAAACATAAAGATCGGAAGAG
+
FFFFFFFFFF::FFFFFFFFFFFFFFFFFFFFFFFF,FFF,FF:F
@FS10000125:23:BPA73012-1407:1:1101:5280:1420 1:N:0:2
GGGGCGCAACTTCGTCGAGTACGCTCAAGCGATGAGATCGGAAGA
+
FFFFFFFFFF,,FFFFFFFFFFFFFFFFFFFFFFFFFFFFF::FF
@FS10000125:23:BPA73012-1407:1:1101:5980:1420 1:N:0:2
GGGGATTAACTTCGTCGAGTACGCTCAACATTAAAGATCGGAAGA
+
FFF,,F,FF::FFF:FFFFFFFFFFFFFFFF,FFFFFFFFFFFFF
@FS10000125:23:BPA73012-1407:1:1101:6500:1420 1:N:0:2
GGGGAAGAACTTCGTCGAGTACGCTCAAGCCAAGAGATCGGAAGA
+
FFFFFFFFFF:,FFFFFFFFFFFFFFFFFFFFFFFFFFFFFF,FF
@FS10000125:23:BPA73012-1407:1:1101:7320:1420 1:N:0:2
GGGGACTAACTTCGTCGAGTACGCTCAAGTAGAGAGATCGGAAGA
+
FFFFFFFFFF:,FFFFFFFFFFFFFFFFFFFFFFFFFFFFFFFFF
@FS10000125:23:BPA73012-1407:1:1101:7570:1420 1:N:0:2
GGGGGGAACTTCGTCGAGTACGCTCAACCCAAGAGATCGGAAGAG
+
FFFFFFFFFF,FF:FFFF:FFFFFFFF:FFFFFFFF,FFF:FFFF
@FS10000125:23:BPA73012-1407:1:1101:7890:1420 1:N:0:2
GGGGCCTAACTTCGTCGAGTACGCTCAACCCCAAAGATCGGAAGA
+
FFFF,:,:FF:FFFFFF,FFFF,FFFFFF:FFFFF,FFFF,FFFF
@FS10000125:23:BPA73012-1407:1:1101:8080:1420 1:N:0:2
GGGTACTAATTTCGTCGAGTACGCTCAACACGGGAGATCGGAAGA
+
FFFFFF:FFFFFFFFFFFFFFFFFFFFFFFFFFFFFFFFFFFFFF
@FS10000125:23:BPA73012-1407:1:1101:8120:1420 1:N:0:2
GGGACCTAACTTCGTCGAGTACGCTCAAACTTGTAGATCGGAAGA
+
FFF:FFFFFFF:FFFFFFFFFFFFFFFFFFFFFFFFFFFFFFFFF
@FS10000125:23:BPA73012-1407:1:1101:8330:1420 1:N:0:2
GGGGCAAAACTTCGTCGAGTACGCTCAATGGTGGAGATCGGAAGA
+
FFFFFFFFFF,,FFFFFFFFFFFFFFF,FFFFFFFFFFFFFFFFF
@FS10000125:23:BPA73012-1407:1:1101:8870:1420 1:N:0:2
GGGGCTAAACTTCGTCGAGTACGCTCAACCTAGTAGATCGGAAGA
+
FFFFFFFFFF::FFFFFFFFFFFFFFFFFFFFFFFFFFFFFFFFF
@FS10000125:23:BPA73012-1407:1:1101:9150:1420 1:N:0:2
GGGGGGTAACTTCGTCGAGTACGCTCAATAACAGATCGGAAGAGC
+
FFFFFF:FFF::FFFFFFFFFFFFFFF:FFFFFFF,,FFF:FFF,
@FS10000125:23:BPA73012-1407:1:1101:9200:1420 1:N:0:2
GGGGATAAACTTCGTCGAGTACGCTCAATTCGAAAGATCGGAAGA
+
FFFFFFFFFF,:FFFFFFFFFFFFFFF,FFFFFFFFFFFFFFFFF
@FS10000125:23:BPA73012-1407:1:1101:9420:1420 1:N:0:2
GGGGCTCAACTTCGTCGAGTACGCTCAATTAAACAGATCGGAAGA
+
FFFFFFFFFF::FFFFFFFFFFFFFFF,FFFFFFFFFFFFFFFFF
@FS10000125:23:BPA73012-1407:1:1101:9840:1420 1:N:0:2
GGGTGTAAACTTCGTCGAGTACGCTCAAACCAAGAGATCGGAAGA
+
F:::FFFFFF::FFFFFFFFFFFFFFF:FFFFFFFFFFFFFFFFF
@FS10000125:23:BPA73012-1407:1:1101:9920:1420 1:N:0:2
GGGGGGTAACTTCGTCGAGTACGCTCAATTTAGTAGATCGGAAGA
+
FFFFFFFFFF::FFFFFFFFFFFFFFF,FFFFFFFFFFFFFFFFF
@FS10000125:23:BPA73012-1407:1:1101:10180:1420 1:N:0:2
GGGTACTAACTTCGTCGAGTACGCTCAAACAGTTAGATCGGAAGA
+
FFFFFFFFFF,,FFFFFFFFFFFFFFF:FFFFFFFFFFFFFFFFF
@FS10000125:23:BPA73012-1407:1:1101:10440:1420 1:N:0:2
GGGTAGGAACTTCGTCGAGTACGCTCAAAAAGATAGATCGGAAGA
+
FFFFFFFFFF::FFFFFFFFFFFFFFF:FFFFFFFFFFFFFFFFF
@FS10000125:23:BPA73012-1407:1:1101:10770:1420 1:N:0:2
GGGTATCAACTTCGTCGAGTACGCTCAAACTTTTAGATCGGAAGA
+
FFF,F:FFFFFFFFFFFFFFFFFFFFF:F::,F,FFFFFFFFFFF
@FS10000125:23:BPA73012-1407:1:1101:11180:1420 1:N:0:2
GGGGGAAAACTTCGTCGAGTACGCTCAATAATGTAGATCGGAAGA
+
FFFFFFFFFF:,FFFFFFFFFFFFFFF:FFFFFFFFFFFFFFFFF
@FS10000125:23:BPA73012-1407:1:1101:11530:1420 1:N:0:2
GGGGAACTTCGTCGAGTACGCTCAATTCAAGAGATCGGAAGAGCA
+
F:,FFFFFFFF,FFFFFF,,FFFFF:F:FFFFFFF,FFFFFFF,,
@FS10000125:23:BPA73012-1407:1:1101:11780:1420 1:N:0:2
GGGTAAGAACTTCGTCGAGTACGCTCAAATGAGTAGATCGGAAGA
+
FFFFFFFFFF,,FFFFFFFFFFFFFFF,FFFFFFFFFFFFFF:FF
@FS10000125:23:BPA73012-1407:1:1101:11800:1420 1:N:0:2
GGGGGAAACTACGTCGAGTACGCTCAAGAGACAAGATCGGAAGAG
+
FFFFFFFFF:,FF,FFF::FFFFFFFF,FFFFFFFF:FFF,FFFF
@FS10000125:23:BPA73012-1407:1:1101:11830:1420 1:N:0:2
GATGACTAACTTCGTCGAGTACGCTCAACGGAAAAGATCGGAAGA
+
,,F:FFFFFFFFFFFFFFFFFFFFFFFFFFFFFFFFFFFFFFFF:
@FS10000125:23:BPA73012-1407:1:1101:11970:1420 1:N:0:2
GGGCTGGAACTTCGTCGAGTACGCTCAAGGACTTAGATCGGAAGA
+
F:,,FFFFFF,:FFFFFFFFFFFFFFFFFFFFFFFFFFFFFFFFF
@FS10000125:23:BPA73012-1407:1:1101:12320:1420 1:N:0:2
GGGCTGTAACTTCGTCGAGTACGCTCAACAAGTCAGATCGGAAGA
+
FFFFFF:FFFFFFFFFFFFFFFFFFFFFF:FFFFFFF,FFFFFFF
@FS10000125:23:BPA73012-1407:1:1101:12610:1420 1:N:0:2
GGGCTGGAACTTCGTCGAGTACGCTCAAATTGGGAGATCGGAAGA
+
F:,:FFFFFF::FF:FFFFFFFFFFFF:FFFFFFFFFFFFFFFFF
@FS10000125:23:BPA73012-1407:1:1101:13610:1420 1:N:0:2
GGGGCAGTAACTTCGTCGAGTACGCTCAAAATGAAAGATCGGAAG
+
F::FFFFFFFF,,FF:FFFFFFFFF,FFFFFFFFFFFFFFFFFFF
@FS10000125:23:BPA73012-1407:1:1101:14300:1420 1:N:0:2
GGGGCACAACTTCGTCGAGTACGCTCAACTAGTGAGATCGGAAGA
+
FFFFFFFFFF,FFFFFFFFFFFFFFFFFFFFFFFFFFFFFFFFFF
@FS10000125:23:BPA73012-1407:1:1101:14570:1420 1:N:0:2
GGGCTGGAACTTCGTCGAGTACGCTCAAATAGAAAGATCGGAAGA
+
F:::FFFFFF::FFFFFFFFFFFFFFF:FFFFFFFFFFFFFFFFF
@FS10000125:23:BPA73012-1407:1:1101:14700:1420 1:N:0:2
GGGTCTAACTTCGTCGAGTACGCTCAAATGAGGAGATCGGAAGAG
+
FFFFFFFFFF,FF:FFFF:FFFFFFF:,FFFFFFFF:FFF,FFFF
@FS10000125:23:BPA73012-1407:1:1101:15940:1420 1:N:0:2
GGGGGCTAACTTTGTCGAGTACGCTCAAGGAAATAGATCGGAAGA
+
FFFFFFFFFF:,FFFFFFFFFFFFFFFFFFFFFFFFFFFFFF:FF
@FS10000125:23:BPA73012-1407:1:1101:16000:1420 1:N:0:2
GGGACGGAACTTCGTCGAGTACGCTCAAGGAATTAGATCGGAAGA
+
FFFFFFFFFF::FFFFFFFFFFFFFFFFFFFFFFFFFFFFFFFFF
@FS10000125:23:BPA73012-1407:1:1101:16080:1420 1:N:0:2
GGGGCGCGCTCTTCGTCGAGTACGCTCAATTATGGAGATCGGAAG
+
FFFFFFFFFFF,:FF:FFF,FFFFF,FFFFFFFFFFFFFFFFFFF
@FS10000125:23:BPA73012-1407:1:1101:16190:1420 1:N:0:2
GGGACTTCGTCGAGTACGCTCAACGACGTAGATCGGAAGAGCACT
+
F:,FFFFFFFFFFFFFFF,:FFFFFFFFFFFFFFFFFFFFF,F,,
@FS10000125:23:BPA73012-1407:1:1101:1050:1430 1:N:0:2
GGGGGGGAACTTCGTCGAGTACGCTCAAGGATACAGATCGGAAGA
+
FFFFFFFFFFF:FFFFFFFFFFFFFFFFFFFFFFFFFFFFFFFFF
@FS10000125:23:BPA73012-1407:1:1101:1070:1430 1:N:0:2
GGGCTTCGTCGAGTACGCTTAAACATCGAGATCGGAAGAGCACAC
+
FFFFFFFFFFFFF:FFF:FFFF:FF:FFFFFFFFFFFFFF,F,F,
@FS10000125:23:BPA73012-1407:1:1101:1120:1430 1:N:0:2
GGGCTGGAACTTCGTCGAGTACGCTCAAGATTTGAGATCGGAAGA
+
FFFFFFFFFFFFFFFFFFFFFFFFFFFFFFFFFFFFFFFFFFFFF
@FS10000125:23:BPA73012-1407:1:1101:1280:1430 1:N:0:2
GGGGGTAAACTTCGTCGAGTACGCTCAATAGACCAGATCGGAAGA
+
FF,FFFFFFF:,FFFFF,FFFFFFFFFFFFFFFFFFFFFFF,FFF
@FS10000125:23:BPA73012-1407:1:1101:2090:1430 1:N:0:2
GGGGCTCAACTTCGTCGAGTACGCTCAATTTAGAGATCGGAAGAG
+
FF:FFFFFFF::FFFFFFFFFFFFFFF,FFFFFFFF,,FF,FFF:
@FS10000125:23:BPA73012-1407:1:1101:2420:1430 1:N:0:2
GGGGATAAACTTCGTCGAGTACGCTCAAGATATTAGATCGGAAGA
+
FFFFFFFFFF:,FFFFFFFFFFFFFFFFFFFFFFFFFFFFFFFFF
@FS10000125:23:BPA73012-1407:1:1101:2460:1430 1:N:0:2
GGGGGCTAACTTTCGTCGAGTACGCTCAAAAGAAAAGATCGGAAG
+
FFFFFFFFFF:,:FF:FFFFFFFFF,FFFFFFFFFFFFFFFFFFF
@FS10000125:23:BPA73012-1407:1:1101:2490:1430 1:N:0:2
GGGGGGTCAACTTCGTCGAGTACGCTCAATGATAAAGATCGGAAG
+
F:,FFFFFFFF,:FFFFFFFFFFFF,FFFFFFFFFFFFFFFFFFF
@FS10000125:23:BPA73012-1407:1:1101:2600:1430 1:N:0:2
GGGGGAAATCTTCGTCGAGTACGCTCAATTCAGAAGATCGGAAGA
+
FF,FFFFFFF:,FFFFFFFFFFFFFFF:FFFFFFFFFFFFFFFFF
@FS10000125:23:BPA73012-1407:1:1101:2760:1430 1:N:0:2
GGGAAGAACTTCGTCGAGTACGCTCAAGAACATAGATCGGAAGAG
+
FFFFFFFFFF:FFFFFFFFFFFFFFFFFFFFFFFFF,FFF:FFFF
@FS10000125:23:BPA73012-1407:1:1101:3290:1430 1:N:0:2
GGGTAACTTCGTCGAGTACGCTCAAAGAGTCAGATCGGAAGAGCA
+
FFF:FFFFFFF,:FFFFF,,FFF:FFFFFFFFFFF,FFFFFFF,,
@FS10000125:23:BPA73012-1407:1:1101:3600:1430 1:N:0:2
GGGGTGGAACTTCGTCGAGTACGCTCAAAGTATAAGATCGGAAGA
+
FF:FFFFFFF::FFFFFFFFFFFFFFFFFFFFFFFFFFFFFFFFF
@FS10000125:23:BPA73012-1407:1:1101:4310:1430 1:N:0:2
GGGGGCCAACTTCGTCGAGTACGCTCAAAGCATCAGATCGGAAGA
+
F,,FFFFFFF:,FFFFFFFFFFFFFFFFFFFFFFFFFFFFFF:FF
@FS10000125:23:BPA73012-1407:1:1101:4620:1430 1:N:0:2
GGGCGGAATCTTCGTCGAGTACGCTCAACAATGAAGATCGGAAGA
+
FFFFFFFFFF::FFFFFFFFFFFFFFFFFFFFFFFFFFFFFFFFF
@FS10000125:23:BPA73012-1407:1:1101:4930:1430 1:N:0:2
GGGGGTTAACTTCGTCGAGTACGCTCAATTCTCTAGATCGGAAGA
+
FF:,,FFFFFFFFFFFFFFFFFFFFFFFFF,,,,FFFFFFFFFFF
@FS10000125:23:BPA73012-1407:1:1101:5250:1430 1:N:0:2
GGGGGTCAAATTCGTCGAGTACGCTCAAAGGTTGAGATCGGAAGA
+
FF,FF,FFFF:FFFFFFFFFFFFFFFFFFFFFFFFFFFFFFFFFF
@FS10000125:23:BPA73012-1407:1:1101:5720:1430 1:N:0:2
GGGGGTTAACTTCGTCGAGTACGCTCAATATTAAAGATCGGAAGA
+
FF,FF,FFFFF:FFFFFFFFFFFFFFFFFFFFF:FFFFFFFFFFF
@FS10000125:23:BPA73012-1407:1:1101:6560:1430 1:N:0:2
GGGGAGACTTTCGTCGAGTACGCTCAAGGACCTAGATCGGAAGAG
+
FF:FFFFFFF:FF:FFFF:FFFFFFFFFFFFFFFFF:FFF:FFFF
@FS10000125:23:BPA73012-1407:1:1101:8070:1430 1:N:0:2
GGGGCGAACCTTCGTCGAGTACGCTCAACCAGGAAGATAGGAAGA
+
F:,FFFFFFF::FFFFFFFFFFFFFFFFFFFFFFFFFFFFFFFFF
@FS10000125:23:BPA73012-1407:1:1101:8110:1430 1:N:0:2
GGGGCCAAACTTCGTCGAGTACGCTCAAATACGGAGATCGGAAGA
+
FFFF,FFFFFFFFFFFFFFFFFFFFFFFFFFF:FFFFFFFFFFFF
@FS10000125:23:BPA73012-1407:1:1101:8370:1430 1:N:0:2
GGGATTGAACTTCGTCGAGTACGCTCAACCTTGTAGATCGGAAGA
+
FFFFFFFFFF:FFFFFFFFFFFFFFFFFFFFFFFFFF:FFFFFFF
@FS10000125:23:BPA73012-1407:1:1101:8660:1430 1:N:0:2
GGGATATAACTTCGTCGAGTACGCTCAATATAGGAGATCGGAAGA
+
FFFFFFFFFF::FFFFFFFFFFFFFFF,FFFFFFFFFFFFFFFFF
@FS10000125:23:BPA73012-1407:1:1101:8970:1430 1:N:0:2
GGGGGAACTTCGTCGAGTACGCTCAAATGAAAAGATCGGAAGAGC
+
FFFFFFFFFF:F,FFFF:FFFF,FF::,FFFFFFF,:FFFFFFF,
@FS10000125:23:BPA73012-1407:1:1101:9020:1430 1:N:0:2
GGGGCGCAACTTCGTCGAGTACGCTCAAAAAATGAGATCGGAAGA
+
FFFFFFFFFF,,FFFFFFFFFFFFFFFFFFFFFFFFFFFFFF:FF
@FS10000125:23:BPA73012-1407:1:1101:9470:1430 1:N:0:2
GGGAACTTCGTCGAGTACGCTCAAACATTAAGATCGGAAGAGCAC
+
FFFFFFFFFF,FF:F:F,FFFF:FFFF,FFFFFFFFFFFF:F,F,
@FS10000125:23:BPA73012-1407:1:1101:9640:1430 1:N:0:2
GGGGTCTAACTTCGTCGAGTACGCTCAATAGGGCAGATCGGAAGA
+
FF:FFF,FFFFF,:F,,F:F:,,FFF,FFF,,:F,FF,F:FFFFF
@FS10000125:23:BPA73012-1407:1:1101:9730:1430 1:N:0:2
GGGGCCAAACTTCGTCGAGTACGCTCAACACTGAAGATCGGAAGA
+
FFFFFFFFFF:FFFFFFFFFFFFFFFFFFFFFFFFFFFFFFFFFF
@FS10000125:23:BPA73012-1407:1:1101:9880:1430 1:N:0:2
GGGTCACAACTTCGTCGAGTACGCTCAAACACCAAGATCGGAAGA
+
FFFFFFFFFFF:FFFFFFFFFFFFFFFFFFFFFFFFFFFFFFFFF
@FS10000125:23:BPA73012-1407:1:1101:10060:1430 1:N:0:2
GGGGCTGAACTTCGTCGAGTACGCTCAAGGTTTTAGATCGGAAGA
+
FFFFFFFFFF::FFFFFFFFFFFFFFFFFFFFFFFFFFFFFFFFF
@FS10000125:23:BPA73012-1407:1:1101:10200:1430 1:N:0:2
GATGCCGAACTTCGTCGAGTACGCTCAAATATTCAGATCGGAAGA
+
,,FFFF,FFFFFFFFFF:FFFF:FFFF:FFFFFFF,FFFF:,F:,
@FS10000125:23:BPA73012-1407:1:1101:10410:1430 1:N:0:2
GGGTCGAAACTTCGTCGAGTACGCTCAAGTAATGAGATCGGAAGA
+
F,,FFFFFFFF,F:FFFF,FFF,FFFF:FFFFFFFF:FF:,F:FF
@FS10000125:23:BPA73012-1407:1:1101:10530:1430 1:N:0:2
GGGTGAAAACTTCGTCGAGTACGCTCAAGAATTAAGATCGGAAGA
+
FFF:FFFFFFFFFFFFFFFFFFFFFFFFFFFFFFFFFFFFFFFFF
@FS10000125:23:BPA73012-1407:1:1101:10680:1430 1:N:0:2
GGGGGGTAACTTCGTCGAGTACGCTCAAAGAACAAGATCGGAAGA
+
FFFFFFFFFF::FFFFFFFFFFFFFFFFFFFFFFFFFFFFFFFFF
@FS10000125:23:BPA73012-1407:1:1101:10720:1430 1:N:0:2
GGGGAAAAACCTCGTCGAGTACGCTCAAATATCAAGATCGGAAGA
+
F::F,FF:FFFFFFFFFFFFFFFFFFFFFF:FFFFFF:FFFFFFF
@FS10000125:23:BPA73012-1407:1:1101:10880:1430 1:N:0:2
GGGCTGGAACTTCGTCGAGTACGCTCAAAGTGGGAGATCGGAAGA
+
F:,:FFFFFF:,FFFFFFFFFFFFFFF:FFFFFFFFFFFFFFFFF
@FS10000125:23:BPA73012-1407:1:1101:10930:1430 1:N:0:2
GCTGAAAAACTTCGTCGAGTACGCTCAAACAATGAGATCGGAAGA
+
F,::FFFFFFFFFFFFFFFFFFFFFFFFFFFFFFFFFFFFFFFFF
@FS10000125:23:BPA73012-1407:1:1101:11100:1430 1:N:0:2
GGGGGGGAACTTCGTCGAGTACGCTCAAAGTAGGAGATCGGAAGA
+
FFFFFFFFFF::FFFFFFFFFFFFFFF:FFFFFFFFFFFFFFFFF
@FS10000125:23:BPA73012-1407:1:1101:11520:1430 1:N:0:2
GGGCGACAACTTCGTCGAGTACGCTCAAAGTGCAAGATCGGAAGA
+
F,,,FFFFFF,,FFFFFFFFFFFFFFF:FFFFFFFFFFFFFFFFF
@FS10000125:23:BPA73012-1407:1:1101:11550:1430 1:N:0:2
GGGTAGGAACTTCGTCGAGTACGCTCAAAAAGGTAGATCGGAAGA
+
F,,:FFFFFF,:FFFFFFFFFFFFFFF:FFFFFFFFFFFFFFFFF
@FS10000125:23:BPA73012-1407:1:1101:11560:1430 1:N:0:2
GGGCAGGAACTTCGTCGAGTACGCTCAAGTACCTAGATCGGAAGA
+
FFF:FFFFFF,,FFFFFFFFFFFFFFFFFFFFFFFFFFFFFFFFF
@FS10000125:23:BPA73012-1407:1:1101:11890:1430 1:N:0:2
GGGCATGAACTTCGTCGAGTACGCTCAAGAGAAGAGATCGGAAGA
+
FF::FFFFFF::FFFFFFFFFFFFFFFFFFFFFFFFFFFFFFFFF
@FS10000125:23:BPA73012-1407:1:1101:11980:1430 1:N:0:2
GGGAATGAACTTCGTCGAGTACGCTCAATATAGTAGATCGGAAGA
+
FFF:FFFFFF::FFFFFFFFFFFFFFF,FFFFFFFFFFFFFFFFF
@FS10000125:23:BPA73012-1407:1:1101:12130:1430 1:N:0:2
GGGGTTTAACTTCGTCGAGTACGCTCAATATGCCAGATCGGAAGA
+
FF:FFFFFFF:,FFFFFFFFFFFFFFF,FFFFFFFFFFFFFFFFF
@FS10000125:23:BPA73012-1407:1:1101:12990:1430 1:N:0:2
GATCCTTAACTTCGTCGAGTACGCTCAATGATTAAGATCGGAAGA
+
,,:,,,,:F:FFFFFFF:FFF:,FFFFFF,:FF:FFFFFFF,:F,
@FS10000125:23:BPA73012-1407:1:1101:13230:1430 1:N:0:2
GGGGGCCAACTTCGTCGAGTACGCTCAAGTCTTAAGATCGGAAGA
+
F:,FFFFFFF::FFFFFFFFFFFFFFFFFFFFFFFFFFFFFFFFF
@FS10000125:23:BPA73012-1407:1:1101:13540:1430 1:N:0:2
GGGGCATAACTTCGTCGAGTACGCTCAACTTAAGAGATCGGAAGA
+
FFFFFFFFFFFFFFFFFFFFFFFFFFFFFFFFFFFFFFFFFF:FF
@FS10000125:23:BPA73012-1407:1:1101:13720:1430 1:N:0:2
GGGAGCTAACTTCGTCGAGTACGCTCAAGCAAGTAGATCGGAAGA
+
FF::FFFFFF::FFFFFFFFFFFFFFFFFFFFFFFFFFFFFFFFF
@FS10000125:23:BPA73012-1407:1:1101:14170:1430 1:N:0:2
GGGTAAAAACTTCGTCGAGTACGCTCAATACCCAAGATCGGAAGA
+
FFFFFFFFFFF:FFFFFFFFFFFFFFFFFFFFFFFFFFFFFFFFF
@FS10000125:23:BPA73012-1407:1:1101:14280:1430 1:N:0:2
GGGGAATAACTTCGTCGAGTACGCTCAACGTGCAAGATCGGAAGA
+
F,,FFFFFFF::FFFFFFFFFFFFFFFFFFFFFFFFFFFFFFFFF
@FS10000125:23:BPA73012-1407:1:1101:14780:1430 1:N:0:2
GGGGCATAACTTCGTCGAGTACGCTCAAAATGCAAGATCGGAAGA
+
FFFFFFFF:F:,FFFFFFFFFFFFFFF:FFFFFFFFF:FFFFFFF
@FS10000125:23:BPA73012-1407:1:1101:14800:1430 1:N:0:2
GGGGGAAAACTTCGTCGAGTACGCTCAAGTTGAAAGATCGGAAGA
+
FF,FFFFFFF,:FFFFFFFFFFFFFFFFFFFFFFFFFFFFFFFFF
@FS10000125:23:BPA73012-1407:1:1101:14980:1430 1:N:0:2
GGGAAATAACTTCGTCGAGTACGCTCAAGGAATTAGATCGGAAGA
+
FFFFFFFFFF::FFFFFFFFFFFFFFFFFFFFFFFFFFFFFFFFF
@FS10000125:23:BPA73012-1407:1:1101:15320:1430 1:N:0:2
GGGCTGAACTTCGTCGAGTACGCTCAACAGAGTAGATCGGAAGAG
+
F:,:FFFFFF:FF:FFFF:FFFFFFFF:FFFFFFFF:FFF:FFFF
@FS10000125:23:BPA73012-1407:1:1101:15620:1430 1:N:0:2
GGGCTATAACTTCGTCGAGTACGCTCAAGGAATGAGATCGGAAGA
+
F:FFFFFFFF,,FFFFFFFFFFFFFFFFFF:FFFFFF,FFFFFFF
@FS10000125:23:BPA73012-1407:1:1101:15680:1430 1:N:0:2
GGGGTGGAACTTCGTCGAGTACGCTCAAGTCGTAAGATCGGAAGA
+
FFFFFFFFFF:FFFFFFFFFFFFFFFFFFFFFFFFFF:FFFFFFF
@FS10000125:23:BPA73012-1407:1:1101:15690:1430 1:N:0:2
GGGAATAAACTTCGTCGAGTACGCTCAAAGAATAAGATCGGAAGA
+
FFFFF,FFFFFFFFFFFFFFFFFF::FFFFFFFFFFF,FFFFFFF
@FS10000125:23:BPA73012-1407:1:1101:15800:1430 1:N:0:2
GGGGGAAACTTCGTCGAGTACGCTCAATATAATAGATCGGAAGAG
+
F::F:FFFF:,FFFFFFFFFFFFFFF,:FFFFFFFF:FFF:FFF:
@FS10000125:23:BPA73012-1407:1:1101:15810:1430 1:N:0:2
GGGCATGAACTTCGTCGAGTACGCTCAATGCTTGAGATCGGAAGA
+
FFF:FF:FFF::FFFFFFFFFFFFFFFFF:FFF:FFF,FFFFFFF
@FS10000125:23:BPA73012-1407:1:1101:1030:1440 1:N:0:2
GGGAACAAACTTCGTCGAGTACGCTCAACTTAAGAGATCGGAAAG
+
FFFFFFFFFFFFFFFFFFFFFFFFFFFFFFFFFFFFFFFFFFFFF
@FS10000125:23:BPA73012-1407:1:1101:1820:1440 1:N:0:2
GGGACTTCGTCGAGTACGCTCAAAGGATGAGATCGGAAGAGCACA
+
FFFFFFFFFFFFFFFFFF,FFFFFFFF,FFFFFFFFFFFFF,:,:
@FS10000125:23:BPA73012-1407:1:1101:2210:1440 1:N:0:2
GGCCTCAAACTTCGTCGAGTACGCTCAAGTTGGAAGATCGGAAGA
+
FF,,FFFFFF,,FFFFFFFFFFFFFFFFFFFFFFFFF:FFFFFFF
@FS10000125:23:BPA73012-1407:1:1101:2290:1440 1:N:0:2
GGGGTGAAACTTCGTCGAGTACGCTCAATCGTTAAGATCGGAAGA
+
FF:FFFFFFF::FFFFFFFFFFFFFFF:FFFFFFFFFFFFFFFFF
@FS10000125:23:BPA73012-1407:1:1101:2450:1440 1:N:0:2
GGGCGGGAACTTCGTCGAGTACGCTCAAGGATTAAGATCGGAAGA
+
FFFFFFFFFF,,FFFFFFFFFFFFFFFFFFFFFFFFFFFFFFFFF
@FS10000125:23:BPA73012-1407:1:1101:3540:1440 1:N:0:2
GGGGCCTAACTTCGTCGAGTACGCTCAAGGATGTAGATCGGAAGA
+
FFFFFFF,FFFFFFFF:FFFF:FFFF:FFFFFF:FFF,FFFFFFF
@FS10000125:23:BPA73012-1407:1:1101:3710:1440 1:N:0:2
GGGGGTCAACTTCGTCGAGTACGCTCAATTTGATAGATCGGAAGA
+
FF,FFFFFFF,,FFFFFFFFFFFFFFF:FFFFFFFFFFFFFFFFF
@FS10000125:23:BPA73012-1407:1:1101:4030:1440 1:N:0:2
GGGATGGAACTTCGTCGAGTACGCTCAATGAGTAAGATCGGAAGA
+
F,,:FFFFFF::FFFFFFFFFFFFFFF:FFFFFFFFFFFFFFFFF
@FS10000125:23:BPA73012-1407:1:1101:4940:1440 1:N:0:2
GGGGGTCAACTTCGTCGAGTACGCTCAACTGTAGAGATCGGAAGA
+
FFFFFFFFFF::FFFFFFFFFFFFFFF:FFFFFFFFFFFFFFFFF
@FS10000125:23:BPA73012-1407:1:1101:5010:1440 1:N:0:2
GGGGGTCAACTTCGTCGAGTACGCTCAATCATCAAGATCGGAAGA
+
FFFFFFFFFF:,FFFFFFFFFFFFFFF:FFFFFFFFFFFFFFFFF
@FS10000125:23:BPA73012-1407:1:1101:5170:1440 1:N:0:2
GGGCGAAAATTTCGTCGAGTACGCTCAACATATCAGATCGGAAGA
+
FF::FFFFFFFFFFFFFFFFFFFFFFFFFFFFFFFFFFFFFFFFF
@FS10000125:23:BPA73012-1407:1:1101:5200:1440 1:N:0:2
GGGCGCTAACTTCGTCGAGTACGCTCAATAACGCAGATCGGAAGA
+
FFF:FFFFFF:,FFFFFFFFFFFFFFF,FFFFFFFFFFFFFFFFF
@FS10000125:23:BPA73012-1407:1:1101:5310:1440 1:N:0:2
GATCTAGAACTTCGTCGAGTACGCTCAATCTACAAGATCGGAAGA
+
:,F,:,:FFFFFFFFFFFFFFFFFFFFFFFFFFFFFFFFFF:FFF
@FS10000125:23:BPA73012-1407:1:1101:5510:1440 1:N:0:2
GGCGGGGAACTTCGTCGAGTACGCTCAACCCGTGAGATCGGAAGA
+
F,,F:FFFFFFFFFFFFFFFFFFFFFFFFFFFFFFFFFFFF:FFF
@FS10000125:23:BPA73012-1407:1:1101:5600:1440 1:N:0:2
GGGGTCTAACTTCGTCGAGTACGCTCAAGGAATCAGATCGGAAGA
+
FFF:,FFFFFF:FFFFFFFFFFFFFFFF::FFFFFFFFFFFFFFF
@FS10000125:23:BPA73012-1407:1:1101:5630:1440 1:N:0:2
CTTGCTTAACTTCGTCGAGTACGCTCAAACTAATAGATCGGATGA
+
,,,,FF:FFFFFFFFFFFFFFFFFFFF,FFFFFFFF,FFF::,F:
@FS10000125:23:BPA73012-1407:1:1101:5720:1440 1:N:0:2
GGGCTGTAACTTCGTCGAGTACGCTCAACGTGGGAGATCGGAAGA
+
F:,:FFFFFFF:FFFFFFFFFFFFFFFFFFFFFFFFFFFFFFFFF
@FS10000125:23:BPA73012-1407:1:1101:5860:1440 1:N:0:2
GGGGTCAAACTTCGTCGAGTACGCTCAAGAAATAAGATCGGAAGA
+
FFFFFFFFFF:,FFFFFFFFFFFFFFFFFFFFFFFFFFFFFFFFF
@FS10000125:23:BPA73012-1407:1:1101:5900:1440 1:N:0:2
GGGACAAAACTTCGTCGAGTACGCTCAATACGGCAGATCGGAAGA
+
FFFFFFFFFF:,FFFFFFFFFFFFFFFFFFFFFFFFFFFFFFFFF
@FS10000125:23:BPA73012-1407:1:1101:6480:1440 1:N:0:2
GGGTAGCAACTTCGTCGAGTACGCTCAATAACCAAGATCGGAAGA
+
FFFFFFFFFF::FFFFFFFFFFFFFFF:FFFFFFFFFFFFFFFFF
@FS10000125:23:BPA73012-1407:1:1101:6570:1440 1:N:0:2
GGGGGCTAACTTCGTCGAGTACGCTCAAAATTTAAGATCGGAAGA
+
F::FFFFFFF::FFFFFFFFFFFFFFF:FFFFFFFFFFFFFFFFF
@FS10000125:23:BPA73012-1407:1:1101:6660:1440 1:N:0:2
GGGGTAGAACTTCGTCGAGTACGCTCAAAAGGGGAGATCGGAAGA
+
FFFFFFFFFF,,FFFFFFFFFFFFFFF,FFFFFFFFFFFFFFFFF
@FS10000125:23:BPA73012-1407:1:1101:6810:1440 1:N:0:2
GGGGAAAAACTTCGTCGAGTACGCTCAATGCATAAGATCGGAAGA
+
FFFFFFFFFF,,FFFFFFFFFFFFFFF,FFFFFFFFFFFFFFFFF
@FS10000125:23:BPA73012-1407:1:1101:6950:1440 1:N:0:2
GGGGGTTAACTTCGTCGAGTACGCTCAATAGGAAAGATCGGAAGA
+
F,,F:FFFFF:,FFFFFFFFFFFFFFF,FFFFFFFFFFFFFF:FF
@FS10000125:23:BPA73012-1407:1:1101:7180:1440 1:N:0:2
GGGGCCTAAACTTCGTCGAGTACGCTCAAACCTAAAGATCGGAAG
+
FFFFFFFFFF:,:FF:FFFFFFFFF,FFFFFFFFFFFFFFFFFFF
@FS10000125:23:BPA73012-1407:1:1101:7350:1440 1:N:0:2
GGGGCGAAACTTCGTCGAGTACGCTCAACGTGGGAGATCGGAAGA
+
FF:FFFFFFFFFFFFFFFFFFFFFFFFFFFFFFFFFFFFFFFFFF
@FS10000125:23:BPA73012-1407:1:1101:7660:1440 1:N:0:2
GGGCACGAACTTCGTGGAGTACGCTCAAGGTGACAGATCGGAAGA
+
FFFFFFFFFF::FFFFFFFFFFFFFFFFFFFFFFFFF,FFFFFFF
@FS10000125:23:BPA73012-1407:1:1101:7860:1440 1:N:0:2
GGGGGGCAACTTCGTCGAGTACGCTCAAGAATTAAGATCGGAAGA
+
FFFF,,FFFF:FFFFFFFFFFFFFFFFF,FF::FFFFFFFFFFFF
@FS10000125:23:BPA73012-1407:1:1101:8090:1440 1:N:0:2
GGGGGAAAACTTCGTCGAGTACGCTCAACTTCAAAGATCGGAAGA
+
FFFFFFFFFFFFFFFFFFFFFFFFFFFFFFFFFFFFFFFFFFFFF
@FS10000125:23:BPA73012-1407:1:1101:8210:1440 1:N:0:2
GGGAGCTAACTTCGTCGAGTACGCTCAAAGAATAAGATCGGAAGA
+
FFF:FFFFFF::FFFFFFFFFFFFFFF:FFFFFFFFFFFFFFFFF
@FS10000125:23:BPA73012-1407:1:1101:8280:1440 1:N:0:2
GGGTTGGAACTTCGTCGAGTACGCTCAATTCTTAAGATCGGAAGA
+
,F,:FFFFFFF:FFFFFFFFFFFFFFFFFFFFFFFFFFFFFFFFF
@FS10000125:23:BPA73012-1407:1:1101:8310:1440 1:N:0:2
GGGGGGGAACTTCGTCGAGTACGCTCAATAGACCAGATCGGAAGA
+
F,,FFFFFFFFFFFFFFFFFFFFFFFF:FFFFFFFFFFFFFFFFF
@FS10000125:23:BPA73012-1407:1:1101:8390:1440 1:N:0:2
GGGGCAGAACTTCGTCGAGTACGCTCAATCGTTAAGATCGGAAGA
+
F:,FFFFFFF::FFFFFFFFFFFFFFF:FFFFFFFFF:FFFFFFF
@FS10000125:23:BPA73012-1407:1:1101:8430:1440 1:N:0:2
GGGTGAAAACTTCGTCGAGTACGCTCAACGTGCTAGATCGGAAGA
+
F:,F:FFFFFF:FFFFFFFFFFFFFFFFFFFFFFFFFFFFFFFFF
@FS10000125:23:BPA73012-1407:1:1101:8640:1440 1:N:0:2
GGGGCTCAACTTCGTCGAGTACGCTCAATTTCTTAGATCGGAAGA
+
FFFFFFFFFF::FFFFFFFFFFFFFFF:FFFFFFFFFFFFFFFFF
@FS10000125:23:BPA73012-1407:1:1101:8720:1440 1:N:0:2
GGGGCTGAACTTCGTCGAGTACGCTCAACTCTCAAGATCGGAAGA
+
FFFFFFFFFF:FFFFFFFFFFFFFFFFFFFFFFFFFFFFFFFFFF
@FS10000125:23:BPA73012-1407:1:1101:9660:1440 1:N:0:2
GGGGAATAACTTCGTCGAGTACGCTCAAGACGTAAGATCGGAAGA
+
FFFFFFFFFF::FFFFFFFFFFFFFFFFFFFFFFFFFFFFFFFFF
@FS10000125:23:BPA73012-1407:1:1101:10180:1440 1:N:0:2
GGGTACAAATTTCGTCGAGTACGCTCAAAGTAATAGATCGGAAGA
+
FFFFFFFFFFFFFFFFFFFFFFFFFFF,FFFFFFFFFFFFFF:FF
@FS10000125:23:BPA73012-1407:1:1101:10720:1440 1:N:0:2
GGGCGGTAACTTCGTCGAGTACGCTCAAGTCTACAGATCGGAAGA
+
F,:F:FFFFF,,FFFFFFFFFFFFFFFFFFFFFFFFFFFFFFFFF
@FS10000125:23:BPA73012-1407:1:1101:10920:1440 1:N:0:2
GGGGTTTTAACTTCGTCGAGTACGCTCAAACTCGTAGATCGGAAG
+
FFFF,F:FF:FF::F,FF,FFF:FF,:FFFF,:FFFFFFFFFFFF
@FS10000125:23:BPA73012-1407:1:1101:11110:1440 1:N:0:2
GGGTTCTAACTTCGTCGAGTACGCTCAATTTGGTAGATCGGAAGA
+
F,,FFFFFFF::FFFFFFFFFFFFFFF:FFFFFFFFFFFFFFFFF
@FS10000125:23:BPA73012-1407:1:1101:11120:1440 1:N:0:2
GGGGCTTAACTTCGTCGAGTACGCTCAAGAAACGAGATCGGAAGA
+
FFFFFFFFFF,,FFFFFFFFFFFFFFFFFFFFFFFFFFFFFFFFF
@FS10000125:23:BPA73012-1407:1:1101:11690:1440 1:N:0:2
GGGAAACAACTTCGTCGAGTACGCTTAAATGACAAGATCGGAAGA
+
FF:FFFFFFF,:FFFFFFFFFFFFFFF:FFFFFFFFFFFFFFFFF
@FS10000125:23:BPA73012-1407:1:1101:12160:1440 1:N:0:2
GGGGTGGAACTTCGTCGAGTACGCTCAATCATCAAGATCGGAAGA
+
FF,FFFFFFF::FFFFFFFFFFFFFFF:FFFFFFFFFFFFFFFFF
@FS10000125:23:BPA73012-1407:1:1101:12840:1440 1:N:0:2
GGGGTAAAACTTCGTCGAGTACGCTCAACTAAATAGATCGGAAGA
+
FF:FFFFFFF,FFFFFFFFFFFFFFFFFFFFFFFFFFFFFFFFFF
@FS10000125:23:BPA73012-1407:1:1101:13320:1440 1:N:0:2
GGGGTAAATCTTCGTCGAGTACGCTCAAAAGCAAAGATCGGAAGA
+
FF:FFFFFFF:,FFFFFFFFFFFFFFF:FFFFFFFFFFFFFF:FF
@FS10000125:23:BPA73012-1407:1:1101:13440:1440 1:N:0:2
GGGCCGGAACTTCGTCGAGTACGCTCAAGTTCGGAGATCGGAAGA
+
FFFFFFFFFF:,FFFFFFFFFFFFFFFFFFFFFFFFFFFFFFFFF
@FS10000125:23:BPA73012-1407:1:1101:13540:1440 1:N:0:2
GGGTACTAACTTCGTCGAGTACGCTCAAGAGGATAGATCGGAAGA
+
FFFFFFFFFF::FFFFFFFFFFFFFFFFFFFFFFFFFFFFFFFFF
@FS10000125:23:BPA73012-1407:1:1101:14570:1440 1:N:0:2
GGGGGTAAACTTCGTTCGTTACGCTCAATTTTATAGATCGGAAGA
+
FFFFFFFFFF,,FFF,FF:FFFFFFFF:FFFFFFFFFFFFFFFFF
@FS10000125:23:BPA73012-1407:1:1101:14780:1440 1:N:0:2
GGGCTTCAACTTCGTCGAGTACGCTCAATACGAGAGATCGGAAGA
+
FFF:FFFFFF::FFFFFFFFFFFFFFF:FFFFFFFFF,FFFFFFF
@FS10000125:23:BPA73012-1407:1:1101:14890:1440 1:N:0:2
GGGCTATAACTTCGTCGAGTACGCTCAAATTTAGAGATCGGAAGA
+
FFF:FFFFFF::FFFFFFFFFFFFFFF:FFFFFFFFFFFFFFFFF
@FS10000125:23:BPA73012-1407:1:1101:14930:1440 1:N:0:2
GGGCGTAAACTTCGTCGAGTACGCTCAAGTGTCGAGATCGGAAGA
+
FFFFFFFFFF:,FFFFFFFFFFFFFFFFFFFFFFFFFFFFFFFFF
@FS10000125:23:BPA73012-1407:1:1101:15090:1440 1:N:0:2
GGGCCAAAACTTCGTCGAGTACGCTCAAAAGTGGAGATCGGAAGA
+
FFFFFFFFFF,:FFFFFFFFFFFFFFF,FFFFFFFFF,FF:F:FF
@FS10000125:23:BPA73012-1407:1:1101:15100:1440 1:N:0:2
GGGGCGCAACTTCGTCGAGTACGCTCAATGGTTTAGATCGGAAGA
+
FFFFFFFFFFFFFFFFFFFFFFFFFFF:FFFFFFFFFFFFFFFFF
@FS10000125:23:BPA73012-1407:1:1101:15140:1440 1:N:0:2
GGGGGTAAACTTCGTCGAGTACGCTCAAATAAGAAGATCGGAAGA
+
FFFFFFFFFF::FFFFFFFFFFFFFFFFFFFFFFFFFFFFFFFFF
@FS10000125:23:BPA73012-1407:1:1101:15200:1440 1:N:0:2
GGGGTACAACTTCGTCGAGTACGCTCAAAGAGATAGATCGGAAGA
+
FFFFFFFFFF,:FFFFFFFFFFFFFFF:FFFFFFFFFFFFFFFFF
@FS10000125:23:BPA73012-1407:1:1101:15290:1440 1:N:0:2
GGGCATAAACTTCGTCGAGTACGCTCAAGATGAGAGATCGGAAGA
+
FFFFFFFFFF::FFFFFFFFFFFFFFFFFFFFFFFFFFFFFFFFF
@FS10000125:23:BPA73012-1407:1:1101:15450:1440 1:N:0:2
GGGGTTTAACTTCGTCGAGTACGCTCAAAAGTTCAGATCGGAAGA
+
FF:FFFFFFF,:FFFFFFFFFFFFFFFFFFFFFFFFFFFFFFFFF
@FS10000125:23:BPA73012-1407:1:1101:15500:1440 1:N:0:2
GGGGGGCAACTTCGTCGAGTACGCTCAATCGGAAAGATCGGAAGA
+
FFFFFFFFFF::FFFFFFFFFFFFFFF:FFFFFFFFFFFFFFFFF
@FS10000125:23:BPA73012-1407:1:1101:15650:1440 1:N:0:2
GGGTTAGAACTTCGTCGAGTACGCTCAATTATCGAGATCGGAAGA
+
FFFFFFFFFF::FFFFFFFFFFFFFFF:FFFFFFFFFFFFFFFFF
@FS10000125:23:BPA73012-1407:1:1101:15800:1440 1:N:0:2
GGGCGCCAACTTCGTCGAGTACGCTCAAGTTTTTAGATCGGAAGA
+
FF::FFFFFF::FFFFFFFFFFFFFFFFFFFFFFFFFFFFFFFFF
@FS10000125:23:BPA73012-1407:1:1101:1020:1450 1:N:0:2
GGGGGGAAACTTCGTCGAGTACGCTCAAGAGTAAAGATCGGAAGA
+
FFFFFFFFFF:,FFFFFFFFFFFFFFFFFFFFFFFFFFFFFFFFF
@FS10000125:23:BPA73012-1407:1:1101:1040:1450 1:N:0:2
GGGGGCCAACTTCGTCGAGTACGCTCAAAGTCTAAGATCGGAAGA
+
FFFFFFFFFF::FFFFFFFFFFFFFFFFFFFFFFFFFFFFFFFFF
@FS10000125:23:BPA73012-1407:1:1101:1080:1450 1:N:0:2
GGGAAGTAACTTCGTCGAGTACGCTCAAATGCCAAGATCGGAAGA
+
FFFFFFFFFFF:FFFFFFFFFFFFFFFFFFFFFFFFFFFFFFFFF
@FS10000125:23:BPA73012-1407:1:1101:1090:1450 1:N:0:2
GGGGGTGAACTTCGTCGAGTACGCTCAAATATATAGATCGGAAGA
+
FFFF,F,FFFFFFFFFFFFFFFFFFFFF,,F,F,FFF:FFFFFFF
@FS10000125:23:BPA73012-1407:1:1101:1450:1450 1:N:0:2
GGGGCTTAACTTCGTCGAGTACGCTCAATGTATCAGATCGGAAGA
+
FF:FFFFFFF::FFFFFFFFFFFFFFFFFFFFFFFFFFFFF:FFF
@FS10000125:23:BPA73012-1407:1:1101:1580:1450 1:N:0:2
GGGAGCAAACTTCGTCGAGTACGCTCAATGCAATAGATCGGAAGA
+
FFF,FF,FF:F:,:F:FF:FF,:FFFFFF:,,FF::F,F:F,::F
@FS10000125:23:BPA73012-1407:1:1101:1770:1450 1:N:0:2
GGGGGGAAACTTCGTCGAGTACGCTCAAGGTATTAGATCGGAAGA
+
FFF:,F,FFFF:FFFFFFFFFFFFFFFFF:FFFFFFFFFFFFFFF
@FS10000125:23:BPA73012-1407:1:1101:1860:1450 1:N:0:2
GGGTGGAAACTTCGTCGAGTACGCTCAATTCGATAGATCGGAAGA
+
FFFFFFFFFF:,FFFFFFFFFFFFFFF,FFFFFFFFFFFFFFFFF
@FS10000125:23:BPA73012-1407:1:1101:2260:1450 1:N:0:2
GGGGGGCAACTTCGTCGAGTACGCTCAACGAGATAGATCGGAAGA
+
FFFFFFFFFFF:FFFFFFFFFFFFFFF:FFFFFFFFFFFFFFFFF
@FS10000125:23:BPA73012-1407:1:1101:2280:1450 1:N:0:2
GGGGGAATAACTTCGTCGAGTACGCTCAAAATTACAGATCGGAAG
+
FFFFFFFFFF:,,FF:FFFFFFFFF,FFFFFFFFFFFFFFFFFFF
@FS10000125:23:BPA73012-1407:1:1101:2680:1450 1:N:0:2
GGGGCTCAACTTCGTCGAGTACGCTCAACCAAAGAGATCGGAAGA
+
FFFFFFFFFF:::FFFFFFFFFFFFFFFFFFFFFFFFFFFFFFFF
@FS10000125:23:BPA73012-1407:1:1101:2920:1450 1:N:0:2
GGGGAGTTAACTTCGTCGAGTACGCTCAACAGGTTAGATCGGAAG
+
FFFFFFFFFF,,:FF:FFFFFFFFF,FFFFFFFFFFFFFFFFFFF
@FS10000125:23:BPA73012-1407:1:1101:3310:1450 1:N:0:2
GGGGACAAACTTCGTCGAGTACGCTCAACATTCCAGATCGGAAGA
+
F:,FFFFFFF:::FFFFFFFFFFFFFFFFFFFFFFFFFFFFFFFF
@FS10000125:23:BPA73012-1407:1:1101:3410:1450 1:N:0:2
GGGGCGTCAACTTCGTCGAGTAGCTCAACGTGGTAGATCGGAAGA
+
FFFFFFFFFF,,:FF:FFFFFFFFF:F:FFFFFFFFF:FFFFFFF
@FS10000125:23:BPA73012-1407:1:1101:3760:1450 1:N:0:2
GGGGTATATCTTCGTCGAGTACGCTCAAACTGACAGATCGGAAGA
+
FFFFFFFFFF:,FFFFFFFFFFFFFFF:FFFFFFFFFFFFFFFFF
@FS10000125:23:BPA73012-1407:1:1101:4250:1450 1:N:0:2
GAGGCAGAACTTCGTCGAGTACGCTCAACCATTTAGATCGGAAGA
+
F,FFF::FF::::F:::F:FF,:FF::FF,:FFFFFF:FFFFFFF
@FS10000125:23:BPA73012-1407:1:1101:4270:1450 1:N:0:2
GGGCTTGAACTTCGTCGAGTACGCTCAAGTGGGCAGATCGGAAGA
+
FFFFFFFFFF:,FFFFFFFFFFFFFFFFFFFFFFFFFFFFFFFFF
@FS10000125:23:BPA73012-1407:1:1101:4300:1450 1:N:0:2
GGGCTATAACTTCGTCGAGTACGCTCAAAGTGAAAGATCGGAAGA
+
FFFFFFFFFF,,FFF:FFFFFFFFFFF,FFFFFFFFFFFFFFFFF
@FS10000125:23:BPA73012-1407:1:1101:4540:1450 1:N:0:2
GGGGGGTAACTTCGTCGAGTACGCTCAAGAAAAGAGATCGGAAGA
+
FFFFFFFFFF:,FFFFFFFFFFFFFFFFFFFFFFFFFFFFFFFFF
@FS10000125:23:BPA73012-1407:1:1101:4900:1450 1:N:0:2
GGGGTCTAACTTCGTCGAGTACGCTCAAAAAGGGAGATCGGAAGA
+
FFFFFFFFFF,,FFF:FFFFFFFFF:F,FFFFFFFFFFFFFFFFF
@FS10000125:23:BPA73012-1407:1:1101:5050:1450 1:N:0:2
GGGCTGGAACTTCGTCGAGTACGCTCAAACTTCAAGATCGGAAGA
+
FFF:FFFFFF,,:FFFFFFFFFFFFFF:FFFFFFFFFFFFFFFFF
@FS10000125:23:BPA73012-1407:1:1101:5520:1450 1:N:0:2
GGGTCCGAACTTCGTCGAGTACGCTCAAGGAAAAAGATCGGAAGA
+
FFFFFFFFFF,:FFFFF:FFFF,FFFF,FF:FFFFFFFFF,F:FF
@FS10000125:23:BPA73012-1407:1:1101:6000:1450 1:N:0:2
GGGCGTTAACTTCGTCGAGTACGCTCAACATCCTAGATCGGAAGA
+
FFFFFFFFFF:,FFFFFFFFFFFFFFFFFFFFFFFFFFFFFFFFF
@FS10000125:23:BPA73012-1407:1:1101:6430:1450 1:N:0:2
GGGGTCACAGAACTTCGTCGAGTACGCTCAATGCACCAGATCGGA
+
F::FFFFFFFF,::FFF:,:FF:FFFFFFFFFFFF,,FFF:,FFF
@FS10000125:23:BPA73012-1407:1:1101:6770:1450 1:N:0:2
GGGGCTAAACTTCGTCGAGTACGCTCAATTTTATAGATCGGAAGA
+
FFFFFFFFFF:,FFFFFFFFFFFFFFF,FFFFFFFFFFFFFFFFF
@FS10000125:23:BPA73012-1407:1:1101:6850:1450 1:N:0:2
GGGGCCCAACTTCGTCGAGTACGCTCAATGAGGGGGATCGGAAGA
+
FFFFFFFFFF,,FFFFFFFFFFFFFFF,FFFFFFFFFFFFFFFFF
@FS10000125:23:BPA73012-1407:1:1101:7020:1450 1:N:0:2
GGGCACGACGCTCTTCCGATCTGGGGGTTAACTTCGTCGAGTACG
+
FFFFFF:FFF,F,:FFFFFFFFF:FFF:FFFFFFFF::FFF,:,F
@FS10000125:23:BPA73012-1407:1:1101:7310:1450 1:N:0:2
GGGAGGCAACTTCGTCGAGTACGCTCAATGGAAAAGATCGGAAGA
+
F::,FFFFFF::FFFFFFFFFFFFFFF,FFFFFFFFFFFFFFFFF
@FS10000125:23:BPA73012-1407:1:1101:7500:1450 1:N:0:2
GGGCGCAAACTTCGTCGAGTACGCTCAAAGAAAGAGATCGGAAGA
+
FFFFFFFFFF,,FFFFFFFFFFFFFFF,FFFFFFFFFFFFFFFFF
@FS10000125:23:BPA73012-1407:1:1101:7660:1450 1:N:0:2
GGGTAGCAACTTCGTCGAGTACGCTCAACAAACCAGATCGGAAGA
+
FFFFFFFFFF:FFFFFFFFFFFFFFFFFFFFFFFFFFFFFFFFFF
@FS10000125:23:BPA73012-1407:1:1101:8610:1450 1:N:0:2
GGGAGGCAACTTCGTCTAGTACGCTCAAAGAGGGAGATCGGAAGA
+
FFFFFFFFFF:,FFFFFFFFFFFFFFF,FFFFFFFFFFFFFFFFF
@FS10000125:23:BPA73012-1407:1:1101:8870:1450 1:N:0:2
GGGTGGAAACTTCGTCGAGTACGCTCAAGTCATTAGATCGGAAGA
+
FFFFFFFFFF::FFFFFFFFFFFFFFFFFFFFFFFFFFFFFFFFF
@FS10000125:23:BPA73012-1407:1:1101:9400:1450 1:N:0:2
GGGTAAAAACTTCGTCGAGTACGCTCAAGATAGAAGATCGGAAGA
+
FFFF,FFFFFFFFFFF:FFFF:FFFFFFFFFFF:FFF,FFFFFFF
@FS10000125:23:BPA73012-1407:1:1101:9860:1450 1:N:0:2
GGGGTTGAACTTCGTCGAGTACGCTCAACTCTTTAGATCGGAAGA
+
FFFFFFFFFF:FFFFFFFFFFFFFFFFFFFFFFFFFFFFFFFFFF
@FS10000125:23:BPA73012-1407:1:1101:9980:1450 1:N:0:2
GGGGCTGAACTTCGTCGAGTACGCTCAAAAGACCAGATCGGAAAA
+
FFFFFFFFFF::FFFFFFFFFFFFFFFFFFFFFFFFFFFFFFFFF
@FS10000125:23:BPA73012-1407:1:1101:10170:1450 1:N:0:2
GGGGTCCAACTTCGTCGAGTACGCTCAACACAGTAGATCGGAAGA
+
FFFFF,FFFF::FFFF:FFFF:FFFFFF,,,,F,,FF,FFFFFFF
@FS10000125:23:BPA73012-1407:1:1101:10210:1450 1:N:0:2
GGGGTTTAACTTCGTCGAGTACGCTCAATAGTGAAGATCGGAAGA
+
FFFFFFFFFF:,FFFFFFFFFFFFFFF,FFFFFFFFFFFFFFFFF
@FS10000125:23:BPA73012-1407:1:1101:10470:1450 1:N:0:2
GGGCAGCAACTTCGTCGAGTACGCTCAAAATTCAAGATCGGAAGA
+
FFFFFFFFFF:,FFFFFFFFFFFFFFF:FFFFFFFFFFFFFFFFF
@FS10000125:23:BPA73012-1407:1:1101:10980:1450 1:N:0:2
GGGCTGCAACTTCGTCGAGTACGCTCAAAATCAAAGATCGGAAGA
+
FFFFFFFFFF:,FFFFFFFFFFFFFFF:FFFFFFFFFFFFFFFFF
@FS10000125:23:BPA73012-1407:1:1101:11360:1450 1:N:0:2
GGGCTTCGTCGAGTACGCTCAAAACTGGAGATCGGAAGAGCACAC
+
FFFFFFFFFFF:FFFFF:FFFF:FF,FFFFFFFFFFFFFF,F,F,
@FS10000125:23:BPA73012-1407:1:1101:11520:1450 1:N:0:2
GGGGACTAACTTCGTCGAGTACGCTCAAACGCAAAGATCGGAAGA
+
FFFFFFFFFF,,FFFFFFFFFFFFFFF:FF:FFFFFFFFFFFFFF
@FS10000125:23:BPA73012-1407:1:1101:11680:1450 1:N:0:2
GGGGCCGAACTTCGTCGAGTACGCTCAACTTTGTAGATCGGAAGA
+
FFFFFFFFFF:FFFFFFFFFFFFFFFFFFFFFFFFFFFFFFFFFF
@FS10000125:23:BPA73012-1407:1:1101:11890:1450 1:N:0:2
GGGGGTAAACTTCGTCGAGTACGCTCAAACCTGTAGATCGGAAGA
+
F:,FFFFFFF,:FFFFFFFFFFFFFFF:FFFFFFFFFFFFFFFFF
@FS10000125:23:BPA73012-1407:1:1101:12580:1450 1:N:0:2
GGGCATGAACTTCGTCGAGTACGCTCAAAGGAGAAGATCGGAAGA
+
FFF:FFFFFF,,FFFFFFFFFFFFFFF,FFFFFFFFFFFFFFFFF
@FS10000125:23:BPA73012-1407:1:1101:13280:1450 1:N:0:2
GGGGTAAATCTTCGTCGAGTACGCTCAAAAGCAAAGATCGGAAGA
+
FFFFFFFFFF:,FFFFFFFFFFFFFFF:FFFFFFFFFFFFFFFFF
@FS10000125:23:BPA73012-1407:1:1101:13720:1450 1:N:0:2
GGGGTTTAACTTCGTCGAGTACGCTCAAACAACTAGATCGGAAGA
+
FFFFF:,FFFFFFF:FFFFFFFFFFFFFF,,,,FFFFFFFFFFFF
@FS10000125:23:BPA73012-1407:1:1101:13770:1450 1:N:0:2
GGGGCTGAACTTCGTCGAGTACGCTCAAATGGAAAGATCGGAAGA
+
FFFFFFFFFF:,FFFFFFFFFFFFFFF,FFFFFFFFFFFFFFFFF
@FS10000125:23:BPA73012-1407:1:1101:14050:1450 1:N:0:2
GGGCGAGAACTTCGTCGAGTACGCTCAAACGAGAAGATCGGAAGA
+
FFFFFFFFFF::FFFFFFFFFFFFFFFFFFFFFFFFFFFFFFFFF
@FS10000125:23:BPA73012-1407:1:1101:14290:1450 1:N:0:2
GGGGTGCAACTTCGTCGAGTACGCTCAAATTGTGAGATCGGAAGA
+
FFFFFFFFFF,:FFFFFFFFFFFFFFF:FFFFFFFFFFFFFFFFF
@FS10000125:23:BPA73012-1407:1:1101:14580:1450 1:N:0:2
GGGCCTTAACTTCGTCGAGTACGCTCAATCCATATGATCGGAAGA
+
FFFFF,,FF:FF,FF,:F:FF::FFF:F:F,,,F,:F,FFFFFFF
@FS10000125:23:BPA73012-1407:1:1101:14660:1450 1:N:0:2
GGGGTACAACTTCGTCGAGTACGCTCAACGTTCCAGATCGGAAGA
+
FFFFFFFFFF::FFFFFFFFFFFFFFFFFFFFFFFFFFFFFFFFF
@FS10000125:23:BPA73012-1407:1:1101:14720:1450 1:N:0:2
GGGAAGAAACTTCGTCGAGTACGCTCAATATAGTAGATCGGAAGA
+
FF:FFFFFFF::FFFFFFFFFFFFFFF:FFFFFFFFFFFF:FFFF
@FS10000125:23:BPA73012-1407:1:1101:15680:1450 1:N:0:2
GGGACTTACCTTCGTCGAGTACGCTCAATTAAGAAGATCGGAAGA
+
F:,FFFFFFF,:FFFFFFFFFFFFFFF:FFFFFFFFFFFFFFFFF
@FS10000125:23:BPA73012-1407:1:1101:15800:1450 1:N:0:2
GGGGAAACTTCGTCGAGTACGCTCAATAGGGTAGATCGGAAGAGC
+
FF:FFFFFFFFF,FFFF:FFFF:FF:F:FFFFFFFF,FFFFFFF,
@FS10000125:23:BPA73012-1407:1:1101:16130:1450 1:N:0:2
GATGTTCAACTTCGTCGAGTACGCTCAATAGCCGAGATCGGAAGA
+
,,F:FFFFFFFFFFFFFFFFFFFFFFFFFFFFFFF:FFFF::::,
@FS10000125:23:BPA73012-1407:1:1101:16300:1450 1:N:0:2
GGGGCAAAACTTCGTCGAGTACGCTCAATCATGGAGATCGGAAGA
+
FFFFFFFFFFF:FFFFFFFFFFFFFFFFFFFFFFFFFFFFFFFFF
@FS10000125:23:BPA73012-1407:1:1101:16460:1450 1:N:0:2
GGGGATTAACTTCGTCGAGTACGCTCAAGGTATAAGATCGGAAGA
+
FFFFF,::FFFFF:FF,F:FF:FFF,FFFFFFFFF:F,F,FFFFF
@FS10000125:23:BPA73012-1407:1:1101:1050:1460 1:N:0:2
GGGGCGCAATTTCGTCGAGTACGCTCAAGAACGTAGATCGGAAGC
+
FFFFFFFFFFFFFFFFFFFFFFFFFFFFFFFFFFFFFFFFFFFF,
@FS10000125:23:BPA73012-1407:1:1101:1290:1460 1:N:0:2
GGGGAACTTCGTCGAGTACGCTCAATACCTAAGATCGGAAGAGCT
+
FFFFFFFFFFF:FFFFFF,,FFFFFFF:FFFFFFF,FFFFFFF,,
@FS10000125:23:BPA73012-1407:1:1101:1370:1460 1:N:0:2
GGGTGTGAACTTCGTCGAGTACGCTCAATTATCGAGATCGGAAGA
+
FFFFFFFFFFF:FFFFFFFFFFFFFFF:FFFFFFFFFFFFF:FFF
@FS10000125:23:BPA73012-1407:1:1101:1550:1460 1:N:0:2
GGGGTCGAACTTCGTCGAGTACGCTCAAGGAACCAGATCGGAAGA
+
FFFFFFFFFF:,FFFFFFFFFFFFFFFFFFFFFFFFFFFFF:FFF
@FS10000125:23:BPA73012-1407:1:1101:1770:1460 1:N:0:2
GGGATGAAACTTCGTTTGTCGAGTACGCTCAAATGGGAAGATCGG
+
FF,:FFFFFF,,FFF:FF:FFFFFFFF::FFFFFFFFFFF:,,FF
@FS10000125:23:BPA73012-1407:1:1101:2510:1460 1:N:0:2
GGGACCCAACTTCGTCGAGTACGCTCAAAATTAAAGATCGGAAGA
+
F:,:FFFFFF:,FFFFFFFFFFFFFFF:FFFFFFFFFFFFFFFFF
@FS10000125:23:BPA73012-1407:1:1101:3080:1460 1:N:0:2
GGGACCAAACTTCGTCGAGTACGCTCAATAGTCTAGATCGGAAGA
+
FFF:FFFFFFFFFF:FFFFFFFFFFFF:F,F,,FFFFFFFF:FFF
@FS10000125:23:BPA73012-1407:1:1101:3660:1460 1:N:0:2
GGGGCATAACTTCGTCGAGTACGCTCAATCTCAGAGATCGGAAGA
+
FFFFFFFFFF::FFFFFFFFFFFFFFF:FFFFFFFFFFFFFFFFF
@FS10000125:23:BPA73012-1407:1:1101:3900:1460 1:N:0:2
GGGGTAAAACTTCGTCGAGTACGCTCAAGGTCGCAGATCGGAAGA
+
FFFFFFFFFF:,FFFFFFFFFFFFFFFFFFFFFFFFFFFFFF:FF
@FS10000125:23:BPA73012-1407:1:1101:4220:1460 1:N:0:2
GGGGCACAACTTCGTCGAGTACGCTCAACGATATAGATCGGAAGA
+
FFFFFFFFFFF::FF:FFFFFFFFFFF:FFFFFFFFFFFFFF:FF
@FS10000125:23:BPA73012-1407:1:1101:4480:1460 1:N:0:2
GGGGAGTAACTTCGTCGAGTACGCTCAAATAGGAAGATCGGAAGA
+
FFFFFFFFFF:,FFFFFFFFFFFFFFF:FFFFFFFFFFFFFFFFF
@FS10000125:23:BPA73012-1407:1:1101:4550:1460 1:N:0:2
GGGGCGCAACTTCGTCGAGTACGCTCAAGATAGGAGATCGGAAGA
+
F:,FFFFFFF:,FFFFFFFFFFFFFFFFFFFFFFFFFFFFFFFFF
@FS10000125:23:BPA73012-1407:1:1101:5570:1460 1:N:0:2
GGGACTAAACTTCGTCGAGTACGCTCAATCTTAGAGATCGGAAGA
+
FF::FFFFFF:,FFFFFFFFFFFFFFF:FFFFFFFFFFFFFFFFF
@FS10000125:23:BPA73012-1407:1:1101:5630:1460 1:N:0:2
GGAGAGGAACTTCGTCGAGTACGCTCAAAAACCAAGATCGGAAGA
+
F,,FFFFFFFF:FFFFFFFFFFFFFFFFFFFFFFFFFFFFF:FFF
@FS10000125:23:BPA73012-1407:1:1101:5890:1460 1:N:0:2
GGGTGTCAACTTCGTCGAGTACGCTCAATTGGACAGATCGGAAGA
+
FFFFFFFFFF,,FFFFFFFFFFFFFFF,FFFFFFFFFFFFFFFFF
@FS10000125:23:BPA73012-1407:1:1101:6260:1460 1:N:0:2
GGGCCGTAACTTCGTCGAGTACGCTCAAATATTCAGATCGGAAGA
+
FFFFFF:FFF,,FFFFFFFFFFFFFFF:FFFFFFFFFFFFFFFFF
@FS10000125:23:BPA73012-1407:1:1101:6790:1460 1:N:0:2
GGGGGATAACTTCGTCGAGTACGCTCAACTTGTAAGATCGGAAGA
+
F:,FFFFFFF:FFFFFFFFFFFFFFFFFFFFFFFFFFFFFFF:FF
@FS10000125:23:BPA73012-1407:1:1101:7090:1460 1:N:0:2
GGGTCGTAACTTCGTCGAGTACGCTCAAAGAATAAGATCGGAAGA
+
FFFFFFFFFF:,FFFFFFFFFFFFFFF,FFFFFFFFFFFFFFFFF
@FS10000125:23:BPA73012-1407:1:1101:7130:1460 1:N:0:2
GGGGAGAAACTTCGTCGAGTACGCTCAATGGTGGAGATCGGAAGA
+
FFF,F,,FFFFFFFFFFFFFFFFFFFF:F,F,:,FFFFFFFFFFF
@FS10000125:23:BPA73012-1407:1:1101:7190:1460 1:N:0:2
GGGCGATAACTTCGTCGAGTACGCTCAAGATGTGAGATCGGAAGA
+
F,,F:F:FFF::FFFFFFFFFFFFFFFFFFFFFFFFFFFFFFFFF
@FS10000125:23:BPA73012-1407:1:1101:7300:1460 1:N:0:2
GGGTATAACTTCGTCGAGTACGCTCAATATGTTAGATCGGAAGAG
+
FFFFFFFFFF,FF:FFFF:FFFFFFF,,FFFFFFFF,FFF:FFFF
@FS10000125:23:BPA73012-1407:1:1101:7750:1460 1:N:0:2
GGGATGAAACTTCGTCGAGTACGCTCAAGGTATTAGATCGGAAGA
+
F:,FF,FFFFFFFFFFFFFFFFFFFFFFFFFFFFFFFFFFFFFFF
@FS10000125:23:BPA73012-1407:1:1101:7970:1460 1:N:0:2
GGGGCATAACTTCGTCGAGTACGCTCAATCCGCAGATCGGAAGAG
+
FFFFFFFFFF::FFFFFFFFFFFFFFFFFFFFFFFF,:FF:FFFF
@FS10000125:23:BPA73012-1407:1:1101:8000:1460 1:N:0:2
GGGGAAGAACTTCGTCGAGTACGCTCAATGAATCAGATCGGAAGA
+
FFFFFFFFFF:,FFFFFFFFFFFFFFF,FFFFFFFFFFFFFFFFF
@FS10000125:23:BPA73012-1407:1:1101:8060:1460 1:N:0:2
GGGGGTAAACTTCGTCGAGTACGCTCAAAATTAAAGATCGGAAGA
+
FFFFFFFFFF:,FFFFFFFFFFFFFFF:FFFFFFFFFFFFFFFFF
@FS10000125:23:BPA73012-1407:1:1101:8100:1460 1:N:0:2
GGGTAGCAACTTCGTCGAGTACGCTCAAGGTCATAGATCGGAAGA
+
FFFFFFFFFF::FFFFFFFFFFFFFFFFFFFFFFFFFFFFFFFFF
@FS10000125:23:BPA73012-1407:1:1101:8270:1460 1:N:0:2
GGGATAAACTTCGTCGAGTACGCTCAACACGGCAGATCGGTAGAG
+
FFFFF:FFF:FFFFF::F:FFFFFFFF,FF::FFF,::::,FFFF
@FS10000125:23:BPA73012-1407:1:1101:8290:1460 1:N:0:2
GGGAACTAACTTCGTCGAGTACGCTCAACCCCAAAGATCGGAAGA
+
FFFFFFFFFF:FFFFFFFFFFFFFFFFFFFFFFFFFFFFFFFFFF
@FS10000125:23:BPA73012-1407:1:1101:8310:1460 1:N:0:2
GGCCGGAAACTTCGTCGAGTACGCTCAACAGGATAGATCGGAAGA
+
FF,,,FFFFFFFFFFFFFFFFFFFFFFFFFFFFFFFFFFF::FFF
@FS10000125:23:BPA73012-1407:1:1101:8420:1460 1:N:0:2
GGGAACTTCGTCGAGTACGCTCAAATAGTTAGATCGGAAGAGCAC
+
FFFFFFFFFF,FF:::F,FFFF:FFF::FFFFFFFFFFFF:F,F:
@FS10000125:23:BPA73012-1407:1:1101:8630:1460 1:N:0:2
GGGGTAGAACTTCGTCGAGTACGCTCAAAATTGAAGATCGGAAGA
+
FFFFFFFFFF,,FFFFFFFFFFFFFFF,FFFFFFFFFFFFFFFFF
@FS10000125:23:BPA73012-1407:1:1101:9300:1460 1:N:0:2
GGGTAATAACTTCGTCGAGTACGCTCAACACTGTAGATCGGAAGA
+
FFFFFFFFFF:FFFFFFFFFFFFFFFFFFFFFFFFFFFFFFFFFF
@FS10000125:23:BPA73012-1407:1:1101:9330:1460 1:N:0:2
GGGTTCCAACTTCGTCGAGTACGCTCAAGACGAGAGATCGGAAGA
+
FFFFFFFFFF::FFFFFFFFFFFFFFFFFFFFFFFFFFFFFF:FF
@FS10000125:23:BPA73012-1407:1:1101:9490:1460 1:N:0:2
GGGGCAGAACTTCGTCGAGTACGCTCAAGCGGTTAGATCGGAAGA
+
FFFFFFFFFF,,FFFFFFFFFFFFFFFFFFFFFFFFFFFFFFFFF
@FS10000125:23:BPA73012-1407:1:1101:9840:1460 1:N:0:2
GGGGCGAAACTTCGTCGAGTACGCTCAATTTTTCAGATCGGAAGA
+
FFFFFFFFFFFFFFFFFFFFFFFFFFFF,,,,FFFFFFFFFFFFF
@FS10000125:23:BPA73012-1407:1:1101:9990:1460 1:N:0:2
GGGGATGAACTTCGTCGAGTACGCTCAAGGCTTAAGATCGGAAGA
+
F,,FF,FFF:::F:FFFFFFFFFFFFFFF,FFFFFF:FFFF:FFF
@FS10000125:23:BPA73012-1407:1:1101:10060:1460 1:N:0:2
GGGGGCAAACTTCGTCGAGTACGCTCAATAGCCGAGATCGGAAGA
+
FFFFFFFFFF::FFFFFFFFFFFFFFF,FFFFFFFFFFFFFFFFF
@FS10000125:23:BPA73012-1407:1:1101:10140:1460 1:N:0:2
GGGCCTTAACTTCGTCGAGTACGCTCAAATCACTAGATCGGAAGA
+
FFF:FFFFFF::FFFFFFFFFFFFFFF:FFFFFFFFFFFFFFFFF
@FS10000125:23:BPA73012-1407:1:1101:10300:1460 1:N:0:2
CGGGATTAACTTCGTCGAGTACGCTCAATTTTGGAGATCGGAAGA
+
F:FFFF:FFF::FFFFFFFFFFFFFFFFFFFFFFFFF:FFFFFFF
@FS10000125:23:BPA73012-1407:1:1101:10930:1460 1:N:0:2
GGGTAGAAACTTCGTCGAGTACGCTCAAAGTAAAAGATCGGAAGA
+
FFFFFFFFFF:,FFFFFFFFFFFFFFF:FFFFFFFFFFFFFFFFF
@FS10000125:23:BPA73012-1407:1:1101:11320:1460 1:N:0:2
GGGAGGTAACTTCGTCGAGTACGCTCAAGCGACGAGATCGGAAGA
+
FF::FFFFFF::FFFFFFFFFFFFFFFFFFFFFFFFFFFFFF:FF
@FS10000125:23:BPA73012-1407:1:1101:11380:1460 1:N:0:2
GGGTCGTAACTTCGTCGAGTACGCTCAAAGCCTAAGATCGGAAGA
+
FFFFFFFFFFF,FFFFFFFFFFFFFFFFFFFFFFFFFFFFFFFFF
@FS10000125:23:BPA73012-1407:1:1101:11810:1460 1:N:0:2
GGGCAGAAACTTCGTCGAGTACGCTCAATGTGCCAGATCGGAAGA
+
FFFFFFFFFF,,FFFFFFFFFFFFFFFFFFFFFFFFFFFFFFFFF
@FS10000125:23:BPA73012-1407:1:1101:11930:1460 1:N:0:2
GGGTGCTAACTTCGTCGAGTACGCTCAACGTTAAAGATCGGAAGA
+
F:,:FFFFFFF:FFFFFFFFFFFFFFFFFFFFFFFFFFFFFFFFF
@FS10000125:23:BPA73012-1407:1:1101:12700:1460 1:N:0:2
GGGGAACTTCGTCGAGTACGCTCAAAAATAAAGATCGGAAGAGCA
+
FFFFFFFFFFF,FFFFFF,,FFFFFF:,FFFFFFF,FFFFFFF,F
@FS10000125:23:BPA73012-1407:1:1101:12800:1460 1:N:0:2
GGGGGGTAACTTCGTCGAGTACGCTCAAGGAAAGAGATCGGAAGA
+
:,,FFFFFFF,:FFFFFFFFFFFFFFFFFFFFFFFFFFFFFFFFF
@FS10000125:23:BPA73012-1407:1:1101:14010:1460 1:N:0:2
GGGGTTTAACTTCGTCGAGTACGCTCAAACCAACAGATCGGAAGA
+
FFFFFFFFFF::FFFFFFFFFFFFFFFFFFFFFFFFFFFFFFFFF
@FS10000125:23:BPA73012-1407:1:1101:14110:1460 1:N:0:2
GGGGGTCAACTTCGTCGAGTACGCTCAACGAATTAGATCGGAAGA
+
FFFFFFFFF,FFFFFFFFFFFFFFFFFFFFFFFFFFF,FFFFFFF
@FS10000125:23:BPA73012-1407:1:1101:14190:1460 1:N:0:2
GGGGCAGAACTTCGTCGAGTACGCTCAATAATGCAGATCGGAAGA
+
FFFFFFFFFF:FFFFFFFFFFFFFFFF:FFFFFFFFFFFFFFFFF
@FS10000125:23:BPA73012-1407:1:1101:14280:1460 1:N:0:2
GGGGTGCAACTTCGTCGAGTACGCTCAAATTGTGAGATCGGAAGA
+
FFFFFFFFFF,:FFFFFFFFFFFFFFF:FFFFFFFFFFFFFFFFF
@FS10000125:23:BPA73012-1407:1:1101:14290:1460 1:N:0:2
GGGGCGCAACTTCGTCGAGTACGCTCAATTTATCAGATCGGAAGA
+
FFFF,,F,F,:F,::,,F,:F,,F:,,FF:F:,FF:F,:,FFF:F
@FS10000125:23:BPA73012-1407:1:1101:14500:1460 1:N:0:2
GGGGGATAACTTCGTCGAGTACGCTCAATTACTTAGATCGGAAGA
+
FFFFFFFFFF::FFFFFFFFFFFFFFFFFFFFFFFFFFFFFF:FF
@FS10000125:23:BPA73012-1407:1:1101:15560:1460 1:N:0:2
GGGCAGGAACTTCGTCGAGTACGCTCAACTCGATAGATCGGAAGA
+
F::FFFFFFF:FFFFFFFFFFFFFFFFFFFFFFFFFFFFFFFFFF
@FS10000125:23:BPA73012-1407:1:1101:15760:1460 1:N:0:2
GGGCAACAACTTCGTCGAGTACGCTCAAGTCTATAGATCGGAAGA
+
FFFFFFFFFF,,FFFFFFFFFFFFFFFFFFFFFFFFFFFFFFFFF
@FS10000125:23:BPA73012-1407:1:1101:15860:1460 1:N:0:2
GGGGCCAAACTTCGTCGAGTACGCTCAAATGCTCAGATCGGAAGA
+
FFFFFFFFFF,,FFFFFFFFFFFFFFFFFFFFFFFFFFFFFF:FF
@FS10000125:23:BPA73012-1407:1:1101:15880:1460 1:N:0:2
GGGGGATAACTTCGTCGAGTACGCTCAAAATACTAGATCGGAAGA
+
FFFFFFFFFF::FFFFFFFFFFFFFFF:FFFFFFFFFFFFFFFFF
@FS10000125:23:BPA73012-1407:1:1101:16130:1460 1:N:0:2
GATGTTCAACTTCGTCGAGTACGCTCAATAGCCGAGATCGGAAGA
+
,,:,FFFFFFFFFFFFFFFFFFFFFFFFFFFFFFF:FFFF::F:,
@FS10000125:23:BPA73012-1407:1:1101:16470:1460 1:N:0:2
GGGGTGAAACTTCGTCGAGTACGCTCAAATGAAAAGATCGGAAGA
+
FF::,F:FFF::FFFFFFFFFFFFFFF:FFFFFFFFFFFFFFFFF
@FS10000125:23:BPA73012-1407:1:1101:1390:1470 1:N:0:2
GGGTGGTAACTTCGTCGAGTACGCTCAATAGATAAGATCGGAAGA
+
F:,FFFFFFFF:FFFFFFFFFFFFFFF:FFFFFFFFFFFFF,FF:
@FS10000125:23:BPA73012-1407:1:1101:1880:1470 1:N:0:2
GGGATCGAACTTCGTCGAGTACGCTCAATAACTCAGATCGGAAGA
+
FFF,FFFFFF:,FFFFFFFFFFFFFFF:FFFFFFFFFFFFFFFFF
@FS10000125:23:BPA73012-1407:1:1101:1950:1470 1:N:0:2
GGGTGCAAACTTCGTCGAGTACGCTCAACCCACAAGATCGGAAGA
+
FF,FFFFFFFF:FFFFFFFFFFFFFFFFF,FFFFFFFFFFFFFFF
@FS10000125:23:BPA73012-1407:1:1101:2120:1470 1:N:0:2
GGGCGGTAACTTCGTCGAGTACGCTCAAACACCGAGATCGGAAGA
+
FFFFFF,FFFF:FFFFFFFFFFFFFFFFFFFFFFFFFFFFFFFFF
@FS10000125:23:BPA73012-1407:1:1101:3520:1470 1:N:0:2
GGGAGGCAACTTCGGAGTACGCTCAAGTGTGGAGATCGGAAGAGC
+
FFF:FFFFFF,,FFFFF,FFFF,FFFF,FFFFFFF:,FFF:FFF,
@FS10000125:23:BPA73012-1407:1:1101:3990:1470 1:N:0:2
GGCGATTAACTTCGTCGAGTACGCTCAAACGTGCAGATCGGAAGA
+
:,,FFFFFFFFFFFFFFFFFFFFFFFFFFFFFFFFFFFFFFFFFF
@FS10000125:23:BPA73012-1407:1:1101:4370:1470 1:N:0:2
GGGACGTAACTTCGTCGAGAACGCTCAATATTGAAGATCGGAAGA
+
FFFFFFFFFF::FFFFFFFFFFFFFFF:FFFFFFFFFFFFFFFFF
@FS10000125:23:BPA73012-1407:1:1101:5080:1470 1:N:0:2
GGGGGTTAACTTCGTCGAGTACGCTCAAGCCATGAGATCGGAAGA
+
FF:FFFFFFF:,FFFFFFFFFFFFFFFFFFFFFFFFFFFFFFFFF
@FS10000125:23:BPA73012-1407:1:1101:5370:1470 1:N:0:2
GGGGGCTAACTTCGTCGAGTACGCTCAATCGGGCAGATCGGAAGA
+
FF:FFFFFFF,,FFFFFFFFFFFFFFF:FFFFFFFFFFFFFFFFF
@FS10000125:23:BPA73012-1407:1:1101:5680:1470 1:N:0:2
GGGGGTTAACTTCGTCGAGTACGCTCAATATTAAAGATCGGAAGA
+
F:,FFFFFFF:,FFFFFFFFFFFFFFF:FFFFFFFFFFFFFFFFF
@FS10000125:23:BPA73012-1407:1:1101:6040:1470 1:N:0:2
GGGGTAACTTCGTCGAGTACGCTCAAGTTGGTAGATCGGAAGAGC
+
FFFFFFFFFF:F,FFFF:FFFF,FFFF:FFFFFFF:,FFF:FFF,
@FS10000125:23:BPA73012-1407:1:1101:6360:1470 1:N:0:2
GGGGTTTAACTTCGTCGAGTACGCTCAAACATTCAGATCGGAAGA
+
FF:FFFFFFF:,FFFFFFFFFFFFFFFFFFFFFFFFFFFFFFFFF
@FS10000125:23:BPA73012-1407:1:1101:6640:1470 1:N:0:2
GGGACTCAACTTCGTCGAGTACGCTCAACCCGATAGATCGGAAGA
+
FFF:FFFFFF::FFFFFFFFFFFFFFFFFFFFFFFFFFFFFFFFF
@FS10000125:23:BPA73012-1407:1:1101:6970:1470 1:N:0:2
GGGGCTGAACTTCGTCGAGTACGCTCAATCCGGCAGATCGGAAGA
+
FFFFFFFFFF::FFFFFFFFFFFFFFF:FFFFFFFFFFFFFFFFF
@FS10000125:23:BPA73012-1407:1:1101:7380:1470 1:N:0:2
GGGGACGAACTTCGTCGAGTACGCTCAATGCTGAAGATCGGAAGA
+
FFFFFFFFFF,:FFFFFFFFFFFFFFF,FFFFFFFFFFFFFFFFF
@FS10000125:23:BPA73012-1407:1:1101:7390:1470 1:N:0:2
GGGATACAACTTCGTCGAGTACGCTCAAACGTAGAGATCGGAAGA
+
FFFFFFFFFF,,FFFFFFFFFFFFFFF:FFFFFFFFFFFFFFFFF
@FS10000125:23:BPA73012-1407:1:1101:8130:1470 1:N:0:2
GGGTCACAATTTCCTTGTATATCCTTTTACGCTTATATCGGAAGA
+
FFF:,,F,F,FF,,F,,,,FFF,F,,,:,,,F,,,,F:F,F,F,F
@FS10000125:23:BPA73012-1407:1:1101:8240:1470 1:N:0:2
GGGGAACAACTTCGTCGAGTACGCTCAAATTTTCAGATCGGAAGA
+
FFFF,,FFFFFFFFFFFFFFFFFFFFFF,F,FFFFFFFFFFFFFF
@FS10000125:23:BPA73012-1407:1:1101:8690:1470 1:N:0:2
GGGGCTCAACTTCGTCGAGTACGCTCAACGGATGAGATCGGAAGA
+
FFFFFFFFFF::FFFFFFFFFFFFFFFFFFFFFFFFFFFFFFFFF
@FS10000125:23:BPA73012-1407:1:1101:9290:1470 1:N:0:2
GGGTGGAAACTTCGTCGAGTACGCTCAATCCAAGAGATCGGAAGA
+
FFF:FFFFFF::FFFFFFFFFFFFFFF:FFFFFFFFFFFFFFFFF
@FS10000125:23:BPA73012-1407:1:1101:9520:1470 1:N:0:2
GGGAAGGAACTTCGTCGAGTTCGCTCAACTTGTTAGATCGGAAGA
+
FFFFFFFFFF,FFFFFFFFFFFFFFFFFFFFFFFFFFFFFFFFFF
@FS10000125:23:BPA73012-1407:1:1101:9930:1470 1:N:0:2
GGGTGCCAACTTCGTCGAGTACGCTCAAATCGGGAGATCGGAAGA
+
FF:F,FFFFF:FFFFFFFFFFFFFFFF,FF:F:FFFFFFFFFFFF
@FS10000125:23:BPA73012-1407:1:1101:10110:1470 1:N:0:2
GGGGTGCAACTTCGTCGAGTACGCTCAATGGTTCAGATCGGAAGA
+
F,,,,:FFFF::FFFFFFFFFFFFFFFFF:FFFFFFFFFFFFFFF
@FS10000125:23:BPA73012-1407:1:1101:10130:1470 1:N:0:2
GGGGTTTAACTTCGTCGAGTACGCTCAAGCCGATAGATCGGAAGA
+
F::FFFFF:F,,FFFFFFFFFFFFFFF,FFFFFFFFFFFF:,::F
@FS10000125:23:BPA73012-1407:1:1101:10560:1470 1:N:0:2
GGGGTAAAACTTCGTCGAGTACGCTCAAGTATAAAGATCGGAAGA
+
FFFFFFFFFF,,FFFFFFFFFFFFFFFFFFFFFFFFFFFFFFFFF
@FS10000125:23:BPA73012-1407:1:1101:10570:1470 1:N:0:2
GGGGCCGAACTTCGTCGAGTACGCTCAAGTGGCAAGATCGGAAGA
+
FFFFFFFFFF,,FFFFFFFFFFFFFFFFFFFFFFFFFFFFFFFFF
@FS10000125:23:BPA73012-1407:1:1101:10630:1470 1:N:0:2
GTTGAACAACTTCGTCGAGTACGCTCAAGAGTAGAGATCGGAAGA
+
:,F,FFFFFFFFFFFFFFFFFF:FFFFFFFFFFFFFFFFFF:FF:
@FS10000125:23:BPA73012-1407:1:1101:10930:1470 1:N:0:2
GGGGTTCAACTTCGTCGAACACGCTCAATGACACAGATCGGAAGA
+
F:,FFFFFFF,,FFFFFFFFFFFFFFF,FFFFFFFFF,FFFF:FF
@FS10000125:23:BPA73012-1407:1:1101:11210:1470 1:N:0:2
GGGGCTGAACTTCGTCGAGTACGCTCAATTAGTAAGATCGGAAGA
+
F::FFFFFFF::FFFFFFFFFFFFFFF:FFFFFFFFFFFFFFFFF
@FS10000125:23:BPA73012-1407:1:1101:11540:1470 1:N:0:2
GGGATCAAACTTCGTCGAGTACGCTCAAAGAGTCAGATCGGAAGA
+
FFF:FFFFFF::FFFFFFFFFFFFFFFFFFFFFFFFFFFFFFFFF
@FS10000125:23:BPA73012-1407:1:1101:12410:1470 1:N:0:2
GGGGTGTAACTTCGTCGAGTACGCTCAACACGGTAGATCGGAAGA
+
FF,FFFFFFF::FFFFFFFFFFFFFFFFFFFFFFFFFFFFFFFFF
@FS10000125:23:BPA73012-1407:1:1101:12540:1470 1:N:0:2
GGGGCCAAACTTCGTCGAGTACGCTCAAATGAGGAGATCGGAAGA
+
FFFFFFFFFF:,FFFFFFFFFFFFFFF,FFFFFFFFFFFFFFFFF
@FS10000125:23:BPA73012-1407:1:1101:12740:1470 1:N:0:2
GGGGTGATACTTCGTCGAGTACGCTCAAGGATGTAGATCGGAAGA
+
FFFFFFFFFF,,FFFFFFFFFFFFFFFFFFFFFFFFFFFFFFFFF
@FS10000125:23:BPA73012-1407:1:1101:12760:1470 1:N:0:2
GGGCGGCAACTTCGTCGAGTACGCTCAAAGATATAGATCGGAAGA
+
FF:F,FFFFF,:FFFFFFFFFFFFFFFF,:,F:FFFFFFFFFFFF
@FS10000125:23:BPA73012-1407:1:1101:12940:1470 1:N:0:2
GGGGCGCAACTTCGTCGAGTACGCTCAACTCCCGAGATCGGAAGA
+
FFF:FFFFFF:FFFFFFFFFFFFFFFFFFF:FF:FFFFFFFFFFF
@FS10000125:23:BPA73012-1407:1:1101:13110:1470 1:N:0:2
GATGTTCAACTTCGTCGAGTACGCTCAAACGGGTAGATCGGAAGA
+
,,F:FFFFFFFFFFFFFFFFFFFFFFF:FF:FFFF:FFFF:FF,,
@FS10000125:23:BPA73012-1407:1:1101:13240:1470 1:N:0:2
GGGCCGCAACTTCGTCGAGTACGCTCAACCTGAAAGATCGGAAGA
+
FF,,FFFFFF::FFFFFFFFFFFFFFFFFFFFFFFFFFFFFFFFF
@FS10000125:23:BPA73012-1407:1:1101:13360:1470 1:N:0:2
GGGAGGTAACTTCGTCGAGTACGCTCAAATCGGGAGATCGGAAGA
+
FFFFFFFFFF::FFFFFFFFFFFFFFF:FFFFFFFFFFFFFFFFF
@FS10000125:23:BPA73012-1407:1:1101:13500:1470 1:N:0:2
GGGGAGTAACTTCGTCGAGTACGCTCAAAGTAGTAGATCGGAAGA
+
FFFFFFFFFF::FFFFFFFFFFFFFFF:FFFFFFFFFFFFFFFFF
@FS10000125:23:BPA73012-1407:1:1101:13680:1470 1:N:0:2
GGGGGTCAACTTCGTCGAGTACGCTCAACAGGAAAGATCGGAAGA
+
F:,F:FFFFF::FFFFFFFFFFFFFFFFFFFFFFFFFFFFFFFFF
@FS10000125:23:BPA73012-1407:1:1101:15940:1470 1:N:0:2
GGGACTTCGTCGAGTACGCTCAAAGGAGTAGATCGGAAGAGCACA
+
FFFFFFFFFFFFFFFFFF,:FFFFFFFFFFFFFFFFFFFFF,:,F
@FS10000125:23:BPA73012-1407:1:1101:1050:1480 1:N:0:2
GGGAGGGAACTTCGTCGAGTACGCTCAAATCTAGAGATCGGAAGA
+
F,:F,F:FFFFFFFFFFFFFFF:FFFFFFFFFFF:FFFFFF,FFF
@FS10000125:23:BPA73012-1407:1:1101:1180:1480 1:N:0:2
GGGGAAGAACTTCGTCGAGTACGCTCAAAACGCCAGATCGGAAGA
+
FFFFFFFFFF::FFFFFFFFFFFFFFFFFFFFFFFFFFFFFFFFF
@FS10000125:23:BPA73012-1407:1:1101:1260:1480 1:N:0:2
GGGGTACAACTTCGTCGAGTACGCTCAATAAAAAAGATCGGAAGA
+
FFFFF,F,FFFF:FF:FFFFF::FFF:FFFF:,,:FF,F:FFFFF
@FS10000125:23:BPA73012-1407:1:1101:1270:1480 1:N:0:2
GGGGTGGATCTTCGTCGAGTACGCTCAATTCGGCAGATCGGAAGA
+
FF:FFFFFFF::FFFFFFFFFFFFFFFFFFFFFFFFFFFFF:FFF
@FS10000125:23:BPA73012-1407:1:1101:1450:1480 1:N:0:2
GGGGGGAACCTTCGTCGAGTACGCTCAATTGAGTAGATCGGAAGA
+
F::FFFFFFF,:FFFFFFFFFFFFFFF:FFFFFFFFFFFFF:FFF
@FS10000125:23:BPA73012-1407:1:1101:1780:1480 1:N:0:2
GGGAATTAACTTCGTCGAGTACGCTCAACGGATTAGTTCGGAAGA
+
FFF::,F,F:FF,FF,,F,F:F:,::F,::,FFFFF,FFF,F,,F
@FS10000125:23:BPA73012-1407:1:1101:2030:1480 1:N:0:2
GGGCTCGAACTTCGTCGAGTACGCTCAATGAGTGAGATCGGAAGA
+
FF,FFFFFFFF,FFFFFFFFFFFFFFF:FFFFFFFFFFFFFFFFF
@FS10000125:23:BPA73012-1407:1:1101:2140:1480 1:N:0:2
GGGGGGGAACTTCGTCGAGTACGCTCAAACCGATAGATCGGAAGA
+
FFFFFFFFFFFFFFFFFFFFFFFFFFFFFFFFFFFFFFFFFFFFF
@FS10000125:23:BPA73012-1407:1:1101:2220:1480 1:N:0:2
GGGGCAGCTCTTCGTCGAGTACGCTCAATGGTTTAGATCGGAAGA
+
FFFFFFFFFF,,FFFFFFFFFFFFFFF,FFFFFFFFFFFFFFFFF
@FS10000125:23:BPA73012-1407:1:1101:2280:1480 1:N:0:2
GGGGTAAAACTTCGTCGAATACGCTCAAAATCGGAGATCGGAAGA
+
FF:FFFFFFF:,FFFFFFFFFFFFFFFFFFFFFFFFFFFFFFFFF
@FS10000125:23:BPA73012-1407:1:1101:3120:1480 1:N:0:2
GGGAGGTAACTTCGTCGAGTACGCTCAAGTATTAAGATCGGAGAG
+
F,,,FFFFFFFFFFFFFFFFFFFFFFFF,F,FFFFFFFFFFFFF,
@FS10000125:23:BPA73012-1407:1:1101:3140:1480 1:N:0:2
GGGGGTTAACTTCGTCGAGTACGCTCAATGTTAAAGATCGGAAGA
+
FFFFFFFFFF,,FFF:FFFFFF:FFFF,FFFFFFFFFFFF:FFFF
@FS10000125:23:BPA73012-1407:1:1101:3650:1480 1:N:0:2
GGGATAGAACTTCGTCGAGTACGCTCAATATAAGAGATCGGAAGA
+
F,,,FFFFFF::FFFFFFFFFFFFFFF,FFFFFFFFFFFFFFFFF
@FS10000125:23:BPA73012-1407:1:1101:3740:1480 1:N:0:2
GGGACGGAACTTCGTCGAGTACGCTCAATCACTGAGATCGGAAGA
+
FFFFF:FFFF::FFFFFFFFFF:FFFF:FFFFFFFFFFFFFFFFF
@FS10000125:23:BPA73012-1407:1:1101:3780:1480 1:N:0:2
GGGGCCAACTTCGTCGAGTACGCTCAAACGTCAAGATCGGAAGAG
+
FFFFFFFFFF,FF:FFFF:FFFFFFFFFFFFFFFFF,FFF:FFFF
@FS10000125:23:BPA73012-1407:1:1101:4030:1480 1:N:0:2
GGGATGCAACTTCGTCGAGTACGCTCAAATGTCTAGATCGGAAGA
+
FF:FFFFFFF::FFFFFFFFFFFFFFF:FFFFFFFFFFFFFFFFF
@FS10000125:23:BPA73012-1407:1:1101:4280:1480 1:N:0:2
GGGTGGAAACTTCGTCGAGTACGCTCAATACTATAGATCGGAAGA
+
FFFFFFFFFFF:FFFFFFFFFFFFFFF:FFFFFFFFFFFFFFFFF
@FS10000125:23:BPA73012-1407:1:1101:4710:1480 1:N:0:2
GGGGTGCAACTTCGTCGAGTACGCTCAATAACACAGATCGGAAGA
+
F:,FFFFFFF,,FFFFFFFFFFFFFFF,FFFFFFFFFFFFFFFFF
@FS10000125:23:BPA73012-1407:1:1101:5030:1480 1:N:0:2
GGCCCCTAACTTCGTCGAGTACGCACAAGCCGAAAGATCGGAAGA
+
F,,,FF:FFFFFFFFFFFFFFFF::FFF:F::F,FFFFFFFF:FF
@FS10000125:23:BPA73012-1407:1:1101:5090:1480 1:N:0:2
GGGATGTAACTTCGTCGAGTACGCTCAAGCTTGCAGATCGGAAGA
+
FFFFFFFFFF,,FFFFFFFFFFFFFFFFFFFFFFFFFFFFFFFFF
@FS10000125:23:BPA73012-1407:1:1101:5370:1480 1:N:0:2
GGGTCATAACTTCGTCGAGTACGCTCAAAAGTAAAGATCGGAAGA
+
F,,:FFFFFF::FFFFFFFFFFFFFFF,FFFFFFFFFFFFFFFFF
@FS10000125:23:BPA73012-1407:1:1101:5430:1480 1:N:0:2
GGGTATGAACTTCGTAGAGTACGCTCAACTCTACAGATCGGAAGA
+
F,,FFFFFFF,:,FFFFFFFFFFFFFF:FFFFFFFFF:FF:,,FF
@FS10000125:23:BPA73012-1407:1:1101:5920:1480 1:N:0:2
GGGACCTAACTTCGTCGAGTACGCTCAAACGTGAAGATCGGAAGA
+
FF,FFFFFFF:,FFFFFFFFFFFFFFFFFFFFFFFFFFFFFFFFF
@FS10000125:23:BPA73012-1407:1:1101:6280:1480 1:N:0:2
GGGCCGAAACTTCGTCGAGTACGCTCAACGGTTGAGATCGGAAGA
+
FFFFFFFFFF::FFFFFFFFFFFFFFFFFFFFFFFFFFFFFFFFF
@FS10000125:23:BPA73012-1407:1:1101:6300:1480 1:N:0:2
GGGGAACTTCGTCGAGTACGCTCAAAGATTTAGATCGGAAGAGCA
+
FFFFFFFFFFF,:FFFFF,,FFFFFFF:FFFFFFF,FFFFFFF,F
@FS10000125:23:BPA73012-1407:1:1101:6460:1480 1:N:0:2
GGGTAGCAACTTCGTCGAGTACGCTCAATAACCAAGATCGGAAGA
+
FFF:FFFFFFF:FFFFFFFFFFFFFFF:FFFFFFFFFFFFFFFFF
@FS10000125:23:BPA73012-1407:1:1101:6550:1480 1:N:0:2
GGGGTAAACTTCGTCGAGTACGCTCAAAATTCAAGATCGGAAGAG
+
:,,FFFFFFF,FF:FFFF:FFFFFFFF:FFFFFFFF,FFF:FFFF
@FS10000125:23:BPA73012-1407:1:1101:6580:1480 1:N:0:2
GGGTAACAACTTCGTCGAGTACGCTCAATTACCTAGATCGGAAGA
+
FFFFFFFFFFFFFFFFFFFFFFFFFFF:FFFFFFFFFFFFFFFFF
@FS10000125:23:BPA73012-1407:1:1101:7520:1480 1:N:0:2
GGGTACAAACTTCGTAGAGTACGCTCAATGTGCCAGATCGGAAGA
+
FFFFFFFFFF,,FFFFFFFFFFFFFFFFFFFFFFFFFFFFFFFFF
@FS10000125:23:BPA73012-1407:1:1101:7530:1480 1:N:0:2
GGAGTAAAACTTCGTCGAGTACGCTCAACAAATGAGATCGGAAGA
+
F,,FFFFFFF:FFFFFFFFFFFFFFFFFFFFFFFFFFFFFFFFFF
@FS10000125:23:BPA73012-1407:1:1101:7640:1480 1:N:0:2
GGGCGATAACTTCGTCGAGTACGCTCAAGTATAGAGATCGGAAGA
+
FF:FFFFFFFF:FFFFFFFFFFFFFFFFFFFFFF:FF,FFFFFFF
@FS10000125:23:BPA73012-1407:1:1101:7710:1480 1:N:0:2
GGGAAGGAACTTCGTCGAGTACGCTCAAGACGTTAGATCGGAAGA
+
FFFFFFFFFF::FFFFFFFFFFFFFFFFFFFFFFFFFFFFFFFFF
@FS10000125:23:BPA73012-1407:1:1101:7730:1480 1:N:0:2
GGGGCTTAACTTCGTCGAGTACGCTCAACGATAGAGATCGGAAGA
+
FFFFFFFFFFF:FFFFFFFFFFFFFFFFFFFFFFFFFFFFFFFFF
@FS10000125:23:BPA73012-1407:1:1101:8050:1480 1:N:0:2
GGGGCTGAACTTCGTCGAGTACGCTCAACGAATAAGATCGGAAGA
+
FF:FFF:FFFFFFFFFFFFFFFFFFFFFFFF:FFFFF,FFFFFFF
@FS10000125:23:BPA73012-1407:1:1101:8120:1480 1:N:0:2
GGGGTCGAACTTCGTCGACTACGCTCAAAATCACAGATCGGAAGA
+
F:,FFFFFFF:FFFFFFF,FFFFFFFF:FFFFFFFFFFFFFFFFF
@FS10000125:23:BPA73012-1407:1:1101:8160:1480 1:N:0:2
GGGATCTAACTTCGTCGAGTACGCTCAATAGAAAAGATCGGAAGA
+
F:,,F,FFFFF:FFFFFFFFFFFFFFF:FFFFFFFFFFFFFFFFF
@FS10000125:23:BPA73012-1407:1:1101:8190:1480 1:N:0:2
GGGCGCTAACTTCGTCGAGTACGCTCAAAGATATAGATCGGAAGA
+
F,,::FFFFFFFFFFFFFFFFFFFFFFFFFFFFFFFFFFFFFFFF
@FS10000125:23:BPA73012-1407:1:1101:8220:1480 1:N:0:2
GGGGCTTAACTTCGTCGAGTACGCTCAACGCGTGAGATCGGAAGA
+
FFFFFFFFFF:,FFFFFFFFFFFFFFFFFFFFFFFFFFFFFFFFF
@FS10000125:23:BPA73012-1407:1:1101:8490:1480 1:N:0:2
GGGCATCAACTTCGTCGAGTACGCTCAAACCAAGAGATCGGAAGA
+
FFFFFFFFFF::FFFFFFFFFFFFFFF:FFFFFFFFFFFFFFFFF
@FS10000125:23:BPA73012-1407:1:1101:8550:1480 1:N:0:2
GGGGTGCAACTTCGTCGAGTACGCTCAAATGTATAGATCGGAAGA
+
FFFFFFF,FFFFFFFFFFFFFFFFFFFFFFFFFFFFF,FFFFFFF
@FS10000125:23:BPA73012-1407:1:1101:8580:1480 1:N:0:2
GGGGGTCTCTTCGTCGAGTACGCTCAAGACAAAAGATCGGAAGAG
+
FFFFFFFFFF,FF:FFFF:FFFFFFFFFFFFFFFFF,FFF:FFFF
@FS10000125:23:BPA73012-1407:1:1101:8800:1480 1:N:0:2
GGGTACAAACTTCGTCGAGTACGCTCAAACGCAGAGATCGGAAGA
+
FF:::,,FFFFFFFFFFFFFFFFFFFFF,:,,F,FFFFFFFFFFF
@FS10000125:23:BPA73012-1407:1:1101:8980:1480 1:N:0:2
GGGGGGTAACTTCGTCGAGTACGCTCAATGTTAAAGATCGGAAGA
+
FFFFFFFFFF,:FFFFFFFFFFFFFFF,FFFFFFFFFFFFFFFFF
@FS10000125:23:BPA73012-1407:1:1101:9480:1480 1:N:0:2
GGGGGGCAACTTCGTCGAGTACGCTCAAAAAGGAAGATCGGAAGA
+
FFFFFFFFFF::FFFFFFFFFFFFFFF:FFFFFFFFFFFFFFFFF
@FS10000125:23:BPA73012-1407:1:1101:9560:1480 1:N:0:2
GGGCTATAACTTCGTCGAGTACGCTCAAATCAATAGATCGGAAGA
+
FF,:FFFFFF::FFFFFFFFFFFFFFF:FFFFFFFFFFFFFFFFF
@FS10000125:23:BPA73012-1407:1:1101:9650:1480 1:N:0:2
GGGGCGCAACTTCGTCGAGTACGCTCAAGGATAGAGATCGGAAGA
+
FFFFFFFFFF:FFFFFFFFFFFFFFFFFFFFFFFFFFFFFFFFFF
@FS10000125:23:BPA73012-1407:1:1101:9950:1480 1:N:0:2
GGGAGGCAACATCGTCGAGTTCGCTCAATGGTAAAGATCGGAAGA
+
F::FFFFFFFF:FFFFFFFFFFFFFFF:FFFFFFFFFFFFFFFFF
@FS10000125:23:BPA73012-1407:1:1101:10080:1480 1:N:0:2
GGGGGCAAACTTCGTCGAGTACGCTCAATAGCCGAGATCGGAAGA
+
FFFFFFFFFF,,FFFFFFFFFFFFFFF:FFFFFFFFFFFFFFFFF
@FS10000125:23:BPA73012-1407:1:1101:10260:1480 1:N:0:2
GGGGATAACTTCGTCGAGTACGCTCAAGACATGAGATCGGAAGAG
+
FFFFFFFFF:,FFFFFFF:FFFFFFFFFFFFFFFFF,FFF:FFFF
@FS10000125:23:BPA73012-1407:1:1101:10560:1480 1:N:0:2
GGGCGGTAACTTCGTCGAGTACGCTCAACTAATCAGATCGGAAGA
+
FFF:FFFFFF:FFFFFFFFFFFFFFFFFFFFFFFFFFFFFFFFFF
@FS10000125:23:BPA73012-1407:1:1101:10800:1480 1:N:0:2
GGGAATCAACTTCGTCGAGTACGCTCAAGTTTAAAGATCGGAAGA
+
FFF,FFFFFFFFFFFFFFFFFFFFFFFFF,:,F,FFFFFFFFFFF
@FS10000125:23:BPA73012-1407:1:1101:11000:1480 1:N:0:2
GGGGTCAAACTTCGTCGAGTACGCTCAAGATTAAAGATCGGAAGA
+
F::FFFFFFF,,FFFFFFFFFFFFFFFFFFFFFFFFFFFFFFFFF
@FS10000125:23:BPA73012-1407:1:1101:11330:1480 1:N:0:2
GGGGTTTAACTTCGTCGAGTACGCTCAAGTGTATAGATCGGAAGA
+
FF:FFFFFFF,,FFFFFFFFFFFFFFFFFFFFFFFFFFFFFFFFF
@FS10000125:23:BPA73012-1407:1:1101:11380:1480 1:N:0:2
GGGCACTAACTTCGTCGAGTACGCTCAATATTAAAGATCGGAAGA
+
FF,FFFFFFFF,FFFFFFFFFFFFFFF:FFFFFFF:F,FFFFFFF
@FS10000125:23:BPA73012-1407:1:1101:11400:1480 1:N:0:2
GGGGGAAAACTTCGTCGAGTACGCTCAAAAAGACAGATCGGAAGA
+
F:,FFFFFFF,,FFFFFFFFFFFFFFF:FFFFFFFFFFFFFFFFF
@FS10000125:23:BPA73012-1407:1:1101:11660:1480 1:N:0:2
GGGGCCCAACTTCGTCGAGTACGCTCAAACAACAAGATCGGAAGA
+
FFFFFFFFFF:,FFFFFFFFFFFFFFFFFFFFFFFFF,FFFFFFF
@FS10000125:23:BPA73012-1407:1:1101:11730:1480 1:N:0:2
GGGGCAACTTCGTCGAGTACGCTCAACGTGTAAGATCGGAAGAGC
+
FFFFFFFFFF,F,FFFF,FFF:,FFFFFFFFFFFF:,FFFFFFF,
@FS10000125:23:BPA73012-1407:1:1101:12130:1480 1:N:0:2
GGGTAACATCTTCGTCGAGTACGCTCAAGGTAAGAGATCGGAAGG
+
F:,:FFFFFF::FFFFFFFFFFFFFFFFFFFFFFFFFFFFFFFFF
@FS10000125:23:BPA73012-1407:1:1101:12170:1480 1:N:0:2
GGGATCCAACTTCGTCGAGTACGCTCAAGATGGTAGATCGGAAGA
+
FF:FFFFFFF,,FFFFFFFFFFFFFFFFFFFFFFFFFFFFFFFFF
@FS10000125:23:BPA73012-1407:1:1101:12620:1480 1:N:0:2
GGGGGTAACTTCGTCGAGTACGCTCAATTTCAAAGATCGGAAGAG
+
FFFFFFFFFF,FF:FFFF:FFFFFFF:,FFFFFFFF,FFF:FFFF
@FS10000125:23:BPA73012-1407:1:1101:13000:1480 1:N:0:2
GGGGCTGAACTTCGTCGAGTACGCTCAATATAGCAGATCGGAAGA
+
FF:FFFFFFF,:FFFFFFFFFFFFFFF,FFFFFFFFFFFFFFFFF
@FS10000125:23:BPA73012-1407:1:1101:13650:1480 1:N:0:2
GGGATCTAACTTCGTCGAGTACGCTCAAACCAGAAGATCGGAAGA
+
FFFFFFFFFF:,FFFFFFFFFFFFFFFFFFFFFFFFFFFFFFFFF
@FS10000125:23:BPA73012-1407:1:1101:14030:1480 1:N:0:2
GGGGGAAAACTTCGTCGAGTACGCTCAAAAATTGAGATCGGAAGA
+
FFFFFFFFFF::FFFFFFFFFFFFFFFFFFFFFFFFFFFFFFFFF
@FS10000125:23:BPA73012-1407:1:1101:14890:1480 1:N:0:2
GGGTTGAACTTCGTCGAGTACGCTCAAGCAGAAAGATCGGAAGAG
+
FFFFFFFFF:,FF,FFFF:FFF:FFFFFFFFFFFFF,FFF:FFFF
@FS10000125:23:BPA73012-1407:1:1101:14970:1480 1:N:0:2
GGGGTAAACTTCGTCGAGTACGCTCAATATGTCAGATCGGAAGAG
+
FFFFFFFFF:,FF,FFFF:FFFFFFF,,FFFFFFFF,FFF:FFFF
@FS10000125:23:BPA73012-1407:1:1101:15290:1480 1:N:0:2
GGGGAAAAACTTCGTCGAGTACGCTCAAATAATCAGATCGGAAGA
+
FF:FFFFFFF:FFFFFFFFFFFFFFFFFFFFFFFFFFFFFFFFFF
@FS10000125:23:BPA73012-1407:1:1101:15580:1480 1:N:0:2
GGGAGACAACTTCGTCGAGTACGCTCAATCCCAAAGATCGGAAGA
+
FF:FFFFFF::F:FF::F:FF,,F::,FF,FF:F,FF,F:FFFFF
@FS10000125:23:BPA73012-1407:1:1101:15990:1480 1:N:0:2
GGGGTCTAACTTCGTCGAGTACGCTCAATGTAGTAGATCGGAAGA
+
F,,FFFFFFF,:FFFFFFFFFFFFFFF:FFFFFFFFFFFFFFFFF
@FS10000125:23:BPA73012-1407:1:1101:16420:1480 1:N:0:2
GGGGCTGAACTTCGTCGAGTACGCTCAACGCTTTAGATCGGAAGA
+
FFFFFFFFFF:,FFFFFFFFFFFFFFFFF:FFFFFFFFFFFFFFF
@FS10000125:23:BPA73012-1407:1:1101:1110:1490 1:N:0:2
GGGCGTAAACTTCGTCGAGTACGCTCAAAAATTAAGATCGGAAGA
+
FFFFFFFFFFF:FFFFFFFFFFFFFFFFFFFFFFFFFFFFFFFFF
@FS10000125:23:BPA73012-1407:1:1101:1280:1490 1:N:0:2
GGGATTAAACTTCGTCGAGTACGCTCAAAACTTTAGATCGGAAGA
+
FFFFFFFFFFF:FFFFFFFFFFFFFFF:FFFFFFFFFFFFFFFFF
@FS10000125:23:BPA73012-1407:1:1101:1290:1490 1:N:0:2
GGGGGTCAACTTCGTCGAGTACGCTCAACGTAAAAGATCGGAAGA
+
FFFFFFFFFFF:FFFFFFFFFFFFFFFFFFFFFFFFFFFFFFFFF
@FS10000125:23:BPA73012-1407:1:1101:1340:1490 1:N:0:2
GGGGTTTAACTTCGTCGAGTACGCTCAATAACGGAGATCGGAAGA
+
FFFFFFFFFFF:FFFFFFFFFFFFFFF:FFFFFFFFFFFFFFFFF
@FS10000125:23:BPA73012-1407:1:1101:1630:1490 1:N:0:2
GGGGATCAACTTCGTCGAGTACGCTCAAATGAAAAGATCGGAAGA
+
FFF,FFF,F,,F,:F,:F,F:,,FF,,FFFF,F,F,F,F:F:F,F
@FS10000125:23:BPA73012-1407:1:1101:1680:1490 1:N:0:2
GGGTGCAAACTTCGTCGAGTACGCTCAATGTGGGAGATCGGAAGA
+
FF:FFFFFFFF:FFFFFFFFFFFFFFF:FFFFFFFFFFFFFFFFF
@FS10000125:23:BPA73012-1407:1:1101:1730:1490 1:N:0:2
GGGCGGAAACTTCGTCGAGTACGCTCAAACCTGTAGATCGGAAGA
+
FFFFFFFFFFF:FFFFFFFFFFFFFFFFFFFFFFFFFFFFFFFFF
@FS10000125:23:BPA73012-1407:1:1101:3020:1490 1:N:0:2
GGGAAGGAACTTCGTCGAGTACGCTCAAAGTAGAAGATCGGAAGA
+
FFF:FFFFFF:::FF:FFFFFFFFFFF:FFFFFFFFFFFFFFFFF
@FS10000125:23:BPA73012-1407:1:1101:3170:1490 1:N:0:2
GGGCTGCAACTTCGTCGAGTACGCTCAACATCCGAGATCGGAAGA
+
FF,,FFFFFFFF:FFFFFFFFFFFFFFFFFFFFFFFFFFFFFFFF
@FS10000125:23:BPA73012-1407:1:1101:3370:1490 1:N:0:2
GGGGGATAACTTCGTCGAGTACGCTCAACATTATAGATCGGAAGA
+
F::FFFFFFF:F:FFFFFFFFFFFFFFFFFFFFFFFFFFFFFFFF
@FS10000125:23:BPA73012-1407:1:1101:3530:1490 1:N:0:2
GGGGCAAAACTTCGTCGAGTACGCTCAATCTTTAAGATCGGAAGA
+
FF,FFFFFFF:,:FF:FFFFFFFFFFF,FFFFFFFFFFFFFFFFF
@FS10000125:23:BPA73012-1407:1:1101:3660:1490 1:N:0:2
GGGGCATAACTTCGTCGAGTACGCTCAATCTCAGAGATCGGAAGA
+
FFFFFFFFFF::FFFFFFFFFFFFFFF:FFFFFFFFFFFFFFFFF
@FS10000125:23:BPA73012-1407:1:1101:3940:1490 1:N:0:2
GGGGGTGAAACTTCGTCGAGTACGCTCAATCATTAAGATCGGAAG
+
FFFFFFFFFF:::FF:FFFFFFFFF,FFFFFFFFFFFFFFFFFFF
@FS10000125:23:BPA73012-1407:1:1101:4090:1490 1:N:0:2
GGGAAATAACTTCGTCGAGTACGCTCAAGAATGCAGATCGGAAGA
+
FFFFFFFFFF:,FFFFFFFFFFFFFFF::FFFFFFFFFFFFFFFF
@FS10000125:23:BPA73012-1407:1:1101:4840:1490 1:N:0:2
GGGCTGCAACTTCGTCGAGTACGCTCAAGTCGATAGATCGGAAGA
+
FFF:FFFFFF,,FFFFFFFFFFFFFFFFFFFFFFFFFFFFFFFFF
@FS10000125:23:BPA73012-1407:1:1101:4900:1490 1:N:0:2
GGGGTCTAACTTCGTCGAGTACGCTCAATCGAATAGATCGGAAGA
+
FFFFFFFFFF,,:FF:FFFFFFFFFFF,FFFFFFFFFFFFFFFFF
@FS10000125:23:BPA73012-1407:1:1101:5080:1490 1:N:0:2
GGGGTTTAACTTCGTCGAGTACGCTCAATCTGAAAGATCGGAAGA
+
FFFFFFFFFF:,FFFFFFFFFFFFFFF,FFFFFFFFFFFFFFFFF
@FS10000125:23:BPA73012-1407:1:1101:5930:1490 1:N:0:2
GGGCGAGAACTTCGTCGAGTACGCTCAAATACTTAGATCGGAAGA
+
FFF:,F:FFF,,FFFFFFFFFFFFFFF:F:FF:FFFFFFFFFFFF
@FS10000125:23:BPA73012-1407:1:1101:6250:1490 1:N:0:2
GGGCAGCAACTGAGTACGCTCAAAAAGTAAGATCGGAAGAGCACA
+
FFF:FFFFFFFFFFFFFF,:FF:FFFF,FFFFFFFFFFFFF,F,F
@FS10000125:23:BPA73012-1407:1:1101:6450:1490 1:N:0:2
GGGGTAGAACTTCGTCGAGTACGCTCAAGTGGTTAGATCGGAAGA
+
FFFFFFFFFF:,FFFFFFFFFFFFFFFFFFFFFFFFFFFFFFFFF
@FS10000125:23:BPA73012-1407:1:1101:6470:1490 1:N:0:2
GATTCAGAACTTCGTCGAGTACGCTCAAACGACTAGATCGGAAGA
+
,,,,FFFFFFFFFFFFF:FFFFFFFFFFFFFFFFFFFFFFFFFFF
@FS10000125:23:BPA73012-1407:1:1101:6500:1490 1:N:0:2
GGGATCCAACTTCGTCGAGTACGCTCAAAGTCGGAGATCGGAAGA
+
FFF:FFFFFF:::FFFFFFFFFFFFFF:FFFFFFFFFFFFFFFFF
@FS10000125:23:BPA73012-1407:1:1101:7140:1490 1:N:0:2
GGGTGGTAACTTCGTCGAGTACGCTCAATTAATAAGATCGGAAGA
+
FFFFFFFFFFF,FFFFFFFFFFFFFFF,FFFFFFFFFFFFFFFFF
@FS10000125:23:BPA73012-1407:1:1101:7180:1490 1:N:0:2
GGGTACACTCTTTCCCTTTGTCGAGTACACTCAAATACCTAGATC
+
FFF:,FFF:,::,FF,FF,:F,,F:FF:,FFF:,,:F,F:FFF::
@FS10000125:23:BPA73012-1407:1:1101:7270:1490 1:N:0:2
GGGGCTCAACTTCGTCGAGTACGCTCAATTACTGAGATCGGAAGA
+
F:,FFFFFFF:,FFFFFFFFFFFFFFF,FFFFFFFFFFFFFFFFF
@FS10000125:23:BPA73012-1407:1:1101:7410:1490 1:N:0:2
GGGCGTCAACTTCGTCGAGTACGCTCAAGAAAAAAGATCGGAAGA
+
FF::FFFFFF:,FFFFFFFFFFFFFFFFFFFFFFFFFFFFFFFFF
@FS10000125:23:BPA73012-1407:1:1101:7640:1490 1:N:0:2
GGGAGGTAACTTCGTCGAGTACGCTCAACGCATAAGATCGGAAGA
+
FF:FFFFFFF::FFFFFFFFFFFFFFFFFFFFFFFFFFFFFFFFF
@FS10000125:23:BPA73012-1407:1:1101:7680:1490 1:N:0:2
GGGCGACGCTGTTCCGATCTGGGCGCTAACTTCGTCGAGTACGCT
+
FFF:FFFFFF,FF:FFF::FFFFFF:FFFFFFFFF,FFFF:,F,,
@FS10000125:23:BPA73012-1407:1:1101:7730:1490 1:N:0:2
GGGGTACAACTTCGTCGAGTACGCTCAAGTTCCGAGATCGGAAGA
+
FFFFFFFFFF,:FFFFFFFFFFFFFFFFFFFFFFFFFFFFFFFFF
@FS10000125:23:BPA73012-1407:1:1101:7750:1490 1:N:0:2
GGGGCATAACTTCGTCGAGTACGCTCAAAACAGTAGATCGGAAGA
+
FF:FFFFFFF::FFFFFFFFFFFFFFF:FFFFFFFFFFFFFFFFF
@FS10000125:23:BPA73012-1407:1:1101:7910:1490 1:N:0:2
GGGGGCCAACTTCGTCGAGTACGCTCAAGCTCACAGATCGGAAGA
+
FFFFFFFFFF,,FFFFFFFFFFFFFFFFFFFFFFFFFFFFFFFFF
@FS10000125:23:BPA73012-1407:1:1101:8530:1490 1:N:0:2
GGGGGACAACTTCGTCGAGTACGCTCAATGAGTGAGATCGGAAGA
+
FFFFFFFFFF,,FFFFFFFFFFFFFFF,FFFFFFFFFFFFFFFFF
@FS10000125:23:BPA73012-1407:1:1101:8760:1490 1:N:0:2
GGGACTTCGTCGAGTACGCTCAATAGAACAGATCGGAAGAGCACA
+
FFFFFFFFFFFFFFFFFF,:FFFFFFFFFFFFFFFFFFFFF,F,,
@FS10000125:23:BPA73012-1407:1:1101:9020:1490 1:N:0:2
GGGCTCGAACTTCGTCGAGTACGCTCAAGAATACAGATCGGAAGA
+
FFFFFFFFFF,,FFFFFFFFFFFFFFFFFFFFFFFFFFFFFFFFF
@FS10000125:23:BPA73012-1407:1:1101:9360:1490 1:N:0:2
GGGGCCAAACTTCGTCGAGTACGCTCAATAAATCAGATCGGAAGA
+
FFFFFFFFFF,:FFFFFFFFFFFFFFF:FFFFFFFFFFFFFFFFF
@FS10000125:23:BPA73012-1407:1:1101:9690:1490 1:N:0:2
GGGCAAGAACTTCGTCGAGTACGCTCAAGAAACCAGATCGGAAGA
+
FFF,FFFFFF::FFFFFFFFFFFFFFFFFFFFFFFFFFFFFFFFF
@FS10000125:23:BPA73012-1407:1:1101:10530:1490 1:N:0:2
GGGTGCCAACTTCGTCGAGTACGCTCAAATGAAAAGATCGGAAGA
+
FFFFFFFFFF,,FFFFFFFFFFFFFFF,FFFFFFFFFFFFFFFFF
@FS10000125:23:BPA73012-1407:1:1101:10540:1490 1:N:0:2
GGGCGGGAACTTCGTCGAGTACGCTCAATCGGCAAGATCGGAAGA
+
FFFFFFFFFF,,FFFFFFFFFFFFFFF,FFFFFFFFFFFFFFFFF
@FS10000125:23:BPA73012-1407:1:1101:10580:1490 1:N:0:2
GGGAAGTAACTTCGTCGAGTACGCTCAACTTACTAGATCGGAAGA
+
FFFFFFFFFF:FFFFFFFFFFFFFFFFFFFFFFFFFFFFFFFFFF
@FS10000125:23:BPA73012-1407:1:1101:10750:1490 1:N:0:2
GGGGCGTAACTTCGTCGAGTACGCTCAAGGTAAGAGATCGGAAGA
+
F::FFFFFFF:,FFFFFFFFFFFFFFFFFFFFFFFFFFFFFFFFF
@FS10000125:23:BPA73012-1407:1:1101:11090:1490 1:N:0:2
GGGGCGTAACTTCGTCGAGTACGCTCAACTCGATAGATCGGAAGA
+
FFF,FF:FFFFFFFFFFFFFFFFFFFFF,,,F,:FFFFFFFFFFF
@FS10000125:23:BPA73012-1407:1:1101:11150:1490 1:N:0:2
GGGGCTTAACTTCGTCGAGTACGCTCAAGAAACGAGATCGGAAGA
+
F::FFFFFFF,,FFFFFFFFFFFFFFFFFFFFFFFFFFFFFFFFF
@FS10000125:23:BPA73012-1407:1:1101:11630:1490 1:N:0:2
GGGGGAAAACTTTCGTCGAGTACGCTCAAAGTGTTAGATCGGAAG
+
FF:FFFFFFF,,:FF:FFF,FFFFF,FFFFFFFFFFFFFFFFFFF
@FS10000125:23:BPA73012-1407:1:1101:11780:1490 1:N:0:2
GGGATTGAACTTCGTCGAGTACGCTCAAATGTTAAGATCGGAAGA
+
FFFFFFFFFF,,:FFFFFFFFFFFFFF:FFFFFFFFFFFFFF:FF
@FS10000125:23:BPA73012-1407:1:1101:12020:1490 1:N:0:2
GGGGCTGATCTTCGTCGAGTACGCTCAAGTCCCCAGATCGGAAGA
+
FFFFFFFFFF::FFFFFFFFFFFFFFFFFFFFFFFFFFFFFFFFF
@FS10000125:23:BPA73012-1407:1:1101:12420:1490 1:N:0:2
GGGCTGGAACTGTCGAGTACGCTCAAATGTATAGATCGGAAGAGC
+
FFFFFFFFFF,:,FFFF,FFFF,FF:,,FF:FFFF:,FFFFF:F,
@FS10000125:23:BPA73012-1407:1:1101:12530:1490 1:N:0:2
GGGGGACAACTTCGTCGAGTACGCTCAACGATGGAGATCGGAAGA
+
FF:FFFFFFF::FFFFFFFFFFFFFFFFFFFFFFFFFFFFFFFFF
@FS10000125:23:BPA73012-1407:1:1101:12720:1490 1:N:0:2
GGGCGGTAACTTCGTCGAGTACGCTCAAGATCACAGATCGGAAGA
+
FF:FFFFFFF,:FFFFFFFFFFFFFFFFFFFFFFFFFFFFFFFFF
@FS10000125:23:BPA73012-1407:1:1101:13370:1490 1:N:0:2
GGGTAGGAACTTCGTCGAGTACGCTCAAGAGGATAGATCGGAAGA
+
FFFFFFFFFF::FFFFFFFFFFFFFFF:FFFFFFFFFFFFFFFFF
@FS10000125:23:BPA73012-1407:1:1101:13780:1490 1:N:0:2
GGGCGTCATCTTCGTCGAGTACGCTCAAGGAGGAAGATCGGAAGA
+
FFFFFFFFFF:,FFFFFFFFFFFFFFFFFFFFFFFFFFFFFF:FF
@FS10000125:23:BPA73012-1407:1:1101:14520:1490 1:N:0:2
GGGGCAACTTCGTCGAGTACGCTCAAAGTTTAAGATCGGAAGAGC
+
FFFFFFFFFF:F,FFFF:FFFF,FFFFFFFFFFFF:,FFF:FFF,
@FS10000125:23:BPA73012-1407:1:1101:15590:1490 1:N:0:2
GGGAGACAACTTCGTCGAGTACGCTCAAGACCGGAGATCGGAAGA
+
:,,FFFFFFF::FFFFFFFFFFFFFFFFFFFFFFFFFFFFFFFFF
@FS10000125:23:BPA73012-1407:1:1101:16220:1490 1:N:0:2
GGGACAAAACTTCGTCGAGTACGCTCAACAGATGAGATCGGAAGA
+
FFFFFFFFFF:FFFFFFFFFFFFFFFFFFFFFFFFFFFFFFFFFF
@FS10000125:23:BPA73012-1407:1:1101:16340:1490 1:N:0:2
GGGAGCGAACTTCGTCGAGTACGCTCAAGAATTGAGATCGGAAGA
+
FFFFFFFFFF::FFFFFFFFFFFFFFFFFFFFFFFFFFFFFFFFF
@FS10000125:23:BPA73012-1407:1:1101:1120:1500 1:N:0:2
GGGCATCAACTTCGTCGAGTACGCTCAAATTTAGAGATCGGAAGA
+
FFFFFFFFFFF:FFFFFFFFFFFFFFFFFFFFFFFFFFFFFFFFF
@FS10000125:23:BPA73012-1407:1:1101:1170:1500 1:N:0:2
GGGAACCAACTTCGTCGAGTACACTCAACGGTTCAGATCGGAAGA
+
FFFFFFFFFFFF:FFFFFFFFF:FFFFFFFFFFFFFFFFFFFFFF
@FS10000125:23:BPA73012-1407:1:1101:1480:1500 1:N:0:2
GGGGGCGAACTTCGTCGAGTACGCTCAATATACAAGATCGGAAGA
+
FF,FFFFFFFF:FFFFFFFFFFFFFFFFFFFFFFFFFFFFF:FFF
@FS10000125:23:BPA73012-1407:1:1101:1650:1500 1:N:0:2
GGGGAACTTCGTCGAGTACGCTCAAGGTGGGAGATCGGAAGAGCA
+
FFFFFFFFFFF,:FFFFF,,FFFFFFF:FFFFFFF:FFFFFFF,,
@FS10000125:23:BPA73012-1407:1:1101:1790:1500 1:N:0:2
GGGGGTGGAAGTTCGTCGAGTACGCTCAACGAAAAAGATCGGAAG
+
FF:FFFFFFF,F:FF:FFFFFFFFF,FFFFFFFFFFFFFFFFFFF
@FS10000125:23:BPA73012-1407:1:1101:1840:1500 1:N:0:2
GGGGTAGAATCTTCGTCGAGTACGCTCAATGCATCAGATCGGAAG
+
F:,FFFFFFFF:FFF:FFFFFFFFF:FFFFFFFFFFFFFFFFFFF
@FS10000125:23:BPA73012-1407:1:1101:1880:1500 1:N:0:2
GGGGGGGACTTCGTCGAGTACGCTCAATAACTAAGATCGGAAGAG
+
FFFFFFFFFF,FF:FFFF:FFFFFFF:,FFFFFFFF,FFF:FFFF
@FS10000125:23:BPA73012-1407:1:1101:2170:1500 1:N:0:2
GGGGACGAACTTCGTCGAGTACGCTCAAATAAGAAGATCGGAAGA
+
FF:FFFFFFF::FFFFFFFFFFFFFFFFFFFFFFFFFFFFFFFFF
@FS10000125:23:BPA73012-1407:1:1101:2840:1500 1:N:0:2
GGGGGCTAACCTCGTCGAGTACGCTCAAAAGTAGAGATCGGAAGA
+
F::FFFFFFFF:FFFFFFFFFFFFFFF:FFFFFFFFFFFFFFFFF
@FS10000125:23:BPA73012-1407:1:1101:3020:1500 1:N:0:2
GGGCGCTAACTTCGTCGAGTACGCTCAAGTGATTAGATCGGAAGA
+
FFFFFFFFFFF:FFFFFFFFFFFFFFFFFFF:FFFFFFFFFF:FF
@FS10000125:23:BPA73012-1407:1:1101:3860:1500 1:N:0:2
GGGCAGCAACTTCGTCGAGTACGCTCAAGTGTTAAGATCGGAAGA
+
FFFFFFFFFF::FFFFFFFFFFFFFFFFFFFFFFFFFFFFFFFFF
@FS10000125:23:BPA73012-1407:1:1101:3910:1500 1:N:0:2
GGGTATGAACTTCGTCGAGTACGCTCAATAGTAAAGATCGGAAGA
+
F::FFFFFFF:,FFFFFFFFFFFFFFF:FFFFFFFFFFFFFFFFF
@FS10000125:23:BPA73012-1407:1:1101:4020:1500 1:N:0:2
GGGCAGTAACTTCGTCGAGTACGCTCAATATCCAAGATCGGAAGA
+
FFFF,,FFFFF:FFFFFFFFFFFFFFFF,,F,:FFFFFFFFFFFF
@FS10000125:23:BPA73012-1407:1:1101:4180:1500 1:N:0:2
GGGCAGTAACTTCGTCGAGTACGCTCAAATGGTCAGATCGGAAGA
+
FFFFFFFFFF:,FFFFFFFFFFFFFFF,FFFFFFFFFFFFFFFFF
@FS10000125:23:BPA73012-1407:1:1101:4880:1500 1:N:0:2
GGGGTCTAACTTCGTCGAGTACGCTCAACCAAGTAGATCGGAAGA
+
FFFFFFFFFF,,FFFFFFFFFFFFFFF:FFFFFFFFFFFFFF:FF
@FS10000125:23:BPA73012-1407:1:1101:5480:1500 1:N:0:2
GGGCGGCAACTTCGTCGAGTACGCTCAAGGGGTGAGATCGGAAGA
+
FFF:FFFFFF::FFFFFFFFFFFFFFFFFFFFFFFFFFFFFFFFF
@FS10000125:23:BPA73012-1407:1:1101:5830:1500 1:N:0:2
GGGTGGGAACTTCGTCGAGTACGCTCAATGGAAAAGATCGGAAGA
+
F,,FFFFFFF:,FFFFFFFFFFFFFFF:FFFFFFFFFFFFFF:FF
@FS10000125:23:BPA73012-1407:1:1101:5850:1500 1:N:0:2
GGGGTGCAACTTCGTCGAGTATGCTCAAAGGACAAGATCGGAAGA
+
FF:FFFFFFF:,FFFFFFFFFFFFFFF:FFFFFFFFFFFFFFFFF
@FS10000125:23:BPA73012-1407:1:1101:6170:1500 1:N:0:2
GGGCTAAAACTTCGTCGAGTACGCTCAAGGTTTGAGATCGGAAGA
+
F:::FFFFFF,,FFFFFFFFFFFFFFFFFFFFFFFFFFFFFFFFF
@FS10000125:23:BPA73012-1407:1:1101:7480:1500 1:N:0:2
GGGATGGAACTTCGTCGAGTACGCTCAAATTAGTAGATCGGAAGA
+
FFFFFFFFFFFFFFFFFFFFFFFFFFFFFFFFFFFFFFFFFFFFF
@FS10000125:23:BPA73012-1407:1:1101:7690:1500 1:N:0:2
GGGCGGCAACTTCGTCGAGTACGCTCAAAAAAAGAGATCGGAAGA
+
FFFFFFFFFF:,FFFFFFFFFFFFFFF:FFFFFFFFFFFFFFFFF
@FS10000125:23:BPA73012-1407:1:1101:7700:1500 1:N:0:2
GGGGGCTAACTTCGTCGAGTACGCTCAACGCAATAGATCGGAAGA
+
FFFFFFFFFF::FFFFFFFFFFFFFFFFFFFFFFFFFFFFFFFFF
@FS10000125:23:BPA73012-1407:1:1101:7720:1500 1:N:0:2
GGGAACTTCGTCGAGTACGCTCAATAACGTAGATCGGAAGAGCAC
+
FFFFFFFFFF:FF:FFF:FFFFFFFF:::FFFFFFFFFFF:F,F:
@FS10000125:23:BPA73012-1407:1:1101:8160:1500 1:N:0:2
GGGCTAAAACTTCGTCGAGTACGCTCAACGGTAAAGATCGGAAGA
+
FFFFFFFFFFFFFFFFFFFFFFFFFFFFF,FFF:FFFFFFFFFFF
@FS10000125:23:BPA73012-1407:1:1101:8320:1500 1:N:0:2
GGGGGGAAACTTCGTCGAGTACGCTCAATACAAAAGATCGGAAGA
+
FFFFFFFFFF::FFFFFFFFFFFFFFF,FFFFFFFFFFFFFFFFF
@FS10000125:23:BPA73012-1407:1:1101:8840:1500 1:N:0:2
GGGTGGAAACTTCGTCGAGTACGCTCAACCTCCAAGATCGGAAGA
+
FF::FFFFFF:FFFFFFFFFFFFFFFFFFFFFFFFFFFFFFFFFF
@FS10000125:23:BPA73012-1407:1:1101:8910:1500 1:N:0:2
GGGGGTGCAACTTCGTCGAGTACGCTCAAGACTAAAGATCGGAAG
+
FFFFFFFFFF:,:FF:FFFFFFFFF,FFFFFFFFFFFFFFFFFFF
@FS10000125:23:BPA73012-1407:1:1101:9230:1500 1:N:0:2
GGGGCCAAACTTCGTCGAGTACGCTCAAGATTAGAGATCGGAAGA
+
F:,FFFFFFF:,FFFFFFFFFFFFFFFFFFFFFFFFFFFFFFFFF
@FS10000125:23:BPA73012-1407:1:1101:9960:1500 1:N:0:2
GGGGGTTAACTTCGTCGGGTACGCTCAAACTATGAGATCGGAAGA
+
FFFFFFFFFF,,FFFFFFFFFFFFFFFFFFFFFFFFFFFFFFFFF
@FS10000125:23:BPA73012-1407:1:1101:10570:1500 1:N:0:2
GGGTGTTAACTTCGTCGAGTACGCTCAATACAGGAGATCGGAAGA
+
FFFFFFFFFF:,FFFFFFFFFFFFFFF,FFFFFFFFFFFFFFFFF
@FS10000125:23:BPA73012-1407:1:1101:10840:1500 1:N:0:2
GGGTCACAACTTCGTCGAGTACGCTCAATCGTAGAGATCGGAAGA
+
FFFFFFFFFFF:FFFFFFFFFFFFFFFFFFFFFFFFFFFFFFFFF
@FS10000125:23:BPA73012-1407:1:1101:11090:1500 1:N:0:2
GGGTCTAACTTCGTCGAGTACGCTCAAAAAAACAGATCGGAAGAG
+
FFFFFFFFFF:FF:FFFF:FFFFFFFFFF:FFFFFF:FFF:FFFF
@FS10000125:23:BPA73012-1407:1:1101:11410:1500 1:N:0:2
GGGATTAAACTTCGTCGAGTACGCTCAATCGTCAAGATCGGAAGA
+
FFFFFFFFFF,,FFFFFFFFFFFFFFF:FFFFFFFFFFFFFF:FF
@FS10000125:23:BPA73012-1407:1:1101:11620:1500 1:N:0:2
GGGCAATAACTTCGTCGAGTACGCTCAAGTCTAGAGATCGGAAGA
+
FFF:FFFFFF:,FFFFFFFFFFFFFFF:FFFFFFFFFFFFFFFFF
@FS10000125:23:BPA73012-1407:1:1101:11630:1500 1:N:0:2
GGGTCTGAACTTCGTCGAGTACGCTCAAGTCATTAGATCGGAAGA
+
F,,:FFFFFF,,FFFFFFFFFFFFFFFFFFFFFFFFFFFFFFFFF
@FS10000125:23:BPA73012-1407:1:1101:11970:1500 1:N:0:2
GGGATCCAACTTCGTCGAGTACGCTCAAGTGATGAGATCGGAAGA
+
FFF:FF,FFFFFFFFFFFFFFFFFFFFF,,FF,,FFFFFFFFFFF
@FS10000125:23:BPA73012-1407:1:1101:13520:1500 1:N:0:2
GGGTGTTAACTTCGTCGAGTACGCTCAAGGTTAAAGATCGGAAGA
+
FF:F:,,:F:FFFFFFFFFFFFFFFFFF,,FFFFFFFFFFFFFFF
@FS10000125:23:BPA73012-1407:1:1101:14460:1500 1:N:0:2
GGGGAATAACTTCGTCGAGTACGCTCAACGTGCAAGATCGGAAGA
+
FFFFFFFFFF::FFFFFFFFFFFFFFFFFFFFFFFFFFFFFFFFF
@FS10000125:23:BPA73012-1407:1:1101:14560:1500 1:N:0:2
GGGGGAAAACTTCGTCGAGTACGCTCAAAACAGGAGATCGGAAGA
+
FF:FFFFFFF:,FFFFFFFFFFFFFFF:FFFFFFFFFFFFFFFFF
@FS10000125:23:BPA73012-1407:1:1101:14580:1500 1:N:0:2
GGGGTTGAACTTCGTCGAGTACGCTCAATCTTTTAGATCGGAAGA
+
FFFFFFFFFF,:FFFFFFFFFFFFFFF,FFFFFFFFFFFFFFFFF
@FS10000125:23:BPA73012-1407:1:1101:15770:1500 1:N:0:2
GGGGTGAGGAACTTCGTCGAGTACGCTCAAGACATTAGATCGGAA
+
FFFFFFFFFF:F,:FFF:FFFFFFFFF:FFFFFFF:FFFF,FFFF
@FS10000125:23:BPA73012-1407:1:1101:16060:1500 1:N:0:2
GGGGATAAAACTTCGTCGAGTACGCTCAAATTCTGAGATCGGAAG
+
FFFFFFFFFFF::FF:FFFFFFFFF,FFFFFFFFFFFFFFFFFFF
@FS10000125:23:BPA73012-1407:1:1101:16160:1500 1:N:0:2
GGGGATAAACTTCGTCGAGTACGCTCAACTATAAAGATCGGAAGA
+
F:,FFFFFFFFFFFFFFFFFFFFFFFFFFFFFFFFFF,FFFFFFF
@FS10000125:23:BPA73012-1407:1:1101:16310:1500 1:N:0:2
GGGGGTGAACTTCGTCGAGTACGCTCAAACAGTCAGATCGGAAGA
+
F,,FFFFFFF,:FFFFFFFFFFFFFFFFFFFFFFFFFFFFFFFFF
@FS10000125:23:BPA73012-1407:1:1101:1140:1510 1:N:0:2
GGGGGATAACTTCGTCGAGTACGCTCAATAGTTTAGATCGGAAGA
+
FFFFFFFFFFF:FFFFFFFFFFFFFFF:FFFFFFFFFFFFFFFFF
@FS10000125:23:BPA73012-1407:1:1101:1640:1510 1:N:0:2
GGGGTGTAACTTCGTCGAGTACGCTCAAGTAGATAGATCGGAAGA
+
FFFFF,,FFFF:FFFFFFFFFFFFFFFFF:,,F,FFFFFFFFFFF
@FS10000125:23:BPA73012-1407:1:1101:2070:1510 1:N:0:2
GGGGTTTAACTTCGTCGAGTACGCTCAATGACTTAGATCGGAAGA
+
FF:FFFFFFF::FFFFFFFFFFFFFFF:FFFFFFFFFFFFFFFFF
@FS10000125:23:BPA73012-1407:1:1101:2370:1510 1:N:0:2
GGGGCCTAACTTCGTCGAGTACGCTCAAAGGGTAAGATCGGAAGA
+
FFFFFFFFFF:,FFFFFFFFFFFFFFF:FFFFFFFFFFFFFFFFF
@FS10000125:23:BPA73012-1407:1:1101:2390:1510 1:N:0:2
GGGGGGCACAACTTCGTCGAGTACGCTCAAGGTTAAAGATCGGAA
+
FF:FFFFFFFF:,:FFF:FFFF:FF:F:FFFFFFFFFFFF,FFFF
@FS10000125:23:BPA73012-1407:1:1101:2710:1510 1:N:0:2
GGGAACTTCGTCGAGTACGCTCAAAGTTAAAGATCGGAAGAGCAC
+
F:,:FFFFFF:FF:F:F,FFFF:FFFF,FFFFFFFFFFFF:F,F,
@FS10000125:23:BPA73012-1407:1:1101:2930:1510 1:N:0:2
GGGCACCAACTTCGTCGAGTACGCTCAAAAGTACAGATCGGAAGA
+
FFFF:FF,FFFF,:F::FFFF:FFFF:FFFFFF:F:F,F:FFFFF
@FS10000125:23:BPA73012-1407:1:1101:2940:1510 1:N:0:2
GGGGGATAACTTCGTCGAGTACGCTCAAGTCTGTAGATCGGAAGA
+
FFFFFFFFFF:::FFFFFFFFFFFFFFFFFFFFFFFFFFFFFFFF
@FS10000125:23:BPA73012-1407:1:1101:3290:1510 1:N:0:2
GGGTCACAAATTCGTCGAGTACGCTCAATCTAACAGATCGGAAGA
+
F,:,FF,FF,FFFFFFFFFFFFFFFFFF,FF,:,FFFFFFFFFFF
@FS10000125:23:BPA73012-1407:1:1101:3650:1510 1:N:0:2
GGGGTGGAACTTCGTCGAGTACGCTCAAGTCGTTAGATCGGAAGA
+
FFFF,FFFFFF:FFFFFFFFFFFFFFFFFFFFFFFFFFFFFFFFF
@FS10000125:23:BPA73012-1407:1:1101:4210:1510 1:N:0:2
GGGGTGGAACTTGTCGAGTACGCTCAAGTAGACAGATCGGAAGAG
+
FFFFFFFFFF::F,FFFF:FFFFFFFFFFFFFFFFF,FFF,FFFF
@FS10000125:23:BPA73012-1407:1:1101:4440:1510 1:N:0:2
GGGGTCTAACTTCGTCGAGTACGCTCAATAGGGTAGATCGGAAGA
+
FFFF,F:FFFF:FFFFFFFFFFFFFFFFFFFFFFFFFFFFFFFFF
@FS10000125:23:BPA73012-1407:1:1101:4590:1510 1:N:0:2
GGGATTAAACTTCGTCGAGTACGCTCAATTACACAGATCGGAAGA
+
FF,FFFFFFF:,FFFFFFFFFFFFFFF:FFFFFFFFFFFFFFFFF
@FS10000125:23:BPA73012-1407:1:1101:4910:1510 1:N:0:2
GGGTTATAACTTCGTCGAGTACGCTCAAATAGTCAGATCGGAAGA
+
FF,FF,F,F,::,:F,:F:FF,,FF:,FFF,FFFFFF,,,FFFFF
@FS10000125:23:BPA73012-1407:1:1101:5610:1510 1:N:0:2
GGGAGAAAACTTCGTCGAGTACGCTCAACTGAACAGATCGGAAGA
+
F::FFFFFFFF:FFFFFFFFFFFFFFFFFFFFFFFFFFFFFFFFF
@FS10000125:23:BPA73012-1407:1:1101:6060:1510 1:N:0:2
GGGGGACAACTTCGTCGAGTACGCTCAAATCCCAAGATCGGAAGA
+
FFFFF,FFFFFFFFFFFFFFFFFFFFFFFFFFFFFFFFFFFFFFF
@FS10000125:23:BPA73012-1407:1:1101:6130:1510 1:N:0:2
GGGGCCGAACTTCGTCGAGTACGCTCAAACCAAGAGATCGGAAGA
+
FFFFFFFFFF::FFFFFFFFFFFFFFFFFFFFFFFFFFFFFFFFF
@FS10000125:23:BPA73012-1407:1:1101:6180:1510 1:N:0:2
GGGCGTTAACTTCGTCGAGTACGCTCAAGAATAGAGATCGGAAGA
+
FFFF,F,FFFF:FFFFFFFFFFFFFFFF:F:FFFFFFFFFFFFFF
@FS10000125:23:BPA73012-1407:1:1101:6360:1510 1:N:0:2
GGGCTTCGTCGAGTACGCTCAATGTGCCAGATCGGAAGAGCACAC
+
FF,FFFFFFFF:FFFFF:FF:::FFFF:FFFFFFFFFFFF,F,F:
@FS10000125:23:BPA73012-1407:1:1101:6500:1510 1:N:0:2
GGGCAATAACTTCGTCGAGTACGCTCAAAATTGGAGATCGGAAGA
+
FFFF:FFFFFF:FFFFFFFFF:FFFFFFFFFFF:FFF,FFFFFFF
@FS10000125:23:BPA73012-1407:1:1101:6860:1510 1:N:0:2
GGGAAGCAACTTCGTCGAGTACGCTCAAATTTGCAGATCGGAAGA
+
FFF:FFFFFF:,FFFFFFFFFFFFFFF:FFFFFFFFFFFFFFFFF
@FS10000125:23:BPA73012-1407:1:1101:7120:1510 1:N:0:2
GGGGCAGAACTTCGTCGAGTACGCTCAATTCAGTAGATCGGAAGA
+
FFFFFFFFFF,,FFFFFFFFFFFFFFF,FFFFFFFFFFFFFFFFF
@FS10000125:23:BPA73012-1407:1:1101:7290:1510 1:N:0:2
GGGGCGCAACATCGTCGAGTACGCTCAAAAAGTCAGATCGGAAGA
+
F:FFFFFFFFF:FFFFFFFFFFFFFFF:FFFFFFFFFFFFFFFFF
@FS10000125:23:BPA73012-1407:1:1101:7320:1510 1:N:0:2
GGGTACAAACTTCGTCGAGTACGCTCAATTTAGTAGATCGGAAGA
+
FFFFFFFFFF::FFFFFFFFFFFFFFF,FFFFFFFFFFFFFFFFF
@FS10000125:23:BPA73012-1407:1:1101:7590:1510 1:N:0:2
GGGCGGCAACTTCGTCGAGTACGCTCAAAAAAAGAGATCGGAAGA
+
F,,,FFFFFF::FFFFFFFFFFFFFFF:FFFFFFFFFFFFFFFFF
@FS10000125:23:BPA73012-1407:1:1101:7600:1510 1:N:0:2
GGGGTCTAACTTCGTCGAGTACGCTCAAATTACTAGATCGGAAGA
+
FFFFFFFFFF::FFFFFFFFFFFFFFF,FFFFFFFFFFFFFFFFF
@FS10000125:23:BPA73012-1407:1:1101:7670:1510 1:N:0:2
GGGGTGCAACTTCGTCGAGTACGCTCAATCTCAAAGATCGGAAGA
+
F:,FFFFFFF::FFFFFFFFFFFFFFF:FFFFFFFFFFFFFFFFF
@FS10000125:23:BPA73012-1407:1:1101:8280:1510 1:N:0:2
GGGGGAGAACTTCGTCGAGTACGCTCAAAACATGAGATCGGAAGA
+
FF,FFFFFFF::FFFFFFFFFFFFFFF:FFFFFFFFFFFFFFFFF
@FS10000125:23:BPA73012-1407:1:1101:8360:1510 1:N:0:2
GGGTTGGAACTTCGTCGAGTACGCTCAAGTCGGCAGATCGGAAGA
+
FFFFFFFFFFF:FFFFFFFFFFFFFFFFFFF:FFFFFFFFFFFFF
@FS10000125:23:BPA73012-1407:1:1101:8730:1510 1:N:0:2
GGGTGCAAACTTCGTCGAGTACGCTCAAATTGGTAGATCGGAAGA
+
FFFFFFFFFF:,FFFFFFFFFFFFFFF:FFFFFFFFFFFFFFFFF
@FS10000125:23:BPA73012-1407:1:1101:8780:1510 1:N:0:2
GGGCAACAACTTCGTCGAGTACGCTCAAATATGGAGATCGGAAGA
+
FFF:FFFFFF,,FFFFFFFFFFFFFFF:FFFFFFFFFFFFFFFFF
@FS10000125:23:BPA73012-1407:1:1101:8900:1510 1:N:0:2
GGGTGCAAACTTCGTCGAGTATGCTCAAACGCAGAGATCGGAAGA
+
FFFFFFFFFF,,FFFFFFFFF,FFFFFFFFFFFFF:F,FFF::FF
@FS10000125:23:BPA73012-1407:1:1101:9020:1510 1:N:0:2
GGGAAAAACTTCGTCGAGTACGCTCAAATTGGCAGATCGGAAGAG
+
,,FFFFFFFF:FF,FFFF:FFFFFFF::FFFFFFFF,FFF:FFF:
@FS10000125:23:BPA73012-1407:1:1101:9200:1510 1:N:0:2
GGGGTGCATCTTCGTCGAGTACGCTCAAGGAAGAAGATCGGAAGA
+
F,,FFFFFFF,,FFFFFFFFFFFFFFFFFFFFFFFFFFFFFFFFF
@FS10000125:23:BPA73012-1407:1:1101:9300:1510 1:N:0:2
GGGCGCAATCTTCGTCGAGTACGCTCAAGGTGGGAGATCGGAAGA
+
FFFFFFFFFF,,FFFFFFFFFFFFFFFFFFFFFFFFFFFFFFFFF
@FS10000125:23:BPA73012-1407:1:1101:9760:1510 1:N:0:2
GGAGCATAACTTCGTCGTGTACGCTCAACCAAACAGATCGGTACT
+
F::FF,FF,FFFF,F::,FF:::FFFF,FF:::FF:,,FFF::::
@FS10000125:23:BPA73012-1407:1:1101:9880:1510 1:N:0:2
GGGTCCTAACTTCGTCGAGTACGCTCAATATCCCAGATCGGAAGA
+
FFFFFFFFFFFFFFFFFFFFFFFFFFFFFFF,F:FFFFFFFFFFF
@FS10000125:23:BPA73012-1407:1:1101:10200:1510 1:N:0:2
GGGCGGTAACTTCGTCGAGTACGCTCAACTAATCAGATCGGAAGA
+
FFFFFFFFFF:FFFFFFFFFFFFFFFFFFFFFFFFFFFFFFFFFF
@FS10000125:23:BPA73012-1407:1:1101:10210:1510 1:N:0:2
GGGGGTCAACTTCGTCGAGTACGCTCAAACTTAAAGATCGGAAGA
+
FFFFFFFFFF,:FFFFFFFFFFFFFFF:FFFFFFFFFFFFFFFFF
@FS10000125:23:BPA73012-1407:1:1101:10450:1510 1:N:0:2
GGGGGTCAACTTCGTCGAGTACGCTCAATTTGTTAGATCGGAAGA
+
FFFFFFFFFF:,FFFFFFFFFFFFFFF:FFFFFFFFFFFFFFFFF
@FS10000125:23:BPA73012-1407:1:1101:10660:1510 1:N:0:2
GGGCTGCAACTTCGTCGAGAACGCTCAAGGTGTGAGATCGGAAGA
+
FFFFFFFFFF,:FFFFFFFFFFFFFFFFFFFFFFFFFFFFFFFFF
@FS10000125:23:BPA73012-1407:1:1101:11060:1510 1:N:0:2
GGGAGAGAACTTCGTCGAGTACGCTCAATCTTAAAGATCGGAAGA
+
FFFFFFFFFF::FFFFFFFFFFFFFFF,FFFFFFFFFFFFFFFFF
@FS10000125:23:BPA73012-1407:1:1101:11250:1510 1:N:0:2
GGGTGAGAACTTCGTCGAGTACGCTCAAGCTGGTAGATCGGAAGA
+
FFF:FFFFFF,:FFFFFFFFFFFFFFFFFFFFFFFFFFFFFFFFF
@FS10000125:23:BPA73012-1407:1:1101:11330:1510 1:N:0:2
GGGCTCCAACTTCGTCGAGTACGCTCAAGTGGAAAGATCGGAAGA
+
FFF:FFFFFF,,FFFFFFFFFFFFFFFFFFFFFFFFFFFFFFFFF
@FS10000125:23:BPA73012-1407:1:1101:11400:1510 1:N:0:2
GGGCCCAACTTCGTCGAGTACGCTCAAATAAACAGATCGGAAGAG
+
FF::FFFFFF,FF:FFFF:FFFFFFFF,FFFFFFFF:FFF:FFFF
@FS10000125:23:BPA73012-1407:1:1101:11480:1510 1:N:0:2
GGGGAACAACTTCGTCGAGTATGCTCAAGGATATAGATCGGAAGA
+
F:,FFFFFFF,,FFFFFFFFFFFFFFFFFFFFFFFFFFFFFFFFF
@FS10000125:23:BPA73012-1407:1:1101:11490:1510 1:N:0:2
GGGGAACAACTTCGTCGAGTATGCTCAAGGATATAGATCGGAAGA
+
F:,FFFFFFF,,FFFFFFFFFFFFFFFFFFFFFFFFFFFFFFFFF
@FS10000125:23:BPA73012-1407:1:1101:11750:1510 1:N:0:2
GATGAAGAACTTCGTCGAGTACGCTCAACAGGAAAGATCGGAAGA
+
,,F::FFFFFFFFFFFF:FFFFFFFFFFFFFFFFFFFFFFF:FF:
@FS10000125:23:BPA73012-1407:1:1101:12320:1510 1:N:0:2
GGGAAATAACTTCGTCGAGTACGCTCAACAACTTAGATCGGAAGA
+
F,,FFFFFFF::FFFFFFFFFFFFFFFFFFFFFFFFFFFFFFFFF
@FS10000125:23:BPA73012-1407:1:1101:12530:1510 1:N:0:2
GGGGGGTAACTTCGTCGAGTACGCTCAACGGTAGAGATCGGAAGA
+
F:,FFFFFFF::FFFFFFFFFFFFFFFFF:FFFFFFFFFFFFFFF
@FS10000125:23:BPA73012-1407:1:1101:12580:1510 1:N:0:2
GGGCGGTAACTTCGTCGAGTACGCTCAAAAAAATAGATCGGAAGA
+
FFF:FFFFFF::FFFFFFFFFFFFFFF:FFFFFFFFFFFFFFFFF
@FS10000125:23:BPA73012-1407:1:1101:12810:1510 1:N:0:2
GATGAACAACTTCGTCGAGTACGCTCAAGTAACTAGATCGGAAGA
+
,,F:FFFFFFFFFFFFFFFFFFFFFFFFFFFFFFFFFFFF:FFFF
@FS10000125:23:BPA73012-1407:1:1101:12820:1510 1:N:0:2
GGGGCGCCATCTTCGTCGAGTACGCTCAATTCTTTAGATCGGAAG
+
FFFF,FFFFFFFFFFFFFF,FFF:FFFFFFFFFFFFFFFFFFFF:
@FS10000125:23:BPA73012-1407:1:1101:12980:1510 1:N:0:2
GGGAACAAACTTCGTCGAGTACGCTCAAACGGATAGATCGGAAGA
+
FFFFFFFFFFFFFFFFFFFFFFFFFFFFFF,FFFFFF,FFFFFFF
@FS10000125:23:BPA73012-1407:1:1101:13380:1510 1:N:0:2
GGGGCTAAACTTCGTCGAGTACGCTCAAGTCATTAGATCGGAAGA
+
FFFF:FFFFFF:FFFFFFFFFFFFFFFFFFFF:FFFFFFFFFFFF
@FS10000125:23:BPA73012-1407:1:1101:13640:1510 1:N:0:2
GGGGGGTAAATTCGTCGAGTACGCTCAATAGAAAAGATCGGAAGA
+
FFFFFFFFFFFFFFFFFFFFFFFFFFF,FFFFFFFFFFFFFFFFF
@FS10000125:23:BPA73012-1407:1:1101:14000:1510 1:N:0:2
GGGATGGAACTTCGTCGAGTACGCTCAAGAGATTAGATCGGAAGA
+
FFFFFFFFFF:FFFFFFFFFFFFFFFFFFFFFFFFFFFFFFFFFF
@FS10000125:23:BPA73012-1407:1:1101:14610:1510 1:N:0:2
GGGATGCAACTTCGTCGAGTACGCTCAAAGGAATAGATCGGAAGA
+
FFF:F,FFFF::FFFFFFFFFFFFFFF:,,FFFFFFFFFFFFFFF
@FS10000125:23:BPA73012-1407:1:1101:15080:1510 1:N:0:2
GGGGTGTAACTTCGTCGAGTACGCTCAAGAGACAAGATCGGAAGA
+
F:,FFFFFFFFFFFFFFFFFFFFFFFFFFF::FFFFF,FFFFFFF
@FS10000125:23:BPA73012-1407:1:1101:15100:1510 1:N:0:2
GGGGGGGACCTTCGTCGAGTACGCTCAAGTGTATAGATCGGAAGA
+
FFFFFFFFFF,:FFFFFFFFFFFFFFFFFFFFFFFFF:FFFFFFF
@FS10000125:23:BPA73012-1407:1:1101:15890:1510 1:N:0:2
GGGGCCCAACTTCGTCGAGTACGCTCAATACCAGAGATCGGAAGA
+
FFFFFFFFFF::FFFFFFFFFFFFFFF:FFFFFFFFF:FFFFFFF
@FS10000125:23:BPA73012-1407:1:1101:1400:1520 1:N:0:2
GGGGCGGTAACTTCGTCGAGTACGCTCAATCTTCCAGATCGGAAG
+
FF:FFFFFFFF::FFFFFFFFFFFF:FFFFFFFFFFFFFFF:FFF
@FS10000125:23:BPA73012-1407:1:1101:1790:1520 1:N:0:2
GGGTCTGAACTTCGTCGAGTACGCTCAATGAATTAGATCGGAAGA
+
FF::FFFFFFF:FFFFFFFFFFFFFFF:FFFFFFFFFFFFFFFFF
@FS10000125:23:BPA73012-1407:1:1101:2490:1520 1:N:0:2
GGGCGCTAACTACGTCGAATACGCTCAATCTGTTAGATCGGAAGA
+
FFFFFFFFFF:,FFFFFFFFFFFFFFF,FFFFFFFFFFFFFFFFF
@FS10000125:23:BPA73012-1407:1:1101:3520:1520 1:N:0:2
GGGGCTAAACTTCGTCGAGTACGCTCAATTTATTAGATCGGAAGA
+
FFFFF:FFFF:,::F:FF:::FFFFFF,F,FF:FFF:FFF:F:FF
@FS10000125:23:BPA73012-1407:1:1101:3630:1520 1:N:0:2
GGAGTGGATCTTCGTCGAGTACGCTCAATGATTGAGATCGGTAGA
+
F,,FF:F,FF:,:FF:FF:FFF:FFF:FFFFFF,F:F,FF,,,,:
@FS10000125:23:BPA73012-1407:1:1101:3880:1520 1:N:0:2
GGGAGCAAACTTCGTCGAGTACGCTCAAAAGCCTAGATCGGAAGA
+
FFFFFFFFFFF:FFFFFFFFFFFFFFFFFFFFFFFFFFFFFFFFF
@FS10000125:23:BPA73012-1407:1:1101:3970:1520 1:N:0:2
GGGTGCGAACTTCGTCGAGTACGCTCAAGACTTGAGATCGGAAGA
+
FFF:FFFFFF::FFFFFFFFFFFFFFFFFFFFFFFFFFFFFFFFF
@FS10000125:23:BPA73012-1407:1:1101:4200:1520 1:N:0:2
GGGGATTAACTTCGTCGAGTACGCTCAAAGCAGGAGATCGGAAGA
+
FFFFFFFFFF,,FFFFFFFFFFFFFFF,FFFFFFFFFFFFFFFFF
@FS10000125:23:BPA73012-1407:1:1101:4360:1520 1:N:0:2
GGGCTGTAACTTCGTCGAGTACGCTCAATTCGTAAGATCGGAAGA
+
FFFFFFFFFF:,FFFFFFFFFFFFFFF:FFFFFFFFFFFFFFFFF
@FS10000125:23:BPA73012-1407:1:1101:4500:1520 1:N:0:2
GGGGACAAACTTCGTCGAGTACGCTCAATCAATGAGATCGGAAGA
+
FFFFFFFFF:FFF:FF:FFFF:FFFFFFFF,FF:FFF,F:FFFFF
@FS10000125:23:BPA73012-1407:1:1101:4540:1520 1:N:0:2
GGGCGGCAACTTCGTCGAGTACGCTCAAGGTTAAAGATCGGAAGA
+
FFF:FFFFFF::FFFFFFFFFFFFFFFFFFFFFFFFFFFFFFFFF
@FS10000125:23:BPA73012-1407:1:1101:4700:1520 1:N:0:2
GGGGCTGAACTTCGTCGAGTACGCTCAAAAATATAGATCGGAAGA
+
FFFF,,FFFFFFFFFFFFFFFFFFFFFFFFFFFFFFFFFFFFFFF
@FS10000125:23:BPA73012-1407:1:1101:5890:1520 1:N:0:2
GGGCAAAAACTTCGTCGAGTACGCTCAAAACCTGAGATCGGAAGA
+
F:,:FFFFFF:,FFFFFFFFFFFFFFF:FFFFFFFFFFFFFFFFF
@FS10000125:23:BPA73012-1407:1:1101:6130:1520 1:N:0:2
GGGCATAAACTTCGTCGAGTACGCTCAACATTCGAGATCGGAAGA
+
FFF:FFFFFF::FFFFFFFFFFFFFFFFFFFFFFFFFFFFFFFFF
@FS10000125:23:BPA73012-1407:1:1101:6620:1520 1:N:0:2
GGGGAAAAACTTCGTCGAGTACGCTCAATGCATAAGATCGGAAGA
+
FFFFFFFFFF::FFFFFFFFFFFFFFF:FFFFFFFFFFFFFFFFF
@FS10000125:23:BPA73012-1407:1:1101:7130:1520 1:N:0:2
GGGGTTCAACTTCGTCGAGTACGCTCAAGACCAGAGATCGGAAGA
+
FFFFFFFFFF,,FFFFFFFFFFFFFFFFFFFFFFFFFFFFFFFFF
@FS10000125:23:BPA73012-1407:1:1101:7500:1520 1:N:0:2
GGGGGCTAACTTCGTCGAGTACGCTCAAACCCTCAGATCGGAAGA
+
FFFFFFFFFF::FFFFFFFFFFFFFFFFFFFFFFFFFFFFFFFFF
@FS10000125:23:BPA73012-1407:1:1101:7840:1520 1:N:0:2
GGGCCACAACTTCGTCGAGTACGCTCAAATGGAGAGATCGGAAGA
+
FF:FFFFFFF,,FFFFFFFFFFFFFFF:FFFFFFFFFFFFFFFFF
@FS10000125:23:BPA73012-1407:1:1101:8730:1520 1:N:0:2
GGGGGACAACTTCGTCGAGTACGCTCAATAATTTAGATCGGAAGA
+
FFFFFFFFFF::FFFFFFFFFFFFFFF,FFFFFFFFFFFFFFFFF
@FS10000125:23:BPA73012-1407:1:1101:9310:1520 1:N:0:2
GGGCTTAAACTTCGTCGAGTACGCTCAATACATCAGATCGGAAGA
+
FFFF:FFFFF:,FFFFFFFFFFFFFFF,FFFFFFFFFFFFFFFFF
@FS10000125:23:BPA73012-1407:1:1101:9500:1520 1:N:0:2
GGGAAGGAACTTCGTCGAGTACGCTCAAAATACCAGATCGGAAGA
+
FFFFFFFFFF::FFFFFFFFFFFFFFF:FFFFFFFFFFFFFFFFF
@FS10000125:23:BPA73012-1407:1:1101:9520:1520 1:N:0:2
GGGGCTAAACTTCGTCGAGTACGCTCAATTTTTTAGATCGGAAGA
+
F,,FFFFFFF::FFFFFFFFFFFFFFF,FFFFFFFFFFFFFFFFF
@FS10000125:23:BPA73012-1407:1:1101:10000:1520 1:N:0:2
GGGTAGAAACTTCGTGAGTACGCTCAATGAAAGAGATCGGAAGAG
+
FF,:FFFFFF::FFFFFF,FFFFFFFF,FFFFFFFF,FFF,FFFF
@FS10000125:23:BPA73012-1407:1:1101:10140:1520 1:N:0:2
GGGGTGTTAACTTCGTCGAGTACGCTCAACGGAAAAGATCGGAAG
+
FFFFFFFFFF,::FF,FFFFFFFFF,FFFFFFFFFFFFFFFFFFF
@FS10000125:23:BPA73012-1407:1:1101:10550:1520 1:N:0:2
GGGTCAGAACTTCGTCGAGTACGCTCAAGCCGGGAGATCGGAAGA
+
F,,FFFFFFF,,FFFFFFFFFFFFFFFFFFFFFFFFFFFFFFFFF
@FS10000125:23:BPA73012-1407:1:1101:10970:1520 1:N:0:2
GGGATATAACTTCGTCGAGTACGCTCAATACCTGAGATCGGAAGA
+
FFF,:FFFFFFFFF:FFFFFFFFFFFFF,,,,,,FFFFFFFFFFF
@FS10000125:23:BPA73012-1407:1:1101:11580:1520 1:N:0:2
GGGCATCAACTTCGTCGAGTACGCTCAAGACCTAAGATCGGAAGA
+
FFFFF,FFFF:,FFFFFFFFFFFFFFFFFFFFFFFFFFFFFFFFF
@FS10000125:23:BPA73012-1407:1:1101:11820:1520 1:N:0:2
GGGGTGGAACTTCGTCGAGTACGCTCAACATGAAAGATCGGAAGA
+
FFFFFFFFFF,,:FFFFFFFFFFFFFFFFFFFFFFFFFFFFFFFF
@FS10000125:23:BPA73012-1407:1:1101:11960:1520 1:N:0:2
GGGCTCTAACTTCGTCGAGTACGCTCAATTCGATAGATCGGAAGA
+
FF::FFFFFF,,FFFFFFFFFFFFFFF,FFFFFFFFFFFFFFFFF
@FS10000125:23:BPA73012-1407:1:1101:11980:1520 1:N:0:2
GGGCGACAACTTCGTCGAGTACGCTCAAGCTTGGAGATCGGAAGA
+
FFFFF,FFFFFFFFFFFFFFFFFFFFFFFFFF:FFFFFFFFFFFF
@FS10000125:23:BPA73012-1407:1:1101:12120:1520 1:N:0:2
GGGGCGCAACTTGTCGAGTACGCTCAATTTGACAGATCGGAAGAG
+
FF,FFFFFFF:FF:FFFF:FFFFFFF:,FFFFFFFF,FFF,FFFF
@FS10000125:23:BPA73012-1407:1:1101:12410:1520 1:N:0:2
GGGGTCTAACTTCGTCGAGTACGCTCAACTAGATAGATCGGAAGA
+
FF:F,F:FFFF:FFFFFFFFFFFFFFFFFFFFFFFFF,FFFFFFF
@FS10000125:23:BPA73012-1407:1:1101:12500:1520 1:N:0:2
GGGTAAGAACTTCGTCGAGTACGCTCAAGATCATAGATCGGAAGA
+
FFFFFFFFFF,,FFFFFFFFFFFFFFFFFFFFFFFFFFFFFFFFF
@FS10000125:23:BPA73012-1407:1:1101:12520:1520 1:N:0:2
GGATAGCAACTTCGTCGAGTACGCTCAAGAGAAAAGATCGGAAGA
+
:,,,:FFFFFFFFFFFFFFFFFFFFFFFFFF:FFFFFFFFFFFFF
@FS10000125:23:BPA73012-1407:1:1101:12570:1520 1:N:0:2
GGAGGTAAACTTCGTCGAGTACGCTCAACAGCCGAGATCGGAAGA
+
,,,:,FFFFFFFFFFFFFFFFFFFFFFFFFFFFFFFFFFFFFFFF
@FS10000125:23:BPA73012-1407:1:1101:12860:1520 1:N:0:2
GGGGGGGAACTTCGTCGAGTACGCTCAAACATAAAGATCGGAAGA
+
FFFFFFFFFF::FFFFFFFFFFFFFFFFFFFFFFFFFFFFFFFFF
@FS10000125:23:BPA73012-1407:1:1101:12920:1520 1:N:0:2
GGGGCTCAACTTCGTCGAGTACGCTCAAGTTTGCAGATCGGAAGA
+
FF,FFFFFFF,:FFFFFFFFFFFFFFFFFFFFFFFFFFFFFFFFF
@FS10000125:23:BPA73012-1407:1:1101:13160:1520 1:N:0:2
GGGTGGCAACTTCGTCGAGTACGCTCAATAAGTCAGATCGGAAGA
+
FFFFFFFFFF::FFFFFFFFFFFFFFF:FFFFFFFFFFFFFFFFF
@FS10000125:23:BPA73012-1407:1:1101:13200:1520 1:N:0:2
GGGGTATAACTTCGTCGAGTACGCTCAACCCACCAGATCGGAAGA
+
FF:FFFFFFF::FFFFFFFFFFFFFFFFFFFFFFFFFFFFFFFFF
@FS10000125:23:BPA73012-1407:1:1101:13360:1520 1:N:0:2
GGGCAGGAACTTCGTCGAGTACGCTCAAGCATCAAGATCGGAAGA
+
FFF:FFFFFF:,FFFFFFFFFFFFFFFFFFFFFFFFFFFFFFFFF
@FS10000125:23:BPA73012-1407:1:1101:13670:1520 1:N:0:2
GGGTAGCAACTTCGTCGAGTACGCTCAAATATAAAGATCGGAAGA
+
:,,FFFFFFF::FFFFFFFFFFFFFFF:FFFFFFFFFFFFFFFFF
@FS10000125:23:BPA73012-1407:1:1101:13960:1520 1:N:0:2
GGGGCGGTAACTTCGTCGAGTACGCTCAATTCACGAGATCGGAAG
+
FF:FFFFFFFF::FF:FFFFFFFFF,FFFFFFFFFFFFFF,FFFF
@FS10000125:23:BPA73012-1407:1:1101:13970:1520 1:N:0:2
GGGTCCAAACTTCGTCGAGTACGCTCAATCAACCAGATCGGAAGA
+
F:::FF:FFF:FFFFFFFFFFFFFFFFFFF,,:,FFFFFFFFFFF
@FS10000125:23:BPA73012-1407:1:1101:14360:1520 1:N:0:2
GCGCAGGAACTTCGTCGAGTACGCTCAATGCTGAAGATCGGTAGA
+
F,,,:FFF,F,F:FFFF,FFF:,FFFFFFFFFFFFFF,F:,,F,,
@FS10000125:23:BPA73012-1407:1:1101:14610:1520 1:N:0:2
GGGGAAAAGCTTGTCGAGTACGCTCAAGCTTGAAGATCGGAAGAG
+
F::FFFFFFF,,F:FFFF:FFFFFFFFFFFFFFFFF:FFF:FFFF
@FS10000125:23:BPA73012-1407:1:1101:15310:1520 1:N:0:2
GATATGGAACTTCGTCGAGTACGCTCAACATCCAAGATCGGAAGA
+
,,:,F::FFFFFFFFFFFFFFF,FFFFFFFFFFFFFFFFFFFFF,
@FS10000125:23:BPA73012-1407:1:1101:15690:1520 1:N:0:2
GGGCGGCAACTTCGTCGAGTACGCTCAACAATTGAGATCGGAAGA
+
FFFFFFFFFFFFFFFFFFFFFFFFFFFFFFFFFFFFFFFFFFFFF
@FS10000125:23:BPA73012-1407:1:1101:15710:1520 1:N:0:2
GATTTAGAACTTCGTCGAGTACGCTCAATTATCGAGATCGGAAGA
+
,,F,FFFFFFFFFFFFFFFFFFFFFFFFFFFFFFFFFFFF::FF:
@FS10000125:23:BPA73012-1407:1:1101:15740:1520 1:N:0:2
GGGTCATAACTTCGTCGAGTACGCTCAATACGAAAGATCGGAAGA
+
FFF,FFF,FFFFFFFF:FFFFFFFFFFFFF,,FFFFFFFFFFFFF
@FS10000125:23:BPA73012-1407:1:1101:16190:1520 1:N:0:2
GGGGAGGAACTTCGTCGAGTACGCTCAATGAGAAAGATCGGAAGA
+
F:,FFFFFFF::FFFFFFFFFFFFFFF:FFFFFFFFFFFFFFFFF
@FS10000125:23:BPA73012-1407:1:1101:1010:1530 1:N:0:2
GGGGAGCAACTTCGTCGAGTACGCTCAAGACAGTAGATCGGAAGA
+
FFFFFFFFFFF:FFFFFFFFFFFFFFFFFFFFFFFFFFFFFFFFF
@FS10000125:23:BPA73012-1407:1:1101:1240:1530 1:N:0:2
GGGGGTGAACTTCGTCGAGTACGCTCAAAGACACAGATCGGAAGA
+
FFFFFFFFFF::FFFFFFFFFFFFFFFFFFFFFFFFFFFFFFFFF
@FS10000125:23:BPA73012-1407:1:1101:1410:1530 1:N:0:2
GGGGATGAACTTCGTCGAGTACGCTCAATACGTAAGATCGGAAGA
+
FFFFFFFFFF::FFFFFFFFFFFFFFFFFFFFFFFFFFFFFFFFF
@FS10000125:23:BPA73012-1407:1:1101:1470:1530 1:N:0:2
GGGATTTAACTTCGTCGAGTACGCTCAACTGGGCAGATCGGAAGA
+
FFFF,FFFFFFFFFFFFFFFFFFFFFFFFFFFFFFFFFFFFFFFF
@FS10000125:23:BPA73012-1407:1:1101:1810:1530 1:N:0:2
GGGGGACAACTTCGTCGAGTACGCTCAAAAAAATAGATCGGAAGA
+
FF,F,,FFFF::FFFFFFFFFFFFFFF:,:FFF,FFFFFFFFFFF
@FS10000125:23:BPA73012-1407:1:1101:2170:1530 1:N:0:2
GGGCTGGAACTTCGTCGAGTACGCTCAATGTATAAGATCGGAAGA
+
FFFFFFFFFF::FFFFFFFFFFFFFFF:FFFFFFFFFFFFFFFFF
@FS10000125:23:BPA73012-1407:1:1101:2180:1530 1:N:0:2
GGGGACGAACTTCGTCGAGTACGCTCAAATAAGAAGATCGGAAGA
+
FFFFFFFFFF:,FFFFFFFFFFFFFFF:FFFFFFFFFFFFFFFFF
@FS10000125:23:BPA73012-1407:1:1101:2370:1530 1:N:0:2
GGGGCACAACTTCGTCGAGTACGCTCAAAGTAATAGATCGGAAGA
+
FFFFFFFFFFF:FFFF:FFFFFFFFF:FFFFF,:FFF,FFFFFFF
@FS10000125:23:BPA73012-1407:1:1101:2710:1530 1:N:0:2
GGGGTATAACTTCGTCGAGTACGCTCAATACCGCAGATCGGAAGA
+
FF:FFFFFFF::FFFFFFFFFFFFFFF:FFFFFFFFFFFFFFFFF
@FS10000125:23:BPA73012-1407:1:1101:2750:1530 1:N:0:2
GGGGGTGTAACTTCGTCGAGTACGCTCAAGTTAAAAGATCGGAAG
+
FFFFFFFFFF:::FF:FFFFFFFFF,FFFFFFFFFFFFFFFFFFF
@FS10000125:23:BPA73012-1407:1:1101:2850:1530 1:N:0:2
GGGGTTCAACTTCGTCGAGTACGCTCAATACGATAGATCGGAAGA
+
F::FFFFFFF:,FFFFFFFFFFFFFFF,FFFFFFFFFFFFFFFFF
@FS10000125:23:BPA73012-1407:1:1101:3230:1530 1:N:0:2
GGGGAAGAACTTCGTCGAGTACGCTCAAATCAAGAGATCGGAAGA
+
FFFFFFFFFF::FFFFFFFFFFFFFFF:FFFFFFFFFFFFFFFFF
@FS10000125:23:BPA73012-1407:1:1101:3360:1530 1:N:0:2
GGGATGGAACTTCGTCGAGTACGCTCAAGATAAAAGATCGGAAGA
+
FFF:FFFFFF:,:FFFFFFFFFFFFFFFFFFFFFFFFFFFFFFFF
@FS10000125:23:BPA73012-1407:1:1101:3500:1530 1:N:0:2
GGGGATAAACTTCGTCGAGTACGCTCAAATATCTAGATCGGAAGA
+
FFFFFFFFFF:,FFFFFFFFFFFFFFF,FFFFFFFFFFFFFFFFF
@FS10000125:23:BPA73012-1407:1:1101:3640:1530 1:N:0:2
GGGGGGACATCTTCGTCGAGTACGCTCAAAATTAAAGATCGGAAG
+
FFFFFFFFFF,::FF:FFFFFFFFF,FFFFFFFFFFFFFFFFFFF
@FS10000125:23:BPA73012-1407:1:1101:3710:1530 1:N:0:2
GGGGCCAACTTCGTCGAGTACGCTCAAACGTCAAGATCGGAAGAG
+
FF:FFFFFFF,FF:FFFF:FFFFFFFFFFFFFFFFF:FFF,FFFF
@FS10000125:23:BPA73012-1407:1:1101:3830:1530 1:N:0:2
GGGGGTCAACTTCGTCGAGTACGCTCAAGTAAAGAGATCGGAAGA
+
F,,FFFFFFF:,FFFFFFFFFFFFFFFFFFFFFFFFFFFFFFFFF
@FS10000125:23:BPA73012-1407:1:1101:4250:1530 1:N:0:2
GGGGACGAACTTCGTCGAGTACGCTCAAATGAACAGATCGGAAGA
+
F::FFFFFFF,,FFFFFFFFFFFFFFF:FFFFFFFFFFFFFFFFF
@FS10000125:23:BPA73012-1407:1:1101:4300:1530 1:N:0:2
GGGGTTGAACTTCGTCGAGTACGCTCAAGATCGCAGATCGGAAGA
+
FFFFFFFFFF,,FFFFFFFFFFFFFFFFFFFFFFFFFFFFFFFFF
@FS10000125:23:BPA73012-1407:1:1101:4670:1530 1:N:0:2
GGGTTGTAACTTCGTCGAGTACGCTCAAGAAGTGAGATCGGAAGA
+
FF:FFFFFFF::FFFFFFFFFFFFFFFFFFFFFFFFFFFFFFFFF
@FS10000125:23:BPA73012-1407:1:1101:4890:1530 1:N:0:2
GGGGTGAAACTTCGTCGAGTACGCTCAAAGGCAAAGATCGGAAGA
+
FFFFFFFFFF,,FFF:FFFFFFFFFFF,FFFFFFFFFFFFFF:FF
@FS10000125:23:BPA73012-1407:1:1101:5550:1530 1:N:0:2
GGGGTAGAAACTTCGTCGAGTACGCTCAAAGCCCGAGATCGGAAG
+
FF:FFFFFFFF,:FF,FF:FFFFFF,FFFFFFFFFFFFFFFFFFF
@FS10000125:23:BPA73012-1407:1:1101:6290:1530 1:N:0:2
GGGCCACAACTTCGTCGAGTACGCTCAAAGTTCGAGATCGGAAGA
+
FFFFFFFFFF,,FFFFFFFFFFFFFFF:FFFFFFFFFFFFFFFFF
@FS10000125:23:BPA73012-1407:1:1101:6780:1530 1:N:0:2
GGGAGATAACTTCGTCGAGTACGCTCAACTTAAAAGATCGGAAGA
+
FFFFFFFFFF,F:FFFFFFFFFFFFFFFFFFFFFFFFFFFFFFFF
@FS10000125:23:BPA73012-1407:1:1101:7110:1530 1:N:0:2
GGGGCTCAACTTCGTCGAGTACGCTCAATAATGTAGATCGGAAGA
+
F::FFFFFFF:,FFFFFFFFFFFFFFF,FFFFFFFFFFFFFFFFF
@FS10000125:23:BPA73012-1407:1:1101:7220:1530 1:N:0:2
GGGGGTCAACTTCGTCGAGTACGCTCAACTTGAAAGATCGGAAGA
+
FFFFFFFFFF:::FFFFFFFFFFFFFF:FFFFFFFFFFFFFFFFF
@FS10000125:23:BPA73012-1407:1:1101:7920:1530 1:N:0:2
GGGCTGGAAGTTCGTCGAGTACGCTCAACACATGAGATCGGAAGA
+
FFFFFFFFFF::FFFFFFFFFFFFFFFFFFFFFFFFFFFFFFFFF
@FS10000125:23:BPA73012-1407:1:1101:8060:1530 1:N:0:2
GGGCTCGAATTTCGTCGAGTACGCTCAAGATGCAAGATCGGAAGA
+
FFFFFFFFFFFFFFFFFFFFFFFFFFFFFFFFFFFFFFFFFFFFF
@FS10000125:23:BPA73012-1407:1:1101:8660:1530 1:N:0:2
GGGATCAAACTTCGTCGAGTACGCTCAAGACGCAAGATCGGAAGA
+
FFFFFFFFFFF:FFFFFFFFFFFFFFFFFFFFFFFFF:FFFFFFF
@FS10000125:23:BPA73012-1407:1:1101:9000:1530 1:N:0:2
GGGGAAGAACTTCGTCGAGTACGCTCAATAAAACAGATCGGAAGA
+
FFFFFFFFFF,,FFFFFFFFFFFFFFF,FFFFFFFFFFFFFFFFF
@FS10000125:23:BPA73012-1407:1:1101:9180:1530 1:N:0:2
GGGCGGTAACTTCGTCGAGTACGCTCAAAACGATAGATCGGAAGA
+
FFF:FFFFFF::FFFFFFFFFFFFFFFFFFFFFFFFFFFFFFFFF
@FS10000125:23:BPA73012-1407:1:1101:9280:1530 1:N:0:2
GGGTCTGAACTTCGTCGAGTACGCTCAAGGAAGAAGATCGGAAGA
+
FFFFFFFFFF:,FFFFFFFFFFFFFFFFFFFFFFFFFFFFFFFFF
@FS10000125:23:BPA73012-1407:1:1101:9330:1530 1:N:0:2
GGGGCCAAACTTCGTCGAGTACGCTCAATTACAGAGATCGGAAGA
+
FFFFFFFFFF,,FFFFFFFFFFFFFFF,FFFFFFFFFFFFFFFFF
@FS10000125:23:BPA73012-1407:1:1101:9460:1530 1:N:0:2
GGGGCCGAACTTCGTCGAGTACGCTCAACCTTACAGATCGGAAGA
+
FFFFFFFFFF:FFFFFFFFFFFFFFFFFFFFFFFFFFFFFFFFFF
@FS10000125:23:BPA73012-1407:1:1101:9820:1530 1:N:0:2
GGGGGTGAACTTCGTCGAGTACGCTCAATCATGTAGATCGGAAGA
+
FFFFFFFFFF::FFFFFFFFFFFFFFF,FFFFFFFFFFFFFFFFF
@FS10000125:23:BPA73012-1407:1:1101:10010:1530 1:N:0:2
GGGAGTTAACTTCGTCGAGTACGCTCAAAGTGCTAGATCGGAAGA
+
FFFFFFFFFF,,FFFFFFFFFFFFFFFFFFFFFFFFFFFFFFFFF
@FS10000125:23:BPA73012-1407:1:1101:10050:1530 1:N:0:2
GGGTATTAACTTCGTCGAGTACGCTCAAGGGGTAAGATCGGAAGA
+
FFFFFFFFFF,,FFFFFFFFFFFFFFF:FFFFFFFFFFFFFFFFF
@FS10000125:23:BPA73012-1407:1:1101:10220:1530 1:N:0:2
GGGGGCAACTTCGTCGAGTACGCTCAAATCCATAGATCGGAAGAG
+
FFFFFFFFFF,FF:FFFF:FFFFFFFF,FFFFFFFF,FFF:FFFF
@FS10000125:23:BPA73012-1407:1:1101:10400:1530 1:N:0:2
GGGTGGAAACTTCGTCGAGTACGCTCAAGTAAACAGATCGGAAGA
+
FFFFFFFFFF:,FFFFFFFFFFFFFFFFFFFFFFFFFFFFFFFFF
@FS10000125:23:BPA73012-1407:1:1101:11060:1530 1:N:0:2
GGGGTTAAACTTCGTCGAGTACGCTCAAGCTATAAGATCGGAAGA
+
FFFF:FFFFF:FFFFFFFFFFFFFFFFFFFFFFFFFFFFFFFFFF
@FS10000125:23:BPA73012-1407:1:1101:11130:1530 1:N:0:2
GGGGGTGAACTTCGTCGAGTACGCTCAAATATATAGATAGGAAGA
+
FFFFFFFFFF::FFFFFFFFFFFFFFF:FFFFFFFFFFFFFFFFF
@FS10000125:23:BPA73012-1407:1:1101:11320:1530 1:N:0:2
GGGGCTTAACTTCGTCGAGTACGCTCAAGGACCAAGATCGGAAGA
+
FF:FFFFFFF:,FFFFFFFFFFFFFFFFFFFFFFFFFFFFFFFFF
@FS10000125:23:BPA73012-1407:1:1101:11760:1530 1:N:0:2
GGGGGAAAACTTCGTCGAGTACGCTCAAACCATAAGATCGGAAGA
+
FFFFFFFFFF,,FFFFFFFFFFFFFFF:FFFFFFFFFFFFFFFFF
@FS10000125:23:BPA73012-1407:1:1101:11930:1530 1:N:0:2
GGGCTGTAACTTCGTCGAGTACGCTCAAGAACTCAGATCGGAAGA
+
FF:FFFFFFF:,FFFFFFFFFFFFFFFFFFFFFFFFFFFFFFFFF
@FS10000125:23:BPA73012-1407:1:1101:12100:1530 1:N:0:2
GGGAGGGAACTTCGTCGAGTACGCTCAATTAAAGAGATCGGAAGA
+
FFFFFFFFFF,,FFFFFFFFFFFFFFF,FFFFFFFFFFFFFFFFF
@FS10000125:23:BPA73012-1407:1:1101:12190:1530 1:N:0:2
GGGTGTCAACTTCGTCGAGTACGCTCAATCCAGAAGATCGGAAGA
+
F:,FFFFFFF:,FFFFFFFFFFFFFFFFFFFFFFFFFFFFFFFFF
@FS10000125:23:BPA73012-1407:1:1101:12340:1530 1:N:0:2
GGGTAACTTCGTCGAGTACGCTCAAAATGACAGATCGGAAGAGCA
+
FFFFFFFFFFF,:FFFFF,,FFFFFF:,FFFFFFF,FFFFFFF,:
@FS10000125:23:BPA73012-1407:1:1101:12810:1530 1:N:0:2
GGGCTTCGTCGAGTACGCTCAAGAAAATAGATCGGAAGAGCACAC
+
FFFFFFFFFFF:F:FFF,FF:FFFFF,,FFFFFFFFFFFF,F,F,
@FS10000125:23:BPA73012-1407:1:1101:13240:1530 1:N:0:2
GGGGGTTAACTTCGTCGAGTACGCTCAATACCGAAGATCGGAAGA
+
FFFFFFFFFF::FFFFFFFFFFFFFFF:FFFFFFFFFFFFFFFFF
@FS10000125:23:BPA73012-1407:1:1101:14300:1530 1:N:0:2
GGGGGGGAACTTCGTCGAGTACGCTCAATACGACAGATCGGAAGA
+
FFFFFFFFFF::FFFFFFFFFFFFFFF:FFFFFFFFFFFFFFFFF
@FS10000125:23:BPA73012-1407:1:1101:15900:1530 1:N:0:2
GGGAACCAAATTCGTCGAGTACGCTCAAATAAGAAGATCGGAAGA
+
FFFFFFFFFF:FFFFFFFFFFFFFFFFFFFFFFFFFF:FFFFFFF
@FS10000125:23:BPA73012-1407:1:1101:15920:1530 1:N:0:2
GGGTCTGAACTTCGTCGAGTACGCTCAAATACGTAGATCGGAAGA
+
FFFFFFFFFF::FFFFFFFFFFFFFFFFFFFFFFFFFFFFFFFFF
@FS10000125:23:BPA73012-1407:1:1101:1010:1540 1:N:0:2
GGGCGTTAACTTCGTCGAGTACGCTCAAGCTTGAAGATCGGAAGA
+
FFFF,FFFFFF:FFFFFFFFFFFFFFFF,,,F,FFFFFFFFFFFF
@FS10000125:23:BPA73012-1407:1:1101:1070:1540 1:N:0:2
GGGGTAACTTCGTCGAGTACGCTCAATTTGAAAGATCGGAAGAGC
+
FFFFFFFFFF:F:FFFF:FFFF,FF:F,FFFFFFF:,FFFFFFF,
@FS10000125:23:BPA73012-1407:1:1101:1710:1540 1:N:0:2
GGGGGTCAACTTCGTCGAGTACGCTCAATCCGGTAGATCGGAAGA
+
FFFFFFFFFF::FFFFFFFFFFFFFFF:FFFFFFFFFFFFFFFFF
@FS10000125:23:BPA73012-1407:1:1101:1740:1540 1:N:0:2
GGGGCAAAACTTCGTCGAGTACGCTCAATAGACTAGATCGGAAGA
+
FFFFFFFFFF:,FFFFFFFFFFFFFFF,FFFFFFFFFFFFFFFFF
@FS10000125:23:BPA73012-1407:1:1101:2160:1540 1:N:0:2
GGGATCTAACTTCGTCGAGTACGCTCAATATGTTAGATCGGAAGA
+
FF:F,FFFFF::FFFFFFFFFFFFFFF,FFFFFFFFFFFFFFFFF
@FS10000125:23:BPA73012-1407:1:1101:2990:1540 1:N:0:2
GGGCATAATCTTCGTCGAGTACGCTCAATACTGAAGATCGGAAGA
+
F,,,FFFFFF:,:FFFFFFFFFFFFFF,FFFFFFFFFFFFFFFFF
@FS10000125:23:BPA73012-1407:1:1101:3520:1540 1:N:0:2
GGGGTTCAACTTCGTCGAGTACGCTCAGTATATTAGATCGGAAGA
+
FFFFFFFFFF,,FFF:FFFFFFFFFFF,FFFFFFFFFFFFFF:FF
@FS10000125:23:BPA73012-1407:1:1101:3970:1540 1:N:0:2
GGGGGGTAACTTCGTAGTACGCTCAATGAAATAGATCGGAAGAGC
+
FFFFFFFFFF:,FFFFF,FFFF,FFFFFFFFFFFF,,FFF:FFF,
@FS10000125:23:BPA73012-1407:1:1101:4040:1540 1:N:0:2
GGGATTAACTTCGTCGAGTACGCTCAAAGGTATAGATCGGAAGAG
+
FFFFF:FFFF:FF:FFFF:FFFFFFFFFFFFFFFFF:FFF:FFFF
@FS10000125:23:BPA73012-1407:1:1101:4100:1540 1:N:0:2
GGGGTAAAACTTCGTCGAGTACGCTCAATACCGCAGATCGGAAGA
+
FFFFFFFFFF:,FFF:FFFFFFFFFFF,FFFFFFFFFFFFFF:FF
@FS10000125:23:BPA73012-1407:1:1101:4200:1540 1:N:0:2
GGGGGAACTTCGTCGAGTACGCTCAATATATAAGATCGGAAGAGC
+
FFFFFFFFFF,F,FFFF:FFFF,FF,F,FFFFFFF,,FFFFF:F:
@FS10000125:23:BPA73012-1407:1:1101:4610:1540 1:N:0:2
GGGGTAGAACTTCGTCGAGTACGCTCAAGTCAGGAGATCGGAAGA
+
FFFFFFFFFF,,FFFFFFFFFFFFFFFFFFFFFFFFFFFFFFFFF
@FS10000125:23:BPA73012-1407:1:1101:4780:1540 1:N:0:2
GGGTACACTCTTTCCCTTCGTCGAGTACGCTCAAGGATACAGATC
+
FFFFFFFFFF,,,FFFFF,,FFF:FF:,:FFFFFFFF,FF,F,,,
@FS10000125:23:BPA73012-1407:1:1101:5320:1540 1:N:0:2
GGGAGCCGAACTTCGTCGAGTACGCTCAAACCCCAAGATCGGAAG
+
FFFFFFFFFF,,,FF,FFFFFFFFF,FFFFFFFFFFFFFFFF:FF
@FS10000125:23:BPA73012-1407:1:1101:5530:1540 1:N:0:2
GGGCAGTAACTTCGTCGAGTACGCTCAAACTTCGAGATCGGAAGA
+
F:,FFFFFFF:,FFFFFFFFFFFFFFFFFFFFFFFFFFFFFFFFF
@FS10000125:23:BPA73012-1407:1:1101:5540:1540 1:N:0:2
GGGGCATAACTTCGTCGAGTACGCTCAATAGATAAGATCGGAAGA
+
FFFFFFFFFF:,FFFFFFFFFFFFFFF,FFFFFFFFFFFFFFFFF
@FS10000125:23:BPA73012-1407:1:1101:5670:1540 1:N:0:2
GTTGGTGAACTTCGTCGAGTACGCTCAAAATGTAAGATCGGATGA
+
,:,F,FFFFFF:FFFFFF:FFF:FFFF::FFFFFFF:FF:,,,,,
@FS10000125:23:BPA73012-1407:1:1101:6230:1540 1:N:0:2
GGGATGCAACTTCGTCGAGTACGCTCAAGCCAAAAGATCGGAAGA
+
F::FFFFFFF:,FFFFFFFFFFFFFFFFFFFFFFFFFFFFFFFFF
@FS10000125:23:BPA73012-1407:1:1101:6290:1540 1:N:0:2
GGGATGCAACTTCGTCGAGTACGCTCAACCGTCAAGATCGGAAGA
+
FFFFFFFFFF:,FFFFFFFFFFFFFFFFFFFFFFFFFFFFFFFFF
@FS10000125:23:BPA73012-1407:1:1101:6640:1540 1:N:0:2
GGGCAACTTCGTCGAGTACGCTCAACCGTTTAGATCGGAAGAGCA
+
FFF:FFF,:,:FFF,FFFF:,FF,:F,F:F,::FFF,:,FFFF,:
@FS10000125:23:BPA73012-1407:1:1101:6970:1540 1:N:0:2
GGGGGCCAACTTCGTCGAGTACGCTCAATCACTGAGATCGGAAGA
+
FFFFFFFFFF:,FFFFFFFFFFFFFFF:FFFFFFFFFFFFFFFFF
@FS10000125:23:BPA73012-1407:1:1101:7070:1540 1:N:0:2
GGGAGATGAACTTCGTCGAGTACGCTCAAAAATCTAGATCGGAAG
+
FFFFFFF:FF:,,FF,FFFFFFFFF,FFFFFFFFFFFFFFFFFFF
@FS10000125:23:BPA73012-1407:1:1101:7160:1540 1:N:0:2
GGGGGGGCAACTTCGTCCAGTACGCTCAAGGAGATAGATCGGAAG
+
FFFFFFFFFF:,:FF,F,FFFFFFF,FFFFFFFFFFFFFFFFFFF
@FS10000125:23:BPA73012-1407:1:1101:8010:1540 1:N:0:2
GGGGTAGACCTTCGTCGAGTACGCTCAAAGGTTAAGATCGGAAGA
+
FFFF,FFFFF,:FFFFFFFFFFFFFFFFFFFFFFFFF:FFFFFFF
@FS10000125:23:BPA73012-1407:1:1101:8040:1540 1:N:0:2
GGGTGGGAACTTCGTCGAGTACGCTCAATACCGGAGATCGGAAGA
+
FFFFFFFFFF::FFFFFFFFFFFFFFFFFFFFFFFFFFFFFFFFF
@FS10000125:23:BPA73012-1407:1:1101:8110:1540 1:N:0:2
GGGTTAACTTCGTCGAGTACGCTCAAGACAAAAGATCGGAAGAGC
+
FFF:FFFFFFFF,FFFF:FFFF,FFFFFFFFFFFF:,FFFFFFF:
@FS10000125:23:BPA73012-1407:1:1101:8810:1540 1:N:0:2
GGGGTAGAACTTCGTCGAGTACGCTCAAAATTGAAGATCGGAAGA
+
FFFFFFFFFF,,FFFFFFFFFFFFFFF:FFFFFFFFFFFFFFFFF
@FS10000125:23:BPA73012-1407:1:1101:8820:1540 1:N:0:2
GGGGGGCAACTTCGTCGAGTACGCTTAAACAAGGAGATCGGAAGA
+
FFFF,FFFFF,,FFFFFFFFFFFFFFF,FFFFFFFFFFFFFFFFF
@FS10000125:23:BPA73012-1407:1:1101:9350:1540 1:N:0:2
GGGGTCAAACTTCGTCGAGTACGCTCAACTGCTGAGATCGGAAGA
+
F,,FFFFFFF:FFFFFFFFFFFFFFFFFFFFFFFFFFFFFFFFFF
@FS10000125:23:BPA73012-1407:1:1101:9510:1540 1:N:0:2
GGGTCTCAACTTCGTCGAGTACGCTCAAAAGTGGAGATCGGAAGA
+
:,,,FFFFFF:,FFFFFFFFFFFFFFF,FFFFFFFFFFFFFFFFF
@FS10000125:23:BPA73012-1407:1:1101:10060:1540 1:N:0:2
GGGCGTAAACTTCGTCGAGTACGCTCAAAGAGTGAGATCGGAAAA
+
FFFFFFFFFF:,FFFFFFFFFFFFFFF:FFFFFFFFFFFFFF:FF
@FS10000125:23:BPA73012-1407:1:1101:10190:1540 1:N:0:2
GGGTGCCAACTTCGTCGAGTACGCTCAACTATCCAGATCGGAAGA
+
F::F,FFFFFFFFFFFFFFFFFFFFFFF,F::FFFFFFFFFFFFF
@FS10000125:23:BPA73012-1407:1:1101:10230:1540 1:N:0:2
GGGCGCTAACTTCGTCGAGTACGCTCAAATAGACAGATCGGAAGA
+
F:,,FFFFFF,,FFFFFFFFFFFFFFF:FFFFFFFFFFFFFFFFF
@FS10000125:23:BPA73012-1407:1:1101:10440:1540 1:N:0:2
GGGGGTGAACTTCGTCGAGTACGCTCAACTGTGAGATCGGAAGAG
+
FFFFFFFFFF:FFFFFFFFFFFFFFFFFFFFFFFFF,,FF,FFFF
@FS10000125:23:BPA73012-1407:1:1101:10760:1540 1:N:0:2
GGGCAGAAACTTCGTCGAGTACGCTCAATATAATAGATCGGAAGA
+
FFF:F,FFFF::FFFFFFFFFFFFFFFFFFFFFFFFF,FFFFFFF
@FS10000125:23:BPA73012-1407:1:1101:10890:1540 1:N:0:2
GGGGAGGGAACTTCGTCGAGTACGCTCAACATCAAAGATCGGAAG
+
FFFFFFFFFF:,,FF,FFFFFFFFF,FFFFFFFFFFFFFFFFFFF
@FS10000125:23:BPA73012-1407:1:1101:11250:1540 1:N:0:2
GGGGTAGAACTTCGTCGAGTACGCTCAAAATGGGAGATCGGAAGA
+
FFFFFFFFFF,,FFFFFFFFFFFFFFF:FFFFFFFFFFFFFFFFF
@FS10000125:23:BPA73012-1407:1:1101:11260:1540 1:N:0:2
GGGGGCTAACTTCGTCGAGTACGCTCAAATCCCAAGATCGGAAGA
+
FFFFFFFFFF,,FFFFFFFF,FFFFFFFFFFFFFFFFFFFFFFFF
@FS10000125:23:BPA73012-1407:1:1101:11330:1540 1:N:0:2
GGGGCCGAACTTCGTCGAGTACGCTCAAGTGATGAGATCGGAAGA
+
FFFFFFFFFF,,FFFFFFFFFFFFFFFFFFFF,FFFFFFFFFFFF
@FS10000125:23:BPA73012-1407:1:1101:11600:1540 1:N:0:2
GGGGAATAACTTCGTCGAGTACGCTCAAGATGTAGATCGGAAGAG
+
FF,FFFFFFF:,FFFFFFFFFFFFFFFFFFFFFFFF,,FF,FFFF
@FS10000125:23:BPA73012-1407:1:1101:12410:1540 1:N:0:2
GGGCAAAAACTTCGTCGAGTACGCTCAAAAGTAGAGATCGGAAGA
+
FF,FFFFFFF,,FFFFFFFFFFFFFFF,FFFFFFFFFFFFFFFFF
@FS10000125:23:BPA73012-1407:1:1101:12440:1540 1:N:0:2
GGGTACCAACTTCGTCGAGTACGCTCAAGATATTAGATCGGAAGA
+
F:,FFFFFFF:,FFFFFFFFFFFFFFFFFFFFFFFFFFFFFFFFF
@FS10000125:23:BPA73012-1407:1:1101:12480:1540 1:N:0:2
GGGCGGCAACTTCGTCGAGTACGCTCAAGGTGCAAGATCGGAAGA
+
F:::FFFFFF,:FFFFFFFFFFFFFFFFFFFFFFFFFFFFFFFFF
@FS10000125:23:BPA73012-1407:1:1101:12520:1540 1:N:0:2
GGGCAGCAACTTCGTCGAGTACGCTCAAACATACAGATCGGAAGA
+
F,,,FFFFFF,,FFFFFFFFFFFFFFFFFFFFFFFFFFFFFFFFF
@FS10000125:23:BPA73012-1407:1:1101:12630:1540 1:N:0:2
GGTGGTAACTTCGTCGAGTACGCTCAATTTCAAAGATCGGAAGAG
+
:,,F,:FFFF:FF,FFFF,FFFFFFFF,FFFFFFFF,FFF,FFF:
@FS10000125:23:BPA73012-1407:1:1101:13010:1540 1:N:0:2
GGGGGCCCAACTTCGTCGAGTACGCTCAAATGGATAGATCGGAAG
+
F:,F,FFFFF:,:FFFFFF,FFFFF:FFFFFFFFFFFFFFFFFFF
@FS10000125:23:BPA73012-1407:1:1101:13320:1540 1:N:0:2
GGGGCTAAACTTCGTCGAGTACGCTCAAGTCATTAGATCGGAAGA
+
FFF,,FFFFFFFFFFFFFFFFFFFFFFF,,FF::,,,:F,FFF,:
@FS10000125:23:BPA73012-1407:1:1101:14170:1540 1:N:0:2
GGGCCGGAACTTCGTCGAGTACGCTCAATATAACAGATCGGAAGA
+
FFF:FFFFFF,:FFFFFFFFFFFFFFF:FFFFFFFFFFFFFFFFF
@FS10000125:23:BPA73012-1407:1:1101:14250:1540 1:N:0:2
GGGCGTCAACTTCGTCGAGTACGCTCAAAATAATAGATCGGAAGA
+
FFFFFFFFFF,,FFFFFFFFFFFFFFF,FFFFFFFFFFFFFFFFF
@FS10000125:23:BPA73012-1407:1:1101:15020:1540 1:N:0:2
GGGCATGAACTTCGTCGAGTACGCTCAATCGTGTAGATCGGAAGA
+
FFFFFFFFFF,,FFFFFFFFFFFFFFF:FFFFFFFFFFFFFFFFF
@FS10000125:23:BPA73012-1407:1:1101:15320:1540 1:N:0:2
GGGGTGTAACTTCGTCGAGTACGCTCAATGTGATAGATCGGAAGA
+
FFFFFFFFFF::FFFFFFFFFFFFFFF:FFFFFFFFFFFFFFFFF
@FS10000125:23:BPA73012-1407:1:1101:15610:1540 1:N:0:2
GGGGTGGAACTTCGTCGAGTACGCTCAAGACCCAAGATCGGAAGA
+
FFFFF,:FFFFFFFFFFFFFFFFFFFFFFFF:FF,FF:FFFFFFF
@FS10000125:23:BPA73012-1407:1:1101:15820:1540 1:N:0:2
GGGAGGACAACTTTCGAGTACGCTCAAATAAAGAGATCGGAAGAC
+
F,,FF:FFFFF,,:FFFFFFFFFFFF,:FF,FFFF:,:FF:,FF,
@FS10000125:23:BPA73012-1407:1:1101:16120:1540 1:N:0:2
GGGCACTAACTTCGTCGAGTACGCTCAACGACCGAGATCGGAAGA
+
FFFF,:FFFFFFFFFFFFFFFFFFFFFF,,F,F,FFFFFFFFFFF
@FS10000125:23:BPA73012-1407:1:1101:16300:1540 1:N:0:2
GGGAGACAACTTCGTCGAGTACGCTCAACATAAGAGATCGGAAGA
+
FFFFFFFFFF,FFFFFFFFFFFFFFFFFFFFFFFFFF:FFFF:FF
@FS10000125:23:BPA73012-1407:1:1101:1080:1550 1:N:0:2
GGGATCGAATTCGTCGAGTACGCTCAAGGGTTCAGATCGGAAGAG
+
FFFFFFFFFFFFF:FFFF:FFFFFFFFFFFFFFFFF,FFF:FFFF
@FS10000125:23:BPA73012-1407:1:1101:1180:1550 1:N:0:2
GGGGTTCAACTTCGTCGAGTACGCTCAAGAGCCAAGATGGAAGAG
+
FFFFFFFFFF::FFFFFFFFFFFFFFFFFFFFFFFFFFFF,FFFF
@FS10000125:23:BPA73012-1407:1:1101:1440:1550 1:N:0:2
GGGCATCAACTTCGTCGAGTACGCTCAATAAATGAGATCGGAAGA
+
FF,:F:,FFFFFFFFFFFFFFFFFFFFFF,,,,,FFFFFFF,FFF
@FS10000125:23:BPA73012-1407:1:1101:2220:1550 1:N:0:2
GATCTGAAACTTCGTCGAGTACGCTCAATAGTCAAGATCGGAAGA
+
F,F,FFFFFFFFFFFFFFFFFFFFFFFFFFFFFFFFFFFFFFFFF
@FS10000125:23:BPA73012-1407:1:1101:2320:1550 1:N:0:2
GGGACCAAACTTCGTCGAGTACGCTCAAAATTGCAGATCGGAAGA
+
F,,FFFFFFF,,FFFFFFFFFFFFFFF,:FFFFFFFFFFFF::FF
@FS10000125:23:BPA73012-1407:1:1101:3480:1550 1:N:0:2
GGGGTAAGAACTTCGTCGAGTACGCTCAATTGGACAGATCGGAAG
+
FFFFFFFFFF:,,FF:FFFFFFFFF,FFFFFFFFFFFFFFFFFFF
@FS10000125:23:BPA73012-1407:1:1101:3580:1550 1:N:0:2
GGGGGTCAACTTCGTCGAGTACGCTCAATTAGTTAGATCGGAAGA
+
FFFFFFFFFF:,FFFFFFFFFFFFFFF,FFFFFFFFFFFFFFFFF
@FS10000125:23:BPA73012-1407:1:1101:4690:1550 1:N:0:2
GGGGTTTAACTTCGTCGAGTACGCTCAATGGTTGAGATCGGAAGA
+
FF:FFFFFFF,,FFFFFFFFFFFFFFF:FFFFFFFFFFFFFFFFF
@FS10000125:23:BPA73012-1407:1:1101:4900:1550 1:N:0:2
GGGAAGCAACCTCGTCGAGTACGCTCAATAGTATAGATCGGAAGA
+
FFFFFFFFFF:,:FFFFFFFFFFFFFF,FFFFFFFFFFFFFFFFF
@FS10000125:23:BPA73012-1407:1:1101:5050:1550 1:N:0:2
GGGCTTTAACTTCGTCGAGTACGCTCAAGTGTGTAGATCGGAAGA
+
FF::FFFFFF,,:FFFFFFFFFFFFFFFFFFFFFFFFFFFFFFFF
@FS10000125:23:BPA73012-1407:1:1101:5060:1550 1:N:0:2
GGGCGGAAACTTCGTCGAGTACGCTCAAAATCCTAGATCGGAAGA
+
FFF:FFFFFF::FFFFFFFFFFFFFFFFFFFFFFFFFFFFFFFFF
@FS10000125:23:BPA73012-1407:1:1101:5100:1550 1:N:0:2
GGGGGAAAACTTCGTCGAGTACGCTCAAAACAGGAGATCGGAAGA
+
FFFFFFFFFF:,FFFFFFFFFFFFFFF:FFFFFFFFFFFFFFFFF
@FS10000125:23:BPA73012-1407:1:1101:5330:1550 1:N:0:2
GGGTAGTAACTTCGTCGAGTACGCTCAATTTTCTAGATCGGAAGA
+
FF,:FFFFFF:,FFFFFFFFFFFFFFF,FFFFFFFFFFFFFFFFF
@FS10000125:23:BPA73012-1407:1:1101:5770:1550 1:N:0:2
GGGGGGAAACTTCGTCGAGTACGCTCAATGCCTTAGATCGGAAGA
+
FF:FFFFFFF:,FFFFFFFFFFFFFFF:FFFFFFFFFFFFFFFFF
@FS10000125:23:BPA73012-1407:1:1101:5800:1550 1:N:0:2
GGGAGCTAACTTCGTCGAGTACGCTCAAATGACTAGATCGGAAGA
+
F:,:FFFFFF::FFFFFFFFFFFFFFF:FFFFFFFFFFFFFFFFF
@FS10000125:23:BPA73012-1407:1:1101:6050:1550 1:N:0:2
GGGACGCTCTTCCGATCTGGGTGGCAACTTCGTCGAGTACGCTCA
+
FFFFFFFFFFFFFFF:F:F,FFFFFFF:FFFFFFFFFFFFF,,,,
@FS10000125:23:BPA73012-1407:1:1101:6150:1550 1:N:0:2
GGGACGGAACTTCGTCGAGTACGCTCAAGTAAGTAGATCGGAAGA
+
F,,FF:FFFF::FFFFFFFFFFFFFFFFFFFFFFFFFFFFFFFFF
@FS10000125:23:BPA73012-1407:1:1101:6660:1550 1:N:0:2
GGGCGGCAACTTCGTCGAGTACGCTCAAACAATTAGATCGGAAGA
+
FFFFFFFFFF:,FFFFFFFFFFFFFFF:FFFFFFFFFFFFFFFFF
@FS10000125:23:BPA73012-1407:1:1101:6830:1550 1:N:0:2
GGGTGATAGCTTCGTCGAGTACGCTCAAACACAGAGATCGGAAGA
+
:,:FFFFFFF,,FFFFFFFFFFFFFFF:FFFFFFFFFFFFFFFFF
@FS10000125:23:BPA73012-1407:1:1101:7010:1550 1:N:0:2
GGGGTTTAATTTCGTCGAGTACGCTCAAGGGCTCAGATCGGAAGA
+
FFFFFFFFFFFFFFFFFFFFFFFFFFFFFFFFFFFFFFFFFFFFF
@FS10000125:23:BPA73012-1407:1:1101:7550:1550 1:N:0:2
GGGCTCTAACTTCGTCGAGTACGCTCAAGATTCAAGATCGGAAGA
+
FF:,FFFFFF,,FFF:F:FFFF,FFFF,FFFFFFFFF,FF:F:FF
@FS10000125:23:BPA73012-1407:1:1101:7700:1550 1:N:0:2
GGGGGTAAACTTCGTCGAGTACGCTCAATCCAGTAGATCGGAAGA
+
FFFFFFFFFF:,FFFFFFFFFFFFFFF:FFFFFFFFFFFFFFFFF
@FS10000125:23:BPA73012-1407:1:1101:7780:1550 1:N:0:2
GGGGGAGAACTTCGTCGAGTACGCTCAAGCGTAGAGATCGGAAGA
+
FFFFFFFFFF,,FFFFFFFFFFFFFFFFFFFFFFFFF:FFF,FFF
@FS10000125:23:BPA73012-1407:1:1101:8490:1550 1:N:0:2
GGGGCCTAACTTCGTCGAGTACGCTCAAAATTTTAGATCGGAAGA
+
FFFFFFFFFFFFFFFFFFFFFFFFFFFFFFFFFFFFF,FFFFFFF
@FS10000125:23:BPA73012-1407:1:1101:8840:1550 1:N:0:2
GGGCGCCAACTTCGTCGAGTACGCTCAAACAACGAGATCGGAAGA
+
F,:,FFFFFF::FFFFFFFFFFFFFFFFFFFFFFFFFFFFFFFFF
@FS10000125:23:BPA73012-1407:1:1101:8960:1550 1:N:0:2
GGGTGTTAACTTCGTCGAGTACGCTCAAGTAAAGAGATCGGAAGA
+
F:::FFFFFF:,FFFFFFFFFFFFFFFFFFFFFFFFFFFFFFFFF
@FS10000125:23:BPA73012-1407:1:1101:9850:1550 1:N:0:2
GGGGGGAAACTTCGTCGAGTACGCTCAACAAGTTAGATCGGAAGA
+
FFFFFFFFFF::FFFFFFFFFFFFFFFFFFFFFFFFFFFFFFFFF
@FS10000125:23:BPA73012-1407:1:1101:10140:1550 1:N:0:2
GGGCTAGAACTTCGTCGAGTACGCTCAACATTATAGATCGGAAGA
+
FFF:FFFFFF::FFFFFFFFFFFFFFFFFFFFFFFFFFFFFFFFF
@FS10000125:23:BPA73012-1407:1:1101:10240:1550 1:N:0:2
GGGCAGCAACTTCGTCGAGTACGCTCAATGACACAGATCGGAAGA
+
FFF:FFFFFF,,FFFFFFFFFFFFFFF,FFFFFFFFFFFFFFFFF
@FS10000125:23:BPA73012-1407:1:1101:10320:1550 1:N:0:2
GGGTAGCAACTTCGTCGAGTACGCTCAACGGTAAAGATCGGAAGA
+
FF::FFFFFF:FFFFFFFFFFFFFFFFFFFFFFFFFFFFFFFFFF
@FS10000125:23:BPA73012-1407:1:1101:10880:1550 1:N:0:2
GGGAACGAACTGTCGAGTACGCTCAAGAGTTCAGATCGGAAGAGC
+
F,:FFFFFFF,F,FFFF:FFFF,FFFFFFFFFFFF:,FFF:FFF,
@FS10000125:23:BPA73012-1407:1:1101:11390:1550 1:N:0:2
GGGGGAAAACTTCGTCGAGTACGCTCAACCCTGTAGATCGGAAGA
+
F,,FFFFFFF::FFFFFFFFFFFFFFFFFFFFFFFFFFFFFF:FF
@FS10000125:23:BPA73012-1407:1:1101:11770:1550 1:N:0:2
GCTGATCAACTTCGTCGAGTACGCTCAACAGCTGAGATCGGAAGA
+
,,,:FFFFFF::F,FFFFFFFFFFFFFFFFFFFFFF:FFF,FFFF
@FS10000125:23:BPA73012-1407:1:1101:13930:1550 1:N:0:2
GGGGCAGGAACTTCGTCGAGTACGCTCAAGTAGAAAGATCGGAAG
+
FFFFFFFFFFF:,FF:FFFFFFFFF,FFFFFFFFFFFFFFFFFFF
@FS10000125:23:BPA73012-1407:1:1101:14030:1550 1:N:0:2
GGGATCGAACTTCGTCGAGTACGCTCAATAGCCCAGATCGGAAGA
+
F:::FFFFFF,:FFFFFFFFFFFFFFF:FFFFFFFFFFFFFFFFF
@FS10000125:23:BPA73012-1407:1:1101:14360:1550 1:N:0:2
GGGGTGAACCTTCGTCGAGTACGCTCAACTAGAGAGATCGGAAGA
+
FF:F,FFFFF:FFFFFFFFFFFFFFFFFFFFFFFFFFFFFFFFFF
@FS10000125:23:BPA73012-1407:1:1101:14380:1550 1:N:0:2
GGGGTGAAACTTCGTCGAGTACGCTCAATAAAGTAGATCGGAAGA
+
FFFFFFFFFF:,FFFFFFFFFFFFFFF,FFFFFFFFFFFFFFFFF
@FS10000125:23:BPA73012-1407:1:1101:15280:1550 1:N:0:2
GGGAGGCAACTTCGTCGAGTACGCTCAACAAAAAAGATCGGAAGA
+
F,,F,:FFFFFFFFFFFFFFFFFFFFFFFFFF:FFFFFFFFFFFF
@FS10000125:23:BPA73012-1407:1:1101:15370:1550 1:N:0:2
GGGGGAAAACTTCGTCGAGTACGCTCAAGGTCTTAGATCGGAAGA
+
FFFFFFFFFF::FFFFFFFFFFFFFFFFFFFFFFFFFFFFFFFFF
@FS10000125:23:BPA73012-1407:1:1101:15380:1550 1:N:0:2
GGGGTCAAAATTCGTCGAGTACGCTCAAATAATAAGATCGGAAGA
+
FFFFFFFFFF:FFFFFFFFFFFFFFFFFFFFFFFFFFFFFFFFFF
@FS10000125:23:BPA73012-1407:1:1101:15410:1550 1:N:0:2
GGGTTGCAACTTCGTCGAGTACGCTCAAGAACAGAGATCGGAAGA
+
FFFF,:FFFFF:FFFFFFFFFFFFFFFFF:FFFFFFFFFFFFFFF
@FS10000125:23:BPA73012-1407:1:1101:15710:1550 1:N:0:2
GATGTAACTTCGTCGAGTACGCTCAAGGTAAAAGATCGGAAGAGC
+
,,F:FFFFFFFF:FFFF:FFFF,FFFFFFFFFFFFF,FFF:FFF,
@FS10000125:23:BPA73012-1407:1:1101:15810:1550 1:N:0:2
GGGCTACAACTTCGTCGAGTACGCTCAATTTTGAAGATCGGAAGA
+
FFFFFFFFFF::FFFFFFFFFFFFFFF:FFFFFFFFFFFFFFFFF
@FS10000125:23:BPA73012-1407:1:1101:15880:1550 1:N:0:2
GGGATCAAACTTCGTCGAGTACGCTCAAGGAAAAAGATCGGAAGA
+
FFFFFFFFFF,:FFFFFFFFFFFFFFFFFFFFFFFFFFFFFFFFF
@FS10000125:23:BPA73012-1407:1:1101:15970:1550 1:N:0:2
GGGGGCCAACTTCGTCGAGTACGCTCAATTGATGAGATCGGAAGA
+
FFFFFFFFFF::FFFFFFFFFFFFFFF:FFFFFFFFFFFFFFFFF
@FS10000125:23:BPA73012-1407:1:1101:16440:1550 1:N:0:2
GGGAGTCAACTTCGTCGAGTACGCTCAATATACAAGATCGGAAGA
+
FFFFF:FFFF:,FFFFFFFFF::FFF:FFFFFF:::F,F:FFFFF
@FS10000125:23:BPA73012-1407:1:1101:1080:1560 1:N:0:2
GGGTTGTAACTTCGTCGAGTACGCTCAAAGATGAAGATCGGAAGA
+
FFFFFFFFFFFFFFFFFFFFFFFFFFFFFFFFFFFFFFFFF:FFF
@FS10000125:23:BPA73012-1407:1:1101:1370:1560 1:N:0:2
GGGATGCAACTTCGTCGAGTACGCTCAAATCCTTAGATCGGAAGA
+
FFFFFFFFFF::FFFFFFFFFFFFFFF:FFFFFFFFFFFFFFF:F
@FS10000125:23:BPA73012-1407:1:1101:1460:1560 1:N:0:2
GGGGGTAAACTTCGTCAAGTACGCTCAAAATAGAAGATCGGAAGA
+
FFFFFFFFFF:,FFFFFFFFFFFFFFFFFFFFFFFFFFFFFFFFF
@FS10000125:23:BPA73012-1407:1:1101:1530:1560 1:N:0:2
GGGCCCTAACTTCGTCGAGTACGCTCAAACAGAAAGATCGGAAGA
+
FF:FFFFFFF::FFFFFFFFFFFFFFFFFFFFFFFFFFFFF,FFF
@FS10000125:23:BPA73012-1407:1:1101:2060:1560 1:N:0:2
GGGCTAAACTTCGTCGAGTACGCTCAAGTATACAGATCGGAAGAG
+
FFFFFFFFFF:FF:FFFF:FFFFFFFFFFFFFFFFF,FFF:FFFF
@FS10000125:23:BPA73012-1407:1:1101:2260:1560 1:N:0:2
GGGCATCAACTTCGTCGAGTACGCTCAAAGATAAAGATCGGAAGA
+
FFFFFFFFFFF:FFFFFFFFFFFFFFF:FFFFFFFFFFFFFFFFF
@FS10000125:23:BPA73012-1407:1:1101:2300:1560 1:N:0:2
GGGTATAAACTTCGTCGAGTACGCTCAAGAGTATAGATCGGAAGA
+
FFFFFFFFFF:,FFFFFFFFFFFFFFFFFFFFFFFFFFFFFFFFF
@FS10000125:23:BPA73012-1407:1:1101:2400:1560 1:N:0:2
GGCCGCCAACTTCGTCGAGTACGCTCAATTAGTCAGATCGGTAGA
+
F,,F,FFFFFFFFF:FFFFFFF:FFFFFFF,FF,FFFFFFF,FFF
@FS10000125:23:BPA73012-1407:1:1101:2540:1560 1:N:0:2
GGGGCATAACTACGTCGAGTACGCTCTATGGGGAAGATCGGAAGA
+
FFFFFFFFFFF:FFFFFFFFFFFFFFF,FFFFFFFFFFFFFFFFF
@FS10000125:23:BPA73012-1407:1:1101:2860:1560 1:N:0:2
GGGGACAAACTTCGTCGAGTACGCTCAACCGGAAAGATCGGAAGA
+
FFFFFFFFFF:::FFFFFFFFFFFFFFFFFFFFFFFFFFFFFFFF
@FS10000125:23:BPA73012-1407:1:1101:4120:1560 1:N:0:2
GGGATGCAACTTCGTCGAGTACGCTCAAGGACCTAGATCGGAAGA
+
FFFFFFFFFF:,FFFFFFFFFFFFFFFFFFFFFFFFFFFFFFFFF
@FS10000125:23:BPA73012-1407:1:1101:4290:1560 1:N:0:2
GGGCGTCAACTTCGTCGAGTACGCTCAAAGATAAAGATCGGAAGA
+
FFFFFFFFFF,,FFFFFFFFFFFFFFF:FFFFFFFFFFFFFFFFF
@FS10000125:23:BPA73012-1407:1:1101:4660:1560 1:N:0:2
GGGGGTGAACTTCGTCGAGTACGCTCAACCCAGAAGATCGGAAGA
+
[truncated: 27,940,115 more chars]
