# Supplementary material for: Non-templated addition and template switching by Moloney murine leukemia virus (MMLV)-based reverse transcriptases co-occur and compete with each other
Source: J Biol Chem. 2019 Oct 22;294(48):18220–31. doi: 10.1074/jbc.RA119.010676 (PMC6885630; doi:10.1074/jbc.RA119.010676)
Supplement: Supporting Information [file supp_RA119.010676_155253_1_supp_413280_pzhsrd.zip › Template switching bias/TS-OH4rNV5FAM-C.fastq]

@FS10000125:23:BPA73012-1407:1:1101:1330:1000 1:N:0:3
GGGACAGAACTTCGTCGAGTACGCTCAAAATTTTAGATCGGAAGA
+
F,:FFFFFFFF:FFFFFFFFFFFFFFF:FFFFFFFFFFFFF,FF:
@FS10000125:23:BPA73012-1407:1:1101:1390:1000 1:N:0:3
GGGCGTCAACTTCGTCGAGTACGCTCAAAGAGTAAGATCGGAAGA
+
F:,FFFFFFF::FFFFFFFFFFFFFFF:FFFFFFFFFFFFF,:F:
@FS10000125:23:BPA73012-1407:1:1101:1630:1000 1:N:0:3
GGGGGACAACTTCGTCGAGTACGCTCAAGGTGGTAGATCGGAAGA
+
F,,FFFFFF:::::FFFF:FF::FFFF::FF::FF::FF:,,,::
@FS10000125:23:BPA73012-1407:1:1101:1750:1000 1:N:0:3
GATTGTTAACTTCGTCGAGTACGCTCAAAAATACAGATCGGAAGA
+
:,F,:FFFFFFFFFFFFFFFFFFFFFFFFFFFFFFFFFFFF:FFF
@FS10000125:23:BPA73012-1407:1:1101:1890:1000 1:N:0:3
GGGGTTAAACTTCGTCGAGTACGCTCAATAGTAAAGATCGGAAGA
+
FF:FFFFFFF:,FFFFFFFFFFFFFFF:FFFFFFFFFFFFFFFFF
@FS10000125:23:BPA73012-1407:1:1101:3120:1000 1:N:0:3
GGGGCGCAACTTCGTCGAGTACGCTCAAAATAGAGATCGGAAGAG
+
F:,FFFFFFF::FFFFFFFFFFFFFFF,FFFFFFFF,:FF,FFFF
@FS10000125:23:BPA73012-1407:1:1101:3260:1000 1:N:0:3
GGGAACTTCGTCGAGTACGCTCAAAAAGATAGATCGGAAGAGCAC
+
F:,,FFFFFF,FF,F:F,FFFF:FFFFFFFFFFFFFFFFF,F,F,
@FS10000125:23:BPA73012-1407:1:1101:4220:1000 1:N:0:3
GGGTAGAAAATTCGTCGAGTACGCTCAAGCCGTGAGATCGGAAGA
+
FFFFFFFFFFFFFFFFFFFFFFFFFFFFFFFFFFFFFFFFFFFFF
@FS10000125:23:BPA73012-1407:1:1101:4600:1000 1:N:0:3
GGGGTTAACTTCGTCGAGTACGCTCAAAATGAAAGATCGGAAGAG
+
F,,FFFFFFF,FF:FFFF:FFFFFFFF:FFFFFFFF,:FF,FFFF
@FS10000125:23:BPA73012-1407:1:1101:4820:1000 1:N:0:3
GGGTCTTAACTTCGTCGAGTACGCTCAAGTTACTAGATCGGAAGA
+
FF:,FFFFFFFFFFFFFFFFFFFFFFFF,,,F,,FFFFFFFFFFF
@FS10000125:23:BPA73012-1407:1:1101:5060:1000 1:N:0:3
GGGGATGGAACTTCGTCGAGTACGCTCAAACTGAAAGATCGGAAG
+
FF:FFFFFFF:,,FF,FFFFFFFFF,FFFFFFFFFFFFFFFFFFF
@FS10000125:23:BPA73012-1407:1:1101:6240:1000 1:N:0:3
GGGAATGAACTTCGTCGAGTACGCTCAAGATTCCAGATCGGAAGA
+
F,,FFFFFFF::FFFFFFFFFFFFFFFFFFFFFFFFFFFFFFFFF
@FS10000125:23:BPA73012-1407:1:1101:7720:1000 1:N:0:3
GGGGGAAAATTTCGTCGAGTACGCTCAAACAGCAAGATCGGAAGA
+
F::FFFFFFFFFFFFFFFFFFFFFFFFFFFFFFFFFFFFFFFFFF
@FS10000125:23:BPA73012-1407:1:1101:7810:1000 1:N:0:3
GGGGAAAAACCTTCGTCGAGTACGCTCAAGACAATAGATCGGAAG
+
F:,FFFFFFFF:FFF:FFFFFFFFF:FFFFFFFFFFFFFFFFFFF
@FS10000125:23:BPA73012-1407:1:1101:7820:1000 1:N:0:3
GGGGGTAAACTTCGTCGAGTACGCTCAAACAAAAAGATCGGAAGA
+
FFFFFFFFFF:,FFFFFFFFFFFFFFFFFFFFFFFFFFFFFFFFF
@FS10000125:23:BPA73012-1407:1:1101:8020:1000 1:N:0:3
GGGACATAACTTCGTCGAGTACGCTCAACGTAGAAGATCGGAAGA
+
FFFFFFFFFFFFFFFFFFFFFFFFFFFFFFFFFFFFF,FFFFFFF
@FS10000125:23:BPA73012-1407:1:1101:8060:1000 1:N:0:3
GGGTCTGAACTTCGTCGAGTACGCTCAAGCAAAAAGATCGGAAGA
+
FF:FFFFFFF,:FFFFFFFFFFFFFFFFFFFFFFFFFFFFFFFFF
@FS10000125:23:BPA73012-1407:1:1101:9020:1000 1:N:0:3
GGGCAATAACTTCGTCGAGTACGCTCAATGCCGCAGATCGGAAGA
+
F::,FFFFFF:,FFFFFFFFFFFFFFF:FFFFFFFFFFFFFFFFF
@FS10000125:23:BPA73012-1407:1:1101:9230:1000 1:N:0:3
GGGCTAAAACTTCGTCGAGTACGCTCAACAGAGTAGATCGGAAGA
+
F,,:FFFFFF::FFFFFFFFFFFFFFFFFFFFFFFFFFFFFFFFF
@FS10000125:23:BPA73012-1407:1:1101:9530:1000 1:N:0:3
GGGGACGAACTTCGTCGAGTACGCTCAAAAGTATAGATCGGAAGA
+
F::FFFFFFF::FFFFFFFFFFFFFFF:FFFFFFFFFFFFFFFFF
@FS10000125:23:BPA73012-1407:1:1101:10060:1000 1:N:0:3
GGGGATAAACTTCGTCGAGTACGCTCAAAGTTGTAGATCGGAAGA
+
:,,FFFFFFF,:FFFFFFFFFFFFFFF:FFFFFFFFF,FFFFFFF
@FS10000125:23:BPA73012-1407:1:1101:10330:1000 1:N:0:3
GGGGTTCAACTTCGTCGAGTACGCTCAATCAACCAGATCGGAAGA
+
F,,FFFFFFF:,FFFFFFFFFFFFFFF,FFFFFFFFF:FFFFFFF
@FS10000125:23:BPA73012-1407:1:1101:10650:1000 1:N:0:3
GGGCATCAACTTCGTCGAGTACGCTCAAAACACTAGATCGGAAGA
+
F,::FFFFFF:,FFFFFFFFFFFFFFFFFFFFFFFFFFFFFFFFF
@FS10000125:23:BPA73012-1407:1:1101:10850:1000 1:N:0:3
GGGCAAAAACTTCGTCGAGTACGCTCAAACATAAAGATCGGAAGA
+
F:,:FF,FFF::FFFFFFFFFFFFFFF:F:,,FFFFFFFFFFFFF
@FS10000125:23:BPA73012-1407:1:1101:11160:1000 1:N:0:3
GTTTATCAACTTCGTCGAGTACGCTCAAATACAGAGATCGGAAGA
+
,,F:,,,:F:FF:FFFF,FFF:,:FFFFFF,,,,:FFFFF,,F,,
@FS10000125:23:BPA73012-1407:1:1101:11220:1000 1:N:0:3
GGGCGATAACTTCGTCGAGTACGCTCAACACTCAAGATCGGAAGA
+
FFF:FFFFFF::FFFFFFFFFFFFFFFFFFFFFFFFFFFFFFFFF
@FS10000125:23:BPA73012-1407:1:1101:11300:1000 1:N:0:3
GGGATTCAACTTCGTCGAGTACGCTCAACTCATAAGATCGGAAGA
+
FFFFFFFFFF,,:FFFFFFFFFFFFFFFFFFFFFFFFFFFFFFFF
@FS10000125:23:BPA73012-1407:1:1101:11860:1000 1:N:0:3
GGGGATTAACTTCGTCGAGTACGCTCAACATCGCAGATCGGAAGA
+
FFFFFFFFFF,,FFFFFFFFFFFFFFFFFFFFFFFFFFFFFFFFF
@FS10000125:23:BPA73012-1407:1:1101:12780:1000 1:N:0:3
GGGAAGCAACTTCGTCGAGTACGCTCAAAACCAAAGATCGGAAGA
+
FFF:,:FFFF::FFFFFFFFFFFFFFFF:FF:FFFFF,FFFFFFF
@FS10000125:23:BPA73012-1407:1:1101:15280:1000 1:N:0:3
GATCTACAACTTCGTCGAGTACGCTCAAGACGCAAGATCGGAAGT
+
:,:,FFFFFF,,F:FFF:,FFF,FFFF,:FF:FFF::FFF,,,,,
@FS10000125:23:BPA73012-1407:1:1101:15520:1000 1:N:0:3
GATGTGTATCTTCGTGAGTACGCTCAAAATCGTAGATCGGAAGAC
+
,,F:::FFFFFFFFFFFF,FFFFFFFFFFFFFFFFF,,FF,FF,,
@FS10000125:23:BPA73012-1407:1:1101:15580:1000 1:N:0:3
GGGGTAGAACTTCGTCGAGTACGCTCAAGATTCGAGATCGGAAGA
+
F:,FFFFFFF,,FFFFFFFFFFFFFFFFFFFFFFFFFFFFFFFFF
@FS10000125:23:BPA73012-1407:1:1101:16050:1000 1:N:0:3
GATTTGCAACTTCGTCGAGTACGCTCAAAAAGATAGATCGGAAGA
+
,,F,F,FFFFFFFFFFF:FFFF:FFFF::FFFFFF:FFFF,,F:,
@FS10000125:23:BPA73012-1407:1:1101:1040:1010 1:N:0:3
GGGCGTTAACTTCGTCGAGTACGCTCAAGTCCTTAGATCGGAAGA
+
FFFFFFFFFFF:FFFFFFFFFFFFFFFFFFFFFFFFFFFFF:FFF
@FS10000125:23:BPA73012-1407:1:1101:1060:1010 1:N:0:3
GGGTCGCAACTTCGTCGAGTACGCTCAAAACTGGAGATCGGAAGA
+
FFFFFFFFFFF:FFFFFFFFFFFFFFFFFFFFFFFFFFFFFFFFF
@FS10000125:23:BPA73012-1407:1:1101:2100:1010 1:N:0:3
GGGCGGTAACTTCGTCGAGTACGCTCAAATACAGAGATCGGAAGA
+
FFF:FFFFFFF,FFFFFFFFFFFFFFFFFFFFFFFFFFFFFFFFF
@FS10000125:23:BPA73012-1407:1:1101:3240:1010 1:N:0:3
GGGTGGAACCTTCGTCGAGTACGCTCAAGTACAGAGATCGGAAGA
+
FF:,FFFFFF,,:FFFFFFFFFFFFFFFFFFFFFFFFFFFFFFFF
@FS10000125:23:BPA73012-1407:1:1101:3290:1010 1:N:0:3
GGGGAGTAACTTCGTCGAGTACGCTCAAAAAAAGAGATCGGAAGA
+
FF:FFFFFFF:,FFFFFFFFFFFFFFF,FFFFFFFFFFFFFFFFF
@FS10000125:23:BPA73012-1407:1:1101:3310:1010 1:N:0:3
GGGCAGGAACTTCGTCGAGTACGCTCAACCAAACAGATCGGAAGA
+
F:,FFFFFFF::FFFFFFFFFFFFFFFFFFFFFFFFFFFFF,FFF
@FS10000125:23:BPA73012-1407:1:1101:3400:1010 1:N:0:3
GGGCGTAAACTTCGTCGAGTACGCTCAAAAGTAAAGATCGGAAGA
+
FFFFFFFFFF,,FFFFFFFFFFFFFFF,FFFFFFFFFFFFFFFFF
@FS10000125:23:BPA73012-1407:1:1101:3630:1010 1:N:0:3
GGGGCTTAACTTCGTCGAGTACGCTCAATCCAACAGATCGGAAGA
+
F,,FFFFFFF:,FFFFFFFFFFFFFFF:FFFFFFFFFFFFFFFFF
@FS10000125:23:BPA73012-1407:1:1101:4020:1010 1:N:0:3
GGGGGGCAACTTCGTCGAGTACGCTCAATCTAGTAGATCGGAAGA
+
FFFFFFFFFFF::FFFFFFFFFFFFFF:FFFFFFFFFFFFFFFFF
@FS10000125:23:BPA73012-1407:1:1101:4090:1010 1:N:0:3
GGGATCAAACTTCGTCGAGTACGCTCAAGTTTTGAGATCGGAAGA
+
FF::FFFFFF:,FFFFFFFFFFFFFFFFFFFFFFFFFFFFFFFFF
@FS10000125:23:BPA73012-1407:1:1101:4290:1010 1:N:0:3
GGGAACGAACTTCGTCGAGTACGCTCAACTGTTGAGATCGGAAGA
+
FFF:FFFFFF:FFFFFFFFFFFFFFFFFFFFFFFFFFFFFFFFFF
@FS10000125:23:BPA73012-1407:1:1101:4530:1010 1:N:0:3
GGGGACGAATTTCGTCGAGTACGCTCAAGCTGGCAGATCGGAAGA
+
FFFFFFFFFF:FFFFFFFFFFFFFFFFFFFFFFFFFFFFFFFFFF
@FS10000125:23:BPA73012-1407:1:1101:4720:1010 1:N:0:3
GGGCCTAACTTCGTCGAGTACGCTCAAGTCGTCAGATCGGAAGAG
+
F:,,FFFFFF,FF:FFFF:FFFFFFFFFFFFFFFFF:FFF,FFFF
@FS10000125:23:BPA73012-1407:1:1101:5060:1010 1:N:0:3
GGGACTTAACTTCGTCGAGTACGCTCAACGATCCAGATCGGAAGA
+
FFFFFF,FF:FF:FFF:FFFF,FFFF:FF,FF:F:FF,FFFFFFF
@FS10000125:23:BPA73012-1407:1:1101:5530:1010 1:N:0:3
GGGGGGTAACTTCGTCGAGTACGCTCAAGTGTGGAGATCGGAAGA
+
FF,FFFFFFF:,FFFFFFFFFFFFFFFFFFFFFFFFFFFFFFFFF
@FS10000125:23:BPA73012-1407:1:1101:5980:1010 1:N:0:3
GGGCGGCAACTTCGTCGAGTACGCTCAAAATACTAGATCGGAAGA
+
FFFFFFFFFFF:FFFFFFFFFFFFFFFFFFFFFFFFFFFFFFFFF
@FS10000125:23:BPA73012-1407:1:1101:6290:1010 1:N:0:3
GGGGAATAACTTCGTCGAGTACGCTCAATAAAACAGATCGGAAGA
+
FFFFFFFFFF:,FFFFFFFFFFFFFFF:FFFFFFFFFFFFFFFFF
@FS10000125:23:BPA73012-1407:1:1101:6310:1010 1:N:0:3
CTTGTTAAACTTCGTCGAGTACGCTCAATTCGACAGATCGGATGA
+
,FF:F:FFFFFFFFFFFFFFFF,FFFFFFFFFFFF::FFF,F,,:
@FS10000125:23:BPA73012-1407:1:1101:7020:1010 1:N:0:3
GGGCTGGAACTTCGTCCAGTACGCTCAAGTTAAGAGATCGGAAGA
+
FFFFFFFFFF,,FFFFFFFFFFFFFFFFFFFFFFFFFFFFFFFFF
@FS10000125:23:BPA73012-1407:1:1101:7030:1010 1:N:0:3
GTTTATTAACTTCGTCGAGTACGCTCAATAAGGGAGATCGGAAGA
+
,,F,FFF:FFFFFFFFFFFFFF:FFFF:FFFFFFFFFFFFF:FFF
@FS10000125:23:BPA73012-1407:1:1101:7090:1010 1:N:0:3
GGGGGGTAACTTCGTCGAGTACGCTCAATCCTTAAGATCGGAAGA
+
FFFFFFFFFF:,FFFFFFFFFFFFFFF:FFFFFFFFFFFFFFFFF
@FS10000125:23:BPA73012-1407:1:1101:7540:1010 1:N:0:3
GGGCATAAACTTCGTCGAGTACGCTCAAGATATGAGATCGGAAGA
+
FFFFFFFFFF,:FFFFFFFFFFFFFFFFFFFFFFFFFFFFFFFFF
@FS10000125:23:BPA73012-1407:1:1101:7770:1010 1:N:0:3
GGGGCTTAACTTCGTCGAGTACGCTCAATATAATGAGATCGGAAG
+
FFFFFFFFFF:,FFFFFFFFFFFFFFF,FFFFFFFFFFFFFFFFF
@FS10000125:23:BPA73012-1407:1:1101:8180:1010 1:N:0:3
GGGCCAAAACTTCGTCGAGTACGCTCAATGTGAGAGATCGGAAGA
+
FFF:FFFFFF::FFFFFFFFFFFFFFF:FFFFFFFFF,FFFFFFF
@FS10000125:23:BPA73012-1407:1:1101:8370:1010 1:N:0:3
GGGTCGCAACTTCGTCGAGTACGCTCAATATATCAGATCGGAAGA
+
FFFFFFFFFF::FFFFFFFFFFFFFFF:FFFFFFFFFFFFFFFFF
@FS10000125:23:BPA73012-1407:1:1101:8420:1010 1:N:0:3
GGGGCGCAACTTCGTCGAGTACGCTCAATAGTATAGATCGGAAGA
+
FFFFF,,FFFFFFFFFFFFFFFFFFFF:F:,,FFFFFFFFFFFFF
@FS10000125:23:BPA73012-1407:1:1101:8470:1010 1:N:0:3
GGGGCTCAACTTCGTCGAGTACGCTCAAGCCATGTGATCGGAAGA
+
F:,FF:,FF:FF,,F::F:F:,,FF:,F:F,:F,,,F,::FFF:F
@FS10000125:23:BPA73012-1407:1:1101:8490:1010 1:N:0:3
GGGAACTAACTTCGTCGAGTACGCTCAAAATTTAAGATCGGAAGA
+
FFFF::,FF:FF,,F,,F,F:,,FF,,FF,FFFFF,F,::FFF:F
@FS10000125:23:BPA73012-1407:1:1101:9440:1010 1:N:0:3
GGGGGGCAACTTCGTCGAGTACGCTCAACTACTAAGATCGGAAGA
+
F,,FFFFFFF:FFFFFFFFFFFFFFFFFFFFFFFFFFFFFFFFFF
@FS10000125:23:BPA73012-1407:1:1101:9560:1010 1:N:0:3
GGGCCAAACTTCGTCGAGTACGCTCAATAAACTAGATCGGAAGAG
+
F,,,FFFFFF,FF:FFFF:FFFFFFF:,F:FFFFFF,FFF,FFFF
@FS10000125:23:BPA73012-1407:1:1101:9700:1010 1:N:0:3
GGGCTGGAACTTCGTCGAGTACGCTCAAGCTCCAAGATCGGAAGA
+
FFF:FFFFFF,,FFFFFFFFFFFFFFFFFFFFFFFFFFFFFFFFF
@FS10000125:23:BPA73012-1407:1:1101:10360:1010 1:N:0:3
GGGGTTTAACTTCGTCGAGTACGCTCAAGTTGGTAGATCGGAAGA
+
FF:FFFFFFF,,FFFFFFFFFFFFFFFFFFFFFFFFFFFFFF:FF
@FS10000125:23:BPA73012-1407:1:1101:10370:1010 1:N:0:3
GGGGTATAACTTCGTCGAGTACGCTCAAAGCGCGAGATCGGAAGA
+
FFFFFF:FFF,,FFFFFFFFFFFFFFF:FFFFFFFFFFFFFFFFF
@FS10000125:23:BPA73012-1407:1:1101:10840:1010 1:N:0:3
GGGGCCTAACTTCGTCGAGTACGCTCAAATGAATAGATCGGAAGA
+
F,,FFFFFFF:,FFFFFFFFFFFFFFF:FFFFFFFFFFFFFFFFF
@FS10000125:23:BPA73012-1407:1:1101:10850:1010 1:N:0:3
GGGAGGAAAACTTCGTCGAGTACGCTCAATATCAAAGATCGGAAG
+
F::,FFFFFFF,:FF,FFFFFFFFF,FFFFFFFFFFFFFFFFFFF
@FS10000125:23:BPA73012-1407:1:1101:10920:1010 1:N:0:3
GGGGGGGAACTTCGTCGAGTACGCTCAATGGTGCAGATCGGAAGA
+
FFFFFFFFFF,:FFFFFFFFFFFFFFF:FFFFFFFFFFFFFFFFF
@FS10000125:23:BPA73012-1407:1:1101:11870:1010 1:N:0:3
GGGGGTTAACTTCGTCGAGTACGCTCAAGTGGAGAGATCGGAAGA
+
:,,FFFFFFF,,FFFFFFFFFFFFFFFFFFFFFFFFFFFFFFFFF
@FS10000125:23:BPA73012-1407:1:1101:12050:1010 1:N:0:3
GGACATAAACTTCGTCGAGTACGCTCAAACTATAAGATCGGAAGA
+
:,,,FF:FFF:::FFFFFFFFFFFFFFFFFFFFFF:FFFF,FFFF
@FS10000125:23:BPA73012-1407:1:1101:12170:1010 1:N:0:3
GGGCTTAAACTTCGTCGAGTACGCTCAATGACTGAGATCGGAAGA
+
F:,FFFF,F:::,FF,FFFFF,FFFF:FF:FFF:FFF,F:FFF:F
@FS10000125:23:BPA73012-1407:1:1101:12570:1010 1:N:0:3
GGGGGTCAACTTCGTCGAGTACGCTCAATAAACCAGATCGGAAGA
+
F,,F:FFFFF,,FFFFFFFFFFFFFFF,FFFFFFFFFFFFFFFFF
@FS10000125:23:BPA73012-1407:1:1101:12780:1010 1:N:0:3
GGGGGGGAACTTCGTCGAGTACGCTCAACAATACAGATCGGAAGA
+
FFFFFFFFFF::FFFFFFFFFFFFFFF:FFFFFFFFFFFFFFFFF
@FS10000125:23:BPA73012-1407:1:1101:13400:1010 1:N:0:3
GGGCTATAACTTCGTCGAGTACGCTCAAATAAACAGATCGGAAGA
+
F:,,FFFFFF,,FFFFFFFFFFFFFFF,FFFFFFFFFFFFFFFFF
@FS10000125:23:BPA73012-1407:1:1101:13490:1010 1:N:0:3
GGGCGGCAACTTCGTCGAGTACGCTCAAGAATAAAGATCGGAAGA
+
FFFFFFFFFF,,FFFFFFFFFFFFFFFFFFFFFFFFFFFFFF:FF
@FS10000125:23:BPA73012-1407:1:1101:14060:1010 1:N:0:3
GGGCGGGAACTTCGTCGAGTACGCTCAACTATTGAGATCGGAAGA
+
FFFFFFFFFF:FFFFFFFFFFFFFFFFFFFFFFFFFFFFFFFFFF
@FS10000125:23:BPA73012-1407:1:1101:14790:1010 1:N:0:3
GGGGTAGAACTTCGTCGAGTACGCTCAACATCAAAGATCGGAAGA
+
F,,FFFFFFF,:FFFFFFFFFF,FFFFFFFFFFFF:FFFF,::F,
@FS10000125:23:BPA73012-1407:1:1101:15370:1010 1:N:0:3
GGGGACTTCGTCGAGTACGCTCAAGGGGGAAGATCGGAAGAGCAC
+
F::FFFFFFF,FF:F,F,FFFFFFFFFFFFFFFFFFFFFF:F,F,
@FS10000125:23:BPA73012-1407:1:1101:15380:1010 1:N:0:3
GGGGTTTAACTTCGTCGAGTACGCTCAAGGGGTAAGATCGGAAGA
+
FFFFFFFFFF,:FFFFFFFFFFFFFFFFFFFFFFFFFFFFFFFFF
@FS10000125:23:BPA73012-1407:1:1101:15720:1010 1:N:0:3
GGGGGCCAAGTTCGTCGAGTACGCTCAAATGATGAGATCGGAAGA
+
FFFFFFFFFF,:FFFFFFFFFFFFFFFFFFFFFFFFFFFFFFFFF
@FS10000125:23:BPA73012-1407:1:1101:16130:1010 1:N:0:3
GATGTTTAACTTCGTCGAGTACGCTCAAATACTTAGATCGGAAGA
+
,,F,FFFFFFFFFFFFFFFFFFFFFFFFFFFFFF:FFFFFF,FF:
@FS10000125:23:BPA73012-1407:1:1101:16190:1010 1:N:0:3
GGGTCACAACTTCGTCGAGTACGCTCAACAATCGAGATCGGAAGA
+
F:,F:FFFFFFF:FFFFFFFFFFFFFFFF:FFF:::F,F:FFFFF
@FS10000125:23:BPA73012-1407:1:1101:1130:1020 1:N:0:3
GGGGGTAAACTTCGTCGAGTACGCTCAATTTAGAAGATCGGAAGA
+
FFFFFFFFFFFFFFFFFFFFFFFFFFF:F:FF,FFFFFFFF,FFF
@FS10000125:23:BPA73012-1407:1:1101:1320:1020 1:N:0:3
GGGACTTCGTCGAGTACGCTCAAAGAATAAGATCGGAAGAGCACT
+
FF:FFFFFFFFFFFFFFF,:FFFFFF:,FFFFFFFFFFFFF,F,,
@FS10000125:23:BPA73012-1407:1:1101:1520:1020 1:N:0:3
GGGTGTTAACTTCGTCGAGTACGCTCAAATTATTAGATCGGAAGA
+
F:,FF:FFFFFF:FFFFFFFF:,FFFFFFFFFFF:FF,F:F,:F:
@FS10000125:23:BPA73012-1407:1:1101:1790:1020 1:N:0:3
GGGGCGCAACTTCGTCGAGTACGCTCAAACCAAAAGATCGGAAGA
+
F,,FFFFFFF:,FFFFFFFFFFFFFFF:FFFFFFFFFFFFFFFFF
@FS10000125:23:BPA73012-1407:1:1101:2620:1020 1:N:0:3
GGGCTGGAACTTCGTCGAGTACGCTCAACTTTAGAGATCGGAAGA
+
FFFFFFFFFF::FFFFFFFFFFFFFFF:FFFFFFFFFFFFFFFFF
@FS10000125:23:BPA73012-1407:1:1101:2760:1020 1:N:0:3
GGGCTAAAACTTCGTCGAGTACGCTCAAATGGTAAGATCGGAAGA
+
FF::FFFFFF:,FFFFFFFFFFFFFFF:FFFFFFFFFFFFFFFFF
@FS10000125:23:BPA73012-1407:1:1101:3010:1020 1:N:0:3
GGGGGCAAACTTCGTCGAGTACGCTCAATGAAATAGATCGGAAGA
+
F,,FFFFFFF,,FFFFFFFFFFFFFFF,FFFFFFFFFFFFF::FF
@FS10000125:23:BPA73012-1407:1:1101:3020:1020 1:N:0:3
GGGGTCAAACTTCGTCGAGTACGCTCAAGCAGGAAGATCGGAAGA
+
FFFFFFFFFF,,FFFFFFFFFFFFFFFFFFFFFFFFFFFFFFFFF
@FS10000125:23:BPA73012-1407:1:1101:3720:1020 1:N:0:3
GGGTGCAAACATTCGTCGAGTACGCTCAAACGCCTAGATCGGAAG
+
FFFFFFFFFFF,:FF:FFFFFFFFF,FFFFFFFFFFFFFFFFFFF
@FS10000125:23:BPA73012-1407:1:1101:3780:1020 1:N:0:3
GGGTATGAACTTCGTCGAGTACGCTCAAGGATTGAGATCGGAAGA
+
FFFFFFFFFF:,FFFFFFFFFFFFFFFFFFFFFFFFFFFFFFFFF
@FS10000125:23:BPA73012-1407:1:1101:3890:1020 1:N:0:3
GGGGAGCTACCTTCGTAGAGTACGCTCAAGGTCTCAGATCGGAAG
+
FFFFFFFFFF:,,FF,FFF:FFFFF,FFFFFFFFFFFFFFFFFFF
@FS10000125:23:BPA73012-1407:1:1101:5110:1020 1:N:0:3
GGGGGCCAACTTCGTCGAGTACGCTCAAAATCATAGATCGGAAGA
+
F,,FFFFFFF:,FFFFFFFFFFFFFFF:FFFFFFFFFFFFFFFFF
@FS10000125:23:BPA73012-1407:1:1101:5380:1020 1:N:0:3
GGGGCAAAACTTCGTCGAGTACGCTCAATTTTACAGATCGGAAGA
+
FFFFFFFFFF:,FFFFFFFFFFFFFFF,FFFFFFFFFFFFFFFFF
@FS10000125:23:BPA73012-1407:1:1101:5960:1020 1:N:0:3
GGTGGAAAACTTCGTCGAGTACGCTCAAAGGTTCAGATCGGAAGA
+
:,,F,FFFFFF,FFFFFFFFFFFFFFFFFFFFFFFFFFFFFFFFF
@FS10000125:23:BPA73012-1407:1:1101:6580:1020 1:N:0:3
GGGGAAAATTTCGTCGAGTACGCTCAAATATGCAGATCGGAAGAG
+
::,FFFFFFF::F:FFFF,FFFFFFFF,FFF:FFFF:FFF,F::F
@FS10000125:23:BPA73012-1407:1:1101:7150:1020 1:N:0:3
GGGAAGGACCTTCGTCGAGTACGCTCAAAATATGAGATCGGAAGA
+
F,,FFFFFFF,,FFFFFFFFFFFFFFF:FFFFFFFFFFFFFFFFF
@FS10000125:23:BPA73012-1407:1:1101:7610:1020 1:N:0:3
GGGGTCAAACTTCGTCGAGTACGCTCAAGAGAATAGATCGGAAGA
+
FFFFFFFFFF,,FFFFFFFFFFFFFFFFFFFFFFFFFFFFFFFFF
@FS10000125:23:BPA73012-1407:1:1101:7760:1020 1:N:0:3
GGGGTTAAACTTCGTCGAGTACGCTCAATTGCCAAGATCGGAAGA
+
F::FFFFFFF,,FFFFFFFFFFFFFFF:FFFFFFFFFFFFFFFFF
@FS10000125:23:BPA73012-1407:1:1101:7860:1020 1:N:0:3
GGGGCAAAACTTCGTCGAGTACGCTCAACAATAGAGATCGGAAGA
+
FFFFFFFFFF::FFFFFFFFFFFFFFFFFFFFFFFFFFFFFFFFF
@FS10000125:23:BPA73012-1407:1:1101:7950:1020 1:N:0:3
GGGGATTAAATTCGTCGAGTACGCTCAAGATGGGAGATCGGAAGA
+
FFFFFFFFFFFFFFFFFFFFFFFFFFFFFFFFFFFFFFFFFFFFF
@FS10000125:23:BPA73012-1407:1:1101:8170:1020 1:N:0:3
GGGCCTGAACTTCGTCGAGTACGCTCAAGTAAGGAGATCGGAAGA
+
FFF:FFFFFF::FFFFFFFFFFFFFFFFFFFFFFFFFFFFFFFFF
@FS10000125:23:BPA73012-1407:1:1101:8270:1020 1:N:0:3
GGGGCTTAACTTCGTCGAGTACGCTCAAAGATAGAGATCGGAAGA
+
:,,FFFFFFF::FFFFFFFFFFFFFFFFFFFFFFFFFFFFFFFFF
@FS10000125:23:BPA73012-1407:1:1101:8360:1020 1:N:0:3
GGGGTGCAATTTCGTCGAGTACGCTCAAATTAGAAGATCGGAAGA
+
FFFFFFFFFF:FFFFFFFFFFFFFFFF:FFFFFFFFFFFFFFFFF
@FS10000125:23:BPA73012-1407:1:1101:8560:1020 1:N:0:3
GGGGGTAAACTTCGTCGAGTACGCTCAAGGAAAAAGATCGGAAGA
+
FFFFFFFFFF::FFFFFFFFFFFFFFFFFF,F:FFFFFFFFFFFF
@FS10000125:23:BPA73012-1407:1:1101:8720:1020 1:N:0:3
GGGGGGTAACTTCGTCGAGTACGCTCAATACCGCAGATCGGAAGA
+
FFFF,FFFFF,,FFFFFFFFFF:FFFF,FFFF:FF:FFFF:FFFF
@FS10000125:23:BPA73012-1407:1:1101:10030:1020 1:N:0:3
GGGGAGAAACTTCGTCGAGTACGCTCAAGCCGATAGATCGGAAGA
+
FF:FFFFFFF,,FFFFFFFFFFFFFFFFFFFFFFFFFFFFFFFFF
@FS10000125:23:BPA73012-1407:1:1101:10130:1020 1:N:0:3
GGGGTTTAACTTCGTCGAGTACGCTCAAGAATTAAGATCGGAAGA
+
F::F,,,FFF::FFFFFFFFFFFFFFFF,F:F:,FFFFFFFFFFF
@FS10000125:23:BPA73012-1407:1:1101:10680:1020 1:N:0:3
GGGGCCTAACTTCGTCGAGTACGCTCAACGAGTAAGATCGGAAGA
+
FFFF,FFFF:FF:F:,FFFFF::FFF:FF::FFFFFF:FFFFF:F
@FS10000125:23:BPA73012-1407:1:1101:11060:1020 1:N:0:3
GGGGCTAACTTCGTCGAGTACGCTCAACAACCTAGATCGGAAGAG
+
FFFFFFFFFF:FF:FFFF:FFFFFFFF,FFFFFFFF,FFF:FFFF
@FS10000125:23:BPA73012-1407:1:1101:11140:1020 1:N:0:3
GGGGTCCAACTTCGTCGAGTACGCTCAATTTGCAAGATCGGAAGA
+
FFFFFFFFFF:,FFFFFFFFFFFFFFF:FFFFFFFFFFFFFFFFF
@FS10000125:23:BPA73012-1407:1:1101:11740:1020 1:N:0:3
GGGGTTCAACTTCGTCGAGTACGCTCAAGACGTAAGATCGGAAGA
+
FFFFFFFFFF,,FFFFFFFFFFFFFFFFFFFFFFFFFFFFFF:FF
@FS10000125:23:BPA73012-1407:1:1101:12250:1020 1:N:0:3
GGGGGCAAACTTCGTCGAGTACGCTCAAACTCGAAGATCGGAAGA
+
:,,F:FFFFFF:FFFFFFFFFFFFFFFFFFFFFFFFFFFFFFFFF
@FS10000125:23:BPA73012-1407:1:1101:12260:1020 1:N:0:3
GGGGTTGAACTTCGTCGAGTACGCTCAAAACAATAGATCGGAAGA
+
FFFFF,,FFF:FFFFFFFFFFFFFFFF::FFF:FFFFFFFFFFFF
@FS10000125:23:BPA73012-1407:1:1101:12760:1020 1:N:0:3
GGGAGAAAACTTCGTCGAGTACGCTCAAACTGCTAGATCGGAAGA
+
:,,,FFFFFF::FFFFFFFFFFFFFFF:FFFFFFFFFFFFFFFFF
@FS10000125:23:BPA73012-1407:1:1101:13230:1020 1:N:0:3
GATGATGAACTTCGTCGAGTACGCTCAACAGGTTAGATCGGAAGA
+
,,:FFFFFFFFFFFFFFFFFFFFFFFFFFFFFFFFFFFFFF:FFF
@FS10000125:23:BPA73012-1407:1:1101:13520:1020 1:N:0:3
GGGGTTGGAACTTCGTCGAGTACGCTCAAAAACATAGATCGGAAG
+
FFFFFFFFFFF:FFF:FFF,FFFFF,FFFFFFFFFFFFFFFFFFF
@FS10000125:23:BPA73012-1407:1:1101:13620:1020 1:N:0:3
GGGAGGTAACTTCGTCGAGTACGCTCAACTGGGAAGATCGGAAGA
+
FFFFFFFFFF,:FFFFFFFFFFFFFFF:FFFFFFFFFFFFFFFFF
@FS10000125:23:BPA73012-1407:1:1101:14030:1020 1:N:0:3
GGGGACTAACTTCGTCGAGTACGCTCAAACAGCGAGATCGGAAGA
+
FF:FFFFFFF,,FFFFFFFFFFFFFFFFFFFFFFFFFFFFFFFFF
@FS10000125:23:BPA73012-1407:1:1101:14160:1020 1:N:0:3
GGGGGTCAATTTCGTCGACCACGCTCAATCCCTTAGATCGGAAGA
+
FF:F,FFFFFFFFFFFFF,:FFFFFFFFFFFFFFFFF,FFFFFFF
@FS10000125:23:BPA73012-1407:1:1101:14170:1020 1:N:0:3
GGGCTGAAACTTCGTCGAGTACGCTCAATTAAAAAGATCGGAAGA
+
F:::FFFFFF::FFFFFFFFFFFFFFF:FFFFFFFFFFFFFFFFF
@FS10000125:23:BPA73012-1407:1:1101:14290:1020 1:N:0:3
GGGCGCTAACTTCGTCGAGTACGCTCAAGGCTGGAGATCGGAAGA
+
FFFFFFFFFF,,FFFFFFFFFFFFFFFFFFFFFFFFFFFFFFFFF
@FS10000125:23:BPA73012-1407:1:1101:14350:1020 1:N:0:3
GGGGATAACTTCGTCGAGTACGCTCAATGTGACAGATCGGAAGAG
+
F::FFFFFF:,FF:FFFF:FFFFFFF::FFFFFFFF:FFF:FFFF
@FS10000125:23:BPA73012-1407:1:1101:14450:1020 1:N:0:3
GGGCTCCAACTTCGTCGAGTACGCTCAAGCTGATAGATCGGAAGA
+
FFFFF,F,F:::,::,:F,F:,,F::,F:FFFFFF:F:::FFFFF
@FS10000125:23:BPA73012-1407:1:1101:14680:1020 1:N:0:3
GGGTCAGAACTTCGTCGAGTACGCTCAAACCGGTAGATCGGAAGA
+
F:,FFFFFFF::FFFFFFFFFFFFFFF:FFFFFFFFFFFF:::FF
@FS10000125:23:BPA73012-1407:1:1101:14780:1020 1:N:0:3
GGGTATAAACTTCGTCGAAGTACGCTCAACCCTAGAGATCGGAAG
+
FF:FFFFFFF,,FFFFFFF:FFFFF,FFFFFFFFF:FFFF:FFFF
@FS10000125:23:BPA73012-1407:1:1101:1200:1030 1:N:0:3
GGGGGATAACTTCGTCGAGTACGCTCAATTAGGAAGATCGGAAGA
+
FFFFFFFFFF::FFFFFFFFFFFFFFF:FFFFFFFFFFFFFFFFF
@FS10000125:23:BPA73012-1407:1:1101:1310:1030 1:N:0:3
GGGAGGAAACTTCGTCGAGTACGCTCAAAAAGATAGATCGGAAGA
+
FFFFFFFFFF::FFFFFFFFFFFFFFF:FFFFFFFFFFFFFFFFF
@FS10000125:23:BPA73012-1407:1:1101:1470:1030 1:N:0:3
GGGACTTCGTCGAGTACGCTCAAAGAATAAGATCGGAAGAGCACT
+
F,,FFFFFFFFFFFFFFF:FF:FFFFF,FFFFFFFFFFFFF,F,:
@FS10000125:23:BPA73012-1407:1:1101:1640:1030 1:N:0:3
GGGAGCTAAATTCGTCGAGTACGCTCAAGCCCCAAGATCGGAAGA
+
FFFFFFFFFFFFFFFFFFFFFFFFFFFFFFFFFFFFFFFFFFFFF
@FS10000125:23:BPA73012-1407:1:1101:1760:1030 1:N:0:3
GGGTGACAACTTCGTCGAGTACGCTCAAAAGAATAGATCGGAAGA
+
FFFFFFFFFF:,FFFFFFFFFFFFFFF:FFFFFFFFFFFFFFFFF
@FS10000125:23:BPA73012-1407:1:1101:1780:1030 1:N:0:3
GGGGCACAACTTCGTCGAGTACGCTCAAACCAAAAGATCGGAACA
+
FFFFF,FFFF,FFFFFFFFFFFFFFFF,FFFFFFF,F,FFFFF,F
@FS10000125:23:BPA73012-1407:1:1101:2090:1030 1:N:0:3
GGGGGTTAACTTCGTCGAGTACGCTCAATAAGTGAGATCGGAAGA
+
FF:FFFFFFF:,FFFFFFFFFFFFFFF,FFFFFFFFFFFFFFFFF
@FS10000125:23:BPA73012-1407:1:1101:2140:1030 1:N:0:3
GGGGGAAAACTTCGTCGAGTACGCTCAACTGAAGAGATCGGAAGA
+
FFFFFFFFFFF:FFFFFFFFFFFFFFFFFFFFFFFFFFFFFFFFF
@FS10000125:23:BPA73012-1407:1:1101:2650:1030 1:N:0:3
GGGTATCAACTTCGTCGAGTACGCTCAAGAATCGAGATCGGAAGA
+
F:,:FFFFFF:,FFFFFFFFFFFFFFFFFFFFFFFFFFFFFFFFF
@FS10000125:23:BPA73012-1407:1:1101:2810:1030 1:N:0:3
GATCACAAACTTCGTCGAGTACGCTCAACCACTTAGATCGGAAGA
+
,,,,F,FFFFFFFFFFFFFFFFFFFFFF,,FF:FFFFFFFF,:F:
@FS10000125:23:BPA73012-1407:1:1101:3090:1030 1:N:0:3
GGGCAAAAACTTCGTCGAGTACGCTCAAATACCTAGATCGGAAGA
+
FF::FFFFFF:,FFFFFFFFFFFFFFF,FFFFFFFFFFFFFFFFF
@FS10000125:23:BPA73012-1407:1:1101:3340:1030 1:N:0:3
GGGGTGCAACTTCGTCGAGTACGCTCAAGAGTGAAGATCGGAAGA
+
FFFFF:FFFF,,FFFFF:FFFF,FFFF,FFFFFFFFF,FF,F:FF
@FS10000125:23:BPA73012-1407:1:1101:3370:1030 1:N:0:3
GGGGCTCAACTTCGTCGAGTACGCTCAAGGTATCAGATCGGAAGA
+
F,,FFFFFFF,,FFFFFFFFFFFFFFFFFFFFFFFFFFFFF::FF
@FS10000125:23:BPA73012-1407:1:1101:3680:1030 1:N:0:3
GGGCCCACAACTTCGTCGAGTACGCTCAAAGCGTGAGATCGGAAG
+
FF,:FFFFFFF,:FF:FFFFFFFFF,FFFFFFFFFFFFFFFFFFF
@FS10000125:23:BPA73012-1407:1:1101:3890:1030 1:N:0:3
GGGCGTAAACTTCGTCGAGTACGCTCAAAGTATAAGATCGGAAGA
+
FFFF,FFFFFF:FFFFFFFFFFFFFFF::,FF,:FFFFFFFFFFF
@FS10000125:23:BPA73012-1407:1:1101:4110:1030 1:N:0:3
GATGTAGAACTTCGTCGAGTACGCTCAATTCAGCAGATCGGAAGA
+
,,FFFFFFFFFFFFFFFFFFFF,FFFFFFFFFFFFFFFFFF::FF
@FS10000125:23:BPA73012-1407:1:1101:4200:1030 1:N:0:3
GGGCGGCAACTTCGTCGAGTACGCTCAAGTCGTCAGATCGGAAGA
+
F:,,FFFFFF::FFFFFFFFFFFFFFFFFFFFFFFFFFFFFFFFF
@FS10000125:23:BPA73012-1407:1:1101:4360:1030 1:N:0:3
GGGGTTGAACTTCGTCGAGTACGCTCAATCTATGAGATCGGAAGA
+
FFFFFFFFFF::FFFFFFFFFFFFFFF:FFFFFFFFFFFFFFFFF
@FS10000125:23:BPA73012-1407:1:1101:4620:1030 1:N:0:3
GGGCAGCAACTTCGTCGAGTACGCTCAATAGTCTAGATCGGAAGA
+
FFFFFFFFFFF:FFFFFFFFFFFFFFFFFFFFFFFFF,FFFFFFF
@FS10000125:23:BPA73012-1407:1:1101:4820:1030 1:N:0:3
GGGGGCTAACTTCGTCGAGTACGCTCAATTATTAAGATCGGAAGA
+
FFF:FFFFFF:,FFFFFFFFFFFFFFF,FFFFFFFFFFFFFF,FF
@FS10000125:23:BPA73012-1407:1:1101:5040:1030 1:N:0:3
GATGCCAAACTTCGTCGAGTACGCTCAAGAGAATAGATCGGAAGA
+
:,FFFFFFFFFFFFFFFFFFFFFFFFFFFFFFFFFFFFFFF::FF
@FS10000125:23:BPA73012-1407:1:1101:5280:1030 1:N:0:3
GGGGTAAAACTTCGTCGAGTACGCTCAACTTGTGAGATCGGAAGA
+
FF,FFFFFFF,::FFFFFFFFFFFFFFFFFFFFFFFFFFFFFFFF
@FS10000125:23:BPA73012-1407:1:1101:5630:1030 1:N:0:3
GTTGTAGAACTTCGTCGAGTACGCTCAATTGCCTAGATCGGAAGA
+
,,FFFFFFFFFFFFFFFFFFFFFFFFFFFFFFFFFFFFFF::FFF
@FS10000125:23:BPA73012-1407:1:1101:5930:1030 1:N:0:3
GGGGGGGAACTTCGTCGAGTACGCTCAACTATAGAGATCGGAAGA
+
F:,FFFFFFFFFFFFFFFFFFFFFFFFFFFFFFFFFFFFFFFFFF
@FS10000125:23:BPA73012-1407:1:1101:6320:1030 1:N:0:3
GGGATTGAACTTCGTCGAGTACGCTCAATTTCCGAGATCGGAAGA
+
F::F:,,,F:FF,:F,,F,FF,,FF,,FFFF:,F,,F,:,FFF:F
@FS10000125:23:BPA73012-1407:1:1101:6420:1030 1:N:0:3
GGGGTAGAACTTCGTCGAGTACGCTCAATCATTGAGATCGGAAGA
+
FFFF:FFFFF,,FFFFFFFFFFFFFFF,FFFFFFFFFFFFFFFFF
@FS10000125:23:BPA73012-1407:1:1101:7690:1030 1:N:0:3
GGGGGCTAACTTCGTCGAGTACGCTCAAATTGTAAGATCGGAAGA
+
FF:FF:F,FFFF:FF:FFFFF:FFFFFFFFFFFFFFF,F:FFFFF
@FS10000125:23:BPA73012-1407:1:1101:7800:1030 1:N:0:3
GGGGCTGAACTTCTTGAGTACGCTCAACGCATGAGATCGGAAGAG
+
F,,FFFFFFF::F:FFFF,FFFFFFFF,:FFFFFFF,FFF,FFFF
@FS10000125:23:BPA73012-1407:1:1101:8410:1030 1:N:0:3
GGAGTGCAAACTTCGTCGAGTACGCTCAAATAATAAGATCGGAAG
+
:,,FFFFFFFFF:FF:FFFFFFFFF:FFFFFFFFFFFFFFFFFFF
@FS10000125:23:BPA73012-1407:1:1101:8450:1030 1:N:0:3
GGGGGGCAACTTCGTCGAGTACGCTCAAGGACTGAGATCGGAAGA
+
FF,FFFFFFF::FFFFFFFFFFFFFFFFFFFFFFFFFFFFFFFFF
@FS10000125:23:BPA73012-1407:1:1101:8680:1030 1:N:0:3
GGGGCGCAACTTCGTCGAGTACGCTCAAAGGACGAGATCGGAAGA
+
FFFFFFFFFF::FFFFFFFFFFFFFFFFFFFFFFFFFFFFFFFFF
@FS10000125:23:BPA73012-1407:1:1101:8850:1030 1:N:0:3
GGGGCAAAACTTCGTCGAGTACGCTCAATGGATGAGATCGGAAGA
+
FFFFFFFFFF,,FFFFFFFFFFFFFFF:FFFFFFFFFFFFFFFFF
@FS10000125:23:BPA73012-1407:1:1101:10060:1030 1:N:0:3
GGGGTGGAACTTCGTCGAGTACGCTCAATTCAAAAGATCGGAAGA
+
FFFFFFFFFF,,FFFFFFFFFFFFFFF,FFFFFFFFFFFFFFFFF
@FS10000125:23:BPA73012-1407:1:1101:10860:1030 1:N:0:3
GGGTCCAAACTTCGTCGAGAACGCTCAATCGTGGAGATCGGAAGA
+
FFFFFFFFFFF:FFFFFFFFFFFFFFFFFFFFFFFFF,FFFFFFF
@FS10000125:23:BPA73012-1407:1:1101:11300:1030 1:N:0:3
GGGAGTGAACTTCGTCGAGTACGCTCAAAAGCCGAGATCGGAAGA
+
FFF:FFFFFF,,FFFFFFFFFFFFFFFFFFFFFFFFFFFFFFFFF
@FS10000125:23:BPA73012-1407:1:1101:11700:1030 1:N:0:3
GGGCAGCAACTTCGTCGAGTACGCTCAATACGTAAGATCGGAAGA
+
FFFFFFFFFF:,FFFFFFFFFFFFFFF,FFFFFFFFFFFFFFFFF
@FS10000125:23:BPA73012-1407:1:1101:12540:1030 1:N:0:3
GGGGGTCAACTTCGTCGAGTACGCTCAACCTATAAGATCGGAAGA
+
FFFFFFFFFF::FFFFFFFFFFFFFFFFFFFFFFFFFFFFFFFFF
@FS10000125:23:BPA73012-1407:1:1101:12660:1030 1:N:0:3
GGGGGAAAACTTCGTAGTACGCTCAATTAGGAAGATCGGAAGAGC
+
FFFFFFFFFF,,FFFFF,FFFF,FF:F,FFFFFFF:,FFF:FFF,
@FS10000125:23:BPA73012-1407:1:1101:13390:1030 1:N:0:3
GGACTAGAACTTCGTCGAGTACGCTCAACATGCAAGATCGGAAGA
+
:,,,FFFFFF:FFFFFFFFFFFFFFFFFFFFFFFFFFFFFFFFFF
@FS10000125:23:BPA73012-1407:1:1101:13570:1030 1:N:0:3
GGGCGCTAACTTCGTCGAGTACGCTCAATTAGAAAGATCGGAAGA
+
F,,:FFFFFF:,FFFFFFFFFFFFFFF,FFFFFFFFFFFFFFFFF
@FS10000125:23:BPA73012-1407:1:1101:14730:1030 1:N:0:3
GGGCACAATCTTCGTCGAGTACGCTCAAGTGGAAAGATCGGAAGA
+
F:::FFFFFF:,FFFFFFFFFFFFFFFFFFFFFFFFF,FFFFFFF
@FS10000125:23:BPA73012-1407:1:1101:14770:1030 1:N:0:3
GGGAGCTAACTTCGTCGAGTACGCTCAAAGACGTAGATCGGAAGA
+
FFF:FFFFFF,,FFFFFFFFFFFFFFFFFFFFFFFFF,FFFFFFF
@FS10000125:23:BPA73012-1407:1:1101:15060:1030 1:N:0:3
GGGCCTCAACTTCGTCGAGTACGCTCAATGACGCAGATCGGAAGA
+
FFFFFFFFFF,,FFFFFF:FFFFFFFF:FFFFFFF:F,FFFF:,F
@FS10000125:23:BPA73012-1407:1:1101:15160:1030 1:N:0:3
GGGGGAAAACTTCGTCGAGTACGCTCAAACGGGCAGATCGGAAGA
+
FF,FFFFFFF,,FFFFFFFFFF:FFFF:FFFFFFFFFFFF::FF,
@FS10000125:23:BPA73012-1407:1:1101:15170:1030 1:N:0:3
GGGAGCAAACTTCGTCGAGTACGCTCAACTTGGGAGATCGGAAGA
+
FFFFFFFFFF,FFFFFFFFFFFFFFFFFFFFFFFFFFFFFFFFFF
@FS10000125:23:BPA73012-1407:1:1101:15700:1030 1:N:0:3
GGGGGGTAACTTCGTCGAGTACGCTCAATCACTCAGATCGGAAGA
+
F,,FFFFFFF::FFFFFFFFFFFFFFFFFFFFFFFFF:FFF:FFF
@FS10000125:23:BPA73012-1407:1:1101:16160:1030 1:N:0:3
GGGGGCCTTCGTCGAGTACGCTCAAATCCAAAGATCGGAAGAGCA
+
F,,F:FFFFFF:FFFFFF,,FFFFFFFFFFFFFFF,FFFFFFF,,
@FS10000125:23:BPA73012-1407:1:1101:16420:1030 1:N:0:3
GGGGTAAAACTTCGTCGAGTACGCTCAAAAAATTAGATCGGAAGA
+
FFFFFFFFFF::FFFFFFFFFFFFFFFFFFFFFFFFFFFFFFFFF
@FS10000125:23:BPA73012-1407:1:1101:1070:1040 1:N:0:3
GGGGAACAACTTCGTCGAGTACGCTCAAGGTCACAGATCGGAAGA
+
FF:FFFFFFFF:FFFFFFFFFFFFFFFFFFFFFFFFFFFFFF:FF
@FS10000125:23:BPA73012-1407:1:1101:1160:1040 1:N:0:3
GGGGGAAAACTTCGTCGAGTACGCTCAAAAATACAGATCGGAAGA
+
FFFFFFFFFF:,FFFFFFFFFFFFFFF:FFFFFFFFFFFFFFFFF
@FS10000125:23:BPA73012-1407:1:1101:1270:1040 1:N:0:3
GGCCATAACTTCGTCGAGTACGCTCAAAATAGTAGATCGGAAGAG
+
F,,,FFFFFFFFF:FFFF:FFFFFFFF:FFFFFFFF:FFF,,FF,
@FS10000125:23:BPA73012-1407:1:1101:1960:1040 1:N:0:3
GGGCGTCAACTTCGTCGAGTACGCTCAAAAAGTAAGATCGGAAGA
+
F:,FFFFFFF::FFFFFFFFFFFFFFF:FFFFFFFFFFFFFFFFF
@FS10000125:23:BPA73012-1407:1:1101:1980:1040 1:N:0:3
GGGCAGCATCTTCGTCGAGTACGCTCAATCGTCAAGATCGGAAGA
+
FFFFFFFFFFF:FFFFFFFFFFFFFFFFFFFFFFFFFFFFFFFFF
@FS10000125:23:BPA73012-1407:1:1101:2090:1040 1:N:0:3
GGGGTAAAACTTCGTCGAGTACGCTCAAGGGAGTAGATCGGAAGA
+
FFFFFFFFFF::FFFFFFFFFFFFFFFFFFFFFFFFFFFFFFFFF
@FS10000125:23:BPA73012-1407:1:1101:2190:1040 1:N:0:3
GGGGGGAAACTTCGTCGAGTACGCTCAAGGGTGTAGATCGGAAGA
+
F,,FFFFFFF::FFFFFFFFFFFFFFFFFFFFFFFFFFFFFFFFF
@FS10000125:23:BPA73012-1407:1:1101:2240:1040 1:N:0:3
GGGCACAAACTTCGTCGAGTACGCTCAATCAGATAGATCGGAAGA
+
FF:FFFFFFF:,FFFFFFFFFFFFFFF:FFFFFFFFFFFFFFFFF
@FS10000125:23:BPA73012-1407:1:1101:2500:1040 1:N:0:3
GGGGTAAAACTTCGTCGAGTACGCTCAAGTCTTAAGATCGGAAGA
+
FFFFFFFFFF:,FFFFFFFFFFFFFFFFFF,F:,FFFFFFFFFFF
@FS10000125:23:BPA73012-1407:1:1101:2740:1040 1:N:0:3
GGGACCTAACTTCGTCGAGTACGCTCAATGACTTAGATCGGAAGA
+
FFFFFFFFFF:,FFFFFFFFFFFFFFF,FFFFFFFFFFFFFFFFF
@FS10000125:23:BPA73012-1407:1:1101:4200:1040 1:N:0:3
GGGGTATAACTTCGTCGAGTACGCTCAAACTCCGAGATCGGAAGA
+
F,,FFFFFFF:,FFFFFFFFFFFFFFFFFFFFFFFFFFFFFFFFF
@FS10000125:23:BPA73012-1407:1:1101:4660:1040 1:N:0:3
GGCGTAAACTTCGTCGAGTACGCTCAAATGAGGAGATCGGAAGAG
+
F:,FFFFFFF,FFFFFFFFFFFFFFF,:FFFFFFFF,:FF:FFFF
@FS10000125:23:BPA73012-1407:1:1101:4680:1040 1:N:0:3
GGGAAATAACTTCGTCGAGTACGCTCAACATGGCAGATCGGAAGA
+
F,,,F,FFFFFFFFFFFFFFFFFFFFFFFFF,F:FFFFFFFFFFF
@FS10000125:23:BPA73012-1407:1:1101:4810:1040 1:N:0:3
GGGGGATAACTTCGTCGAGTACGCTCAAGAATGTAGATCGGAAGA
+
F:,FFFFFFF:,FFFFFFFFFFFFFFFFFFFFFFFFFFFFFFFFF
@FS10000125:23:BPA73012-1407:1:1101:4980:1040 1:N:0:3
GGGCAACAACTTCGTCGAGTACGCTCAATGGTAGAGATCGGAAGA
+
FFFF,FFFF,::,,,,,F,FF,,FF:,FFF:F::,:F::,FFF:F
@FS10000125:23:BPA73012-1407:1:1101:5050:1040 1:N:0:3
GGGATGGAACTTCGTCGAGTACGCTCAATTCAAGAGATCGGAAGA
+
F:::FFFFFF,,FFFFFFFFFFFFFFF,FFFFFFFFFFFFFFFFF
@FS10000125:23:BPA73012-1407:1:1101:5060:1040 1:N:0:3
GGGCCAAAACTTCGTCGAGTACGCTCAATAATATAGATCGGAAGA
+
FFF,FFFFFF,,FFFFFFFFFFFFFFF,FFFFFFFFFFFFFFFFF
@FS10000125:23:BPA73012-1407:1:1101:5370:1040 1:N:0:3
GGGATACAACTTCGTCGAGTACGCTCAAGACGGGAGATCGGAAGA
+
FF::FFFFFF,,FFFFFFFFFFFFF:FFFFFFFFFFFFFFFFFFF
@FS10000125:23:BPA73012-1407:1:1101:5990:1040 1:N:0:3
GATCCTCAACTTCGTCGAGTACGCTCAATACATTAGATCGGAAGA
+
,,F,FFFFFFFFFFFFFFFFFF:FFFFFFFFFFFFFFFFF:::F:
@FS10000125:23:BPA73012-1407:1:1101:6480:1040 1:N:0:3
GGGCGGCAACTTCGTCGAGTACGCTCAAATTAATAGATCGGAAGA
+
FFFFFFFFFF::FFFFFFFFFFFFFFFFFFFFFFFFFFFFFFFFF
@FS10000125:23:BPA73012-1407:1:1101:6560:1040 1:N:0:3
GGGCCATAACTTCGTCGAGTACGCTCAAGAGACAAGATCGGAAGA
+
F::FFFFFFF:,FFFFFFFFFFFFFFFFFFFFFFFFFFFFFFFFF
@FS10000125:23:BPA73012-1407:1:1101:6580:1040 1:N:0:3
GGGCGGGAACTTCGTCGAGTACGCTCAAAGCAAAAGATCGGAAGA
+
FFF:FFFFFFF:FFFFFFFFFFFFFFFFFFFFFFFFFFFFFFFFF
@FS10000125:23:BPA73012-1407:1:1101:6680:1040 1:N:0:3
GGGGCAAAACCTCGTCGAGTACGCTCAAACAAAGAGATCGGAAGA
+
FFFFFFFFFFF:FFFFFFFFFFFFFFF:FFFFFFFFFFFFFFFFF
@FS10000125:23:BPA73012-1407:1:1101:6940:1040 1:N:0:3
GGGAGACAACTTCGTCGAGTACGCTCAAATGATTAGATCGGAAGA
+
F:,:FFFFFF::FFFFFFFFFFFFFFF:FFFFFFFFF,FFFFFFF
@FS10000125:23:BPA73012-1407:1:1101:7060:1040 1:N:0:3
GGGGGTAATCTTCGTGGAGTACGCTCAACAATTAAGATCGGAAGA
+
FFFFFFFFFF::FFFFFFFFFFFFFFFFFFFFFFFFFFFFFFFFF
@FS10000125:23:BPA73012-1407:1:1101:7280:1040 1:N:0:3
GGGGCTGAACTTCGTCGAGTACGCTCAAATAAGAAGATCGGAAGA
+
FFFFFFFFFF::FFFFFFFFFFFFFFF:FFFFFFFFFFFFFFFFF
@FS10000125:23:BPA73012-1407:1:1101:7400:1040 1:N:0:3
GGGCTTCAACTTCGTCGAGTACGCTCAATCTCCATGATCGGAAGA
+
F::F,,FFF:FF,:F,:F:F:,:FF:,FF:FF:F,,F::,FFFFF
@FS10000125:23:BPA73012-1407:1:1101:7520:1040 1:N:0:3
GGGCCACAACTTCGTCGAGTACGCTCAACATGTCAGATCGGAAGA
+
FFFFFFFFFF::FFFFFFFFFFFFFFFFFFFFFFFFFFFFFFFFF
@FS10000125:23:BPA73012-1407:1:1101:10070:1040 1:N:0:3
GGGCGGTAACTCGTCTAAACGCTCAATATTATAGATCGGAAGAGC
+
F,,F,FF:FF:FF:F:FFFFFF,FFFF,FFFFFFF,,FF,,FFF,
@FS10000125:23:BPA73012-1407:1:1101:10260:1040 1:N:0:3
GGGTAACTTCGTCGAGTACGCTCAACCAGTGAGATCGGAAGAGCA
+
FFFFFFFFFFF,:FFFFF,,FFFFFFFFFFFFFFF,FFFFFFF,:
@FS10000125:23:BPA73012-1407:1:1101:11160:1040 1:N:0:3
GGGTGACAACTTCGTCGAGTACGCTCAACAGTCGAGATCGGAAGA
+
F,,::FFFFF:FFFFFFFFFFFFFFFFFFFFFFFFFFFFFFFFFF
@FS10000125:23:BPA73012-1407:1:1101:11420:1040 1:N:0:3
GGGCACTAATTTCGTCGAGTACGCTCAAGAAGCTAGATCGGAAGA
+
FFFFFFFFFF:FFFFFFFFFFFFFFFFFFFFFFFFFFFFFFFFFF
@FS10000125:23:BPA73012-1407:1:1101:12010:1040 1:N:0:3
GATTGTCAACTTCGTCGAGTACGCTCAAAGACAGAGATCGGAAGA
+
,,F,:FFFFFFFFFFFFFFFFFFFFFFFFFFFFFFFFFFFF:F::
@FS10000125:23:BPA73012-1407:1:1101:13410:1040 1:N:0:3
GGGAACTATCTTCGTCGAGTACGCTCAAACGTCGAGATCGGAAGA
+
F,,:FFFFFF::FFFFFFFFFFFFFFFFFFFFFFFFFFFFFFFFF
@FS10000125:23:BPA73012-1407:1:1101:14040:1040 1:N:0:3
GGGCGCCAACTTCGTCGAGTACGCTCAAAATCCAAGATCGGAAGA
+
F,,::FFFFF::FFFFFFFFFFFFFFFFFFFFFFFFFFFFFFFFF
@FS10000125:23:BPA73012-1407:1:1101:14360:1040 1:N:0:3
GGGTAAGAACTTCGTCGAGTACGCTCAAGGCATGAGATCGGAAGA
+
FF:F:F,,FFFF::F,:F:FF,:FF:,F,:::FF::F,F,FFF:F
@FS10000125:23:BPA73012-1407:1:1101:1710:1050 1:N:0:3
GGGCAAAAACTTCGTCGAGTACGCTCAACTTAATAGATCGGAAGA
+
FF,FFFFFFFFFFFFFFFFFFF:FFFFFFFFFFFF:FFFF:FFFF
@FS10000125:23:BPA73012-1407:1:1101:2050:1050 1:N:0:3
GGGGAGCAACTTCGTCGAGTACGCTCAATGAGTCAGATCGGAAGA
+
FF,FFFFFFFF,FFFFFFFFFFFFFFF:FFFFFFFFFFFFFFFFF
@FS10000125:23:BPA73012-1407:1:1101:2080:1050 1:N:0:3
GGGGAAAAACTTCGTCGAGTACGCTCAAAAGTCCAGATCGGAAGA
+
F:,FFFFFFF::FFFFFFFFFFFFFFF:FFFFFFFFFFFFFFFFF
@FS10000125:23:BPA73012-1407:1:1101:2430:1050 1:N:0:3
GGGCTTCGTCGAGTACGCTCAACTTATGAGATCGGAAGAGCACAC
+
F,,FFFFFFFF:F:FFF:FF:FFF:FFFFFFFFFFFFFFF,F,F,
@FS10000125:23:BPA73012-1407:1:1101:2450:1050 1:N:0:3
GGGCTCAAACTTCGTCGAGTACGCTCAACTATATAGATCGGAAGA
+
F:,:FFFFFF:FFFFFFFFFFFFFFFF:FFFFFFFFFFFFFFFFF
@FS10000125:23:BPA73012-1407:1:1101:2830:1050 1:N:0:3
GGGGATAAACTTCGTCGAGTACGCTCAATCCATTAGATCGGAAGA
+
F,:FFFFFFF:,FFFFFFFFFFFFFFF,FFFFFFFFFFFFFFFFF
@FS10000125:23:BPA73012-1407:1:1101:2890:1050 1:N:0:3
GGGAACCAACTTCGTCGAGTACGCTCAATACAAGAGATCGGAAGA
+
F,,,FFFFFF::FFFFFFFFFFFFFFF,FFFFFFFFFFFFFF:FF
@FS10000125:23:BPA73012-1407:1:1101:2920:1050 1:N:0:3
GGGAGTCAACTTCGTCGAGTACGCTCAAGATATAAGATCGGAAGA
+
FFF:FFFFFF::FFFFF,FFFFFFFFFFFFFFFFFFFFFFFFFFF
@FS10000125:23:BPA73012-1407:1:1101:2970:1050 1:N:0:3
GGGCTAGAACTTCGTCGAGTACGCTCAAATAGTAAGATCGGAAGA
+
FFF:FFFFFF,,FFFFFFFFFFFFFFF,FFFFFFFFFFFFFFFFF
@FS10000125:23:BPA73012-1407:1:1101:3150:1050 1:N:0:3
GATGCCAAACTTCGTCGAGTACGCTCAAATCTGGAGATCGGAAGA
+
:,FFFFFFFFFFFFFFFFFFFFFFFFFFFFFFFFFFFFFFF,FFF
@FS10000125:23:BPA73012-1407:1:1101:3300:1050 1:N:0:3
GGGAACTTCGTCGAGTACGCTCAACTTTCCAGATCGGAAGAGCAC
+
FFF:FFFFFF,:F:FFF:FFFF:FF,::FFFFFFFFFFFF:F,F,
@FS10000125:23:BPA73012-1407:1:1101:4850:1050 1:N:0:3
GGGGCAACTTCGTCGAGTACGCTCAAAAGATTAGATCGGAAGAGC
+
FFFFFFFFFF:F:FFFF:FFFF,FF:FFFFFFFFF,,FFF:FFF,
@FS10000125:23:BPA73012-1407:1:1101:5050:1050 1:N:0:3
GGGGATCACCTTCGTCGAGTACGCTCAATCGACTAGATCGGAAGA
+
F:,FFFFFFF,::FFFFFFFFFFFFFF:FFFFFFFFFFFFFF:FF
@FS10000125:23:BPA73012-1407:1:1101:5370:1050 1:N:0:3
GGGGTCTAACTTCGTCGAGTACGCTCAATAGTTAAGATCGGAAGA
+
FFFFFFFFFF,,FFFFFFFFFFFFFFF,FFFFFFFFFFFFFFFFF
@FS10000125:23:BPA73012-1407:1:1101:5700:1050 1:N:0:3
GGGCCCTAACTTCGTCGAGTACGCTCGAGATCAAAGATCGGAAGA
+
FFF:FFFFFFF:FFFFFFFFFFFFFFFFFFFFFFFFFFFFFFFFF
@FS10000125:23:BPA73012-1407:1:1101:5930:1050 1:N:0:3
GGGGTTGATCTTCGTTGAGCACGCTCAAGCAGAGAGATCGGAAGA
+
FFFFFFFFFF,,FFF:FFFFFFF:F:FFFFFFFFFFF,FFFF:FF
@FS10000125:23:BPA73012-1407:1:1101:6200:1050 1:N:0:3
GGGATTAAACTTCGTCGAGTACGCTCAACCATATAGATCGGAAGA
+
FFFFFFFFFF::FFFFFFFFFFFFFFFFFFFFFFFFFFFFFFFFF
@FS10000125:23:BPA73012-1407:1:1101:6260:1050 1:N:0:3
GGGGTGTAACTTCGTCGAGTACGCTCAAAAGATAAGATCGGAAGA
+
FFFFFFFFFFF:FFFFFFFFFF:FFFF,FFFFFFFFF:FFF:F:F
@FS10000125:23:BPA73012-1407:1:1101:6320:1050 1:N:0:3
GGGGTGGAACTTCGTCGAGTACGCTCAATCGAGAAGATCGGAAGA
+
F::FFFFFFF:,FFFFFFFFFFFFFFF:FFFFFFFFFFFFFFFFF
@FS10000125:23:BPA73012-1407:1:1101:6350:1050 1:N:0:3
GGGGGGGATCTTCGTCGAGTACGCTCAAATAGAGAGATCGGAAGA
+
:,,F,FFFFF,,FFFFFFFFFF,FFFF:FFFFFFFFFFFFFFFF:
@FS10000125:23:BPA73012-1407:1:1101:6370:1050 1:N:0:3
GGGGCAAAACTTCGTCGAGTACGCTCAAAGTAATAGATCGGAAGA
+
FF:FFFFFFF:,FFFFFFFFFFFFFFF:FFFFFFFFFFFFFFFFF
@FS10000125:23:BPA73012-1407:1:1101:6660:1050 1:N:0:3
GGGCGCCAACTTCGTCGAGTACGCTCAATGGAAGAGATCGGAAGA
+
FFFFF,F:FFFF:FFF:FFFFFFFFFFFFFFFFFFFF,FFFFFFF
@FS10000125:23:BPA73012-1407:1:1101:6750:1050 1:N:0:3
GGGAGGGAACTTCGTCGAGTACGCTCAACCCTAAAGATCGGAAGA
+
F::FFFFFFF:FFFFFFFFFFFFFFFFFFFFFFFFFFFFFFFFFF
@FS10000125:23:BPA73012-1407:1:1101:7990:1050 1:N:0:3
GGGAATTAACTTCGTCGAGTACGCTCAAAATGGTAGATCGGAAGA
+
FF::FFFFFF::FFFFFFFFFFFFFFF:FFFFFFFFFFFFFFFFF
@FS10000125:23:BPA73012-1407:1:1101:8050:1050 1:N:0:3
GGGACGTAACTTCGTCGAGTACGCTCAAGTGAGGAGATCGGAAGA
+
FFFFFFFFFF::FFFFFFFFFFFFFFFFFFFFFFFFFFFFFFFFF
@FS10000125:23:BPA73012-1407:1:1101:8240:1050 1:N:0:3
GGGCTATAACTTCGTCGAGTACGCTCAAATTCTTAGATCGGAAGA
+
FF:,FFFFFF,,FFFFFFFFFFFFFFF,FFFFFFFFF,FFFF,FF
@FS10000125:23:BPA73012-1407:1:1101:8680:1050 1:N:0:3
GGGGGAGAGACTCTTCGTCGAGTACGCTCAATGTAAAAGATCGGA
+
FFFFFFFFFF:,::FFF:,,FF:FFFFFFFFFFFFFFFFF:,FFF
@FS10000125:23:BPA73012-1407:1:1101:9250:1050 1:N:0:3
GGGCTTGAACTTCGTCGAGTACGCTCAAAAATAAAGATCGGAAGA
+
FFF:FFFFFF:,FFFFFFFFFFFFFFF:FFFFFFFFFFFFFFFFF
@FS10000125:23:BPA73012-1407:1:1101:10000:1050 1:N:0:3
GGGCACGAACTTCGTGGCCAACGCTCAAAATGGGAGATCGGAAGA
+
FFF,FFFFFF::FFFFF,,FFFFFFFF:FFFFFFFFF,FFFFFFF
@FS10000125:23:BPA73012-1407:1:1101:10010:1050 1:N:0:3
GGGGCACAACTTCGTCGAGTACGCTCAAGAACTAAGATCGGAAGA
+
FFFFFFFFFF::FFFFFFFFFFFFFFFFFFFFFFFFFFFFFFFFF
@FS10000125:23:BPA73012-1407:1:1101:10110:1050 1:N:0:3
GGGGAGGAACTTCGTCGAGTACGCTCAATTATAAAGATCGGAAGA
+
F::FFFFFFF,,FFFFFFFFFFFFFFF:FFFFFFFFFFFFFFFFF
@FS10000125:23:BPA73012-1407:1:1101:10700:1050 1:N:0:3
GGGGGACATCTTCGTCCAGTACGCTCAAGGAATAAGATCGGAAGA
+
FFFFFFFFFF,,FFFFFFFFFFFFFFFFFFFFFFFFFFFFFFFFF
@FS10000125:23:BPA73012-1407:1:1101:10860:1050 1:N:0:3
GGGGTATAACTTCGTCGAGTACGCTCAAGGAGCCAGATCGGAAGA
+
FFFFFFFFFF:,FFFFFFFFFFFFFFFFFFFFFFFFFFFFFFFFF
@FS10000125:23:BPA73012-1407:1:1101:11340:1050 1:N:0:3
GGGGGTAAACTTCGTCGAGTACGCTCAAGTACTTAGATCGGAAGA
+
FFFFFFFFFF::FFFFFFFFFFFFFFF,FFFFFFF,FFFFF,,FF
@FS10000125:23:BPA73012-1407:1:1101:11680:1050 1:N:0:3
GGGGTTCAACTTCGTCGAGTACGCTCAAGACGTAAGATCGGAAGA
+
F:,FFFFFFF,,FFFFFFFFFFFFFFFFFFFFFFFFFFFFFFFFF
@FS10000125:23:BPA73012-1407:1:1101:12000:1050 1:N:0:3
GGGGTATAACTTCGTCGAGTACGCTCAAAAGATGAGATCGGAAGA
+
FF:FFFFFFF,,FFFFFFFFFFFFFFF:FFFFFFFFFFFFFFFFF
@FS10000125:23:BPA73012-1407:1:1101:12020:1050 1:N:0:3
GGGCTTAAACTTCGTCGAGTACGCTCAAGATCTGAGATCGGAAGA
+
FFFFFFFFFF,,FFFFFFFFFFFFFFFFFFFFFFFFFFFFFFFFF
@FS10000125:23:BPA73012-1407:1:1101:12080:1050 1:N:0:3
GGGGGGGAACTTCGTCGAGTACGCTCAAGCAGAAAGATCGGAAGA
+
F:,FFFFFFF::FFFFFFFFFFFFFFFFFFFFFFFFFFFFFFFFF
@FS10000125:23:BPA73012-1407:1:1101:12250:1050 1:N:0:3
GGGTGGAAACTTCGTCGAGTACGCTCAAATTCTTAGATCGGAAGA
+
F:,FFFFFFF:,FFFFFFFFFFFFFFF:FFFFFFFFFFFFFFFFF
@FS10000125:23:BPA73012-1407:1:1101:12430:1050 1:N:0:3
GGGGGACAACTTCGTCGAGTACGCTCAATAATAAAGATCGGAAGA
+
F,,FFFFFFF,,FFFFFFFFFFFFFFF:F:FFFFFFFFFFFFFFF
@FS10000125:23:BPA73012-1407:1:1101:12460:1050 1:N:0:3
GGGCTAAAACTTCGTCGAGTACGCTCAAACAATGAGATCGGAAGA
+
FFF,FFFFFF:,FFFFFFFFFFFFFFFFFFFFFFFFFFFFFFFFF
@FS10000125:23:BPA73012-1407:1:1101:13010:1050 1:N:0:3
GGGGAGTAACTTCGTCGAGTACGCTCAAGAGACGAGATCGGAAGA
+
FFFFFFFFFF:,FFFFFFFFFFFFFFFFFFFFFFFFFFFFFFFFF
@FS10000125:23:BPA73012-1407:1:1101:13060:1050 1:N:0:3
GGGTCGTAATTTCGTCGAGTACGCTCAACTTTTGAGATCGGAAGA
+
FFFFFFFFFFFFFFFFFFFFFFFFFFFFFFFFFFFFFFFFFFFFF
@FS10000125:23:BPA73012-1407:1:1101:13070:1050 1:N:0:3
GATGCACAACTTCGTCGAGTACGCTCAACGGGATAGATCGGAAGA
+
,,F,FFFFFFFFFFFFFFFFFFFFFFFFF:FFFFFFFFFFFFFF:
@FS10000125:23:BPA73012-1407:1:1101:13080:1050 1:N:0:3
GGGGGGAGAACTTCGTCGAGTACGCTCAATGTCAAAGATCGGAAG
+
FF:FFFFFFF:,,FF:FFFFFFFFF,FFFFFFFFFFFFFFFFFFF
@FS10000125:23:BPA73012-1407:1:1101:13610:1050 1:N:0:3
GGGGGCCAACTTCGTCGAGTACGCTCAACTATTAAGATCGGAAGA
+
FFFF:FFFFF:FFFFFFFFFFFFFFFFFFFFFFFFFFFFFFF:FF
@FS10000125:23:BPA73012-1407:1:1101:14840:1050 1:N:0:3
GGGCGGGAACTTCGTCGAGTACGCTCAACTTTATAGATCGGAAGA
+
F,,FFFFFFF::FFFFF:FFFF,FFFFFFFFFFFFFFFFF,::,:
@FS10000125:23:BPA73012-1407:1:1101:14920:1050 1:N:0:3
GGGAGGTAACTTCGTCGAGTACGCTCAAAGTTAAAGATCGGAAGA
+
FF:FFFFFFF,,FFFFFFFFFFFFFFF:FFFFFFFFFFFFF::FF
@FS10000125:23:BPA73012-1407:1:1101:15540:1050 1:N:0:3
GGGGTTCAACTTCGTCGAGTACGCTCAATTGAGTAGATCGGAAGA
+
FFFF:FFFFF,,FFFFFFFFFFFFFFF:FFFFFFFFFFFFFFFFF
@FS10000125:23:BPA73012-1407:1:1101:16000:1050 1:N:0:3
GGGCTGAAACTTCGTCGAGTACGCTCAACATGGAAGATCGGAAGA
+
FFF:FFFFFF,,FFFFFFFFFFFFFFFFFFFFFFFFFFFFFFFFF
@FS10000125:23:BPA73012-1407:1:1101:16320:1050 1:N:0:3
GGGCTTAAACTTCGTCGAGTACGCTCAAAGAAGTAGATCGGAAGA
+
FF::FFFFFF:,FFFFFFFFFFFFFFF:FFFFFFFFF:FFFFFFF
@FS10000125:23:BPA73012-1407:1:1101:16360:1050 1:N:0:3
GGGAGGGAACTTCGTCGAGTACGCTCAATCTATTAGATCGGAAGA
+
FFFFFFFFFF::FFFFFFFFFFFFFFF:FFFFFFFFFFFFFFFFF
@FS10000125:23:BPA73012-1407:1:1101:1500:1060 1:N:0:3
GGGTGGGACCTTCGTCGAGTACGCTCAATTGATTAGATCGGAAGA
+
FFFFFFFFFF,:FFFFFFFFFFFFFFF:FFFFFFFFFFFFFFFFF
@FS10000125:23:BPA73012-1407:1:1101:1550:1060 1:N:0:3
GGGACTTAACTTCGTCGAGTACGCTCAAGTTGGGAGATCGGAAGA
+
F:,:FFFFFF::FFFFFFFFFFFFFFFFFFFFFFFFFFFFF:FFF
@FS10000125:23:BPA73012-1407:1:1101:2120:1060 1:N:0:3
GGGAGATAACTTCGTCGAGTACGCTCAATAGTCTAGATCGGAAGA
+
FF,FFFFFFF::FFFFFFFFFFFFFFF,FFFFFFFFFFFFFFFFF
@FS10000125:23:BPA73012-1407:1:1101:2260:1060 1:N:0:3
GGGCAATAACTTCGTCGAGTACGCTCAAACTTATAGATCGGAAGA
+
F::FFFFFFF::FFFFFFFFFFFFFFFFFFF:FFFFFFFFFF:FF
@FS10000125:23:BPA73012-1407:1:1101:3250:1060 1:N:0:3
GGGGTCGTAACTTCGTCGAGTACGCTCAATGTGCTAGATCGGAAG
+
F:,FFFFFFF:,,FF:FFFFFFFFF,FFFFFFFFFFFFFFFFFFF
@FS10000125:23:BPA73012-1407:1:1101:3540:1060 1:N:0:3
GGGGATAAACTTCGTCGAGTACGCTCAAAAAGACAGATCGGAAGA
+
FFFFF:FFFF:,FFFFFFFFFFFFFFF:FFFFFFFFFFFFFFFFF
@FS10000125:23:BPA73012-1407:1:1101:3600:1060 1:N:0:3
GGGTGGCAACTTCGTCGAGTACGTTCAATATGGAAGATCGGAAGA
+
FFFF::FFFFF:FFFFFFFFFFFFFFF:FFFFFFFFFFFFFFFFF
@FS10000125:23:BPA73012-1407:1:1101:3640:1060 1:N:0:3
GGGTGTAAACTTCGTCGAGTACGCTCAAACAGCAAGATCGGAAGA
+
FF::FFFFFF::FFFFFFFFFFFFFFFFFFFFFFFFFFFFFFFFF
@FS10000125:23:BPA73012-1407:1:1101:5580:1060 1:N:0:3
GGGGGCCAACTTCGTCGAGTACGCTCATGTTACTAGATCGGAAGA
+
F,FFFFFFFFF,FFF:F:FFFF,FFFF,FFFFFFF,,FFF,,FF,
@FS10000125:23:BPA73012-1407:1:1101:6010:1060 1:N:0:3
GGGGTGTAACTTCGTCGAGTACGCTCAAGAACAAAGATCGGAAGA
+
F,,FFFFFFF:,FFFFFFFFFFFFFFFFFFFFFFFFFFFFFFFFF
@FS10000125:23:BPA73012-1407:1:1101:6480:1060 1:N:0:3
GGGGCAAAACTTCGTCGAGTACGCTCAACGGTGGAGATCGGAAGA
+
FFFFFFFFFFF:FFFFFFFFFFFFFFFFFFFFFFFFFFFFFFFFF
@FS10000125:23:BPA73012-1407:1:1101:6660:1060 1:N:0:3
GGGGGTTAAACTTCGTCGAGTACGCTCAATACGCCAGATCGGAAG
+
FFFFFFFFFF:::FF,FFFFFFFFF,FFF,F,F,:FFFFFFFFFF
@FS10000125:23:BPA73012-1407:1:1101:6740:1060 1:N:0:3
GGGCGCTAACTTCGTCGAGTACGCTCAAAGGAGCAGATCGGAAGA
+
FFF,:FFFFF:,FFFFFFFFFFFFFFFFFFFFFFFFFFFFFFFFF
@FS10000125:23:BPA73012-1407:1:1101:7000:1060 1:N:0:3
GGGTATTAACTTCGTCGAGTACGCTCAATATTTAAGATCGGAAGA
+
FFF,FFFFFFFFFF:FFFFFFFFFFFFF,,,,F,FFFFFFFFFFF
@FS10000125:23:BPA73012-1407:1:1101:7080:1060 1:N:0:3
GGGTTTTTTTTTTTCTTTTTTATGCTTTTTTATATTGATTACATT
+
FFF,FFFFF,,::,F,::,,,,F,F:,:,:F,:,::,F:,F:FF:
@FS10000125:23:BPA73012-1407:1:1101:7180:1060 1:N:0:3
GGGGCGCAACTTCGTCGAGTACGCTCAAAAGATGAGATCGGAAGA
+
FFFFFFFFFF:,FFFFFFFFFFFFFFF:FFFFFFFFFFFFFFFFF
@FS10000125:23:BPA73012-1407:1:1101:7210:1060 1:N:0:3
GGAGCCCAACTTCGTCGAGTACGCTCAAAACGTGAGATCGGAAGA
+
,,,FFFFFFFFFFFFFFFFFFFFFFFF:FFFFFFFFF,FFFFFFF
@FS10000125:23:BPA73012-1407:1:1101:7590:1060 1:N:0:3
GGGGTGGAACTTCGTCGAGTACGCTCAAGAGTCCAGATCGGAAGA
+
FF,FFFFFFF,,FFFFFFFFFFFFFFFFFFFFFFFFFFFFFFFFF
@FS10000125:23:BPA73012-1407:1:1101:7670:1060 1:N:0:3
GGGGGCCATCTTCGTCGAGTACGCTCAAAAACCGAGATCGGAAGA
+
F,,FFFFFFFFFFFFFFFFFFFFFFFFFFFFFFFFFFFFFFFFFF
@FS10000125:23:BPA73012-1407:1:1101:8030:1060 1:N:0:3
GGGTCGGAACTTCGTCGAGTACGCTCAAGAAAATAGATCGGAAGA
+
F:,:FFFFFFF:FFFFFFFFFFFFFFFFFFFFFFFFFFFFFFFFF
@FS10000125:23:BPA73012-1407:1:1101:8500:1060 1:N:0:3
GGGAGGCAACTTCGTCGAGTACGCTCAACGATTAAGATCGGAAGA
+
FFFFFFFFFFF::FFFFFFFFFFFFFFFFFFFFFFFFFFFFFFFF
@FS10000125:23:BPA73012-1407:1:1101:8720:1060 1:N:0:3
GGGTGCATAACTTCGTCGAGTACGCTCAATCTGAAAGATCGGAAG
+
F:F:,FFFFFF,:FF:FFFFFFFFF,FFFFFFFFFFFFFFFFFFF
@FS10000125:23:BPA73012-1407:1:1101:9820:1060 1:N:0:3
GGGGCTGCAACTTCGTCGAGTACGCTCAATTAACTAGATCGGAAG
+
FFFFFFFFFFF,:FF:FFFFFFFFF,FFFFFFFFFFFFFFFFFFF
@FS10000125:23:BPA73012-1407:1:1101:9900:1060 1:N:0:3
GGGGACAAACTTCGTCGAGTACGCTCAAAGGACAAGATCGGAAGA
+
FFFFFFFFFF,:FFFFFFFFFFFFFFF:FFFFFFFFFFFFFFFFF
@FS10000125:23:BPA73012-1407:1:1101:10030:1060 1:N:0:3
GGGGACAAACTTCGTCGAGTACGCTCAATAACAGAGATCGGAAGA
+
F:FFFFFFFF,,FFFFFFFFFFFFFFF,FFFFFFFFFFFFFFFFF
@FS10000125:23:BPA73012-1407:1:1101:11370:1060 1:N:0:3
GGCCGGAACTTCGTCGAGTACGCTCAACAATTCAGATCGGAAGAG
+
:,,,FFFFF:,:F:FFFF:FFFFFFFF:FFFFFFFF,FFF:FFFF
@FS10000125:23:BPA73012-1407:1:1101:11700:1060 1:N:0:3
GGGCCGCAACTTCGTCGAGTACGCTCAAAGTTGGAGATCGGAAGA
+
FFFFFFFFFF,,FFFFFFFFFFFFFFF,FFFFFFFFFFFFFFFFF
@FS10000125:23:BPA73012-1407:1:1101:11740:1060 1:N:0:3
GGGCCAGAACTTCGTCGAGTACGCTCAATGTTACAGATCGGAAGA
+
FFFFFFFFFF,,:FFFFFFFFFFFFFF,FFFFFFFFFFFFFF:FF
@FS10000125:23:BPA73012-1407:1:1101:12260:1060 1:N:0:3
GGGGATCAACTTCGTCGAGTACGCTCAACCATGCAGATCGGAAGA
+
FFFFFFFFFF,:FFFFFFFFFFFFFFFFFFFFFFFFFFFFFFFFF
@FS10000125:23:BPA73012-1407:1:1101:14180:1060 1:N:0:3
GGGAGTAAACTTCGTCGAGTACGATCAAGGTGTAAGATCGGAAGA
+
FFFFFFFFFF::FFFFFFFFFFFFFFFFFFFFFFFFFFFFFFFFF
@FS10000125:23:BPA73012-1407:1:1101:14250:1060 1:N:0:3
GGGGGAAAACTTCGTCGAGTACGCTCAAGACTGCAGATCGGAAGA
+
FFFFFFFFFF::FFFFFFFFFFFFFFFFFFFFFFFFFFFFFFFFF
@FS10000125:23:BPA73012-1407:1:1101:14690:1060 1:N:0:3
GATTAAGAACTTCGTCGAGTACGCTCAAATTCAGAGATCGGAAGA
+
:,,,FF,FF:FF:FF:FF:FF::FFFF:FFF:F,FFFFFFF,FF:
@FS10000125:23:BPA73012-1407:1:1101:15500:1060 1:N:0:3
GGGCGAAAACTTCGTCGAGTACGCTCAATTATTTAGATCGGAAGA
+
FFFFFFFFFF:,FFFFFFFFFFFFFFF:FFFFFFFFFFFFFFFFF
@FS10000125:23:BPA73012-1407:1:1101:15830:1060 1:N:0:3
GATGCCCAACTTCGTCGAGTACGCTCAAAATCCGAGATCGGAAGA
+
,,F,FFFFFF::F:FFF::FFF,FFFF::FF::F:,FFF,,,:,,
@FS10000125:23:BPA73012-1407:1:1101:16470:1060 1:N:0:3
GGGCATAAACTTCGTCGAGTACGCTCAATCGATTAGATCGGAAGA
+
F:,FFF:FFFF:FFFFFFFFFFFFFFFFFFFFFFFFF:FFFFFFF
@FS10000125:23:BPA73012-1407:1:1101:1000:1070 1:N:0:3
GGGCGGGAACTTCGTCGAGTACGCTCAATGATCTAGATCGGAAGA
+
FFFFFFFFFFFFFFFFFFFFFFFFFFFFFFFFFFFFFFFFF:FFF
@FS10000125:23:BPA73012-1407:1:1101:1210:1070 1:N:0:3
GGGAGCGAAACTTCGTCGAGTACGCTCAACCCGGTAGATCGGAAG
+
FFFFF:FFF:::FF,FF,F::,F::F,F:,F:FFFF::FFF,FF,
@FS10000125:23:BPA73012-1407:1:1101:1230:1070 1:N:0:3
GGGAGATAACTTCGTCGAGTACGCTCAATTGCACAGATCGGAAGA
+
F:,FFFFFFF::FFFFFFFFFFFFFFF:FFFFFFFFFFFFF:FFF
@FS10000125:23:BPA73012-1407:1:1101:1520:1070 1:N:0:3
GGGATTGAACTTCGTCGAGTACGCTCAACATTGGAGATCGGAAGA
+
F:,:FFFFFFFFFFFFFFFFFFFFFFFFFFFFFFFFFFFFFFFFF
@FS10000125:23:BPA73012-1407:1:1101:1640:1070 1:N:0:3
GGGACGTAACTTCGTCGAGTACGCTCAACTTAATAGATCGGAAGA
+
FFFFFFFFFFFFFFFFFFFFFFFFFFFFFFFFFFFFFFFFFFFFF
@FS10000125:23:BPA73012-1407:1:1101:1790:1070 1:N:0:3
GGGGGAATAACTTCGTCGAGTACGCTCAAGCTTTTAGATCGGAAG
+
F,,FFFFFFFF,:FFFFFFFFFFFF:FFF::FFFF::,,:F,F:,
@FS10000125:23:BPA73012-1407:1:1101:1840:1070 1:N:0:3
GGGGCTTAACTTCGTCGAGTACGCTCAAATAAATAGATCGGAAGA
+
FF:FFFFFFFF:FFFFFFFFFFFFFFF:FFFFFFFFFFFFFFFFF
@FS10000125:23:BPA73012-1407:1:1101:2100:1070 1:N:0:3
GGGTAAAAACTTCGTCGAGTACGCTCAAGGCTGAAGATCGGAAGA
+
FFFFFFFFFFF:FFFFFFFFFFFFFFFFFFFFFFFFF:FFFFFFF
@FS10000125:23:BPA73012-1407:1:1101:2330:1070 1:N:0:3
GGGTGTTAACTTCGTCGAGTACGCTCAACACTCCAGATCGGAAGA
+
FFF:FF,FFFF:FFFFFFFFFFFFFFFFF,:,,,FFFFFFFFFFF
@FS10000125:23:BPA73012-1407:1:1101:2440:1070 1:N:0:3
GGGTGTGAACTTCGTCGAGTACGCTCAAGACTAAAGATCGGAAGA
+
F,,:FFFFFF::FFFFFFFFFFFFFFFFFFFFFFFFFFFFF:FFF
@FS10000125:23:BPA73012-1407:1:1101:3950:1070 1:N:0:3
GATTAGTAACTTCGTCGAGTACGCTCAATGTGAAAGATCGGAAGA
+
:,F,FFFFFFFFFFFFFFFFFFFFFFFFFFFFFFFFFFFFF:FFF
@FS10000125:23:BPA73012-1407:1:1101:4720:1070 1:N:0:3
GGGTAGTAACTTCGTCGAGTACGCTCAATATACTAGATCGGAAGA
+
FFF:FFFFFFFFFFFFFFFFFFFFFFFF,F,,F,FFFFFFFFFFF
@FS10000125:23:BPA73012-1407:1:1101:4820:1070 1:N:0:3
GGGGTTGAACTTCGTCGAGTACGCTCAAAATGCCAGATCGGAAGA
+
FFFFFFFFFF:,FFFFFFFFFFFFFFFFFFFFFFFFFFFFFFFFF
@FS10000125:23:BPA73012-1407:1:1101:5250:1070 1:N:0:3
GATGGTCAACTTCGTCGAGTACGCTCAATTGTATAGATCGGAAGA
+
:,FF,:FFFFFFFFFFFFFFFFFFFFF:FFFFFFFFFFFFF:FFF
@FS10000125:23:BPA73012-1407:1:1101:5370:1070 1:N:0:3
GGGACATAACTTCGTCGAGTACGCTCAAGCCCATAGATCGGAAGA
+
FF,:FFFFFF,,FFFFFFFFFFFFFFFFFFFFFFFFFFFFFFFFF
@FS10000125:23:BPA73012-1407:1:1101:6080:1070 1:N:0:3
ATGCTTTTTTTTTATTTTATTCCTTCTAAATTTCACATTTTAATT
+
F:F,F,:FF:FF:F:F::F,:FF,FF,F:,,FF:F,F,,,FF:FF
@FS10000125:23:BPA73012-1407:1:1101:6360:1070 1:N:0:3
GGGCCCAAACTTCGTCGAGTACGCTCAATATGCGAGATCAGAAGA
+
F::FFFFFFF:,FFFFFFFFFFFFFFF:FFFFFFFFFFF:FFFFF
@FS10000125:23:BPA73012-1407:1:1101:6410:1070 1:N:0:3
GGGGTATAACTTCGTCGAGTACGCTCAAGTCCATAGATCGGAAGA
+
F,,FFFFFFF,,FFFFFFFFFFFFFFF:FFF:FFF:FFFF::,:F
@FS10000125:23:BPA73012-1407:1:1101:6960:1070 1:N:0:3
GGGGCACAACTTCGTCGAGTACGCTCAAGTTACCAGATCGGAAGA
+
FFFFFFFFFF,,FFFFFFFFFFFFFFFFFFFFFFFFF:FFFFFFF
@FS10000125:23:BPA73012-1407:1:1101:7790:1070 1:N:0:3
GGGAGCCCAACTTCGTCGAGTACGCTCAACATCAAAGATCGGAAG
+
FFF:FFFFFFF::FF,FFF:FFFFF,FFFFFFFFFFFFFFFFFFF
@FS10000125:23:BPA73012-1407:1:1101:7920:1070 1:N:0:3
GGAGCCAAACTTCGTCGAGTACGCTCAAGTTGAAAGATCGGAAGA
+
:,,FFFFFFFFFFFFFFFFFFFFFFFFFFFFFFFFFFFFFFFFFF
@FS10000125:23:BPA73012-1407:1:1101:8030:1070 1:N:0:3
GGGGCCTAACTTCGTCGAGTACGCTCAACGTGAGAGATCGGAAGA
+
F,,FFFFFFFFFFFFFFFFFFFFFFFFFFFFFFFFFF,FFFFFFF
@FS10000125:23:BPA73012-1407:1:1101:8110:1070 1:N:0:3
GGGACTTCGTCGAGTACGCTCAAAATTCAAGATCGGAAGAGCACA
+
FFF:FFFFFFFFFFFFFF,:FF:FFFF:FFFFFFFFFFFFF,F,,
@FS10000125:23:BPA73012-1407:1:1101:9210:1070 1:N:0:3
GGGCTGGAACTTCGTCGAGTACGCTCAATTAGTCAAGATCGGAAG
+
F:,,FFFFFF:,FFFFFFFFFFFFFFF:FFFFFFFFFFFFFFFFF
@FS10000125:23:BPA73012-1407:1:1101:12280:1070 1:N:0:3
GGGCAGTAACTTCGTCGAGTACGCTCAAGCATGAGATCGGAAGAG
+
F:,:FFFFFF:,FFFFFFFFFFFFFFFFFFFFFFFF,,FF,FFF:
@FS10000125:23:BPA73012-1407:1:1101:12460:1070 1:N:0:3
GGAAACAGACTTTCGTCGAGTACGCTCAAAAATGAAGATCGGAAG
+
FFF:FFF,FFFFFFFFFFF,FFFFFFFFF::FF:FFFFFFFFFFF
@FS10000125:23:BPA73012-1407:1:1101:12760:1070 1:N:0:3
GGGAGGAAACTTCGTCGAGTACGCTCAAAACTTAAGATCGGAAGA
+
FF,FFFFFFF::FFFFFFFFFFFFFFF:FFFFFFFFFFFFFFFFF
@FS10000125:23:BPA73012-1407:1:1101:13870:1070 1:N:0:3
GGGTGTCAACTTCGTCGAGTACGCTCAAATCCAGAGATCGGAAGA
+
F,,F:FFFFF,:FFFFFFFFFFFFFFFF,F:,,FFFFFFFF:FF:
@FS10000125:23:BPA73012-1407:1:1101:13970:1070 1:N:0:3
GGGCAGAACTTCGTCGAGTACGCTCAAAGGAAAAGATCGGAAGAG
+
F,,FF:FFF,:FF:FFFFFFFFFFFF::FFFFFFFF:FFF:FFFF
@FS10000125:23:BPA73012-1407:1:1101:14030:1070 1:N:0:3
GGGGGGTAAATTCGTCGAGTACGCTCAAGGCTAAAGATCGGAAGA
+
FFFFFFFFFFFFFFFFFFFFFFFFFFFFFFFFFFFFFFFFFFFFF
@FS10000125:23:BPA73012-1407:1:1101:14300:1070 1:N:0:3
GGGCGCTAACTTCGTCGAGTACGCTCAAGGCTGGAGATCGGAAGA
+
FFFFFFFFFF::FFFFFFFFFFFFFFFFFFFFFFFFFFFFFFFFF
@FS10000125:23:BPA73012-1407:1:1101:14380:1070 1:N:0:3
GGGCCTTAACTTCGTCGAGTACGCTCAAGAGTGGAGATCGGAAGA
+
FFFF,,FFFFFFFFFFFFFFFFFFFFFFFF:,,,FFF,FFFFFFF
@FS10000125:23:BPA73012-1407:1:1101:14760:1070 1:N:0:3
GGGGCTGAACTTCGTCGAGTACGCTCAAACCCCCAGATCGGAAGA
+
F,,FFFFFFF::FFFFFFFFFF:FFFF:FFFFFFFFFFFF:::F,
@FS10000125:23:BPA73012-1407:1:1101:15600:1070 1:N:0:3
GGGTACTAACTTCGTCGAGTACGCTCAAACATCAAGATCGGAAGA
+
F,,FFFFFFF,:FFFFFFFFFFFFFFFFFFFFFFFFFFFFFFFF:
@FS10000125:23:BPA73012-1407:1:1101:15740:1070 1:N:0:3
GGGGTGTGAGACTTCGTCGAGTACGCTCAAGATGAAAGATCGGAA
+
FFFFF,FFFFFF,FFFF:FFFFFFFFF:FFFFFFFFFFFF,FFFF
@FS10000125:23:BPA73012-1407:1:1101:15980:1070 1:N:0:3
GGGGCAAAACTTCGTCGAGTACGCTCAAAGCATCAGATCGGAAGA
+
FFFFFFFFFF,,FFFFFFFFFFFFFFF:FFFFFFFFFFFFFFFFF
@FS10000125:23:BPA73012-1407:1:1101:16000:1070 1:N:0:3
GGGGTGCAACTTCGTCGAGTACGCTCAATTCCCAAGATCGGAAGA
+
F:,FFFFFFF,,FFFFFFFFFFFFFFFFFF:FFFF:FFFF::FF:
@FS10000125:23:BPA73012-1407:1:1101:16380:1070 1:N:0:3
GGGGAAAAACTTCGTCGAGTACGCTCAAGTTAGTAGATCGGAAGA
+
FFFFFFFFFF::FFFFFFFFFFFFFFFFFFFFFFFFFFFFFFFFF
@FS10000125:23:BPA73012-1407:1:1101:1130:1080 1:N:0:3
GGGCACGAACTTCGTCGAGTACGCTCAAGAGGGGAGATCGGAAGA
+
FFFFFFFFFFF:FFFFFFFFFFFFFFFFFFFFFFFFFFFFF:FFF
@FS10000125:23:BPA73012-1407:1:1101:1210:1080 1:N:0:3
GGGACTGAACTTCGTCGAGTACGCTCAAAAAAAAAGATCGGAAGA
+
FF,FFFFFFFF:FFFFFFFFFFFFFFF:FFFFFFFFFFFFF,FFF
@FS10000125:23:BPA73012-1407:1:1101:2040:1080 1:N:0:3
GGGCGGCAACTTCGTCGAGTACGCTCAATTTTATAGATCGGAAGA
+
FF::FFFFFF:,FFFFFFFFFFFFFFF:FFFFFFFFFFFFFFFFF
@FS10000125:23:BPA73012-1407:1:1101:2180:1080 1:N:0:3
GGGGTCAAACTTCGTCGAGTACGCTCAAATCACTAGATCGGAAGA
+
FFFFFFFFFF:,FFFFFFFFFFFFFFFFFFFFFFFFFFFFFFFFF
@FS10000125:23:BPA73012-1407:1:1101:2210:1080 1:N:0:3
GGGGGTCAATTTCGTCGAGTACGCTCAATTGACTAGATCGGAAGA
+
F:,FFF:,FF:FFFFFFFFFFFFFFFFFFFFFFFFFF,FFFFFFF
@FS10000125:23:BPA73012-1407:1:1101:2570:1080 1:N:0:3
GGGGGTAAACTTCGTCGAGTACGCTCAAGGAAGTAGATCGGAAGA
+
FF:FFFFFFF:,FFFFFFFFFFFFFFFFFFFFFFFFFFFFFFFFF
@FS10000125:23:BPA73012-1407:1:1101:2860:1080 1:N:0:3
GGGGGTGAACTTCGTCGAGTACGCTCAATTAGGGAGATCGGAAGA
+
F:,FFFFFFF::FFFFFFFFFFFFFFF:FFFFFFFFFFFFFFFFF
@FS10000125:23:BPA73012-1407:1:1101:2980:1080 1:N:0:3
GGGCATGAACTTCGTCGAGTACGCTCAATTTGAGAGATCGGAAGA
+
FFFFFFFFFF,,FFFFFFFFFFFFFFF,FFFFFFFFFFFFFF:FF
@FS10000125:23:BPA73012-1407:1:1101:3080:1080 1:N:0:3
GGGGGATAACTTCGTCGAGTACGCTCAACCGAGCAGATCGGAAGA
+
F,,FFFFFFF::FFFFFFFFFFFFFFFFFFFFFFFFFFFFFFFFF
@FS10000125:23:BPA73012-1407:1:1101:3090:1080 1:N:0:3
GGGGGACAACTTCGTCGAGTACGCTCAAGTTAAGAGATCGGAAGA
+
F,,FFFFFFF:,FFFFFFFFFFFFFFFFFFFFFFFFFFFFFFFFF
@FS10000125:23:BPA73012-1407:1:1101:3230:1080 1:N:0:3
GGGATGCAACTTCGTCGAGTACGCTCATAAGTCCAGATCGGAAGA
+
F:,:FFFFFF:,FFFFFFFFFFFFFFF,FFFFFFFFFFFFF::FF
@FS10000125:23:BPA73012-1407:1:1101:3580:1080 1:N:0:3
GGGGCTGAACTTCGTCGAGTACGCTCAAGTAAGGAGATCGGAAGA
+
FFFFF,:FFFFFFFFFFFFFF:FFFFFFFFFFFFFFF,FFFFFFF
@FS10000125:23:BPA73012-1407:1:1101:4490:1080 1:N:0:3
GGGGGGTCAACTTCGTCGACCACGCTCAAGTTGCAAGATCGGAAG
+
F,,FFFFFFF:,:FF:FFFFFFFFF,FFFFFFFFFFFFFFFFFFF
@FS10000125:23:BPA73012-1407:1:1101:4780:1080 1:N:0:3
GGGAGACAACTTCGTCGAGTACGCTCAATATCTTAGATCGGAAGA
+
FF::,FFFFFFFFFFFFFFFFFFFFFFFFFFF,FFFFFFFFFFFF
@FS10000125:23:BPA73012-1407:1:1101:6210:1080 1:N:0:3
GGGTAACAAGTTCGTCGAGTACGCTCAATGTACTAGATCGGAAGA
+
F,:FF:FFFFFFFFFFFFFFFFFFFFFFFFFFFFFFFFFFFFFFF
@FS10000125:23:BPA73012-1407:1:1101:6420:1080 1:N:0:3
GGGCGTTAACTTCGTCGAGTACGCTCAATATCTTAGATCGGAAGA
+
FFF:FFFFFF:,FFFFFFFFFFFFFFF:FFFFFFFFFFFFFFFFF
@FS10000125:23:BPA73012-1407:1:1101:6750:1080 1:N:0:3
GGGCTATAACTTCGTCGAGTACGCTCAAACGGGAAGATCGGAAGA
+
:,,F,,FFFF::FFFFFFFFFFFFFFFFFF:FF:FFFFFFFF:FF
@FS10000125:23:BPA73012-1407:1:1101:7170:1080 1:N:0:3
GGGGATGAACTTCGTCGAGTACGCTCAAAGGACAAGATCGGAAGA
+
FFFFFFFFFF,:FFFFFFFFFFFFFFF:FFFFFFFFFFFFFFFFF
@FS10000125:23:BPA73012-1407:1:1101:7920:1080 1:N:0:3
GGGAGCCAACTTCGTCGAGTACGCTCAAGATTTAAGATCGGAAGA
+
FFFFFFFFFF,:FFFFFFFFFFFFFFFFFFFFFFFFFFFFFFFFF
@FS10000125:23:BPA73012-1407:1:1101:7930:1080 1:N:0:3
GGGCCATAACTTCGTCGAGTACGCTCAACTAGAAAGATCGGAAGA
+
F,,,FFFFFF:FFFFFFFFFFFFFFFFFFFFFFFFFFFFFFFFFF
@FS10000125:23:BPA73012-1407:1:1101:8200:1080 1:N:0:3
GGGACGCGCTTCGTCGAGTACGCTCAAACTGGAGAGATCGGAAGA
+
F::,FFFFFF:FF:FFFF:FFFFFFFFFFFFFFFFFF,FFFFFFF
@FS10000125:23:BPA73012-1407:1:1101:8260:1080 1:N:0:3
GGGGAAAAACTTCGTCGAGTACGCTCAAGGGTAAAGATCGGAAGA
+
FFFFFFFFFF:,FFFFFFFFFFFFFFFFFFFFFFFFFFFFFFFFF
@FS10000125:23:BPA73012-1407:1:1101:8530:1080 1:N:0:3
GGGACAGAACTTCGTCGAGTACGCTCAACCCCATAGATCGGAAGA
+
FF,:FFFFFF:FFFFFFFFFFFFFFFFFFFFFFFFFF,FFFFFFF
@FS10000125:23:BPA73012-1407:1:1101:8890:1080 1:N:0:3
GGGGTCCAACTTCGTCGAGTACGCTCAATTGTGGAGATCGGAAGA
+
F:FF,FFFFF::FFFFFFFFFFFFFFF:FFFFFFFFFFFFFFFFF
@FS10000125:23:BPA73012-1407:1:1101:9180:1080 1:N:0:3
GGGTGCTAATTTCGTCGAGTACGCTCAAGACATAAGATCGGAAGA
+
FFFFFFFFFFFFFFFFFFFFFFFFFFFFFFFFFFFFFFFFFFFFF
@FS10000125:23:BPA73012-1407:1:1101:9420:1080 1:N:0:3
GGGGCACAACTTCGTCGAGTACGCTCAAGCGAATAGATCGGAAGA
+
FFFFFFFFFF:,FFFFFFFFFFFFFFFFFFFFFFFFFFFFFFFFF
@FS10000125:23:BPA73012-1407:1:1101:9560:1080 1:N:0:3
GGGCTGGAACTTCGTCGAGTACGCTCAACCTTGTAGATCGGAAGA
+
F,,,FFFFFF::FFFFFFFFFFFFFFFFFFFFFFFFFFFFFF:FF
@FS10000125:23:BPA73012-1407:1:1101:10030:1080 1:N:0:3
GGGGGGTAACTTCGTCGAGTACGCTCAAGATGACAGATCGGAAGA
+
F::F:FFFFF,:FFFFFFFFFFFFFFFFFFFFFFFFFFFFFFFFF
@FS10000125:23:BPA73012-1407:1:1101:10210:1080 1:N:0:3
GGGCGATAACTTCGTCGAGTACGCTCAATCTGGTAGATCGGAAGA
+
FFF:FFFFFF,,FFFFFFFFFFFFFFF:FFFFFFFFFFFFFFFFF
@FS10000125:23:BPA73012-1407:1:1101:10240:1080 1:N:0:3
GGGCGCTAACTTCGTCGAGTACGCTCAACCTGGAAGATCGGAAGA
+
FF:F:FFFFFF:FFFFFFFFFFFFFFFFFFFFFFFFFFFFFFFFF
@FS10000125:23:BPA73012-1407:1:1101:10290:1080 1:N:0:3
GGGCATTAACTTCGTCGAGTACGCTCAACCGTAGAGATCGGAAGA
+
F::,FFFFFF::FFFFFFFFFFFFFFFFFFFFFFFFFFFFFFFFF
@FS10000125:23:BPA73012-1407:1:1101:10450:1080 1:N:0:3
GGGCTGGATCTTCGTCGAGTACGCTCAAGCGTTCAGATCGGAAGA
+
F::,FFFFFF,,FFFFFFFFFFFFFFFFFFFFFFFFFFFFFFFFF
@FS10000125:23:BPA73012-1407:1:1101:10940:1080 1:N:0:3
GGAAAGAAACTTCGTCGAGTACGCTCAATTATTCAGATCGGAAGA
+
,F,:F,FFFF:FF:FF:F::FFFFFFFF,FF,F,F,FFF::F,,,
@FS10000125:23:BPA73012-1407:1:1101:12130:1080 1:N:0:3
CTTTGCTAACTTCGTCGAGTACGCTCAATGATTTAGATCGGAAGA
+
,FF,,FFFFFFFFFFFF:FFFF,FFFFFFFFFFF:,FFFFF:F,,
@FS10000125:23:BPA73012-1407:1:1101:13560:1080 1:N:0:3
GGGGACCAACTTCGTCGAGTACGCTCAAAAAGAATGATCGGAAGA
+
FFFF,:F:FFF:::F,:F:FF::FFF:FFFFFFF,FF,F:FFFFF
@FS10000125:23:BPA73012-1407:1:1101:13780:1080 1:N:0:3
GGGCGGCAACTTCGTCGAGTACGCTCAATTGATTAGATCGGAAGA
+
FFFF:FFFFF,,FFFFFFFFFFFFFFF,FFFFFFFFFFFFFFFFF
@FS10000125:23:BPA73012-1407:1:1101:14080:1080 1:N:0:3
GGGTGCTAACTTCGTCGAGTACGCTCAAGAAAGTAGATCGGAAGA
+
F,::FFFFFF::FFFFFFFFFFFFFFFFFFFFFFFFFFFFFFFFF
@FS10000125:23:BPA73012-1407:1:1101:14100:1080 1:N:0:3
GGGGGAAAACTTCGTCGAGTACGCTCAACAATCTAGATCGGAAGA
+
FF,F,FFFFFFFFFFFFFFFFFFFFFFFF,F:F,FFFFFFF:FFF
@FS10000125:23:BPA73012-1407:1:1101:14330:1080 1:N:0:3
GGGGTCAAACTTCGTCGAGTACGCTCAAGGAATGAGATCGGAAGA
+
FFFFF:F,F::FF::F:FFFF::F:F,F::,:F:FFF,F:FFFFF
@FS10000125:23:BPA73012-1407:1:1101:14810:1080 1:N:0:3
GGGGGGGAACTTCGTCGAGTACGCTCAAGTGACGAGATCGGAAGA
+
FFFFFFFFFF::FFFFFFFFFFFFFFFFFFFFFFFFFFFFFFFFF
@FS10000125:23:BPA73012-1407:1:1101:15180:1080 1:N:0:3
GGGGATCAACTTCGTCGAGTACGCTCAATGATTAAGATCGGAAGA
+
FFFFFFFFFF,:FFFFFFFFFFFFFFFFFFFFFFFFFFFFFFFFF
@FS10000125:23:BPA73012-1407:1:1101:16350:1080 1:N:0:3
GATGTAAAACTTCGTCGAGTACGCTCAAAGTCGGAGATCGGAAGA
+
,,F,FFFFFFFFFFFFFFFFFFFFFFFFFFFF:FFFFFFF::FF,
@FS10000125:23:BPA73012-1407:1:1101:16420:1080 1:N:0:3
GGGGGGGAACTTCGTCGAGTACGCTCAAACAACCAGATCGGAAGA
+
FFFFFFFFFFF:FFFFFFFFFFFFFFFFFFFFFFFFFFFFFFFFF
@FS10000125:23:BPA73012-1407:1:1101:1130:1090 1:N:0:3
GGGGCAAAACTTCGTCGAGTACGCTCAATTAAATAGATCGGAAGA
+
FFFFFFFF,FFFFFFFFFFFFFFFFFFFFFFF:FFFFFFFF:FFF
@FS10000125:23:BPA73012-1407:1:1101:1240:1090 1:N:0:3
GGGGGTGAACTTCGTCGAGTACGCTCAATTCGATAGATCGGAAGA
+
FFFF,FFFFFFF:FF:FFFFF::FFF,FFFF,F,:FF,F:FFFFF
@FS10000125:23:BPA73012-1407:1:1101:1320:1090 1:N:0:3
GGGGTTTAACTTCGTCGAGTACGCTCAATAACGTAGATCGGAAGA
+
FFFFFFFFFF:,FFFFFFFFFFFFFFF:FFFFFFFFFFFFF:FFF
@FS10000125:23:BPA73012-1407:1:1101:1510:1090 1:N:0:3
GGGCCTCATCTTCGTCGAGTACGCTCAAGTAGTTAGATCGGAAGA
+
FF:FFFFFFFF:FFFFFFFFFFFFFFFFFFFFFFFFFFFFF:FFF
@FS10000125:23:BPA73012-1407:1:1101:1720:1090 1:N:0:3
GGGGGAACTTCGTCGAGTACGCTCAATTGTATAGATCGGAAGAGC
+
FFFFFFFFFF:F,FFFF:FFFF:FF,::FFFFFFF:,FFFFFFF,
@FS10000125:23:BPA73012-1407:1:1101:2030:1090 1:N:0:3
GGGGTATAACTTCGTCGAGTACGCTCAATTCACAAGATCGGAAGA
+
F:,FFFFFF:FF:FF::F:FF,:FF:,FFF,:F,:,F,F:F:FFF
@FS10000125:23:BPA73012-1407:1:1101:2980:1090 1:N:0:3
GGGGCAAAACTTCGTCGAGTACGCTCAATCCTAGAGATCGGAAGA
+
FFFFFFFFFF::FFFFFFFFFFFFFFF:FFFFFFFFFFFFFFFFF
@FS10000125:23:BPA73012-1407:1:1101:3100:1090 1:N:0:3
GGGGGCAAACTTCGTCGAGTACGCTCAACTGGGGAGATCGGAAGA
+
FFFFFF:,FFFF:FFF:FFFF:FFFFFFFFF::FFFF,F:FFFFF
@FS10000125:23:BPA73012-1407:1:1101:3140:1090 1:N:0:3
GGGAGCCAACTTCGTCGAGTACGCTCAAAAATAAAGATCGGAAGA
+
FFF,F,FFFFFFFFFFFFFFFFFFFFFF,,FF,FFFFFFFFFFFF
@FS10000125:23:BPA73012-1407:1:1101:3480:1090 1:N:0:3
GGGCTTCGTCGAGTACGCTCAACAATTTAGATCGGAAGAGCACAC
+
FFFFFFFFFFF,F:FFF:FF,FFFF,F,FFFFFFFFFFFF,F,F,
@FS10000125:23:BPA73012-1407:1:1101:3740:1090 1:N:0:3
GGGCGCAAACTTCGTCGAGTACGCTCAACAATTAAGATCGGAAGA
+
FFFFFFFFFF::FFFFFFFFFFFFFFFFFFFFFFFFFFFFFFFFF
@FS10000125:23:BPA73012-1407:1:1101:3980:1090 1:N:0:3
GGGTGATAACTTCGTCGAGTACGCTCAACAAGTAAGATCGGAAGA
+
FFF:FFFFFF::FFFFFFFFFFFFFFFFFFFFFFFFFFFFFFFFF
@FS10000125:23:BPA73012-1407:1:1101:4200:1090 1:N:0:3
GGGGCATAACTTCGTCGAGTACGCTCAACTCCTGAGATCGGAAGA
+
FFFFFFFFFFF::FF:FFFFFFFFFFFFFFFFFFFFFFFFFFFFF
@FS10000125:23:BPA73012-1407:1:1101:4370:1090 1:N:0:3
GGGTGTCAACTTCGTCGAGTACGCTCAATACGTCAGATCGGAAGA
+
F:,,FFFFFF::FFFFFFFFFFFFFFF:FFFFFFFFFFFFFFFFF
@FS10000125:23:BPA73012-1407:1:1101:4440:1090 1:N:0:3
GGGGACAAACTTCGTCGAGTACGCTCAATGCAACAGATCGGAAGA
+
FF,FFFFFFF::FFFFFFFFFFFFFFF:FFFFFFFFFFFFFFFFF
@FS10000125:23:BPA73012-1407:1:1101:5090:1090 1:N:0:3
GGGGACCAACTTCGTCGAGTACGCTCAAGAACTTAGATCGGAAGA
+
FFFFFFFFFF::FFFFFFFFFFFFFFFFFFFFFFFFFFFFFFFFF
@FS10000125:23:BPA73012-1407:1:1101:5130:1090 1:N:0:3
GGGTCACAACTTCGTCGAGTACGCTCAAATTATCAGATCGGAAGA
+
FFF,,,FFFFF:FFFFFFFFFFFFFFFF,,:FF,FFFFFFFFFFF
@FS10000125:23:BPA73012-1407:1:1101:5480:1090 1:N:0:3
GGGGCGAAACTTCGTCGAGTACGCTCAAGTGAGAAGATCGGAAGA
+
FFFFF,FFFFF:FFFFFFFFFFFFFFFFFFFFF:FFFFFFFFFFF
@FS10000125:23:BPA73012-1407:1:1101:5850:1090 1:N:0:3
GGGCTGTAACTTCGTCGAGTACGCTCAAATGATAAGATCGGAAGA
+
F,,:FFFFFF:,FFFFFFFFFFFFFFF:FFFFFFFFFFFFFFFFF
@FS10000125:23:BPA73012-1407:1:1101:6300:1090 1:N:0:3
GGGGGGGTAACTTCGTCGAGTACGCTCAATAACGGAGATCGGAAG
+
FFFFFFFFFF:,,FF:FFFFFFFFF,FFFFFFFFFFFFFFFFFFF
@FS10000125:23:BPA73012-1407:1:1101:6390:1090 1:N:0:3
GATGCAAAACTTCGTCGAGTACGCTCAATGAAAGAGATCGGAAGA
+
,,,FFFFFFFFFFFFFFFFFFFFFFFFFFFFFFFFFFFFFFFFFF
@FS10000125:23:BPA73012-1407:1:1101:6530:1090 1:N:0:3
GGGGGAAACTTCGTCGAGTACGCTCAACAGAAAAGATCGGAAGAG
+
FFFFFF:FF::FFFFFFF:FFFFFFF:,FFFFFFFF,FFF:FFFF
@FS10000125:23:BPA73012-1407:1:1101:7020:1090 1:N:0:3
GGGGGTTAACTTCGTCGAGTACGCTCAAATAAACAGATCGGAAGA
+
FFFF:FFFFF:,FFFFFFFFFFFFFFF:FFFFFFFFFFFFFFFFF
@FS10000125:23:BPA73012-1407:1:1101:7160:1090 1:N:0:3
GGGGGACAACTTCGTCGAGTACGCTCAACGTGTGAGATCGGAAGA
+
F::F,,F:F:FFFF:FF:FFFFFFFFFFFFFFFFFFFFFFFFFFF
@FS10000125:23:BPA73012-1407:1:1101:7880:1090 1:N:0:3
GGGGTAAAACTTCGTCGAGTACGCTCAACCGGGCAGATCGGAAGA
+
FFFFFFFFFF:FFFFFFFFFFFFFFFFFFFFFFFFFFFFFFFFFF
@FS10000125:23:BPA73012-1407:1:1101:8060:1090 1:N:0:3
GGGTGATAACTTCGTCGAGTACGCTCAAACCGCCAGATCGGAAGA
+
FFFFFFFFFF::FFFFFFFFFFFFFFFFFFFFFFFFFFFFFFFFF
@FS10000125:23:BPA73012-1407:1:1101:8480:1090 1:N:0:3
GGGGTTGAACTTCGTCGAGTACGCTCAATAAAGTAGATCGGAAGA
+
FFFFFFFFFF,,FFFFFFFFFFFFFFF,FFFFFF:FFFFFFFFFF
@FS10000125:23:BPA73012-1407:1:1101:8820:1090 1:N:0:3
GGGGCGTAACTTCGCCGAGTACGCTCAAACAAGTAGATCGGAAGA
+
FFFFFFFFFFF:FFFFFFFFFFFFFFF:FFFFFFFFFFFFFFFFF
@FS10000125:23:BPA73012-1407:1:1101:8840:1090 1:N:0:3
GGGGCAAAACTTCGTCGAGTACGCTCAACTACGCAGATCGGAAGA
+
FFFF:,FFFFFFFFFFFFFFFFFFFFFFFFFFFFFFFFFFFFFFF
@FS10000125:23:BPA73012-1407:1:1101:9280:1090 1:N:0:3
GGGCGGAAACTTCGTCGAGTACGCTCAAGACAGGAGATCGGAAGA
+
F::,FFFFFF::FFFFFFFFFFFFFFFFFFFFFFFFFFFFFFFFF
@FS10000125:23:BPA73012-1407:1:1101:9410:1090 1:N:0:3
GGGGGCTAACTTCGTCGAGTACGCTCAAAAGATAAGATCGGAAGA
+
F::FFFFFFF::FFFFFFFFFFFFFFF:FFFFFFFFFFFFFFFFF
@FS10000125:23:BPA73012-1407:1:1101:9500:1090 1:N:0:3
GGGGTAGAACTTCGTCGAGTACGCTCAATTGGCCAGATCGGAAGA
+
FFFFFFFFFF,,FFFFFFFFFFFFFFF:FF:FFFFFFFFFFFFFF
@FS10000125:23:BPA73012-1407:1:1101:9750:1090 1:N:0:3
GGGCCGGAACTTCGTCGAGTACGCTCAAAAACGGAGATCGGAAGA
+
F::,F:FFFF::FFFFFFFFFFFFFFFFFFFFFFFFFFFFFFFFF
@FS10000125:23:BPA73012-1407:1:1101:9860:1090 1:N:0:3
GGGGGACAACTTCGTCGAGTACGCTCAATTTGAGAGATCGGAAGA
+
FFFF,FFFFF::FFFFFFFFFFFFFFF:FFFFFFFFFFFFFFFFF
@FS10000125:23:BPA73012-1407:1:1101:9960:1090 1:N:0:3
GGGGATAGAACTTCGTCGAGTACGCTCAATGTCTGAGATCGGAAG
+
FFFFFFFFFF:,:FF,FFFFFFFFF,FFFFFFFFFFFFFFFFFFF
@FS10000125:23:BPA73012-1407:1:1101:10020:1090 1:N:0:3
GGGGTCGAACTTCGTCGAGTACGCTCAAAATCCGAGATCGGAAGA
+
FFFFFFFFFF,,FFFFFFFFFFFFFFFFFFFFFFFFFFFFFFFFF
@FS10000125:23:BPA73012-1407:1:1101:10340:1090 1:N:0:3
GGGAACTTCGACGAGTACGCTCAAAAGGACAGATCGGAAGAGCAC
+
FFFFFF,:FFFFFFFFF,F::FFFFFFFFF:F:FFFFF:FFF,F,
@FS10000125:23:BPA73012-1407:1:1101:10460:1090 1:N:0:3
GGGGATGTAACTTCGTCGAGTACGCTCAAGCCTAGAGATCGGAAG
+
F:FFFFFFFF:,,FF:FFFFFFFFF,FFFFFFFFFFFFFFFFFFF
@FS10000125:23:BPA73012-1407:1:1101:10510:1090 1:N:0:3
GGGGGTCAACTTCGTCGAGTACGCTCAAGTTCCAAGATCGGAAGA
+
F:FF,FFFFF:,FFFFFFFFFFFFFFFFFFFFFFFFFFFFFFFFF
@FS10000125:23:BPA73012-1407:1:1101:10580:1090 1:N:0:3
GGGTGTCAATTTCGTCGAGTACGCTCAAGAGTGTAGATCGGAAGA
+
FFFFFFFFFFFFFFFFFFFFFFFFFFFFFFFFFFFFFFFFFFFFF
@FS10000125:23:BPA73012-1407:1:1101:10880:1090 1:N:0:3
GGGAAGAAACTTCGTCGAGTACGCTCAACTGGACAGATCGGAAGA
+
F,::FFFFFF::FFFFFFFFFFFFFFFFFFFFFFFFFFFFFFFFF
@FS10000125:23:BPA73012-1407:1:1101:11180:1090 1:N:0:3
GGGGGTCAACTTCGTCGAGTACGCTCAAAGACATAGATCGGAAGA
+
FFFF,,FFFF,:FFFFFFFFFFFFFFFFF::FFFFFFFFFFFF:F
@FS10000125:23:BPA73012-1407:1:1101:11990:1090 1:N:0:3
GGATGCCAACTTCGTCGAGTACGCTCAACAGTACAGATCGGAAGA
+
:,,,,FFFFFFFFFFFFFFFFFFFFFFFFFFFFFFFFFFFFFFF:
@FS10000125:23:BPA73012-1407:1:1101:12880:1090 1:N:0:3
GGGCGACAACTTCGTCGAGTACGCTCAAGCTAGTAGATCGGAAGA
+
:,,,FFFFFF,,FFFFFFFFFFFFFFFFFFFFFFFFFFFFFFFFF
@FS10000125:23:BPA73012-1407:1:1101:12900:1090 1:N:0:3
GGGGACAAACTTCGTCGAGTACGCTCAACCCTGAAGATCGGAAGA
+
FFFFFFFFFF,::FFFFFFFFFFFFFF:FFFFFFFFFFFFFFFFF
@FS10000125:23:BPA73012-1407:1:1101:13400:1090 1:N:0:3
GGGGCCGAACTTCGTCGAGTACGCTCAACCTGAAAGATCGGAAGA
+
F:,FFFFFFF:FFFFFFFFFFFFFFFFFFFFFFFFFFFFFFFFFF
@FS10000125:23:BPA73012-1407:1:1101:13570:1090 1:N:0:3
GGGGGCAAACTTCGTCGAGTACGCTCAAAGATAAAGATCGGAAGA
+
FFFFFFFFFF:,FFFFFFFFFFFFFFF:FFFFFFFFFFFFFFFFF
@FS10000125:23:BPA73012-1407:1:1101:14380:1090 1:N:0:3
GGGGGGAAACTTCGTCGAGTACGCTCAAGTCCAGAGATCGGAAGA
+
FFFFFFFFFF::FFFFFFFFFFFFFFFFFFFFFFFFFFFFFFFFF
@FS10000125:23:BPA73012-1407:1:1101:14480:1090 1:N:0:3
GGGTCAAAACTTCGTCGAGTACGCTCAAATTGGGAGATCGGAAGA
+
F::FFFFFFF:,FFF,FFFFFFFFFFF:FFFFFFFFFFFFFFFFF
@FS10000125:23:BPA73012-1407:1:1101:15150:1090 1:N:0:3
GGGAGGCATCTTCGTCTAGTACGCTCAAAATTAAAGATCGGAAGA
+
F,,FFFFFFF,:FFFFFFFFFFFFFFFFFFFFFFFFFFFFFFFF:
@FS10000125:23:BPA73012-1407:1:1101:15480:1090 1:N:0:3
GGGGGAAAACTTCGTCGAGTACGCTCAAAATACAAGATCGGAAGA
+
F:,FFFFFFF,:FFFFFFFFFFFFFFFFFFFFFFFFFFFFFFFFF
@FS10000125:23:BPA73012-1407:1:1101:15590:1090 1:N:0:3
GATCACGAACTTCGTCGAGTACGCTCAATGTTGCAGATCGGAAGT
+
:,:,FF:FFF:FFFFFF:,FFF,FFFFFFFFFFFFFFFFF,,::,
@FS10000125:23:BPA73012-1407:1:1101:15660:1090 1:N:0:3
GGGGGAAACTTCGTCGAGTACGCTCAAATTGATAGATCGGAAGAG
+
FFFFFFFFFF,FF:FFFF,FFFFFFF:,FFFFFFFF,FFF:FFFF
@FS10000125:23:BPA73012-1407:1:1101:16050:1090 1:N:0:3
GGGGGGCAACTTCGTCGAGTACGCTCAATTGAATAGATCGGAAGA
+
:,,F:FFFFF,:FFFFFFFFFFFFFFFFFFFFFFF:F,FFFFFF:
@FS10000125:23:BPA73012-1407:1:1101:16400:1090 1:N:0:3
GGGGCACAACTTCGTCGAGTACGCTCAAGTATTATAGATCGGAAG
+
FFFFFFFFFF:,FFFFFFFFFFFFFFFFFFFFFFFFFFFFFFFFF
@FS10000125:23:BPA73012-1407:1:1101:1080:1100 1:N:0:3
GGGCATCAACTTCGTCGAGTACGCTCAAAAAGGGAGATCGGAAGA
+
FFFFFFFFFF::FFFFFFFFFFFFFFF:FFFFFFFFFFFFFFFFF
@FS10000125:23:BPA73012-1407:1:1101:1260:1100 1:N:0:3
GGGCGCTAACTTCGTCGAGTACGCTCAACTATCCAGATCGGAAGA
+
FFFFFFFFFFFFFFFFFFFFFFFFFFFFFFFFFFFFFFFFFFFFF
@FS10000125:23:BPA73012-1407:1:1101:2790:1100 1:N:0:3
GGGGGTGAACTTCGTCGAGTACGCTCAATTAGGGAGATCGGAAGA
+
F,,FFFFFFF::FFFFFFFFFFFFFFF,FFFFFFFFFFFFFFFFF
@FS10000125:23:BPA73012-1407:1:1101:2860:1100 1:N:0:3
GGGAACTTCGTCGAGTACGCTCAATAGAGGAGATCGGAAGAGCAC
+
FFFFFFFFFF,:FFF:F:FFFFFF:FFFFFFFFFFFFFFF:F,F:
@FS10000125:23:BPA73012-1407:1:1101:2950:1100 1:N:0:3
GGATTGGAACTTCGTCGAGTACGCTCAATCGGGCAGATCGGAAGA
+
F,,,FFFFFFFFFFFFFFFFFFFFFFF:FFFFFFFFFFFFF:FFF
@FS10000125:23:BPA73012-1407:1:1101:3580:1100 1:N:0:3
GGGATTCAAATTCGTCGAGTACGCTCAAAAGCATAGATCGGAAGA
+
FFF:FFFFFFFFFFFFFFFFFFFFFFF:FFFFFFFFFFFFFFFFF
@FS10000125:23:BPA73012-1407:1:1101:3660:1100 1:N:0:3
GGGGTAAAACTTCGTCGAGTACGCTCAAAGTAGGAGATCGGAAGA
+
FFFFFFFFFF::FFFFFFFFFFFFFFF:FFFFFFFFFFFFFFFFF
@FS10000125:23:BPA73012-1407:1:1101:4120:1100 1:N:0:3
GGGGGTAAACTTCGTCGAGACGCTCATAATTAAAGATTGGAAGAG
+
FFFFF:,FF,:F,::,,F,F,,F:F:,FF,,FFFF::,,,FFF:F
@FS10000125:23:BPA73012-1407:1:1101:4180:1100 1:N:0:3
GGGGGAAAACTTCGTCGAGTACGCTCAAACAGAAAGATCGGAAGA
+
FFFFFFFFFFF:FFFFFFFFFFFFFFFFFFFFFFFFFFFFFFFFF
@FS10000125:23:BPA73012-1407:1:1101:4700:1100 1:N:0:3
GGGGCTGAACTTCGTCGAGTACGCTCAATGGAATAGATCGGAAGA
+
FFFFFFFFFF:,FFFFFFFFFFFFFFF,FFFFFFFFFFFFFFFFF
@FS10000125:23:BPA73012-1407:1:1101:4770:1100 1:N:0:3
GGGCTGTAACTTCGTCGAGTACGCTCAATATGGTAGATCGGAAGA
+
F:,:FFFFFF::FFFFFFFFFFFFFFF:FFFFFFFFFFFFFFFFF
@FS10000125:23:BPA73012-1407:1:1101:4900:1100 1:N:0:3
GGGGCTCAACTTCGTCGAGTACGCTCAAGTGGACAGATCGGAAGA
+
FFFFFFFFFF::FFFFFFFFFFFFFFFFFFFFFFFFFFFFFFFFF
@FS10000125:23:BPA73012-1407:1:1101:5580:1100 1:N:0:3
GGGACGAAACTTCGTCGAGTACGCTCAAGTAACAAGATCGGAAGA
+
F::FFFFFFF:,FFFFFFFFFFFFFFFFFFFFFFFFFFFFFFFFF
@FS10000125:23:BPA73012-1407:1:1101:5610:1100 1:N:0:3
GGGGAACTTCGTCGAGTACGCTCAAGTAAGGAGATCGGAAGAGCA
+
F,,FFFFFFFF,FFFFFF,,FFFFFFF:FFFFFFF,FFFFFFF,,
@FS10000125:23:BPA73012-1407:1:1101:5800:1100 1:N:0:3
GGGGGACAACTTCGTCCAGTACGCTCAAGGGAAAAGATCGGAAGA
+
FF,FFFFFFF,,FFFFFFFFFFFFFFFFFFFFFFFFFFFFFFFFF
@FS10000125:23:BPA73012-1407:1:1101:5830:1100 1:N:0:3
GATGTGCAATTTCGTCGAGTACGCTCAATCCACAAGATCGGAAGA
+
:,FFFFFFFFFFFFFFFFFFFFFFFFFFFFFFFFFFFFFFF::FF
@FS10000125:23:BPA73012-1407:1:1101:6380:1100 1:N:0:3
GGGTAGAAACTTCGTCGAGTACGCTCAATTGTGAAGATCGGAGAG
+
FFFFFFFFFF:,FFFFFFFFFFFFFFF:FFFFFFFFFFFFFFF:F
@FS10000125:23:BPA73012-1407:1:1101:6750:1100 1:N:0:3
GGGGGCCAACTTCGTCGAGTACGCTCAAAGTAAAAGATCGGAAGA
+
F:,FFFF,F,::,,F::,FFF,,FFF,,FFF,FF:,F,F,,FF:F
@FS10000125:23:BPA73012-1407:1:1101:7170:1100 1:N:0:3
GGGCTGCAACTTCGTCGAGTACGCTCAAGGAGTAAGATCGGAAGA
+
FF::FFFFFF:,FFFFFFFFFFFFFFFFFFFFFFFFFFFFFFFFF
@FS10000125:23:BPA73012-1407:1:1101:7240:1100 1:N:0:3
GGGGCGGAACTTCGTCGAGTACGCTCAAACGCCCAGATCGGAAGA
+
FFFFF,,FFF::FFFFFFFFFFFFFFFFFF,FFFFFFFFFFFFFF
@FS10000125:23:BPA73012-1407:1:1101:7410:1100 1:N:0:3
GGGCATTAACTTCGTCGAGTACGCTCAAGACTGTAGATCGGAAGA
+
FF:,FFFFFF,,FFFFFFFFFFFFFFFFFFFFFFFFFFFFFFFFF
@FS10000125:23:BPA73012-1407:1:1101:7660:1100 1:N:0:3
GGGGCAAAACTTCGTCGAGTACGCTCAACCGTGCGAGATCGGAAG
+
FFF::FFFFF:,FFFFFFFFFF:FFFFFF:FFFF,FFFFFF:FF:
@FS10000125:23:BPA73012-1407:1:1101:8370:1100 1:N:0:3
GGGCATTAACTTCGTCGAGTACGCTCAATTGTATAGATCGGAAGA
+
FFF:FFFFFF:,FFFFFFFFFFFFFFF,FFFFFFFFFFFFFFFFF
@FS10000125:23:BPA73012-1407:1:1101:8820:1100 1:N:0:3
GGGACGAAACTTCGTCGAGTACGCTCAAATCATGAGATCGGAAGA
+
FFF:FFFFFF::FFFFFFFFFFFFFFFFFFFFFFFFFFFFFFFFF
@FS10000125:23:BPA73012-1407:1:1101:9290:1100 1:N:0:3
GGGGGTAAACTTCGTCGAGTACGCTCAACAATAAAGATCGGAAGA
+
F::F:FFFFF::FFFFFFFFFFFFFFFFFFFFFFFFFFFFFFFFF
@FS10000125:23:BPA73012-1407:1:1101:9370:1100 1:N:0:3
GGGAACTTCGTCGAGTACGCTCAAAAACAAAGATCGGAAGAGCAC
+
F:::FFFFFF,FF:F,F:FFFF,FFFF:FFFFFFFFFFFF,F,F,
@FS10000125:23:BPA73012-1407:1:1101:9450:1100 1:N:0:3
GGGCAGCAACTTCGTCGAGTACGCTCAAGCGAATAGATCGGAAGA
+
F::,FFFFFF::FFFFFFFFFFFFFFFFFFFFFFFFFFFFFFFFF
@FS10000125:23:BPA73012-1407:1:1101:9530:1100 1:N:0:3
GGGCGGTAAATTCGTCGAGTACGCTCAACCAACTAGATCGGAAGA
+
FF::FFFFFFFFFFFFFFFFFFFFFFFFFFFFFFFFFFFFFFFFF
@FS10000125:23:BPA73012-1407:1:1101:9980:1100 1:N:0:3
GGGGACAAACTTCGTCGAGTACGCTCAATTAGCAAGATCGGAAGA
+
FFFFFFFFFF,,FFFFFFFFFFFFFFF,FFFFFFFFFFFFFFFFF
@FS10000125:23:BPA73012-1407:1:1101:10020:1100 1:N:0:3
GGGTGAAAACTTCGTCGAGTACGCTCAAACCATTAGATCGGAAGA
+
FFF,FFFFFF::FFFFFFFFFFFFFFFF,,,,,,FFFFFFFFFFF
@FS10000125:23:BPA73012-1407:1:1101:10440:1100 1:N:0:3
GGGTAGTAACTTCGTCGAGTACGCTCAACGATTGAGATCGGAAGA
+
FFF,FFFFFFFFFFFFFFFFFFFFFFFF,F,,,,FFFFFFFFFFF
@FS10000125:23:BPA73012-1407:1:1101:10540:1100 1:N:0:3
GGGAAGTAACTTTCGTCGAGTACGCTCAAGTAGCCAGATCGGAAG
+
FFFFFFFFFF:,:FF:FFFFFFFFF,FFFFFFFFFFFFFFFFFFF
@FS10000125:23:BPA73012-1407:1:1101:10590:1100 1:N:0:3
GGGCTCTAACTTCGTCGAGTACGCTCAAACGGTTAGATCGGAAGA
+
F::FFFFFFF,,FFFFFFFFFFFFFFF:FFFFFFFFFFFFF::FF
@FS10000125:23:BPA73012-1407:1:1101:10640:1100 1:N:0:3
GGGATCAAACTTCGTCGAGTACGCTCAAAGATATAGATCGGAAGA
+
F,,F,:,FFFFFFF:FF:FFFFFFFFFFFFFF,,FFFFFF:,F::
@FS10000125:23:BPA73012-1407:1:1101:10690:1100 1:N:0:3
GGGACAGAACTTCGTCGAGTACGCTCAAGTAGACAGATCGGAAGA
+
FFF:FFFFFF::FFFFFFFFFFFFFFFFFFFFFFFFFFFFFFFFF
@FS10000125:23:BPA73012-1407:1:1101:10770:1100 1:N:0:3
GGGATTTAACTTCGTCGAGTACGCTCAACGGTTGAGATCGGAAGA
+
F:,::FFFFF,:FFFFFFFFFFFFFFFFF:FFFFFFFFFFFFFFF
@FS10000125:23:BPA73012-1407:1:1101:11080:1100 1:N:0:3
GGGGAAAAACTTCGTCGAGTACGCTCAAGAAAAGAGATCGGAAGA
+
F,,FF,,,FF:F,FF::FFFF,:FFF:FF,,,F,FFFFFFF:FFF
@FS10000125:23:BPA73012-1407:1:1101:11410:1100 1:N:0:3
GGGATGAAACTTCGTCGAGTACGCTCAACCTGTGAGATCGGAAGA
+
F:,:FFFFFF::FFFFFFFFFFFFFFFFFFFFFFFFFFFFFFFFF
@FS10000125:23:BPA73012-1407:1:1101:11940:1100 1:N:0:3
GGGTACTAACTTCGTCGAGTACGCTCAATAATTGAGATCGGAAGA
+
FFFFFFFFFF:,FFFFFFFFFFFFFFF,FFFFFFFFFFFFFFFFF
@FS10000125:23:BPA73012-1407:1:1101:12860:1100 1:N:0:3
GGGAGCTAACTTCGTCGAGTACGCTCAAGCTCGCAGATCGGAAGA
+
FFF:FFFFFF,,FFFFFFFFFFFFFFFFFFFFFFFFFFFFFFFFF
@FS10000125:23:BPA73012-1407:1:1101:13140:1100 1:N:0:3
GGGCTTCGTCGAGTACGCTCAAAAAAAAAGATCGGAAGAGCACAC
+
FFFFFFFFFFF,F:FFF:FF:,FFF::,FFFFFFFFFFFF,F,F:
@FS10000125:23:BPA73012-1407:1:1101:13250:1100 1:N:0:3
GGGGATCTATCTTCGTCGAGTACGCTCAAGGGATGAGATCGGAAG
+
FFFFFFFFFFF,:FF:FFFFFFFFF,FFFFFFFFFFFFFFFFFFF
@FS10000125:23:BPA73012-1407:1:1101:13330:1100 1:N:0:3
GGGCAATAACCTCGTCGAGTACGCTCAATGTAAGAGATCGGAAGA
+
FFFFFFFFFFF:FFFFFFFFFFFFFFF,FFFFFFFFFFFFFFFFF
@FS10000125:23:BPA73012-1407:1:1101:13510:1100 1:N:0:3
GATTACTAACTTCGTCGAGTACGCTCAAAATAGGAGATCGGAAGA
+
,,F,FFFFFFFFFFFFFFFFFF:FFFF:FFFFFFFFFFFFFF:F:
@FS10000125:23:BPA73012-1407:1:1101:14090:1100 1:N:0:3
GGGGGTCAACTTCGTCGAGTACGCTCAACGTTCTAGATCGGAAGA
+
F:,FFFFFFF::FFFFFFFFFFFFFFFFFFFFFFFFF:FFFFFFF
@FS10000125:23:BPA73012-1407:1:1101:14810:1100 1:N:0:3
GGGGCCCAACTTCGTCGAGTACGCTCAATACGAGAGATCGGAAGA
+
FFFFFFFFFF::FFFFFFFFFFFFFFFFFFFFFFFFF,FFFFFFF
@FS10000125:23:BPA73012-1407:1:1101:15320:1100 1:N:0:3
GATTGTCAACTTCGTCGAGTACGCTCAAGCCAAGAGATCGGAAGA
+
:,F,,FFFFFFFFFFFFFFFFF:FFFF:FFFFFFFFFFFF:,::,
@FS10000125:23:BPA73012-1407:1:1101:15360:1100 1:N:0:3
GGGGGCTAACTTCGTCGAGTACGCTCAATGGTCGAGATCGGAAGA
+
F,,FFFFFFF::FFFFFFFFFF:FFFF:FFFFFFFFFFFFF:FFF
@FS10000125:23:BPA73012-1407:1:1101:15380:1100 1:N:0:3
GGGACGGAACTTCGTCGAGTACGCTCAAAGCAAGAGATCGGAAGA
+
FFFFFFFFFF,:FFFFFFFFFFFFFFFFFFFFFFFFFFFFFFFFF
@FS10000125:23:BPA73012-1407:1:1101:15700:1100 1:N:0:3
GGGCTGAAACTTCGTCGAGTACGCTCAACGTAGTAGATCGGAAGA
+
FFFFFFFFFF,:FFFFFFFFFFFFFFFFFFFFFFFFFFFFFFFFF
@FS10000125:23:BPA73012-1407:1:1101:15920:1100 1:N:0:3
GGGGGGAAAACTTCGTCGAGTACGCTCAAGTGTATAGATCGGAAG
+
FFFF,,FFFFF:,:F,FF:FFF:FF,FFF:FFF:FF:FFF,FFFF
@FS10000125:23:BPA73012-1407:1:1101:1030:1110 1:N:0:3
GGGCGACAACTTCGTCGAGTACGCTCAAACAGAAAGATCGGAAGA
+
FF:FFFFFFFF:FFFFFFFFFFFFFFFFFFFFFFFFF,FFF:FFF
@FS10000125:23:BPA73012-1407:1:1101:1230:1110 1:N:0:3
GGGGGCTAACTTCGTCGAGTACGCTCAAACTTAGAGATCGGAAGA
+
FFFFFFFFFFF:FFFFFFFFFFFFFFFFFFFFFFFFFFFFF::FF
@FS10000125:23:BPA73012-1407:1:1101:1300:1110 1:N:0:3
GGGTAGGAACTTCGTCGAGTACGCTCAACAATAGAGATCGGAAGA
+
FFFFF,,FFFFFFFFFFFF:FFFFFFFFFFFFFFFF:FFF:F,FF
@FS10000125:23:BPA73012-1407:1:1101:2410:1110 1:N:0:3
GGGCAGTAACTTCGTCGAGTACGCTCAAAATCCAAGATCGGAAGA
+
F,,:FFFFFF:,FFFFFFFFFFFFFFF:FFFFFFFFFFFFFFFFF
@FS10000125:23:BPA73012-1407:1:1101:2440:1110 1:N:0:3
GGGCAACAACTTCGTCGAGTACGCTCAAAGAAAAAGATCGGAAGA
+
F,,,FFFFFF:,FFFFFFFFFFFFFFF:FFFFFFFFFFFFFFFFF
@FS10000125:23:BPA73012-1407:1:1101:3200:1110 1:N:0:3
GGGCTTGAACTTCGTCGAGTACGCTCAAACTAGGAGATCGGAAGA
+
FF::FFFFFF::FFFFFFFFFFFFFFFFFFFFFFFFFFFFFFFFF
@FS10000125:23:BPA73012-1407:1:1101:3220:1110 1:N:0:3
GGGATTCAACTTCGTCGAGTACGCTCAAGGACATAGATCGGAAGA
+
FFF:FFFFFF::FFFFFFFFFFFFFFFFFFFFFFFFFFFFFFFFF
@FS10000125:23:BPA73012-1407:1:1101:3420:1110 1:N:0:3
GGGGAGTAACTTCGTCGAGTACGCTCAAAAAAAGAGATCGGAAGA
+
FFFFFFFFFF:,FFFFFFFFFFFFFFF:FFFFFFFFFFFFFFFFF
@FS10000125:23:BPA73012-1407:1:1101:3720:1110 1:N:0:3
GGGAGTCAACTTCGTCGAGTACGCTCAACCTTCCAGATCGGAAGA
+
FFFFFFFFFF::FFFFFFFFFFFFFFFFFFFFFFFFFFFFFFFFF
@FS10000125:23:BPA73012-1407:1:1101:3930:1110 1:N:0:3
GGGTATGAACTTCGTCGAGTACGCTCAAGCTTGAAGATCGGAAGA
+
FFFFFFFFFF::FFFFFFFFFFFFFFFFFFFFFFFFFFFFFFFFF
@FS10000125:23:BPA73012-1407:1:1101:3970:1110 1:N:0:3
GGGGGTCAACTTCGTCGAGTACGCTCAACCCGAGAGATCGGAAGA
+
FFFFFFFFFF::FFFFFFFFFFFFFFFFFFFFFFFFFFFFFFFFF
@FS10000125:23:BPA73012-1407:1:1101:4050:1110 1:N:0:3
GGGGAAAAACTTCGTCGAGTACGCTCAAAATATAAGATCGGAAGA
+
FF:FF:FF,F:,:,F:FF:::FFFFFFF:FFFFFFFFFFF,F,FF
@FS10000125:23:BPA73012-1407:1:1101:4070:1110 1:N:0:3
GGGCTAAAACCTCGTCGAGTACGCTCAAGAAATCAGATCGGAAGA
+
F:,:F:FFFF,:FFFFFFFFFFFFFFFFF,,FFFFFFFFFFFFFF
@FS10000125:23:BPA73012-1407:1:1101:4130:1110 1:N:0:3
GGGGGGAAACTTCGTCGAGACGCTCAAAAAAAAAGATCGGAAGAG
+
F:,FFFFFFFF:FFFFFFFFFFFFFFF:FFFFFFFF,FFF,FFFF
@FS10000125:23:BPA73012-1407:1:1101:6200:1110 1:N:0:3
GGGCCGGAACTTCGTCGAGTACGCTCAATTCTACAGATCGGAAGA
+
FFFFFFFFFF::FFFFFFFFFFFFFFF:FFFFFFFFFFFFFFFFF
@FS10000125:23:BPA73012-1407:1:1101:6780:1110 1:N:0:3
GGGAACCAACTTCGTCGAGTACGCTCAAGGGTTGAGATCGGAAGA
+
FFF:FFFFFF::FFFFFFFFFFFFFFFFFFFFFFFFFFFFFFFFF
@FS10000125:23:BPA73012-1407:1:1101:6800:1110 1:N:0:3
GGGGAACCATCTTCGTCGAGTACGCTCAAGAGTCAAGATCGGAAG
+
FFFFFFFFFF:::FF,FFFFFFFFF,FFFFFFFFFFFFFFFFFFF
@FS10000125:23:BPA73012-1407:1:1101:6970:1110 1:N:0:3
GGGGGGAAACTTCGTCGAGTACGCTCAAAGGAAGAGATCGGAAGA
+
FFFFFFFFFF:,FFFFFFFFFFFFFFF,FFFFFFFFFFFFFFFFF
@FS10000125:23:BPA73012-1407:1:1101:7840:1110 1:N:0:3
GGGGGTTAACTTCGTCGAGTACGCTCAATGTTGAAGATCGGAAGA
+
FF:FFFFFFF,:FFFFFFFFFFFFFFF:FFFFFFFFFFFFFFFFF
@FS10000125:23:BPA73012-1407:1:1101:7940:1110 1:N:0:3
GGGCAGGAACTTCGTCGAGTACGCTCAAGTCATCAGATCGGAAGA
+
FFF,FFFFFF::FFFFFFFFFFFFFFFFFFFFFFFFFFFFFFFFF
@FS10000125:23:BPA73012-1407:1:1101:8050:1110 1:N:0:3
GGGGGCCTCTTCGTCGAGTACGCTCAAATAAAAAGATCGGAAGAG
+
FF,FFFFFFF:FF:FFFF:FFFFFFFF,FFFFFFFF,FFF:FFFF
@FS10000125:23:BPA73012-1407:1:1101:8660:1110 1:N:0:3
GGGACAGAACTTCGTCGAGTACGCTCAAGGTTTAAGATCGGAAGA
+
FFF:FFFFFF:,FFFFFFFFFFFFFFFFFFFFFFFFFFFFFFFFF
@FS10000125:23:BPA73012-1407:1:1101:9220:1110 1:N:0:3
GGGGGATAACTTCGTCGAGTACGCTCAAAGAACAAGATCGGAAGA
+
FFFF,FFFFF::FFFFFFFFFFFFFFFFFFFFFFFFFFFFFFFFF
@FS10000125:23:BPA73012-1407:1:1101:9250:1110 1:N:0:3
GCCGTGGACCTTCGTCGAGTACGCTCAATCGCCGAGATCGGAAGA
+
F,:F:FFFFFFFFFFFFFFFFFFFFFFFFF:FFFF:FFFFFFFFF
@FS10000125:23:BPA73012-1407:1:1101:10300:1110 1:N:0:3
GGGGACAAACTTCGTCGAGTACGCTCAAAGGGTTAGATCGGAAGA
+
FFFFFFFFFF,,FFFFFFFFFFFFFFF:FFFFFFFFFFFFFFFFF
@FS10000125:23:BPA73012-1407:1:1101:10860:1110 1:N:0:3
GGGAACTTCGTCGAGTACGCTCAATCGGTGAGATCGGAAGAGCAC
+
FFF:FF,FFF,FF:F:F,FFFF:FF:FFFFFFFFFFFFFF:F,F,
@FS10000125:23:BPA73012-1407:1:1101:10900:1110 1:N:0:3
GGGAAGAAACTTCGTCGAGTACGCTCAACTGGACAGATCGGAAGA
+
FFFFFFFFFF:FFFFFFFFFFFFFFFFFFFFFFFFFFFFFFFFFF
@FS10000125:23:BPA73012-1407:1:1101:11010:1110 1:N:0:3
GGGCACATCTTCGTCGAGTACGCTCAAGGGCCCAGATCGGAAGAG
+
FF:FFFFFFF,FF:FFFF:FFFFFFFFFFFFFFFFF:FFF:FFFF
@FS10000125:23:BPA73012-1407:1:1101:11220:1110 1:N:0:3
GGGGGGAAACTTCGTCGAGTACGCTCAATTAGTAAGATCGGAAGA
+
FFFFF:FFFF::FFFFFFFFFFFFFFFFF:FFFFFFF,FFFFFFF
@FS10000125:23:BPA73012-1407:1:1101:12170:1110 1:N:0:3
GATTTGCAACTTCGTCGAGTACGCTCAACTATTGAGATCGGAAGA
+
,,F,F:FFFFFFFFFFFFFFFFFFFFFFFFFFFFFFFFFFFFFFF
@FS10000125:23:BPA73012-1407:1:1101:12380:1110 1:N:0:3
GGGCTATAACTTCGTCGAGTACGCTCAAGCTGATAGATCGGAAGA
+
FFF:FFFFFF:,FFFFFFFFFFFFFFFFFFFFFFFFF:FFFFFFF
@FS10000125:23:BPA73012-1407:1:1101:12420:1110 1:N:0:3
GGGGTGCAACTTCGTCGAGTACGCTCAATTCCGGAGATCGGAAGA
+
FFFFFFFFFF:,FFFFFFFFFFFFFFFFFFFFFFFFF:FFFFFFF
@FS10000125:23:BPA73012-1407:1:1101:12570:1110 1:N:0:3
GGAGTCTTAACCTTCGTCGAGTACGCTCAACCGTTAAGATCGGAA
+
:,,F,FFFFFFF:FFFF::FFF,FFFFFFFFF:FF:FFFF,FFFF
@FS10000125:23:BPA73012-1407:1:1101:13800:1110 1:N:0:3
GGGGAACAACTTCGTCGAGTACGCTCAATTACTTAGATCGGAAGA
+
FF:FF,FFFF,FFFFFFFFFFFFFFFFF:FFF,:FFFFFFFFFFF
@FS10000125:23:BPA73012-1407:1:1101:14460:1110 1:N:0:3
GGGATTTAACTTCGTCGAGTACGCTCAAGTTACTAAATCGGAAGA
+
FFFFFF,FF,FF,:F,:F,F:,:FF,,FFFF:FFF,F,F:FFF:F
@FS10000125:23:BPA73012-1407:1:1101:14900:1110 1:N:0:3
GGGGCGAAACTTCGTCGAGTACGCTCAAAGATAAAGATCGGAAGA
+
FFFFFFFFFF::FFFFFFFFFFFFFFF:FFFFFFFFFFFFFFFFF
@FS10000125:23:BPA73012-1407:1:1101:15410:1110 1:N:0:3
GGGGTGGGAACTTCGTCGAGTACGCTCAAACCTGAAGATCGGAAG
+
FFFFFFFFFFF::FF:FFFFFFFFF,FFFFFFFFFFFFFFFFFFF
@FS10000125:23:BPA73012-1407:1:1101:16000:1110 1:N:0:3
GGGCGACGCTCTTCCGATCTGGGGGTCAACTTCGTCGAGTACGCT
+
F:,F:FFFFF,F:,FFFF,FFFFFF:FFFFFFFFF,:FFF,,F,,
@FS10000125:23:BPA73012-1407:1:1101:16200:1110 1:N:0:3
GGGGCATAAACTTCGTCGAGTACGCTCAAAGATAAAGATCGGAAG
+
F::FFFFFFFF::FF:FFFFFFFFF,FFFFFFFFFFFFFFFFFFF
@FS10000125:23:BPA73012-1407:1:1101:1080:1120 1:N:0:3
GGGGTTGAACTTCGTCGAGTACGCTCAATCTATAAGATCGGAAGA
+
FFFFFFFFFFF:FFFFFFFFFFFFFFF:FFFFFFFFFFFFFFFFF
@FS10000125:23:BPA73012-1407:1:1101:1310:1120 1:N:0:3
GGGCAGCAACTTCGTCGAGTACGCTCAAAATGGAAGATCGGAAGA
+
FF:FFFFFFFF:FFFFFFFFFFFFFFFFFFFFFFFFFFFFF:FFF
@FS10000125:23:BPA73012-1407:1:1101:4220:1120 1:N:0:3
GGGGGAAAACTTCGTCGAGTACGCTCAATTAGAAAGATCGGAAGA
+
FFFFFFFFFF:,FFFFFFFFFFFFFFF,FFFFFFFFFFFFFFFFF
@FS10000125:23:BPA73012-1407:1:1101:4400:1120 1:N:0:3
GGGGCATAACTTCGTCGAGTACGCTCAATATGAAAGATCGGAAGA
+
FFFFFF:,F:F::FFFFFFFFFFFFFFFFFFF,F,FF,FFFFFFF
@FS10000125:23:BPA73012-1407:1:1101:4850:1120 1:N:0:3
GGGACCGGAACTTCGTCGAGTACGCTCAAGATACGAGATCGGAAG
+
F::FFFFFFF:,,FF:FFFFFFFFF,FFFFFFFFFFFFFF:F:FF
@FS10000125:23:BPA73012-1407:1:1101:4950:1120 1:N:0:3
GATGCTGAACTTCGTCGAGTACGCTCAAAGCCAGAGATCGGAAGA
+
,,FFFFFFFFFFFFFFFFFFFFFFFFFFFFFFFFFFFFFFF::FF
@FS10000125:23:BPA73012-1407:1:1101:5160:1120 1:N:0:3
GGGGTGAAACTTCGTCGAGTACGCTCAAGAGAAAAGATCGGAAGA
+
F:,FFFFFFF:,FFFFFFFFFFFFFFFFFFFFFFFFFFFFFFFFF
@FS10000125:23:BPA73012-1407:1:1101:5310:1120 1:N:0:3
GATTGGAAACTTCGTCGAGTACGCTCAAATGAATAGATCGGAAGA
+
:,F,:FFFFFFFFFFFFFFFFFFFFFFFFFFFFFFFFFFFF:FFF
@FS10000125:23:BPA73012-1407:1:1101:6300:1120 1:N:0:3
GGGGCTGAACTTCGTCGAGTACGCTCAAAGCCAGAGATCGGAAGA
+
FF:FFFFFFF::FFFFFFFFFFFFFFFFFFFFFFFFFFFFFFFFF
@FS10000125:23:BPA73012-1407:1:1101:6690:1120 1:N:0:3
GGGCTCCAACTTCGTCGAGTACGCTCAATGGAATAGATCGGAAGA
+
F,,:FFFFFF:,FFFFFFFFFFFFFFF,FFFFFFFFF:FFFFFFF
@FS10000125:23:BPA73012-1407:1:1101:6740:1120 1:N:0:3
GGGCTTCGTCGAGTACGCTCAACTGTGCAGATCGGAAGAGCACAC
+
FFFFFFFFFFF:F:FFF::FFFFFF:F:FFFFFFFFFFFF,F,F:
@FS10000125:23:BPA73012-1407:1:1101:6770:1120 1:N:0:3
GGGGGTCAACTTCGTCGAGTACGCTCAATAACAGAGATCGGAAGA
+
F::FFFFFFF,,FFFFFFFFFFFFFFF,FFFFFFFFFFFFFFFFF
@FS10000125:23:BPA73012-1407:1:1101:7380:1120 1:N:0:3
GGGCGACAACTTCGTCGAGTACGCTCAAGTAAGGAGATCGGAAGA
+
FFFFFFFFFF::FFFFFFFFFFFFFFF:FFFFFFFFFFFFFF:FF
@FS10000125:23:BPA73012-1407:1:1101:7600:1120 1:N:0:3
GGGGTAGAACTTCGTCGAGTACGCTCAAAGCTAAAGATCGGAAGA
+
FF:FFFFFFF,,FFFFFFFFFFFFFFFFFFFFFFFFFFFFFFFFF
@FS10000125:23:BPA73012-1407:1:1101:7970:1120 1:N:0:3
GGGTGGCAACTTCGTCGAGTACGCTCAATAGTGAAGATCGGAAGA
+
F:,:FFFFFF:,FFFFFFFFFFFFFFF:FFFFFFFFFFFFFFFFF
@FS10000125:23:BPA73012-1407:1:1101:8060:1120 1:N:0:3
GGGTGGCAACTTCGTCGAGTACGCTCAATAGTGAAGATCGGAAGA
+
FFFFFFFFFFFFFFFFFFFFFFFFFFF:FFFFFFFFF:FFFFFFF
@FS10000125:23:BPA73012-1407:1:1101:8210:1120 1:N:0:3
GGGACCGAACTTCGTCGAGTACGCTCAATTTTTAAGATCGGAAGA
+
FFF:FF,FFFFFFFFFFFFFFFFFFFFFFFF,,,FFFFFFFFFFF
@FS10000125:23:BPA73012-1407:1:1101:8280:1120 1:N:0:3
GGGGCTTAACTTCGTCGAGTACGCTCAAGACAATAGATCGGAAGA
+
F,,FFFFFFF::FFFFFFFFFFFFFFFFFFFFFFFFFFFFFFFFF
@FS10000125:23:BPA73012-1407:1:1101:8530:1120 1:N:0:3
GGGATTTAACTTCGTCGAGTACGCTCAAACTATGAGATCGGAAAA
+
FF,FFF,FFFFFFFFFFFFFFFFFFFFFFF:,F,FFFFFFFFF:F
@FS10000125:23:BPA73012-1407:1:1101:9370:1120 1:N:0:3
GGGGAGAAACTTCGTCGAGTACGCTCAAGCTGGGAGATCGGAAGA
+
F,,FFFFFFF::FFFFFFFFFFFFFFFFFFFFFFFFFFFFFFFFF
@FS10000125:23:BPA73012-1407:1:1101:9760:1120 1:N:0:3
GGGGAAAAACTTCGTCGAGTACGCTCAATATAAAAGATCGGAAGA
+
F,,FFFFFFF::FFFFFFFFFFFFFFF:FFFFFFFFFFFFFFFFF
@FS10000125:23:BPA73012-1407:1:1101:9780:1120 1:N:0:3
GGAAACTTCGTCGAGTACGCTCAACTGCTAAGATCGGAAGAGCAC
+
:F,,FFFFFFFFF:FFF,FFFF:FFFF:FFFFFFFFFFFF:F,F,
@FS10000125:23:BPA73012-1407:1:1101:10030:1120 1:N:0:3
GGGGTTTAACTTCGTCGAGTACGCTCAAGTTAAAAGATCGGAAGA
+
F::FFFFFFF,,FFFFFFFFFFFFFFFFFFFFFFFFFFFFFFFFF
@FS10000125:23:BPA73012-1407:1:1101:11020:1120 1:N:0:3
GGGCGCAACTTCGTCGAGTACGCTCAACTTCCAAGATCGGAAGAG
+
FFF,F,,F:FFFFF:FFF:F:FFFFFFFFF,:FF:FF,FFFFFF:
@FS10000125:23:BPA73012-1407:1:1101:11210:1120 1:N:0:3
GGGCGAAAACTTCGTCGAGTACGCTCAAGGGTCAAGATCGGAAGA
+
F,,:FFFFFF,:FFFFFFFFFFFFFFFFFFFFFFFFFFFFFFFFF
@FS10000125:23:BPA73012-1407:1:1101:11640:1120 1:N:0:3
GGGGTCAACTTCGTCGAGTACGCTCAATCCCGAAGATCGGAAGAG
+
F,,FFFFFF:,FF:FFFF:FFFFFFF::FFFFFFFF,FFF:FFFF
@FS10000125:23:BPA73012-1407:1:1101:11660:1120 1:N:0:3
GGGGTACAACTTCGTCGAGTACGCTCAATGGTAGAGATCGGAAGA
+
F,FFFFFF:::::FFFF:FFFFFFFFF,FF:FFFFFF,FFF:F,F
@FS10000125:23:BPA73012-1407:1:1101:12840:1120 1:N:0:3
GGGCTTCAACTTCGTCGAGTACGCTCAAGTCAACAGATCGGAAGA
+
F:,FFFFFFF:,FFFFFFFFFFFFFFFFFFFFFFFFFFFFFFFFF
@FS10000125:23:BPA73012-1407:1:1101:13650:1120 1:N:0:3
GGGGGCTAACTTCGTCGAGTACGCTCAAGACCGGAGATCGGAAGA
+
F:,FFFFFFF:,FFFFFFFFFFFFFFFFFFFFFFFFFFFFFFFFF
@FS10000125:23:BPA73012-1407:1:1101:15100:1120 1:N:0:3
GGGACCCAACTTCGTCGAGTACGCTCAAAAAAATAGATCGGAAGA
+
FF:FFFFFFF::FFFFFFFFFFFFFFF:FFFFFFFFFFFFFFFFF
@FS10000125:23:BPA73012-1407:1:1101:15230:1120 1:N:0:3
GATGTCGAACTTCGTCGAGTACGCTCAATGAGAAAGATCGGAAGA
+
,,:,FF,FFFFFF:FFF:FFFF,FFFFFFFFFFFFFFFFF::FF,
@FS10000125:23:BPA73012-1407:1:1101:2570:1130 1:N:0:3
GGGGTAAAACTTCGTCGAGTACGCTCAAATTGTGAGATCGGAAGA
+
F:,FFF:,F:FF,,F,:F,F:,,FF:,FFFF,F:F:F,F,FFF:F
@FS10000125:23:BPA73012-1407:1:1101:3510:1130 1:N:0:3
GATGTAGAACTTCGTCGAGTACGCTCAACTCCAAAGATCGGAAGA
+
,,FFFFFFFFFFFFFFFFFFFFFFFFFFFFFFFFFFFFFFF,FF:
@FS10000125:23:BPA73012-1407:1:1101:4080:1130 1:N:0:3
GGGGCCCAACTTCGTCGAGTACGCTCAACTCAACAGATCGGAAGA
+
FFFFFFFFFF:F:FFFFFFFFFFFFFFFFFFFFFFFFFFFFF:FF
@FS10000125:23:BPA73012-1407:1:1101:4240:1130 1:N:0:3
GGGTGACAACTTCGTCGAGTACGCTCAAAAGGTAGATTGGAAGAG
+
F::FFFFFFFFFFFFFFFFFFFFFFFFF:FF,F:,FF,,FFFFF,
@FS10000125:23:BPA73012-1407:1:1101:4360:1130 1:N:0:3
GGGGACAAACTTCGTCGAGTACGCTCAAAGAAAAAGATCGGAAGA
+
FFFFFFFFFF:,:FFFFFFFFFFFFFF:FFFFFFFFFFFFFFFFF
@FS10000125:23:BPA73012-1407:1:1101:5020:1130 1:N:0:3
GGGAAGAACTTCGTCGAGTACGCTCAATATTTAAGATCGGAAGAG
+
FF::FFFFFF,FF:FFFF:FFFFFFF:,FFFFFFFF,FFF,FFFF
@FS10000125:23:BPA73012-1407:1:1101:5040:1130 1:N:0:3
GGGGTGCAACTTCGTCGAGTACGCTCAAACTAAAAGATCGGAAGA
+
FFFFFFFFFF::FFFFFFFFFFFFFFFFFFFFFFFFFFFFFFFFF
@FS10000125:23:BPA73012-1407:1:1101:5210:1130 1:N:0:3
GGGCGTAAACTTCGTCGAGTACGCTCAGTCCTCTAGTTCGAAAGA
+
FF,,,,FFFFFFFFFFFF,:,:F,F,F,F,F::FF:,::F,F,:F
@FS10000125:23:BPA73012-1407:1:1101:6690:1130 1:N:0:3
GGGTCTGAACTTCGTCGAGTACGCTCAATGAATGAGATCGGAAGA
+
FFFFFFFFFF:,FFFFFFFFFFFFFFF:FFFFFFFFFFFFFFFFF
@FS10000125:23:BPA73012-1407:1:1101:6780:1130 1:N:0:3
GGGGACGGAACTTCGTCGAGTACGCTCAAGAGAGAAGATCGGAAG
+
FFFFFFFFFFF,:FF:FFFFFFFFF,FFFFFFFFFFFFFFFFFFF
@FS10000125:23:BPA73012-1407:1:1101:6990:1130 1:N:0:3
GGGGCTGAACTTCGTCGAGTACGCTCAAGTTTGGAGATCGGAAGA
+
FF:FFFFFFF:,FFFFFFFFFFFFFFFFFFFFFFFFFFFFFFFFF
@FS10000125:23:BPA73012-1407:1:1101:7040:1130 1:N:0:3
GGGGGGTAACTTCGTCGAGTACGCTCAAGTTATAAGATCGGAAGA
+
FF,FFFFFFF::FFFFFFFFFFFFFFFFFFFFFFFFFFFFFFFFF
@FS10000125:23:BPA73012-1407:1:1101:7520:1130 1:N:0:3
GGGTGAGAACTTCGTCGAGTACGCTCAATCGATGAGATCGGAAGA
+
FFFFFFFFFF::FFFFFFFFFFFFFFFFFFFFFFFFFFFFFFFFF
@FS10000125:23:BPA73012-1407:1:1101:7940:1130 1:N:0:3
GGGCGCCAACTTCGTCGAGTACGCTCAAGGGATTAGATCGGAAGA
+
FFF:FFFFFF::FFFFFFFFFFFFFFFFFFFFFFFFFFFFFFFFF
@FS10000125:23:BPA73012-1407:1:1101:7990:1130 1:N:0:3
GGGGCGCAACTTCGTCCAGTACGCTCAAAACTTAAGATCGGAAGA
+
FFF:,FFFFFFFFFFFFFFFFFFFFFFF:FFFFFFFFFFFFFFFF
@FS10000125:23:BPA73012-1407:1:1101:8300:1130 1:N:0:3
GGGGAAGAACTTCGTCGAGTACGCTCAACGCTGAAGATCGGAAGA
+
FFFFFFFFFF::FFFFFFFFFFFFFFFFFFFFFFFFFFFFFFFFF
@FS10000125:23:BPA73012-1407:1:1101:8440:1130 1:N:0:3
GGGCGTAAATTTCGTCGAGTACGCTCAAACATAGAGATCGGAAGA
+
F::,FFFFFFFFFFFFFFFFFFFFFFFFFFFFFFFFFFFFFFFFF
@FS10000125:23:BPA73012-1407:1:1101:8790:1130 1:N:0:3
GGGCCACAACTTCGTCGAGTACGCTCAAATAGCAAGATCGGAAGA
+
F:::FFFFFF::FFFFFFFFFFFFFFF:FFFFFFFFFFFFFFFFF
@FS10000125:23:BPA73012-1407:1:1101:8960:1130 1:N:0:3
GGGGCTTAACTTCGTCGAGTACGCTCAACCATGTAGATCGGAAGA
+
F::FFFFFFF::FFFFFFFFFFFFFFFFFFFFFFFFFFFFFFFFF
@FS10000125:23:BPA73012-1407:1:1101:9320:1130 1:N:0:3
GGGGGTCAACTTCGTCGAGTACGCTCAATGGGAGAGATCGGAAGA
+
FFFFFFFFFF:,FFFFFFFFFFFFFFF,FFFFFFFFFFFFFFFFF
@FS10000125:23:BPA73012-1407:1:1101:9970:1130 1:N:0:3
GGGAACTTCGTCGAGTACGCTCAAGACATTAGATCGGAAGAGCAC
+
FFFFFFFFFF,FF:F:F,FFFF:FFFF,:FFFFFFFFFFF:F,F,
@FS10000125:23:BPA73012-1407:1:1101:9990:1130 1:N:0:3
GGGCCGGAACTTCGTCGAGTACGCTCAAAACGCAAGATCGGAAGA
+
F:::FFFFFF,,FFFFFFFFFFFFFFF:FFFFFFFFFFFFFFFFF
@FS10000125:23:BPA73012-1407:1:1101:10060:1130 1:N:0:3
GGGCTATAACTTCGTCGAGTACGCTCAAAGTTAGAGATCGGAAGA
+
FFF,FFFFFF,,FFFFFFFFFFFFFFF:FFFFFFFFFFFFFFFFF
@FS10000125:23:BPA73012-1407:1:1101:10570:1130 1:N:0:3
GGGGGGTAACATCGTCGAGTACGCTCAATAAACTAGATCGGAAGA
+
FFFFFFFFFFF,FFFFFFFFFFFFFFF,FFFFFFFFFFFFFFFFF
@FS10000125:23:BPA73012-1407:1:1101:11840:1130 1:N:0:3
GGGAACGAACTTCGTCGAGTACGCTCAAAGGAACAGATCGGAAGA
+
FFFFFFFFFF,,FFFFFFFFFFFFFFF:FFFFFFFFFFFFFFFFF
@FS10000125:23:BPA73012-1407:1:1101:11940:1130 1:N:0:3
GGGCACCAACTTCGTCGAGTACGCTCAAAAGACAAGATCGGAAGA
+
FFFF,,F:FFFF,:FF:FFFF:FFFF:FFF,FF:FFF,F:FFFFF
@FS10000125:23:BPA73012-1407:1:1101:12160:1130 1:N:0:3
GGGGTCTAACTTCGTCGAGTACGCTCAACCCTGAAGATCGGAAGA
+
F:,FFFFFFF,:FFFFFFFFFFFFFFFFFFFFFFFFFFFFFFFFF
@FS10000125:23:BPA73012-1407:1:1101:12460:1130 1:N:0:3
GGGTCTTAACTTCGTCGAGTACGCTCAAAATAAAAGATCGGAAGA
+
FFFFFFFFFF::FFFFFFFFFFFFFFF:FFFFFFFFFFFFFFFFF
@FS10000125:23:BPA73012-1407:1:1101:12880:1130 1:N:0:3
GGGAAACTTCGTCGAGTACGCTCAAGTGTAAAGATCGGAAGAGCA
+
FF:F:FFFFFF,FFFFFF,,FFFFFFFFFFFFFFF,FFFFFFF,,
@FS10000125:23:BPA73012-1407:1:1101:13080:1130 1:N:0:3
GGGCGTTAACTTCGTCGAGTACGCTCAAAAATATAGATCGGAAGA
+
F,,FF:,FFF:::FFF:FFFF:FFFFFFF:FFFFFFF,FFFFFFF
@FS10000125:23:BPA73012-1407:1:1101:13300:1130 1:N:0:3
GGGGAATAACTTCGTCGAGTACGCTCAAAGCTTCAGATCGGAAGA
+
FFFFFFFFFFF:FFFFFFFFFFFFFFFFFFFFFFFFFFFFFFFFF
@FS10000125:23:BPA73012-1407:1:1101:13600:1130 1:N:0:3
GGGGGGCAACTTCGTCGAGTACGCTCAAGGTGTCAGATCGGAAGA
+
FF:FFFFFFF::FFFFFFFFFFFFFFFFFFFFFFFFFFFFFFFFF
@FS10000125:23:BPA73012-1407:1:1101:14380:1130 1:N:0:3
GGGTGAAAACTTCGTCGAGTACGCTCAAGATGTAAGATCGGAAGA
+
FFFFFFFFFFF:FFFFFFFFFFFFFFFFFFFFFFFFFFFFFFFFF
@FS10000125:23:BPA73012-1407:1:1101:14510:1130 1:N:0:3
GGGGGTCAACTTCGTCGAGTACGCTCAATGTACGAGATCGGAAGA
+
FFFF::FFFF,,FFFFFFFFFFFFFFF:FFFFFFFFFFFFFFFFF
@FS10000125:23:BPA73012-1407:1:1101:14900:1130 1:N:0:3
GGGCAAAAACTTCGTCGAGTACGCTCAATAATTGAGATCGGAAGA
+
F,,FFFFFFF,:FFFFFFFFFF:FFFF,FFFFFFFFFFFFF::F:
@FS10000125:23:BPA73012-1407:1:1101:15260:1130 1:N:0:3
GGGCAGAAACTTCGTCGAGTACGCTCAAAAACTGAGATCGGAAGA
+
FFFFFFFFFF::FFFFFFFFFFFFFFFFFFFFFFFFFFFFFFFFF
@FS10000125:23:BPA73012-1407:1:1101:15410:1130 1:N:0:3
GGGGTGTAACTTCGTCGAGTACGCTCAATTAGATAGATCGGAAGA
+
FFFF,FFFFF:,FFFFFFFFFFFFFFFFFFFFFFFFFFFFFFFFF
@FS10000125:23:BPA73012-1407:1:1101:15610:1130 1:N:0:3
GGGAGCCAACTTCGTCGAGTACGCTCAAGAATCCAGATCGGAAGA
+
FFFFFFFFFF,:FFFFFFFFFFFFFFFFFFFFFFFFFFFFFFFFF
@FS10000125:23:BPA73012-1407:1:1101:16420:1130 1:N:0:3
GGGCTCCAACTTCGTCGAGTACGCTCAAACACTAAGATCGGAAGA
+
FFFFFFFFFF::FFFFFFFFFFFFFFF:FFFFFFFFFFFFFFFFF
@FS10000125:23:BPA73012-1407:1:1101:1070:1140 1:N:0:3
GGGCGACAACTTCGTCGAGTACGCTCAAACAGAAAGATCGGAAGA
+
FFFFFFFFFFF:FFFFFFFFFFFFFFF:FFFFFFFFFFFFFFFFF
@FS10000125:23:BPA73012-1407:1:1101:1950:1140 1:N:0:3
GGGCTCAAACTTCGTCGAGTACGCTCAAGAGGAAAGATCGGAAGA
+
F:,:FFFFFF::FFFFFFFFFFFFFFFFFFFFFFFFFFFFF,FF:
@FS10000125:23:BPA73012-1407:1:1101:1980:1140 1:N:0:3
GGGGTATAACTTCGTCGAGTACGCTCAAGTCAGAAGATCGGAAGA
+
FFFFFFFFFF:,FFFFFFFFFFFFFFFFFFFFFFFFFFFFFFFFF
@FS10000125:23:BPA73012-1407:1:1101:2210:1140 1:N:0:3
GGGCCATAACTTCGTCGAGTACGCTCAAATATATAGATCGGAAGA
+
FFFFFFFFFF:,FFFFFFFFFFFFFFF,FFFFFFFFFFFFFFFFF
@FS10000125:23:BPA73012-1407:1:1101:2380:1140 1:N:0:3
GGGTAACAACTTCGTCGAGTACGCTCAATGATAAAGATCGGAAGA
+
FFFFFFFFFF:,FFFFFFFFFFFFFFF,FFFFFFFFFFFFFFFFF
@FS10000125:23:BPA73012-1407:1:1101:2770:1140 1:N:0:3
GGGCGCAAACTTCGTCGAGTACGCTCAAAATGATAGATCGGAAGA
+
F:::FFFFFFF,FFFFFFFFFFFFFFF:FFFFFFFFFFFFFFFFF
@FS10000125:23:BPA73012-1407:1:1101:3330:1140 1:N:0:3
GGGAACTTCGTCGAGTACGCTCAAGATAGAAGATCGGAAGAGCAC
+
F:,FFFFFFF,:F:F:F,FFFFFFF::,FFFFFFFFFFFF:F,F,
@FS10000125:23:BPA73012-1407:1:1101:3880:1140 1:N:0:3
GGGACGTAACTTCGTCGAGTACGCTCAATATATTAGATCGGAAGA
+
FFF:FFFFFF::FFFFFFFFFFFFFFF,FFFFFFFFFFFFFFFFF
@FS10000125:23:BPA73012-1407:1:1101:4670:1140 1:N:0:3
GATGACGAACTTCGTCGAGTACGCTCAAAAAACAAGATCGGAAGA
+
,,FFFFFFFFFFFFFFFFFFFFFFFFFFFFFFFFFFFFFFF:FFF
@FS10000125:23:BPA73012-1407:1:1101:4970:1140 1:N:0:3
GGGTGCTAACTTCGTCGAGTATGCTCAACATATGAGATCGGAAGA
+
F:,:,,FFFFFFFFFFFFFFF,FFFFFF,F,,:FFFFFFFFFFFF
@FS10000125:23:BPA73012-1407:1:1101:5140:1140 1:N:0:3
GGGGCACAACTTCGTCGAGTACGCTCAATGATAAAGATCGGAAGA
+
FFFFFFFFFF:,FFFFFFFFFFFFFFF,FFFFFFFFFFFFFFFFF
@FS10000125:23:BPA73012-1407:1:1101:5150:1140 1:N:0:3
GGGTGCTAACTTCGTCGAGTACGCTCAATATCGGAGATCGGAAGA
+
FF,FFFFFFF::FFFFFFFFFFFFFFF,FFFFFFFFFFFFFFFFF
@FS10000125:23:BPA73012-1407:1:1101:5590:1140 1:N:0:3
GATGCCGCTTCGTCGAGTACGCTCAAATTAAAAGATCGGAAGAGC
+
,,FFFFFFFFFFFFFFF,FFFF,FFFF,FFFFFFF,,FFF,FFF,
@FS10000125:23:BPA73012-1407:1:1101:5820:1140 1:N:0:3
GGGTGAGAACTTCGTCGAGTACCTCAACTCGTTAGATCGGAAGAG
+
FFF:FFFFFF:F:FFFFFFFFFFFFFF,FFFFFFFF,:FF,FFFF
@FS10000125:23:BPA73012-1407:1:1101:6800:1140 1:N:0:3
GGGCGACAACTTCGTCGAGTACGCTCAAGAGTATAGATCGGAAGA
+
FFFFFFFFF:::::F,,F:FF,:FFF,FFFFFFF::F,F:FFF:F
@FS10000125:23:BPA73012-1407:1:1101:6940:1140 1:N:0:3
GGGGTGGAACTTCGTCGAGTACGCTCAAGGCCCAAGATCGGAAGA
+
FFFF:FFFFF::FFFFFFFFFFFFFFFFFFFFFFFFFFFFFFFFF
@FS10000125:23:BPA73012-1407:1:1101:7280:1140 1:N:0:3
GGGGAACTTCGTCGAGTACGCTCAAAATGGTAGATCGGAAGAGCA
+
FF:FFFFFFFF,FFFFFF,,FFFFFF:,FFFFFFF,FFFFFFF,,
@FS10000125:23:BPA73012-1407:1:1101:7900:1140 1:N:0:3
GGGACGGAACTTCGTCGAGTACGCTCAAACCGCAAGATCGGAAGA
+
FFF,FFFFFF::FFFFFFFFFFFFFFFFFFFFFFFFFFFFFFFFF
@FS10000125:23:BPA73012-1407:1:1101:7910:1140 1:N:0:3
GGGGCGCAACTTCGTCGAGTACGCTCAAGATCCAAGATCGGAAGA
+
FF:FFFFFFF::FFFFFFFFFFFFFFFFFFFFFFFFFFFFFFFFF
@FS10000125:23:BPA73012-1407:1:1101:7990:1140 1:N:0:3
GGGCCATAACTTCGTCGAGTACGCTCAATGATGTAGATCGGAAGA
+
F,,:FFFFFF::FFFFFFFFFFFFFFFFFFFFFFFFF:FFFFFFF
@FS10000125:23:BPA73012-1407:1:1101:8170:1140 1:N:0:3
GGGGTGGAACTTCGTCGAGTACGCTCAAAAGGAGAGATCGGAAGA
+
FFFFFFFFFF::FFFFFFFFFFFFFFF:FFFF:FFFFFFFFFFFF
@FS10000125:23:BPA73012-1407:1:1101:10080:1140 1:N:0:3
GGGCCGGAACTTCGTCGAGTACGCTCAAAACGCAAGATCGGAAGA
+
FFF:FFFFFF::FFFFFFFFFFFFFFF:FFFFFFFFFFFFFFFFF
@FS10000125:23:BPA73012-1407:1:1101:10130:1140 1:N:0:3
GGGGAACAACTTCGTCGAGTACGCTCAAAGAGCCAGATCGGAAGA
+
FFFFFFFFFF,,FFFFFFFFFFFFFFF:FFFFFFFFFFFFFFFFF
@FS10000125:23:BPA73012-1407:1:1101:10320:1140 1:N:0:3
GGGGGTCAACTTCGTCGAGTACGCTCAAGATGTGAGATCGGAAGA
+
FF,FFFFFFF,,FFFFFFFFFFFFFFFFFFFFFFFFFFFFFFFFF
@FS10000125:23:BPA73012-1407:1:1101:10480:1140 1:N:0:3
GGGAGTGAACTTCGTCGAGTACGCTCAATTTGGGAGATCGGAAGA
+
F:F:FFFFFF,,FFFFFFFFFFFFFFF,FFFFFFFFFFFFFFFFF
@FS10000125:23:BPA73012-1407:1:1101:10500:1140 1:N:0:3
GGGAGTGAACTTCGTCGAGTACGCTCAATTTGGGAGATCGGAAGA
+
FFFFFFFFFF,,FFFFFFFFFFFFFFF,FFFFFFFFFFFFFFFFF
@FS10000125:23:BPA73012-1407:1:1101:10830:1140 1:N:0:3
GTTTAATAACTTCGTCGAGTACGCTCAAAGAAAAAGATCGGAAGA
+
,,F,FFF:FFFF:FFFFFFFF::FFFFFFFFF:FFFFFFF:::::
@FS10000125:23:BPA73012-1407:1:1101:11370:1140 1:N:0:3
GGGGCTTAACTTCGTCGAGTACGCTCAATTAAAGAGATCGGAAGA
+
F:,FFFFFFF:,FFFFFFFFFFFFFFF,FF:FFFFFFFFFFFFFF
@FS10000125:23:BPA73012-1407:1:1101:11480:1140 1:N:0:3
GGGGAAGAACTTCGTCGAGTACGCTCAAATGCTTAGATCGGAAGA
+
:,,FFFFFFF,,FFFFFFFFFFFFFFFFFFFFFFFFFFFFFF:FF
@FS10000125:23:BPA73012-1407:1:1101:11790:1140 1:N:0:3
GGATATCAACTTCGTCGAGTACGCTCAATCTGGTAGATCGGAAGA
+
:,,,FFFFFF,,FFFFFFFFFFFFFFF,FFFFFFFFFFFFFF:FF
@FS10000125:23:BPA73012-1407:1:1101:12290:1140 1:N:0:3
GGGTGGGAACTTCGTAGAGTACGCTCAACTGGTCAGTCGGAAGAG
+
F,,F:FFFFF::FFFFFFFFFFFFFFFFFFFFFFFF,:FF,:FF,
@FS10000125:23:BPA73012-1407:1:1101:12370:1140 1:N:0:3
GGGGGGAAAAACTTCGTCGAGTACGCTCAACGGTATAGATCGGAA
+
FF,FFFFFFFFF,:FFF:FFFF:FFFF:FFFFFFF,FFFF,FFFF
@FS10000125:23:BPA73012-1407:1:1101:13440:1140 1:N:0:3
GGGTCGGAACTTCGTCGAGTACGCTCAAGTTGGTAGATCGGAAGA
+
F:,FFFFFFF::FFFFFFFFFFFFFFFFFFFFFFFFFFFFFFFFF
@FS10000125:23:BPA73012-1407:1:1101:13660:1140 1:N:0:3
GGGGGAAAACTTCGTCGAGTACGCTCAATATAGGAGATCGGAAGA
+
FFFFFFFFFF:,FFFFFFFFFFFFFFF,FFFFFFFFFFFFFFFFF
@FS10000125:23:BPA73012-1407:1:1101:14310:1140 1:N:0:3
GGGACTGAACTTCGTCGAGTACGCTCAAATGGAGAGATCGGAAGA
+
FFFFFFFFFF:FFFFFFFFFFFFFFFFFFFF:FFFFF,FFFFFFF
@FS10000125:23:BPA73012-1407:1:1101:14890:1140 1:N:0:3
GGGGGTTAACTTCGTCGAGTACGCTCAAAATTGGAGATCGGAAGA
+
FFFFF,FFFF:,FFFFFFFFFFFFFFF:FFFFFFFFFFFFFF:FF
@FS10000125:23:BPA73012-1407:1:1101:15010:1140 1:N:0:3
GGGTGATAACTTCGTCGAGTACGCTCAATACAAGAGATCGGAAGA
+
FFFFFFFFFF,,FFFFFFFFFFFFFFF,FFFFFFFFF:FFFFFFF
@FS10000125:23:BPA73012-1407:1:1101:16010:1140 1:N:0:3
GGGCGGAAACTTCGTCGAGTACGCTCAACAAGACAGATCGGAAGA
+
F,,F:FFFFF::FFFFFFFFFF:FFFFFFFFFFFFFFFFF:FFF:
@FS10000125:23:BPA73012-1407:1:1101:16050:1140 1:N:0:3
GGGGCAAAACTTCGTCGAGTACGCTCAAGAAAAAAGATCGGAAGA
+
FF,FFFFFFF,,FFFFFFFFFFFFFFFFFFFFFFFFFFFFFF:FF
@FS10000125:23:BPA73012-1407:1:1101:16060:1140 1:N:0:3
GGGCCGAAACTTCGTCGAGTACGCTCAATGGGTCAGATCGGAAGA
+
FFFFFFFFFF:,FFFFFFFFFFFFFFF:FFFFFFFFFFFFFFFFF
@FS10000125:23:BPA73012-1407:1:1101:1040:1150 1:N:0:3
GGGGCGAAACTTCGTCGAGTACGCTCAAGGTTACAGATCGGAAGA
+
FFFFFFFFFF::FFFFFFFFFFFFFFFFFFFFFFFFFFFFF:FFF
@FS10000125:23:BPA73012-1407:1:1101:1570:1150 1:N:0:3
GGGGACAAACTTCGTCGAGTACGCTCAACGACATAGATCGGAAGA
+
FFFFFFFFFFFFFFFFFFFFFFFFFFFFFFFFFFFFFFFFFFFFF
@FS10000125:23:BPA73012-1407:1:1101:1740:1150 1:N:0:3
GGGTAGCAACTTCGTCGAGTACGCTCAATATATTAGATCGGAAGA
+
FFFFFFFFFFF:FFFFFFFFFFFFFFF,FFFFFFFFFFFFFFFFF
@FS10000125:23:BPA73012-1407:1:1101:2800:1150 1:N:0:3
GATTCTAAACTTCGTCGAGTACGCTCAAGATGAAAGATCGGAAGA
+
:,F,:FFFFFFFFFFFFFFFFFFFFFFF:FFFFFFFFFFFF:FFF
@FS10000125:23:BPA73012-1407:1:1101:2860:1150 1:N:0:3
GGGCTGCAACTTCGTCGAGTACGCTCAATATACTAGATCGGAAGA
+
FFFFFFFFFFFFF:F::FFFF:FF:F:FFFFFFFF:F,F:FFFFF
@FS10000125:23:BPA73012-1407:1:1101:3530:1150 1:N:0:3
GTTAGGTAACTTCGTCGAGTACGCTCAAGGGCAAAGATCGGAAGA
+
,,,,F:FFFFF,FFFFFFFFFFFFFFF:FFFFFFFF:FFFF,,:F
@FS10000125:23:BPA73012-1407:1:1101:4050:1150 1:N:0:3
GGGTCTCAACTTCGTCGAGTACGCTCAATCAATGAGATCGGAAGA
+
FFFFF,FFFF::FFFFFFFFFFFFFFFFFFFFFFFFFFFFFFFFF
@FS10000125:23:BPA73012-1407:1:1101:4170:1150 1:N:0:3
GGGTGTCAACTTCGTCGACACGCTCAAATGAGTAGATCGGAAGAG
+
F:,,FFFFFF:,FFFFFF,FFFFFFFF:FFFFFFFF,FFF,FFFF
@FS10000125:23:BPA73012-1407:1:1101:4250:1150 1:N:0:3
GGGGGATAACTTCGTCGAGTACGCTCAAGCTATCAGATCGGAAGA
+
FF:FFFFFFF:,FFFFFFFFFFFFFFFFFFFFFFFFFFFFFFFFF
@FS10000125:23:BPA73012-1407:1:1101:4720:1150 1:N:0:3
GGGGTTAAACTTCGTCGAGTACGCTCAATTCTATAGATCGGAAGA
+
:,,:FF:FFF::FFFFFFFFFFFFFFF:FFFF:FFFFFFFFFFFF
@FS10000125:23:BPA73012-1407:1:1101:5240:1150 1:N:0:3
GGGTGCCAGCTTCGTCGAGTACGCTCAACCATTGAGATCGGAAGA
+
F,,,FFFFFFFFFFFFFFFFFFFFFFFFFFFFFFFFFFFFFFFFF
@FS10000125:23:BPA73012-1407:1:1101:5480:1150 1:N:0:3
GGGCTCAAACTTCGTCGAGTACGCTCAAAAGTTCAGATCGGAAGA
+
F,,,FFFFFFF:FFFFFFFFFFFFFFFFFFFFFFFFFFFFFFFFF
@FS10000125:23:BPA73012-1407:1:1101:5690:1150 1:N:0:3
GGGGGACAACTTCGTCGAGTACGCTCAAGAGAATAGATCGGAAGA
+
F,,FFFFFFF:,FFFFFFFFFFFFFFFFFFFFFFFFFFFFFFFFF
@FS10000125:23:BPA73012-1407:1:1101:6530:1150 1:N:0:3
GGGCACCAACTTCGTCGAGTACGCTCAAATTACAAGATCGGAAGA
+
F,,:FFFFFF::FFFFFFFFFFFFFFF:FFFFFFFFFFFFFFFFF
@FS10000125:23:BPA73012-1407:1:1101:6750:1150 1:N:0:3
GTTGTATAACTTCGTCGAGTACGCTCAATGTCACAGATCGGAAGA
+
,,F,FFFFFFFFFFFFFFFFFF:FFFFFFFFFFFFFFFFFF:FFF
@FS10000125:23:BPA73012-1407:1:1101:7250:1150 1:N:0:3
GGGTAACAACTTCGTCGAGTACGCTCAACATATAAGATCGGAAGA
+
F::FF:FFFFFFFFFFFFFFFFFFFFFFFFFFFFFFFFFFFFFFF
@FS10000125:23:BPA73012-1407:1:1101:7510:1150 1:N:0:3
GGGCGACAACTTCGTCGAGTACGCTCAAACCTGAAGATCGGAAGA
+
F,,FFFFFFF:,FFFFFFFFFFFFFFF:FFFFFFFFFFFFFFFFF
@FS10000125:23:BPA73012-1407:1:1101:7720:1150 1:N:0:3
GGGCGGTAAACTTCGTCGAGTACGCTCAAGTGCAAAGATCGGAAG
+
F,,FFFFFFF:,FFF,FFFFFF:FF,FFFFFFFFFFFFF:,FFFF
@FS10000125:23:BPA73012-1407:1:1101:8140:1150 1:N:0:3
GGGTGGCAACTTCGTCGAGTACGCTCAAATAAAAAGATCGGAAGA
+
FFFFFFFFFF::FFFFFFFFFFFFFFFFFFFFFFFFFFFFFFFFF
@FS10000125:23:BPA73012-1407:1:1101:8220:1150 1:N:0:3
GGGGGCCAACTTCGTCGAGTACGCTCAATCTAAGAGATCGGAAGA
+
FFFFFFFFFF::FFFFFFFFFFFFFFF:FFFFFFFFFFFFFFFFF
@FS10000125:23:BPA73012-1407:1:1101:8320:1150 1:N:0:3
GGGGCAGCAACTTCGTCGAGTACGCTCAAGTGCTTAGATCGGAAG
+
F:,FFFFFFFF::FF:FFFFFFFFF:FFFFFFFFFFFFFFFFFFF
@FS10000125:23:BPA73012-1407:1:1101:8340:1150 1:N:0:3
GGGGGGAAACTTTCGTCGAGTACGCTCAAGAACGGAGATCGGAAG
+
FFFFFFFFFF::FFF:FFFFFFFFF:FFFFFFFFFFFFFFFFFFF
@FS10000125:23:BPA73012-1407:1:1101:8350:1150 1:N:0:3
GGGAGATCGGAAGAGCACACGTCTGAACTCCAGTCACGCAATTCC
+
F:,FFFFFFFFFF,FFF,FFFFFFFFF::FFFFFFF,FFFF,,,,
@FS10000125:23:BPA73012-1407:1:1101:8510:1150 1:N:0:3
GGGGCGCAACTTCGTCGAGTACGCTCAAGACATTAGATCGGAAGA
+
FFFFFFFFFFF:FFFFFFFFFFFFFFFFFFFFFFFFFFFFFFFFF
@FS10000125:23:BPA73012-1407:1:1101:9140:1150 1:N:0:3
GGGTCGGAACTTCGTCGAGTACGCTCAAGACAGTAGATCGGAAGA
+
FFFFF,FFFFFFFFFFFFFFFFFFFFFF,FFFFFFFFFFFFFFFF
@FS10000125:23:BPA73012-1407:1:1101:9150:1150 1:N:0:3
GAGCAAGAACTTCGTCGAGTACGCTCAAAAATCCAGATCGGAAGA
+
:,:,:FFFFFF:FFFFFFFFFFFFFFF:FFFFFFF:FFFFFF,FF
@FS10000125:23:BPA73012-1407:1:1101:9810:1150 1:N:0:3
GGGGATAAACTTCGTCGAGTACGCTAAAGTTGCAGATCGGAAGAG
+
FFFFFFFFFF::FFFFFFFFFFFFFFFFFFFFFFFF,:FF,FFFF
@FS10000125:23:BPA73012-1407:1:1101:10650:1150 1:N:0:3
GGGCTTCGTCGAGTACGCTCAATAATGCAGATCGGAAGAGCACAC
+
F,,,FFFFFFFFFFFFF:FF:F:FF:F:FFFFFFFFFFFF,F,F,
@FS10000125:23:BPA73012-1407:1:1101:11060:1150 1:N:0:3
GGGGGCAAACTTCGTCGAGTACGCTCAAACATTAAGATCGGAAGA
+
FFFFFFFFFF,,FFFFFFFFFFFFFFFFFFFFFFFFFFFFFFFFF
@FS10000125:23:BPA73012-1407:1:1101:11080:1150 1:N:0:3
GGGCCCGAACTTCGTCGAGTACGCTCAATGGAGAAGATCGGAAGA
+
F,,,FFFFFF::FFFFFFFFFFFFFFF:FFFFFFFFFFFFFFFFF
@FS10000125:23:BPA73012-1407:1:1101:11120:1150 1:N:0:3
GGGCAGCAACTTCGTCGAGTACGCTCAAGTTGAGAGATCGGAAGA
+
FFF:FFFFFF::FFFFFFFFFFFFFFFFFFFFFFFFFFFFFFFFF
@FS10000125:23:BPA73012-1407:1:1101:11210:1150 1:N:0:3
CGACAATAACTTCGTCGAGTACGCTCAATATATGACATCGCTTCA
+
:,:,FF::FFFF:,F:FFF:FFF:FFF,F:FFF:FFFF,F,,,,F
@FS10000125:23:BPA73012-1407:1:1101:12300:1150 1:N:0:3
GGGGCAGAACTACGTCGAGTACGCTCAAAATAACAGATCGGAAGA
+
FFFF:F,FFF:,FFFFFFFFFFFFFFF,,F,,:FFFFFFFFFFFF
@FS10000125:23:BPA73012-1407:1:1101:12510:1150 1:N:0:3
GATGTGCAACTTCGTCGAGTACGCTCAAGAGTGAAGATCGGAAGA
+
,,::F:FFFFFFFFFFFFFFFFFFFFFFFFFFFFFFFFFFF:FF:
@FS10000125:23:BPA73012-1407:1:1101:12860:1150 1:N:0:3
GGGTGGCAACTTCGTCGAGTACGCTCAAGTAGAAAGATCGGAAGA
+
FFFFFFFFFF,:FFFFFFFFFFFFFFFFFFFFFFFFFFFFFFFFF
@FS10000125:23:BPA73012-1407:1:1101:12910:1150 1:N:0:3
GATGAGTAACTTCGTCGAGTACGCTCAAGTGCTGAGATCGGAAGA
+
,,FFFFFFFFFFFFFFFFFFFFFFFFFFFFFFFFFFFFFF:::::
@FS10000125:23:BPA73012-1407:1:1101:13050:1150 1:N:0:3
GATGCTTATCTTCGTCGAGTACGCTCAACCCGTAAGATCGGAAGA
+
,,F:FFFFFFFFFFFFFFFFFFFFFFFFF:FFFFFFFFFFF:FFF
@FS10000125:23:BPA73012-1407:1:1101:13060:1150 1:N:0:3
GGGCTTCGTCGAGTACGCTCAAGGTTCAAGATCGGAAGAGCACAC
+
F:,:FFFFFFFFF:FFF:FF:FFF:,FFFFFFFFFFFFFF,F,F,
@FS10000125:23:BPA73012-1407:1:1101:14400:1150 1:N:0:3
GGGGGCTAACTTCGTCGAGTACGCTCAAAAAGGTAGATCGGAAGA
+
F:,FFFFFFF,,FFFFFFFFFFFFFFFFFFFFFFFFFFFFFFFFF
@FS10000125:23:BPA73012-1407:1:1101:14780:1150 1:N:0:3
GGGGAAAAACTTCGTCGAGTACGCTCAAATAGTTAGATCGGAAGA
+
FFFFFFFFFF:,FFFFFFFFFFFFFFF:FFFFFFFFFFFFFFFFF
@FS10000125:23:BPA73012-1407:1:1101:15130:1150 1:N:0:3
GGGCCAAAACTTCGTCGAGTACGCTCAACATAATAGATCGGAAGA
+
FFFFFFFFFF:FFFFFFFFFFFFFFFFFFFFFFFFFFFFFFFFFF
@FS10000125:23:BPA73012-1407:1:1101:16260:1150 1:N:0:3
GGGCTATAACTTCGTCGAGTACGCTCAACGATTGAGATCGGAAGA
+
FFF:FFFFFFFFFFFFFFFFFFFFFFFFFFFFFFFFFFFFFFFFF
@FS10000125:23:BPA73012-1407:1:1101:1240:1160 1:N:0:3
GGGGTGCAACTTCGTCGAGTACGCTCAATCTGGAAGATCGGAAGA
+
FFFFFFFFFF:,FFFFFFFFFFFFFFFFFFFFFFFFFFFFFFFFF
@FS10000125:23:BPA73012-1407:1:1101:1340:1160 1:N:0:3
GGGCAGCAACTTCGTCGAGTACGCTCAAACGATCAGATCGGAAGA
+
FFFFFFFFFFF:FFFFFFFFFFFFFFFFFFFFFFFFFFFFF:FFF
@FS10000125:23:BPA73012-1407:1:1101:2360:1160 1:N:0:3
GGGGGGGAACTTCGTCGAGTACGCTCAATTAGGGAGATCGGAAGA
+
F:,F,,:FFF::FFFFFFFFFFFFFFF,FFFFF:FFFFFFF:FFF
@FS10000125:23:BPA73012-1407:1:1101:2490:1160 1:N:0:3
GGGGCTAAACTTCGTCGAGTACGCTCAAGATTTCAGATCGGAAGA
+
F:,FFFFFFF:,FFFFFFFFFFFFFFFFFFFFFFFFFFFFF:FFF
@FS10000125:23:BPA73012-1407:1:1101:2510:1160 1:N:0:3
GGGTGGTAACTTCGTCGAGTACGCTCAACACCTAAGATCGGAAGA
+
F:FFFFFFFF::FFFFFFFFFFFFFFFFFFFFFFFFFFFFFFFFF
@FS10000125:23:BPA73012-1407:1:1101:2520:1160 1:N:0:3
GGGGTGCAACTTCGTCGAGTACGCTCAAGGTTGGAGATCGGAAGA
+
F::FFFFFFF:,FFFFFFFFFFFFFFFFFFFFFFFFFFFFFFFFF
@FS10000125:23:BPA73012-1407:1:1101:2620:1160 1:N:0:3
GGGGAGGAACTTCGTCGAGTACGCTCAACTTGTAAGATCGGAAGA
+
FFFFFFFFFF:FFFFFFFFFFFFFFFFFFFFFFFFFFFFFFFFFF
@FS10000125:23:BPA73012-1407:1:1101:3100:1160 1:N:0:3
GGGCAAGAACTTCGTCGAGTACGCTCAAATTGATAGATCGGAAGA
+
FF:F:,,FFF::FFFFFFFFFFFFFFF:FFFFFFFFFFFFFFFFF
@FS10000125:23:BPA73012-1407:1:1101:3220:1160 1:N:0:3
GGGGTGGAACTTCGTCGAGTACGCTCAATACAAAAGATCGGAAGA
+
FFFFFFFFFFFFFFFFFFFFFFFFFFF::,FFF,FFFFFFFFFFF
@FS10000125:23:BPA73012-1407:1:1101:3310:1160 1:N:0:3
GGGGCATAACTTCGTCGAGTACGCTCAAGCCTTAAGATCGGAAGA
+
F:,FFFFFFF:,:FFFFFFFFFFFFFFFFFFFFFFFFFFFFFFFF
@FS10000125:23:BPA73012-1407:1:1101:4510:1160 1:N:0:3
GATGTTTAACTTCGTCGAGTACGCTCAACTTAATAGATCGGAAGA
+
,,F,,F:FFFFFFFFFFFFFFFFFFFFFFFFFFFFFFFFFFF,F,
@FS10000125:23:BPA73012-1407:1:1101:4610:1160 1:N:0:3
GGGGTTAAACTTCGTCGAGTACGCTCAAGCATAAAGATCGGAAGA
+
FFFFFFFFFF:,FFFFFFFFFFFFFFFFFFFFFFFFFFFFFFFFF
@FS10000125:23:BPA73012-1407:1:1101:5110:1160 1:N:0:3
GTTGTTAAACTTCGTCGAGTACGCTCAATCCTCTAGATCGGAAGA
+
,,F,FFFFFFFFFFFFFFFFFFFFFFFFFFFFFFFFFFFFF::F:
@FS10000125:23:BPA73012-1407:1:1101:5400:1160 1:N:0:3
GGGGCAAAACTTCGTCGAGTACGCTCAAGGGGACAGATCGGAAGA
+
F,,FFFFFFFF:FFFFFFFFFFFFFFFFFFFFFFFFFFFFFFFFF
@FS10000125:23:BPA73012-1407:1:1101:5500:1160 1:N:0:3
GGGCAATAACTTCGTCGAGTACGCTCAATCGAGAAGATCGGAAGA
+
FFF,FFFFFF::FFFFFFFFFFFFFFF:FFFFFFFFFFFFFFFFF
@FS10000125:23:BPA73012-1407:1:1101:6480:1160 1:N:0:3
GGGGCATAACTTCGTCGAGTACGCTCAAGATAATAGATCGGAAGA
+
F,,FFFFFFF::FFFFFFFFFFFFFFFFFFFFFFFFFFFFFFFFF
@FS10000125:23:BPA73012-1407:1:1101:6840:1160 1:N:0:3
GGGTGGGAACTTCGTCGAGTACGCTCAATGATGAAGATCGGAAGA
+
F:::FFFFFF::FFFFFFFFFFFFFFF:FFFFFFFFFFFFFFFFF
@FS10000125:23:BPA73012-1407:1:1101:6890:1160 1:N:0:3
GGGTACCAACTTCGTCGAGTACGCTCAAGGGGTTAGATCGGAAGA
+
FFFFFFFFFF::FFFFFFFFFFFFFFFFFFFFFFFFFFFFFFFFF
@FS10000125:23:BPA73012-1407:1:1101:6920:1160 1:N:0:3
GGGTAACAACTTCGTCGAGTACGCTCAACGAGTTAGATCGGAAGA
+
FFFFFFFFFFF:FFFFFFFFFFFFFFFFFFFFFFFFFFFFFFFFF
@FS10000125:23:BPA73012-1407:1:1101:7330:1160 1:N:0:3
GGGGTGAAACTTCGTCGAGTACGCTCAAGCTTTGAGATCGGAAGA
+
F:,FFFFFFF,,FFFFFFFFFFFFFFFFFFFFFFFFFFFFFFFFF
@FS10000125:23:BPA73012-1407:1:1101:7930:1160 1:N:0:3
GGGGGGGAACTTCGTCGAGTACGCTCAATAAAGTAGATCGGAAGA
+
F,,FFFFFFF::FFFFFFFFFFFFFFF:FFFFFFFFFFFFFFFFF
@FS10000125:23:BPA73012-1407:1:1101:8060:1160 1:N:0:3
GGGAGGGAACTTCGTCGAGTACGCTCAAGCTTTAAGATCGGAAGA
+
FFF:FFFFFF::FFFFFFFFFFFFFFFFFFFFFFFFFFFFFFFFF
@FS10000125:23:BPA73012-1407:1:1101:8330:1160 1:N:0:3
GGGAGGTAACTTCGTCGAGTACGCTCAAAATCACAGATCGGAAGA
+
F,,FFFFFFF::FFFFFFFFFFFFFFF:FFFFFFFFF:FFFFFFF
@FS10000125:23:BPA73012-1407:1:1101:8510:1160 1:N:0:3
GGGTACCATCTTCGTCGAGTACGCTCAAATCTGTAGATCGGAAGA
+
FFF:FFFFFF::FFFFFFFFFFFFFFFFFFFFFFFFFFFFFFFFF
@FS10000125:23:BPA73012-1407:1:1101:8590:1160 1:N:0:3
GGGGTTGAACTTCGTCGAGTACGCTCAAGCGCTGAGATCGGAAGA
+
F,,:FFFFFF::FFFFFFFFFFFFFFFFFF:FFFFFFFFFFFFFF
@FS10000125:23:BPA73012-1407:1:1101:9500:1160 1:N:0:3
GGGGTGAAACTTCGTCGAGTACGCTCAATGTATAAGATCGGAAGA
+
F:FF,,FFFFFF::F,:F:FF,,FF:,FFFFFF:F:F,::FFF:F
@FS10000125:23:BPA73012-1407:1:1101:9730:1160 1:N:0:3
GGGGTTTAACTTCGTCGAGTACGCTCAATGGTGGAGATCGGAAGA
+
F:,FFFFFFF::FFFFFFFFFFFFFFF:FFFFFFFFFFFFFFFFF
@FS10000125:23:BPA73012-1407:1:1101:9780:1160 1:N:0:3
GGGCTGGAACTTCGTCGAGTACGCTCAACCTTGTAGATCGGAAGA
+
FFFF,::FFFFFFFFFFFFFFFFFFFFFFFFFFFFFFFFFFFFFF
@FS10000125:23:BPA73012-1407:1:1101:10140:1160 1:N:0:3
GGGTATGAACTTCGTCGAGTACGCTCAATAATGAAGATCGGAAGA
+
F:FFFFFFFF:,FFFFFFFFFFFFFFF:FFFFFFFFFFFFFFFFF
@FS10000125:23:BPA73012-1407:1:1101:10380:1160 1:N:0:3
GGGCAAGAACTTCGTCGAGTACGCTCAATTACCGAGATCGGAAGA
+
FFF,,F,FFF:FFFFFFFFFFFFFFFF:FFFF,,FFFFFFFFFFF
@FS10000125:23:BPA73012-1407:1:1101:12210:1160 1:N:0:3
GATTAGAACTTCGTCGAGTACGCTCAATGATGTAGATCGGAAGAG
+
:,,,FFFFFFFFF,FFFF:FFFFFFFF,FFFFFFFF,:FF,FF:,
@FS10000125:23:BPA73012-1407:1:1101:13100:1160 1:N:0:3
GGGATATATCTTCGTCGAGTACGCTCAAATTACTAGATCGGAAGA
+
F:,,FFFF,,:FFF:FF:FFFFFFFFFFF::,,:FFFFFFF:FF:
@FS10000125:23:BPA73012-1407:1:1101:13320:1160 1:N:0:3
GGGACTTCGTCGAGTACGCTCAATCGAATAGATCGGAAGAGCACA
+
FF:FFFFFFFFFFFFFFF,:FFFFFFF,FFFFFFFFFFFFF,F,,
@FS10000125:23:BPA73012-1407:1:1101:13360:1160 1:N:0:3
GATGAAGAACTTCGTCGAGTACGCTCAACTAGGTAGATCGGAAGA
+
:,,FFFFFFFFFFFFFFFFFFFFFFFFFFFFFFFFFFFFFF:FF:
@FS10000125:23:BPA73012-1407:1:1101:13640:1160 1:N:0:3
GGGGACTAACTTCGTCGAGTACGCTCAATTTTTCAGATCGGAAGA
+
F,FF:FFFFF,,FFFFFFFFFFFFFF:,FFFFFFF:F,FFFF::F
@FS10000125:23:BPA73012-1407:1:1101:15010:1160 1:N:0:3
GGGCGTCACCTTCGTCGAGTACGCTCAAGTATAGAGATCGGAAGA
+
FFFFFFFFFF,,FFFFFFFFFFFFFFFFFFFFFFFFF,FFFFFFF
@FS10000125:23:BPA73012-1407:1:1101:15180:1160 1:N:0:3
GGGGCATAACTTCGTCGAGTACGCTCAAACTTGGAGATCGGAAGA
+
F,,,:F,FFF:FFFFFFFFFFFFFFFFF,FFF::FFFFFFFFFFF
@FS10000125:23:BPA73012-1407:1:1101:15450:1160 1:N:0:3
GGGGGACAACTTCGTCCAGTACGCTCAACTTTTAAGATCGGAAGA
+
FFFFFFFFFF,:FFFFFFFFFFFFFFFFFFFFFFFFFFFFFFFFF
@FS10000125:23:BPA73012-1407:1:1101:1250:1170 1:N:0:3
GCTGGGTAACTTCGTCGAGTACGCTCAATTTTGTAGATCGGTTGA
+
::FFF,FFFFFFF,FFF,FFFFFFFFF,FFFFFFFFFFFFFF,,,
@FS10000125:23:BPA73012-1407:1:1101:1390:1170 1:N:0:3
GGGCAAAAACTTCGTCGAGTACGCTCAATGCAACAGATCGGAAGA
+
FF:FFFFFFFF:FFFFFFFFFFFFFFFFFFFFFFFFFFFFF::F:
@FS10000125:23:BPA73012-1407:1:1101:2420:1170 1:N:0:3
GGGACCAAACTTCGTCGAGTACGCTCAAGCAGAGAGATCGGAAGA
+
FFFF:F:FFFFFFFFFFFFFFFFFFFFF::,,F,FFFFFFFFFFF
@FS10000125:23:BPA73012-1407:1:1101:2440:1170 1:N:0:3
GGGGCCTACCTTCGTCGAGTACGCTCAAGTCGATAGATCGGAAGA
+
FF:F,FFFF:FFFFFFFFFFFFFFFFFFFFF,F,FFFFFFF:FFF
@FS10000125:23:BPA73012-1407:1:1101:2750:1170 1:N:0:3
GGGGACAACCTCGTCGAGTACGCTCAATAAGTTAGATCGGAAGAG
+
F::FFFFFFF:FF:FFFF:FFFFFFF:,FFFFFFFF,FFF:FFFF
@FS10000125:23:BPA73012-1407:1:1101:2810:1170 1:N:0:3
GGGGATCAACTTCGTCGAGTACGCTCAAAATAAGAGATCGGAAGA
+
FF,F,,::FFFFFFFFFFFFFFFFFFFFFFFFFFFFFFFFFFFFF
@FS10000125:23:BPA73012-1407:1:1101:2890:1170 1:N:0:3
GACGCCAAACTTCGTCGAGTACGCTCAAAATGGGAGATCGGAAGA
+
:,:FFFFFFF:FFFFFFFFFFFFFFFFFFFFFFFFFFFFFFFFFF
@FS10000125:23:BPA73012-1407:1:1101:2920:1170 1:N:0:3
GGGAAGTAACTTCGTGAGTACGCTCAAGGAGAAAGATCGGAAGAG
+
FFF:FFFFFF:,FFFFFF,FFFFFFFFFFFFFFFFF,FFF,FFFF
@FS10000125:23:BPA73012-1407:1:1101:3170:1170 1:N:0:3
GGGATTAACTTCGTCGAGTACGCTCAAGAGGACAGATCGGAAGAG
+
FFFFFFFFFF,:F:FFFF:FFFFFFFFFFFFFFFFF,FFF:FFFF
@FS10000125:23:BPA73012-1407:1:1101:3250:1170 1:N:0:3
GGGAGGAAACTTCGTCGAGTACGCTCAAACTAATAGATCGGAAGA
+
FF,F,,FFFFFFFFFFFFFFFFFFFFFFF,FFFFFFFFFFF:FFF
@FS10000125:23:BPA73012-1407:1:1101:3630:1170 1:N:0:3
ATTTTGGAACTTCGTCGAGTACGCTCAATCGGGCAGATCGGAAGA
+
,,,,:::FFFFFFFFFFFFFFFFFFFFFFF:FFFFFFFFFF,F,F
@FS10000125:23:BPA73012-1407:1:1101:3770:1170 1:N:0:3
GGGGGTTAACTTCGTCGAGTACGCTCAAACAATTAGATCGGAAGA
+
FF:FFFFFFF:,FFFFFFFFFFFFFFF:FFFFFFFFFFFFFFFFF
@FS10000125:23:BPA73012-1407:1:1101:3870:1170 1:N:0:3
GGGCTTGAACTTCGTCGAGTACGCTCAAAGCTAAAGATCGGAAGA
+
F:,FFFFFFF::FFFFFFFFFFFFFFF:FFFFFFFFFFFFFFFFF
@FS10000125:23:BPA73012-1407:1:1101:4200:1170 1:N:0:3
GGGGGACAACTTCGTCGAGTACGCTCAAATTATAAGATCGGAAGA
+
FFFFFFFFFF,,FFFFFFFFFFFFFFFFFFFFFFFFFFFFFFFFF
@FS10000125:23:BPA73012-1407:1:1101:4730:1170 1:N:0:3
GGGGATCATCTTCGTCGAGTACGCTCAAAAATGAAGATCGGAAGA
+
FFFFFFFFFF:,FFFFFFFFFFFFFFF:FFFFFFFFFFFFFFFFF
@FS10000125:23:BPA73012-1407:1:1101:4740:1170 1:N:0:3
GGGGTGGAACTTCGTCGAGTACGCTCAAGAACTTAGATCGGAAGA
+
FFFFFFFFFF:,FFFFFFFFFFFFFFFFFFFFFFFFFFFFFFFFF
@FS10000125:23:BPA73012-1407:1:1101:5020:1170 1:N:0:3
GGGCAAAAACTTCGTCGAGTACGCTCAAAACAACAGATCGGAAGA
+
FFFFFFFFFF,,FFFFFFFFFFFFFFF,FFFFFFFFFFFFFFFFF
@FS10000125:23:BPA73012-1407:1:1101:5550:1170 1:N:0:3
GATTACAAACTTCGTCGAGTACGCTCAATCTTTAAGATCGGAAGA
+
,,F,FFFFFFFFFFFFFFFFFF:FFFFFFFFFFFFFFFFFF:F:F
@FS10000125:23:BPA73012-1407:1:1101:5960:1170 1:N:0:3
GGGCTCTAATTTCGTCGAGTACGCTCAAGATAGTAGATCGGAAGA
+
FF::FFFFFFFFFFFFFFFFFFFFFFFFFFFFFFFFFFFFFFFFF
@FS10000125:23:BPA73012-1407:1:1101:6420:1170 1:N:0:3
GGGGGGGAACTTCATCGAGTACGCTCAACTATATAGATCGGAAGA
+
FFFFFFFFFF::F,FFFFFFFFFFFFFFFFFFFFFFFFFFFFFFF
@FS10000125:23:BPA73012-1407:1:1101:6760:1170 1:N:0:3
GGGCAGCAACTTCGTCGAGTACGCTCAAATAGTGAGATCGGAAGA
+
FFF:FFFFFF:,FFFFFFFFFFFFFFF:FFFFFFFFFFFFFFFFF
@FS10000125:23:BPA73012-1407:1:1101:7230:1170 1:N:0:3
GGGTCGCAACTTCGTCGAGTACGCTCAAGTAAAAAGATCGGAAGA
+
F,,:FFFFFF:,FFFFFFFFFFFFFFFFFFFFFFFFFFFFFFFFF
@FS10000125:23:BPA73012-1407:1:1101:7280:1170 1:N:0:3
GGGAGGGAACTTCGTCGAGTACGCTCAAATTAGGAGATCGGAAGA
+
FFFFFFFFFF::FFFFFFFFFFFFFFF,FFFFFFFFFFFFFFFFF
@FS10000125:23:BPA73012-1407:1:1101:7490:1170 1:N:0:3
GGGCCTCATCTTCGTCGAGTACGCTCAAATTACGAGATCGGAAGA
+
FF,:FFFFFF:,FFFFFFFFFFFFFFF:FFFFFFFFF,FFFF:FF
@FS10000125:23:BPA73012-1407:1:1101:8120:1170 1:N:0:3
GGGCATAAACTTCGTCGAGTACGCTCAAGGGAAGAGATCGGAAGA
+
FF::FFFFFF::FFFFFFFFFFFFFFFFFFFFFFFFFFFFFFFFF
@FS10000125:23:BPA73012-1407:1:1101:8320:1170 1:N:0:3
GGGGGTGAACTTCGTCGAGTACGCTCAATTGAGTAGATCGGAAGA
+
FF:FFFFFFF,:FFFFFFFFFFFFFFF:FFFFFFFFFFFFFFFFF
@FS10000125:23:BPA73012-1407:1:1101:9160:1170 1:N:0:3
GGGGGTAAATTTCGTCGAGTACGCTCAACTGACCAGATCGGAAGA
+
FFFFFFFFFFFFFFFFFFFFFFFFFFFFFFFFFFFFFFFFFFFFF
@FS10000125:23:BPA73012-1407:1:1101:9960:1170 1:N:0:3
GGGACCGAACTTCGTCGAGTACGCTCAAGAGTGTAGATCGGAAGA
+
FFF:FFFFFF,,FFFFFFFFFFFFFFFFFFFFFFFFFFFFFFFFF
@FS10000125:23:BPA73012-1407:1:1101:10490:1170 1:N:0:3
GGGGATCAACTTCGTCGAGTACGCTCAACGTGAGAGATCGGAAGA
+
F::FFFFFFF,,FFF:FFFFFFFFFFFFFFFFFFFFF:FFFF:FF
@FS10000125:23:BPA73012-1407:1:1101:10660:1170 1:N:0:3
GGGGGGCAACTTCGTCGAGTACGCTCAATTTGCAAGATCGGAAGA
+
FFFFFFFFFF,,FFFFFFFFFFFFFFF,FFFFFFFFFFFFFF:FF
@FS10000125:23:BPA73012-1407:1:1101:11020:1170 1:N:0:3
GGGAAACTTCGTCGAGTACGCTCAACGTCGCAGATCGGAAGAGCA
+
FFFFFFFFFFF,FFFFFF,,FFFFFFFFFFFFFFF,FFFFFFF,,
@FS10000125:23:BPA73012-1407:1:1101:11250:1170 1:N:0:3
GGCATTGAACTTCGTCGAGTACGCTCAAATTATTAGATCGGTAGA
+
::,F,,,FF:,F::FFFF:FFF,FFFF:,F,FF,F,FFF:,,,,,
@FS10000125:23:BPA73012-1407:1:1101:11280:1170 1:N:0:3
GGGCCACAACTTCGTCGAGTACGCTCAAACAGACAGATCGGAAGA
+
F:::FFFFFF,,FFFFFFFFFFFFFFFFFFFFFFFFFFFFFF:FF
@FS10000125:23:BPA73012-1407:1:1101:11540:1170 1:N:0:3
GGGTAGTAACTTCGTCGAGTACGCTCAACCGGGGAGATCGGAAGA
+
FFFFFFFFFF,,FFFFFFFFFFFFFFFFFFFFFFFFFFFFFF:FF
@FS10000125:23:BPA73012-1407:1:1101:12140:1170 1:N:0:3
GGGGCGCCAACTTCGTCGAGTACGCTCAAGAGAAGAGATCGGAAG
+
FFFFFFFFFF:,,FF,FFFFFFFFF,FFFFFFFFFFFFFFFFFFF
@FS10000125:23:BPA73012-1407:1:1101:12380:1170 1:N:0:3
GGGATCTAACTTCGTCGAGTACGCTCAATAAAGGAGATCGGAAGA
+
FFFFFFFFFF,:FFFFFFFFFFFFFFF,FFFFFFFFFFFFFFFFF
@FS10000125:23:BPA73012-1407:1:1101:12980:1170 1:N:0:3
GGGCGGAAACTTCGTCGAGTACGCTCAAGACCCTAGATCGGAAGA
+
FFFFFFFFFF,,FFFFFFFFFFFFFFFFFFFFFFFFFFFFFFFFF
@FS10000125:23:BPA73012-1407:1:1101:13330:1170 1:N:0:3
GGGCTCAAACTTCGTCGAGTACGCTCAATAGGTAAGATCGGAAGA
+
FF:FFFFFFF::FFFFFFFFFFFFFFF,FFFFFFFFFFFFFFFFF
@FS10000125:23:BPA73012-1407:1:1101:14210:1170 1:N:0:3
GGGACTCAACTTCGTCGAGTACGCTCAAATTTATAGATCGGAAGA
+
FFFFFFFFFF,:FFFFFFFFFFFFFFF:FFFFFFFFFFFFFFFFF
@FS10000125:23:BPA73012-1407:1:1101:14540:1170 1:N:0:3
GGGCACCAACTTCGTCGAGTACGCTCAAGACGACAGATCGGAAGA
+
FFFFFFFFFF::FFFFFFFFFFFFFFFFFFFFFFFFF,FFFF:FF
@FS10000125:23:BPA73012-1407:1:1101:14910:1170 1:N:0:3
GGCGCTCAACTTCGTCGAGTACGCTCAACAGCGTAGATCGGAAGA
+
F,,FFFFFFF::FFFFF:FFFF:FFFFFFFFFFFFFF,FF:::F,
@FS10000125:23:BPA73012-1407:1:1101:15220:1170 1:N:0:3
GGGGGGTAAACTTCGTCGAGTACGCTCAAACAACCAGATCGGAAG
+
FFFFFFFFFFF::FF:FFFFFFFFF,FFFFFFFFFFFFFFFFFFF
@FS10000125:23:BPA73012-1407:1:1101:16230:1170 1:N:0:3
GATGTTTAACTTCGTCGAGTACGCTCAATAATCTAGATCGGAAGA
+
:,F,:FF:FFFFFFFFFFFFFF,FFFFFFFFFFFF:FFFF,:F:,
@FS10000125:23:BPA73012-1407:1:1101:1200:1180 1:N:0:3
GGGGCCAAACTTCGTCGAGTACGCTCAAAAAACGAGATCGGAAGA
+
FFFFFFFF,F:,F:FF:FFFFFFFFFF,:FFFF:FF:F,F:,:FF
@FS10000125:23:BPA73012-1407:1:1101:1500:1180 1:N:0:3
GGGCAGCAACTTCGTCGAGTACGCTCAAACTAGGAGATCGGAAGA
+
FFFFFFFFFFFFFFFFFFFFFFFFFFFFFFFFFFFFFFFFFFFFF
@FS10000125:23:BPA73012-1407:1:1101:1970:1180 1:N:0:3
GGGCGTAAACTTCGTCGAGTACGCTCAACCTCTAAGATCGGAAGA
+
FFFFFFFFFF:,FFFFFFFFFFFFFFFFFFFFFFFFFFFFFFFFF
@FS10000125:23:BPA73012-1407:1:1101:2190:1180 1:N:0:3
GGGGGCTAACTTCGTCGAGTACGCTCAAGCCTTTAGATCGGAAGA
+
FF:FFFFFFFF:FFFFFFFFFFFFFFFFFFFFFFFFFFFFFFFFF
@FS10000125:23:BPA73012-1407:1:1101:2560:1180 1:N:0:3
GGGCTTCAACTTCGTCGAGTACGCTCAAGTGTGGAGATCGGAAGA
+
FF:FFFFFFF,,FFFFFFFFFFFFFFFFFFFFFFFFFFFFFFFFF
@FS10000125:23:BPA73012-1407:1:1101:2910:1180 1:N:0:3
GGGAAGTAACTTCGTGAGTACGCTCAAGGAGAAAGATCGGAAGAG
+
F,,,FFFFFF::FFFFFF:FFFFFFFFFFFFFFFFF,FFF,FFFF
@FS10000125:23:BPA73012-1407:1:1101:3070:1180 1:N:0:3
GGGGAGCAACTTCGTCGAGTACGCTCAACTAGCAAGATCGGAAGA
+
FF:FFFFFFF:F:FFFFFFFFFFFFFFFFFFFFFFFFFFFFFFFF
@FS10000125:23:BPA73012-1407:1:1101:3080:1180 1:N:0:3
GGGGGCAAACTTCGTCGAGTACGCTCAATCGCCGAGATCGGAAGA
+
F:,FFFFFFFF:FFFFFFFFFFFFFFF:FFFFFFFFFFFFFFFFF
@FS10000125:23:BPA73012-1407:1:1101:3130:1180 1:N:0:3
GGGGCTTCGTCGAGTACGCTCAATTTGACAGATCGGAAGAGCACA
+
FF,FFFFFFF:FFFFFFF::FFFFFFFFFFFFFFFFFFFFF,F,,
@FS10000125:23:BPA73012-1407:1:1101:3140:1180 1:N:0:3
GGGGGGGGATCTTCGTCGAGTACGCTCAAATGACCAGATCGGAAG
+
FFFFFFFFFF:F:FF:FFFFFFFFF,FFFFFFFFFFFFFFFFFFF
@FS10000125:23:BPA73012-1407:1:1101:3330:1180 1:N:0:3
GGGGGGTAACTTCGTCGAGTACGCTCAAAGGAATAGATCGGAAGA
+
FFFFFFFFFF::FFFFFFFFFFFFFFF,FFFFFFFFFFFFFFFFF
@FS10000125:23:BPA73012-1407:1:1101:3950:1180 1:N:0:3
GGGGGTAAACTTCGTCGAGTACGCTCAATATCCCAGATCGGAAGA
+
F,,F:,,FFF::FFFFFFFFFFFFFFF:FFFF,:FFFFFFFFFFF
@FS10000125:23:BPA73012-1407:1:1101:3970:1180 1:N:0:3
GGGGGAAAACTTCGTCGAGTACGCTCAAGCAGGGAGATCGGAAGA
+
F:,FFFFFFF::FFFFFFFFFFFFFFFFFFFFFFFFFFFFFFFFF
@FS10000125:23:BPA73012-1407:1:1101:4100:1180 1:N:0:3
GGGGTTTAACTTCGTGAGTACGCTCAAGTGTCGAGATCGGAAGAG
+
FFFFFFFFFF:,FFFFFF:FFFFFFFF:FFFFFFFF,FFF,FFFF
@FS10000125:23:BPA73012-1407:1:1101:4170:1180 1:N:0:3
GGGGAACAACTTCGTCGAGTACGCTCAATCCTCTAGATCGGAAGA
+
FF,FFFFFFF::FFFFFFFFFFFFFFF:FFFFFFFFFFFFFFFFF
@FS10000125:23:BPA73012-1407:1:1101:4180:1180 1:N:0:3
GGGGTTCAACTTGTCGAGTACGCTCAACGGTATAGATCGGAAGAG
+
FFFFFFFFFF:FF,FFFF:FFFFFFFF,FFFFFFFF,FFF:FFFF
@FS10000125:23:BPA73012-1407:1:1101:4280:1180 1:N:0:3
GGGGGGAAACTTCGTCGAGTACGCTCAATTTAAGAGATCGGAAGA
+
F:,FFFFFFF:,FFFFFFFFFFFFFFF:FFFFFFFFFFFFF:FFF
@FS10000125:23:BPA73012-1407:1:1101:4410:1180 1:N:0:3
GGGTGGAATCTTCGTCGAGTACGCTCAAATTCGAAGATCGGAAGA
+
F,,,FFFFFF::FFFFFFFFFFFFFFF:FFFFFFFFFFFFFFFFF
@FS10000125:23:BPA73012-1407:1:1101:4600:1180 1:N:0:3
GGGGCCTCAACTTCGTCGAGGCCGCTCAAAAAAACAGATCGGAAG
+
F:,FFFFFFF:,:FF:FFFFFFFFF,FFFFFFFFFFFFFFFFFFF
@FS10000125:23:BPA73012-1407:1:1101:4820:1180 1:N:0:3
GGGACGCAACTTCGTCGAGTACGCTCAATTCCTTAGATCGGAAGA
+
F:,FF:FFFF::FFF:F:FFFFFFFFF:FFFFFFFFFFFF,FFFF
@FS10000125:23:BPA73012-1407:1:1101:5650:1180 1:N:0:3
GGGCGGAAACTTCGTCGAGTACGCTCAAAAACATAGATCGGAAGA
+
F:,FFFFFFF:,FFFFFFFFFFFFFFF:FFFFFFFFFFFFFFFFF
@FS10000125:23:BPA73012-1407:1:1101:6210:1180 1:N:0:3
GGGGTAAGTTCGTCGAGTACGCTCAAAACAAAAGATCGGAAGAGC
+
FF:FFFFFFF:F:FFFF:FFFF,FFFFFFFFFFFF:,FFF:FFF,
@FS10000125:23:BPA73012-1407:1:1101:6570:1180 1:N:0:3
GGGCACTAACTTCGTCGAGTACGCTCAAACTGAGAGATCGGAAGA
+
F:::FFFFFF,,FFFFFFFFFFFFFFF:FFFFFFFFFFFFFFFFF
@FS10000125:23:BPA73012-1407:1:1101:6620:1180 1:N:0:3
GGGCCATAACTTCGTCGAGTACGCTCAAATTCTTAGATCGGAAGA
+
FFF,FFFFF::FFF:FF:FFFFFFFFFF:,:,,,FFFFFFFFFFF
@FS10000125:23:BPA73012-1407:1:1101:6700:1180 1:N:0:3
GGGGCTGAACTTCGTCGAGTACGCTCAAGTATGTAGATCGGAAGA
+
FFFFFFFFFF:,FFFFFFFFFFFFFFFFFFFFFFFFFFFFFFFFF
@FS10000125:23:BPA73012-1407:1:1101:7130:1180 1:N:0:3
GGGGGCAAACTTCGTCGAGTACGCTCAATTGAGAAGATCGGAAGA
+
F::FFFFFFF::FFFFFFFFFFFFFFF,FFFFFFFFFFFFFFFFF
@FS10000125:23:BPA73012-1407:1:1101:7170:1180 1:N:0:3
GGGAGCAAACTTCGTCGAGTACGCTCAACTAGGGAGATCGGAAGA
+
FFFF,F,FFFFFFFF:,FFFF::FF,,F:FF::FF,F:FFFFF,F
@FS10000125:23:BPA73012-1407:1:1101:7270:1180 1:N:0:3
GGGGCACAACTTCGTCGAGTACGCTCAAAATCTCAGATCGGAAGA
+
F:,FFFFFFF,,FFFFFFFFFFFFFFF:FFFFFFFFFFFFFFFFF
@FS10000125:23:BPA73012-1407:1:1101:7410:1180 1:N:0:3
GGGGAGGAACTTCGTCGAGTACGCTCAACTATGAAGATCGGAAGA
+
FF:FFFFFFF:FFFFFFFFFFFFFFFFFFFFFFFFFFFFFFFFFF
@FS10000125:23:BPA73012-1407:1:1101:7850:1180 1:N:0:3
GGGCACTAACTTCGTCGAGTACGCTCAATATTGCAGATCGGAAGA
+
F,,FFFFFFF,:FFFFFFFFFFFFFFF:FFFFFFFFF:FFFFFFF
@FS10000125:23:BPA73012-1407:1:1101:7930:1180 1:N:0:3
GGGAATAAACTTCGTCGAGTACGCTCAACAAACCAGATCGGAAGA
+
FF,,FFFFFF:FFFFFFFFFFFFFFFFFFFFFFFFFFFFFFFFFF
@FS10000125:23:BPA73012-1407:1:1101:7950:1180 1:N:0:3
GGGCGGGACTTCGTCGAGTTACGCTCAACGATCCAGATCGGAAGA
+
F:,:FFFFFF:FF:FFFF:FFFFFFFFFFFFFFFFFF,FFFFFFF
@FS10000125:23:BPA73012-1407:1:1101:8040:1180 1:N:0:3
GGGGTACTAACTTCGTCGAGTACGCTCAAACTAAAAGATCGGAAG
+
FFFFFFFFFF:,,FF:FFFFFFFFF,FFFFFFFFFFFFFFFFFFF
@FS10000125:23:BPA73012-1407:1:1101:8070:1180 1:N:0:3
GGGAATCGACTTCGTCGACTACGCTCAAAGCCGCAGATCGGAAGA
+
F:,F,:F,FFFFFFFFFF:FFFFFFFFFF:,FFFFFFFFFFFFFF
@FS10000125:23:BPA73012-1407:1:1101:8360:1180 1:N:0:3
GGGGTTCAACTTCGTCGAGTACGCTCAAATTACAAGATCGGAAGA
+
FFFFFFFFFF:,FFFFFFFFFFFFFFF:FFFFFFFFFFFFFFFFF
@FS10000125:23:BPA73012-1407:1:1101:8420:1180 1:N:0:3
GGGCTCTAACTTCGTCGAGTACGCTCAAGCATGCAGATCGGAAGA
+
FFF:FFFFFF:,FFFFFFFFFFFFFFFFFFFFFFFFFFFFFFFFF
@FS10000125:23:BPA73012-1407:1:1101:8550:1180 1:N:0:3
GGGATATAACTTCGTCGAGTACGCTCAAAACGAAAGATCGGAAGA
+
F,,,FFFFFF::FFFFFFFFFFFFFFF:FFFFFFFFFFFFFFFFF
@FS10000125:23:BPA73012-1407:1:1101:8690:1180 1:N:0:3
GGGGCTAAACTTCGTCGAGTACGCTCAAACATGTAGATCGGAAGA
+
FFFFFFFFFF::FFFFFFFFFFFFFFF:FFFFFFFFFFFFFFFFF
@FS10000125:23:BPA73012-1407:1:1101:8750:1180 1:N:0:3
GGGAGGTAACTTCGTCGAGTACGCTCAACCGTGTAGATCGGAAGA
+
FFF,FFFFFF::FFFFFFFFFFFFFFFFFFFFFFFFFFFFFFFFF
@FS10000125:23:BPA73012-1407:1:1101:9090:1180 1:N:0:3
GGGCTTCGTCGAGTACGCTCAATATCTGAGATCGGAAGAGCACAC
+
FFF:FFFFFFF,F:FFF:FF:::FF,FFFFFFFFFFFFFF,F,F,
@FS10000125:23:BPA73012-1407:1:1101:9130:1180 1:N:0:3
GGGCATAACTTCGTCGAGTACGCTCAAAGTGCAAGATCGGAAGAG
+
FFF:FF,F:::FF::FFF:F::FFF:FF,F::::FFF:FFFFFFF
@FS10000125:23:BPA73012-1407:1:1101:9240:1180 1:N:0:3
GGGCAATGACTTCGTCGAGTACGCTCAATACTGTAGATCGGAAGA
+
F,,:FFFFFF,,FFFFFFFFFFFFFFF:FFFFFFFFFFFFFFFFF
@FS10000125:23:BPA73012-1407:1:1101:9650:1180 1:N:0:3
GGGAGGCAACTTCGTCGAGTACGCTCAATCCATGAGATCGGAAGA
+
FFF::,FFFF::FFFFFFFFFFFFFFF:F,:F:FFFFFFFFFFFF
@FS10000125:23:BPA73012-1407:1:1101:9760:1180 1:N:0:3
GGGAGCTAACTTCGTCGAGTACGCTCAATATTGGAGATCGGAAGA
+
F:,,FFFFFF::FFFFFFFFFFFFFFF,FFFFFFFFFFFFFFFFF
@FS10000125:23:BPA73012-1407:1:1101:10370:1180 1:N:0:3
GGGACCAACTTCGTCGAGTACGCTCAAAGAACAAGATCGGAAGAG
+
F::FFFF:F,:FFFF,,FFFFFFFFF,FFFFFF:,F,,:::FFFF
@FS10000125:23:BPA73012-1407:1:1101:10920:1180 1:N:0:3
GGGGGGTGACTTCGTTCGAGTACGCTCAACACTTAAGATCGGAAG
+
FFFFFFFFFF,,FFF,FFFFFFFFF,FFFFFFFFFFFFFFFFFFF
@FS10000125:23:BPA73012-1407:1:1101:11070:1180 1:N:0:3
GTTGGCAAACTTCGTCGAGTACGCTCAAACATTAAGATCGGAAGA
+
,,,,,FFFFF::::FFFFFFFF,FFFF:FFFFFFFFFFFF::::F
@FS10000125:23:BPA73012-1407:1:1101:12540:1180 1:N:0:3
GGGAGTTAACTTCGTCGAGTACGCTCAACAAACGAGATCGGAAGA
+
FFFF:FFFFF,:FFFFFFFFFFFFFFFFFFFFF:FFF,FFFF:FF
@FS10000125:23:BPA73012-1407:1:1101:12980:1180 1:N:0:3
GGGGGGGAACTTCGTCGAGTACGCTCAAACCGATAGATCGGAAGA
+
FFFFFFFFFF,:FFFFFFFFFFFFFFFFFFFFFFFFFFFFFFFFF
@FS10000125:23:BPA73012-1407:1:1101:13220:1180 1:N:0:3
GGGGTGTAACTTCGTCGAGTACGCTCAAGGGATGAGATCGGAAGA
+
FFFFFFFFFF:,FFFFFFFFFFFFFFFFFFFFFFFFFFFFFFFFF
@FS10000125:23:BPA73012-1407:1:1101:14730:1180 1:N:0:3
GGGACTGAACTTCGTCGAGTACGCTCAATAACGTAGATCGGAAGA
+
FFFFFFFFFF,,FFFFFFFFFFFFFFF:FFFFFFFFFFFFFFFFF
@FS10000125:23:BPA73012-1407:1:1101:15310:1180 1:N:0:3
GGGGACTAACTTCGTCGAGTACGCTCAAGTTGACAGATCGGAAGA
+
F,,FFFFFFF,:FFFFFFFFFFFFFFFFFFFFFFFFFFFFFFFFF
@FS10000125:23:BPA73012-1407:1:1101:15830:1180 1:N:0:3
GATACGACGCTCTTCCGATCTGGGCTCTAACTTCGTCGAGTACGC
+
:,F,F,FF,FFF:,::FF:,FF,FF,F:FFFFFFFF,FFF::,,,
@FS10000125:23:BPA73012-1407:1:1101:16150:1180 1:N:0:3
GATGCGAAACTTCGTCGAGTACGCTCAATAAACCCAGATCGGAAG
+
:,F,F,FFFFFFFFFFFFFFFF,FFFFFFFFFF:F,:FFF,:F:,
@FS10000125:23:BPA73012-1407:1:1101:1820:1190 1:N:0:3
GGGAACTTCGTCGAGTACGCTCAAACCAGGAGATCGGAAGAGCAC
+
FFFFFFFFFF:FF:FFF,FFFFFFF:FFFFFFFFFFFFFF:F,F,
@FS10000125:23:BPA73012-1407:1:1101:2290:1190 1:N:0:3
GGGCGCCAACTTCGTCGAGTACGCTCAACTGCAAAGATCGGAAGA
+
F:,:FFFFFFFFFFFFFFFFFFFFFFFFFFFFFFFFFFFFF:FFF
@FS10000125:23:BPA73012-1407:1:1101:2430:1190 1:N:0:3
GGCGGCTACCTTCGTCGAGTACGCTCAAGTCGAAAGATCGGAAGA
+
F,,FFFFFFF:,FFFFFFFFFFFFFFFFFFFFFFFFFFFFFFFFF
@FS10000125:23:BPA73012-1407:1:1101:2830:1190 1:N:0:3
GATATATAACTTCGTCGAGTACGCTCAAGTCATAAGATCGGAAGA
+
,,F,FFFFFFFFFFFFFFFFFFFFFFFFFFFFFFFFFFFFFFFFF
@FS10000125:23:BPA73012-1407:1:1101:3000:1190 1:N:0:3
GGGGCCTAACTTCGTCGAGTACGCTCAACTGAAAAGATCGGAAGA
+
FFFFFFFFFF:F:FFFFFFFFFFFFFFFFFFFFFFFFFFFFFFFF
@FS10000125:23:BPA73012-1407:1:1101:3300:1190 1:N:0:3
GGGTGAGAACTTCGTCGAGTACGCTCAACATATAAGATCGGAAGA
+
FFF,FFFFFFFF:FFFFFFFFFFFFFF:FFFFFFFFFFFFFFFFF
@FS10000125:23:BPA73012-1407:1:1101:3930:1190 1:N:0:3
GGGACTTAACTTCGTCGAGTACGCTCAAATTCGGAGATCGGAAGA
+
F:,,FFFFFF::FFFFFFFFFFFFFFFFFFFFFFFFFFFFFFFFF
@FS10000125:23:BPA73012-1407:1:1101:4030:1190 1:N:0:3
GGAGGGGAACTTCGTCGAGTACGCTCAAAGTGTCAGATCGGAAGA
+
:,,F,F:FFFFFFFFFFFFFFFFFFFFFFFFFFFFFFFFFF:FFF
@FS10000125:23:BPA73012-1407:1:1101:4100:1190 1:N:0:3
GGGGGGAAACTTCGTCGAGTACGCTCAACGATACAGATCGGAAGA
+
F:,FFFFFFFF:FFFFFFFFFFFFFFFFFFFFFFFFFFFFFFFFF
@FS10000125:23:BPA73012-1407:1:1101:4560:1190 1:N:0:3
GGGCGTGAACTTCGTCGAGTACGCTCAAAATTCCAGATCGGAAGA
+
FF:F:FFFFFF:FFFFFFFFFFFFFFFFFFFFFFFFFFFFFFFFF
@FS10000125:23:BPA73012-1407:1:1101:4670:1190 1:N:0:3
GCTTGTCAACTTCGTCGAGTACGCTCAACCGTAAAGATCGGAAGA
+
F,,,:FFFFFFF:FFFFFFFFFFFFFFFFFFFFFFFFFFF,FFFF
@FS10000125:23:BPA73012-1407:1:1101:4900:1190 1:N:0:3
GGGGAAAAACTTCGTCGAGTACGCTCAATATGAAAGATCGGAAGA
+
FFFFFFFFFF,,FFFFFFFFFFFFFFF,FFFFFFFFFFFFFFFFF
@FS10000125:23:BPA73012-1407:1:1101:5000:1190 1:N:0:3
GGGTGCAATCTTCGTCGAGTACGCTCAAGAAATGAGATCGGAAGA
+
FFF:FFFFFF::FFFFFFFFFFFFFFFFFFFFFFFFFFFFFFFFF
@FS10000125:23:BPA73012-1407:1:1101:5290:1190 1:N:0:3
GGGGTTGCAACTTCGTCGAGTACGCTCAAGAAAGGAGATCGGAAG
+
F,,FFFFFFF:,:FF:FFFFFFFFF,FFFFFFFFFFFFFFFFFFF
@FS10000125:23:BPA73012-1407:1:1101:6410:1190 1:N:0:3
GGGCGCCAACTTCGTCGAGTACGCTCAAGTCGTGAGATCGGAAGA
+
FFFFFFFFFF::FFFFFFFFFFFFFFFFFFFFFFFFFFFFFFFFF
@FS10000125:23:BPA73012-1407:1:1101:6440:1190 1:N:0:3
GGGGTCAAACTTCGTCGAGTACGCTCAATGATCAAGATCGGAAGA
+
FF:FFFFFFF:,FFFFFFFFFFFFFFF:FFFFFFFFFFFFFFFFF
@FS10000125:23:BPA73012-1407:1:1101:6770:1190 1:N:0:3
GGGGGCTAACTTCGTCGAGTACGCTCAATATAGGAGATCGGAAGA
+
FFFFFFFFFF,,FFFFFFFFFFFFFFF,FFFFFFFFFFFFFFFFF
@FS10000125:23:BPA73012-1407:1:1101:7050:1190 1:N:0:3
GGGTCTCAACTTCGTCGAGTACGCTCAACGTTGCAGATCGGAAGA
+
F,,:FFFFF,FF,:::,FFFF,:FF:,FFFFFFFF:F:::FFFFF
@FS10000125:23:BPA73012-1407:1:1101:7200:1190 1:N:0:3
GGGATTTCAACTTCGTCGAGTACGCTCAATGTCAGAGATCGGAAG
+
F,,F,:FFFFFF::F:FF:FFFFFF,FFF:,:,F,FFFFFFFFFF
@FS10000125:23:BPA73012-1407:1:1101:7350:1190 1:N:0:3
GGGGGTAAACTTCGTCGAGTACGCTCAAAAATTTAGATCGGAAGA
+
F,,F:FFFFF:,FFFFFFFFFFFFFFF:FFFFFFFFFFFFFFFFF
@FS10000125:23:BPA73012-1407:1:1101:8180:1190 1:N:0:3
GGGGCGAAACTTCGTCGAGTACGCTCAAATTGAGAGATCGGAAGA
+
FFFFFFFFFFF:FFFFFFFFFFFFFFF:FFFFFFFFFFFFFFFFF
@FS10000125:23:BPA73012-1407:1:1101:9380:1190 1:N:0:3
GGGTATGAATTTCGTCGAGTACGCTCAAGAATGCAGATCGGAAGA
+
FFFFFF:FFFFFFFFFFFFFFFFFFFFFF,FFFFFFFFFFFFFFF
@FS10000125:23:BPA73012-1407:1:1101:10360:1190 1:N:0:3
GGGCACTGACTTCGTCGAGTACGCTCAATCCCTTAGATCGGAAGA
+
FF:F,F,,F:::::F,:F:FF,,FF,,FFF,FFFF:F,::FFF,F
@FS10000125:23:BPA73012-1407:1:1101:10420:1190 1:N:0:3
GGGGCTTAACTTCGTCGAGTACGCTCAAGTTGGAAGATCGGAAGA
+
FFFFFFFFFF::FFFFFFFFFFFFFFFFFFFFFFFFFFFFFFFFF
@FS10000125:23:BPA73012-1407:1:1101:10870:1190 1:N:0:3
GCAGTCTCAACTTCGTCGAGTACGCTCAAAATACTAGATCGGAAG
+
F,,FFFF,FF:::,,FF,F,F,F,F::,F,:F,FFF,,FF:,FF,
@FS10000125:23:BPA73012-1407:1:1101:11210:1190 1:N:0:3
GGGCATTAACTTCGTCGAGTACGCTCAAAGTAGTAGATCGGAAGA
+
FFF:FFF:FF::FFFFFFFFFFFFFFFFFFFFFFFFFFFFFFFFF
@FS10000125:23:BPA73012-1407:1:1101:11500:1190 1:N:0:3
GGGGTCGAACTTCGTCGAGTACGCTCAAGGGCCAAGATCGGAAGA
+
FFFFFFFFFF,,FFFFFFFFFFFFFFFFFFFFFFFFFFFFFF:FF
@FS10000125:23:BPA73012-1407:1:1101:11740:1190 1:N:0:3
GGGGTTTAACTTCGTCGAGTACGCTCAATGTCATAGATCGGAAGA
+
FFFFFFFFFF:,FFFFFFFFFFFFFFF,FFFFFFFFFFFFFFFFF
@FS10000125:23:BPA73012-1407:1:1101:12820:1190 1:N:0:3
GGGTATGAACTTTCGTCGAGTACGCTCAAAGCAGAAGATCGGAAG
+
FFFFFFFFFF,,:FF:FFFFFFFFF:FFFFFFFFFFFFFFFFFFF
@FS10000125:23:BPA73012-1407:1:1101:13820:1190 1:N:0:3
GGGGGTCAACTTCGTCGAGTACGCTCAAAGCTGTAGATCGGAAGA
+
FFF,,,FFFF,:FFFFFFFFFFFFFFFFF,F,:,FFFFFFFFFFF
@FS10000125:23:BPA73012-1407:1:1101:14360:1190 1:N:0:3
GGGGTTGAACTTCGTCGAGTACGCTCAATGAGGTAGATCGGAAGA
+
FFFFFFFFFF,:FFFFFFFFFFFFFFF:FFFFFFFFFFFFFFFFF
@FS10000125:23:BPA73012-1407:1:1101:14660:1190 1:N:0:3
GGGGGGGAACTTCGTCGAGTACGCTCAATTATATAGATCGGAAGA
+
FFFFFFFFFF::FFFFFFFFFFFFFFF:FFFFFFFFFFFFFFFFF
@FS10000125:23:BPA73012-1407:1:1101:15100:1190 1:N:0:3
GGGGGTAACTCGTCGAGTACGCTCAATTTCACAGATCGGAAGAGC
+
FFFFFFFFF:FF,FFFF:FFFF:FFF::FFFFFFFF:FFFFFFF,
@FS10000125:23:BPA73012-1407:1:1101:15130:1190 1:N:0:3
GGGAACTTCGTCGAGTACGCTCAATTGCAGAGATCGGAAGAGCAC
+
FFFFFFFFFF,FF:F:F,FFFFFF::F:FFFFFFFFFFFF:F,F,
@FS10000125:23:BPA73012-1407:1:1101:15440:1190 1:N:0:3
GGGCGAGAATTTCGTCGAGTACGCTCAACTTGACAGATCGGAAGA
+
F,,FFFFFFFFFFFFFFFFFFFFFFFFFFFFFFFFFF:FFFFFFF
@FS10000125:23:BPA73012-1407:1:1101:15490:1190 1:N:0:3
GGGGGTTAACTTCGTCGAGTACGCTCAATGGAAAAGATCGGAAGA
+
FFFFFFFFFF::FFFFFFFFFFFFFFF:FFFFFFFFFFFFFFFFF
@FS10000125:23:BPA73012-1407:1:1101:15920:1190 1:N:0:3
GGGGTTCAACTTCGTCGAGTACGCTCAATCATGGAAATCGGAAGA
+
FF:FFF:FF:,,,:F:FF,F:::FF,,FFFFFF:,,F:F:F:F,F
@FS10000125:23:BPA73012-1407:1:1101:16260:1190 1:N:0:3
GGGGCTTAACTTGTCGAGTACGCTCAACGTGTCAGATCGGAAGAG
+
FFFFFFFFFFFFF:FFFF,FFFFFFFF,FFFFFFFF:FFF:FFFF
@FS10000125:23:BPA73012-1407:1:1101:1250:1200 1:N:0:3
GGGGGTAAACTTCGTCGAGTACGCTCAATAATGAAGATCGGAAGA
+
FFFFFFFFFF::FFFFFFFFFFFFFFF:FFFFFFFFFFFFF:FFF
@FS10000125:23:BPA73012-1407:1:1101:1280:1200 1:N:0:3
GGGAACTTCGTCGAGTACGCTCAAATTTTTAGATCGGAAGAGCAC
+
FFFFFFFF:FFFF:FFF,FFFFFFF:FFFFFFFFFFFFFF:F,F,
@FS10000125:23:BPA73012-1407:1:1101:1390:1200 1:N:0:3
GGGGGCAAACTTCGTCGAGTACGCTCAAGCATGAAGATCGGAAGA
+
F:,FFFFFFF::FFFFFFFFFFFFFFFFFFFFFFFFFFFFF,FFF
@FS10000125:23:BPA73012-1407:1:1101:1520:1200 1:N:0:3
GGGGGCAAACTTCGTCGAGTACGCTCAAATACGCAGATCGGAAGA
+
FF:FFFFFFF::FFFFFFFFFFFFFFF:FFFFFFFFFFFFF:FFF
@FS10000125:23:BPA73012-1407:1:1101:2500:1200 1:N:0:3
GGGAATTGAACTTCGTCGAGTACGCTCAACCTCTGAGATCGGAAG
+
FFFFFFFFFFF,:FF:FFFFFFFFF,FFFFFFFFFFFFFFFFFFF
@FS10000125:23:BPA73012-1407:1:1101:2770:1200 1:N:0:3
GGGGGGCTAACTTCGTCGAGTACGCTCAAAATTAAAGATCGGAAG
+
F,,F,FF:FFFF:FF:FFFFFFFFF:FFF,,,,F,FFFFFFFFFF
@FS10000125:23:BPA73012-1407:1:1101:2780:1200 1:N:0:3
GGGCACAATCTTCGTCGAGTACGCTCAATGACACAGATCGGAAGA
+
FFF:FFFFFFFFFFFFFFFFFFFFFFF:FFFFFFFFFFFFFFFFF
@FS10000125:23:BPA73012-1407:1:1101:3060:1200 1:N:0:3
GGGAGGCAACTTCGTCGAGTACGCTCAACGGATGAGATCGGAAGA
+
FFFFFFFFFF:FFFFFFFFFFFFFFFFFF:FFFFFFFFFFFFFFF
@FS10000125:23:BPA73012-1407:1:1101:3220:1200 1:N:0:3
GGGGTTTAACTTCGTCGAGTACGCTCAAGGTGGAAGATCGGAAGA
+
FFFFFFFFFF:,FFFFFFFFFFFFFFFFFFFFFFFFFFFFFFFFF
@FS10000125:23:BPA73012-1407:1:1101:3240:1200 1:N:0:3
GGGCAAAAACTTCGTCGAGTACGCTCAATCAAGGAGATCGGAAGA
+
F:F,FFFFFF:,FFFFFFFFFFFFFFF,FFFFFFFFFFFFFFFFF
@FS10000125:23:BPA73012-1407:1:1101:3850:1200 1:N:0:3
GGGGATGGAACTTCGTCGAGTACGCTCAAGGATACAGATCGGAAG
+
F,,FFFFFFFF::FF:FFFFFFFFF,FFFFFFFFFFFFFFFFFFF
@FS10000125:23:BPA73012-1407:1:1101:4600:1200 1:N:0:3
GGGAAACTTCGTCGAGTACGCTCAATGAATCAGATCGGAAGAGCA
+
FFF:FFFFFFF::FFFFF,,FFFFFFFFFFFFFFF,FFFFFFF,:
@FS10000125:23:BPA73012-1407:1:1101:5170:1200 1:N:0:3
GATTCCCAACTTCGTCGAGTACGCTCAAGCAAGCAGATCGGAAGA
+
,,:,:,FFFF:FFFFFF:FFFF:FFFFFF,FF::F:FFFF,:FF,
@FS10000125:23:BPA73012-1407:1:1101:5200:1200 1:N:0:3
GGGTGGCAACTTCGTCGAGTACGCTCAAAAAAATAGATCGGAAGA
+
F,,FFFFFFFFFFFFFFFFFFFFFFFF,FFFFFFF,FFFF,F:F:
@FS10000125:23:BPA73012-1407:1:1101:5340:1200 1:N:0:3
GGGGGTCAACTTCGTCCAGTACGCTCAAAATTAAAGATCGGAAGA
+
FFFFFFFFFF:,FFFFFFFFFFFFFFF:FFFFFFFFFFFFFFFFF
@FS10000125:23:BPA73012-1407:1:1101:5610:1200 1:N:0:3
GGGGCCAAACTTCGTCGAGTACGCTCAAGGAGAGAGATCGGAAGA
+
F,,FFFFFFF:,FFFFFFFFFFFFFFFFFFFFFFFFFFFFFFFFF
@FS10000125:23:BPA73012-1407:1:1101:5920:1200 1:N:0:3
GGGGTAAAACTTCGTCGAGTACGCTCAAATTATAAGATCGGAAGA
+
FF:FFFFFFF::FFFFFFFFFFFFFFF:FFFFFFFFFFFFFFFFF
@FS10000125:23:BPA73012-1407:1:1101:6180:1200 1:N:0:3
GGGCTTGAACTTCGTCGAGTACGCTCAATTGGAAAGATCGGAAGA
+
FFFFFFFFFF:,FFFFFFFFFFFFFFF,FFFFFFFFFFFFFFFFF
@FS10000125:23:BPA73012-1407:1:1101:6730:1200 1:N:0:3
GGGTGCCAACTTCGTCGAGTACGCTCAATTAAGGAGATCGGAAGA
+
FFFFFFFFFF::FFFFFFFFFFFFFFF:FFFFFFFFFFFFFFFFF
@FS10000125:23:BPA73012-1407:1:1101:6840:1200 1:N:0:3
GGGTCTTAACTTCGTCGAGTACGCTCAAACAGGGATATCGGAAGA
+
FFFFFFFFFF:,FFFFFFFFFFFFFFF:FFFFFFF,FFFFFFFFF
@FS10000125:23:BPA73012-1407:1:1101:7020:1200 1:N:0:3
GGGATACAACTTCGTAGAGTACGCTCAAAATAACAGATCGGAAGA
+
FFF:FFFFFF::FFFFFFFFFFFFFFF,FFFFFFFFFFFFFFFFF
@FS10000125:23:BPA73012-1407:1:1101:7640:1200 1:N:0:3
GGGGTGGAACTTCGTCGAGTACGCTCAAATACTAAGATCGGAAGA
+
FFFFFFFFFF::FFFFFFFFFFFFFFFFFFFFFFFFFFFFFFFFF
@FS10000125:23:BPA73012-1407:1:1101:7700:1200 1:N:0:3
GGGGGCAAACTTCGTCGAGTACGCTCAAAAACAGAGATCGGAAGA
+
FFFFFFFFFF::FFFFFFFFFFFFFFFFFFFFFFFFFFFFFFFFF
@FS10000125:23:BPA73012-1407:1:1101:8130:1200 1:N:0:3
GGGAACTTCGTCGAGTACGCTCAAAGAATCAGATCGGAAGAGCAC
+
F:,,FFFFFF:FF:F:F,FFFF:FFFF,FFFFFFFFFFFF,F,F,
@FS10000125:23:BPA73012-1407:1:1101:8490:1200 1:N:0:3
GGGGTCTAACTTCGTCGAGTACGCTCAAGCTAGGAGATCGGAAGA
+
FF:FFFFFFF::FFFFFFFFFFFFFFFFFFFFFFFFFFFFFFFFF
@FS10000125:23:BPA73012-1407:1:1101:8610:1200 1:N:0:3
GGGCGCTAACTTCGTCGAGTACGCTCAACCCAAACAGATCGGAAG
+
F:,:FFFFFFFFFFFFFFFFFFFFFFFFFFFFFFFFFFFFFFFFF
@FS10000125:23:BPA73012-1407:1:1101:9060:1200 1:N:0:3
GGGGACCTTCGTCGAGTACGCTCAACACAAAAGATCGGAAGAGCA
+
FFFFFFFFFFF,FFFFFF,,FFFFFFF:FFFFFFF,FFFFFFF,F
@FS10000125:23:BPA73012-1407:1:1101:9440:1200 1:N:0:3
GGGGTTTAACTTCGTCGAGTACGTCAAGTGTGCAGATCGGAAGAG
+
F,,F:FFFFF::FFFFFFFFFFFFFFFFFFFFFFFF,:FF,FF:F
@FS10000125:23:BPA73012-1407:1:1101:9920:1200 1:N:0:3
GGGAAGGAACTTCGTCGAGTACGCTCAATCAGACAGATCGGAAGA
+
FFFFFFFFFF::FFFFFFFFFFFFFFFFFFFFFFFFFFFFFFFFF
@FS10000125:23:BPA73012-1407:1:1101:10190:1200 1:N:0:3
GTTGTCTAACTTCGTCGAGTACGCTCAATTATTTAGATCGGAAGA
+
,,F,FFFFFFFFFFFFFFFFFF:FFFFFFFFFFFFFFFFFF:FFF
@FS10000125:23:BPA73012-1407:1:1101:10210:1200 1:N:0:3
GGGTCCGAACTTCGGAGTTCGCTCAAGGTTAAAGATCGGAAGAGC
+
F,:FFFFFFF::FFFFFF::FF,FFFFFFFFFFFF,,FFF:FFF,
@FS10000125:23:BPA73012-1407:1:1101:10460:1200 1:N:0:3
GGGTGGAAACTTCGTCGAGTACGCTCAAAAACCGAGATCGGAAGA
+
FFF:FFFFFF::FFFFFFFFFFFFFFFFFFFFFFFFFFFFFFFFF
@FS10000125:23:BPA73012-1407:1:1101:10480:1200 1:N:0:3
GGGGAAACTTCGTCGAGTACGCTCAACTTTATAGATCGGAAGAGC
+
F:FFFFFFFF:F,FFFFFFFFF,FFFFF:FFFFFF::FFFFFFF,
@FS10000125:23:BPA73012-1407:1:1101:10490:1200 1:N:0:3
GGGGGTAACTTCGTCGGTACGCTCAATAACCCAGATCGGAAGAGC
+
F::F,FFFFFFFFFF:FFFFFF:FFFFFFF:FFFF::FFFFFFF,
@FS10000125:23:BPA73012-1407:1:1101:10550:1200 1:N:0:3
GGGATAAAACTTCGTCGAGTACGCTCAACTATGAAGATCGGAAGA
+
F,,FFFFFFF,FFFFFFFFFFFFFFFFFFFFFFFFFFFFFFFFFF
@FS10000125:23:BPA73012-1407:1:1101:10560:1200 1:N:0:3
GAAGGCTAACTTCGTCGAGTACGCTCAATAACCAAGATCGGAAGA
+
F,,F,FFFFF::FFFFF:FFFFFFFFF:FFFFFF:,FFFFF,FF,
@FS10000125:23:BPA73012-1407:1:1101:10770:1200 1:N:0:3
GGGGGAACTTCGTCGAGTACGCTCAACAGTAAAGATCGGAAGAGC
+
FFFFFFFFFF,F,FFFF:FFFF,FFFFFFFFFFFF:,FFFFFFF,
@FS10000125:23:BPA73012-1407:1:1101:11360:1200 1:N:0:3
GGGGCAAAACCTCGTCGAGTACGCTCAATGTGTTAGATCGGAAGA
+
:,,FFFFFFF:,FFFFFFFFFFFFFFF:FFFFFFFFFFFFFFFFF
@FS10000125:23:BPA73012-1407:1:1101:13130:1200 1:N:0:3
GGGGTAGAACTTCGTCGAGTACGCTCAAAAGCAAAGATCGGAAGA
+
FF:FFFFFFF:FFFFFFFFFFFFFFFFFF:FFFFFFF,FFFFFFF
@FS10000125:23:BPA73012-1407:1:1101:13250:1200 1:N:0:3
GGGCATCAACTTCGTCGAGTACGCTCAAGAATCTTAGATCGGAAG
+
FF:FFFFFFF,,FFFFFFFFFFFFFFFFFFFFFFFFFFFFFFFFF
@FS10000125:23:BPA73012-1407:1:1101:13580:1200 1:N:0:3
GGGCGATAACTTCGTCGAGTACGCTCAATCTGATAGATCGGAAGA
+
FFFFFFFFFF::FFFFFFFFFFFFFFF,FFFFFFFFFFFFFFFFF
@FS10000125:23:BPA73012-1407:1:1101:13610:1200 1:N:0:3
GGGGGAAAACTTCGTCGAGTACGCTCAAATTAGAAGATCGGAAGA
+
FFFFFFFFFF:,FFFFFFFFFFFFFFF:FFFFFFFFFFFFFFFFF
@FS10000125:23:BPA73012-1407:1:1101:13650:1200 1:N:0:3
GGGGGGTAACTTCGTCGAGTACGCTCAATACGTCAGATCGGAAGA
+
FF:FFFFFFF:,FFFFFFFFFFFFFFF:FFFFFFFFFFFFFFFFF
@FS10000125:23:BPA73012-1407:1:1101:13910:1200 1:N:0:3
GGGCGTCAACTTCGTCGAGTACGCTCAACTCGAATAGATCGGAAG
+
F,,::FFFFF::FFFFFFFFFFFFFFFFFFFFFFFFFFFFFFFFF
@FS10000125:23:BPA73012-1407:1:1101:14190:1200 1:N:0:3
GGGGTATAACTTCGTCGAGTACGCTCAATCCGCAAGATCGGAAGA
+
FFFFFFFFFF::FFFFFFFFFFFFFFFFFFFFFFFFFFFFFFFFF
@FS10000125:23:BPA73012-1407:1:1101:14270:1200 1:N:0:3
GGGGGAGAACTTCGTCGAGTACGCTCAATCTGGGAGATCGGAAGA
+
FFFFFFFFFF::FFFFFFFFFFFFFFF:FFFFFFFFFFFFFFFFF
@FS10000125:23:BPA73012-1407:1:1101:15320:1200 1:N:0:3
GGGAACCAACTTCGTCGAGTACGCTCAACTTGAAAGATCGGAAGA
+
FFFF,F:,F:FF::F,,F,FF:,FF,:FFFF:FFFFF,F:FFF:F
@FS10000125:23:BPA73012-1407:1:1101:1120:1210 1:N:0:3
GGGGGAACTTCGTCGAGTACGCTCAAGACGCCAGATCGGAAGAGC
+
FFFFFFFFFF:F:FFFF:FFFF,FFFFFFFFFFFFF,FFFFFFF,
@FS10000125:23:BPA73012-1407:1:1101:1140:1210 1:N:0:3
GGGAACTATCTTCGTCGAGTACGCTCAAGAATAAAGATCGGAAGA
+
FFF:FFFFFFF:FFFFFFFFFFFFFFFFFFFFFFFFFFFFFFFFF
@FS10000125:23:BPA73012-1407:1:1101:1890:1210 1:N:0:3
GGGGAAGAACTTCGTCGAGTACGCTCAACGTGCGAGATCGGAAGA
+
FFFFFFFFFF::FFFFFFFFFFFFFFFFFFFFFFFFFFFFFFFFF
@FS10000125:23:BPA73012-1407:1:1101:2240:1210 1:N:0:3
GGGGCTGAACTTCGTCGAGTACGCTCAATAGTCTAGATCGGAAGA
+
FF,FFFFFFF:,FFFFFFFFFFFFFFF,FFFFFFFFFFFFFFFFF
@FS10000125:23:BPA73012-1407:1:1101:2360:1210 1:N:0:3
GGGTCGAAACTTCGTCGAGTACGCTCAAATTAAAAGATCGGAAGA
+
F::FFFFFFF:,FFFFFFFFFFFFFFF:FFFFFFFFFFFFFFFFF
@FS10000125:23:BPA73012-1407:1:1101:3080:1210 1:N:0:3
GGGCTATAACTTCGTCGAGTACGCTCAAGTGGATAGATCGGAAGA
+
FF,:FFFFFF:,FFFFFFFFFFFFFFFFFFFFFFFFFFFFFFFFF
@FS10000125:23:BPA73012-1407:1:1101:4200:1210 1:N:0:3
GGGCCATGAACTTCGTCGAGTACGCTCAAAATTGGAGATCGGAAG
+
FF::FFFFFFF:FFF,FFF,FFFFFFFFFFFFFFFF:FFF,FFFF
@FS10000125:23:BPA73012-1407:1:1101:4480:1210 1:N:0:3
GGGGTTAAACTTCGTCGAGTACGCTCAAAGTCAAAGATCGGAAGA
+
FFFF,FFFFF:,:FFFFFFFFFFFFFFF,FFFFFFFFFFFFFFFF
@FS10000125:23:BPA73012-1407:1:1101:4490:1210 1:N:0:3
GGGGTCAACTTCGTCGAGTACGCTCAAGGAGGAAGATCGGAAGAG
+
FF,FFFFFFF:FF:FFFFFFFFFFFFFFFFFFFFFF,FFF:FFFF
@FS10000125:23:BPA73012-1407:1:1101:5620:1210 1:N:0:3
GGGTAAAACTTCGTCGAGTACGCTCAACAATGCAGATCGGAAGAG
+
FFFFFFFFFF:FF:FFFF:FFFFFFFF,FFFFFFFF,FFF:FFFF
@FS10000125:23:BPA73012-1407:1:1101:5730:1210 1:N:0:3
GGGGCTTAACTTCGTCGAGTACGCTCAAGTTTGGAGATCGGAAGA
+
FF,FF,,,F:,,,::::F:FF,,FF,,FFF:FFFF:F,F:FFF:F
@FS10000125:23:BPA73012-1407:1:1101:5820:1210 1:N:0:3
GGGATCGAACTTCGTCGAGTACGCTCAAATGGTCAGATCGGAAGA
+
FFF:FFFFFF:,FFFFFFFFFFFFFFF:FFFFFFFFFFFFFFFFF
@FS10000125:23:BPA73012-1407:1:1101:6300:1210 1:N:0:3
GGGCTTCGTCGAGTACGCTCAAAGCCAAAGATCGGAAGAGCACAC
+
FFF:FFFFFFFFFFFFF:FFF,FFFFF,FFFFFFFFFFFF:F,F:
@FS10000125:23:BPA73012-1407:1:1101:6330:1210 1:N:0:3
GGGGGGGAACTTCGTCGAGTACGCTCAATTACTAAGATCGGAAGA
+
FFFF,::FFFFFFFFFFFFFFFFFFFFFFFFFFFFFF:FFFFFFF
@FS10000125:23:BPA73012-1407:1:1101:6370:1210 1:N:0:3
GCGCATCAACTTCGTCGAGTACGCTCAAATGCAAAGATCGGAAGA
+
::,,FFFFFFF,FFFFF,FFFF,FFFF:FFFFFFFFFFFFF:FFF
@FS10000125:23:BPA73012-1407:1:1101:6440:1210 1:N:0:3
GGGTGGCAACTTCGTCGAGTACGCTCAAGATTGGAGATCGGAAGA
+
FFFFFFFFFF,,FFFFFFFFFFFFFFFFFFFFFFFFFFFFFFFFF
@FS10000125:23:BPA73012-1407:1:1101:6670:1210 1:N:0:3
GGGGCGAAACTTCGTCGAGTACGCTCAAGGAAATAGATCGGAAGA
+
:,,FFFFFFF::FFFFFFFFFFFFFFFFFFFFFFFFFFFFFFFFF
@FS10000125:23:BPA73012-1407:1:1101:6980:1210 1:N:0:3
GGGAGAAAACTTCGTCGAGTACGCTCAAAACTTCAGATCGGAAGA
+
FFF:FFFFFF,,FFFFFFFFFFFFFFF:FFFFFFFFFFFFFFFFF
@FS10000125:23:BPA73012-1407:1:1101:7500:1210 1:N:0:3
GGGGACAACTTCGTCGAGTACGCTCAAGATTCCAGATCGGAAGAG
+
FFFFFFFFFF,FF:FFFF:FFFFFFFFFFFFFFFFF,FFF:FFFF
@FS10000125:23:BPA73012-1407:1:1101:7680:1210 1:N:0:3
GGGTGAAAACTTCGTCGAGTACGCTCAAAATACAAGATCGGAAGA
+
FFFFFFFFFF::FFFFFFFFFFFFFFFFFFFFFFFFFFFFFFFFF
@FS10000125:23:BPA73012-1407:1:1101:8280:1210 1:N:0:3
GGGGTCAAACTTCGTCGAGTACGCTCAATCTGGTAGATCGGAAGA
+
FFFFFFFFFF::FFFFFFFFFFFFFFF:FFFFFFFFFFFFFFFFF
@FS10000125:23:BPA73012-1407:1:1101:8380:1210 1:N:0:3
GGGCACCAACTTCGTCGAGTACGCTCAATTTCTTAGATCGGAAGA
+
FFFFFFFFFF::FFFFFFFFFFFFFFF:FFFFFFFFFFFFFFFFF
@FS10000125:23:BPA73012-1407:1:1101:8780:1210 1:N:0:3
GGGGCTGAACTTCGTCGAGTACGCTCAAATAACTAGATCGGAAGA
+
F:,:::FFFF,::FFFFF:FF,FFFFFFFFFF::F,F:FF,,F,F
@FS10000125:23:BPA73012-1407:1:1101:8990:1210 1:N:0:3
GGGGGTAAACTTCGTCGAGTACGCTCAACATCCCAGATCGGAAGA
+
F::FFFFFFF::FFFFFFFFFFFFFFFFFFFFFFFFFFFFFFFFF
@FS10000125:23:BPA73012-1407:1:1101:9010:1210 1:N:0:3
GGGTGGTAACTTCGTCGAGTACGCTCAAGATCATAGATCGGAAGA
+
FFF:FFFFFFF:FFFFFFFFFFFFFFFFFFFFFFFFFFFFFFFFF
@FS10000125:23:BPA73012-1407:1:1101:10090:1210 1:N:0:3
GGGATGGAATTTCGTCGAGTACGCTCAAGCAAAAAGATCGGAAGA
+
F:::FFFFFF:FFFFFFFFFFFFFFFFFFFFFFFFFFFFFFFFFF
@FS10000125:23:BPA73012-1407:1:1101:10300:1210 1:N:0:3
GGGGTTTAACTTCGTCGAGTACGCTCAATGATTTAGATCGGAAGA
+
FFFFFFFFFF,,FFFFFFFFFFFFFFF,FFFFFFFFFFFFFFFFF
@FS10000125:23:BPA73012-1407:1:1101:11100:1210 1:N:0:3
GGGGCACAACTTCGTCGAGTACGCTCAATTCGTTAGATCGGAAGA
+
FFFFFFFFFF,,FFFFFFFFFFFFFFF,FFFFFFFFFFFFFFFFF
@FS10000125:23:BPA73012-1407:1:1101:11170:1210 1:N:0:3
GGGGGCGAACTTCGTCGAGTACGCTCAATCTGAAAGATCGGAAGA
+
F::FFFFFFF::FFFFFFFFFFFFFFF:FFFFFFFFFFFFFFFFF
@FS10000125:23:BPA73012-1407:1:1101:12180:1210 1:N:0:3
GGGGGACAACTTCGTCGAGTACGCTCAAAAATTTAGATCGGAAGA
+
FFFF,FFFFF,,FFFFFFFFFFFFFFF,F,FFFFFFFFFFFFFFF
@FS10000125:23:BPA73012-1407:1:1101:12210:1210 1:N:0:3
GGGGGCTAAACTTCGTCGAGTACGCTCAAATGATAAGATCGGAAG
+
F:,FFFFFFFF,,FF,FFFFFFFFF,FFFFFFFFFFFFFFFFFFF
@FS10000125:23:BPA73012-1407:1:1101:12270:1210 1:N:0:3
GGGATCAACTTCGTCGAGTACGCTCAAACAACCAGATCGGAAGAG
+
F:,:FFFFFF,FF:FFFF:FFFFFFF:FFFFFFFFF,FFF,FFF:
@FS10000125:23:BPA73012-1407:1:1101:12820:1210 1:N:0:3
GGGCTGGAACTTCGTCGAGTACGCTCAAGAATAAAGATCGGAAGA
+
FFFFFFFFFF,,FFFFFFFFFFFFFFFFFFFFFFFFFFFFFFFFF
@FS10000125:23:BPA73012-1407:1:1101:12900:1210 1:N:0:3
GGGTGCGAACCTCGTCGAGTACACTCAAATAGATAGATCGGAAGA
+
FFFF,FFFFFFFFFFFFFFFFF:FFFF:FFFFFFFFFFFFFFFFF
@FS10000125:23:BPA73012-1407:1:1101:13180:1210 1:N:0:3
GGGATTCAACTTCGTCGAGTACGCTCAATAAGAAAGATCGGAAGA
+
FFFFFFFFFF,,FFFFFFFFFFFFFFF,FFFFFFFFFFFFFF:FF
@FS10000125:23:BPA73012-1407:1:1101:13950:1210 1:N:0:3
GGGATATAACTTCGTCGAGTACGCTCAAGTTTTTAGATCGGAAGA
+
FFFFFFFFFF::FFFFFFFFFFFFFFFFFFFFFFFFFFFFFFFFF
@FS10000125:23:BPA73012-1407:1:1101:14300:1210 1:N:0:3
GGGGCCAAACTTCGTCGAGTACGCTCAACATAAGAGATCGGAAGA
+
FFFFFFFFFF:FFFFFFFFFFFFFFFFFFFFF,:FFFFFFFFFFF
@FS10000125:23:BPA73012-1407:1:1101:14340:1210 1:N:0:3
GGGCAACAACTTTCGTCGAGTACGCCAAGACTGCAGATCGGAAGA
+
FFFFFFFFFF:,:FF,FFFFFFFFFFFFFFFFFFFFF,FFFFFFF
@FS10000125:23:BPA73012-1407:1:1101:14400:1210 1:N:0:3
GGGAGTCAACTTCGTCGAGTACGCTCAATGTTTTAGATCGGAAGA
+
F:,:FFFFFF,,FFFFFFFFFFFFFFF:FFFFFFFFFFFFFFFFF
@FS10000125:23:BPA73012-1407:1:1101:15260:1210 1:N:0:3
GGGATCTAACTTCGTCGAGTACGCTCAACTTGATAGATCGGAAGA
+
FFFFFFFFFF:FFFFFFFFFFFFFFFFFFFFFFFFFFFFFFFFFF
@FS10000125:23:BPA73012-1407:1:1101:16060:1210 1:N:0:3
GGGGTAGAACTTCGTCGAGTACGCTCAAAACATTAGATCGGAAGA
+
FFFF:FFFFF,:FFFFFFFFFFFFFFF:FFFFFFFFFFFFFF:FF
@FS10000125:23:BPA73012-1407:1:1101:16340:1210 1:N:0:3
GGGTGCCAACTTCGTCGAGTACGCTCAATGTATTAGATCGGAAGA
+
FFF:,FFFFF::FFFFFFFFFFFFFFF:FFFFFFFFFFFFFFFFF
@FS10000125:23:BPA73012-1407:1:1101:16450:1210 1:N:0:3
GATGACGAACTTCGTCGAGTACGCTCAATCTAGTAGATCGGAAGA
+
,,F,FF,FFFFFF:FFF:FFFF,FFFFFFFFFFFF:FFFF:,::,
@FS10000125:23:BPA73012-1407:1:1101:1030:1220 1:N:0:3
GGGGCTAAACTTCGTCGAGTACGCTCAAAGAAACAGATCGGAAGA
+
FFFFFFFFFFF:FFFFFFFFFFFFFFF:FFFFFFFFFFFFFFFFF
@FS10000125:23:BPA73012-1407:1:1101:1310:1220 1:N:0:3
GGGGTCCAACTTCGTCGAGTACGCTCAAATCTCAAGATCGGAAGA
+
FFFFFFFFFFF:FFFFFFFFFFFFFFFFFFFFFFFFFFFFFFFFF
@FS10000125:23:BPA73012-1407:1:1101:1550:1220 1:N:0:3
GGGCATCAACTTCGTCGAGTACGCTCAACAACCGAGATCGGAAGA
+
F,,FFFFFFFFFFFFFFFFFFFFFFFFFFFFFFFFFFFFFF,:FF
@FS10000125:23:BPA73012-1407:1:1101:2400:1220 1:N:0:3
GGGAACTAACTTCGTCGAGTACGCTCAAAAATGTAGATCGGAAGA
+
F:,FFFFFFF:,FFFFFFFFFFFFFFF:FFFFFFFFFFFFFFFFF
@FS10000125:23:BPA73012-1407:1:1101:3130:1220 1:N:0:3
GGGGGTCAACTTCGTCGAGTACGCTCAATAATATAGATCGGAAGA
+
F:FFFFFFFF::FFFFFFFFFFFFFFF,FFFFFFFFFFFFFFFFF
@FS10000125:23:BPA73012-1407:1:1101:3160:1220 1:N:0:3
GGGTTATAACTTCGTCGAGTACGCTCAAAATAAGAGATCGGAAGA
+
F::FFFFFFFF:FFFFFFFFFFFFFFF,,FFFFFFFFFFFFFFFF
@FS10000125:23:BPA73012-1407:1:1101:3230:1220 1:N:0:3
GGGGGGAAACTTCTCGAGTACGCTCAACGATCAAGATCGGAAGAG
+
F::FFFFFFF:,F,FFFF,FFFFFFFF,FFFFFFFF,FFF,FFFF
@FS10000125:23:BPA73012-1407:1:1101:4120:1220 1:N:0:3
GGGCGCCAACTTCGTCGAGTACGCTCAATGACAGAGATCGGAAGA
+
FF::FFFFFF::FFFFFFFFFFFFFFF:FFFFFFFFFFFFFFFFF
@FS10000125:23:BPA73012-1407:1:1101:4460:1220 1:N:0:3
GGGGCGCAACTTCGTCGAGTACGCTCAATCAACCAGATCGGAAGA
+
FFFFFFFFFF:,FFFFFFFFFFFFFFF,FFFFFFFFFFFFFFFFF
@FS10000125:23:BPA73012-1407:1:1101:6560:1220 1:N:0:3
GGGGCAAAACTTCGTCGAGAACGCTCAAGACCAAAGATCGGAAGA
+
FFFFF,:FFF::FFFFFFFFFFFFFFFF,FFF:FFFFFFFFFFFF
@FS10000125:23:BPA73012-1407:1:1101:7750:1220 1:N:0:3
GGGCGACAACTTCGTCGAGTACGCTCAAACTCTAAGATCGGAAGA
+
FFFF,F:FFFFFFFFFFFFFFFFFFFFFFFFF,FFFFFFFFFFFF
@FS10000125:23:BPA73012-1407:1:1101:8320:1220 1:N:0:3
GGGGGAAACTTCGTCGAGTAGCTCAAATGCGGAGATCGGAAGAGC
+
FF:FFFFFF:,FF:FFFF:FFF,FFF:,FFFFFFF:,FFF:FFF:
@FS10000125:23:BPA73012-1407:1:1101:8420:1220 1:N:0:3
GGGCGGGAACTTCGTCGAGTACGCTCAAATTACAAGATCGGAAGA
+
FFF:FFFFFF::FFFFFFFFFFFFFFFFFFFFFFFFFFFFFFFFF
@FS10000125:23:BPA73012-1407:1:1101:8890:1220 1:N:0:3
GGGAAGCAACTTCGTCGAGTACGCTCAAGCACTAAGATCGGAAGA
+
FFFFFFFFFF,:FFFFFFFFFFFFFFFFFFFFFFFFFFFFFFFFF
@FS10000125:23:BPA73012-1407:1:1101:9170:1220 1:N:0:3
GGGCTCTAACTTCGTCGAGTACGCTCAAGTGATCAGATCGGAAGA
+
FFF:FFFFFF:,FFFFFFFFFFFFFFFFFFFFFFFFFFFFFFFFF
@FS10000125:23:BPA73012-1407:1:1101:9180:1220 1:N:0:3
GGGCTGTAACTTCGTCGAGTACGCTCAAACACGCAGATCGGAAGA
+
FFF:FF,FFF::FFFFFFFFFFFFFFFF,FFF:FFFFFFFFFFFF
@FS10000125:23:BPA73012-1407:1:1101:9440:1220 1:N:0:3
GGGGTTTAACTTCGTCGAGTACGCTCAAAGGGCCAGATCGGAAGA
+
F::FFFFFFF:,FFFFFFFFFFFFFFF:FFFFFFFFFFFFFFFFF
@FS10000125:23:BPA73012-1407:1:1101:9740:1220 1:N:0:3
GGGCGGCAACTTCGTCGAGTACGCTCAAGATTAAAGATCGGAAGA
+
FFF,FFFFFF::FFFFFFFFFFFFFFFFFFFFFFFFFFFFFFFFF
@FS10000125:23:BPA73012-1407:1:1101:9780:1220 1:N:0:3
GGGTGAGAACTTCGTCGAGTACGCTCAATGTAGGAGATCGGAAGA
+
FFFFFFFFFF::FFFFFFFFFFFFFFF:FFFFFFFFFFFFFFFFF
@FS10000125:23:BPA73012-1407:1:1101:9930:1220 1:N:0:3
GGGGTACAAACTTCGTCGAGTACGCTCAATGAAAGAGATCGGAAG
+
FFFFFFFFFF:,,FF:FFFFFFFFF,FFFFFFFFFFFFFFFFFFF
@FS10000125:23:BPA73012-1407:1:1101:10230:1220 1:N:0:3
GGGCCACAACTTCGTCGAGTACGCTCAAAACGAAAGATCGGAAGA
+
F,,F:FFFFF:,FFFFFFFFFFFFFFFFFFFFFFFFFFFFFFFFF
@FS10000125:23:BPA73012-1407:1:1101:10490:1220 1:N:0:3
GGGGTGGTAACTTCGTCGAGTACGCTCAATAGTTTAGATCGGAAG
+
FFFFFFFFFF:,,FF,FFFFFFFFF,FFFFFFFFFFFFFFFFFFF
@FS10000125:23:BPA73012-1407:1:1101:11710:1220 1:N:0:3
GGGAACCATCTTCGTCGAGTACGCTCAATATACGAGATCGGAAGA
+
F:,FFFFFFF,,FFFFFFFFFFFFFFF:FFFFFFFFFFFFFFFFF
@FS10000125:23:BPA73012-1407:1:1101:11890:1220 1:N:0:3
GGGACTTCAACTTCGTCGAGTACGCTCAAGAGATAAGATCGGAAG
+
F:,:FFFFFFF,,FF,FFFFFFFFF,FFFFFFFFFFFFFFFFFFF
@FS10000125:23:BPA73012-1407:1:1101:12540:1220 1:N:0:3
GGGGGCTAACTTCGTCGAGTACGCTCAACTTATTAGATCGGAAGA
+
FFFF:F:FFF::FFFFFFFFFFFFFFF,,FFF,FFFFFFFFFFFF
@FS10000125:23:BPA73012-1407:1:1101:12610:1220 1:N:0:3
GGGAGGCAACTTCGTCGAGTACGCTCAATATTCAAGATCGGAAGA
+
F:,:FFFFFF,,FFFFFFFFFFFFFFF:FFFFFFFFFFFFFFFFF
@FS10000125:23:BPA73012-1407:1:1101:12830:1220 1:N:0:3
GATGGGAAACTTCGTCGAGTACGCTCAAGGGAGGAGATCGGAAGA
+
,,F,,,FFFFFFFFFFFFFFFF:FFFF:F:FFFFFFFFFF:::F:
@FS10000125:23:BPA73012-1407:1:1101:12850:1220 1:N:0:3
GGGGAATAACTTCGTCGAGTACGCTCAAAAACGGAGATCGGAAGA
+
FF:FFFFFFF,,FFFFFFFFFFFFFFF:FFFFFFFFFFFFFFFFF
@FS10000125:23:BPA73012-1407:1:1101:14640:1220 1:N:0:3
GGGTCGAACTTCGTCGAGTACGCTCAAGTTTGTAGATCGGAAGAG
+
F,,:FFFFFF,FF:FFFF:FFFFFFFFFFFFFFFFF:FFF,FFF,
@FS10000125:23:BPA73012-1407:1:1101:15050:1220 1:N:0:3
GGGCAGGAACTTCGTCGAGTACGCTCAATTGGTCAGATCGGAAGA
+
FFFFFFFFFF,,FFFFFFFFFFFFFFF,FFFFFFFFFFFFFF:FF
@FS10000125:23:BPA73012-1407:1:1101:1130:1230 1:N:0:3
GGGGGTTAACTTCGTCGAGTACGCTCAAACGAACAGATCGGAAGA
+
FFFFFFFFFFF:FFFFFFFFFFFFFFFFFFFFFFFFFFFFFF,FF
@FS10000125:23:BPA73012-1407:1:1101:1230:1230 1:N:0:3
GGGGCGAAACTTCGTCGAGTACGCTCAAAACATGGAGATCGGAAG
+
FFFFFFFFFFF:FFFFFFFFFFFFFFFFFFFFFFF:FFFFFFFFF
@FS10000125:23:BPA73012-1407:1:1101:1400:1230 1:N:0:3
GGGGAACTTCGTCGAGTACGCTCAATATCTCAGATCGGAAGAGCT
+
FF,FFFFFFFF:FFFFFF,,FFFFFFF:FFFFFFF,FFFFFFF,,
@FS10000125:23:BPA73012-1407:1:1101:1430:1230 1:N:0:3
GGGGATAAACTTCGTCGAGTACGCTCAATGATAAAGATCGGAAGA
+
F,,FFFFFFFFF,:F:FF:FF,,FF:,FF:FF,,,:F,F::,:::
@FS10000125:23:BPA73012-1407:1:1101:1440:1230 1:N:0:3
GGGGCGGAACTTCGTCGAGTACGCTCAAAAGAGTAGATCGGAAGA
+
F:,FF:FFFFFFFFFFFFFFFFFFFFF:FFFFFFFFFFFFF,FFF
@FS10000125:23:BPA73012-1407:1:1101:1680:1230 1:N:0:3
GGGGAAAAACTTCGTCGAGTACGCTCAATTAACTAGATCGGAAGA
+
FF,FFFFFFFF:FFFFFFFFFFFFFFF:FFFFFFFFFFFFFFFFF
@FS10000125:23:BPA73012-1407:1:1101:1760:1230 1:N:0:3
GGGCGGAAACTTCGTTGAGTACGCTCAAGACCTGAGATCGGAAGA
+
FFFFFFFFFFF:FFFFFFFFFFFFFFFFFFFFFFFFFFFFFFFFF
@FS10000125:23:BPA73012-1407:1:1101:2580:1230 1:N:0:3
GGGCTCTATCTTCGTCGAGTACGCTCAAAGTAGAAGATCGGAAGA
+
FFFFFFFFFF:,FFFFFFFFFFFFFFF,FFFFFFFFFFFFFF:FF
@FS10000125:23:BPA73012-1407:1:1101:3100:1230 1:N:0:3
GGGGATAAACTTCGTCGAGTACGCTCAAATATTAAGATCGGAAGA
+
FF:FFFFFFF:,FFFFFFFFFFFFFFF,FFFFFFFFFFFFFFFFF
@FS10000125:23:BPA73012-1407:1:1101:4280:1230 1:N:0:3
GGGAAACTTCGTCGAGTACGCTCAACGTGCCAGATCGGAAGAGCA
+
FFF:FFFFFFF,:FFFFF,,FFF:FFF:FFFFFFF,FFFFFFF,,
@FS10000125:23:BPA73012-1407:1:1101:4450:1230 1:N:0:3
GGGACTTAACTTCGTCGAGTACGCTCAAATAAATAGATCGGAAGA
+
F:,,FFFFFF::FFFFFFFFFFFFFFF:FFFFFFFFFFFFFFFFF
@FS10000125:23:BPA73012-1407:1:1101:4560:1230 1:N:0:3
GGGCGTGAACTTCGTCGAGTACGCTCAAATTGTCAGATCGGAAGA
+
F:::FFFFFF:,FFFFFFFFFFFFFFF:FFFFFFFFFFFFFFFFF
@FS10000125:23:BPA73012-1407:1:1101:4610:1230 1:N:0:3
GGGCGTGAACTTCGTCGAGTACGCTCAAAATTCCAGATCGGAAGA
+
F:,,FFFFFF::FFFFFFFFFFFFFFFFFFFFFFFFFFFFFFFFF
@FS10000125:23:BPA73012-1407:1:1101:4700:1230 1:N:0:3
GGGACCGAACTTCGTCGAGTACGCTCAAGGGTTAAGATCGGAAGA
+
FFFFFFFFFFF,FFFFFFFFFFFFFFFFFFFFFFFFFFFFFFFFF
@FS10000125:23:BPA73012-1407:1:1101:5010:1230 1:N:0:3
GGGCGGGAGCTTCGTCGAGTACGCTCAAGTTGAGAGATCGGAAGA
+
FFF:FFFFFF::FFFFFFFFFFFFFFFFFFFFFFFFFFFFFFFFF
@FS10000125:23:BPA73012-1407:1:1101:6020:1230 1:N:0:3
GGGTGGCAACTTCGTCGAGTACGCTCAATGATTTAGATCGGAAGA
+
FFF:FFFFFF:,FFFFFFFFFFFFFFF:FFFFFFFFFFFFFFFFF
@FS10000125:23:BPA73012-1407:1:1101:6040:1230 1:N:0:3
GGGGAGAAACTTCGTCGAGTACGCTCAAATAGACAGATCGGAAGA
+
FFFF:,FFFF:,FFFFFFFFFFFFFFFFF,,,,FFFFFFFFFFFF
@FS10000125:23:BPA73012-1407:1:1101:6100:1230 1:N:0:3
GGGGCCCAACTTCGTCGAGTACGCTCAAAAAACAAGATCGGAAGA
+
FFFFFFFFFF:,FFFFFFFFFFFFFFF:FFFFFFFFFFFFFFFFF
@FS10000125:23:BPA73012-1407:1:1101:6170:1230 1:N:0:3
GGGCTCAAACTTCGTCGAGTACGCTCAATGATCAAGATCGGAAGA
+
F,,,FFFFFF:,FFFFFFFFFFFFFFF:FFFFFFFFFFFFFFFFF
@FS10000125:23:BPA73012-1407:1:1101:7180:1230 1:N:0:3
GGGGGTAGAACTTCGTCGAGTACGCTCAATTAAGAAGATCGGAAG
+
FFFFFFFFFF:::FF:FFFFFFFFF,FFFFFFFFFFFFFFFFFFF
@FS10000125:23:BPA73012-1407:1:1101:7280:1230 1:N:0:3
GGGGCTCAACTTCGTCGAGTACGCTCAAATGTTAAGATCGGAAGA
+
FF:FFFFFFF::FFFFFFFFFFFFFFF:FFFFFFFFFFFFFFFFF
@FS10000125:23:BPA73012-1407:1:1101:7710:1230 1:N:0:3
GGGCGTTAACTTCGTCGAGTACGCTCAATGAATAAGATCGGAAGA
+
FF,,FFFFFFF:FFFFFFFFFFFFFFF:FFFFFFFFFFFFFFFFF
@FS10000125:23:BPA73012-1407:1:1101:7820:1230 1:N:0:3
GGGATCTAACTTCGTCGAGTACGCTCAAGGTCATAGATCGGAAGA
+
FFF:FFFFFF::FFFFFFFFFFFFFFFFFFFFFFFFFFFFFFFFF
@FS10000125:23:BPA73012-1407:1:1101:8090:1230 1:N:0:3
GGGCTCCAACTTCGTCGAGTACGCTCAAATTACAAGATCGGAAGA
+
FFFFFFFFFF:,FFFFFFFFFFFFFFFFFFFFFFFFF,FFFFFFF
@FS10000125:23:BPA73012-1407:1:1101:8100:1230 1:N:0:3
GGGTCATAACTTCGTCGAGTACGCTCAAGGGAAAAGATCGGAAGA
+
FFFFFFFFFF::FFFFFFFFFFFFFFFFFFFFFFFFFFFFFFFFF
@FS10000125:23:BPA73012-1407:1:1101:8160:1230 1:N:0:3
GGGTCATAACTTCGTCGAGTACGCTCAAGGGAAAAGATCGGAAGA
+
FFFFFFFFFF::FFFFFFFFFFFFFFFFFFFFFFFFFFFFFFFFF
@FS10000125:23:BPA73012-1407:1:1101:8260:1230 1:N:0:3
GGGGCTTAACTTCGTCGAGTACGCTCAACTTAAAGGATCGGAAGA
+
FFFFFFFFFFFFFFFFFFFFFFFFFFFFFFFFFFFFFFFFFFFFF
@FS10000125:23:BPA73012-1407:1:1101:8930:1230 1:N:0:3
GGGAAACTTCGTCGAGTACGCTCAATAAAGTAGATCGGAAGAGCA
+
F::,FFFFFFF,FFFFFF,,FFFFFFF:FFFFFFF,FFFFFFF,,
@FS10000125:23:BPA73012-1407:1:1101:9080:1230 1:N:0:3
GGGGGCAACTTCGTCGAGTACGCCCAAGGGAGATCGGAAGAGCAC
+
F,,F,F:FFF:FF:FFFF,FFFFFFFFFFFFFFF:FFF,F:F,F,
@FS10000125:23:BPA73012-1407:1:1101:9130:1230 1:N:0:3
GGGGGTCAACTTCGTCGAGTACGCTCAATGGCTCAGATCGGAAGA
+
FF:F,FFFFF::FFFFFFFFFFFFFFFFFFFFFFFFFFFFF:FFF
@FS10000125:23:BPA73012-1407:1:1101:9380:1230 1:N:0:3
GGGTGTAATCTTCGTCGAGTACGCTCAATGTCTCAGATCGGAAGA
+
FFFFFFFFFF::FFFFFFFFFFFFFFF,FFFFFFFFFFFFFFFFF
@FS10000125:23:BPA73012-1407:1:1101:9600:1230 1:N:0:3
GGGTTGCAACTTCGTCGAGTACGCTCAAATGTCTAGATCGGAAGA
+
FFFFFFFFFF::FFFFFFFFFFFFFFF:FFFFFFFFFFFFFFFFF
@FS10000125:23:BPA73012-1407:1:1101:9770:1230 1:N:0:3
GGGCCCAAACTTCGTCGAGTACGCTCAAGCCGTGAGATCGGAAGA
+
F,,:F,FFFF,,::F:F:FFFF,FFFF,::F:FF::F,FF,F:FF
@FS10000125:23:BPA73012-1407:1:1101:9790:1230 1:N:0:3
GGGGCTCAACTTCGTCGAGTACGCTCAACGCTAAAGATCGGAAGA
+
F::FFFFFFF::FFFFFFFFFFFFFFFFF:FFFFFFFFFFFFFFF
@FS10000125:23:BPA73012-1407:1:1101:10110:1230 1:N:0:3
GGGGGGGGATCTTCGTCGAGTACGCTCAATTGATTAGATCGGAAG
+
F:,FF:FFFFFFFFF:FFFFFFFFF:FFFFFFFFFFFFFFFFFFF
@FS10000125:23:BPA73012-1407:1:1101:10120:1230 1:N:0:3
GGGCGCCAACTTCGTCGAGTACGCTCAAGGTGCCAGATCGGAAGA
+
F::,FFFFFF::FFFFFFFFFFFFFFFFFFFFFFFFFFFFFFFFF
@FS10000125:23:BPA73012-1407:1:1101:10520:1230 1:N:0:3
GGGGTGTAACTTCGTCGAGTACGCTCAACTTGCAAGATCGGAAGA
+
FFFFFFFFFF:FFFFFFFFFFFFFFFFFFFFFFFFFFFFFFFFFF
@FS10000125:23:BPA73012-1407:1:1101:10770:1230 1:N:0:3
GGGAGGAGAACTTCGTCGAGTACGCTCAAACACATAGATCGGAAG
+
F,,FFFFFFFF,:FF:FFFFFFFFF,FFFFFFFFFFFFFFFFFFF
@FS10000125:23:BPA73012-1407:1:1101:10920:1230 1:N:0:3
GGGTAGGAACTTCGTCGAGTACGCTCAATACACCAGATCGGAAGA
+
FFFFFFFFFF:FFFFFFFFFFFFFFFFFFFFFFFFFFFFFFFFFF
@FS10000125:23:BPA73012-1407:1:1101:11080:1230 1:N:0:3
GGGAACTTCGTCGAGTACGCTCAAGGTTAGAGATCGGAAGAGCAC
+
F,:,FFFFFF,FF:F:F,FFFF:FFFF,FFFFFFFFFFFF,F,F,
@FS10000125:23:BPA73012-1407:1:1101:11220:1230 1:N:0:3
GGGGACGAACTTCGTCGAGTACGCTCAAGGGATAAGATCGGAAGA
+
FFFFFFFFFF::FFFFFFFFFFFFFFFFFFFFFFFFFFFFFFFFF
@FS10000125:23:BPA73012-1407:1:1101:12600:1230 1:N:0:3
GGAGCGCAACTTCGTCGAGTACGCTCAAACGGAAAGATCGGAAGA
+
:,,FFFFFFF::FFFFFFFFFFFFFFFFFFFFFFFFFFFFFFFFF
@FS10000125:23:BPA73012-1407:1:1101:13020:1230 1:N:0:3
GGGCGGCAACTTCGTCGAGTACGCTCAAGAATAAAGATCGGAAGA
+
FFF:FFFFFF,,FFFFFFFFFFFFFFF:FFFFFFFFFFFFFF:FF
@FS10000125:23:BPA73012-1407:1:1101:13910:1230 1:N:0:3
GATGCAACTTCGTCGAGTACGCTCAAGGGAGTAGATCGGAAGAGC
+
:,F,FFFFFFFFFFFFF:F:FF,FFFFFFFFFFFF:,FF::FFF,
@FS10000125:23:BPA73012-1407:1:1101:14260:1230 1:N:0:3
GGGCTTCGTCGAGTACGCTCAAATTCATAGATCGGAAGAGCACAC
+
FFFFFFFFFFFFF:FFF:FF::FFFFF,FFFFFFFFFFFF,F:F:
@FS10000125:23:BPA73012-1407:1:1101:14350:1230 1:N:0:3
GGGCCGAACTTCGTCGAGTACGCTCAAACATTAAGATCGGAAGAG
+
F,,FF,FF::FFFFF:,FFFFFFFFF,FFFFFF::FFF:::FFFF
@FS10000125:23:BPA73012-1407:1:1101:14540:1230 1:N:0:3
GGGGTCGAACTTCGTCGAGTACGCTCAAAGTAGAAGATCGGAAGA
+
FFFFFFFFFF,,FFFFFFFFFFFFFFF:FFFFFFF:FFFF:FFFF
@FS10000125:23:BPA73012-1407:1:1101:1020:1240 1:N:0:3
GGGGGTGGAACTTCGTCGAGTACGCTCAACGCAGAAGATCGGAAG
+
FFFFFFFFFFF,FFF:FFFFFFFFF:FFFF:FFFFFFFFFFFFFF
@FS10000125:23:BPA73012-1407:1:1101:1150:1240 1:N:0:3
GGGGCCAAACTTCGTCGAGTACGCTCAAGAATTAAGATCGGAAGA
+
FFFFF:,:F:FF,,F::FFFF,,FFF,:,:,FF:F,F,:,::F:F
@FS10000125:23:BPA73012-1407:1:1101:1190:1240 1:N:0:3
GGGGGAGAACTTCGTCGAGTACGCTCAAGGTTTGAGATCGGAAGA
+
FFFFFFFFFF::FFFFFFFFFFFFFFFFFFFFFFFFFFFFF:FFF
@FS10000125:23:BPA73012-1407:1:1101:1510:1240 1:N:0:3
GGGCGGGAACTTCGTCGAGTACGCTCAACCGAAAAGATCGGAAGA
+
FF:F:FFFFFFFFFFFFFFFFFFFFFFFFFFFFFFFFFFFF,FFF
@FS10000125:23:BPA73012-1407:1:1101:1910:1240 1:N:0:3
GGGGGGTAACTTCGTCGAGTACGCTCAACTATCTAGATCGGAAGA
+
:,,FFFFFFFFFFFFFFFFFFFFF,FFFFFFFFFFFF,FFFFFFF
@FS10000125:23:BPA73012-1407:1:1101:1980:1240 1:N:0:3
GGGGGCCAACTTCGTCGAGTACGCTCAAACGTTGAGATCGGAAGA
+
FFF,:FFFFFFFFFFFFFFFFFFFFFFF,,,,:FFFFFFFFFFFF
@FS10000125:23:BPA73012-1407:1:1101:2040:1240 1:N:0:3
GGGGGGGTTTTTTTTTTTTTTTTTTTTTTTTTTTTTTTTTTTTTT
+
FF,FF,,,FFFFF:FFF,,FFFF:FFF,FF:FFFF:,FFF:,FF:
@FS10000125:23:BPA73012-1407:1:1101:2190:1240 1:N:0:3
GGGCCTTAACTTCGTCGAGTACGCTCAAATATTGAGATCGGAAGA
+
FF,FFFFFFFFFFFFFFFFFFFFFFFFFF,:F:,FFFFFFFFFFF
@FS10000125:23:BPA73012-1407:1:1101:2320:1240 1:N:0:3
GGGAGCCAGCCTTTCGTCGAGTACGCTCAAATATATAGATCGGAA
+
FF:FFFFFFF:,,,FFF,FFFF:FFFF:FFFFFFF,FFFF,FFFF
@FS10000125:23:BPA73012-1407:1:1101:2690:1240 1:N:0:3
GGAGCTAAACTTCGTCGAGTACGCTCAAAGCCATAGATCGGAAGA
+
::,:FFFFFFF:FFFFFFFFFFFFFFF,FFFFFFFFFFFFF,FFF
@FS10000125:23:BPA73012-1407:1:1101:2770:1240 1:N:0:3
GGGGAGAAACTTCGTCGAGTACGCTCAAACTCACAGATCGGAAGA
+
FFFFFFFFFFF:FFFFFFFFFFFFFFF:FFFFFFFFFFFFFFFFF
@FS10000125:23:BPA73012-1407:1:1101:2820:1240 1:N:0:3
GGGGAAGAACTTCGTCGAGTACGCTCAAAGTAATAGATCGGAAGA
+
FFFFFFFFFFF:FFFFFFFFFFFFFFFFFFFFFFFFFFFFFFFFF
@FS10000125:23:BPA73012-1407:1:1101:2890:1240 1:N:0:3
GGGGGCAAACTTCGTCGAGTACGCTCAACGGTTGAGATCGGAAGA
+
FFFF,FFFFFF,:FF:F:FFFF:FFFFFF,FFFFFFF,FFFFFF,
@FS10000125:23:BPA73012-1407:1:1101:3120:1240 1:N:0:3
GGGCACTAACTTCGTCGAGTACGCTCAAAGGAAAAGATCGGAAGA
+
F,,,FFFFFF:,FFFFFFFFFFFFFFF:FFFFFFFFFFFFFFFFF
@FS10000125:23:BPA73012-1407:1:1101:3500:1240 1:N:0:3
GGGGGCCAACTTCGTCGAGTACGCTCAATCTGTAAGATCGGAAGA
+
FFFFFFFFFF:,FFFFFFFFFFFFFFF,FFFFFFFFFFFFFFFFF
@FS10000125:23:BPA73012-1407:1:1101:3980:1240 1:N:0:3
GGGGCTGAACTTCGTCGAGTACGCTCAAGGGTGTAGATCGGAAGA
+
FFFFF:,F,F,:FFFFFFFFFFFFFFFF,F,FFFFFFFFFFFFFF
@FS10000125:23:BPA73012-1407:1:1101:4350:1240 1:N:0:3
GGGGACAACCTTCGTCGAGTACGCTCAATGGGGAAGATCGGAAGA
+
F:,FFFFFFF,,FFFFFFFFFFFFFFF,FFFFFFFFFFFFFFFFF
@FS10000125:23:BPA73012-1407:1:1101:6610:1240 1:N:0:3
GGGGTAAACTTCGTCGAGTACGCTCAAATTTGAAGATCGGAAGAG
+
FFFFFFFFFF,FF:FFFF:FFFFFFF:,FFFFFFFF,FFF:FFFF
@FS10000125:23:BPA73012-1407:1:1101:6790:1240 1:N:0:3
GGGGTGCAACTTCGTCGAGTACGCTCAAACAGTGAGATCGGAAGA
+
F,,FFFFFFF,,FFFFFFFFFFFFFFF:FFFFFFFFFFFFFF:FF
@FS10000125:23:BPA73012-1407:1:1101:6920:1240 1:N:0:3
GGGGATTAACTTCGTCGAGTACGCTCAAGGTGAGAGATCGGAAGA
+
FFFFFFFFFF:,FFFFFFFFFFFFFFFFFFFFFFFFFFFFFFFFF
@FS10000125:23:BPA73012-1407:1:1101:7370:1240 1:N:0:3
GGGGGCAATTTCGTCGAGTACGCTCAAATAAATAGATCGGAAGAG
+
F::F,FFFFFFFFFFFFF:FFFFFFF::FFFFFFFF,FFF:FFFF
@FS10000125:23:BPA73012-1407:1:1101:7540:1240 1:N:0:3
GGGATATAACTTCGTCGAGTACGCTCAATAGATCAGATCGGAAGA
+
FFFFFF,FFFFFFFFFFFFFFFFFFFFF,,,,:,FFFFFFFFFFF
@FS10000125:23:BPA73012-1407:1:1101:8000:1240 1:N:0:3
GGGATCCAACTTCGTCGAGTACGCTCAAGCAGTGAGATCGGAAGA
+
FF:FFFFFFF::FFFFFFFFFFFFFFFFFFFFFFFFF:FFFFFFF
@FS10000125:23:BPA73012-1407:1:1101:8200:1240 1:N:0:3
GGGGCCGAAGTTCGTCGAGTACGCTCAAGGGACGAGATCGGAAGA
+
FFFFFF:FFFFFFFFFFFFFFFFFFFFFF:FFFFFFFFFFFFFFF
@FS10000125:23:BPA73012-1407:1:1101:8250:1240 1:N:0:3
GGGGGCAACTTCGTCGAGTACGCTCAAGGGTTAAGATCGGAAGAG
+
FFFFFFFFFF:FF:FFFF:FFFFFFFFFFFFFFFFF,FFF:FFFF
@FS10000125:23:BPA73012-1407:1:1101:8300:1240 1:N:0:3
GGGTGCGAACTTCGTCGAGTACGCTCAAAAAAGTAGATCGGAAGA
+
FFFFFFFFFF::FFFFFFFFFFFFFFF:FFFFFFFFFFFFFFFFF
@FS10000125:23:BPA73012-1407:1:1101:8540:1240 1:N:0:3
GGGATATAACTTCGTCGAGTACGCTCAAAACGAAAGATCGGAAGA
+
FFF:FFFFFF::FFFFFFFFFFFFFFFFFFFFFFFFFFFFFFFFF
@FS10000125:23:BPA73012-1407:1:1101:8800:1240 1:N:0:3
GGGGGAACTTCGTCGAGTACGCTCAACATCACAGATCGGAAGAGC
+
FFFFFFFFFF:F:FFFF:FFFF,FFFF:FFFFFFF,,FFFFFFF,
@FS10000125:23:BPA73012-1407:1:1101:8850:1240 1:N:0:3
GGGAGCAAACTTCGTCGAGTACGCTCAAGTGTCGAGATCGGAAGA
+
FFF:FFFFFF:,FFFFFFFFFFFFFFFFFFFFFFFFFFFFFFFFF
@FS10000125:23:BPA73012-1407:1:1101:8910:1240 1:N:0:3
GGGTTATAACTTCGTCGAGTACGCTCAATTGTTTAGATCGGAAGA
+
FFF,FF,FFFFFFFFFFFFFFFFFFFFF,,FF,,FFFFFFFFFFF
@FS10000125:23:BPA73012-1407:1:1101:9430:1240 1:N:0:3
GGGCTTAAACTTCGTCGAGTACGCTCAAAATAGAAGATCGGAAGA
+
F,,FFFFFFF::FFFFFFFFFFFFFFF:FFFFFFFFFFFFFFFFF
@FS10000125:23:BPA73012-1407:1:1101:9640:1240 1:N:0:3
GGGTAGAAACTTCGTCGAGTACGCTCAAGAGTTTAGATCGGAAGA
+
F:::FFFFFF::FFFFFFFFFFFFFFFFFFFFFFFFFFFFFFFFF
@FS10000125:23:BPA73012-1407:1:1101:9690:1240 1:N:0:3
GGGGATCAACTTCGTCGAGTACGCTCAAGCTCCTAGATCGGAAGA
+
FFFFFFFFFF,,FFFFFFFFFFFFFFFFFFFFFFFFFFFFFFFFF
@FS10000125:23:BPA73012-1407:1:1101:10170:1240 1:N:0:3
GGGCGCTAACTTCGTCGAGTACGCTCAAGGATAAAGATCGGAAGA
+
F:,,,FFFFF::FFFFFFFFFFFFFFFFFFFFFFFFFFFFFFFFF
@FS10000125:23:BPA73012-1407:1:1101:10580:1240 1:N:0:3
GGGGCTGCAACTTCGTCGAGTACGCTCAATTAACTAGATCGGAAG
+
FF,FFFFFFF:,:FF:FFFFFFFFF,FFFFFFFFFFFFFFFFFFF
@FS10000125:23:BPA73012-1407:1:1101:11040:1240 1:N:0:3
GGGGACTAACTTCGTCGAGTACGCTCAACGGTAAAGATCGGAAGA
+
:,,FFFFFFF::FFFFFFFFFFFFFFFFFFFFFFFFFFFFFFFFF
@FS10000125:23:BPA73012-1407:1:1101:11220:1240 1:N:0:3
GGGTGCAAACTTCGTCGAGTACGCTCAAGTCGAAAGATCGGAAGA
+
FFF,,FFFFFFFFFFFFFFFFFFFFFFF,F,FF,FFFFFFFFFFF
@FS10000125:23:BPA73012-1407:1:1101:11240:1240 1:N:0:3
GGGACATATTTTCCTTATATATCCTTTTTCTATTTTATCGCAAGA
+
FF::FFF,F::FF,:FFFF,,F:F,F,F:F:,,F::F:FFFF:FF
@FS10000125:23:BPA73012-1407:1:1101:12100:1240 1:N:0:3
GGCGCATAACTTCGTCGAGTACGCTCAACTATACAGATCGGAAGA
+
:,,F:FFF:FFF:FFFF,F:FFFFFFF:FFF:FFFFFFFFF,FFF
@FS10000125:23:BPA73012-1407:1:1101:12110:1240 1:N:0:3
CTTGTCTAACTTCGTCGAGTACGCTCAAACTTATAGATCGGAAGA
+
,FF,FFFFFFFFFFFFFFFFFF:FFFFFFFFFFFFFFFFF:::F,
@FS10000125:23:BPA73012-1407:1:1101:12300:1240 1:N:0:3
GGGCTACAACTTCGTCGAGTACGCTCAAGCAGTAAGATCGGAAGA
+
FFF::FFFFF:,:FFFF:FFFF::FFFFFFFFFF,FF,FFFF,F,
@FS10000125:23:BPA73012-1407:1:1101:13360:1240 1:N:0:3
GGGGTGAAACTTCGTCGAGTACGCTCAAGGAGAAAGATCGGAAGA
+
F,,FFFFFFF::FFFFFFFFFFFFFFFFFFFFFFFFFFFFFFFFF
@FS10000125:23:BPA73012-1407:1:1101:13460:1240 1:N:0:3
GGGAACTTCGTCGAGTACGCTCAAACATAAAGATCGGAAGAGCAC
+
FFF:FFFFFF,FF:F,F:FFFF:FFFF,FFFFFFFFFFFF:F,F,
@FS10000125:23:BPA73012-1407:1:1101:13740:1240 1:N:0:3
GGGGCTTAATTTCGTCGAGTACGCTCAATTAGATAGATCGGAAGA
+
FFFF,,:FF,:FFFFFFFFFFFFFFFFF,FF:FFFFFFFFFFFFF
@FS10000125:23:BPA73012-1407:1:1101:14060:1240 1:N:0:3
GGGCGTAAATTTCGTCGAGTACGCTCAAGTATTTAGATCGGAAGA
+
FFF:FFFFFFFFFFFFFFFFFFFFFFFFFFFFFFFFFFFFFFFFF
@FS10000125:23:BPA73012-1407:1:1101:14320:1240 1:N:0:3
GGGTGTTAACTTCGTCGAGTACGCTCAATACCGAAGATCGGAAGA
+
F::FFFFFFF::FFFFFFFFFFFFFFFFFFFFFFFFFFFFFFFFF
@FS10000125:23:BPA73012-1407:1:1101:14380:1240 1:N:0:3
GGGGGCAAACTTCGTCGAGTACGCTCAAGAGGTTAGATCGGAAGA
+
FFFF:FFFFF:FFFFFFFFFFFFFFFFF:,:,F:FFFFFFFFFFF
@FS10000125:23:BPA73012-1407:1:1101:15240:1240 1:N:0:3
GGGGTAAAAACTTCGTCGAGTACGCTCAATGAAAAAGATCGGAAG
+
F:,FFFFFFFF::FF:FFFFFFFFF,FFFFFFFFFFFFFFFFFFF
@FS10000125:23:BPA73012-1407:1:1101:16260:1240 1:N:0:3
GGGGACTATCTTCGTCGAGTACGCTCAATACTTCAGATCGGAAGA
+
FFF,,FFF,FFFFFFFFFFFFFFFFFFFFFF,F,FFFFFFFFFFF
@FS10000125:23:BPA73012-1407:1:1101:1580:1250 1:N:0:3
GGGGCATAACTTCGTCGAGTACGCTCAATGAATCAGATCGGAAGA
+
FFFF:FFFFF:,FFFFFFFFFFFFFFF:FFFFFFFFFFFFFFFFF
@FS10000125:23:BPA73012-1407:1:1101:2630:1250 1:N:0:3
GGGTCTCAACTTCGTCGAGTACGCTCAATTAATCAGATCGGAAGA
+
F,,:FFFFFF:,FFFFFFFFFFFFFFF,FFFFFFFFFFFFFFFFF
@FS10000125:23:BPA73012-1407:1:1101:3140:1250 1:N:0:3
GGGGGTCAACTTCGTCGAGTACGCTCAATAATATAGATCGGAAGA
+
FFF:F,FF,FF:FFFFFFFFFFFFFFF:FF:FFFFFFFFFFFFFF
@FS10000125:23:BPA73012-1407:1:1101:4030:1250 1:N:0:3
GGGGGAGAACTTCGTCGAGTACGCTCAACACTAGAGATCGGAAGA
+
F,,F:FFFFF::FFFFFFFFFFFFFFFFFFFFFFFFFFFFFFFFF
@FS10000125:23:BPA73012-1407:1:1101:4460:1250 1:N:0:3
GGGGGGTAACTTCGTTGAGTACGCTCAAGGTCACAGATCGGAAGA
+
FFFFFFFFFF,,FFFFFFFFFFFFFFFFFFFFFFFFFFFFFFFFF
@FS10000125:23:BPA73012-1407:1:1101:4660:1250 1:N:0:3
GGGGGTTAACTTCGTCGAGTACGCTCAAGTACCGAGATCGGAAGA
+
FFFF:FFFFF:,FFFFFFFFFFFFFFFFFFFFFFFFFFFFFFFFF
@FS10000125:23:BPA73012-1407:1:1101:5780:1250 1:N:0:3
GGGTTCTAACTTCGTCGAGTACGCTCAATGTGCTAGATCGGAAGA
+
FFFFFFFFFF:,FFFFFFFFFFFFFFF:FFFFFFFFFFFFFFFFF
@FS10000125:23:BPA73012-1407:1:1101:5810:1250 1:N:0:3
GGGGTTGAACTTCGTCGAGTACGCTCAAAGTACGAGATCGGAAGA
+
F:,FFFFFFF:,FFFFFFFFFFFFFFFFFFFFFFFFFFFFFFFFF
@FS10000125:23:BPA73012-1407:1:1101:6130:1250 1:N:0:3
GGGGGAAAACTTCGTCGAGTACGCTCAATTGCCAAGATCGGAAGA
+
F,,FFFFFFF:,FFFFFFFFFFFFFFF:FFFFFFFFFFFFFFFFF
@FS10000125:23:BPA73012-1407:1:1101:6610:1250 1:N:0:3
GGGGGCAAACTTCGTCGAGTACGCTCAAGTGGCCAGATCGGAAGA
+
FFFFFFFFFF,,FFFFFFFFFFFFFFF,FFFFFFFFFFFFFFFFF
@FS10000125:23:BPA73012-1407:1:1101:7410:1250 1:N:0:3
GGGGGCGAACTTCGTCGAGTACGCTCAATCTCCGAGATCGGAAGA
+
FFFFFFFFFF::FFFFFFFFFFFFFFFFFFFFFFFFFFFFFFFFF
@FS10000125:23:BPA73012-1407:1:1101:7420:1250 1:N:0:3
GGGGCAGAACTTCGTCGAGTACGCTCAAGCATTAAGATCGGAAGA
+
FFFFFFFFFF,,FFFFFFFFFFFFFFFFFFFFFFFFFFFFFFFFF
@FS10000125:23:BPA73012-1407:1:1101:7830:1250 1:N:0:3
GGGGTGAAACCTCGTCGAGTACGCTCAAAGAAAAAGATCGGAAGA
+
FFFFFFFFFFFFFFFFFFFFFFFF:FFFFFFFFF:FF,FFFFFFF
@FS10000125:23:BPA73012-1407:1:1101:7860:1250 1:N:0:3
GGGGTTGAACTTCGTCGAGTACGCTCAAACTAAAAGATCGGAAGA
+
FFFF,FFFFF:,FFFFFFFFFFFFFFFFFFFFFFFFFFFFFF:FF
@FS10000125:23:BPA73012-1407:1:1101:7940:1250 1:N:0:3
GGGGCTCAACTTCGTCGAGTACGCTCAAAGTAACAGATCGGAAGA
+
FFFFFFFFFFFFFFFF:FFFF:FFFFFFFFFFFF:FF,FFFFFFF
@FS10000125:23:BPA73012-1407:1:1101:8000:1250 1:N:0:3
GGGGAGTAACTTCGTCGAGTACGCTCAACAACGGAGATCGGAAGA
+
FFFFFFFFFF:FFFFFFFFFFFFFFFFFFFFFFFFFFFFFFFFFF
@FS10000125:23:BPA73012-1407:1:1101:8120:1250 1:N:0:3
GGGTGAGAACTTCGTCGAGTACGCTCAAGGCGAAAGATCGGAAGA
+
FFFF,F,FFF::FFFFFFFFFFFFFFFF:,:FFFFFFFFFFFFFF
@FS10000125:23:BPA73012-1407:1:1101:8130:1250 1:N:0:3
GGGATGAAACTTCGTCGAGTACGCTCAAACATTGAGATCGGAAGA
+
FF:FFFFFFF,:FFFFFFFFFFFFFFFFFFFFFFFFFFFFFFFFF
@FS10000125:23:BPA73012-1407:1:1101:8140:1250 1:N:0:3
GGGTGCAAACTTCGTCGAGTACGCTCAATTTGAAAGATCGGAAGA
+
FFF,,FFFFFFFFFFFFFFFFFFFFFF:F,F:FFFFFFFFFFFFF
@FS10000125:23:BPA73012-1407:1:1101:8290:1250 1:N:0:3
GGGGTTAAACTTCGTCGAGTACGCTCAATTTGTTAGATCGGAAGA
+
FFFFFFFFFF::FFFFFFFFFFFFFFF:FFFFFFFFFFFFFFFFF
@FS10000125:23:BPA73012-1407:1:1101:8320:1250 1:N:0:3
GGGGGGGAACTTCGTCGAGTACGCTCAACTTGCCAGATCGGAAGA
+
FFFFF:FFFFFFFFFFFFFFFFFFFFFFFFFFFFFFFFFFFFFFF
@FS10000125:23:BPA73012-1407:1:1101:8680:1250 1:N:0:3
GGGCGGAAACTTCGTCGAGTACGCTCAAAACTCTAGATCGGAAGA
+
FF::FFFFFF,:FFFFFFFFFFFFFFF:FFFFFFFFFFFFFFFFF
@FS10000125:23:BPA73012-1407:1:1101:9060:1250 1:N:0:3
GGGAGGAACTTCGTCGAGTACGCTCAATCGAGAAGATCGGAAGAG
+
FFFFFFFFFF,FF:FFFF:FFFFFFF,:FFFFFFFF,FFF:FFFF
@FS10000125:23:BPA73012-1407:1:1101:9180:1250 1:N:0:3
GGGGCCTAACTTCGTCGAGTACGCTCAATGGATAAGATCGGAAGA
+
FFFFFFFFFF:,FFFFFFFFFFFFFFF:FFFFFFFFFFFFFFFFF
@FS10000125:23:BPA73012-1407:1:1101:9680:1250 1:N:0:3
GGGAGATAACTTCGTCGAGTACGCTCAAGGGGCCAGATCGGAAGA
+
FF:F,FF,FFF:::FF:FFFFFFFFFF:FFF,F:FFF,FFFFFFF
@FS10000125:23:BPA73012-1407:1:1101:9720:1250 1:N:0:3
GGGCAAAAACTTCGTCGAGTACGCTCAAACTAGCAGATCGGAAGA
+
FFF:FFFFFF:,FFFFFFFFFFFFFFF:FFFFFFFFFFFFFFFFF
@FS10000125:23:BPA73012-1407:1:1101:9800:1250 1:N:0:3
GGGGTTAAACTTCGTCGAGTACGCTCAAGACACTAGATCGGAAGA
+
FFFFFFFFFF,,FFFFFFFFFFFFFFFFFFFFFFFFFFFFFFFFF
@FS10000125:23:BPA73012-1407:1:1101:9860:1250 1:N:0:3
GGGACACATATTTCCTTCACTACGCTCTTCTCTTCTGATCGGAAG
+
FFFFFFF,FF::F:,,FF,F:,:FF,F:,,:FF:,,F:FFFF,F:
@FS10000125:23:BPA73012-1407:1:1101:9890:1250 1:N:0:3
GGGCATGAACTTCGTCGAGTACGCTCAAAGCTAAAGATCGGAAGA
+
FFFFFFFFFF,:FFFFFFFFFFFFFFF:FFFFFFFFFFFFFFFFF
@FS10000125:23:BPA73012-1407:1:1101:10420:1250 1:N:0:3
GGGGAGCAACTTCGTCGAGTACGCTCAAGTTGGGAGATCGGAAGA
+
FFFFF,FFFF::FFFFFFFFFFFFFFFFFFF:,FFFF,FFFFFFF
@FS10000125:23:BPA73012-1407:1:1101:10980:1250 1:N:0:3
GGGCGGTAACTTCGTCGAGTACGCTCAAGTTCTCAGATCGGAAGA
+
FFFFF,,FFFFFFFFFFFFFFFFFFFFF,FFF,,FFFFFFFFFFF
@FS10000125:23:BPA73012-1407:1:1101:11360:1250 1:N:0:3
GGGGAGAACTTCGTCGAGTACGCTCAATATAAAAGATCGGAAGAG
+
FFFFFFFFFF,FF:FFFF:FFFFFFF,,FFFFFFFF:FFF:FFFF
@FS10000125:23:BPA73012-1407:1:1101:11520:1250 1:N:0:3
GGGTGCTAACTTCGTCGAGTACGCTCAATAATATAGATCGGAAGA
+
FFFFFFFFFF:,FFFFFFFFFFFFFFF:FFFFFFFFFFFFFFFFF
@FS10000125:23:BPA73012-1407:1:1101:11570:1250 1:N:0:3
GGGCTGGAACTTCGTCGAGTACGCTCAAATGAAAAGATCGGAAGA
+
FFFFFFFFFF,,FFFFFFFFFFFFFFF,FFFFFFFFFFFFFFFFF
@FS10000125:23:BPA73012-1407:1:1101:11860:1250 1:N:0:3
GGGGAGAAACTTCGTCGAGTACGCTCAAGGAGTAAGATCGGAAGA
+
FFFFFFFFFF,,FFFFFFFFFFFFFFFFFFFFFFFFFFFFFFFFF
@FS10000125:23:BPA73012-1407:1:1101:12660:1250 1:N:0:3
GGGGTACAACTTCGTCGAGTACGCTCAACATGGAAGATCGGAAGA
+
F:,F:FFFFF:,FFFFFFFFFFFFFFFFFFFFFFFFF:FFFFFFF
@FS10000125:23:BPA73012-1407:1:1101:13110:1250 1:N:0:3
GATCTTAAACTTCGTCGAGTACGCTCAAATTTGAAGATCGGAAGA
+
,,F:FF,FFFFFFFFFF:FFF::FFFF:FFFF,,F:FFFF::::,
@FS10000125:23:BPA73012-1407:1:1101:13990:1250 1:N:0:3
GGGGCAGAACTTCGTCGAGTACGCTCAATCATGGAGATCAGAAGA
+
FFFFF:FFFF::FFFFFFFFFFFFFFFFFFFFFFFFFFFFFFFFF
@FS10000125:23:BPA73012-1407:1:1101:14380:1250 1:N:0:3
GGGGGCTAACTTCGTCGAGTACGCTCAAGGAGTCAGATCGGAAGA
+
FFFFFFFFFF,:FFFFFFFFFFFFFFFFFFFFFFFFFFFFFFFFF
@FS10000125:23:BPA73012-1407:1:1101:14480:1250 1:N:0:3
GGGGGTAAACTTCGTCGAGTACGCTCAAACCTTAAGATCGGAAGA
+
FF:FFFFFFF,:FFFFFFFFFFFFFFF:FFFFFFFFFFFFFFFFF
@FS10000125:23:BPA73012-1407:1:1101:14620:1250 1:N:0:3
GGGGGAAAACTTCGTCGAGTACGCTCAAGAATCCAGATCGGAAGA
+
FFFFFFFFFF,,FFFFFFFFFFFFFFFFFFFFFFFFFFFFFFFFF
@FS10000125:23:BPA73012-1407:1:1101:15470:1250 1:N:0:3
GGGATAACTTCGTCGAGTACGCTCAAGTGGTGAGATCGGAAGAGC
+
F,,FFFFFFFFF,FFFF:FFFF:FFFF:FFFFFFFF,FFFFFFF,
@FS10000125:23:BPA73012-1407:1:1101:15490:1250 1:N:0:3
GGGGCTTAACTTCGTCGAGTACGCTCAATCATGTAGATCGGAAGA
+
FFFFFFFFFF::FFFFFFFFFFFFFFFFFFFFFFFFFFFFFFFFF
@FS10000125:23:BPA73012-1407:1:1101:15570:1250 1:N:0:3
GGGGACGAACTTCGTCGAGTACGCTCAAGTACGGAGATCGGAAGA
+
FFFFFFFFFF,:FFFFFFFFFFFFFFFFFFFFFFFFFFFFFFFFF
@FS10000125:23:BPA73012-1407:1:1101:16010:1250 1:N:0:3
GGGGCACAACTTCGTCGAGTACGCTCAATTCATCGATCGGAAGAG
+
FFFFFFFFFF,,FFFFFFFFFFFFFFF:FFFFFFFF,,FF,FF::
@FS10000125:23:BPA73012-1407:1:1101:16240:1250 1:N:0:3
GGGCAACAACTTCGTCGAGTACGCTCAAATAGGGAGATCGGAAGA
+
FFFFFFFF,FF:FFFFFF::,F:FFFF,FF,F,,FF:FFF,F::F
@FS10000125:23:BPA73012-1407:1:1101:1080:1260 1:N:0:3
GGGGCAAAACTTCGTCGAGTACGCTCAATGGAAAAGATCGGAAGA
+
FFFFFFFFFF::FFFFFFFFFFFFFFF:FFFFFFFFFFFFF:FFF
@FS10000125:23:BPA73012-1407:1:1101:1480:1260 1:N:0:3
GGGGGAAATCTTCGTCGAGTACGCTCAAATTTTTAGATCGGAAGA
+
FF:FFFFFFF::FFFFFFFFFFFFFFF:FFFFFFFFFFFFF:FFF
@FS10000125:23:BPA73012-1407:1:1101:1540:1260 1:N:0:3
GGGAGGCATCTTCGTCGAGTACGCTCAACTTATAAGATCGGAAGA
+
FFFFFFFFFF:FFFFFFFFFFFFFFFFFFFFFFFFFFFFFFFFFF
@FS10000125:23:BPA73012-1407:1:1101:1600:1260 1:N:0:3
GGGGACTAACTTCGTCGAGTACGCTCAATTGGCAAGATCGGAAGA
+
FFFFFFFFFF::FFFFFFFFFFFFFFFFFFFFFFFFFFFFFFFFF
@FS10000125:23:BPA73012-1407:1:1101:1630:1260 1:N:0:3
GGGGCATAACTTCGTCGAGTACGCTCAACGCTACAGATCGGAAGA
+
F:,FFFFFFF::FFFFFFFFFFFFFFFFF:FFFFFFFFFFF::FF
@FS10000125:23:BPA73012-1407:1:1101:1940:1260 1:N:0:3
GGGGGTCAACTTCGTCGAGTACGCTCAATCTCACAGATCGGAAGA
+
FFFFFFFFFFF:FFFFFFFFFFFFFFF:FFFFFFFFFFFFFFFFF
@FS10000125:23:BPA73012-1407:1:1101:2240:1260 1:N:0:3
GGGTTGGAACTTCGTCGAGTACGCTCAAAACGCCAGATCGGAAGA
+
FF:FFFFFFF:,FFFFFFFFFFFFFFF:FFFFFFFFFFFFFFFFF
@FS10000125:23:BPA73012-1407:1:1101:2750:1260 1:N:0:3
GGCGGGGAACTTCGTCGAGTACGCTCAATCATAAAGATCGGAAGA
+
:,,F:FF:FFFFFFFFFFFFFFFFFFFFFFFFFFFFFFFFF:FFF
@FS10000125:23:BPA73012-1407:1:1101:2880:1260 1:N:0:3
GGGTGGAAACTTCGTCGAGTACGCTCAATGTATTAGATCGGAAGA
+
F,,:FFFFFF::FFFFFFFFFFFFFFF,FFFFFFFFFFFFFFFFF
@FS10000125:23:BPA73012-1407:1:1101:3170:1260 1:N:0:3
GGGAGGGAACTTCGTCGAGTACGCTCAACCGCTCAGATCGGAAGA
+
F:,:FFFFFF:,FFFFFFFFFFFFFFFFFF:FFFFFFFFFFFFFF
@FS10000125:23:BPA73012-1407:1:1101:3220:1260 1:N:0:3
GGGTTATAACTTCGTCGAGTACGCTCAAAATAAGAGATCGGAAGA
+
FFF:FFFFFF:,FFFFFFFFFFFFFFF,FFFFFFFFFFFFFFFFF
@FS10000125:23:BPA73012-1407:1:1101:3330:1260 1:N:0:3
GGGAAGGAACTTCGTCGAGTACGCTCAAACGCTAAGATCGGAAGA
+
FFF:FFFFFF:,FFFFFFFFFFFFFFF:FFFFFFFFFFFFFFFFF
@FS10000125:23:BPA73012-1407:1:1101:3430:1260 1:N:0:3
GGCTCCTAACTTCGTCGAGTACGCTCAAGTTAAAAGATCGGAAGA
+
F,,,FFFFFFF:FFFFFFFFFFFFFFFFFFF::FFFFFFFF:FFF
@FS10000125:23:BPA73012-1407:1:1101:3460:1260 1:N:0:3
GGGACCAAACTTCGTCGAGTACGCTCAAACCCTGAGATCGGAAGA
+
FFFFFFFFFF:,FFFFFFFFFFFFFFF:FFFFFFFFFFFFFF:FF
@FS10000125:23:BPA73012-1407:1:1101:3610:1260 1:N:0:3
GGGGGTAAACTTCGTCGAGTACGCTCAAAGAAAAAGATCGGAAGA
+
FF:FFFFFFF::FFFFFFFFFFFFFFF:FFFFFFFFFFFFFFFFF
@FS10000125:23:BPA73012-1407:1:1101:3960:1260 1:N:0:3
GGGGTGGAACTTCGTCGAGTACGCTCAACCGTCAAGATCGGAAGA
+
FFFFFFFFFF::FFFFFFFFFFFFFFFFFFFFFFFFFFFFFFFFF
@FS10000125:23:BPA73012-1407:1:1101:4280:1260 1:N:0:3
GGGGGGGAACTTCGTCGAGTACGCTCAAAGATAAAGATCGGAAGA
+
FFFFFFFFFF::FFFFFFFFFFFFFFF:FFFFFFFFFFFFFFFFF
@FS10000125:23:BPA73012-1407:1:1101:4290:1260 1:N:0:3
GGGGCTCAACTTCGTCGAGTACGCTCAAATCAGAAGATCGGAAGA
+
FF:FFFFFFF:,FFFFFFFFFFFFFFFFFFFFFFFFFFFFFFFFF
@FS10000125:23:BPA73012-1407:1:1101:4580:1260 1:N:0:3
GGGATGGAACTTCGTCGAGTACGCTCAATCGGGGAGATCGGAAGA
+
FFFFFFFFFF::FFFFFFFFFFFFFFF,FFFFFFFFFFFFFFFFF
@FS10000125:23:BPA73012-1407:1:1101:4690:1260 1:N:0:3
GGGCTCCAACTTCGTCGAGTACGCTCAATCTATTAGATCGGAAGA
+
FF:,FF,:F::FFF:FF:FFFFFFFFFFFF,,,FFFFFFFF:FFF
@FS10000125:23:BPA73012-1407:1:1101:4990:1260 1:N:0:3
GGGGAATAACTTCGTCGAGTACGCTCAAGCTGATAGATCGGAAGA
+
FFFFFFFFFF,,FFFFFFFFFFFFFFFFFFFFFFFFFFFFFF:FF
@FS10000125:23:BPA73012-1407:1:1101:5070:1260 1:N:0:3
GGGGCATAACTTCGTCGAGTACGCTCAATTTACGAGATCGGAAGA
+
F:,FFFFFFF,,FFFFFFFFFFFFFFF,FFFFFFFFFFFFFFFFF
@FS10000125:23:BPA73012-1407:1:1101:5220:1260 1:N:0:3
GGAGGACAACTTCGTCGAGTACGCTCAAAAAACTAGATCGGAAGA
+
FFFF,FFFFF::,:F,,,F:FF:FFFF,FF,::FF:FF:FF,FFF
@FS10000125:23:BPA73012-1407:1:1101:5830:1260 1:N:0:3
GGGGGCTAACTTCGTCGAGTACGCTCAATTATTAAGATCGGAAGA
+
F,,FFFFFFF:,FFFFFFFFFFFFFFFFFFFFFFFFFFFFFFFFF
@FS10000125:23:BPA73012-1407:1:1101:6300:1260 1:N:0:3
GGGTATAAACTTCGTCGAGTACGCTCAACAGGTAAGATCGGAAGA
+
FFFFFFFFFF:::FFFFFFFFFFFFFF:FFFFFFFFFFFFFFFFF
@FS10000125:23:BPA73012-1407:1:1101:6360:1260 1:N:0:3
GGGCGGTAACTTCGTCGAGTACGCTCAATAAGACAGATCGGAAGA
+
FF::FFFFFF::FFFFFFFFFFFFFFF:FFFFFFFFFFFFFFFFF
@FS10000125:23:BPA73012-1407:1:1101:6410:1260 1:N:0:3
GGGACGCAACTTCGTCGAGTACGCTCAAGACTGGAGATCGGAAGA
+
FFFFFFFFFF:,FFFFFFFFFFFFFFFFFFFFFFFFF:FFFFFFF
@FS10000125:23:BPA73012-1407:1:1101:6480:1260 1:N:0:3
GGGGTGCAACTTCGTCGAGTACGCTCAAGAAAAGAGATCGGAAGA
+
FFFFFFFFFF,,FFFFFFFFFFFFFFFFFFFFFFFFFFFFFFFFF
@FS10000125:23:BPA73012-1407:1:1101:6580:1260 1:N:0:3
GGGAGCAAACTTCGTCGAGTACGCTCAACTTTGAAGATCGGAAGA
+
FFFFFFFFFF:FFFFFFFFFFFFFFFFFFFFFFFFFFFFFFFFFF
@FS10000125:23:BPA73012-1407:1:1101:6790:1260 1:N:0:3
GGGGTGCAACTTCGTCGAGTACGCTCAATGTCATAGATCGGAAGA
+
:,,FFFFFFF,:FFFFFFFFFFFFFFF:FFFFFF:FF:FFFFFFF
@FS10000125:23:BPA73012-1407:1:1101:6880:1260 1:N:0:3
GGGATACAATTTCGTCGAGTACGCTCAAACTGTAAGATCGGAAGA
+
FFF,FFFFFF:FFF:FF,FFF:FFFFFF,,F,,FFFFFFFF,FFF
@FS10000125:23:BPA73012-1407:1:1101:7900:1260 1:N:0:3
GGGGGGACAACTTCGTCCAGTACGCTCAATAGACGAGATCGGAAG
+
FF:FFFFFFF::FFF,F,FFFFFFF,FFFFFFFFFFFFFFFFFFF
@FS10000125:23:BPA73012-1407:1:1101:8100:1260 1:N:0:3
GGGGTTTAACTTCGTCGAGTACGCTCAATAATAAAGATCGGAAGA
+
FFFFFFFFFF::FFFFFFFFFFFFFFF:FFFFFFFFFFFFFFFFF
@FS10000125:23:BPA73012-1407:1:1101:9250:1260 1:N:0:3
GGGGACAAACTTCGTCGAGTACGCTCAACGGACGAGATCGGAAGA
+
FFFFFFFFFF:,FFFFFFFFFFFFFFFFFFFFFFFFFFFFFFFFF
@FS10000125:23:BPA73012-1407:1:1101:9260:1260 1:N:0:3
GGGCCAGAACTTCGTCGAGTACGCTCAAGACTGCAGATCGGAAGA
+
FFFFFFFFFF,,FFFFFFFFFFFFFFFFFFFFFFFFFFFFFFFFF
@FS10000125:23:BPA73012-1407:1:1101:9840:1260 1:N:0:3
GGGAGGAAACTTCGTCGAGTACGCTCAATACTATAGATCGGAAGA
+
FFF:FFFFFF::FFFFFFFFFFFFFFF,FFFFFFFFFFFFFFFFF
@FS10000125:23:BPA73012-1407:1:1101:10250:1260 1:N:0:3
GGGAAACAACTTCGTCGAGTACGCTCAAGAGCAAAGATCGGAAGA
+
FFFFFFFFFF:,FFFFFFFFFFFFFFFFFFFFFFFFFFFFFFFFF
@FS10000125:23:BPA73012-1407:1:1101:10470:1260 1:N:0:3
GGGGTGGTAACTTCGTCGAGTACGCTCAATAGTTTAGATCGGAAG
+
F,,FFFFFFF:,:FF,FFFFFFFFF,FFFFFFFFFFFFFFFFFFF
@FS10000125:23:BPA73012-1407:1:1101:10480:1260 1:N:0:3
GGGGCGTAACTTCGTCGAGTACGCTCAAGTTGGAAGATCGGAAGA
+
FFFFF:FFF::::FFFFFFFF:FFFF:FFFF:FFFFF,FFFFFFF
@FS10000125:23:BPA73012-1407:1:1101:10710:1260 1:N:0:3
GGGGGGAAACTTCGTCGAGTACGCTCAAGGAATAAGATCGGAAGA
+
F,,FFFFFFF,,FFFFFFFFFFFFFFFFFFFFFFFFFFFFFFFFF
@FS10000125:23:BPA73012-1407:1:1101:11770:1260 1:N:0:3
GGGCGTCAACTTCGTCGAGTACGCTCAAAGGTCAAGATCGGAAGA
+
FFFFFFFFFF,,FFFFFFFFFFFFFFFFFFFFFFFFFFFFFFFFF
@FS10000125:23:BPA73012-1407:1:1101:12080:1260 1:N:0:3
GGGAACAAACTTCGTCAAGTACGCTCAATTTCAGAGATCGGAAGA
+
F:,,FFFFFF,,FFFFFFFFFFFFFFF:FFFFFFFFFFFFFFFFF
@FS10000125:23:BPA73012-1407:1:1101:12170:1260 1:N:0:3
GGGCGATAACTTCGTCGAGTACGCTCAATTTTAAAGATCGGAAGA
+
:,,,FFFFFF:,FFFFFFFFFFFFFFF:FFFFFFFFFFFFFFFFF
@FS10000125:23:BPA73012-1407:1:1101:12220:1260 1:N:0:3
GGGGCAAACATCGTCGAGTACGCTCAAGAAATTAGATCGGAAGAG
+
FFFFFFFFFF,FF:FFFF:FFFFFFFFFFFFFFFFF,FFF:FFFF
@FS10000125:23:BPA73012-1407:1:1101:12540:1260 1:N:0:3
GGGGGGAAACTTCGTCGAGTACGCTCAACATGGTAGATCGGAAGA
+
FFFFFFFFFF:FFFFFFFFFFFFFFFFFFFFFFFFFFFFFFFFFF
@FS10000125:23:BPA73012-1407:1:1101:13070:1260 1:N:0:3
GGGCTGCAACTTCGTCGAGTACGCTCAACTGACTAGATCGGAAGA
+
:,,:FFFFFF::FFFFFF,FFFFFFFFFFFFFFFFFFFFFFFFFF
@FS10000125:23:BPA73012-1407:1:1101:14100:1260 1:N:0:3
GGGGCTGAACTTCGTCGAGTACGCTCAACGGATCAGATCGGAAGA
+
FFFFFFFFFF:FFFFFFFFFFFFFFFFFFFFFFFFFFFFFFFFFF
@FS10000125:23:BPA73012-1407:1:1101:14130:1260 1:N:0:3
GGGGTGGAACTTCGTCGAGTACGCTCAACGGAGTAGATCGGAAGA
+
FFFFFFFFFF:FFFFFFFFFFFFFFFFFF:FFFFFFF:FFFFFFF
@FS10000125:23:BPA73012-1407:1:1101:14300:1260 1:N:0:3
GGGGGTAAACTTCGTCGAGTACGCTCAAGCATATAGATCGGAAGA
+
FFFFFFFFFF:,FFFFFFFFFFFFFFFFFFFFFFFFFFFFFFFFF
@FS10000125:23:BPA73012-1407:1:1101:14470:1260 1:N:0:3
GGGCGTCAACTTCGTCGAGTACGCTCAAGTAACGAGATCGGAAGA
+
F,,FF,:FFF:,FFFFFFFFFF:FFFFFFF,,F:FFFFFFF::FF
@FS10000125:23:BPA73012-1407:1:1101:14600:1260 1:N:0:3
GGGACAAATCTTCGTCGAGTACGCTCAAATCAGTAGATCGGAAGA
+
F,,FFFFFFF::FFFFFFFFFFFFFFF:FFFFFFFFFFFFFFFF:
@FS10000125:23:BPA73012-1407:1:1101:14730:1260 1:N:0:3
GGGTCAGAACTTCGTCGAGTACGCTCAACATTGTAGATCGGAAGA
+
FFFFFFFFFF:FFFFFFFFFFFFFFFFFFFFFFFFFF:FFFFFFF
@FS10000125:23:BPA73012-1407:1:1101:15820:1260 1:N:0:3
GGGCAACTTCGTCGAGTACGCTCAAGCATTTAGATCGGAAGAGCA
+
FFFFFFFFFFF,:FFFFF,,FFFFFFFFFFFFFFF,FFFFFFF,:
@FS10000125:23:BPA73012-1407:1:1101:15900:1260 1:N:0:3
GGGGATTAACTTCGTCGAGTACGCTCAAACTAGTAGATCGGAAGA
+
FFFFFFFFFF,,FFFFFFFFFFFFFFF:FFFFFFFFFFFFFFFFF
@FS10000125:23:BPA73012-1407:1:1101:16150:1260 1:N:0:3
GGGGGGCAACTTCGTCGAGTACGCTCAACGGCATAGATCGGAAAA
+
F,,,,F,:FFFFFFFFFFFFFFFFFFFFF,F:,FFFFFFFFFFF:
@FS10000125:23:BPA73012-1407:1:1101:16480:1260 1:N:0:3
GGGGGTGAACTTCGTCGAGTACGCTCAAAAAAGAAGATCGGAAGA
+
FFFFFFFFFF::FFFFFFFFFFFFFFF:FFFFFFFFFFFFFFFFF
@FS10000125:23:BPA73012-1407:1:1101:1360:1270 1:N:0:3
GGGGGTAGAACTTCTTCGTGTACGCTCAATGGATGTGATCGGATG
+
FFFFF:,,:F,:FF:,::,,F,F,:FFF:F,:FF:,FFF,F,:F,
@FS10000125:23:BPA73012-1407:1:1101:1490:1270 1:N:0:3
GGGGTAAAACTTCGTCGAGTACGCTCAATGTCTCAGATCGGAAGA
+
FFFFFFFFFF::FFFFFFFFFFFFFFFFFFFFFFFFFFFFF::FF
@FS10000125:23:BPA73012-1407:1:1101:1920:1270 1:N:0:3
GGGGGGAAACTTCGTCGAGTACGCTCAACTTGTCAGATCGGAAGA
+
FF,F:FFFFF:FFFFFFFFFFFFFFFFFFFFFFFFFFFFFFFFFF
@FS10000125:23:BPA73012-1407:1:1101:2460:1270 1:N:0:3
GGGCAATAACTTCGTCGAGTACGCTCAAGTGTTAAGATCGGAAGA
+
FFFFFFFFFF:,FFFFFFFFFFFFFFFFFFFFFFFFFFFFFFFFF
@FS10000125:23:BPA73012-1407:1:1101:2520:1270 1:N:0:3
GGGGTAAAACTTCGTCGAGTACGCTCAAGAGATGAGATCGGAAGA
+
F:,FFFFFFF:,FFFFFFFFFFFFFFFFFFFFFFFFFFFFFFFFF
@FS10000125:23:BPA73012-1407:1:1101:3410:1270 1:N:0:3
GGGAACTTCGTCGAGTACGCTCAATGTTTAAGATCGGAAGAGCAC
+
FFF:FFFFFF,:F:F:F:FFFFFFFFF,FFFFFFFFFFFF:F,F,
@FS10000125:23:BPA73012-1407:1:1101:3430:1270 1:N:0:3
GGGCGCCAACTTCGTCGAGTACGCTCAAAACCGCAGATCGGAAGA
+
F:,F,FFFFF:,FFFFFFFFFFFFFFF:FFFFFFFFFFFFF:FFF
@FS10000125:23:BPA73012-1407:1:1101:3610:1270 1:N:0:3
GGGCGCTAACTTCGTCGAGTACGCTCAAATTTGTAGATCGGAAGA
+
F,,:FFFFFFF:FFFFFFFFFFFFFFF:FFFFFFFFFFFFFFFFF
@FS10000125:23:BPA73012-1407:1:1101:3680:1270 1:N:0:3
GGGATCAAACTTCGTCGAGTACGCTCAACGCTAGAGATCGGAAGA
+
FF::FFFFFF::FFFFFFFFFFFFFFFFFFFFFFFFFFFFFFFFF
@FS10000125:23:BPA73012-1407:1:1101:3860:1270 1:N:0:3
GGGGCATAACTTCGTCGAGTACGCTCAATTAAGGAGATCGGAAGA
+
FFFFFFFFFF:,FFFFFFFFFFFFFFF,FFFFFFFFFFFFFFFFF
@FS10000125:23:BPA73012-1407:1:1101:4190:1270 1:N:0:3
GGGGTGAAACTTCGTCGAGTACGCTCAAACGTAGAGATCGGAAGA
+
F,,FFFFFFF::FFFFFFFFFFFFFFFFFFFFFFFFFFFFFFFFF
@FS10000125:23:BPA73012-1407:1:1101:4630:1270 1:N:0:3
GATTGACAACTTCGTCGAGTACGCTCAAAAGGTAGATCGGAAGAG
+
:,F,,FFFFFFFFFFFFFFFFFFFFFFFFFFFFFFF,,FF,FF::
@FS10000125:23:BPA73012-1407:1:1101:4640:1270 1:N:0:3
GGGCTACAACTTCGTCGAGTACGCTCAAAATTGTAGATCGGAAGA
+
FFF,F,FFFFFFFF:FFFFFFFFFFFFF:,F,FFFFFFFFFFFFF
@FS10000125:23:BPA73012-1407:1:1101:4720:1270 1:N:0:3
GGGGGTTAACTTCGTCGAGTACGCTCAAGCTTTAAGATCGGAAGA
+
FF,FFFFFFF:,FFFFFFFFFFFFFFFFFFFFFFFFFFFFFFFFF
@FS10000125:23:BPA73012-1407:1:1101:4830:1270 1:N:0:3
GGGGCTCAACTTCGTCGAGTACGCTCAAATCAGAAGATCGGAAGA
+
F:,FFFFFFF::FFFFFFFFFFFFFFFFFFFFFFFFFFFFFFFFF
@FS10000125:23:BPA73012-1407:1:1101:5120:1270 1:N:0:3
GGGCATGAACTTCGTCGAGTACGCTCAACCCAACAGATCGGAAGA
+
FF,:FFFFFF::FFFFFFFFFFFFFFFFFFFFFFFFFFFFFFFFF
@FS10000125:23:BPA73012-1407:1:1101:5640:1270 1:N:0:3
GGGAGATAACTTCGTCGAGTACGCTCAATAAGTCAGATCGGAAGA
+
FFFFFFFFFF,,FFFFFFFFFFFFFFF:FFFFFFFFFFFFFFFFF
@FS10000125:23:BPA73012-1407:1:1101:6040:1270 1:N:0:3
GGGGGTGAACTTCGTCGAGTACGCTCAAATCGGGAGATCGGAAGA
+
FF:FFFFFFF:,FFFFFFFFFFFFFFF:FFFFFFFFFFFFFFFFF
@FS10000125:23:BPA73012-1407:1:1101:6460:1270 1:N:0:3
GGGGTGGAACTTCGTCGAGTACGCTCAAGGAGATAGATCGGAAGA
+
FFFFFFFFFF:,FFFFFFFFFFFFFFFFFFFFFFFFFFFFFFFFF
@FS10000125:23:BPA73012-1407:1:1101:6530:1270 1:N:0:3
GGGGTCAAACTTCGTCGAGTACGCTCAATATTGAAGATCGGAAGA
+
FFFFFFFFFF:,FFFFFFFFFFFFFFF:FFFFFFFFFFFFFFFFF
@FS10000125:23:BPA73012-1407:1:1101:6690:1270 1:N:0:3
GGGGAGGAACTTCGTCGAGTACGCTCAAAGAGAAAGATCGGAAGA
+
FFFFFFFFFF::FFFFFFFFFFFFFFF:FFFFFFFFFFFFFFFFF
@FS10000125:23:BPA73012-1407:1:1101:7500:1270 1:N:0:3
GGGAGGAAACTTCGTCGAGTACGCTCAAAATTCTAGATCGGAAGA
+
FFFFFFFFFF::FFFFFFFFFFFFFFFFFFFFFFFFFFFFFFFFF
@FS10000125:23:BPA73012-1407:1:1101:7780:1270 1:N:0:3
GGGGTGCAACTTCGTCGAGTACGCTCAACTGGAAAGATCGGAAGA
+
FFFFFFFFFFFFFFFFFFFFFFFFFFFFFFFFFFFFFFFFFFFFF
@FS10000125:23:BPA73012-1407:1:1101:8090:1270 1:N:0:3
GGGACGTAACTTCGTCGAGTACGCTCAAGTGAGGAGATCGGAAGA
+
FFFFFFFFFF:,FFFFFFFFFFFFFFFFFFFFFFFFFFFFFFFFF
@FS10000125:23:BPA73012-1407:1:1101:8140:1270 1:N:0:3
GGGAGGAACTTCGTCGAGTACGCTCAAGGAGTGAGATCGGAAGAG
+
FFFFFFFFFF:FF:FFFF:FFFFFFFFFFFFFFFFF,FFF:FFFF
@FS10000125:23:BPA73012-1407:1:1101:8180:1270 1:N:0:3
GGGAGCTAACTTCGTCGAGTACGCTCAAACGTAAAGATCGGAAGA
+
FFFFFFFFFF::FFFFFFFFFFFFFFFFFFFFFFFFFFFFFFFFF
@FS10000125:23:BPA73012-1407:1:1101:8740:1270 1:N:0:3
GGGATGTAACTTCGTCTAGTACGCTCAAGCGAGGAGATCGGAAGA
+
FFFFFFFFFF,,FFFFFFFFFFFFFFFFFFFFFFFFFFFFFFFFF
@FS10000125:23:BPA73012-1407:1:1101:9330:1270 1:N:0:3
GGGCAATAACTTCGTCGAGTACGCTCAAGTATTAAGATCGGAAGA
+
F:::FFFFFF::FFFFFFFFFFFFFFFFFFFFFFFFFFFFFFFFF
@FS10000125:23:BPA73012-1407:1:1101:11680:1270 1:N:0:3
GGGGCCAAACTTCGTCGAGTACGCTCAATCAACTAGATCGGAAGA
+
:,,FFFFFFF,,FFFFFFFFFFFFFFF:FFFFFFFFFFFFFFFFF
@FS10000125:23:BPA73012-1407:1:1101:12050:1270 1:N:0:3
GGGGGTCAACTTCGTCGAGTACGCTCAATGAATAAGATCGGAAGA
+
FF,FFFFFFF:,FFFFFFFFFFFFFFF,FFFFFFFFFFFFFFFFF
@FS10000125:23:BPA73012-1407:1:1101:12300:1270 1:N:0:3
GGGCCGGAACTTCGTCGAGTACGCTCAAAAATGGAGATCGGAAGA
+
FFFFFFFFFF::FFFFFFFFFFFFFFF:FFFFFFFFFFFFFFFFF
@FS10000125:23:BPA73012-1407:1:1101:12690:1270 1:N:0:3
GGGGGGAAACTTCGTCGAGTACGCTCAAATGGATAGATCGGAAGA
+
F,,FFFFFFF,,FFFFFFFFFFFFFFF,FFFFFFFFFFFFFFFFF
@FS10000125:23:BPA73012-1407:1:1101:12940:1270 1:N:0:3
GGGTGTGAAACTTCGTCGAGTACGCTCAAGTGCTGAGATCGGAAG
+
FFFFFFFFFFF::FFFFFFFFFFFFFFFFFFFFFFFFFFFFFFFF
@FS10000125:23:BPA73012-1407:1:1101:13880:1270 1:N:0:3
GGGATCGAACTTCGTCGAGTACGCTCAAGGACAGAGATCGGAAGA
+
FFF:FFFFFF,:FFFFFFFFFFFFFFFFFFFFFFFFFFFFFFFFF
@FS10000125:23:BPA73012-1407:1:1101:14000:1270 1:N:0:3
GGGAGAAAACTTCGTCGAGTACGCTCAAAGCAAAAGATCGGAAGA
+
FFFFFFFFFF,:FFFFFFFFFFFFFFFFFFFFFFFFFFFFFFFFF
@FS10000125:23:BPA73012-1407:1:1101:14370:1270 1:N:0:3
GGGGGCTAACTTCGTCGAGTACGCTCAAGGAGTCAGATCGGAAGA
+
FFFFFFFFFF::FFFFFFFFFFFFFFFFFFFFFFFFFFFFFFFFF
@FS10000125:23:BPA73012-1407:1:1101:15300:1270 1:N:0:3
GGGACGCAACTTCGTCGAGTACACTCAAAATTTCAGATCGGAAGA
+
FFFFFFFFFF::FFFFFFFFFF,FFFFFFFFFFFFFF:FFFFFFF
@FS10000125:23:BPA73012-1407:1:1101:15570:1270 1:N:0:3
GGGATTGAACTTCGTCGAGTACGCTCAAGTTACTAGATCGGAAGA
+
FFFFFFFFFF,:FFFFFFFFFFFFFFFFFFFFFFFFFFFFFFFFF
@FS10000125:23:BPA73012-1407:1:1101:16400:1270 1:N:0:3
GGGCGAAGACTTCGTCGAGTACGCTCAAGTTCTGAGATCGGAAGA
+
FFF:FFFFFF:,FFFFFFFFFFFFFFFFFFFFFFFFFFFFFFFFF
@FS10000125:23:BPA73012-1407:1:1101:1140:1280 1:N:0:3
GGGGGGTAACTTCGTCGAGTACGCTCAATTCATCAGATCGGTAGT
+
:,FFF:FFFFF,:FFFF,:FFF:FF:F:FF,,F,:FFFF::FFF,
@FS10000125:23:BPA73012-1407:1:1101:1520:1280 1:N:0:3
GGGGTTTAACTTCGTCGAGTACGCTCAAAACATTAGATCGGAAGA
+
FFF,,FFFFFFFFFFFFFFFFFFFFFFFFFFFF,FFFFFFF,FFF
@FS10000125:23:BPA73012-1407:1:1101:1710:1280 1:N:0:3
GGGGTCGAACTTCGACGAGTACGCTCAAACAGCAAGATCGGAAGA
+
FFFFFFFFFF:FFFFFFFFFFFFFFFF:FFFFFFFFFFFFFFFFF
@FS10000125:23:BPA73012-1407:1:1101:1780:1280 1:N:0:3
GGGGCTAAACTTCGTCGAGTACGCTCAAAATAAAAGATCGGAAGA
+
FFFFFFFFFFF,FFFFFFFFFFFFFFF:FFFFFFFFFFFFFFFFF
@FS10000125:23:BPA73012-1407:1:1101:1990:1280 1:N:0:3
GGGGGGCAACTTCGTCGAGTCGCTCAAACGGGTAGATCGGAAGAG
+
FF,FFFFFFFF:FFFFFFFFFFFFFFFFFFFFFFFF,:FF,FFFF
@FS10000125:23:BPA73012-1407:1:1101:2430:1280 1:N:0:3
GGGCGGAAACTTCGTCGAGTACGCTCAAATTCCAAAGATCGGAAG
+
F,,F:FFFFF:,FFFFFFFFFFFFFFF:FFFFFFFFFFFFF:FFF
@FS10000125:23:BPA73012-1407:1:1101:2630:1280 1:N:0:3
GATGCTTAACTTCGTCGAGTACGCTCAACCTTAAAGATCGGAAGA
+
:,FFFFFFFFFFFFFFFFFFFFFFFFFFFFFFFFFFFFFFF,FFF
@FS10000125:23:BPA73012-1407:1:1101:2860:1280 1:N:0:3
GGGATACAACTTCGTCGAGTACGCTCAAACAATTAGATCGGAAGA
+
FFF:FFFFFF:::FFFFFFFFFFFFFF:FFFFFFFFFFFFFFFFF
@FS10000125:23:BPA73012-1407:1:1101:3120:1280 1:N:0:3
GTTACCCAACTTCGTCGAGTACGCTCAAGACCCAAGATCGGAAGA
+
,:F,FFF:FFFFF:FFF:FFFF,FFFF:FFFFFFF,:,FFFFFF,
@FS10000125:23:BPA73012-1407:1:1101:3410:1280 1:N:0:3
GGGGGGCAACTTCGTCGAGTACGCTCAATGGAAAAGATCGGAAGA
+
F:,FFFFFFF:,FFFFFFFFFFFFFFF,FFFFFFFFFFFFFFFFF
@FS10000125:23:BPA73012-1407:1:1101:3420:1280 1:N:0:3
GGGGCATAACTTCGTCGAGTACGCTCAACTAGATAGATCGGAAGA
+
FFFFFFFFFFFFFFFFFFFFFFFFFFFFFFFFFFFFFFFFFFFFF
@FS10000125:23:BPA73012-1407:1:1101:3460:1280 1:N:0:3
GGGGCGCGCAGTTTCGTCGAGTACGGTCAAGCAGTAAGATCGGAA
+
FFFFFFFFFFF,,:FFF:FFFF:FF,FFFFFFFFFFFFFF,FFFF
@FS10000125:23:BPA73012-1407:1:1101:3630:1280 1:N:0:3
GGCGGCGAACTTCGTCGAGTACGCTCAATGTTCTAGATCGGAAGA
+
F,,F,F:FFFFFFFFFFFFFFFFFFFFFFFFFFFFFFFFFFFFFF
@FS10000125:23:BPA73012-1407:1:1101:3650:1280 1:N:0:3
GGGGGACAACTTCGTCGAGTACGCTCAAAATGGAAGATCGGAAGA
+
FFFF:FFFFF::FFFFFFFFFFFFFFFFFFFFFFFFFFFFFFFFF
@FS10000125:23:BPA73012-1407:1:1101:3730:1280 1:N:0:3
GGGGTTAAACTTCGTCGAGTACGCTCAAACAGCCAGATCGGAAGA
+
FFFFFFFFFF:,FFFFFFFFFFFFFFF:FFFFFFFFFFFFFFFFF
@FS10000125:23:BPA73012-1407:1:1101:3980:1280 1:N:0:3
GGGAAGAAACTTCGTCGAGTACGCTCAATGTAAGAGATCGGAAGA
+
FFFFFFFFFFF:FFFFFFFFFFFFFFF:FFFFFFFFFFFFFFFFF
@FS10000125:23:BPA73012-1407:1:1101:4160:1280 1:N:0:3
GGGTAGAAAATTCGTCGAGTACGCTCAAGCCGTGAGATCGGAAGA
+
FFFFFFFFFFFFFFFFFFFFFFFFFFFFFFFFFFFFFFFFFFFFF
@FS10000125:23:BPA73012-1407:1:1101:4180:1280 1:N:0:3
GGGGTTGAACTTCGTCGAGTACGCTCAAACGACAAGATCGGAAGA
+
FFFFFFFFFF::FFFFFFFFFFFFFFF:FFFFFFFFFFFFFFFFF
@FS10000125:23:BPA73012-1407:1:1101:4940:1280 1:N:0:3
GGGGGTGAACTTCGTCGAGTACGCTCAATTTCCCAGATCGGAAGA
+
FFFFFFFFFF:,FFFFFFFFFFFFFFF,FFFFFFFFFFFFFFFFF
@FS10000125:23:BPA73012-1407:1:1101:5220:1280 1:N:0:3
GGGCCAGAACTTCGTCGAGTACGCTCAATGATATAGATCGGAAGA
+
FFF:FFFFFF:,FFFFFFFFFFFFFFF,FFFFFFFFFFFFFFFFF
@FS10000125:23:BPA73012-1407:1:1101:5580:1280 1:N:0:3
GGGGGATAACTTCGTCGAGTACGCTCAAAATCAAAGATCGGAAGA
+
FFFFFFFFFF::FFFFFFFFFFFFFFFFFFFFFFFFFFFFFFFFF
@FS10000125:23:BPA73012-1407:1:1101:5700:1280 1:N:0:3
GGGAGTGCAACTTCGTCGAGTACGCTCAACTGGATAGATCGGAAG
+
FFFFFFFFFFF::FF:FFFFFFFFF,FFFFFFFFFFFFFFFFFFF
@FS10000125:23:BPA73012-1407:1:1101:5810:1280 1:N:0:3
GGGTCATAACTTCGTCGAGTACGCTCAAACCATGAGATCGGAAGA
+
F:::F,FFFFF:FFFFFFFFFFFFFFFF,,,,,FFFFFFFFFFFF
@FS10000125:23:BPA73012-1407:1:1101:6280:1280 1:N:0:3
GGGCGGGAACTTCGTCGAGTACGCTCAAGGGAAAAGATCGGAAGA
+
FFFFFFFFFF:,FFFFFFFFFFFFFFFFFFFFFFFFFFFFFFFFF
@FS10000125:23:BPA73012-1407:1:1101:6500:1280 1:N:0:3
GGGGATTAACTTCGTCGAGTACGCTCAAAGAAACAGATCGGAAGA
+
FFFFFFFFFF:,FFFFFFFFFFFFFFF:FFFFFFFFFFFFFFFFF
@FS10000125:23:BPA73012-1407:1:1101:6620:1280 1:N:0:3
GGGCCTGAACTTCGTCGAGTACGCTCAAGGAAACAGATCGGAAGA
+
FFFFFFFFFF:,FFFFFFFFFFFFFFF,FFFFFFFFFFFFFFFFF
@FS10000125:23:BPA73012-1407:1:1101:6940:1280 1:N:0:3
GGGTTGGAACTTCGTCGAGTACGCTCAAGAGTTCAGATCGGAAGA
+
FFFF:FFFFF::FFFFFFFFFFFFFFFFF:FFFFFFFFFFFFFFF
@FS10000125:23:BPA73012-1407:1:1101:7140:1280 1:N:0:3
GGGCATAACTTCGTCGAGTACGCTCAACTAGCAAGATCGGAAGAG
+
FFF:FFFFFFF:F:FFFF:FFFFFFFF:FFFFFFFF,FFF:FFFF
@FS10000125:23:BPA73012-1407:1:1101:7250:1280 1:N:0:3
GATGCCGAACTTCGTCGAGTACGCTCAATCATTAAGATCGGAAGA
+
,,F,FFFFFF::FFFFFFFFFFFFFFF,FFFFFFFFFFFFFFF,F
@FS10000125:23:BPA73012-1407:1:1101:7500:1280 1:N:0:3
GGGGAAAAACTTCGTCGAGTACGCTCAAACCCTTAGATCGGAAGA
+
FFFFFFFFFF,:FFFFFFFFFFFFFFFFFFFFFFFFFFFFFFFFF
@FS10000125:23:BPA73012-1407:1:1101:7900:1280 1:N:0:3
GGGATGAAACTTCGTCGAGTACGCTCAAAAGATGAGATCGGAAGA
+
FFF,FFFFFF::FFFFFFFFFFFFFFFFFFFFFFFFFFFFFFFFF
@FS10000125:23:BPA73012-1407:1:1101:7960:1280 1:N:0:3
GGGGTTTATCTTCGTCGAGTACGCTCAAGTAACAAGATCGGAAGA
+
FFFFFFFFFF::FFFFFFFFFFFFFFFFFFFFFFFFFFFFFFFFF
@FS10000125:23:BPA73012-1407:1:1101:8750:1280 1:N:0:3
GGGCTTCGTCGAGTACGCTCAACGGAGAAGATCGGAAGAGCACAC
+
FF::FFFFFFFFFFFFF:FFFFFFFFFFFFFFFFFFFFFF,F,F,
@FS10000125:23:BPA73012-1407:1:1101:9010:1280 1:N:0:3
GGGGCGCCAACTTCGTCGAGTACGCTCAAGTGGTTAGATCGGAAG
+
FFFFFFFFFFF,,FF:FFF:FFFFF,FFFFFFFFFFFFFFFFFFF
@FS10000125:23:BPA73012-1407:1:1101:9480:1280 1:N:0:3
GGGTTGCAACTTCGTCGAGTACGCTCAAATGTCTAGATCGGAAGA
+
F,,:FFFFFF::FFFFFFFFFFFFFFF:FFFFFFFFFFFFFFFFF
@FS10000125:23:BPA73012-1407:1:1101:10200:1280 1:N:0:3
GGGAAACTTCGTCGAGTACGCTCAAGTTGGTAGATCGGAAGAGCA
+
FFF,FFFFFFF,FFFFFF,,FFFFFFF:FFFFFFF,FFFFFFF,:
@FS10000125:23:BPA73012-1407:1:1101:10260:1280 1:N:0:3
GGGTATCAAGTTCGTCGAGTACGCTCAATGCATGAGATCGGAAGA
+
FFF:FFFFFF::FFFFFFFFFFFFFFF:FFFFFFFFFFFFFFFFF
@FS10000125:23:BPA73012-1407:1:1101:10900:1280 1:N:0:3
GGGGGATAACTTCGTCGAGTACGCTCAATCAAGAAGATCGGAAGA
+
FFFFFFFFFF::FFFFFFFFFFFFFFF:FFFFFFFFFFFFFFFFF
@FS10000125:23:BPA73012-1407:1:1101:11230:1280 1:N:0:3
GGGGTAAAACTTCGTCGAGTACGCTCAACATGTGAGATCGGAAGA
+
F,,FFFFFFFFFFFFFFFFFFFFFFFFFFFF,F:FFFFFFFFFFF
@FS10000125:23:BPA73012-1407:1:1101:11320:1280 1:N:0:3
GGGGCAAAACCTCGTCGAGTACGCTCAATGTGTTAGATCGGAAGA
+
F,,FFFFFFF:,FFFFFFFFFFFFFFF:FFFFFFFFFFFFFFFFF
@FS10000125:23:BPA73012-1407:1:1101:12530:1280 1:N:0:3
GGGTATCGTCTTCGTCGAGTACGCTCAAATTCTCAGATCGGAAGA
+
:,,,FFFFFF,:FFFFFFFFFFFFFFF:FFFFFFFFFFFFFFFFF
@FS10000125:23:BPA73012-1407:1:1101:12850:1280 1:N:0:3
GGGTGTAAACTTCGTCGAGTACGCTCAAATAGCCAGATCGGAAGA
+
F:,FFFFFFF,,FFFFFFFFFFFFFFF:FFFFFFFFFFFFFFFFF
@FS10000125:23:BPA73012-1407:1:1101:12880:1280 1:N:0:3
GGGCGACAACTTCGTCGAGTACGCTCAAGGTCAAAGATCGGAAGA
+
FF:FFFFFFF,,FFFFFFFFFFFFFFFFFFFFFFFFFFFFFFFFF
@FS10000125:23:BPA73012-1407:1:1101:12900:1280 1:N:0:3
GGGGCCCAACTTCGTCGAGTACGCTCAATAACACAGATCGGAAGA
+
FFFFFFFFFF:,FFFFFFFFFFFFFFF,FFFFFFFFFFFFFFFFF
@FS10000125:23:BPA73012-1407:1:1101:12940:1280 1:N:0:3
GGGCCTGAACTTCGTCGAGTACGCTCAATTTGACAGATCGGAAGA
+
FFFFFFFFFF,,FFFFFFFFFFFFFFF,FFFFFFFFFFFFFFFFF
@FS10000125:23:BPA73012-1407:1:1101:13260:1280 1:N:0:3
GGGGACTAACTTCGTCGAGTACGCTCAAGGCAAAAGATCGGAAGA
+
FF:FFFFFFF,,FFFFFFFFFFFFFFFFFFFFFFFFFFFFFFFFF
@FS10000125:23:BPA73012-1407:1:1101:13700:1280 1:N:0:3
GGGCGGCAAATTCGTCGAGTACGCTCAACACTCTAGATCGGAAGA
+
FFFFFFFFFFFFFFFFFFFFFFFFFFFFFFFFFFFFFFFFFFFFF
@FS10000125:23:BPA73012-1407:1:1101:14580:1280 1:N:0:3
GGGATCCAACTTCGTCGAGTACGCTCAAGAATACAGATCGGAAGA
+
FFFFFFFFFF::FFFFFFFFFFFFFFFFFFFFFFFFFFFFFFFFF
@FS10000125:23:BPA73012-1407:1:1101:16280:1280 1:N:0:3
GGGCAAAAACTTCGTCGAGTACGCTCAATCGCCCAGATCGGAAGA
+
FFF:FFFFFF::FFFFFFFFFFFFFFF:FFFFFFFFFFFFFFFFF
@FS10000125:23:BPA73012-1407:1:1101:1140:1290 1:N:0:3
GGGCCGCAACTTCGTCGAGTACGCTCAAGTATCTAGATCGGAAGA
+
FFFFFFFFFFF,FFFFFFFFFFFFFFFFFFFFFFFFFFFFFFFFF
@FS10000125:23:BPA73012-1407:1:1101:1280:1290 1:N:0:3
GGGGTTGAACTTTGTCGAGTACGCTCAAGCCCAGAGATCGGAAGA
+
FFFF,FFFFF,,FFFFFFFFFFFFFFFFFFFFFFFFFFFFF:FFF
@FS10000125:23:BPA73012-1407:1:1101:1670:1290 1:N:0:3
GGCGTACAACTTCGTCGAGTACGCTCAACGGTGGAGATCGGAAGA
+
FF,F:FFFFF::FFFFFFFFFFFFFFFFF,FFFFFFFFFFFFFFF
@FS10000125:23:BPA73012-1407:1:1101:2420:1290 1:N:0:3
GGGGGTCAACTTCGTCGACCACGCTCAAGGACTAAGATCGGAAGA
+
FFFFFFFFFF,,:FFFFF,FFFFFFFF,FFFFFFFFF,FFFF,F:
@FS10000125:23:BPA73012-1407:1:1101:2610:1290 1:N:0:3
GGGAACTTCGTCGAGTACGCTCAATATTTCAGATCGGAAGAGCAC
+
FFFFFFFFFF,:F:F:F,FFFFFF:,F,FFFFFFFFFFFF:F,F,
@FS10000125:23:BPA73012-1407:1:1101:2820:1290 1:N:0:3
GGGGATTAACTTCGTCGAGTACGCTCAAAAAGAAAGATCGGAAGA
+
FFFFFFFFFF:,:FF:FFFFFFFFFFF,FFFFFFFFFFFFFFFFF
@FS10000125:23:BPA73012-1407:1:1101:3250:1290 1:N:0:3
GGGGTTAAACTTCGTCGAGTACGCTCAAGGATTTAGATCGGAAGA
+
FFFFFFFFFF,,:FF:FFFFFFFFF:F:FFFFFFFFFFFFFFFFF
@FS10000125:23:BPA73012-1407:1:1101:3300:1290 1:N:0:3
GGGTTAGAACTTCGTCGAGTACGCTCAACGATTGAGATCGGAAGA
+
FFFFFFFFFFF:,FF:FFFFFFFFFFF:FFFFFFFFFFFFFF,FF
@FS10000125:23:BPA73012-1407:1:1101:3330:1290 1:N:0:3
GGGGCAAAACTTCGTCGAGTACGCTCAAAAAACAAGATCGGAAGA
+
FFFFFFFFFF:,FFFFFFFFFFFFFFF:FFFFFFFFFFFFFFFFF
@FS10000125:23:BPA73012-1407:1:1101:4260:1290 1:N:0:3
GGGAGCCAAACTTCGTCGAGTACGCTCAAGGTATTAGATCGGAAG
+
FFFFFFFFFF:,,FF:FFFFFFFFF,FFFFFFFFFFFFFFFFFFF
@FS10000125:23:BPA73012-1407:1:1101:4300:1290 1:N:0:3
GGGGAAAAACTTCGTCGAGTACGCTCAACCCCCCAGATCGGAAGA
+
FFFFFFFFFF::FFFFFFFFFFFFFFFFFFFFFFFFFFFFFFFFF
@FS10000125:23:BPA73012-1407:1:1101:4440:1290 1:N:0:3
GGGAAAACTTCGTCGAGTACGCTCAAATTTAAAGATCGGAAGAGC
+
FFFFFFFF::FF:FFF::FFF:FFFF,:FFFFFFFF:FF:FFFF:
@FS10000125:23:BPA73012-1407:1:1101:4460:1290 1:N:0:3
GGGTAGGAACTTCGTCGAGTACGCTCAATAGACCAGATCGGAAGA
+
F:,FFFFFFFF,FFFFFFFFFFFFFFFFFFFFFFFFFFFFFFFFF
@FS10000125:23:BPA73012-1407:1:1101:4560:1290 1:N:0:3
GGGGGTAAACTTCGTCGAGTACGCTCAAGATTTTAGATCGGAAGA
+
FFFF,FFFFF::FFFFFFFFFFFFFFFFFFFFFFFFFFFFFFFFF
@FS10000125:23:BPA73012-1407:1:1101:4600:1290 1:N:0:3
GGGGCCCAACTTCGTCGAGTACGCTCAACTCAACAGATCGGAAGA
+
FFFFFFFFFFFF:FFFFFFFFFFFFFFFFFFFFFFFFFFFFFFFF
@FS10000125:23:BPA73012-1407:1:1101:4650:1290 1:N:0:3
GGGCCTAAACTTCGTCGAGTACGCTCAATGGGTCAGATCGGAAGA
+
FFFFFFFFFFFFFFFFFFFFFFFFFFFFF,F,FFFFFFFFFFFFF
@FS10000125:23:BPA73012-1407:1:1101:4680:1290 1:N:0:3
GGGGGGCAACTTGTCGAGTACGCTCAACTGGTGAGATCGGAAGAG
+
FFFFFFFFFFFFF:FFFF:FFFFFFFF:FFFFFFFF,FFF,FFFF
@FS10000125:23:BPA73012-1407:1:1101:4820:1290 1:N:0:3
GGGGTTGAGCTTTGTCGAGTACGCTCAACAGGGAAGATCGGAAGA
+
FFFFFFFFFF,,:FF:FFFFFFFFFFF:FFFFFFFFFFFFFF:FF
@FS10000125:23:BPA73012-1407:1:1101:4880:1290 1:N:0:3
GGGCTTAATCTTCGTCGAGTACGCTCAATCACAAAGATCGGAAGA
+
FF:F,FFF:FFFFFFFFFFFFFFFFFFFF:FFF,FFFFFFFFFFF
@FS10000125:23:BPA73012-1407:1:1101:5230:1290 1:N:0:3
GGGGTAGAACTTCGTCGAGTACGCTCAAAATGTGAGATCGGAAGA
+
F:,FFFFFFF,,FFFFFFFFFFFFFFF,FFFFFFFFFFFFFFFFF
@FS10000125:23:BPA73012-1407:1:1101:5520:1290 1:N:0:3
GGGAAATAACTTCGTCGAGTACGCTCAAGATGTCAGATCGGAAGA
+
FFFFFFFFFF::FFFFFFFFFFFFFFFFFFFFFFFFFFFFFFFFF
@FS10000125:23:BPA73012-1407:1:1101:5580:1290 1:N:0:3
GGGTCTCAACTTCGTCGAGTACGCTCAATACGACAGATCGGAAGA
+
FFFFFFFFFF:,FFFFFFFFFFFFFFF,FFFFFFFFFFFFFFFFF
@FS10000125:23:BPA73012-1407:1:1101:5590:1290 1:N:0:3
GGGGCTAAACTTCGTCGAGTACGCTCAATACGATAGATCGGAAGA
+
F:,FFFFFFF:,FFFFFFFFFFFFFFF:FFFFFFFFFFFFFFFFF
@FS10000125:23:BPA73012-1407:1:1101:5730:1290 1:N:0:3
GGGGACCCTCTTCGTCGAGTACGCTCAAGTGTCGAGATCGGAAGA
+
FF,FFFFFFF,,FFFFFFFFFFFFFFFFFFFFFFFFFFFFFFFFF
@FS10000125:23:BPA73012-1407:1:1101:6280:1290 1:N:0:3
GGGCGGGAACTTCGTCGAGTACGCTCAAGGGAAAAGATCGGAAGA
+
FFFFFFFFFF::FFFFFFFFFFFFFFFFFFFFFFFFFFFFFFFFF
@FS10000125:23:BPA73012-1407:1:1101:6350:1290 1:N:0:3
GGGGCATAACTTCGTCGAGTACGCTCAATCGTAGAGATCGGAAGA
+
FFFFF:,FFF::FFFFFFFFFFFFFFFFFF:FFFFFF,FFFFFFF
@FS10000125:23:BPA73012-1407:1:1101:6550:1290 1:N:0:3
GGGGGTGAACTTCGTCGAGTACGCTCAATGTCTCAGATCGGAAGA
+
FFFFFFFFFF:,FFFFFFFFFFFFFFF:FFFFFFFFFFFFFFFFF
@FS10000125:23:BPA73012-1407:1:1101:6560:1290 1:N:0:3
GGGGTTGAACTTCGTCGAGTACGCTCAAAGGTAAAGATCGGAAGA
+
FFFFFFFFFF,,FFFFFFFFFFFFFFF:FFFFFFFFFFFFFFFFF
@FS10000125:23:BPA73012-1407:1:1101:6600:1290 1:N:0:3
GGGAGCAAACTTCGTCGAGTACGCTCAACTTTGAAGATCGGAAGA
+
FFFFFFFFFF:FFFFFFFFFFFFFFFFFFFFFFFFFFFFFFFFFF
@FS10000125:23:BPA73012-1407:1:1101:6650:1290 1:N:0:3
GTGGGCAAACTTCGTCGAGTACGCTCAATGGTTTAGATCGGAAGA
+
F,FFFFFFFF,,:FFFFFFFFFFFFFF,FFFFFFFFFFFFFFFFF
@FS10000125:23:BPA73012-1407:1:1101:7480:1290 1:N:0:3
GGGATTGAACTTCGTCGAGTACGCTCAATTTGACAGATCGGAAGA
+
FF:FFFFFFF::FFFFFFFFFFFFFFFFFFFFFFFFFFFFFFFFF
@FS10000125:23:BPA73012-1407:1:1101:7820:1290 1:N:0:3
GGGCTTCAACTTTCGTCGAGTACGCTCAAGTAAGGAGATCGGAAG
+
FFFF,FFFF,:F:FF:FFFFFFFFF,FFFFFFF::FFFFFFFFFF
@FS10000125:23:BPA73012-1407:1:1101:8070:1290 1:N:0:3
GGGGTTTAACTTCGTCGAGTACGCTCAACCCGCCAGATCGGAAGA
+
F:,FFF,F,F::FFFFFFFFFFFFFFFF:,,,F:FFFFFFFFFFF
@FS10000125:23:BPA73012-1407:1:1101:8440:1290 1:N:0:3
GGGGTCGAACTTCGTCGAGTACGCTCAAAGGACAAGATCGGAAGA
+
FFFFFFFFFF::FFFFFFFFFFFFFFF:FFFFFFFFFFFFFFFFF
@FS10000125:23:BPA73012-1407:1:1101:8720:1290 1:N:0:3
GGGAACTTCGTCGAGTACGCTCAACTTGATAGATCGGAAGAGCAC
+
F,F:FFFFFF,FF:FFF,FF:FFFF,FFFFFFFFFFF:FF,F,F,
@FS10000125:23:BPA73012-1407:1:1101:8820:1290 1:N:0:3
GGGAAGTAACTTCGTCGAGTACGCTCAATCCGATAGATCGGAAGA
+
FFF:FFFFFF::FFFFFFFFFFFFFFFFFFFFFFFFFFFFFFFFF
@FS10000125:23:BPA73012-1407:1:1101:8900:1290 1:N:0:3
GGGGCGCAACTTCGTCGAGTACGCTCAACGACTGAGATCGGAAGA
+
FFFFFFFFFFF:FFFFFFFFFFFFFFFFFFFFFFFFFFFFFF:FF
@FS10000125:23:BPA73012-1407:1:1101:9060:1290 1:N:0:3
GGGGGAAAACTTCGTCGAGTACGCTCAAATGGGAAGATCGGAAGA
+
FFFFF,:FFFFF,:F:,F:FF,,FFF,FFFF,FFFFF,F:FFFFF
@FS10000125:23:BPA73012-1407:1:1101:9070:1290 1:N:0:3
GGGAGAAAACTTCGTCGAGTACGCTCAAATGCTAAGATCGGAAGA
+
FFFFFFFFFF,,FFFFFFFFFFFFFFF:FFFFFFFFFFFFFFFFF
@FS10000125:23:BPA73012-1407:1:1101:9080:1290 1:N:0:3
GGGGGAGAACTTCGTCGAGTACGCTCAAAGGGGAAGATCGGAAGA
+
FFFFFFFFFF,:FFFFFFFFFFFFFFF:FFFFFFFFFFFFFFFFF
@FS10000125:23:BPA73012-1407:1:1101:9440:1290 1:N:0:3
GGGGTGTAACTTCGTCGAGTACGCTCAACTAGGTAGATCGGAAGA
+
FFFFFF,FFFFFFFFFFFFFFFFFFFFF:F,F,,FFFFFFFFFFF
@FS10000125:23:BPA73012-1407:1:1101:9660:1290 1:N:0:3
GGGACATAACTTCGTCGAGTACGCTCAATGTATAAGATCGGAAGA
+
FFFFFFFFFF,,FFFFFFFFFFFFFFF,FFFFFFFFFFFFFFFFF
@FS10000125:23:BPA73012-1407:1:1101:9730:1290 1:N:0:3
GGGGTGGGAACTTCGTCGAGTACGCTCAATCGATTAGATCGGAAG
+
FFFFFFFFFFF::FF:FFFFFFFFF,FFFFFFFFFFFFFFFFFFF
@FS10000125:23:BPA73012-1407:1:1101:10160:1290 1:N:0:3
GGGATTGAACTTCGTCGAGTACGCTCAATTGCATAGATCGGAAGA
+
FFFFFFFFFF,,FFFFFFFFFFFFFFF,FFFFFFFFFFFFFF:FF
@FS10000125:23:BPA73012-1407:1:1101:10750:1290 1:N:0:3
GGGATATCAACTTCGTCGAGTACGCTCAATTGGGTAGATCGGAAG
+
FF:FFFFFFF:,,FF:FFFFFFFFF,FFFFFFFFFFFFFFFFFFF
@FS10000125:23:BPA73012-1407:1:1101:10850:1290 1:N:0:3
GGGCAGTAACTTCGTCGAGTACGCTCAAGTCGAAAAGATCGGAAG
+
FFFFFFFFFF:,FFFFFFFFFFFFFFFFFFFFFFFFFFFFFFFFF
@FS10000125:23:BPA73012-1407:1:1101:10990:1290 1:N:0:3
GGGTACCAACTTCGTCGAGTACGCTCAAAACAGCAGATCGGAAGA
+
F,,:FFFFFF:,FFFFFFFFFFFFFFF:FFFFFFFFFFFFFFFFF
@FS10000125:23:BPA73012-1407:1:1101:11400:1290 1:N:0:3
GGGAGAAAACTTCGTCGAGTACGCTCAAATATTTAGATCGGAAGA
+
FFFFFFFFFF,,FFFFFFFFFFFFFFF:FFFFFFFFFFFFFFFFF
@FS10000125:23:BPA73012-1407:1:1101:11420:1290 1:N:0:3
GGGTCCTAACTTCGTCGAGTACGCTCAACAATAGAGATCGGAAGA
+
FFFFFF:FFFFFFFFFFFFFFFFFFFFFFF,F,FFFF:FFFFFFF
@FS10000125:23:BPA73012-1407:1:1101:11500:1290 1:N:0:3
GGGGTAAAACTTCATCGAGTACGCTCAATAGGTAAGATCGGAAGA
+
FFFFFFFFFF,,F,FFFFFFFFFFF:F,FFFFFFFFFFFFFF:FF
@FS10000125:23:BPA73012-1407:1:1101:12490:1290 1:N:0:3
GGGGTTTAACTTCGTCGAGTACGCTCAAGTGGTCAGATCGGAAGA
+
:,,FFFFFFF:,FFFFFFFFFFFFFFFFFFFFFFFFFFFFFFFFF
@FS10000125:23:BPA73012-1407:1:1101:12580:1290 1:N:0:3
GGGTCTTAACTTCGTCGAGTACGCTCAAAGCATGAGATCGGAAGA
+
FFF:FFFFFF,,FFFFFFFFFFFFFFF:FFFFFFFFFFFFFFFFF
@FS10000125:23:BPA73012-1407:1:1101:12660:1290 1:N:0:3
GGGGTGAAACTTCGTCGAGTACGCTCAAGTTATAAGATCGGAAGA
+
FFFFFFFFFF::FFFFFFFFFFFFFFFFFFFFFFFFFFFFFFFFF
@FS10000125:23:BPA73012-1407:1:1101:12690:1290 1:N:0:3
GGGGGTAAACTTCGTCGAGTACGCTCAAAGTCAAAGATCGGAAGA
+
FF:FFFFFFF,:FFFFFFFFFFFFFFF,FFFFFFFFFFFFFFFFF
@FS10000125:23:BPA73012-1407:1:1101:12740:1290 1:N:0:3
GGGGGAGACTTCGTCGAGTACGCTCAACCACAAAGATCGGAAGAG
+
F,,FFF,FFF:FF:FFFF,FFFFFFF:FFFFFFFFF,:FF:FFFF
@FS10000125:23:BPA73012-1407:1:1101:12790:1290 1:N:0:3
GATTAGAACTTCGTCGAGTACGCTCAATGATGTAGATCGGAAGAG
+
,,F,::FFFFFFF:FFFF:FFFFFFFF:FFFFFFFF,,FF,FF:,
@FS10000125:23:BPA73012-1407:1:1101:13740:1290 1:N:0:3
GGGACCCAACTTCGTCGAGTACGCTCAACGGGAAAGATCGGAAGA
+
FFFFFFFFFF:::FF:FFFFFFFFFFF:FFFFFFFFF:FFFF:FF
@FS10000125:23:BPA73012-1407:1:1101:14720:1290 1:N:0:3
GGGGTCAAACTTCGTCGAGTACGCTCAAGTGTTTAGATCGGAAGA
+
F::FFFFFFF,,FFFFFFFFFFFFFFFFFFFFFFFFFFFFFFFFF
@FS10000125:23:BPA73012-1407:1:1101:15370:1290 1:N:0:3
GGGAGCAAACTTCGTCGAGTACGCTCAACTTGGGAGATCGGAAGA
+
FFFFFFFFFF:FFFFFFFFFFFFFFFFFFFFFFFFFFFFFFFFFF
@FS10000125:23:BPA73012-1407:1:1101:15750:1290 1:N:0:3
GGGGTGTAACTTCGTCGAGTACGCTCAAGAGGTGAGATCGGAAGA
+
F,,FFFFFFF,,FFFFFFFFFFFFFFF:FFFFFFF:FFFF::F:,
@FS10000125:23:BPA73012-1407:1:1101:15780:1290 1:N:0:3
GGGGCTAAACTTCGTCGAGTACGCTCAACCTCTTAGATCGGAAGA
+
FFFFF,FFFFFFFFFFFFFFFFFFFFFFF:FFFFFFFFFFFFFFF
@FS10000125:23:BPA73012-1407:1:1101:16190:1290 1:N:0:3
GGGGGACAACTTCGTCGAGTACGCTCAATAATACAGATCGGAAGA
+
F::FFFFFFF,:FFFFFFFFFFFFFFF:FFFFFFFFFFFFFFFFF
@FS10000125:23:BPA73012-1407:1:1101:16410:1290 1:N:0:3
GATGCTAAACTTCGTCGAGTACGCTCAAACTACCAGATCGGAAGA
+
,,F,FFFFFFFFF:FFF:FFFF:FFFF:FFFFFFF,FFF:,,::,
@FS10000125:23:BPA73012-1407:1:1101:16450:1290 1:N:0:3
GATGCAGAACTTCGTCGAGTACGCTCAACGGCCGAGATCGGAAGA
+
:,F,FFFFFFFFFFFFF:FFFF:FFFFFF:FF:FF:FFFF:,:,,
@FS10000125:23:BPA73012-1407:1:1101:1170:1300 1:N:0:3
GGGGAACAACTTCGTCGAGTACGCTCAATAGGACAGATCGGAAGA
+
FFFFFFFFFFF:FFFFFFFFFFFFFFF:FFFFFFFFFFFFF:FFF
@FS10000125:23:BPA73012-1407:1:1101:1330:1300 1:N:0:3
GGGTGGCAACTTCGTCGAGTACGCTCAAAACATTAGATCGGAAGA
+
FFFFFFFFFFF:FFFFFFFFFFFFFFF:FFFFFFFFFFFFF:FFF
@FS10000125:23:BPA73012-1407:1:1101:2120:1300 1:N:0:3
GGGCGCAAACTTCGTCGACCACGCTCAAAAAAGGAGATCGGAAGA
+
FF:FFFFFFF::FFFFFF,FFFFFFFF,FFFFFFFFF,FFFFFFF
@FS10000125:23:BPA73012-1407:1:1101:2370:1300 1:N:0:3
GGGGCCCAACTTCGTCGAGTACGCTCAAACGATAAGATCGGAAGA
+
FF:FFFFFFF:,FFFFFFFFFFFFFFF:FFFFFFFFFFFFFFFFF
@FS10000125:23:BPA73012-1407:1:1101:2430:1300 1:N:0:3
GGGGATAAACTTCGTCGAGTACGCTCAATAATCTAGATCGGAAGA
+
FFF:,,,FFFFFFFFFFFFFFFFFFFFFF:,FFFFFFFFFFFFFF
@FS10000125:23:BPA73012-1407:1:1101:2780:1300 1:N:0:3
GGGTCATAACTTCGTCGAGTACGCTCAAGTTTGAAGATCGGAAGA
+
FFF:FFFFFFF:FFFFFFFFFFFFFFFFFFFFFFFFFFFFFFFFF
@FS10000125:23:BPA73012-1407:1:1101:3010:1300 1:N:0:3
GGGAGACAATTCGTCGAGTACGCTCAATGCGGTAGATCGGAAGAG
+
F:,,FFFFFFFFF:FFFF:FFFFFFF:,FFFFFFFF,FFF:FFFF
@FS10000125:23:BPA73012-1407:1:1101:3040:1300 1:N:0:3
GGGCCGCAACTTCGTCGAGTACGCTCAACTGCACAGATCGGAAGA
+
FFFFF,FFFFFFFFF:F:FFFF,FFFF:FFFFFFFFFFFF,FFFF
@FS10000125:23:BPA73012-1407:1:1101:3310:1300 1:N:0:3
GGGGACAAACTTCGTCGAGTACGCTCAATTAAACAGATCGGAAGA
+
F:,FFFFFFF:,FFFFFFFFFFFFFFF,FFFFFFFFFFFFFF:FF
@FS10000125:23:BPA73012-1407:1:1101:6750:1300 1:N:0:3
GGGCGGGAACTTCGTCGAGTACGCTCAAGGAGAAAGATCGGAAGA
+
F::FFFFFFF::FFFFFFFFFFFFFFFFFFFFFFFFFFFFFFFFF
@FS10000125:23:BPA73012-1407:1:1101:6800:1300 1:N:0:3
GGGACTTCGTCGAGTACGCTCAACCTGCAAGATCGGAAGAGCACA
+
FFF:FFFFFF:FFFFFFF,:FF:FF:F,FFFFFFFFFFFFF,F,,
@FS10000125:23:BPA73012-1407:1:1101:6850:1300 1:N:0:3
GGGGGGAAACTTCGTCGAGTACGCTCAAGGTTAGAGATCGGAAGA
+
FFFFFFFFFFFFFFFF:FFFFFFFFFFFFFFFF::FFFFFFFFFF
@FS10000125:23:BPA73012-1407:1:1101:7350:1300 1:N:0:3
GGGACCAAACTTCGTCGAGTACGCTCAACATGAAAGATCGGAAGA
+
F,,FFFFFFF,,:FFFF,FFFF,FFFF:FFFF:F:FFFFF:F::,
@FS10000125:23:BPA73012-1407:1:1101:8400:1300 1:N:0:3
GGGACATAACTTCGTCGAGTACGCTCAATGTATCAGATCGGAAGA
+
FFFFFF:FFFF:FFFFFFFFFFFFFFFFFFFFFFFFF,FFFFFFF
@FS10000125:23:BPA73012-1407:1:1101:8750:1300 1:N:0:3
GGGGCAAAACTTCGTCGAGTACGCTCAATTAATAAGATCGGAAGA
+
FF:FFFFFFF,,FFFFFFFFFFFFFFF:FFFFFFFFFFFFFFFFF
@FS10000125:23:BPA73012-1407:1:1101:8850:1300 1:N:0:3
GGGGAGTAACTTCGTCGAGTACGCTCAATAATAGAGATCGGAAGA
+
FFFFFFFFFF:,FFFFFFFFFFFFFFF:FFFFFFFFFFFFFFFFF
@FS10000125:23:BPA73012-1407:1:1101:9280:1300 1:N:0:3
GGGGTACAACTTCGTCGAGTACGCTCAATATGAAAGATCGGAAGA
+
FFFFFFFFFF,,FFFFFFFFFFFFFFF:FFFFFFFFFFFFFFFFF
@FS10000125:23:BPA73012-1407:1:1101:9950:1300 1:N:0:3
GGGGGTCAACTTCGTCGAGTACGCTCAAACGAGTAGATCGGAAGA
+
F,,FFFFFFF::FFFFFFFFFFFFFFFFFFFFFFFFFFFFFFFFF
@FS10000125:23:BPA73012-1407:1:1101:10000:1300 1:N:0:3
GGGGCTGAACTTCGTCGAGTACGCTCAAGTTATGAGATCGGAAGA
+
FFFFFF,FFF:,FFFFF:FFFF:FFFFFF,FFF:FFF:FFFF,F,
@FS10000125:23:BPA73012-1407:1:1101:10480:1300 1:N:0:3
GGGTATTAACTTCGTCGAGTACGCTCAAAATAAGAGATCGGAAGA
+
FFFFFFF:FFF:FFFFFFFFFFFFFFFFFFFFFFFFF,FFFFFFF
@FS10000125:23:BPA73012-1407:1:1101:10840:1300 1:N:0:3
GGGCCGCAACTTCGTCGAGTACGCTCAAACTGTGAGATCGGAAGA
+
FF:FFFFFFF,,FFFFFFFFFFFFFFFFFFFFFFFFFFFFFFFFF
@FS10000125:23:BPA73012-1407:1:1101:11370:1300 1:N:0:3
GGGACTGAACTTCGTCGAGTACGCTCAAGATGAAAGATCGGAAGA
+
FFFFFFFFFF,,FFFFFFFFFFFFFFFFFFFFFFFFFFFFFF:FF
@FS10000125:23:BPA73012-1407:1:1101:12360:1300 1:N:0:3
GGGTGTTAACTTCGTCGAGTACGCTCAAAAGAACAGATCGGAAGA
+
FF:FFFFFFF:,FFFFFFFFFFFFFFF,FFFFFFFFFFFFFFFFF
@FS10000125:23:BPA73012-1407:1:1101:12560:1300 1:N:0:3
GGGGACAAACTTAGTCGAGTACGCTCAAGGATTGAGATCGGAAGA
+
F:,FFFFFFF,:FFFFFFFFFFFFFFFFFFFFFFFFFFFFFFFFF
@FS10000125:23:BPA73012-1407:1:1101:14050:1300 1:N:0:3
GGGTAGCAACTTCGTCGAGTACGCTCAATCAGGAAGATCGGAAGA
+
FF::FFFFFF::FFFFFFFFFFFFFFFFFFFFFFFFFFFFFFFFF
@FS10000125:23:BPA73012-1407:1:1101:14310:1300 1:N:0:3
GGGCAGCAACTTCGTCGAGTACGCTCAATGAAAGAGATCGGAAGA
+
FF:FFFFFFF,:FFFFFFFFFFFFFFFFFFFFFFFFFFFFFFFFF
@FS10000125:23:BPA73012-1407:1:1101:14340:1300 1:N:0:3
GGGATGCAACTTCGTCGAGTACGCTCAAAAAATTAGATCGGAAGA
+
FFFFFFFFFF,:FFFFFFFFFFFFFFF:FFFFFFFFFFFFFFFFF
@FS10000125:23:BPA73012-1407:1:1101:14530:1300 1:N:0:3
GGGACCAATCTTCGTCGAGTACGCTCAATTGATTAGATCGGAAGA
+
FFFFFFFFFF::FFFFFFFFFFFFFFF:FFFFFFFFF,FFFFFFF
@FS10000125:23:BPA73012-1407:1:1101:14550:1300 1:N:0:3
GGGCCGGAACTTCGTCGGGTACGCTCAACGGAAAAGATCGGAAGA
+
F:,:FFFFFF::FFFFFFFFFFFFFFFFFFFFFFFFFFFFFFFFF
@FS10000125:23:BPA73012-1407:1:1101:15680:1300 1:N:0:3
GGGGGTTAACTTCGTCGAGTACGCTCAATGGAAAAGATCGGAAGA
+
FFFFFFFFFF::FFFFFFFFFFFFFFF:FFFFFFFFFFFFFFFFF
@FS10000125:23:BPA73012-1407:1:1101:15730:1300 1:N:0:3
GGGGCGGAACTTCGTCGAGTACGCTCAAAAGCCCAGATCGGAAGA
+
FFFFF,F,FFFFF:FF:F:FFFFFFFFFF,F::F,:F,F:FFFFF
@FS10000125:23:BPA73012-1407:1:1101:15740:1300 1:N:0:3
GGGGCGCAACTTCGTCGAGTACGCTCAAGGGTGCAGATCGGAAGA
+
FFFFFFFFFF::FFFFFFFFFFFFFFFFFFFFFFFFFFFFFFFFF
@FS10000125:23:BPA73012-1407:1:1101:15750:1300 1:N:0:3
GGGAGTTAACTTCGTCGAGTACGCTCAACCGTGAAGATCGGAAGA
+
F,,FFFFFFF::FFFFFFFFFFFFFFFFF:FFFFFFFFFFFFFFF
@FS10000125:23:BPA73012-1407:1:1101:16190:1300 1:N:0:3
GGGGCAAAACTTCGTCGAGTACGCTCAAAATCACAGATCGGAAGA
+
F,,FFFFFFF,:FFFFFFFFFFFFFFF:FFFFFFFFFFFFFFFFF
@FS10000125:23:BPA73012-1407:1:1101:16250:1300 1:N:0:3
GATGTCCAACTTCGTCGAGTACGCTCAACGGTAGAGATCGGAAGA
+
,,:,FFFF:FFFFFFFFFFFFF:FFFFFF:FFFFF:FFFF:,F:,
@FS10000125:23:BPA73012-1407:1:1101:16400:1300 1:N:0:3
GGGGGAACTTCGTCGAGTACGCTCAAGCTACGAGATCGGAAGAGC
+
FFFFFFFFF:FF,FFFF:FFFF:FFFFFFFFFFFFF:FFFFFFF,
@FS10000125:23:BPA73012-1407:1:1101:1270:1310 1:N:0:3
GGGTATAAACTTCGTCGAGTACGCTCAATGATATAGATCGGAAGA
+
FFFFFFFFFFF:FFFFFFFFFFFFFFF:FFFFFFFFFFFFF:FFF
@FS10000125:23:BPA73012-1407:1:1101:1330:1310 1:N:0:3
GGGGTAGAACTTCGTCGAGTACGCTCAATGGACGAGATCGGAAGA
+
FFFFFFFFFFF:FFFFFFFFFFFFFFF:FFFFFFFFFFFFF:FFF
@FS10000125:23:BPA73012-1407:1:1101:1670:1310 1:N:0:3
GGCGCTAAACTTCGTCGAGTACGCTCAAATTTGTAGATCGGAAGA
+
F,,FFFFFFFF:FFFFFFFFFFFFFFF:FFFFFFFFFFFFF:FFF
@FS10000125:23:BPA73012-1407:1:1101:1840:1310 1:N:0:3
GGGGGCAAACTTCGTCGAGTACGCTCAAGACTCAAGATCGGAAGA
+
FF,FFFFFFFF:FFFFFFFFFFFFFFFFFFFFFFFFFFFFFFFFF
@FS10000125:23:BPA73012-1407:1:1101:2590:1310 1:N:0:3
GGGATATAACTTCGTCGAGTACGCTCAATGTGGAAGATCGGAAGA
+
F:,,,FFFFFFFFFFFFFFFFFFFFFFFFFF,,FFFFFFFF:FFF
@FS10000125:23:BPA73012-1407:1:1101:2830:1310 1:N:0:3
GGGCGTGAACTTCGTCGAGTACGCTCAATTCCTAAGATCGGAAGA
+
F,,:FFFFFFF:FFFFFFFFFFFFFFFFFFFFFFFFFFFFFFFFF
@FS10000125:23:BPA73012-1407:1:1101:2850:1310 1:N:0:3
GGGCAACAACTTCGTCGAGTACGCTCAATTAACAAGATCGGAAGA
+
F,,:FFFFFFFFFFFFFFFFFFFFFFFFF,FF,FFFFFFFF,FFF
@FS10000125:23:BPA73012-1407:1:1101:2860:1310 1:N:0:3
GGGGGGGAACTTCGTCGAGTACGCTCAAAGAAAAAGATCGGAAGA
+
FF:F,::FFFF:FFFFFFFFFFFFFFFFFFFFFFFFFFFFFFFFF
@FS10000125:23:BPA73012-1407:1:1101:2990:1310 1:N:0:3
GGGCTACAACTTCGTCGAGTACGCTCAATATGGGAGATCGGAAGA
+
F:,:FFFFFF:,:FF:FFFFFFFFFFF,FFFFFFFFFFFFFFFFF
@FS10000125:23:BPA73012-1407:1:1101:3000:1310 1:N:0:3
GGGGACAAACTTCGTCGAGAACGCTCAAGTATTAAGATCGGAAGA
+
FFFFFFFFFF:,:FFFFFFFFFFFFFFFFFFFFFFFFFFFFFFFF
@FS10000125:23:BPA73012-1407:1:1101:3130:1310 1:N:0:3
GGGCACAAACTTCGTCGAGTACGCTCAAATCCAGAGATCGGAAGA
+
FF::FFFFFF:::FFFFFFFFFFFFFF:FFFFFFFFFFFFFFFFF
@FS10000125:23:BPA73012-1407:1:1101:3510:1310 1:N:0:3
GGGGGGAAACTTCGTCGAGTACGCTCAATTGAGGAGATCGGAAGA
+
F,,FFFFFFF:,FFFFFFFFFFFFFFF,FFFFFFFFFFFFFFFFF
@FS10000125:23:BPA73012-1407:1:1101:3580:1310 1:N:0:3
GGGGAAGAACTTCGTCGAGTACGCTCAACGAGGAAGATCGGAAGA
+
FFFFFFFFFFFF:FFFFFFFFFFFFFFFFFFFFFFFFFFFFFFFF
@FS10000125:23:BPA73012-1407:1:1101:3840:1310 1:N:0:3
GGGGCAGAACTTCGTCGAGTACGCTCAATTCCAAAGATCGGAAGA
+
FFFFFFFFFF::FFFFFFFFFFFFFFFFFF:FFFFFF:FFFFFFF
@FS10000125:23:BPA73012-1407:1:1101:4170:1310 1:N:0:3
GGAGCAAACTTCGTCGAGTACGCTCAAGTCAGAAGATCGGAAGAG
+
FF,FFFFFFF,:F:FFFFFFFF:FFFFFFFFFFFFF:FFF:FFFF
@FS10000125:23:BPA73012-1407:1:1101:4230:1310 1:N:0:3
GGGGTAAAACTTCGTCGAGTACGCTCAATACAACAGATCGGAAGA
+
F,,FFFFFFF:,FFFFFFFFFFFFFFF,FFFFFFFFFFFFFFFFF
@FS10000125:23:BPA73012-1407:1:1101:4800:1310 1:N:0:3
GGGGTGCAACTTCGTCGAGTACGCTCAAACAAAAAGATCGGAAGA
+
F:,FFFFFFF::FFFFFFFFFFFFFFFFFFFFFFFFFFFFFFFFF
@FS10000125:23:BPA73012-1407:1:1101:4910:1310 1:N:0:3
GATGTAGGAACTTCGTCGAGTACGCTCAAGAATACAGATCGGAAG
+
,,,FFFFFFFFF::F:FFFFFFFFF,FFFFFFFFF:FFFFFF:FF
@FS10000125:23:BPA73012-1407:1:1101:4920:1310 1:N:0:3
GGGTGTTAACTTCGTCGAGTACGCTCAAGAACAAAGATCGGAAGA
+
FFF::FFFFFF:FFFFFFFFFFFFFFFFFFFFFFFFFFFFFFFFF
@FS10000125:23:BPA73012-1407:1:1101:5560:1310 1:N:0:3
GGTGTGGAACTTCGTCGAGTACGCTCAAATACAAAGATCGGAAGA
+
F,,F:FFFFFFFFFFFFFFFFFFFFFFFFFFFFFFFFFFFFFFFF
@FS10000125:23:BPA73012-1407:1:1101:5730:1310 1:N:0:3
GGGGTGTAACTTCGTCGAGTACGCTCAATAGGAGAGATCGGAAGA
+
FF:FFFFFFF:,FFFFFFFFFFFFFFF,FFFFFFFFFFFFFFFFF
@FS10000125:23:BPA73012-1407:1:1101:5860:1310 1:N:0:3
GGGTCAAAACTTCGTCGAGTACGCTCAAACCAAGAGATCGGAAGA
+
FFFFFFFFFFFFFFFFFFFFFFFFFFFFFFFFFFFFFFFFFFFFF
@FS10000125:23:BPA73012-1407:1:1101:6290:1310 1:N:0:3
GGGGGGGAACTTCGTCGAGTACGCTCAAAATATAAGATCGGAAGA
+
FFFFFFFFFF::FFFFFFFFFFFFFFFFFFFFFFFFFFFFFFFFF
@FS10000125:23:BPA73012-1407:1:1101:6320:1310 1:N:0:3
GTGCATTAACTTCGTCGAGTACGCTCAATAGCAAAGATCGGAAGA
+
,,,,FF:FFFF,FFFFF,:FFF,FFFFFFFFFFFF,FFFFFF:F:
@FS10000125:23:BPA73012-1407:1:1101:6500:1310 1:N:0:3
GGGCTGGAACTTCGTCGAGTACGCTCAAAAACCAAGATCGGAAGA
+
FFFFFFFFFF:,FFFFFFFFFFFFFFFFFFFFFFFFFFFFFFFFF
@FS10000125:23:BPA73012-1407:1:1101:7150:1310 1:N:0:3
GGGGCAAAACTTCGTCGAGTACGCTCAAGGCCTTAGATCGGAAGA
+
:,,FFFFFFF::FFFFFFFFFFFFFFFFFFFFFFFFFFFFFFFFF
@FS10000125:23:BPA73012-1407:1:1101:7440:1310 1:N:0:3
GGTTGCTAACTTCGTCGAGTACGCTCAAAGTCAGAGATCGGAAGA
+
:,,,,FFFFF::FFFFFFFFFF,FFFF,FFFFFFFF:FFF,FFF,
@FS10000125:23:BPA73012-1407:1:1101:8060:1310 1:N:0:3
GGGAGGGAACTTCGTCGAGTACGCTCAATTTCCAAGATCGGAAGA
+
FFFFFFFFFF::FFFFFFFFFFFFFFF:FFFFFFFFFFFFFFFFF
@FS10000125:23:BPA73012-1407:1:1101:8140:1310 1:N:0:3
GGGGAAAAACTTCGTCGAGTACGCTCAAAGTTGAAGATCGGAAGA
+
FFFFFFFFFF::FFFFFFFFFFFFFFFFFFFFFFFFFFFFFFFFF
@FS10000125:23:BPA73012-1407:1:1101:8740:1310 1:N:0:3
GGGGCGGTAACTTCGTCGAGTACGCTCAAACGTAAAGATCGGAAG
+
FFFFFFFFFF:,:FF:FFFFFFFFF,FFFFFFFFFFFFFFFFFFF
@FS10000125:23:BPA73012-1407:1:1101:8930:1310 1:N:0:3
GGGGGTTAACTTCGTCGAGTACGCTCAAAATATAAGATCGGAAGA
+
FFFFFFFFFF:,FFFFFFFFFFFFFFFFFFFFFFFFFFFFFFFFF
@FS10000125:23:BPA73012-1407:1:1101:9060:1310 1:N:0:3
GCCGAGTAACTTCGTCGAGTACGCTCAAATAGCCAGATCGGAAGA
+
F,FFF,FFFFF:FFFFFFFFFF,FFF:FFFFFFFFFF,FFF::FF
@FS10000125:23:BPA73012-1407:1:1101:9080:1310 1:N:0:3
GGGGTGTAACTTCGTCAAGTACGCTCAACAGTTAAGATCGGAAGA
+
FFFFFFFFFF,,FFFFFFFFFFFFFFFFFFFFFFFFFFFFFFFFF
@FS10000125:23:BPA73012-1407:1:1101:9160:1310 1:N:0:3
GGGGTAGTAACTTCGTCGAGTACGCTCAAAACGATAGATCGGAAG
+
FFF,F:F,F:F:FF,FF,F::,F,:FFFF,FFF:FFF::FF:FF,
@FS10000125:23:BPA73012-1407:1:1101:9350:1310 1:N:0:3
GGGGCAGAACTTCGTCGAGTACGCTCAACAGTAGAGATCGGAAGA
+
F,,FFFFFFF::FFFFFFFFFFFFFFFFFFFFFFFFFFFFFFFFF
@FS10000125:23:BPA73012-1407:1:1101:9420:1310 1:N:0:3
GGGGAAGAACTTCGTCGAGTATGCTCAATCTCTAAGATCGGAAGA
+
FFFFFFFFFF,:FFFFFFFFFFFFFFF:FFFFFFFFFFFFFFFFF
@FS10000125:23:BPA73012-1407:1:1101:9470:1310 1:N:0:3
GGGCGGAAACTTCGTCGAGTACGCTCAAACTGGCAGATCGGAAGA
+
F:,,FFFFFF::FFFFFFFFFFFFFFFFFFFFFFFFFFFFFFFFF
@FS10000125:23:BPA73012-1407:1:1101:9520:1310 1:N:0:3
GGGGGAGAACTTCGTCGAGTACGCTCAAAACAACAGATCGGAAGA
+
FFFFF,:FFF:F:FFF:FFFF,:FF::FF:FFFF:FF,F:FFFFF
@FS10000125:23:BPA73012-1407:1:1101:9900:1310 1:N:0:3
GGGGATGAACTTCGTCGAGTACGCTCAAAGCCTTAGATCGGAAGA
+
FFFFFFFFFF,:FFFFFFFFFFFFFFF:FFFFFFFFFFFFFFFFF
@FS10000125:23:BPA73012-1407:1:1101:9960:1310 1:N:0:3
GGGCAGGAACTTCGTGGAGTACGCTCAATTACTTAGATCGGAAGA
+
FFF,FFFFFF,,FFFFFFFFFFFFFFF,FFFFFFFFFFFFFFFFF
@FS10000125:23:BPA73012-1407:1:1101:10620:1310 1:N:0:3
GGGCGACAACTTCGTCGAGTACGCTCAACTTCTCAGATCGGAAGA
+
FFFF,FFFFFFFFFFFFFFFFFFFFFFF,F,,F,FFFFFFFFFFF
@FS10000125:23:BPA73012-1407:1:1101:11800:1310 1:N:0:3
GGGAGATAACTTCGTCGAGTACGCTCAAAGTTTCAGATCGGAAGA
+
FFFF:FFFFF,,FFFFFFFFFFFFFFFF:FFFFFFFFFFFFFFFF
@FS10000125:23:BPA73012-1407:1:1101:12500:1310 1:N:0:3
GGGGTTTAACTTCGTCGAGTACGCTCAAGTGGTCAGATCGGAAGA
+
FFFFFFFFFF:,FFFFFFFFFFFFFFFFFFFFFFFFFFFFFFFFF
@FS10000125:23:BPA73012-1407:1:1101:12690:1310 1:N:0:3
GGGCAAGAACTTCGTCGAGTACGCTCAAGACTCCAGATCGGAAGA
+
:,,,FFFFFF::FFFFFFFFFFFFFFFFFFFFFFFFF:FFFFFFF
@FS10000125:23:BPA73012-1407:1:1101:12820:1310 1:N:0:3
GGGTCGGAAATTCGTCGAGTACGCTCAACTGCCGAGATCGGAAGA
+
FFFFFFFFFFFFFFFFFFFFFFFFFFFFFFFFFFFFFFFFFFFFF
@FS10000125:23:BPA73012-1407:1:1101:13970:1310 1:N:0:3
GGGGTTCAACTTCGTCGAGTACGCTCAAAGTGGAAGATCGGAAGA
+
FFFF:FFFFF:FFFFFFFFFFFFFFFFFFFFFFFFFFFFFFFFFF
@FS10000125:23:BPA73012-1407:1:1101:13990:1310 1:N:0:3
GGGGCCGAACTTCGTCGAGTACGCTCAAAGAATTAGATCGGAAGA
+
FFFFFFFFFF::FFFFFFFFFFFFFFFFFFFFFFFFFFFFFFFFF
@FS10000125:23:BPA73012-1407:1:1101:14010:1310 1:N:0:3
GGGGGCTAACTTCGTCGAGTACGCTCAACAGACTAGATCGGAAGA
+
FFFFFFFFFF:FFFFFFFFFFFFFFFFFFFFFFFFFFFFFFFFFF
@FS10000125:23:BPA73012-1407:1:1101:14690:1310 1:N:0:3
GGGGGACAACTTCGTCGAGTACGCTCAAGGTTCGAGATCGGAAGA
+
F,,FFFFFFF,,FFFFFFFFFFFFFFFFFFFFFFFFF,FFFFFFF
@FS10000125:23:BPA73012-1407:1:1101:14850:1310 1:N:0:3
GGGGGGTAACTTCGTCGAGTACGCTCAAAGTGAGAGATCGGAAGA
+
FFFF,,FFFFFFFFFF:FFFFFFFFFFFFFFFFF,FF,F:FFFFF
@FS10000125:23:BPA73012-1407:1:1101:15570:1310 1:N:0:3
GGGGTATAACTTCGTCGAGTACGCTCAAATTTCTAGATCGGAAGA
+
FFFFFFFFFF::FFFFFFFFFFFFFFFFFFFFFFFFFFFFFFFFF
@FS10000125:23:BPA73012-1407:1:1101:1240:1320 1:N:0:3
GGGGAATAACTTCATCGTGTACACTCATGCGATAACATCGCAAGA
+
FFFFF,,FF:FF,,F:,:F,F,,FFF,,,,FFFFF,F,,,:::,F
@FS10000125:23:BPA73012-1407:1:1101:1390:1320 1:N:0:3
GGGTGGCAACTTCGTCGAGTACGCTCAAAACATTAGATCGGAAGA
+
F:,FFFFFFF::FFFFFFFFFFFFFFFFFFFFFFFFFFFFF,FFF
@FS10000125:23:BPA73012-1407:1:1101:1570:1320 1:N:0:3
GGGCAGAAACTTCGTCGAGTACGCTCAAACCAGGAGATCGGAAGA
+
FF:FFFFFFFF:FFFFFFFFFFFFFFFFFFFFFFFFFFFFF:FFF
@FS10000125:23:BPA73012-1407:1:1101:1850:1320 1:N:0:3
GGGCTCCAACTTCGTCGAGTACGCTCAATGATTCAGATCGGAAGA
+
FF,:FFFFFF::FFFFFFFFFFFFFFF,FFFFFFFFFFFFF,FFF
@FS10000125:23:BPA73012-1407:1:1101:2040:1320 1:N:0:3
GAAGCTTAACTTCGTCGAGTACGCTCAAATCAGTAGATCGGAAGA
+
F:,FFF::FFFFFFFFFFFFFFFFFFF:FFFFFFFFFFFFFF::,
@FS10000125:23:BPA73012-1407:1:1101:2520:1320 1:N:0:3
GGGATCAAACTTCGTCGAGTACGCTCAAATAATTAGATCGGAAGA
+
FF:FFFFFF:FFFFFFFFFFFFFFFFFF,::,,,FFFFFFF:FFF
@FS10000125:23:BPA73012-1407:1:1101:2600:1320 1:N:0:3
GGGGTTTAACTTCGTCGAGTACGCTCAACACTTGAGATCGGAAGA
+
F:,FFFFFFF::FFFFFFFFFFFFFFFFFFFFFFFFFFFFFFFFF
@FS10000125:23:BPA73012-1407:1:1101:3140:1320 1:N:0:3
GGGGGCCAACTTCGTCGAGTACGCTCAATCCAAAAGATCGGAAGA
+
FFFFFFFFFF:::FFFFFFFFFFFFFF:FFFFFFFFFFFFFFFFF
@FS10000125:23:BPA73012-1407:1:1101:3360:1320 1:N:0:3
GGGGGTTATCTTCGTCGAGTACGCTCAAGTTAGAAGATCGGAAGA
+
FF:FFFFFFFF,FFFFFFFFFFFFFFFFFFFFFFFFFFFFFFFFF
@FS10000125:23:BPA73012-1407:1:1101:3440:1320 1:N:0:3
GGGGTCAACTTCGTCGAGTACGCTCAATCTATTAGATCGGAAGAG
+
F,,FFFFFFF,FF:FFFF:FFFFFFF::FFFFFFFF,:FF:FFFF
@FS10000125:23:BPA73012-1407:1:1101:3500:1320 1:N:0:3
GGGGGGCAACTTCGTCGAGTACGCTCAAAGTTACAGATCTGAAGA
+
FFFFFFFFFF:,FFFFFFFFFFFFFFF:FFFFFFFFFFF:FFFFF
@FS10000125:23:BPA73012-1407:1:1101:4190:1320 1:N:0:3
GGGACAACTTCGTCGTGTACGCTCAAGCTAGAAGATCGGAAGAGC
+
F,,,FFFFFF:F,FF:F:FFF,,FFFF:FFFFFFF,,FFF:FFF,
@FS10000125:23:BPA73012-1407:1:1101:4780:1320 1:N:0:3
GGGGTTGAACTTCGTCGAGTACGCTCAAACGGATAGATCGGAAGA
+
FFFFFFFFFF:,FFFFFFFFFFFFFFFFFFFFFFFFFFFFFFFFF
@FS10000125:23:BPA73012-1407:1:1101:5050:1320 1:N:0:3
GGGATCGAACTTCGTCGAGTACGCTCAATGATTTAGATCGGAAGA
+
F:,,FFFFFF::FFFFFFFFFFFFFFF,FFFFFFFFFFFFFFFFF
@FS10000125:23:BPA73012-1407:1:1101:5130:1320 1:N:0:3
GGGGTGGAACTTCGTCGAGTACGCTCAAGGTTATAGATCGGAAGA
+
F,,FFFFFFF:,FFFFFFFFFFFFFFFFFFFFFFFFFFFFFFFFF
@FS10000125:23:BPA73012-1407:1:1101:5220:1320 1:N:0:3
GGGCAAGACCTTCGTCGAGTACGCTCAATGGGGCAGATCGGAAGA
+
FFFF,FFFF:::FFFFFFFFFFFFFFFFFF:FFFFFF,FFFFFFF
@FS10000125:23:BPA73012-1407:1:1101:6430:1320 1:N:0:3
GGGACCGAACTTCGTCGAGTACGCTCAAATTTGAAGATCGGAAGA
+
F:,FFFFFFF::FFFFFFFFFFFFFFF:FFFFFFFFFFFFFFFFF
@FS10000125:23:BPA73012-1407:1:1101:6570:1320 1:N:0:3
GGGACGTAACTTCGTCGAGCACGCTCAATAGTGTAGATCGGAAGA
+
FFFFFFFFFFF:FFFFFFFFFFFFFFF,FFFFFFFFFFFFFFFFF
@FS10000125:23:BPA73012-1407:1:1101:6800:1320 1:N:0:3
GGGGACGAACTTCTTCGAGTACGCTCAAAACTCAAGATCGGAAGA
+
FFFFFF,FFFFFF:FFFFFFFFFFFFF:FFFFFFFFFFFFFFFFF
@FS10000125:23:BPA73012-1407:1:1101:8030:1320 1:N:0:3
GGGTGTAAACTTCGTCGAGTACGCTCAATACGCGAGATCGGAAGA
+
FFF:FFFFFF::FFFFFFFFFFFFFFF:FFFFFFFFFFFFFFFFF
@FS10000125:23:BPA73012-1407:1:1101:8040:1320 1:N:0:3
GGGGCCAAACTTCGTCGAGTACGCTCAAAACTGTAGATCGGAAGA
+
F,,FFFFFFF::FFFFFFFFFFFFFFF:FFFFFFFFFFFFFFFFF
@FS10000125:23:BPA73012-1407:1:1101:8890:1320 1:N:0:3
GGGTAACAACTTCGTCGAGTACGCTCAACGCCGGAGATCGGAAGA
+
FFFFFFFFFF::FFFFFFFFFFFFFFFFFFFFFFFFFFFFFFFFF
@FS10000125:23:BPA73012-1407:1:1101:9190:1320 1:N:0:3
GGGTACTAACTTCGTCGAGTACGCTCAACGCGCAAGATCGGAAGA
+
FFFFFFFFFF::FFFFFFFFFFFFFFFFF:FFFFFFFFFFFFFFF
@FS10000125:23:BPA73012-1407:1:1101:9350:1320 1:N:0:3
GGGGTCAAACTTCGTCGAGTACGCTCAACTGTAGAGATCGGAAGA
+
F,,FFFFFFF:FFFFFFFFFFFFFFFFFFFFFFFFFFFFFFFFFF
@FS10000125:23:BPA73012-1407:1:1101:9470:1320 1:N:0:3
GGGATCTTAACTTCGTCGAGTACGCTCAAACAGACAGATCGGAAG
+
F:FF,FF,FFFF::F:FF:FFFFFF:FFFFF:,:FFFFFFFFFFF
@FS10000125:23:BPA73012-1407:1:1101:9560:1320 1:N:0:3
GGGACGGAACTTCGTGAGTACGCTCAAGGATACAGATCGGAAGAG
+
FFFFFFFFFF::FFFFFF,FFFFFFFFFFFFFFFFF,FFF,FFFF
@FS10000125:23:BPA73012-1407:1:1101:9680:1320 1:N:0:3
GGGGAATAACTTCGTCGAGTACGCTCAACCGGAAAGATCGGAAGA
+
F,,F:FFFFFFFFFFFFFFFFFFFFFFFFF:FFFFFF,FFFFFFF
@FS10000125:23:BPA73012-1407:1:1101:10080:1320 1:N:0:3
GGGGGCCAACTTCGTCTAGTACGCTCAAGATGTAAGATCGGAAGA
+
F,:FFFFFFF,,FFFFFFFFFFFFFFFFFFFFFFFFFFFFFFFFF
@FS10000125:23:BPA73012-1407:1:1101:10360:1320 1:N:0:3
GGGCACCAACTTCGTCGAGTACGCTCAAAGAGAAAGATCGGAAGA
+
F:::FFFFFF:,FFFFFFFFFFFFFFF:FFFFFFFFFFFFFFFFF
@FS10000125:23:BPA73012-1407:1:1101:11420:1320 1:N:0:3
GGGGGCTAACTTCGTCGAGTACGCTCAAAAGCTAAGATCGGAAGA
+
FFFFFFFFFF,,FFFFFFFFFFFFFFF:FFFFFFFFFFFFFFFFF
@FS10000125:23:BPA73012-1407:1:1101:11690:1320 1:N:0:3
GGGCTCGAACTTCGTCGAGTACGCTCAAGCTTGGAGATCGGAAGA
+
FF:FFFFFFF,,FFFFFFFFFFFFFFFFFFFFFFFFFFFFFFFFF
@FS10000125:23:BPA73012-1407:1:1101:11890:1320 1:N:0:3
GGGTGTAAACTTCGTCGAGTACGCTCAAAGCATAAGATCGGAAGA
+
FF:FFFFFFF,,FFFFFFFFFFFFFFF:FFFFFFFFFFFFFFFFF
@FS10000125:23:BPA73012-1407:1:1101:12460:1320 1:N:0:3
GGGACTTAACTTCGTCGAGTACGCTCAAAGCACCAGATCGGAAGA
+
FFFFFFFFFF,,FFFFFFFFFFFFFFF:FFFFFFFFFFFFFFFFF
@FS10000125:23:BPA73012-1407:1:1101:12540:1320 1:N:0:3
GGGGCGCAACTTCGTCGAGTACGCTCAATTGTTTAGATCGGAAGA
+
FFFFFFFFFF,:FFFFFFFFFFFFFFF,FFFFFFFFFFFFFFFFF
@FS10000125:23:BPA73012-1407:1:1101:12620:1320 1:N:0:3
CACGATAAACTTCGTCGAGTACGCTCAACTGATAAGATCGGAAGA
+
,F,FFF:FFF:FFF:FFFFFFF,FFFFFFFFF:F:FFFFFF,:,F
@FS10000125:23:BPA73012-1407:1:1101:14170:1320 1:N:0:3
GGGCGTTAACTTCGTCGAGTACGCTCAAGCCAGTAGATCGGAAGA
+
F:,,FFFFFF::FFFFFFFFFFFFFFFFFFFFFFFFFFFFFFFFF
@FS10000125:23:BPA73012-1407:1:1101:14340:1320 1:N:0:3
GGGCACTACTTCGTCGAGTACGCTCAATAGGTTAGATCGGAAGAG
+
FFFFFFFFFF,FF:FFFF:FFFFFFF:,FFFFFFFF:FFF:FFFF
@FS10000125:23:BPA73012-1407:1:1101:14490:1320 1:N:0:3
GGGGGAGAACTTCGTCGAGTACGCTCAAGGGCCTAGATCGGAAGA
+
F::FFFFFFF,:FFFFFFFFFFFFFFFFFFFFFFFFFFFFFFFFF
@FS10000125:23:BPA73012-1407:1:1101:15770:1320 1:N:0:3
GGGGGATAACTTCGTCGAGTACGCTCAAAAGGTTAGATCGGAAGA
+
FFFFFFFFFF,:FFFFFFFFFFFFFFF:FFFFFFFFFFFFFFFFF
@FS10000125:23:BPA73012-1407:1:1101:1620:1330 1:N:0:3
GGGTGTCAACTTCGTCGAGTACGCTCAATAGATGAGATCGGAAGA
+
FFFFFFFFFFF:FFFFFFFFFFFFFFF:FFFFFFFFFFFFFFFFF
@FS10000125:23:BPA73012-1407:1:1101:1850:1330 1:N:0:3
GGGGAACAACTTCGTCGAGTACGCTCAATAAGTAAGATCGGAAGA
+
FFFFFFFFFFF,FFFFFFFFFFFFFFF:FFFFFFFFFFFFFFFFF
@FS10000125:23:BPA73012-1407:1:1101:2200:1330 1:N:0:3
GGGGGGGGAACTTCGTCGAGTACGCTCAAACTTATAGATCGGAAG
+
FFFFFFFFFF:::FF:FFFFFFFFF,FFFFFFFFFFFFFFFFFFF
@FS10000125:23:BPA73012-1407:1:1101:2290:1330 1:N:0:3
GGATCGTAACTTCGTCGAGTACGCTCAACTTTGTAGATCGGTAGA
+
:F,:FFFFFF,FFFFFF:FFFF,FFFF:FFFFFFFFFFFF:,,,,
@FS10000125:23:BPA73012-1407:1:1101:2510:1330 1:N:0:3
GGGGGGACTCTTCGTCGAGTACGCTCAACTTGTCAGATCGGAAGA
+
FFFF:FFFFF,::FFFFFFFFFFFFFFFFFFFFFFFFFFFFFFFF
@FS10000125:23:BPA73012-1407:1:1101:2590:1330 1:N:0:3
GGGACGTAACTTCGTCGAGTACGCTCAATGAGAAAGATCGGAAGA
+
FF,FF,FFFFF::FFFFFFFFFFFFFF:FFFFFF:FF,FFFFFFF
@FS10000125:23:BPA73012-1407:1:1101:3030:1330 1:N:0:3
GGGAAAGAACTTCGTCGAGTACGCTCAAAAAAATAGATCGGAAGA
+
F::,FFFFFF::FFFFFFFFFFFFFFF:FFFFFFFFFFFFFFFFF
@FS10000125:23:BPA73012-1407:1:1101:3890:1330 1:N:0:3
GGGGTAAAACTTCGTCGAGTACGCTCAAAACCGCAGATCGGAAGA
+
FFFFFFFFFF::FFFFFFFFFFFFFFF:FFFFFFFFFFFFFFFFF
@FS10000125:23:BPA73012-1407:1:1101:4840:1330 1:N:0:3
GGGGTAGAACTTCGTCGAGTACGCTCAAATGTAAAGATCGGAAGA
+
FFFFFFFFFF,,FFFFFFFFFFFFFFF,FFFFFFFFFFFFFFFFF
@FS10000125:23:BPA73012-1407:1:1101:5090:1330 1:N:0:3
GGGGATCAACTTCGTCGAGTACGCTCAAACGACAAGATCGGAAGA
+
FFFFFFFFFF:::FF:FFFFFFFFF:F:FFFFFFFFFFFFFFFFF
@FS10000125:23:BPA73012-1407:1:1101:5290:1330 1:N:0:3
GGGTGCTAATTTCGTCGAGTACGCTCAAGTGGTAAGATCGGAAGA
+
FF,,,F,FFF:FFF:FF:FFFFFFFFFF,,F,,:FFFFFFF:FFF
@FS10000125:23:BPA73012-1407:1:1101:5350:1330 1:N:0:3
GGGAGACAACTTCGTCGAGTACGCTCAAAGGAGAAGATCGGAAGA
+
F:,,FFFFFF:,:FFFFFFFFFFFFFF,FFFFFFFFFFFFFFFFF
@FS10000125:23:BPA73012-1407:1:1101:5500:1330 1:N:0:3
GGGTGGTAACTTCGTGGAGTACGCTCAATGTCCCAGATCGGAAGA
+
FFFFFFFFFFF:FFFFFFFFFFFFFFF:FFFFFFFFFFFFFFFFF
@FS10000125:23:BPA73012-1407:1:1101:6350:1330 1:N:0:3
GGGGGAACTTCGTCGAGTACGCTCAACTTATCAGATCGGAAGAGC
+
FFFFFFFFFF:F,FFFF:F:FF,FFFF:FFFFFFFF,FFF:F:F:
@FS10000125:23:BPA73012-1407:1:1101:6630:1330 1:N:0:3
GGGGATTAACTTCGTCGAGTACGCTCAATAAGAGAGATCGGAAGA
+
FF:FFFFFFF:,FFFFFFFFFFFFFFF,FFFFFFFFFFFFFFFFF
@FS10000125:23:BPA73012-1407:1:1101:6660:1330 1:N:0:3
GGGGATCAACTTCGTCGAGTACGCTCAAGGCCTGAGATCGGAAGA
+
FFFFFFFFFF:,FFFFFFFFFFFFFFFFFFFFFFFFFFFFFFFFF
@FS10000125:23:BPA73012-1407:1:1101:7050:1330 1:N:0:3
GGGGAACTTCGTCGAGTACGCTCAATGTGAGAGATCGGAAGAGCA
+
FFFFFFFFFFF,FFFFFF,,FFFFFFF,FFFFFFF,FFFFFFF,:
@FS10000125:23:BPA73012-1407:1:1101:7790:1330 1:N:0:3
GGGTAACTTCGTCGAGTACGCTCAATGCTAGAGATCGGAAGAGCA
+
FFF:FFFFFFF,FFFFFF,,FFFFFFF:FFFFFFF,FFFFFFF,:
@FS10000125:23:BPA73012-1407:1:1101:7830:1330 1:N:0:3
GGGGTGAACGTCGTCGAGTACGCTCAATGACACAGATCGGAAGAG
+
:,,FFFFFFF,FF:FFFF:FFFFFFF,,FFFFFFFF,FFF:FFFF
@FS10000125:23:BPA73012-1407:1:1101:8940:1330 1:N:0:3
GGGCATCAACTTCGTCGAGTACGCTCAACGAATGAGATCGGAAGA
+
FFFFFFFFF:F,FFFFFFFFFFFFFFFFFFFFFFFFF,FFFFFFF
@FS10000125:23:BPA73012-1407:1:1101:9920:1330 1:N:0:3
GGGAGCTAACTTCGTCGAGTACGCTCAAGAGAACAGATCGGAAGA
+
FFF:FFFFFF::FFFFFFFFFFFFFFFFFFFFFFFFFFFFFFFFF
@FS10000125:23:BPA73012-1407:1:1101:10860:1330 1:N:0:3
GGGGGCGAACTTCGTCGAGTACGCTCAAAATTTCAGATCGGAAGA
+
FFFFFFFFFF:,FFFFFFFFFFFFFFF:FFFFFFFFFFFFFFFFF
@FS10000125:23:BPA73012-1407:1:1101:11640:1330 1:N:0:3
GGGGGGTAACTTCGTCGAGTACGCTCAAGTGGAAAGATCGGAAGA
+
FFFFFFFFFF:,FFFFFFFFFFFFFFFFFFFFFFFFFFFFFFFFF
@FS10000125:23:BPA73012-1407:1:1101:11650:1330 1:N:0:3
GGGGTAGTAACTTCGTCGAGTACGCTCAAACCTAAAGATCGGAAG
+
FFFFFFFFFF,,,FF,FFFFFFFFF,FFFFFFFFFFFFFFFFFFF
@FS10000125:23:BPA73012-1407:1:1101:11770:1330 1:N:0:3
GGGGGATCTTCGTCGAGTACGCTCAATCCTTTAGATCGGAAGAGC
+
FF:FFFFFFF:F,FFFF:FFFF:FF:FFF:FFFFF:,FFFFFFF,
@FS10000125:23:BPA73012-1407:1:1101:12310:1330 1:N:0:3
GGGAACCTTCGTCGAGTACGCTCAACTGTATAGATCGGAAGAGCT
+
:,,FFFFFFFF,:FFFFF,,FFF:FFFFFFFFFFF,FFFFFFF,,
@FS10000125:23:BPA73012-1407:1:1101:12510:1330 1:N:0:3
GGGGACTAACTTCGTCGAGTACGCTCAAATACAGAGATCGGAAGA
+
FF,FFFFFFF,,FFFFFFFFFFFFFFF:FFFFFFFFFFFFFFFFF
@FS10000125:23:BPA73012-1407:1:1101:12580:1330 1:N:0:3
GGGAACTAACTTCGTCGAGTACGCTCAAATCACTAGATCGGAAGA
+
FFFF:FFFFF:FFFFFFFFFFFFFFFF:F,,:F,FFFFFFFFFFF
@FS10000125:23:BPA73012-1407:1:1101:13420:1330 1:N:0:3
GGGCGCTAACTTCGTCGAGTACGCTCAACACATTAGATCGGAAGA
+
FFFF:FFFFF::FFFFFFFFFFFFFFF:FFFFFFFFFFFFFFFFF
@FS10000125:23:BPA73012-1407:1:1101:13660:1330 1:N:0:3
GGGGGAAAACTTCGTCGAGTACGCTCAAATCCTAAGATCGGAAGA
+
FFFFFFFFFF::FFFFFFFFFFFFFFF:FFFFFFFFFFFFFF:FF
@FS10000125:23:BPA73012-1407:1:1101:14190:1330 1:N:0:3
GGGCAAGAACTTCGTCGAGTACGCTCAAGTTACAAGATCGGAAGA
+
FFFFFFFFFF::FFFFFFFFFFFFFFFFFFFFFFFFFFFFFFFFF
@FS10000125:23:BPA73012-1407:1:1101:14440:1330 1:N:0:3
GGGGTCAAACTTCGTCGAGTACGCTCAAACAAGTAGATCGGAAGA
+
FFFFFFFFFF::FFFFFFFFFFFFFFFFFFFFFFFFFFFFFFFFF
@FS10000125:23:BPA73012-1407:1:1101:15250:1330 1:N:0:3
GGGGGCCAACTTCGTCGAGTACACTCTTTCCCTTCGTCGAGTACG
+
FFFFFFF,F::FFFFFFFFFFF,FFFFFF:FFFF:::FF,F,F,,
@FS10000125:23:BPA73012-1407:1:1101:15550:1330 1:N:0:3
GATTCAGAATTTCGTCGAGTACGCTCAAGGGCTGAGATCGGAAGA
+
:,,,FFFFFFFFFFFFFFFFFFFFFFFFFFFFFFFFFFFFF:FF,
@FS10000125:23:BPA73012-1407:1:1101:15900:1330 1:N:0:3
GGGCACAAACTTCGTCGAGTACGCTCAAGACTAAAGATCGGAAGA
+
FFF:FFFFFF,FFFFFFFFFFFFFFFFFFFFFFFFFFFFF:F,FF
@FS10000125:23:BPA73012-1407:1:1101:16120:1330 1:N:0:3
GGGGCTGGGAACTTCGTCGAGTACGCTCAACATTTAAGATCGGAA
+
FFFFFFFFFFFF,:FFF:FFFFFFFFF:FFFFFFFFFFFF,FFFF
@FS10000125:23:BPA73012-1407:1:1101:16300:1330 1:N:0:3
GGGCTCTAACTTCGTCGAGTACGCTCAATGAATGAGATCGGAAGA
+
FFFF:FFFFF,,FFFFFFFFFFFFFFF:FFFFFFFFFFFFFFFFF
@FS10000125:23:BPA73012-1407:1:1101:16380:1330 1:N:0:3
GGGGTAAATCTTCGTCGAGTACGCTCAAAACAGAAGATCGGAAGA
+
FFFFFF,,FFFFF:FF:FFFFFFFFF:FF:FFFF,FF,F:FFFFF
@FS10000125:23:BPA73012-1407:1:1101:1570:1340 1:N:0:3
GGGCATAAACTTCGTCGAGTACGCTCAATGTTTTAGATCGGAAGA
+
FFFFFFFFFF::FFFFFFFFFFFFFFF:FFFFFFFFFFFFFFFFF
@FS10000125:23:BPA73012-1407:1:1101:2110:1340 1:N:0:3
GGGTTCTAACTTCGTCGAGTACGCTCAAAATGTTAGATCGGAAGA
+
FFFF,FF,FFFF:,F::F:FF,,FF:,FFFF:F:FFF,::FFFFF
@FS10000125:23:BPA73012-1407:1:1101:2270:1340 1:N:0:3
GGGGTAAAACTTCGTCGAGTACGCTCAATCAGTAAGATCGGAAGA
+
F:,FFFFFFF:,FFFFFFFFFFFFFFF:FFFFFFFFFFFFFFFFF
@FS10000125:23:BPA73012-1407:1:1101:2430:1340 1:N:0:3
GGGTGGCAACTTCGTCGAGTACGCTCAACCTATGAGATCGGAAGA
+
FFFFFFFFFF:::FFFFFFFFFFFFFFFFFFFFFFFFFFFFFFFF
@FS10000125:23:BPA73012-1407:1:1101:2580:1340 1:N:0:3
GGGCTGAAACTTCGTCGAGTACGCTCAACGTATCAGATCGGAAGA
+
FFFFFFFFFFF,:FF:FFFFFFFFFFF:FFFFFFFFFFFFFF:FF
@FS10000125:23:BPA73012-1407:1:1101:2600:1340 1:N:0:3
GGGGTGTAACTTCGTCGAGTACGCTCAACCGTTAAGATCGGAAGA
+
FF,FFF:FFF,,FFFFFFFFFFFFFFF:F,FFFFFFF,FFF:FFF
@FS10000125:23:BPA73012-1407:1:1101:3080:1340 1:N:0:3
GGGAGTTAACTTCGTCGAGTACGCTCAAAAGTGAAGATCGGAAGA
+
F:,:FFFFFF::FFFFFFFFFFFFFFF,FFFFFFFFFFFFFFFFF
@FS10000125:23:BPA73012-1407:1:1101:3400:1340 1:N:0:3
GGGTATAAACTTCGTCAAGTACGCTCAACAGAGGAGATCGGAAGA
+
FFFFFFFFFFF:FFFF:FFFFFFFFFFFFFFFFFFFFFFFFFFFF
@FS10000125:23:BPA73012-1407:1:1101:3680:1340 1:N:0:3
GGGGACAACTTCGTCGAGTACGCTCAATTGACAAGATCGGAAGAG
+
F,,FFFFFFF,FF:FFFF:FFFFFFF:,FFFFFFFF,FFF,FFFF
@FS10000125:23:BPA73012-1407:1:1101:3960:1340 1:N:0:3
GGGCGCTAACTTCGTCGAGTACGCTCAAAACGATAGATCGGAAGA
+
FFF:FFFFFFF:FFFFFFFFFFFFFFF:FFFFFFFFFFFFFFFFF
@FS10000125:23:BPA73012-1407:1:1101:3980:1340 1:N:0:3
GGGCGGAAACTTCGTCGAGTACGCTCAAGAAAGAAGATCGGAAGA
+
FFFFFFFFFF::FFFFFFFFFFFFFFFFFFFFFFFFFFFFFFFFF
@FS10000125:23:BPA73012-1407:1:1101:4020:1340 1:N:0:3
GGGCGTTAACTTCGTCGAGTACGCTCAATACCTGAGATCGGAAGA
+
FFFFFFFFFF::FFFFFFFFFFFFFFF,FFFFFFFFFFFFFFFFF
@FS10000125:23:BPA73012-1407:1:1101:4100:1340 1:N:0:3
GGGTAGGAACTTCGTCGAGTACGCTCAATTAATTAGATCGGAAGA
+
FFFFFFFFFF:,FFFFFFFFFFFFFFF,FFFFFFFFFFFFFFFFF
@FS10000125:23:BPA73012-1407:1:1101:4360:1340 1:N:0:3
GGGGCTTAACTTCGTCGAGTACGCTCAAGATTGAAGATCGGAAGA
+
FFFFFFFFFF:,FFFFFFFFFFFFFFFFFFFFFFFFFFFFFFFFF
@FS10000125:23:BPA73012-1407:1:1101:4420:1340 1:N:0:3
GGGGCTTAACTTCGTCGAGTACGCTCAAGATTGAAGATCGGAAGA
+
FFFFFFFFFF,,FFFFFFFFFFFFFFFFFFFFFFFFFFFFFFFFF
@FS10000125:23:BPA73012-1407:1:1101:4640:1340 1:N:0:3
GGGGGGAAACTTCGTCGAGTACGCTCAAAGTCTGAGATCGGAAGA
+
FF:F:FFFFF:,FFFFFFFFFFFFFFF:FFFFFFFFFFFFFFFFF
@FS10000125:23:BPA73012-1407:1:1101:4970:1340 1:N:0:3
GGGACTTAACTTCGTCGAGTACGCTCAAAAGCCGAGATCGGAAGA
+
FFF:FFFFFF,,:FFFFFFFFFFFFFF:FFFFFFFFFFFFFFFFF
@FS10000125:23:BPA73012-1407:1:1101:5230:1340 1:N:0:3
GGGAAACAACTTCGTCGAGTACGCTCAATGATTCAGATCGGAAGA
+
F:,:FFFFFFF:FFFFFFFFFFFFFFF:FFFFFFFFFFFFFFFFF
@FS10000125:23:BPA73012-1407:1:1101:5860:1340 1:N:0:3
GGGCATAAACTTCGTCGAGTACGCTCAAGAGACAAGATCGGAAGA
+
FFFFFFFFFF,,FFFFFFFFFFFFFFFFFFFFFFFFFFFFFF:FF
@FS10000125:23:BPA73012-1407:1:1101:6070:1340 1:N:0:3
GGGTCCAAACTTCGTCGAGTACGCTCAATGCATGAGATCGGAAGA
+
F,,FFFFFFF:,FFFFFFFFFFFFFFFFFFFFFFFFFFFFFFFFF
@FS10000125:23:BPA73012-1407:1:1101:6200:1340 1:N:0:3
GGGGAAGAACTTCGTCGAGTACGCTCAAACAACTAGATCGGAAGA
+
FFFFFFFFFF::FFFFFFFFFFFFFFFFFFFFFFFFFFFFFFFFF
@FS10000125:23:BPA73012-1407:1:1101:6920:1340 1:N:0:3
GGGGCTAAACTTCGTCGAGTACGCTCAACATGTAAGATCGGAAGA
+
FFFFFFFFFF:FFFFFFFFFFFFFFFFFFFFFFFFFFFFFFFFFF
@FS10000125:23:BPA73012-1407:1:1101:7440:1340 1:N:0:3
GGGCTTCAACTTCGTCGAGTACGCTCAACCTGTAAGATCGGAAGA
+
FFFFFFFFFF,:FFFFFFFFFFFFFFFFFFFFFFFFFFFFFFFFF
@FS10000125:23:BPA73012-1407:1:1101:7600:1340 1:N:0:3
GGGCAGTAACTTGTCGAGTACGCTCAAATATAGAGATCGGAAGAG
+
FFF:FFFFFF::F,FFFF,FFFFFFF:,FFFFFFFF,FFF,FFFF
@FS10000125:23:BPA73012-1407:1:1101:7750:1340 1:N:0:3
GGGGTTCAACTTCGTCGAGTACGCTCAAAAAGGGAGATCGGAAGA
+
F:,FFFFFFF,,FFFFFFFFFFFFFFF,FFFFFFFFFFFFFFFFF
@FS10000125:23:BPA73012-1407:1:1101:8630:1340 1:N:0:3
GGGTGACAACTTCGTCGAGTACGCTCAAAGGGGTAGATCGGAAGA
+
FF::FFFFFF::FFFFFFFFFFFFFFF,FFFFFFFFFFFFFFFFF
@FS10000125:23:BPA73012-1407:1:1101:8650:1340 1:N:0:3
GGGGGGCAACTTCGTCGAGTACGCTCAATCTGTAAGATCGGAAGA
+
FF:FFFFFFF::FFFFFFFFFFFFFFFFFFFFFFFFFFFFFFFFF
@FS10000125:23:BPA73012-1407:1:1101:8820:1340 1:N:0:3
GGGCTGCAACTTCGTCGAGTACGCTCAAAGAAACAGATCGGAAGA
+
FFFFFFFFFF::FFFFFFFFFFFFFFF:FFFFFFFFFFFFFFFFF
@FS10000125:23:BPA73012-1407:1:1101:9350:1340 1:N:0:3
GGGGCCAAACTTCGTCGAGTACGCTCAAACACAAAGATCGGAAGA
+
F::FFFFFFF::FFFFFFFFFFFFFFF:FFFFFFFFFFFFFFFFF
@FS10000125:23:BPA73012-1407:1:1101:9580:1340 1:N:0:3
GGGGGAACAACTTCGTCGAGTACGCTCAATCATGAAGATCGGAAG
+
FFFFFFFFFF:,,FF:FFFFFFFFF,FFFFFFFFFFFFFFFFFFF
@FS10000125:23:BPA73012-1407:1:1101:9680:1340 1:N:0:3
GGGTTAGAACTTCGTCGAGTACGCTCAAAGGAATAGATCGGAAGA
+
FFFFFFFFFF::FFFFFFFFFFFFFFF:FFFFFFFFFFFFFFFFF
@FS10000125:23:BPA73012-1407:1:1101:10200:1340 1:N:0:3
CCTTAAAATCTTCGTCGAGTACGCTCATATCTATACTTCGAATGT
+
:,FF:FFF,FFF,:FF:,,F:FF:F::,FFF::,F,,:FF,FF:,
@FS10000125:23:BPA73012-1407:1:1101:11260:1340 1:N:0:3
GGGGGGGAACTTCGTCGAGTACGCTCAAAAAGGAAGATCGGAAGA
+
FFFFFFFFFF,,FFFFFFFFFFFFFFF:FFFFFFFFFFFFFFFFF
@FS10000125:23:BPA73012-1407:1:1101:11480:1340 1:N:0:3
GGGCGGGAACTTCGTCGAGTACGCTCAATTTAGAAGATCGGAAGA
+
FFFFFFFFFF,,FFFFFFFFFFFFFFF,FFFFFFFFFFFFFFFFF
@FS10000125:23:BPA73012-1407:1:1101:12840:1340 1:N:0:3
GGGGCTGAACTTCGTCGAGTACGCTCAATCTTGCAGATCGGAAGA
+
FFFFFFFFFF,:FFFFFFFFFFFFFFF:FFFFFFFFFFFFFFFFF
@FS10000125:23:BPA73012-1407:1:1101:13010:1340 1:N:0:3
GGGGGGAAACTTCGTCGAGTACGCTCAAAGAATTAGATCGGAAGA
+
F,,FFFFFFF,:FFFFFFFFFFFFFFF:FFFFFFFFFFFFFFFFF
@FS10000125:23:BPA73012-1407:1:1101:13060:1340 1:N:0:3
GGGGTATAATTTCGTCGAGTACGCTCAACGATTTAGATCGGAAGA
+
FFFFFFFFFFFFFFFFFFFFFFFFFFFFFFFFFFFFFFFFFFFFF
@FS10000125:23:BPA73012-1407:1:1101:13450:1340 1:N:0:3
GGGGGAAAACTTCGTCGAGTACGCTCAAAGGGATAGATCGGAAGA
+
FFFFFFFFFF:,FFFFFFFFFFFFFFFF:F::F:FFFFFFFF:FF
@FS10000125:23:BPA73012-1407:1:1101:13880:1340 1:N:0:3
GGGTGTTAACTTCGTCGAGTACGCTCAATCGGGTAGATCGGAAGA
+
FFFFFFFFFF::FFFFFFFFFFFFFFF:FFFFFFFFFFFFFFFFF
@FS10000125:23:BPA73012-1407:1:1101:14000:1340 1:N:0:3
GGGTCGGAACTTCGTCGAGTACGCTCAAATTTACAGATCGGAAGA
+
F:,FFFFFFF::FFFFFFFFFFFFFFF:FFFFFFFFFFFFFFFFF
@FS10000125:23:BPA73012-1407:1:1101:14170:1340 1:N:0:3
GGGGGGAAACTTCGTCGAGTACGCTCAACCGCGAAGATCGGAAGA
+
FFFFFFFFFF::FFFFFFFFFFFFFFFFFFFFFFFFFFFFFFFFF
@FS10000125:23:BPA73012-1407:1:1101:14380:1340 1:N:0:3
GGGTGCTAACTTCGTCGAGTACGCTCAAAATGAGAGATCGGAAGA
+
FFFF,,,FFF:FFFFFFFFFFFFFFFF:,,,,,,FFFFFFFFFFF
@FS10000125:23:BPA73012-1407:1:1101:15530:1340 1:N:0:3
GGGCAAAAACTTCGTCGAGTACGCTCAAAGTTGAAGATCGGAAGA
+
FFFFFFFFFF::FFFFFFFFFFFFFFFFFFFFFFFFFFFFFFFFF
@FS10000125:23:BPA73012-1407:1:1101:15860:1340 1:N:0:3
GGGGTTTAACTTCGTCGAGTACGCTCAAATTTCAAGATCGGAAGA
+
FFFFFFFFFF,,FFFFFFFFFFFFFFF:FFFFFFFFFFFFFFFFF
@FS10000125:23:BPA73012-1407:1:1101:16000:1340 1:N:0:3
GGGAATTAACTTCGTCGAGTACGCTCAAGTGTTAAGATCGGAAGA
+
F,,FFFFFFF::FFFFFFFFFFFFFFFFFFFFFFF:F,FFF:FF:
@FS10000125:23:BPA73012-1407:1:1101:16200:1340 1:N:0:3
GGGCGTCAACTTCGTCGAGTACGCTCAAGTAACTAGATCGGAAGA
+
FFFFFFFFFF::FFFFFFFFFFFFFFFFFFFFFFFFF,FFFFFFF
@FS10000125:23:BPA73012-1407:1:1101:16260:1340 1:N:0:3
GGGGGTTAACTTGTCGAGTACGCTCAAAGGCACAGATCGGAAGAG
+
FFFF,FF:FFFFF:FFFF:FFFFFFF,FFFFFFFFF:FFF:FFFF
@FS10000125:23:BPA73012-1407:1:1101:16340:1340 1:N:0:3
GGGTCCTATCTTCGTCGAGTACGCTCAACATGGAAGATCGGAAGA
+
FFFFFFFFFF:FFFFFFFFFFFFFFFFFFFFFFFFFFFFFFFFFF
@FS10000125:23:BPA73012-1407:1:1101:16420:1340 1:N:0:3
GGGGTTGAACTTCGTCGAGTACGCTCAACCAGTAAGATCGGAAGA
+
FFFFF,::FFFFF,:F,FFFF:,F:::F:F,FFF,::,F,FFF:,
@FS10000125:23:BPA73012-1407:1:1101:1340:1350 1:N:0:3
GGGAATCAACTTCGTCGAGTACGCTCAAATATGAAGATCGGAAGA
+
FFFFFFFFFFF:FFFFFFFFFFFFFFF:FFFFFFFFFFFFF:FFF
@FS10000125:23:BPA73012-1407:1:1101:1530:1350 1:N:0:3
GGGTGGTAATTTCGTCGAGTACGCTCAACCGAAAAGATCGGAAGA
+
FFFFFFFFFFFFFFFFFFFFFFFFFFFFFFFFFFFFFFFFF,FFF
@FS10000125:23:BPA73012-1407:1:1101:1700:1350 1:N:0:3
GGGGCTTAACTTCGTCGAGTACGCTCAAGCGGGGAGATCGGAAGA
+
FFFFFFFFFF:,FFFFFFFFFFFFFFFFFFFFFFFFFFFFFFFFF
@FS10000125:23:BPA73012-1407:1:1101:1860:1350 1:N:0:3
GGGGTATAACTTCGTCGAGTACGCTCAAGCAAAAAGATCGGAAGA
+
FFFFFFFFFF::FFFFFFFFFFFFFFFFFFFFFFFFFFFFFFFFF
@FS10000125:23:BPA73012-1407:1:1101:2110:1350 1:N:0:3
GGGGAAAAACTTCGTCGAGTACGCTCAAAGAACCAGATCGGAAGA
+
FFFFFFFFFF:,FFFFFFFFFFFFFFF:FFFFFFFFFFFFFFFFF
@FS10000125:23:BPA73012-1407:1:1101:2360:1350 1:N:0:3
GGGGCCAAACTTCGTCGAGTACGCTCAAGAACAAAGATCGGAAGA
+
FFFFFFFFFF:,FFFFFFFFFFFFFFFFFFFFFFFFFFFFFFFFF
@FS10000125:23:BPA73012-1407:1:1101:3160:1350 1:N:0:3
GGGGGACAACTTCGTCGAGTACGCTCAATGAACAAGATCGGAAGA
+
FFFFFFFFFF::FFFFFFFFFFFFFFF,FFFFFFFFFFFFFFFFF
@FS10000125:23:BPA73012-1407:1:1101:3800:1350 1:N:0:3
GGGCTATATCTTCGTCGAGTACGCTCAATGGTCAAGATCGGAAGA
+
FFFFFFFFFF:,FFFFFFFFFFFFFFF:FFFFFFFFFFFFFFFFF
@FS10000125:23:BPA73012-1407:1:1101:3890:1350 1:N:0:3
GGGGAACTTCGTCGAGTACGCTCAATAATGGAGATCGGAAGAGCA
+
F:,FFFFFFFF,:FFFFF,,FFF:FFF,FFFFFFF,FFFFFFF,:
@FS10000125:23:BPA73012-1407:1:1101:5170:1350 1:N:0:3
GGGTGCTAACTTCGTCGAGTACGCTCAATGTAATAGATCGGAAGA
+
F,,,FFFFFF::FFFFFFFFFFFFFFF:FFFFFFFFFFFFFFFFF
@FS10000125:23:BPA73012-1407:1:1101:5290:1350 1:N:0:3
GGGGATCGACTTCGTCGAGTACGCTCAAGATAATAGATCGGAAGA
+
FF:FFFFFFF,,:FFFFFFFFFFFFFFFFFFFFFFFFFFFFFFFF
@FS10000125:23:BPA73012-1407:1:1101:5370:1350 1:N:0:3
GGGCACTAACTTCGTCGAGTACGCTCAAGGCCCAAGATCGGAAGA
+
FFF:FFFFFF:,FFFFFFFFFFFFFFFFFFFFFFFFFFFFFFFFF
@FS10000125:23:BPA73012-1407:1:1101:5750:1350 1:N:0:3
GGGGATAACTTCGTCGAGTACGCTCAAGTGAGTAGATCGGAAGAG
+
F,,FFFFFFF,FF:FFFF:FFFFFFFFFFFFFFFFF,FFF,FFFF
@FS10000125:23:BPA73012-1407:1:1101:6290:1350 1:N:0:3
GGGAGCTAACTTCGTCGAGTACGCTCAAAGAACCAGATCGGAAGA
+
FF:FF,,,F,FF::F::FFFF::FFF:FFF,:F:FFF:F:FFFFF
@FS10000125:23:BPA73012-1407:1:1101:6460:1350 1:N:0:3
GGGGGCGAACTTCGTCGAGTACGCTCAAATCCTGAGATCGGAAGA
+
FFFF,F::F::F::F:,F:FF,:F:F,FFF,:FFFFF,F:FFFFF
@FS10000125:23:BPA73012-1407:1:1101:6610:1350 1:N:0:3
AATGCTTAATTTCATTTTCTACTCTTATATTATTTGTTCACACTT
+
::,FF,::,FFFF:F:F,F:,F,F:F::,,::,F,FF,,FF:,FF
@FS10000125:23:BPA73012-1407:1:1101:6920:1350 1:N:0:3
GGGGGTTAACTTCGTCGATTACGCTCAACCAACCAGATCGGAAGA
+
FFFFFFFFFF::FFFFFF:FFFFFFFFFFFFFFFFFFFFFFFFFF
@FS10000125:23:BPA73012-1407:1:1101:6980:1350 1:N:0:3
GGGATAGAACTTCGTCGAGTACGCTCAACCAAAGAGATCGGAAGA
+
FFFFFFFFFFFFFFFFFFFFFFFFFFFFFFFFFFFFFFFFFFFFF
@FS10000125:23:BPA73012-1407:1:1101:7320:1350 1:N:0:3
GGGCTGGAACTTCGTCGAGTACGCTCAATTGTATAGATCGGAAGA
+
FFFFFFFFFF:,FFFFFFFFFFFFFFF,FFFFFFFFFFFFFFFFF
@FS10000125:23:BPA73012-1407:1:1101:7610:1350 1:N:0:3
GGGGGTAACTTCGTCGAGTACGCTCAACGAGCCAGATCGGAAGAG
+
FF:FFFFFFF,FF:FFFF,FFFFFFFF,FFFFFFFF,FFF:FFFF
@FS10000125:23:BPA73012-1407:1:1101:7740:1350 1:N:0:3
GGGGAACTTCGTCGAGTACCCTCAAAAAACAAGATCGGAAGAGCA
+
FFFFFFFFFFF,FFFFFF,,FFFFFF::FFFFFFF,FFFFFFF,F
@FS10000125:23:BPA73012-1407:1:1101:8180:1350 1:N:0:3
GGGTATGAACTTCGTCGAGTACGCTCAAAATGGAAGATCGGAAGA
+
::,FFFFFFFFFFFFFFFFFFFFFFFF,FFFFFFFFFFFFFFFFF
@FS10000125:23:BPA73012-1407:1:1101:8340:1350 1:N:0:3
GGGCGTAAATTTCGTCGAGTACGCTCAAACATAGAGATCGGAAGA
+
FFF,FFFFFFFFFFFFFFFFFFFFFFF:FFFFFFFFFFFFFFFFF
@FS10000125:23:BPA73012-1407:1:1101:8680:1350 1:N:0:3
GGGCGCCAACTTCGTCGAGTACGCTCAATGTAAGAGATCGGAAGA
+
FFF:FFFFFF::FFFFFFFFFFFFFFF:FFFFFFFFFFFFFFFFF
@FS10000125:23:BPA73012-1407:1:1101:8690:1350 1:N:0:3
GGGCGGGAACTTCGTCGAGTACGCTCAAGAGATAAGATCGGAAGA
+
FFFFFFFFFF:,FFFFFFFFFFFFFFFFFFFFFFFFFFFFFFFFF
@FS10000125:23:BPA73012-1407:1:1101:8800:1350 1:N:0:3
GGGCTTCGTCGAGTACGCTCAACGGAGAAGATCGGAAGAGCACAC
+
F,,:FFFFFFF:FFFFF:F:,FFFFFFFFFFFFFFFFFFF,F,F,
@FS10000125:23:BPA73012-1407:1:1101:9260:1350 1:N:0:3
GGGATGCAACTTCGTCGAGTACGCTCAAACTTGGAGATCGGAAGA
+
FFFFFFFFFF:,FFFFFFFFFF:FFFF:FFFFFFFFFFFFFFFFF
@FS10000125:23:BPA73012-1407:1:1101:9540:1350 1:N:0:3
GGGGCCTGTCTTCGTCGAGTACGCTCAAGATCGGAGATCGGAAGA
+
FFFFFFFFFFF:FFFFFFFFFFFFFFFFFFFFFFFFFFFFFFFFF
@FS10000125:23:BPA73012-1407:1:1101:10070:1350 1:N:0:3
GGGGGTAAACTTTCGTCGAGTACGCTCAAAATCGCAGATCGGAAG
+
F::FFFFFFF:::FF:FFFFFFFFF,FFFFFFFFFFFFFFFFFFF
@FS10000125:23:BPA73012-1407:1:1101:10520:1350 1:N:0:3
GGGGTCTAACTTCGTCGAGTACGCTCAATATACAAGATCGGAAGA
+
FFFFF,,:FFFF,FF::FFFF,:FFF,FF:FF:F,,F,F:FFFFF
@FS10000125:23:BPA73012-1407:1:1101:11260:1350 1:N:0:3
GGGGGGGAACTTCGTCGAGTACGCTCAAAAGGTCAGATCGGAAGA
+
FFFFFFFFFF::FFFFFFFFFFFFFFF:FFFFFFFFFFFFFFFFF
@FS10000125:23:BPA73012-1407:1:1101:11420:1350 1:N:0:3
GGGGGCTTAACTTCGTCGAGTACGCTCAAAATCTTAGATCGGAAG
+
FFFFFFFFFF:,,FF,FFFFFFFFF,FFFFFFFFFFFFFFFFFFF
@FS10000125:23:BPA73012-1407:1:1101:11660:1350 1:N:0:3
GGGAGCGAACTTCGTCGAGTACGCTCAATATTTAAGATCGGAAGA
+
FFFFFFFFFF,,FFFFFFFFFFFFFFF,FFFFFFFFFFFFFFFFF
@FS10000125:23:BPA73012-1407:1:1101:12700:1350 1:N:0:3
GGGGCCCAACTTCGTCGAGTACGCTCAATGACCAAGATCGGAAGA
+
FFFFFFFFFF:,FFFFFFFFFFFFFFF,FFFFFFFFF,FFFFFFF
@FS10000125:23:BPA73012-1407:1:1101:12780:1350 1:N:0:3
GGGTTCGAACTTCGTCGAGTACGCTCAACGTCTAAGATCGGAAGA
+
FFF:FFFFFF::FFFFFFFFFFFFFFFFFFFFFFFFFFFFFFFFF
@FS10000125:23:BPA73012-1407:1:1101:13400:1350 1:N:0:3
GGGGGTCAACTTCGTCGAGTACGCTCAAAAGAGTAGATCGGAAGA
+
FF:FFFFFFF:,FFFFFFFFFFFFFFF,FFFFFFFFFFFFFFFFF
@FS10000125:23:BPA73012-1407:1:1101:14230:1350 1:N:0:3
GGGGGGTAACTTCGTCGAGTACGCTCAAGATAAAAGATCGGAAGA
+
FF,FFFFFFF,:FFFFFFFFFFFFFFFFFFFFFFFFFFFFFFFFF
@FS10000125:23:BPA73012-1407:1:1101:14870:1350 1:N:0:3
GATTCAAAACTTCGTCGAGTACGCTCAAATACTAAGATCGGAAGA
+
,,:,F::FFFFFF:FFF:FFFF,FFFF,FFFFFF::FFFF,,::,
@FS10000125:23:BPA73012-1407:1:1101:15290:1350 1:N:0:3
GGGAGTCAACTTCGTCGAGTACGCTCAATGGACTAGATCGGAAGA
+
FFFFFFFFFF,FFFFFFFFFFFFFFFF:FFFFFFFFFFFFFF:FF
@FS10000125:23:BPA73012-1407:1:1101:15560:1350 1:N:0:3
GGGATCGAACTTCGTCGAGTACGCTCAATCCATGAGATCGGAAGA
+
F,,:FFFFFF,:FFFFFFFFFFFFFFFFFFFFFFFFF:FFFFFFF
@FS10000125:23:BPA73012-1407:1:1101:1030:1360 1:N:0:3
GGTCGGCAACTTCGTCGAGTACGCTCAAGCAAGGAGATCGGAAGA
+
,:,,F,FFFFFF,FFF:,FFF:F:F:F,:FFF::FF,:FFF,FF:
@FS10000125:23:BPA73012-1407:1:1101:1100:1360 1:N:0:3
GGGGATTAACTTCGTCGAGTACGCTCAACCTGGTAGATCGGAAGA
+
FFFFFFFFFF:FFFFFFFFFFFFFFFFFFFFFFFFFFFFFFFFFF
@FS10000125:23:BPA73012-1407:1:1101:1550:1360 1:N:0:3
GGGGACCAACTTCGTCGAGTACGCTCAACTTATAAGATCGGAAGA
+
FF:FFFFFFFFFFFFFFFFFFFFFFFFFFFFFFFFFFFFFF:FFF
@FS10000125:23:BPA73012-1407:1:1101:1890:1360 1:N:0:3
GGGCTTCAACTTCGTCGAGTACGCTCAAAGGCCTAGATCGGAAGA
+
FF:FFFFFFF:,FFFFFFFFFFFFFFF:FFFFFFFFFFFFFFFFF
@FS10000125:23:BPA73012-1407:1:1101:2550:1360 1:N:0:3
GCTCGTCAACTTCGTCGAGTACGCTCAAAGGTTCAGATCGGAAGA
+
,,F,:FFFFFF:FFFFFFFFFF:FFFFF:FFFFFFFFFFFF,,FF
@FS10000125:23:BPA73012-1407:1:1101:3450:1360 1:N:0:3
GGAGCTAAGCTTCGTCGAGTACGCTCAAAGGCGCAGATCGGAAGA
+
FF,FFFFFFF,,FFFFFFFFFFFFFFF,FFFFFFFFFFFFFFFFF
@FS10000125:23:BPA73012-1407:1:1101:3900:1360 1:N:0:3
GGGTTAGAACTTCGTCGAGTACGCTCAAAAATCAAGATCGGAAGA
+
FFFFFFFFFF:,FFFFFFFFFFFFFFF:FFFFFFFFFFFFFFFFF
@FS10000125:23:BPA73012-1407:1:1101:4180:1360 1:N:0:3
GGGTGCCAACTTCGTCGAGTACGCTCAAAAGAAAAGATCGGAAGA
+
FFFFFFFFFF::FFFFFFFFFFFFFFF:FFFFFFFFFFFFFFFFF
@FS10000125:23:BPA73012-1407:1:1101:4210:1360 1:N:0:3
GGGGTATAACTTCGTCGAGTACGCTCAAGGCGAAAGATCGGAAGA
+
FFFFFFFFFF:,FFFFFFFFFFFFFFFFF:FFFFFFFFFFFFFFF
@FS10000125:23:BPA73012-1407:1:1101:4810:1360 1:N:0:3
GGGGGCTAACTTCGTCGAGTACGCTCAAAAAGTAAGATCGGAAGA
+
F,,FFFFFFF:,FFFFFFFFFFFFFFF:FFFFFFFFFFFFFFFFF
@FS10000125:23:BPA73012-1407:1:1101:5120:1360 1:N:0:3
GGGGGTTAACTTCGTCGAGTACGCTCAAAGATAAAGATCGGAAGA
+
F:,FFFFFFF:,FFFFFFFFFFFFFFF:FFFFFFFFFFFFFFFFF
@FS10000125:23:BPA73012-1407:1:1101:5220:1360 1:N:0:3
GGGGGGAACTTCGTCGAGTACGCTCAAACTGGTAGATCGGAAGAG
+
FFFFF,FFFF:FF:FFFF:FFFFFFFF:FFFFFFFFF:FFFFFFF
@FS10000125:23:BPA73012-1407:1:1101:5520:1360 1:N:0:3
GGGGTATAACTTCGTCGAGTACGCTCAAGATGCAAGATCGGAAGA
+
F:,FFFFFFF::FFFFFFFFFFFFFFFFFFFFFFFFFFFFFFFFF
@FS10000125:23:BPA73012-1407:1:1101:5660:1360 1:N:0:3
GGGGTAAACTTCGTCGAGTACGCTCAAATCGGAAGATCGGAAGAG
+
FFFFFFFFFF,FF:FFFF:FFFFFFFF,FFFFFFFF,FFF,FFFF
@FS10000125:23:BPA73012-1407:1:1101:5800:1360 1:N:0:3
GGGGCACAACTTCGTCGGTACGCTCAATATAACAGATCGGAAGAG
+
FFFFFFFFFF,,FFFFFF,FFFFFFF,,FFFFFFFF,FFF,FFFF
@FS10000125:23:BPA73012-1407:1:1101:5870:1360 1:N:0:3
GGGGGAAAACTTCGTCGAGTACGCTCAAGATCTGAGATCGGAAGA
+
FF:FFFFFFF:,FFFFFFFFFFFFFFFFFFFFFFFFFFFFFFFFF
@FS10000125:23:BPA73012-1407:1:1101:6320:1360 1:N:0:3
GGGCGAAATCTTCGTCGAGTACGCTCAAAAATAAAGATCGGAAGA
+
FF:,FFFFFF::FFFFFFFFFFFFFFF:FFFFFFFFFFFFFFFFF
@FS10000125:23:BPA73012-1407:1:1101:6570:1360 1:N:0:3
GGCAAACTTCGTCGAGTACGCTCAAGACAGTAGATCGGAAGAGCA
+
:F:,FFFFFFF,FFFFFF,:FFF,FFF,FFFFFFF,:FFFF:F,:
@FS10000125:23:BPA73012-1407:1:1101:6610:1360 1:N:0:3
GGGGCCCAACTTCGTCGAGTACGCTCAAGTATACAGATCGGAAGA
+
FF:F,FFFFFFFFFFFFFFFFFFFFFFFFFFFFFFFFFFFFFFFF
@FS10000125:23:BPA73012-1407:1:1101:7170:1360 1:N:0:3
GGGGCACAACTTCGTCGAGTACGCTCAAAACAATAGATCGGAAGA
+
FFFFFFFFFF,,FFFFFFFFFFFFFFF:FFFFFFFFFFFFFFFFF
@FS10000125:23:BPA73012-1407:1:1101:7270:1360 1:N:0:3
GGGGTGCAACTTCGTCGAGTACGCTCAAATTAAGAGATCGGAAGG
+
F,,FFFFFFF:,FFFFFFFFFFFFFFF:FFFFFFFFFFFFFFFF:
@FS10000125:23:BPA73012-1407:1:1101:7640:1360 1:N:0:3
GGGTCGTAACTTCGTCGAGTACGCTCAAACAAGGAGATCGGAAGA
+
FFFFFFFFFF::FFFFFFFFFFFFFFF:FFFFFFFFFFFFFFFFF
@FS10000125:23:BPA73012-1407:1:1101:7860:1360 1:N:0:3
GGGGAAAAACTTCGTCGAGTACGCTCAAAATGATAGATCGGAAGA
+
FFFFFFFFFF::FFFFFFFFFFFFFFF:FFFFFFFFFFFFFFFFF
@FS10000125:23:BPA73012-1407:1:1101:7950:1360 1:N:0:3
GGGGATGTAACTTCGTCGAGTACGCTCAAGACTCCAGATCGGAAG
+
FFFFFFFFFFF:FFF:FFFFFFFFF:FFFFFFFFFFFFFFFFFFF
@FS10000125:23:BPA73012-1407:1:1101:8050:1360 1:N:0:3
GGGGGCTAACTTCGTCGAGTACGCTCAATCGGTAAGATCGGAAGA
+
FFFFFFFFFF::FFFFFFFFFFFFFFF:FFFFFFFFFFFFFFFFF
@FS10000125:23:BPA73012-1407:1:1101:8250:1360 1:N:0:3
GGGGTCCAACTTCGTCGAGTACGCTCAAGTACACAGATCGGAAGA
+
FF:FFFFFFF::FFFFFFFFFFFFFFFFFFFFFFFFFFFFFFFFF
@FS10000125:23:BPA73012-1407:1:1101:8500:1360 1:N:0:3
GGGCGCAAACTTCGTCGAGTACGCTCAAGTATCGAGATCGGAAGA
+
FFFFFFFFFF::FFFFFFFFFFFFFFFFFFFFFFFFFFFFFFFFF
@FS10000125:23:BPA73012-1407:1:1101:8930:1360 1:N:0:3
GGGACTTCGTCGAGTACGCTCAATGAAATAGATCGGAAGAGCACA
+
FFF:FFFFFFFFFFFFFF,:FFFFFFF,FFFFFFFFFFFFF,F,,
@FS10000125:23:BPA73012-1407:1:1101:9070:1360 1:N:0:3
GGGGGATAACTTCGTCGAGTACGCTCAAGTCAAGAGATCGGAAGA
+
F::FF,,FFFFF,:F::F:FF::FF::FFFFFF:,FFFF:FFFFF
@FS10000125:23:BPA73012-1407:1:1101:9710:1360 1:N:0:3
GGGAGTACAACTTCGTCGAGTACGCTCAAGTCCAAAGATCGGAAG
+
FF::FFFFFFF,:FF:FFFFFFFFF,FFFFFFFFFFFFFFFFFFF
@FS10000125:23:BPA73012-1407:1:1101:9780:1360 1:N:0:3
GGGGCAGAACTTCGTCGAGTACGCTCAAGGGAACAGATCGGAAGA
+
FFFFFFFFFF::FFFFFFFFFFFFFFFFFFFFFFFFFFFFFFFFF
@FS10000125:23:BPA73012-1407:1:1101:9850:1360 1:N:0:3
GGGTAGAAACTTCGTCGAGTACGCTCAAGTATTAAGATCGGAAGA
+
FF::FFFFFF::FFFFFFFFFFFFFFFFFFFFFFFFFFFFFFFFF
@FS10000125:23:BPA73012-1407:1:1101:9910:1360 1:N:0:3
GATTGCTAATTTCGTCGAGTACGCTCAAATCTAAAGATCGGAAGA
+
:,,,,FFFFFFFFFFFFFFFFFFFFFFFFFFFFFFFFFFFF::::
@FS10000125:23:BPA73012-1407:1:1101:10140:1360 1:N:0:3
GGGGACCAACTTCGTCGAGTACGCTCAACACTCGAGATCGGAAGA
+
FFFFFFFFFF:FFFFFFFFFFFFFFFFFFFFFFFFFFFFFFFFFF
@FS10000125:23:BPA73012-1407:1:1101:10330:1360 1:N:0:3
GGGAACAAACTTCGTCGAGTACGCTCAATAATAGAGATCGGAAGA
+
FFFFF:FFFF,,FFFFFFFFFFFFFFF,:F:FFFFFFFFFFFFFF
@FS10000125:23:BPA73012-1407:1:1101:10420:1360 1:N:0:3
GGGGCGCAACTTCGTCGAGTACGCTCAAAAAATCAGATCGGAAGA
+
FFFFF:FFFFF:FFFFFFFFFFFFFFFFFFFFFFFFFFFFFFFFF
@FS10000125:23:BPA73012-1407:1:1101:10490:1360 1:N:0:3
GGGCCACAACTTCGTCGAGTACGCTCAACCAATAAGATCGGAAGA
+
FFF,FFFFFF::FFFFFFFFFFFFFFFFFFFFFFFFFFFFFF:FF
@FS10000125:23:BPA73012-1407:1:1101:10640:1360 1:N:0:3
GGGGTTGAACTTCGTCGAGTACGCTCAATAATATAGATCGGAAGA
+
FFFFFFFFFF::FFFFFFFFFFFFFFFFFFFFFFFFFFFFFFFFF
@FS10000125:23:BPA73012-1407:1:1101:10720:1360 1:N:0:3
GGGGTCCAACTTCGTCGAGTACGCTCAATTCTGTAGATCGGAAGA
+
FFFFF,FFFF::FFFFFFFFFFFFFFF:F,,,,FFFFFFFFFFFF
@FS10000125:23:BPA73012-1407:1:1101:10930:1360 1:N:0:3
GGGCAAAAACTTCGTCGAGTACGCTCAAGAAATCAGATCGGAAGA
+
FFF:FFFFFF,,FFFFFFFFFFFFFFFFFFFFFFFFFFFFFFFFF
@FS10000125:23:BPA73012-1407:1:1101:11040:1360 1:N:0:3
GGGATGCAACTTCGTCGAGTACGCTCAAGTAGAAAGATCGGAAGA
+
F,::FFFFFF:,FFFFFFFFFFFFFFFFFFFFFFFFFFFFFFFFF
@FS10000125:23:BPA73012-1407:1:1101:12240:1360 1:N:0:3
GGAGTAACTTCGTCGAGTACGCTCAAAGATCAAGATCGGAAGAGC
+
:,,FFFFFFFFF,FFFF:FFFF,FFFFFFFFFFFF:,FFF:FFF,
@FS10000125:23:BPA73012-1407:1:1101:12260:1360 1:N:0:3
GGGGAGTAACTTCGTCGAGTACGCTCAACAGTGAAGATCGGAAGA
+
FFFFFFFFFF::FFFFFFFFFFFFFFF:FFFFFFFFFFFFFFFFF
@FS10000125:23:BPA73012-1407:1:1101:13340:1360 1:N:0:3
GGGCAGGAACTTCGTGGAGTACGCTCAACCGACGAGATCGGAAGA
+
FFF:FFFFFF::FFFFFFFFFFFFFFFFFFFFFFFFFFFFFFFFF
@FS10000125:23:BPA73012-1407:1:1101:14080:1360 1:N:0:3
GGGGGGAAACTTCGTCGAGTACGCTCAAAAAAATAGATCGGAAGA
+
FFFFFFFFFF::FFFFFFFFFFFFFFFFFFFFFFFFFFFFFFFFF
@FS10000125:23:BPA73012-1407:1:1101:14500:1360 1:N:0:3
GGGATTGAACTTCGTCGAGTACGCTCAAATAACCAGATCGGAAGA
+
FFFF,:F:FFFFFFFFFFFFFFFFFFFFFFFFFF:FF,FFFFFFF
@FS10000125:23:BPA73012-1407:1:1101:14850:1360 1:N:0:3
GGGGAGGAACTTCGTCGAGTACGCTCAATAATAAAGATCGGAAGA
+
FFF:,F,FFF::FFFFFFFFFFFFFFF:FFFFFFFFFFFFFF:F,
@FS10000125:23:BPA73012-1407:1:1101:15170:1360 1:N:0:3
GGGGACAAACTTCGTCGAGTACGCTCAATTCCCCAGATCGGAAGA
+
FFFFFFFFFF:FFFFFFFFFFFFFFFFFFFFFFFFFFFFFFFFFF
@FS10000125:23:BPA73012-1407:1:1101:16080:1360 1:N:0:3
GGGGCGAAACTTCGTCGAGTACGCTCAATGGTCCAGATCGGAAGA
+
FFFFFFFFFF,:FFFFFFFFFFFFFFF:FFFFFFFFFFFFFFFFF
@FS10000125:23:BPA73012-1407:1:1101:1130:1370 1:N:0:3
GGGTAGGAACTTCGTCGAGTACGCTCAATAGTCGAGATCGGAAGA
+
FFFFFFFFFFF:FFFFFFFFFFFFFFF:FFFFFFFFFFFFF:FFF
@FS10000125:23:BPA73012-1407:1:1101:1470:1370 1:N:0:3
GGGGTCTAACTTCGTCGAGTACGCTCAAGTGTCCAGATCGGAAGA
+
FFFFFFFFFFF:FFFFFFFFFFFFFFFFFFFFFFFFFFFFFFFFF
@FS10000125:23:BPA73012-1407:1:1101:1500:1370 1:N:0:3
GGGCGGCAACTTCGTCGAGTACGCTCAAATTAATAGATCGGAAGA
+
FFFFFFFFFFF:FFFFFFFFFFFFFFF:FFFFFFFFFFFFFFFFF
@FS10000125:23:BPA73012-1407:1:1101:1680:1370 1:N:0:3
GGGGGCCAACTTCGTCGAGTACGCTCAATGTTTGAGATCGGAAGA
+
FFFFFFFFFF:,FFFFFFFFFFFFFFF,FFFFFFFFFFFFFFFFF
@FS10000125:23:BPA73012-1407:1:1101:1760:1370 1:N:0:3
GGGGCTTATCTTCGTCGAGTACGCTCAATACAACAGATCGGAAGA
+
FFFFFFFFFF,,FFFFFFFFFFFFFFF,FFFFFFFFFFFFFFFFF
@FS10000125:23:BPA73012-1407:1:1101:1980:1370 1:N:0:3
GGGGATCGAACTTCGTCGAGTACGCTCAAATAACGAGATCGGAAG
+
FFFFFFFFFF:,:FF:FFFFFFFFF,FFFFFFFFFFFFFFFFFFF
@FS10000125:23:BPA73012-1407:1:1101:2960:1370 1:N:0:3
GGGGGCTAACTTCGTCGAGTACGCTCAATTGAAAAGATCGGAAGA
+
FFFFFFFFFF:,FFFFFFFFFFFFFFF,FFFFFFFFFFFFFFFFF
@FS10000125:23:BPA73012-1407:1:1101:3970:1370 1:N:0:3
GGGAGATAACTTCGTCGAGTACGCTCAATAGTCTAGATCGGAAGA
+
FFFFFFFFFF::FFFFFFFFFFFFFFF,FFFFFFFFFFFFFFFFF
@FS10000125:23:BPA73012-1407:1:1101:4010:1370 1:N:0:3
GGGCCAGAACTTCGTCGAGTACGCTCAAAGGGAAAGATCGGAAGA
+
FFFFFFFFFFFFFFFFFFFFFFFFFFFFFF:FFFFFFFFFFFFFF
@FS10000125:23:BPA73012-1407:1:1101:4770:1370 1:N:0:3
GGGCGAACTTCGTCGAGTACGCTCAATATCTGAGATCGGAAGAGC
+
FFFFFFFFFF:F,FFFF:FFFF,FF:F,FFFFFFF:,FFF:FFF,
@FS10000125:23:BPA73012-1407:1:1101:4920:1370 1:N:0:3
GGGGGTCAAACTTCGTCGAGTACGCTCAATGTGTAAGATCGGAAG
+
FFFFFFFFFF:,:FF:FFFFFFFFF,FFFFFFFFFFFFFFFFFFF
@FS10000125:23:BPA73012-1407:1:1101:5050:1370 1:N:0:3
GGGGATTAATTTCGTCGAGTACGCTCAAATGAAGAGATCGGAAGA
+
FFFFFFFFFF:F:FFFFFFFFFFFFFF,FFFFFFFFFFFFFFFFF
@FS10000125:23:BPA73012-1407:1:1101:5190:1370 1:N:0:3
GGGACGGATCTTCGTCGAGTACGCTCAAAGACAAAGATCGGAAGA
+
:,,,FFFFFF::FFFFFFFFFFFFFFF:FFFFFFFFFFFFFFFFF
@FS10000125:23:BPA73012-1407:1:1101:5770:1370 1:N:0:3
GGGGCACAACTTCGTAGAGTACGCTCAAATAGCAAGATCGGAAGA
+
FFFFFFFFFF,,FFFFFFFFFFFFFFF:FFFFFFFFFFFFFF:FF
@FS10000125:23:BPA73012-1407:1:1101:6040:1370 1:N:0:3
GGGACTTCGTCGAGTACGCTCAAAAGTCCAGATCGGAAGAGCACA
+
FFF,FFFFFF:FFFFFFF,:FF:FFFF:FFFFFFFFF,FFF,F,,
@FS10000125:23:BPA73012-1407:1:1101:6620:1370 1:N:0:3
GGGCAGTAACTTCGTCGAGTACGCTCAACCGACGTGATCGGAAGA
+
FFFF,,,:F,FF::F:,F:FF,:FF,,FF,::FF,,F:F:FFF:F
@FS10000125:23:BPA73012-1407:1:1101:6640:1370 1:N:0:3
GGGCGTCAACTTCGTCGAGTACGCTCAATCTTTGAGATCGGAAGA
+
FFF:FFFFFF,,FFFFFFFFFFFFFFF:FFFFFFFFFFFFFFFFF
@FS10000125:23:BPA73012-1407:1:1101:7370:1370 1:N:0:3
GGGGGGTAACTTCGTCGAGTACGCTCAATAGTTTAGATCGGAACA
+
FFFF,,FFFF:,FFF:,F:F::FFF:FFFFFFFFFFF,FFF,F,F
@FS10000125:23:BPA73012-1407:1:1101:7530:1370 1:N:0:3
GGGGCATAACCTCGTCGAGTACGCTCAACTAAATAGATCGGAAGA
+
FF,FFFFFFF:FFFFFFFFFFFFFFFFFFFFFFFFFFFFFFFFFF
@FS10000125:23:BPA73012-1407:1:1101:7640:1370 1:N:0:3
GGGGGTTAACTTCGTCGAGTACGCTCAATAAAGTAGATCGGAAGA
+
FFFFFFFFFF,,FFFFFFFFFFFFFFF,FFFFFFFFFFFFFFFFF
@FS10000125:23:BPA73012-1407:1:1101:8040:1370 1:N:0:3
GGGGCTAAACTTCGTCGAGTACGCTCAAAACTTCAGATCGGAAGA
+
FFFFFFFFFF::FFFFFFFFFFFFFFFFFFFFFFFFFFFFFFFFF
@FS10000125:23:BPA73012-1407:1:1101:8990:1370 1:N:0:3
GGGTGGAAACTTCGTCGAGTACGCTCAAATAATGAGATCGGAAGA
+
FFFFFFFFFF:,FFFFFFFFFFFFFFFFFFFFFFFFFFFFFFFFF
@FS10000125:23:BPA73012-1407:1:1101:9820:1370 1:N:0:3
GGGTGGCAACTTCGTCGAGTACGCTCAAAACCTTAGATCGGAAGA
+
FFFFFFFFFF::FFFFFFFFFFFFFFFFFFFFFFFFFFFFFFFFF
@FS10000125:23:BPA73012-1407:1:1101:9860:1370 1:N:0:3
GGGAGGGAACTTCGTCGAGTACGCTCAATGTAAAAGATCGGAAGA
+
FFFFFFFFFF,FFFFFFFFFFFFFFFF:FFFFFFFFFFFFFFFFF
@FS10000125:23:BPA73012-1407:1:1101:9880:1370 1:N:0:3
GGGCGGGACCTTCGTCGAGTACGCTCAAAGTACCAGATCGGAAGA
+
FFFFFF:FFF:FFFFFFFFFFFFFFFFFFFFFFFFFFFFFFFFFF
@FS10000125:23:BPA73012-1407:1:1101:12020:1370 1:N:0:3
GGGCAAAAACTTCGTCGAGTACGCTCAAACTATCAGATCGGAAGA
+
FFF:FFFFFF:,FFFFFFFFFFFFFFF:FFFFFFFFFFFFFFFFF
@FS10000125:23:BPA73012-1407:1:1101:12860:1370 1:N:0:3
GGGCACAAACTTCGTGGAGTACGCTCAATCTTAGAGATCGGAAGA
+
FFF:FFFFFF,,FFFFFFFFFFFFFFF,FFFFFFFFFFFFFFFFF
@FS10000125:23:BPA73012-1407:1:1101:12880:1370 1:N:0:3
GGGGCAACAACTTCGTCGAGTACGCTCAATGCATGAGATCGGAAG
+
FF,FFFFFFF:,,FF:FFFFFFFFF,FFFFFFFFFFFFFFFFFFF
@FS10000125:23:BPA73012-1407:1:1101:13170:1370 1:N:0:3
GGGGATTAACTTCGTCGAGTACGCTCAAGGCCGTAGATCGGAAGA
+
FFFFFFFFFF::FFFFFFFFFFFFFFFFFFFFFFFFFFFFFFFFF
@FS10000125:23:BPA73012-1407:1:1101:13870:1370 1:N:0:3
GGGGACGAACTTCGTCGAGTACGCTCAATGTTAAAGATCGGAAGA
+
F,,FFFFFFF,:FFFFFFFFFFFFFFF:FFFFFFFFFFFFFFFFF
@FS10000125:23:BPA73012-1407:1:1101:14250:1370 1:N:0:3
GGGTGCTAACTTCGTCGAGTACGCTCAATTATGGAGATCGGAAGA
+
FFFFFFFFFF,:FFFFFFFFFFFFFFF,FFFFFFFFFFFFFFFFF
@FS10000125:23:BPA73012-1407:1:1101:14310:1370 1:N:0:3
GGGACTTCGTCGAGTACGCTCAATATAGTCAGATCGGAAGAGCAC
+
FFFFFFFFFFFFFFFFFF,:FFFFFFFFFFFFFFFFFFFF,F,F,
@FS10000125:23:BPA73012-1407:1:1101:14380:1370 1:N:0:3
GGGACTAAACTTCGTCGAGTACGCTCAAGGTGAAAGATCGGAAGA
+
FFFFFFFFFF::FFFFFFFFFFFFFFFFFFFFFFFFFFFFFFFFF
@FS10000125:23:BPA73012-1407:1:1101:15000:1370 1:N:0:3
GGGGGGCACTTCGTCGAGTACGCTCAAGGATGCAGATCGGAAGAG
+
F::FFFFFF,,FF:FFFF:FFFFFFFFFFFFFFFFF:FFF,FFF:
@FS10000125:23:BPA73012-1407:1:1101:15100:1370 1:N:0:3
GGGGCACAACTTCGTCGAGTACGCTCAATTAGAAAGATCGGAAGA
+
FFFFFFFFFF,:FFFFFFFFFFFFFFF:FFFFFFFFFFFFFFFFF
@FS10000125:23:BPA73012-1407:1:1101:15120:1370 1:N:0:3
GGGTAGTAACTTCGTCGAGTACGCTCAAGGTTCCAGATCGGAAGA
+
FF:FFFFFFFFFFFFFFFFFFFFFFFFFFFFFFFFFFFFFFFFFF
@FS10000125:23:BPA73012-1407:1:1101:15170:1370 1:N:0:3
GGGGGCAAACTTCGTCGAGTACGCTCAAGAACGGAGATCGGAAGA
+
FFFFFFFFFFF:FFFFFFFFFFFFFFFFF:FF::FFFFFFFFFFF
@FS10000125:23:BPA73012-1407:1:1101:15290:1370 1:N:0:3
GGGTGGAAACTTCGTCGAGTACGCTCAAGAGGAGAGATCGGAAGA
+
FFFFFFFFFFF:FFFFFFFFFFFFFFFFFFFFFFFFFFFFFFFFF
@FS10000125:23:BPA73012-1407:1:1101:15540:1370 1:N:0:3
GGGGCTAAACTTCGTCGAGTACGCTCAAATTTATAGATCGGAAGA
+
FFFFFFFFFFFFFFFFFFFFFFFFFFFFFFFFFFFFF,FFFFFFF
@FS10000125:23:BPA73012-1407:1:1101:15920:1370 1:N:0:3
GGGGTGTAACTTCGTCGAGTACGCTCAAATTGATAGATCGGAAGA
+
FFFFFFFFFF::FFFFFFFFFFFFFFF:FFFFFFFFFFFFFFFFF
@FS10000125:23:BPA73012-1407:1:1101:1370:1380 1:N:0:3
GGGGATTAACTTCGTCGAGTACGCTCAAAAATGCAGATCGGAAGA
+
FF:FFFFFFFF,FFFFFFFFFFFFFFF,FFFFFFFFFFFFFFFFF
@FS10000125:23:BPA73012-1407:1:1101:2550:1380 1:N:0:3
GGGGAACTTCGTCGAGTACGCTCAAGCATGGAGATCGGAAGAGCA
+
F,,FFFFFFFF,:FFFFF,,FFFFFFFFFFFFFFF,FFFFFFF,,
@FS10000125:23:BPA73012-1407:1:1101:2780:1380 1:N:0:3
GGGCGGGAACTTCGTCGAGTACGCTCAACAGTGTAGATCGGAAGA
+
FFFFFFFFFF:::FFFFFFFFFFFFFF:FFFFFFFFFFFFFFFFF
@FS10000125:23:BPA73012-1407:1:1101:2960:1380 1:N:0:3
GGGCTGTAACTTCGTCGAGTACGCTCAAATGCTAAGATCGGAAGA
+
F:,:FFFFFF:,FFFFFFFFFFFFFFF:FFFFFFFFFFFFFFFFF
@FS10000125:23:BPA73012-1407:1:1101:3180:1380 1:N:0:3
GGGCCACAACTTCGTCGAGTACGCTCAATATCTAAGATCGGAAGA
+
FFFF,FFFFFFFFFFFFFFFFFFFFFF:FFF:FFFFFFFFFFFFF
@FS10000125:23:BPA73012-1407:1:1101:3220:1380 1:N:0:3
GGGGGTCAACTTCGTCGAGTACGCTCAAAATAGAAGATCGGAAGA
+
:,FF,FFFFF:,FFFFFFFFFFFFFFF,FFFFFFFFF:FFFF:FF
@FS10000125:23:BPA73012-1407:1:1101:4370:1380 1:N:0:3
GGGGTGCAACTTCGTCGAGTACGCTCAAGCAATTAGATCGGAAGA
+
FFFFFFFFFF:,FFFFFFFFFFFFFFFFFFFFFFFFFFFFFFFFF
@FS10000125:23:BPA73012-1407:1:1101:5220:1380 1:N:0:3
GGGACTTAACTTCGTCGAGTACGCTCAAAATAATAGATCGGAAGA
+
FFFFFFFFFF,,:FF:FFFFFFFFFFF,FFFFFFFFFFFFFF:FF
@FS10000125:23:BPA73012-1407:1:1101:5260:1380 1:N:0:3
GGGGTTGAACTTCGTCGAGTACGCTCAATCAAATAGATCGGAAGA
+
FFFFFFFFFF,,FFFFFFFFFFFFFFF,FFFFFFFFFFFFFF:FF
@FS10000125:23:BPA73012-1407:1:1101:5360:1380 1:N:0:3
GGGACTCAACTTCGTCGAGTACGCTCAAACCAACAGATCGGAAGA
+
FFF,FFFFFF,,:FF:FFFFFFFFFFF,FFFFFFFFFFFFFF:FF
@FS10000125:23:BPA73012-1407:1:1101:5570:1380 1:N:0:3
GGGGACAATCTTCGTCGAGTACGCTCAATATGCAAGATCGGAAGA
+
FFFFFFFFFF:,FFFFFFFFFFFFFFF,FFFFFFFFFFFFFFFFF
@FS10000125:23:BPA73012-1407:1:1101:6560:1380 1:N:0:3
GGGCGACAACTTCGTCGAGTACGCTCAATTATTTAGATCGGAAGA
+
FFF,FFF:F:FFFF:FF:FFFFFFFFFF::F,,FFFFFFFFFFFF
@FS10000125:23:BPA73012-1407:1:1101:6620:1380 1:N:0:3
GGGGGACAACTTCGTCGAGTACGCTCAATAGCCAAGATCGGAAGA
+
FFFFFFFFFF:,FFFFFFFFFFFFFFF:FFFFFFFFFFFFFF:FF
@FS10000125:23:BPA73012-1407:1:1101:6800:1380 1:N:0:3
GGGAGCTAGCTTTCGTCGAGTACGCTCAAGGCGTAAGATCGGAAG
+
FFFFFFFFFF,,FFFFFF:F:FFFF:FFFFFFFFFFFFFFFFFFF
@FS10000125:23:BPA73012-1407:1:1101:6960:1380 1:N:0:3
GGTTGCAAACTTCGTCGAGTACGCTCAAGTCAAGAGATCGGAAGA
+
:F,,FFFFFF:,FFFFFFFFFFFFFFF:FFFFFFFFFFFFFFFFF
@FS10000125:23:BPA73012-1407:1:1101:7000:1380 1:N:0:3
GGGCATCAACTTCGTCGAGTACGCTCAAAGTGTCAGATCGGAAGA
+
FFFF,,:FFFFFFFFFFFFFFFFFFFFFF,FFFF:FF:FFFFFFF
@FS10000125:23:BPA73012-1407:1:1101:7200:1380 1:N:0:3
GGGTGCGAACTTCGTAGAGTACGCTCAAACCATCAGATCGGAAGA
+
FFF:FFFFFF::FFFFFFFFFFFFFFFFFFFFFFFFFFFFFFFFF
@FS10000125:23:BPA73012-1407:1:1101:7250:1380 1:N:0:3
GGGTGCTAACTTCGTCGAGTACGCTCAATATGGAAGATCGGAAGA
+
FFF:FFFFFF:,FFFFFFFFFFFFFFF,FFFFFFFFFFFFFFFFF
@FS10000125:23:BPA73012-1407:1:1101:7320:1380 1:N:0:3
GGGTAACAACTTCGTCGAGTACGCTCAAGTGCAGAGATCGGAAGA
+
FFFFFFFFFF,,FFFFFFFFFFFFFFFFFFFFFFFFFFFFFFFFF
@FS10000125:23:BPA73012-1407:1:1101:7330:1380 1:N:0:3
GGGGCGAAATTTCGCGAGTACGCTCAAGTCTATAGATCGGAAGAG
+
FFFFFFFFFFFF:FFFFF:FFFFFFFFFFFFFFFFF,FFF:FFFF
@FS10000125:23:BPA73012-1407:1:1101:7490:1380 1:N:0:3
GGGGGTCAACTTCGTCGAGTACGCTCAAATATCCAGATCGGAAGA
+
FFFFFFFFFF,:FFFFFFFFFFFFFFF:FFFFFFFFFFFFFFFFF
@FS10000125:23:BPA73012-1407:1:1101:7600:1380 1:N:0:3
GGGATGTAACTTCGTCGAGTACGCTCAAGGTAACAGATCGGAAGA
+
FFFFFFFFFF:,FFFFFFFFFFFFFFFFFFFFFFFFFFFFFFFFF
@FS10000125:23:BPA73012-1407:1:1101:7900:1380 1:N:0:3
GGGCATGAACTTCGTCGAGTACGCTCAAGAATTCAGATCGGAAGA
+
FFF:FFFFFF::FFFFFFFFFFFFFFFFFFFFFFFFFFFFFFFFF
@FS10000125:23:BPA73012-1407:1:1101:8080:1380 1:N:0:3
GGGATTTAACTTCGTCGAGTACGCTCAAGAGTATAGATCGGAAGA
+
FFFFFFFFFF:,FFFFFFFFFFFFFFFFFFFFFFFFFFFFFFFFF
@FS10000125:23:BPA73012-1407:1:1101:8140:1380 1:N:0:3
GGGGCACAACTTCGTCGAGTACGCTCAAATAGATAGATCGGAAGA
+
FFFFFFFFFF:,FFFFFFFFFFFFFFF:FFFFFFFFFFFFFFFFF
@FS10000125:23:BPA73012-1407:1:1101:8460:1380 1:N:0:3
GGGACGGAATTTCGTCGAGTACGCTCAAATTTTAAGATCGGAAGA
+
FFFFFFFFFFFFFFFFFFFFFFFFFFFFFFFFFFFFFFFFFFFFF
@FS10000125:23:BPA73012-1407:1:1101:8710:1380 1:N:0:3
GGGGGTAAACTTCGTCGAGTACGCTCAACAGGGTAGATCGGAAGA
+
F,:FF::FFFFF:FFFFFFFF:FFFFFFFF:::FFFF,FFFFFFF
@FS10000125:23:BPA73012-1407:1:1101:9510:1380 1:N:0:3
GGGGCCGAACTTCGTCGAGTACGCTCAATGGTTTAGATCGGAAGA
+
FF:FFFFFFF::FFFFFFFFFFFFFFF,FFFFFFFFFFFFFFFFF
@FS10000125:23:BPA73012-1407:1:1101:9670:1380 1:N:0:3
GGGGGGCAACTTCGTCGAGTACGCTCAACCATAAAGATCGGAAGA
+
F::FFFFFFF:FFFFFFFFFFFFFFFFFFFFFFFFFFFFFFFFFF
@FS10000125:23:BPA73012-1407:1:1101:9800:1380 1:N:0:3
GGGCATAAACTTCGTCGAGTACGCTCAATCACAAAGATCGGAAGA
+
FFF:FFFFFF::FFFFFFFFFFFFFFF:FFFFFFFFFFFFFFFFF
@FS10000125:23:BPA73012-1407:1:1101:9900:1380 1:N:0:3
GGCAACTTCGTCGAGTACGCTCAAGCAACAAGATCGGAAGAGCAC
+
F,,,FF,,F::FF,FFF,,,:F:F:FF,FFFFFFFFF,FF:,,F,
@FS10000125:23:BPA73012-1407:1:1101:10010:1380 1:N:0:3
GGGTCGTAACTTCGTCGAGTACGCTCAACAGAGAAGATCGGAAGA
+
FFFFFFFFFFF:FFFFFFFFFFFFFFFFFFFFFFFFFFFFFFFFF
@FS10000125:23:BPA73012-1407:1:1101:10040:1380 1:N:0:3
GGGTGCTAACTTCGTCGAGTACGCTCAAACCGGCAGATCGGAAGA
+
FFFFFFFFFF::FFF:FFFFFFFFFFFFFFFFFFFFFFFFFFFFF
@FS10000125:23:BPA73012-1407:1:1101:10230:1380 1:N:0:3
GGGGTTCAACTTCGTCGAGTACGCTCAATACAGGAGATCGGAAGA
+
F:,F,FF,F,FF,:F,:F:FF,,FF:,FFF:,:,,,FF::FFF:F
@FS10000125:23:BPA73012-1407:1:1101:10510:1380 1:N:0:3
GGGATGGAACCTCGTCGAGTACGCTCAACGTTGGAGATCGGAAGA
+
F,,,FFFFFF:FFFFFFFFFFFFFFFFFFFFFFFFFFFFFFFFFF
@FS10000125:23:BPA73012-1407:1:1101:10710:1380 1:N:0:3
GCTGAGAAACTTCGTCGAGTACGCTCAAGCCGATAGATCGGAAGA
+
:,,FFFFFFFFFFFFFFFFFFF:FFFFFFFFFFFFFFFFFFFFF:
@FS10000125:23:BPA73012-1407:1:1101:10720:1380 1:N:0:3
GGGCTCTAACCTTGTCGAGTACGCTCAAGGAGAGAGATCGGAAGA
+
FFF:FFFFFFF,:FFFFFFFFFFFFFFFFFFFFFFFFFFFFFFFF
@FS10000125:23:BPA73012-1407:1:1101:10860:1380 1:N:0:3
GGGAGGCAACTTCGTCGAGTACGCTCAATAGTCAAGATCGGAAGA
+
FFFFFFFFFF:,:FFFFFFFFFFFFFF,FFFFFFFFFFFFFF:FF
@FS10000125:23:BPA73012-1407:1:1101:11050:1380 1:N:0:3
GGGACAAAACTTCGTCGAGTACGCTCAAGGGGAGAGATCGGAAGA
+
FFFFFFFFFF,,FFFFFFFFFFFFFFFFFFFFFFFFFFFFFFFFF
@FS10000125:23:BPA73012-1407:1:1101:11820:1380 1:N:0:3
GGGCTCCAACTTCGTCGAGTACGCTCAACGAGTGAGATCGGAAGA
+
FFFFFFFFFF:,:FFFFFFFFFFFFFFFFFFFFFFFFFFFFF:FF
@FS10000125:23:BPA73012-1407:1:1101:12260:1380 1:N:0:3
GGGGGAACTTCGTCGAGTACGCTCAAGGGTTAAGATCGGAAGAGC
+
FFFFFFFFFF:F,FFFF:FFFF,FFFFFFFFFFFF:,FFFFFFF,
@FS10000125:23:BPA73012-1407:1:1101:12310:1380 1:N:0:3
GGGACCAAACTTCGTCGAGTACGCTCAAACAATAAGATCGGAAGA
+
:,,FFFFFFF,,FFFFFFFFFFFFFFF,FFFFFFFFFFFFFFFFF
@FS10000125:23:BPA73012-1407:1:1101:12320:1380 1:N:0:3
GGGGGGAACTTCGTCGAGTACGCTCAAGTGTAAAGATCGGAAGAG
+
FFFFFFFFFF,FF:FFFF:FFFFFFFFFFFFFFFFF:FFF:FFFF
@FS10000125:23:BPA73012-1407:1:1101:12650:1380 1:N:0:3
GGGGCCAACTTCGTCGAGTACGCTCAAGTTCCTAGATCGGAAGAG
+
:,,FFFFFFF,FF:FFFF:FFFFFFFFFFFFFFFFF,FFF,FFFF
@FS10000125:23:BPA73012-1407:1:1101:13530:1380 1:N:0:3
GGGGATTAACTTCGTCGAGTACGCTCAATCCAACAGATCGGAAGA
+
FFFFFFFFFF::FFFFFFFFFFFFFFF:FFFFFFFFFFFFFFFFF
@FS10000125:23:BPA73012-1407:1:1101:13980:1380 1:N:0:3
GGGGTTAAACTTCGTCGAGTACGCTCAACGAGAAAGATCGGAAGA
+
FFFFFFFFFFFFFFFFFFFFFFFFFFFFFFFFFFFFFFFFFFFFF
@FS10000125:23:BPA73012-1407:1:1101:14060:1380 1:N:0:3
GGGATTGAACTTCGTCGAGTACGCTCAAAATGACAGATCGGAAGA
+
FFFFFFFFFF::FFFFFFFFFFFFFFFFFFFFFFFFFFFFFFFFF
@FS10000125:23:BPA73012-1407:1:1101:14390:1380 1:N:0:3
GGGAGCCAACTTCGTCGAGTACGCTCAAAATTAAAGATCGGAAGA
+
FFFFFFFFFF:FFFFFFFFFFFFFFFFFFFFFFFFFF,FFFFFFF
@FS10000125:23:BPA73012-1407:1:1101:14470:1380 1:N:0:3
GGGTCAAAACTTCGTCGAGTACGCTCAATTTAGCAGATCGGAAGA
+
FFFFFFFFFF,:FFFFFFFFFFFFFFF:FFFFFFFFFFFFFF:FF
@FS10000125:23:BPA73012-1407:1:1101:14610:1380 1:N:0:3
GGGGGCAAACTTCGTCGAGTACGCTCAATGACAGAGATCGGAAGA
+
FFFFFFFFFF,,FFFFFFFFFFFFFFF,FFFFFFFFFFFFFF:FF
@FS10000125:23:BPA73012-1407:1:1101:14620:1380 1:N:0:3
GGGAAAGAACTTCGTCGAGTACGCTCAATAATCAAGATCGGAAGA
+
FFFFFFFFFF::FFFFFFFFFFFFFFF:FFFFFFFFFFFFFFFFF
@FS10000125:23:BPA73012-1407:1:1101:14770:1380 1:N:0:3
GGGCGGCAACTTCGTCGAGTACGCTCAAAGTAATAGATCGGAAGA
+
FFFFFFFFFF,,FFFFFFFFFFFFFFF:FFFFFFFFFFFFFF:FF
@FS10000125:23:BPA73012-1407:1:1101:14960:1380 1:N:0:3
GGGGGGCACTTCGTCGAGTACGCTCAAGGATGCAGATCGGAAGAG
+
F:,FFFFFF:,FF:FFFF:FFFFFFF:FFFFFFFFF:FFF,FFF:
@FS10000125:23:BPA73012-1407:1:1101:15250:1380 1:N:0:3
GGGTCGAAACTTCGTCAGTACGCTCAAAGATGTAGATCGGAAGAG
+
FFFFFFFFFF:,FFFFFF,FFFFFFF:FFFFFFFFF,:FF,FFFF
@FS10000125:23:BPA73012-1407:1:1101:15440:1380 1:N:0:3
GGGGCAAAACTTCGTCGAGTACGCTCAAACTCGCAGATCGGAAGA
+
FFFFFFFFFF::FFFFFFFFFFFFFFFFFFFFFFFFF,FFFFFFF
@FS10000125:23:BPA73012-1407:1:1101:15550:1380 1:N:0:3
GGGATCGAACTTCGTCGAGTACGCTCAATCCATGAGATCGGAAGA
+
:,,FFFFFFF,:FFFFFFFFFFFFFFF:FFFFFFFFFFFFFFFF:
@FS10000125:23:BPA73012-1407:1:1101:15810:1380 1:N:0:3
GGGACTTCATCGAGTACGCTCAATGGGAAAGATCGGAAGAGCACA
+
FFFFFFF,,F,FFFFFF,:::,FF::FFF,F::F,FF:,FF,F,F
@FS10000125:23:BPA73012-1407:1:1101:15980:1380 1:N:0:3
GGGCTGAAACTTCGTCGAGTACGCTCAAGGTATTAGATCGGAAGA
+
FFFFFFFFFF,,FFFFFFFFFFFFFFFFFFFFFFFFFFFFFFFFF
@FS10000125:23:BPA73012-1407:1:1101:16260:1380 1:N:0:3
GGGGAATAACTTCGTCGAGTACGCTCAAACGGTCAGATCGGAAGA
+
FFFFFFFFFF::FFFFFFFFFFFFFFF:FFFFFFFFFFFFFFFFF
@FS10000125:23:BPA73012-1407:1:1101:16320:1380 1:N:0:3
GGGGAAGATCTTCGTCGAGTACGCTCAAACAGTCAGATCGGAAGA
+
FFFFFFFFFF::FFFFFFFFFFFFFFFFFFFFFFFFFFFFFFFFF
@FS10000125:23:BPA73012-1407:1:1101:1130:1390 1:N:0:3
GGGGTCCAACTTCGTCGAGTACGCTCAAGGGACAAGATCGGAAGA
+
FFFFFFFFFFF:FFFFFFFFFFFFFFFFFFFFFFFFFFFFFFFFF
@FS10000125:23:BPA73012-1407:1:1101:1460:1390 1:N:0:3
GGGACTCAAACTTCGTCGAGTACGCTCAATGCTCAAGATCGGAAG
+
FFFFFFFFFFF,:FF:FFFFFFFFF:FFFFFFFFFFFFFFFFFFF
@FS10000125:23:BPA73012-1407:1:1101:1610:1390 1:N:0:3
GGCTATTAACTTCGTCGAGTACGCTCAAAATGGGAGATCGGAAGA
+
::::FFFFFFFFFFFFFFFFFFFFFFF:FFFFFFFFFFFFF,FFF
@FS10000125:23:BPA73012-1407:1:1101:2820:1390 1:N:0:3
GGGGTACAACTTCGTCGAGTACGCTCAACAGTAAAGATCGGAAGA
+
FFFFFFFFFFFF:FFFFFFFFFFFFFFFFFFFFFFFFFFFFFFFF
@FS10000125:23:BPA73012-1407:1:1101:3500:1390 1:N:0:3
GGGGCTTAACTTCGTCGAGTACGCTCAAGTAACTAGATCGGAAGA
+
FFFFFFFFFF:,FFFFFFFFFFFFFFFFFFFFFFFFFFFFFFFFF
@FS10000125:23:BPA73012-1407:1:1101:3540:1390 1:N:0:3
GGGCGGCAACTTCGTCGAGTACGCTCAAACGTGTAGATCGGAAGA
+
FFF:FFFFFF:,FFFFFFFFFFFFFFFFFFFFFFFFFFFFFFFFF
@FS10000125:23:BPA73012-1407:1:1101:4500:1390 1:N:0:3
GGGGCCGAACTTCGTCGAGTACGCTCAATGGGTTAGATCGGAAGA
+
FFFFFFFFFF::FFFFFFFFFFFFFFF:FFFFFFFFFFFFFFFFF
@FS10000125:23:BPA73012-1407:1:1101:4790:1390 1:N:0:3
GGGAGACAACTTCGTCGAGTACGCTCAAGAAAGCAGATCGGAAGA
+
F,,:FFFFFF:,FFFFFFFFFFFFFF,FFFFFFFFFFFFFFFFFF
@FS10000125:23:BPA73012-1407:1:1101:5560:1390 1:N:0:3
GGGCAGGAACTTCGTCGAGTACGCTCAAAGAATGAGATCGGAAGA
+
FF,:FFFFFFF,FFFFFFFFFFFFFFFFFFFFFFFFFFFFFFFFF
@FS10000125:23:BPA73012-1407:1:1101:5920:1390 1:N:0:3
GGTTTTTTTTTTTTTTTTTTTTTTTTTTTTTTTAAATTTTTTTTT
+
FF,,F,F,FFFFF::FF:F:FFF:,FFFFFF:,,,,:,FFFF:,,
@FS10000125:23:BPA73012-1407:1:1101:5970:1390 1:N:0:3
GGGGTCAACTTCGTCGAGTACGCTCAAACCCTTAGATCGGAAGAG
+
F:,F:FFFFF,FF:FFFF:FFFFFFFFFF:FFFFFF::FF:FFFF
@FS10000125:23:BPA73012-1407:1:1101:6280:1390 1:N:0:3
GGGGACTAACTTCGTCGAGTACGCTCAAAATTGCAGATCGGAAGA
+
FFFFFFFFFF:,FFFFFFFFFFFFFFF:FFFFFFFFFFFFFFFFF
@FS10000125:23:BPA73012-1407:1:1101:6810:1390 1:N:0:3
GGGGCGAAACTTCGTCGAGTACGCTCAACCAACTAGATCGGAAGA
+
F::FF:FFFFFFFFFFFFFFFFFFFFFFFFFFFFFFFFFFFFFFF
@FS10000125:23:BPA73012-1407:1:1101:6940:1390 1:N:0:3
GGGGGGAATCTTCGTCGAGTACGCTCAAGGTAAAAGATCGGAAGA
+
FFFF::FFFF::FFFFFFFFFFFFFFFFFFFFFFFFFFFFFFFFF
@FS10000125:23:BPA73012-1407:1:1101:7340:1390 1:N:0:3
GGGTACTAACTTCGTCGAGTACGCTCAAAGATTCAGATCGGAAGA
+
FFFFFFFFFF::FFFFFFFFFFFFFFF:FFFFFFFFFFFFFFFFF
@FS10000125:23:BPA73012-1407:1:1101:7360:1390 1:N:0:3
GGGCAGTAACTTCGTCGAGTACGCTCAAAAATTAAAGATCGGAAG
+
FFFFFFFFFF,:FFFFFFFFFFFFFFF,FFFFFFFFFFFFFFFFF
@FS10000125:23:BPA73012-1407:1:1101:7610:1390 1:N:0:3
GGGTGTAACTTCGTCGAGTACGCTCAAGATAGAAGATAGGAAGAG
+
FFFFFFFFFF,FF:FFFF:FFFFFFFFFFFFFFFFF,FFF:FFFF
@FS10000125:23:BPA73012-1407:1:1101:8380:1390 1:N:0:3
GGGGGAAAACTTCGTCGAGTACGCTCAAAACTTGAGATCGGAAGA
+
FFFF,FFFFF::FFFFFFFFFFFFFFFFFFFFFFFFFFFFFFFFF
@FS10000125:23:BPA73012-1407:1:1101:8750:1390 1:N:0:3
GGGTGGTAACTTCGTCGAGTACGCTCAAGCGGTAAGATCGGAAGA
+
FF:FFFFFFF::FFFFFFFFFFFFFFFFFFFFFFFFFFFFFFFFF
@FS10000125:23:BPA73012-1407:1:1101:8780:1390 1:N:0:3
GGGTAATAACTTCGTCGAGTACGCTCAAGTAAGGAGATCGGAAGA
+
F,FFFFFFFF,,FFFFFFFFFFFFFFFFFFFFFFFFFFFFFFFFF
@FS10000125:23:BPA73012-1407:1:1101:8900:1390 1:N:0:3
GCAATTTACCTTCGTCGAGTACGCTCAAAGGTGAAGATCGGAAGA
+
F:F,,FFFFF:,FFFFFFFFFF:FFFF:F:FFF:F,FFFFF,,,F
@FS10000125:23:BPA73012-1407:1:1101:9250:1390 1:N:0:3
GGGCCACAACTTCGTCGAGTACGCTCAAGACACAAGATCGGAAGA
+
FFF:FFFFFF:,FFFFFFFFFFFFFFFFFFFFFFFFFFFFFFFFF
@FS10000125:23:BPA73012-1407:1:1101:9440:1390 1:N:0:3
GGGTTACAACTTCGTCGAGTACGCTCAAGCCATGAGATCGGAAGA
+
F:::FFFFFF::FFFFFFFFFFFFFFFFFFFFFFFFFFFFFFFFF
@FS10000125:23:BPA73012-1407:1:1101:9530:1390 1:N:0:3
GGGGCTAAACTTCGTCGAGTACGCTCAACGCTGTAGATCGGAAGA
+
FFFFFFFFFF::FFFFFFFFFFFFFFFFFFFFFFFFFFFFFFFFF
@FS10000125:23:BPA73012-1407:1:1101:9610:1390 1:N:0:3
GGGGAAGAACTTCGTCGAGTACGCTCAATCGGAGAGATCGGAAGA
+
FFFFFFFFFF::FFFFFFFFFFFFFFF:FFFFFFFFFFFFFFFFF
@FS10000125:23:BPA73012-1407:1:1101:9620:1390 1:N:0:3
GGGCGTAAACTTCGTCGAGTACGCTCAAAAGAGTAGATCGGAAGA
+
FFFFFFFFFF::FFFFFFFFFFFFFFF,FFFFFFFFFFFFFFFFF
@FS10000125:23:BPA73012-1407:1:1101:9630:1390 1:N:0:3
GGGAGTTAACTTCGTCGAGTACGCTCAATAGGTAAGATCGGAAGA
+
F:F:FFFFFF,:FFFFFFFFFFFFFFF,FFFFFFFFFFFFFFFFF
@FS10000125:23:BPA73012-1407:1:1101:10570:1390 1:N:0:3
GGGGCCAAACTTCGTCGAGTACGCTCAAAGTGTTAGATCGGAAGA
+
F:,FFFFFFF::FFFFFFFFFFFFFFF:FFFFFFFFF:FFFFFFF
@FS10000125:23:BPA73012-1407:1:1101:10660:1390 1:N:0:3
GGGCTGTAACTTCGTCGAGTACGCTCAAGAGTTTAGATCGGAAGA
+
FFF,FFFFFF::FFFFFFFFFFFFFFFFFFFFFFFFFFFFFFFFF
@FS10000125:23:BPA73012-1407:1:1101:11570:1390 1:N:0:3
GGGTGGAAACTTCGTCGAGTACGCTCAAGATAACAGATCGGAAGA
+
FFFFFFFFFF:,FFFFFFFFFFFFFFFFFFFFFFFFFFFFFFFFF
@FS10000125:23:BPA73012-1407:1:1101:11840:1390 1:N:0:3
GGGGGATAACTTCGTCGAGTACGCTCAAGTAAAAAGATCGGAAGA
+
FFFFFFFFFF,,FFFFFFFFFFFFFFFFFFFFFFFFFFFFFFFFF
@FS10000125:23:BPA73012-1407:1:1101:11910:1390 1:N:0:3
GATGATCAACTTCGTCGAGTACGCTCAAATTTGGAGATCGGAAGA
+
,,F:FFFFFFFFFFFFFFFFFF:FFFF:FFFFFFFFFFFFF:FF:
@FS10000125:23:BPA73012-1407:1:1101:12090:1390 1:N:0:3
GGGGGGTAACTTCGTCGAGTACGCTCAAGTAAGTAGATCGGAAGA
+
FF,FFFFFFF,:FFFFFFFFFFFFFFFFFFFFFFFFFFFFFFFFF
@FS10000125:23:BPA73012-1407:1:1101:12390:1390 1:N:0:3
GGTTTATAACTTCGTCGAGTACGCTCAAGACGCTAGATCGGAAGA
+
,,,,:FF:FF::FFFFFFFFFF:FFFF:FFF:FFFFFFFF:,FFF
@FS10000125:23:BPA73012-1407:1:1101:13140:1390 1:N:0:3
GGGGTCCAACTTCGTCGAGTACGCTCAAGGATGTAGATCGGAAGA
+
FFFFFFFFFF,:FFFFFFFFFFFFFFFFFFFFFFFFFFFFFFFFF
@FS10000125:23:BPA73012-1407:1:1101:13160:1390 1:N:0:3
GGGAGGGAACTTCGTCGAGTACGCTCAAGATGAGAGATCGGAAGA
+
FFFFFFFFFF::FFFFFFFFFFFFFFFFFFFFFFFFFFFFFFFFF
@FS10000125:23:BPA73012-1407:1:1101:13180:1390 1:N:0:3
GGGGGATAACTTCGTCGAGTACGCTCAAAAATACAGATCGGAAGA
+
FFFFFFFFFF:,FFFFFFFFFFFFFFF:FFFFFFFFFFFFFFFFF
@FS10000125:23:BPA73012-1407:1:1101:13200:1390 1:N:0:3
GGGATGAAACTTCGTCGAGTACGCTCAAATAGAAAGATCGGAAGA
+
F:,:FFFFFF::FFFFFFFFFFFFFFF:FFFFFFFFFFFFFFFFF
@FS10000125:23:BPA73012-1407:1:1101:13400:1390 1:N:0:3
GGGTATCATCTTCGTCGAGTACGCTCAATCTGTTAGATCGGAAGA
+
FFFFF,FFFFFFFFFFFFFFFFFFFFFF,,:,,FFFFFFFFFFFF
@FS10000125:23:BPA73012-1407:1:1101:13500:1390 1:N:0:3
GGGTAATAACTTCGTCGAGTACGCTCAATAGTGCAGATCGGAAGA
+
FFFFFFFFFF::FFFFFFFFFFFFFFF:FFFFFFFFFFFFFFFFF
@FS10000125:23:BPA73012-1407:1:1101:13720:1390 1:N:0:3
GGGATTGAACTTCGTCGAGTACGCTCAAAGTATAAGATCGGAAGA
+
FF:FFFFFFF:,FFFFFFFFFFFFFFF,FFFFFFFFFFFFFFFFF
@FS10000125:23:BPA73012-1407:1:1101:13800:1390 1:N:0:3
GGGCATCAACTTCGTCGAGTACGCTCAATAGTACAGATCGGAAGA
+
FF:,,F,FFFFFFFFFFFFFFFFFFFFF,,,,F:FFFFFFFFFFF
@FS10000125:23:BPA73012-1407:1:1101:14420:1390 1:N:0:3
GGGCATAAACTTCGTCGAGTACGCTCAAATTGTAAGATCGGAAGA
+
FFF:FFFFFF::FFFFFFFFFFFFFFFFFFFFFFFFFFFFFFFFF
@FS10000125:23:BPA73012-1407:1:1101:14460:1390 1:N:0:3
GGGAAGAGCACACGTCTGAACTCCAGTCACGCAATTCCATCTCGT
+
FFF:FFFFFFFFFFFFFFFFFFFFFFF:FFFFFFF:,:FF,:FF:
@FS10000125:23:BPA73012-1407:1:1101:14490:1390 1:N:0:3
GGGGTATAACTTCGTCGAGTACGCTCAATTAGGAAGATCGGAAGA
+
FFFFFFFFFF::FFFFFFFFFFFFFFFFFFFFFFFFFFFFFFFFF
@FS10000125:23:BPA73012-1407:1:1101:14550:1390 1:N:0:3
GGGGTGTAACTTCGTCGAGTACGCTCAACAAGATAGATCGGAAGA
+
FFFFFFFFFF::FFFFFFFFFFFFFFFFFFFFFFFFFFFFFF:FF
@FS10000125:23:BPA73012-1407:1:1101:14590:1390 1:N:0:3
GGGCGCCAACTTCGTCGAGTACGCTCAACGTGTTAGATCGGAAGA
+
FFFFFFFFFF::FFFFFFFFFFFFFFFFFFFFFFFFFFFFFFFFF
@FS10000125:23:BPA73012-1407:1:1101:14800:1390 1:N:0:3
GATGTTTATCTTCGTCGAGTACGCTCAAGGAAGAAGATCGGAAGA
+
F,:,FFFFFFFFFFFFFFFFFFFFFFFFFFFFFFFFFFFF::FF:
@FS10000125:23:BPA73012-1407:1:1101:14810:1390 1:N:0:3
GGGGTTTAACTTCGTCGAGTACGCTCAAAAAGTTAGATCGGAAGA
+
FFFFFFFFFF:,FFFFFFFFFFFFFFF:FFFFFFFFFFFFFFFFF
@FS10000125:23:BPA73012-1407:1:1101:14820:1390 1:N:0:3
GGGGTTTAACTTCGTCGAGTACGCTCAAAAAGTTAGATCGGAAGA
+
FFFFFFFFFF,,FFFFFFFFFFFFFFFFFFFFFFFFFFFFFFFFF
@FS10000125:23:BPA73012-1407:1:1101:15090:1390 1:N:0:3
GGGGAAGAACTTCGTCGAGTACGCTCAAAATCAGAGATCGGAAGA
+
FFFFFFFFFF:FFFFFFFFFFFFFFFFFFFFFFFFFF,FFFFFFF
@FS10000125:23:BPA73012-1407:1:1101:15320:1390 1:N:0:3
GATGGATAACTTCGTCGAGTACGCTCAACGTAGCAGATCGGAAGA
+
:,FF,FFF:FFFFFFFFFFFFFFFFFFFFFFFFFFF:FFF:FFF,
@FS10000125:23:BPA73012-1407:1:1101:15400:1390 1:N:0:3
GGGCAGAAACTTCGTCGAGTACGCTCAATAATTAAGATCGGAAGA
+
F:,FFFFFFF::FFFFFFFFFFFFFFF:FFFFFFFFFFFFFFFFF
@FS10000125:23:BPA73012-1407:1:1101:15530:1390 1:N:0:3
GGGGGGGAACTTCGTCGAGTACGCTCAACTTAAAAGATCGGAAGA
+
FFFFFFFFFFFFFFFFFFFFFFFFFFFFFFFFFFFFFFFFFFFFF
@FS10000125:23:BPA73012-1407:1:1101:15920:1390 1:N:0:3
GACTGCTAAATTCGTCGAGTACGCTCAAAAGGCAAGATCGGAAGT
+
,F,::FF:,FFF:FFFF,FFFFFFFFFFF,,,FFF,FFF:,,FF,
@FS10000125:23:BPA73012-1407:1:1101:16150:1390 1:N:0:3
GGGTACCAACTTCGTCGAGTACGCTCAAATTGTTAGATCGGAAGA
+
F,,FFFFFFF,,FFFFFFFFFFFFFFF:FFFFFF:FFFFF::FF:
@FS10000125:23:BPA73012-1407:1:1101:16200:1390 1:N:0:3
GGGGTGTAAACTTCGTCGAGTACGCTCAATATCAGAGATCGGAAG
+
FFFFFFFFFFF,:FF:FFFFFFFFF,FFFFFFFFFFFFFFFFFFF
@FS10000125:23:BPA73012-1407:1:1101:16210:1390 1:N:0:3
GATGATCAACTTCGTCGAGTACGCTCAATAGTATAGATCGGAAGA
+
,,:,::,FFFFFFFFFF::FFF,FFFFFFF,FFFF,FFFF:,:,,
@FS10000125:23:BPA73012-1407:1:1101:1150:1400 1:N:0:3
GGGCTGGAACTTCGTCGAGTACGCTCAAAGTAATAGATCGGAAGA
+
FFF:F,FFFF:FFFFFFFFFFFFFFFF:FFFFFFFFFFFFF:FFF
@FS10000125:23:BPA73012-1407:1:1101:1210:1400 1:N:0:3
GGGGCGCAACTTCGTCGAGTACGCTCAACCGCTGAGATCGGAAGA
+
FFFFFFFFFFF:FFFFFFFFFFFFFFFFFFFFFFFFFFFFF:FFF
@FS10000125:23:BPA73012-1407:1:1101:1350:1400 1:N:0:3
GGGAGGAAACTTCGTCGAGTACGCTCAAACATTAAGATCGGAAGA
+
F,,FF:FFFFFFFFFFFFFFFFFFFFFFFFFFF:FFF,FFF:FFF
@FS10000125:23:BPA73012-1407:1:1101:1790:1400 1:N:0:3
GGCAGTAAACTTCGTCGAGTACGCTCAAGACTTTAGATCGGTAGA
+
,FFFF:FF:FF::FFFFFFFFF,FFFF:FFFFFFF:FFFF:,:FF
@FS10000125:23:BPA73012-1407:1:1101:1980:1400 1:N:0:3
GGGGATAAACTTCGTCGAGTACGCTCAAGGGTGAAGATCGGAAGA
+
FFFFF,FFFFFFFFFFFFFFFFFFFFFFF:FFFFFFF,FFFFFFF
@FS10000125:23:BPA73012-1407:1:1101:2010:1400 1:N:0:3
GGGAATGAACTTCGTCGAGTACGCTCAAGGCAATAGATCGGAAGA
+
F:,FFFFFFFF,FFFFFFFFFFFFFFFFFFFFFFFFFFFFFFFFF
@FS10000125:23:BPA73012-1407:1:1101:2160:1400 1:N:0:3
GGGTCTAAACTTCGTCGAGTACGCTCAAGTGCAGAGATCGGAAGA
+
F,,FFFFFFFFFFFFFFFFFFFFFFFFFFFFFFFFFFFFFFFFFF
@FS10000125:23:BPA73012-1407:1:1101:2730:1400 1:N:0:3
GGGCTGGAACTTCGTCGAGTACGCTCAAGCGGAAGAGCACACGTC
+
F,,:FFFFFF::FFFFFFFFFFFFFFFFFF:FFFFFF,FF,,F,,
@FS10000125:23:BPA73012-1407:1:1101:3710:1400 1:N:0:3
GGGGCATAACTTCGTCGAGTACGCTCAAGTTTTCAGATCGGAAGA
+
F,,FFFFFFF::FFFFFFFFFFFFFFFFFFFFFFFFFFFFFFFFF
@FS10000125:23:BPA73012-1407:1:1101:3990:1400 1:N:0:3
GGGGTGAAACTTCGTCGAGTACGCTCAACGGACTAGATCGGAAGA
+
F:,FFFFFFFF:FFFFFFFFFFFFFFFFFFFFFFFFFFFFFFFFF
@FS10000125:23:BPA73012-1407:1:1101:4040:1400 1:N:0:3
GGGGGAGAACTTCGTCGAGTACGCTCAAGATTCCAGATCGGAAGA
+
FFFFFFFFFF:,FFFFFFFFFFFFFFFFFFFFFFFFFFFFFFFFF
@FS10000125:23:BPA73012-1407:1:1101:4410:1400 1:N:0:3
GGGCATGAACTTCGTCGAGTACGCTCAAAAAAGGAGATCGGAAGA
+
FF,FFFFFFF,:FFFFFFFFFFFFFFFFFFFFFFFFFFFFFFFFF
@FS10000125:23:BPA73012-1407:1:1101:4460:1400 1:N:0:3
GGGGATGAACTTCGTCGAGTACGCTCAAAAATACAGATCGGAAGA
+
FFFF,,FFFFF:FFFFFFFFFFFFFFFFFFFFFFFFF,FFFFFFF
@FS10000125:23:BPA73012-1407:1:1101:4470:1400 1:N:0:3
GGGAGCCAACTTCGTCGAGTACGCTCAAGCAGAGAGATCGGAAGA
+
FF:FFFFFFF,,FFFFFFFFFFFFFFFFFFFFFFFFFFFFFFFFF
@FS10000125:23:BPA73012-1407:1:1101:4710:1400 1:N:0:3
GGGAGTTAACTTCGTCGAGTACGCTCAATTAACGAGATCGGAAGA
+
F,,FFFFFFF::FFFFFFFFFFFFFFF:FFFFFFFFFFFFFFFFF
@FS10000125:23:BPA73012-1407:1:1101:5290:1400 1:N:0:3
GGGACGGAACTTCGTCGAGTACGCTCAAGTCTGAAGATCGGAAGA
+
F:,,FFFFFF::FFFFFFFFFFFFFFFFFFFFFFFFFFFFFFFFF
@FS10000125:23:BPA73012-1407:1:1101:5490:1400 1:N:0:3
GGGGGACAACTTCGTCGAGTACGCTCAAGTATGCAGATCGGAAGA
+
F:,FFFFFFF,,FFFFFFFFFFFFFFFFFFFFFFFFFFFFFFFFF
@FS10000125:23:BPA73012-1407:1:1101:5550:1400 1:N:0:3
GGGCCGGAACTTCGTCGAGTACGCTCAAGACATTAGATCGGAAGA
+
F,,,FFFFFF::FFFFFFFFFFFFFFFFFFFFFFFFFFFFFFFFF
@FS10000125:23:BPA73012-1407:1:1101:6040:1400 1:N:0:3
GGGCGTCAACTTCGTCGAGTACGCTCAAATAAGAAGATCGGAAGA
+
FFF:FFFFFF::FFFFFFFFFFFFFFF:FFFFFFFFFFFFFFFFF
@FS10000125:23:BPA73012-1407:1:1101:6280:1400 1:N:0:3
GGGGCACAACTTCGTCGAGTACGCTCAATAAGCAAGATCGGAAGA
+
FFFFFFFFFF,,FFFFFFFFFFFFFFF:FFFFFFFFFFFFFF:FF
@FS10000125:23:BPA73012-1407:1:1101:6600:1400 1:N:0:3
GGGGTTCAACTTCGTCGAGTACGCTCAAGATCTTAGATCGGAAGA
+
FFFFFFFFFF:,FFFFFFFFFFFFFFFFFFFFFFFFFFFFFFFFF
@FS10000125:23:BPA73012-1407:1:1101:6810:1400 1:N:0:3
GGGGGATAACTTCGTCGGGTACGCTCAACGTGAGAGATCGGAAGA
+
FFFFFFFFFF,,FFFFFFFFFFFFFFFFFFFFFFFFFFFFFFFFF
@FS10000125:23:BPA73012-1407:1:1101:7160:1400 1:N:0:3
GGGAGCAAACTTCGTCGAGTACGCTCAACAATTGAGATCGGAAGA
+
FFF,FFFFFF::FFFFFFFFFFFFFFFFFFFFFFFFFFFFFFFFF
@FS10000125:23:BPA73012-1407:1:1101:7360:1400 1:N:0:3
GGGGTAAACTTCGTCGAGTAAGCTCAAAAGTTAAGATCGGAAGAG
+
FFFFFFFFFF,FF:FFFF:F:FFFFF:,FFFFFFFF,FFF:FFFF
@FS10000125:23:BPA73012-1407:1:1101:7960:1400 1:N:0:3
GGGGCGCAACTTCGTCGAGTACGCTCAAGAGTTTAGATCGGAAGA
+
FF:FFFFFFF::FFFFFFFFFFFFFFFFFFFFFFFFFFFFFFFFF
@FS10000125:23:BPA73012-1407:1:1101:8220:1400 1:N:0:3
GGGATTAAACTTCGTCGAGTACGCTCAATATTAAAGATCGGAAGA
+
FFF:FFFFFF::FFFFFFFFFFFFFFF,FFFFFFFFFFFFFFFFF
@FS10000125:23:BPA73012-1407:1:1101:8330:1400 1:N:0:3
GGGGCACAACTTCGTCGAGTACGCTCAAAATCAAAGATCGGAAGA
+
FFFFFFFFFF:,FFFFFFFFFFFFFFF:FFFFFFFFFFFFFFFFF
@FS10000125:23:BPA73012-1407:1:1101:8700:1400 1:N:0:3
GGGTGGGAACATCGTCGAGTACGCTCAAAGCCAGAGATCGGAAGA
+
FFFFFFFFFFF:FFFFFFFFFFFFFFF:FFFFFFFFFFFFFFFFF
@FS10000125:23:BPA73012-1407:1:1101:9100:1400 1:N:0:3
AGGAACTTCGTCGAGTACGCTCAAGGTTCGAGATCGGAAGAGCAC
+
,FFFFFFFFF,FF:FFF,FFFF:FFFF:FFFFFFFFFFFF:F,F,
@FS10000125:23:BPA73012-1407:1:1101:9180:1400 1:N:0:3
GGGGGGTAACTTCGTCGAGTACGCTCAACAGCAGAGATCGGAAGA
+
FFFFFFFFFF:FFFFFFFFFFFFFFFFFFFFFFFFFFFFFFFFFF
@FS10000125:23:BPA73012-1407:1:1101:9430:1400 1:N:0:3
GGGCAATAACTTCGTCGAGTACGCTCAAGTTGGAAGATCGGAAGA
+
F,:,FFFFFF::FFFFFFFFFFFFFFFFFFFFFFFFFFFFFFFFF
@FS10000125:23:BPA73012-1407:1:1101:9520:1400 1:N:0:3
GGGGGGCAACTTCGTCGAGTACGCTCAACCATAAAGATCGGAAGA
+
FF:FFFFFFF:FFFFFFFFFFFFFFFFFFFFFFFFFFFFFFFFFF
@FS10000125:23:BPA73012-1407:1:1101:10420:1400 1:N:0:3
GGGGTGGATCTTCGTCGAGTACGCTCAAAAATACAGATCGGAAGA
+
FFFFFFFFFF,,FFFFFFFFFFFFFFF:FFFFFFFFFFFFFFFFF
@FS10000125:23:BPA73012-1407:1:1101:11770:1400 1:N:0:3
GGGGTAGAACTTCGTCGAGTACGCTCAAAGCTAAAGATCGGAAGA
+
FF:FFFFFFF,,FFFFFFFFFFFFFFF:FFFFFFFFFFFFFF:FF
@FS10000125:23:BPA73012-1407:1:1101:11920:1400 1:N:0:3
GGAGTGTAACTTCGTCGAGTACGCTCAATCCGTAAGATCGGAAGA
+
:,,FFFFFFF:FFFFFFFFFFFFFFFFFFFFFFFFFFFFFFFFFF
@FS10000125:23:BPA73012-1407:1:1101:12180:1400 1:N:0:3
GGGAAACTTAGTCGAGTACGCTCAAATAACAGATCGGAAGAGCAC
+
FFFFFFFFFFF,FFFFFF,,FFFFFF::FFFFFFFFFFFF,F,F,
@FS10000125:23:BPA73012-1407:1:1101:12520:1400 1:N:0:3
GGGGACCAACTTCGTCGAGTACGCTCAATATTCAAGATCGGAAGA
+
F,,FFFFFFF,,FFFFFFFFFFFFFFF,FFFFFFFFFFFFFFFFF
@FS10000125:23:BPA73012-1407:1:1101:12570:1400 1:N:0:3
GGGAAATGAACTTCGTCGAGTACGCTCAATCAATCAGATCGGAAG
+
FF:FFFFFFF:,,:F:FF:FFFFFF,FFFFFFFFF::FFF:FF:F
@FS10000125:23:BPA73012-1407:1:1101:12650:1400 1:N:0:3
GGGCATCAACTTCGTCGAGTACGCTCAAGCCACAAGATCGGAAGA
+
:,,,FFFFFF,,FFFFFFFFFFFFFFFFFFFFFFFFFFFFFFFFF
@FS10000125:23:BPA73012-1407:1:1101:13010:1400 1:N:0:3
GGGAGCTAACTTCGTCGAGTACGCTCAAATACATAGATCGGAAGA
+
F:::FFFFFF,:FFFFFFFFFFFFFFF:FFFFFFFFFFFFFFFFF
@FS10000125:23:BPA73012-1407:1:1101:13250:1400 1:N:0:3
GGCGGCTAACTTCGTCGAGTACGCTCAAGTTATGAGATCGCATGA
+
FF:FFFFFFF,,F,F::FFF:F,FFF:FFFFFFF:FFFF:,F,FF
@FS10000125:23:BPA73012-1407:1:1101:13470:1400 1:N:0:3
GGCCTCCAACTTCGTCGAGTACGCTCAATCTTTGAGATCGGAAGA
+
F:,:FFFFFF,,FFFFFFFFFFFFFFF,FFFFFFFFF,FFFFFFF
@FS10000125:23:BPA73012-1407:1:1101:13720:1400 1:N:0:3
GGGCGGCAACTTCGTCGAGTACGCTCAAGACCTAAGATCGGAAGA
+
F:,F,FFFFF::FFFFFFFFFFFFFFFF:FFFFFFFFFFFFFFFF
@FS10000125:23:BPA73012-1407:1:1101:13950:1400 1:N:0:3
GGGGAGCAACTTCGTCGAGTACGCTCAATATACAAGATCGGAAGA
+
FFFFFFFFFF::FFFFFFFFFFFFFFF:FFFFFFFFFFFFFFFFF
@FS10000125:23:BPA73012-1407:1:1101:14400:1400 1:N:0:3
GGGGAAGAACTTCGTCGAGTACGCTCAATGTTACAGATCGGAAGA
+
FFFFFFFFFF::FFFFFFFFFFFFFFF:FFFFFFFFFFFFFFFFF
@FS10000125:23:BPA73012-1407:1:1101:14800:1400 1:N:0:3
GGGACATATCTTCGTCGAGTACGCTCAATAATAAAGATCGGAAGA
+
F,,:FFFFFF:,FFFFFFFFFFFFFFF:FFFFFFFFF,FFFFFFF
@FS10000125:23:BPA73012-1407:1:1101:15300:1400 1:N:0:3
GGGGGATAACTTCGTCGAGTACGCTCAAACTTACAGATCGGAAGA
+
FFFFFFFFFF:FFFFFFFFFFFFFFFFFFFFFFFFFFFFFFFFFF
@FS10000125:23:BPA73012-1407:1:1101:15770:1400 1:N:0:3
GGGTCCTAACTTCGTCGAGTACGCTCAAAAGTAGAGATCGGAAGA
+
FFFFFFFFFF,,FFFFFFFFFFFFFFF:FFFFFFFFFFFFFFFFF
@FS10000125:23:BPA73012-1407:1:1101:15900:1400 1:N:0:3
GGGGGAACTTCGTCGAGTACGCTCAATCAATCAGATCGGAAGAGC
+
FFFFFFFFF:FF,FFFF:FFFF,FFFF:FFFFFFFF:FFFFFFF,
@FS10000125:23:BPA73012-1407:1:1101:16080:1400 1:N:0:3
GGGCTGCAACTTCGTCGAGTACGCTCAAAAAAGGAGATCGGAAGA
+
FFFFFFFFFF::FFFFFFFFFFFFFFF:FFFFFFFFF:FFFFFFF
@FS10000125:23:BPA73012-1407:1:1101:1160:1410 1:N:0:3
GGGTTCCAACTTCGTCGAGTACGCTCAAGGTCAAAGATCGGAAGA
+
FFFFFFFFFFF:FFFFFFFFFFFFFFFFFFFFFFFFFFFFFFFFF
@FS10000125:23:BPA73012-1407:1:1101:1320:1410 1:N:0:3
GGGTAATAAATTCGTCGAGTACGCTCAAATACTAAGATCGGAAGA
+
FFFFFFFFFFFFFFFFFFFFFFFFFFFFFFFFFFFFFFFFF:FFF
@FS10000125:23:BPA73012-1407:1:1101:1590:1410 1:N:0:3
GGGGGCCAACTTCGTCGAGTACGCTCAAAAGCCGAGATCGGAAGA
+
FFFFFFFFFF:,FFFFFFFFFFFFFFF:FFFFFFFFFFFFF:FFF
@FS10000125:23:BPA73012-1407:1:1101:1600:1410 1:N:0:3
GGGGAACAACTTCGTCGAGTACGCTCAATATAGTAGATCGGAAGA
+
FFFF:,:FF:::FFFFFFFFFFFFFFFF,:F,::FFFFFFFFFFF
@FS10000125:23:BPA73012-1407:1:1101:1770:1410 1:N:0:3
GGGGTGGAACTTCGTCGAGTACGCTCAAGTATGAAGATCGGAAGA
+
FFFFFFFFFF:,FFFFFFFFFFFFFFFFFFFFFFFFFFFFFFFFF
@FS10000125:23:BPA73012-1407:1:1101:2700:1410 1:N:0:3
GGGGAAAAACTTCGTCGAGTACGCTCAAACAAAAAGATCGGAAGA
+
FFFFFFFFFF:,FFFFFFFFFFFFFFF:FFFFFFFFFFFFFFFFF
@FS10000125:23:BPA73012-1407:1:1101:3730:1410 1:N:0:3
GGGCGTCAACTTCGTCGAGTACGCTCAAATATAAAGATCGGAAGA
+
FFFFFFFFFF,:FFFFFFFFFFFFFFF,FFFFFFFFFFFFFFFFF
@FS10000125:23:BPA73012-1407:1:1101:3980:1410 1:N:0:3
GGGGCGCAACTTCGTCGAGTACGCTCAACTATTAAGATCGGAAGA
+
FFFFFFFFFFFF:FFFFFFFFFFFFFFFFFFFFFFFFFFFFFFFF
@FS10000125:23:BPA73012-1407:1:1101:4140:1410 1:N:0:3
GGGGTATAACTTCGTCGAGTACGCTCAAGCCCAGAGATCGGAAGA
+
FFFFFFFFFF:,FFFFFFFFFFFFFFFFFFFFFFFFFFFFFFFFF
@FS10000125:23:BPA73012-1407:1:1101:4940:1410 1:N:0:3
GGGCTCGAACTTCGTCGAGTACGCTCAAATTTGGAGATCGGAAGA
+
FFFFFFFFFF,,FFFFFFFFFFFFFFF,FFFFFFFFFFFFFFFFF
@FS10000125:23:BPA73012-1407:1:1101:5060:1410 1:N:0:3
GGGGGAAAACTTCGTCGAGTACGCTCAAGGCAATAGATCGGAAGA
+
FFFFF:F:F,,,FF,F,F:FF,:FFF:FF,FFFF,::,F:FFFFF
@FS10000125:23:BPA73012-1407:1:1101:5110:1410 1:N:0:3
GGTGAAACTTCGTCGAGTACGCTCAATTAGGAAGATCGGAAGAGC
+
:,,F,F:FFF,FFF,FF:F,FF,F:,F:FF:FF,F,,:FF:FFF,
@FS10000125:23:BPA73012-1407:1:1101:5300:1410 1:N:0:3
GGGGACCTCTTCGTCGAGTACGCTCAAGTACGAAGATCGGAAGAG
+
FF,FFFFFFF,FF:FFFF:FFFFFFFFFFFFFFFFF:FFF:FFFF
@FS10000125:23:BPA73012-1407:1:1101:5570:1410 1:N:0:3
GGGCGCCAACTTCGTCGAGTACGCTCAATTAGCAAGATCGGAAGA
+
FFF:FFFFFF:,FFFFFFFFFFFFFFF:FFFFFFFFFFFFFFFFF
@FS10000125:23:BPA73012-1407:1:1101:5610:1410 1:N:0:3
GGGGGGGAACTTCGTCGAGTACGCTCAAGGGGGAAGATCGGAAGA
+
FFFF,:,FFF:,FFFFFFFFFFFFFFFFFF:FFFFFFFFFFFFFF
@FS10000125:23:BPA73012-1407:1:1101:5990:1410 1:N:0:3
GGAGATTAACTTCGTCGAGTACGCTCAACAGTACAGATCGGAAGA
+
F,,FFFFFFFFFFFFFFFFFFFFFFFFFFFFFFFFFFFFFFFFFF
@FS10000125:23:BPA73012-1407:1:1101:6140:1410 1:N:0:3
GGGGTGGAACTTCGTCGAGTACGCTCAAGTTTCGAGATCGGAAGA
+
FFFFFFFFFF:,FFFFFFFFFFFFFFFFFFFFFFFFFFFFFFFFF
@FS10000125:23:BPA73012-1407:1:1101:6290:1410 1:N:0:3
GGGGGTCAACTTCGTCGAGTACGCCAAGTGAAAAGATCGGAAGAG
+
FFFFFFFFFF,:FFFFFFFFFFFFFFFFFFFFFFFF,,FF,FF:F
@FS10000125:23:BPA73012-1407:1:1101:6420:1410 1:N:0:3
GGGTTGGAACTTCGTCGAGTACGCTCAATAGGAAAGATCGGAAGA
+
FFFFFFFFFF:,FFFFFFFFFFFFFFF,FFFFFFFFFFFFFFFFF
@FS10000125:23:BPA73012-1407:1:1101:6530:1410 1:N:0:3
GGGCTGGAACTTCGTCGAGTACGCTCAATATGTTAGATCGGAAGA
+
FF::FFFFFF::FFFFFFFFFFFFFFF:FFFFFFFFFFFFFFFFF
@FS10000125:23:BPA73012-1407:1:1101:6960:1410 1:N:0:3
GGGGGCTAACAGCGTCGAGTACGCTCAGTTTGTCAGACCGGAAGA
+
FFFFFFFF:F,,,FF:FFFF,FFF:FF:FFFFFFFFFFFFFF,F:
@FS10000125:23:BPA73012-1407:1:1101:7380:1410 1:N:0:3
GGGGGAAAACTTCGTCGAGTACGCTCAAAGAGAAAGATCGGAAGA
+
FFFFFFFFFF,,FFFFFFFFFFFFFFF,FFFFFFFFFFFFFF:FF
@FS10000125:23:BPA73012-1407:1:1101:8280:1410 1:N:0:3
GGGGAGAACTTCGTCGAGTACGCTCAAACCGGGAGATCGGAAGAG
+
FFFFFFFFF:,FF:FFFF:FFFFFFF:FFFFFFFFF,FFF:FFFF
@FS10000125:23:BPA73012-1407:1:1101:8800:1410 1:N:0:3
GGGTCCTAACTTCGTCGAGTACGCTCAAAACCAGAGATCGGAAGA
+
FFF:FFFFFF::FFFFFFFFFFFFFFFFFFFFFFFFFFFFFFFFF
@FS10000125:23:BPA73012-1407:1:1101:8850:1410 1:N:0:3
GCTGCAAAACTTCGTCGAGTACGCTCAACTAATGAGATCGGAAGA
+
F,,:FFFFFFFFFF:FFFFFFFFFFFFFFFFFFFFFFFFFFFF,F
@FS10000125:23:BPA73012-1407:1:1101:9210:1410 1:N:0:3
GGGGATAAACTTCGTCGAGTACGCTCAAGCTTGGAGATCGGAAGA
+
FFFFFFFFFF::FFFFFFFFFFFFFFFFFFFFFFFFFFFFFFFFF
@FS10000125:23:BPA73012-1407:1:1101:10020:1410 1:N:0:3
GGGGGTTAACTTCGTCGAGTACGCTCAAGTAAAGAGATCGGAAGA
+
FFFFFFFFFF,,FFF:FFFFFFFFFFFFFFFFFFFFFFFFFF:FF
@FS10000125:23:BPA73012-1407:1:1101:10130:1410 1:N:0:3
GGGGGATATCTTCGTCGAGTACGCTCAAGAAAGGAGATCGGAAGA
+
F::F,::F:F::FFFFFFFFFFFFFFFFF,FF,FFFFFFFFFFFF
@FS10000125:23:BPA73012-1407:1:1101:11080:1410 1:N:0:3
GGGGAAAAACTTCGTCGAGTACGCTCAATGATACAGATCGGAAGA
+
FFFFFFFFFFFF:FFF:FFFF:FFFFFFFFFFFF:FF,F:FFFFF
@FS10000125:23:BPA73012-1407:1:1101:11100:1410 1:N:0:3
GGGGTTAACCTTCGTCGAGTACGCTCAATAAGGTAGATCGGAAGA
+
FFFFFFFFF:F:FFFF:F:FFFFFFF:FFFFFFFFFF,FFFFFFF
@FS10000125:23:BPA73012-1407:1:1101:11360:1410 1:N:0:3
GGGTTTATTCTTTGTCTACATCACTCTGTTGTAATCTTCGTTAGA
+
FFF,,FF:FFFFF,FFFFF,,:FF,F,,,F,,F,,FF::FFF:,:
@FS10000125:23:BPA73012-1407:1:1101:11530:1410 1:N:0:3
GGGCTAGAACTTCGTCGAGTACGCTCAAAATCATAGATCGGAAGA
+
FF:FFFFFFF,,FFFFFFFFFFFFFFF:FFFFFFFFFFFFFF:FF
@FS10000125:23:BPA73012-1407:1:1101:12110:1410 1:N:0:3
GGGGTAATAACTTCGTCGAGTACGCTCAAATTCGGAGATCGGAAG
+
FF,FFFFFFFF,,FF:FFFFFFFFF,FFFFFFFFFFFFFFFFFFF
@FS10000125:23:BPA73012-1407:1:1101:12300:1410 1:N:0:3
GGGTCTTAACTTCGTCGAGTACGCTCAAATAAAGAGATCGGAAGA
+
FFFFFFFFFF:,FFFFFFFFFFFFFFF,FFFFFFFFFFFFFFFFF
@FS10000125:23:BPA73012-1407:1:1101:12770:1410 1:N:0:3
GGGGCAAAACTTCGTCGAGTACGCTCAATCACAGAGATCGGAAGA
+
F,,FFFFFFF,,FFFFFFFFFFFFFFF:FFFFFFFFFFFFFFFFF
@FS10000125:23:BPA73012-1407:1:1101:13160:1410 1:N:0:3
GGGACACTCTTTCCCTTCGTCCAGTACGCTCAAAAGTGAAGATCG
+
FFFFFFF:FF:FFFFFF,FFFF:,FFFFFFF:F,FF:F,FFF,,F
@FS10000125:23:BPA73012-1407:1:1101:13520:1410 1:N:0:3
GGGCGGAAACTTCGTCGAGTACGCTCAATGTGAGAGATCGGAAGA
+
FFFFFFFFFF:,FFFFFFFFFFFFFFF,FFFFFFFFFFFFFFFFF
@FS10000125:23:BPA73012-1407:1:1101:13940:1410 1:N:0:3
GGGGAGCAACTTCGTCGAGTACGCTCAATATACAAGATCGGAAGA
+
FFFFFFFFFF,:FFFFFFFFFFFFFFF:FFFFFFFFFFFFFFFFF
@FS10000125:23:BPA73012-1407:1:1101:14680:1410 1:N:0:3
GGGGTGAAACTTCGTCGAGTACGCTCAATGGCCTAGATCGGAAGA
+
F,,FFFFFFF,:FFFFFFFFFFFFFFF:FFFFFFFFFFFF::FF:
@FS10000125:23:BPA73012-1407:1:1101:15290:1410 1:N:0:3
GGGGCTTAACTTCGTCGAGTACGCTCAACTTGTAAGATCGGAAGA
+
FFFFFFFFFFFFFFFFFFFFFFFFFFFFFFFFFFFFFFFFFFFFF
@FS10000125:23:BPA73012-1407:1:1101:15740:1410 1:N:0:3
GGGGCTGAACTTCGTCGAGTACGCTCAAATAACTAGATCGGAAGA
+
FFFFFFFFFF::FFFFFFFFFFFFFFF:FFFFFFFFFFFFFFFFF
@FS10000125:23:BPA73012-1407:1:1101:16240:1410 1:N:0:3
GGGTGGCAACTTCGTCGAGTACGCTCAAGATTCAAGATCGGAAGA
+
FFF:,:FFFF:FFFFFFFFFFFFFFFFFFFFFFFFFFFFFFFFFF
@FS10000125:23:BPA73012-1407:1:1101:16400:1410 1:N:0:3
GGGTGCCAACTTCGTCGAGTACGCTCAATGCCTCAGATCGGAAGA
+
FFFFFFFFF::F,,:,,F,F:,,F:,,FF,,FFFF:F,:,FFF:F
@FS10000125:23:BPA73012-1407:1:1101:1440:1420 1:N:0:3
GGGCTCTAACTACGTCGAGTACGCTCAATCTGTGAGATCGGATGT
+
FF:,F:FFFFF:F:FFF,FFFFFFFFF:,FFFFFFFFFFF,,,F,
@FS10000125:23:BPA73012-1407:1:1101:1650:1420 1:N:0:3
GGGGGTTAACTTCGTCGAGTACGCTCAATGAGAAAGATCGGAAGA
+
FFFFFFFFFF:,FFFFFFFFFFFFFFF,FFFFFFFFFFFFFFFFF
@FS10000125:23:BPA73012-1407:1:1101:2120:1420 1:N:0:3
GGGGCGGAACTTCGTCGAGTACGCTCAAGAATTTAGATCGGAAGA
+
FFFFFFFFFF:,FFFFFFFFFFFFFFFFFFFFFFFFFFFFFFFFF
@FS10000125:23:BPA73012-1407:1:1101:2270:1420 1:N:0:3
GGCAACCAACTTCGTCGAGTACGCTCAATGAGATAGATCGGAAGA
+
F:,,FFFFFFF:FFFFFFFFFFFFFFF,FFFFFFFFFFFFF:FFF
@FS10000125:23:BPA73012-1407:1:1101:2490:1420 1:N:0:3
GGGTAGGAACTTCGTCGAGTACGCTCAAGGAAAGAGATCGGAAGA
+
FFFFFFFFFF:,FFFFFFFFFFFFFFFFFFFFFFFFFFFFFFFFF
@FS10000125:23:BPA73012-1407:1:1101:3030:1420 1:N:0:3
GGGAGGAAACTTCGTCGAGTACGCTCAAGATTATAGATCGGAAGA
+
FF,:FFFFFF:::FFFFFFFFFFFFFFFFFFFFFFFFFFFFFFFF
@FS10000125:23:BPA73012-1407:1:1101:3090:1420 1:N:0:3
GGGTAATAACTTCGTCGAGTACGCTCAAGGGGGAAGATCGGAAGA
+
FF::FFFFFFF:FFFFFFFFFFFFFFFFF:FFFFFFFFFFFFFFF
@FS10000125:23:BPA73012-1407:1:1101:3120:1420 1:N:0:3
GGGGGACAACTTCGTCGAGTACGCTCAAGATGAGAGATCGGAAGA
+
FFFFFFFFFF:::FF:FFFFFFFFFFFFFFFFFFFFFFFFFFFFF
@FS10000125:23:BPA73012-1407:1:1101:3140:1420 1:N:0:3
GGGGGCTAACTTTCGTCGAGTACGCTCAAGTGCTAAGATCGGAAG
+
FFFFFFFFFF:,:FF:FFFFFFFFF,FFFFFFFFFFFFFFFFFFF
@FS10000125:23:BPA73012-1407:1:1101:3450:1420 1:N:0:3
GGGAACTCAACTTCGTCGAGTACGCTCAAAAATGAAGATCGGAAG
+
FF,,FFFFFF:,,FF:FFFFFFFFF,FFFFFFFFFFFFFFFFFFF
@FS10000125:23:BPA73012-1407:1:1101:3510:1420 1:N:0:3
GATGCCCAACTTCGTCGAGTACGCTCAAACAGTCAGATCGGAAGA
+
:,,FFFFFFFF:FFFFFFFFFFFFFFF:FFFFFFFFFFFF:,,FF
@FS10000125:23:BPA73012-1407:1:1101:3690:1420 1:N:0:3
GGGGGCATAACTTCGTCGAGTACGCTCAAAGCAGTAGATCGGAAG
+
FFFFFFFFFF,,,FF:FFFFFFFFF,FFFFFFFFFFFFFFFFFFF
@FS10000125:23:BPA73012-1407:1:1101:4270:1420 1:N:0:3
GGGAGTGAACTTCGTCGAGTACGCTCAAGGGCTAAGATCGGAAGA
+
F,,::FFFFF:,FFFFFFFFFFFFFFFF:FFFFFFFFFFFFFFFF
@FS10000125:23:BPA73012-1407:1:1101:4540:1420 1:N:0:3
GGGACTTAACTTCGTCGAGTACGCTCAAGTATCCAGATCGGAAGA
+
FFFFFFFFFF,,FFFFFFFFFFFFFFFFFFFFFFFFFFFFFFFFF
@FS10000125:23:BPA73012-1407:1:1101:4840:1420 1:N:0:3
GGGCAACTTCGTCGAGTACGCTCAATAAAAAAGATCGGAAGAGCA
+
FFF,FFFFFFF,:FFFFF,,FFF:FFF,FFFFFFF,FFFFFFF,:
@FS10000125:23:BPA73012-1407:1:1101:5090:1420 1:N:0:3
GGGAGGTAACTTCGTCGAGTACGCTCAAACTTTTAGATCGGAAGA
+
FF:,FFFFFF:,FFFFFFFFFFFFFFF:FFFFFFFFFFFFFFFFF
@FS10000125:23:BPA73012-1407:1:1101:5540:1420 1:N:0:3
GGGAAGCAACTTCGTCGAGTACGCTCAATCGTAAAGATCGGAAGA
+
FFFFFFFFFF::FFFFFFFFFFFFFFF:FFFFFFFFFFFFFFFFF
@FS10000125:23:BPA73012-1407:1:1101:5680:1420 1:N:0:3
GGGTACTAACTTCGTCGAGTACGCTCAAGTGATTAGATCGGAAGA
+
FFF,:FFFFFFF::F:,F,FF,:FF:,FF:FF,F::F,F:FFF:F
@FS10000125:23:BPA73012-1407:1:1101:6420:1420 1:N:0:3
GGGTACAAACTTCGTCGAGTACGCTCAAGTTAACAGATCGGAAGA
+
FFFF,FFFFFFFFFFFFFFFFFFFFFFFFF:F:FFFFFFFFFFFF
@FS10000125:23:BPA73012-1407:1:1101:7290:1420 1:N:0:3
GGGGCTCAACTTCGTCGAGTACGCTCAAGTTAGTAGATCGGAAGA
+
FFFFFFFFFF:,FFFFFFFFFFFFFFFFFFFFFFFFFFFFFFFFF
@FS10000125:23:BPA73012-1407:1:1101:7350:1420 1:N:0:3
GGACACGACGCTCTTCCGATCTGGAGACAAACTTCGTCGAGTACG
+
F:,FFF,FFF,F,:FFFFFF:FF,FFF:,FFFFF,FF:FFF,F,,
@FS10000125:23:BPA73012-1407:1:1101:7740:1420 1:N:0:3
GGGGAAACTTCGTCGAGTACGCTCAACTATAAAGATCGGAAGAGC
+
FFFFFFFFFF:FFFFFF:F:FF,FFFF:FFFFFFF::FFFFFFF:
@FS10000125:23:BPA73012-1407:1:1101:8230:1420 1:N:0:3
GGGCACCAACTTCGTCGAGTACGCTCAATTTCTTAGATCGGAAGA
+
F:,::F:FFFF:FFFFFFFFFFFFFFFFFFFFFFFFF:FFFFFFF
@FS10000125:23:BPA73012-1407:1:1101:8910:1420 1:N:0:3
GGGGCAACTTCGTCGAGTACGCTCAATGAGTCAGATCGGAAGAGC
+
FFFFFFFFFFFF,FFFF:FFFF,FF:FFFFFFFFF,,FFFFFFF,
@FS10000125:23:BPA73012-1407:1:1101:9110:1420 1:N:0:3
GGGCCAGAACTTCGTCGAGTACGCTCAAGACTGCAGATCGGAAGA
+
FFFFFFFFFF,,FFFFFFFFFFFFFFFFFFFFFFFFFFFFFF:FF
@FS10000125:23:BPA73012-1407:1:1101:9370:1420 1:N:0:3
GGGCTTCGTCGAGTACGCTCAAAGGTAGAGATCGGAAGAGCACAC
+
FFFFFFFFFFFFFFFFF:FF:::FF:FFFFFFFFFFFFFF,F,F,
@FS10000125:23:BPA73012-1407:1:1101:10010:1420 1:N:0:3
GGGGAAAAACTTCGTCGAGTATGCTCAATCGGAGAGATCGGAAGA
+
FFF::F:FFF::FFFFFFFFFFFFFFFFFF,FFFFFF,FFFFFFF
@FS10000125:23:BPA73012-1407:1:1101:10350:1420 1:N:0:3
GGGCGGCAACTTCGTCGAGTACGCTCAAGGACGGAGATCGGAAGA
+
F:::FFFFFF:,FFFFFFFFFFFFFFFFFFFFFFFFFFFFFFFFF
@FS10000125:23:BPA73012-1407:1:1101:11480:1420 1:N:0:3
GGGGGAAAACTTCGTCGAGTACGCTCAAAAAATTAGATCGGAAGA
+
FFFFFFFFFF,,FFFFFFFFFFFFFFF,FFFFFFFFFFFFFFFFF
@FS10000125:23:BPA73012-1407:1:1101:11710:1420 1:N:0:3
GGGGCCAAACTTCGTCGAGTACGCTCAACTACTAAGATCGGAAGA
+
F:,FFFFFFF::FFFFFFFFFFFFFFFFFFFFFFFFFFFFFFFFF
@FS10000125:23:BPA73012-1407:1:1101:11920:1420 1:N:0:3
GGGTATTAACTTCGTCGAGTACGCTCAATTGAGTAGATCGGAAGA
+
F:,:FFFFFF,:FFFFFFFFFFFFFFF,FFFFFFFFFFFFFFFFF
@FS10000125:23:BPA73012-1407:1:1101:12130:1420 1:N:0:3
GGGCATCAACTTCGTCGAGTACGCTCAACTAACGAGATCGGAAGA
+
FF::FFFFFF::FFFFFFFFFFFFFFFFFFFFFFFFFFFFFFFFF
@FS10000125:23:BPA73012-1407:1:1101:12280:1420 1:N:0:3
GGGGATCAACTTCGTCGAGTACGCTCAAATATAAAGATCGGAAGA
+
FFFFF,FFFF,,FFFFFFFFFFFFFFF:FFFFFFFFFFFFFFFFF
@FS10000125:23:BPA73012-1407:1:1101:13460:1420 1:N:0:3
GGGCACGACGCTCTTCCGATCTGGGATGTGAACTTCGTCGAGTAC
+
FFFFFF:FFF:F::F:FFFFFFFF:F:FFFFFFFF,F,FF:F,F,
@FS10000125:23:BPA73012-1407:1:1101:14060:1420 1:N:0:3
GGGGCGGAACTTCGTCGAGTACGCTCAAATATTCAGATCGGAAGA
+
FFFFFFFFFF::FFFFFFFFFFFFFFFFFFFFFFFFFFFFFFFFF
@FS10000125:23:BPA73012-1407:1:1101:14290:1420 1:N:0:3
GGGTATAAACTTCGTCGAGTACGCTCAACTTGTGAGATCGGAAGA
+
FFFFFFFFFF:FFFFFFFFFFFFFFFFFFFFFFFFFFFFFFFFFF
@FS10000125:23:BPA73012-1407:1:1101:14360:1420 1:N:0:3
GGGTACTAACTTCGTCGAGTACGCTCAACTAACGAGATCGGAAGA
+
FF:F,,:FFFFFFFFFFFFFFFFFFFFFFFFFFFFFFFFFFFFFF
@FS10000125:23:BPA73012-1407:1:1101:14370:1420 1:N:0:3
GGGGTAGAACTTCGTCGAGTACGCTCAAAGTATAAGATCGGAAGA
+
FFFFFFFFFF::FFFFFFFFFFFFFFF:FFFFFFFFFFFFFFFFF
@FS10000125:23:BPA73012-1407:1:1101:14890:1420 1:N:0:3
GGGTCCCAACTTCGTCGAGTACGCTCAAACATGTAGATCGGAAGA
+
FFFFFFFFFF,,FFFFFFFFFFFFFFF:FFFFFFFFF:FFFF:FF
@FS10000125:23:BPA73012-1407:1:1101:15050:1420 1:N:0:3
GGGGGATAACTTCGTCGAGTACGCTCAATTGTTGAGATCGGAAGA
+
FFFFFFFFFF,,FFFFFFFFFFFFFFF,FFFFFFFFFFFFFFFFF
@FS10000125:23:BPA73012-1407:1:1101:15170:1420 1:N:0:3
GGGCTGCAATTTCGTCGAGTACGCTCAACGTGGAAGATCGGAAGA
+
FFFFFFFFFFFFFFFFFFFFFFFFFFFFFFFFFFFFF,FFFFFFF
@FS10000125:23:BPA73012-1407:1:1101:15300:1420 1:N:0:3
GGGCTAGAACTTCGTCGAGTACGCTCAATTTTAAAGATCGGAAGA
+
FFFFFFFFFF,:FFFFFFFFFFFFFFFFFFFFFFFFFFFFFFFFF
@FS10000125:23:BPA73012-1407:1:1101:15490:1420 1:N:0:3
GGGCATGAACTTCGTCGAGTACGCTCAATGGTCAAGATCGGAAGA
+
FFFFFFFFFF,:FFFFFFFFFFFFFFF:FFFFFFFFFFFFFFFFF
@FS10000125:23:BPA73012-1407:1:1101:15700:1420 1:N:0:3
GGGCGGTAACTTCGTCGAGTATGCTCAATATTTTAGATCGGAAGA
+
FFFFFFFFFF::FFFFFFFFFFFFFFF,FFFFFFFFFFFFFFFFF
@FS10000125:23:BPA73012-1407:1:1101:16010:1420 1:N:0:3
GGGTATCAACTTCGTCGAGTACGCTCAACTAGGTAGATCGGAATA
+
FFFFFFFFFF:FFFFFFFFFFFFFFFFFFFFFFFFFFFFFFF:,F
@FS10000125:23:BPA73012-1407:1:1101:16430:1420 1:N:0:3
GGGATTTAACTTCGTCGAGTACGCTCAACACAAAAGATCGGAAGA
+
FF:FFFFFFF::FFFFFFFFFFFFFFFFFFFFFFFFFFFFFFFFF
@FS10000125:23:BPA73012-1407:1:1101:1140:1430 1:N:0:3
GGGCGATAACTTCGTCGAGTACGCTCAAACCGGTAGATCGGAAGA
+
FFFFFFFFFFF:FFFFFFFFFFFFFFFFFFFFFFFFFFFFFFFFF
@FS10000125:23:BPA73012-1407:1:1101:1720:1430 1:N:0:3
GGGGAACAACTTCGTCGAGTACGCTCAAGAAACAAGATCGGAAGA
+
FFFFFFFFFFF,FFFFFFFFFFFFFFFFFFFFFFFFFFFFFFFFF
@FS10000125:23:BPA73012-1407:1:1101:1840:1430 1:N:0:3
GGGGCCCAACTTCGTCGAGTACGCTCAAAAATCGAGATCAGAAGA
+
FFFFFFF,FF::F:FF:FFFF:FFFF:FFF,FF,FFF,F,FFFFF
@FS10000125:23:BPA73012-1407:1:1101:2650:1430 1:N:0:3
GGGGGGTAACTTCGTCGAGTACGCTCAAAAAATAAGATCGGAAGA
+
F,,FFFFFFF::FFFFFFFFFFFFFFF:FFFFFFFFFFFFFFFFF
@FS10000125:23:BPA73012-1407:1:1101:2680:1430 1:N:0:3
GGGGGGTCAACTTCGTCGACCGCGCTCAATGTTTAAGATCGGAAG
+
F,,FFFFFFF:,:FFFFFFFFFFFF,FFFFFFFFFFFFFFFFFFF
@FS10000125:23:BPA73012-1407:1:1101:3070:1430 1:N:0:3
GGGGTAGAACTTCGTCGAGTACGCTCAACTCGTGAGATCGGAAGA
+
F,:FFFFFFF:F:FFFFFFFFFFFFFFFFFFFFFFFF,FFFFFFF
@FS10000125:23:BPA73012-1407:1:1101:3110:1430 1:N:0:3
GGGTGGGAACTTCGTCGAGTACGCTCAAGGACCAAGATCGGAAGA
+
F,,:FFFFFFFF:FFFFFFFFFFFFFFFFFFFFFFFFFFFFFFFF
@FS10000125:23:BPA73012-1407:1:1101:3240:1430 1:N:0:3
GGGGAATAACTTCGTCGAGTACGCTCAAAGATATAGATCGGAAGA
+
FFFFFF,FFFFFFFFFFFFFFFFFFFFF,,,,,,FFFFFFFFFFF
@FS10000125:23:BPA73012-1407:1:1101:4540:1430 1:N:0:3
GGGGGCAAACTTCGTCGAGTACGCTCAAACGTTAAGATCGGAAGA
+
FFFFFFFFFF:,FFFFFFFFFFFFFFFFFFFFFFFFFFFFFFFFF
@FS10000125:23:BPA73012-1407:1:1101:4820:1430 1:N:0:3
GGGAAATCAACTTCGTCGATTACGCTCAATTGTCAAGATCGGAAG
+
FFF,FFFFFF,,,FF,FFFFFFFFF,FFFFFFFFFFFFFFFFFFF
@FS10000125:23:BPA73012-1407:1:1101:5040:1430 1:N:0:3
GGGGGGCAACTTCGTCGAGTACGCTCAAGAGATCAGATCGGAAGA
+
FFFF:FFFFF::FFFFFFFFFFFFFFFFFFFFFFFFFFFFFFFFF
@FS10000125:23:BPA73012-1407:1:1101:5730:1430 1:N:0:3
GGGGGTCAACTTCGTCGAGTACGCTCAAAAAGTAAGATCGGAAGA
+
FF:FFFFFFF:,FFFFFFFFFFFFFFF:FFFFFFFFFFFFFFFF:
@FS10000125:23:BPA73012-1407:1:1101:6250:1430 1:N:0:3
GGGGTGAAACTTCGTCGAGGACGCTCAACGGACAAGATCGGAAGA
+
FFFFFFFFFFF:FFFFFFFFFFFFFFFFFFFFFFFFFFFFFFFFF
@FS10000125:23:BPA73012-1407:1:1101:6400:1430 1:N:0:3
GGGGGCCAACTTCGTCGAGTACGCTCAAATCGGGAGATCGGAAGA
+
FF:FFFFFFF::FFFFFFFFFFFFFFF:FFFFFFFFFFFFFFFFF
@FS10000125:23:BPA73012-1407:1:1101:6760:1430 1:N:0:3
GGGCGTAAACTTCGTCGAGTACGCTCAACAAGACAGATCGGAAGA
+
FFFF,FFFFFFFFFFFFFFFFFFFFFFFFFFFFFFFF,FFFFFFF
@FS10000125:23:BPA73012-1407:1:1101:8680:1430 1:N:0:3
GGGGAAAAACTTCGTCGAGTACGCTCAATCGTTGAGATCGGAAGA
+
FFF::FFFFF:,,:F::F,::FFFFFF:F:FFFFFF,FFF,F,FF
@FS10000125:23:BPA73012-1407:1:1101:8720:1430 1:N:0:3
GGGACGTAACTTCGTCGAGTACGCTCAATTGTTTAGATCGGAAGA
+
F::,FFFFFF::FFFFFFFFFFFFFFF,FFFFFFFFFFFFFFFFF
@FS10000125:23:BPA73012-1407:1:1101:8750:1430 1:N:0:3
GGGTAGAAACTTCGTCGAGTACGCTCAACACCTTAGATCGGAAGA
+
FF:FFFFFFF::FFFFFFFFFFFFFFFFFFFFFFFFFFFFFFFFF
@FS10000125:23:BPA73012-1407:1:1101:8800:1430 1:N:0:3
GGGATCTAACTTCGTCGAGTACGCTCAAGTGACAAGATCGGAAGA
+
FFF:FFFFFF:,FFFFFFFFFFFFFFFFFFFFFFFFFFFFFFFFF
@FS10000125:23:BPA73012-1407:1:1101:8890:1430 1:N:0:3
GGGGCGACAACTTCGTCGAGTACGCTCAATTGTTGAGATCGGAAG
+
FFFFFFFFFFF,:FF:FFFFFFFFF,FFFFFFFFFFFFFFFFFFF
@FS10000125:23:BPA73012-1407:1:1101:8980:1430 1:N:0:3
GGGCAGCAACTTCGTCGAGTACGCTCAAGTAAGTAGATCGGAAGA
+
FFFFFFFFFF,,FFFFFFFFFFFFFFF:FFFFFFFFFFFFFF:FF
@FS10000125:23:BPA73012-1407:1:1101:9170:1430 1:N:0:3
GGGGTGGAACTTCGTCGAGTACGCTCAAAAGTAAAGATCGGAAGA
+
FFFFFFFFFF::FFFFFFFFFFFFFFFFFFFFFFFFFFFFFFFFF
@FS10000125:23:BPA73012-1407:1:1101:9920:1430 1:N:0:3
GGGCTTAAACTTCGTCGAGTACGCTCAAATACATAGATCGGAAGA
+
FF,,FFFFFF::FFFFFFFFFFFFFFF:FFFFFFFFFFFFFFFFF
@FS10000125:23:BPA73012-1407:1:1101:10090:1430 1:N:0:3
GGGGTGCAACTTCGTCGAGTACGCTCAAGATGTAAGATCGGAAGA
+
FF:FFFFFFF:,FFFFFFFFFFFFFFFFFFFFFFFFFFFFFFFFF
@FS10000125:23:BPA73012-1407:1:1101:10710:1430 1:N:0:3
GCTGTAAAACTTCGCCGAGTACGCTCAAGCCGTGAGATCGGAAGA
+
,,,FFFFFFFFFF:FFF:FFFF,FFFFFFF:FFFFFFFFF:F:F,
@FS10000125:23:BPA73012-1407:1:1101:10800:1430 1:N:0:3
GGGGTGTAACTTCGTCGAGTACGCTCAAAACAGTAGATCGGAAGA
+
FFFFFFFFFF::FFFFFFFFFFFFFFFFFFFFFFFFF,FFFFFFF
@FS10000125:23:BPA73012-1407:1:1101:11420:1430 1:N:0:3
GGGAACTTCGTCGAGTACGCTCAAATTAATAGATCGGAAGAGCAC
+
F:,FFFFF:F,:F,:,F,FF:F:FFFF,FFFFFF:F:F:F,F,F,
@FS10000125:23:BPA73012-1407:1:1101:11700:1430 1:N:0:3
GGGGTCTAACTTCGTCGAGTACGCTCAAGATCTTAGATCGGAAGA
+
FFFFFFFFFF,,FFFFFFFFFFFFFFFFFFFFFFFFFFFFFFFFF
@FS10000125:23:BPA73012-1407:1:1101:11900:1430 1:N:0:3
GGGATGCAACTTCGTCGAGTACGCTCAAACTAACAGATCGGAAGA
+
FFFFFFFFFF::FFFFFFFFFFFFFFF:FFFFFFFFFFFFFFFFF
@FS10000125:23:BPA73012-1407:1:1101:12040:1430 1:N:0:3
GGGAGTTAACTTCGTCGAGTACGCTCAATAGAACAGATCGGAAGA
+
FF:FFFFFFF:,FFFFFFFFFFFFFFF,FFFFFFFFFFFFFFFFF
@FS10000125:23:BPA73012-1407:1:1101:12300:1430 1:N:0:3
GGGGTACAACTTCGTCGAGTACGCTCAATGACAGAGATCGGAAGA
+
FFFFFFFFFF,,FFFFFFFFFFFFFFF,FFFFFFFFFFFFFFFFF
@FS10000125:23:BPA73012-1407:1:1101:12530:1430 1:N:0:3
GGGGGGGAACTTCGTCGAGTACGCTCAAGAACATAGATCGGAAGA
+
FF,FFFFFFF::FFFFFFFFFFFFFFFFFFFFFFFFFFFFFFFFF
@FS10000125:23:BPA73012-1407:1:1101:13260:1430 1:N:0:3
GGGGCGCAACTTCGTCGAGTACGCTCAATCGGGTAGATCGGAAGA
+
FFFFFFFFFF:,FFFFFFFFFFFFFFF:FFFFFFFFFFFFFFFFF
@FS10000125:23:BPA73012-1407:1:1101:13800:1430 1:N:0:3
GGGGTCAAACTTCGTCGAGTACGCTCAAAATACAAGATCGGAAGA
+
F:,FFFFFFF::FFFFFFFFFFFFFFFFFFFFFFFFFFFFFFFFF
@FS10000125:23:BPA73012-1407:1:1101:13810:1430 1:N:0:3
GGGGAAGAACTTCGTCGAGTACGCTCAATGAATTAGATCGGAAGA
+
FFFFFFFFFF::FFFFFFFFFFFFFFFFFFFFFFFFFFFFFFFFF
@FS10000125:23:BPA73012-1407:1:1101:14200:1430 1:N:0:3
GGGCGGGAACTTCGTCGAGTACGCTCAAGAGTTTAGATCGGAAGA
+
F:,,FFFFFF::FFFFFFFFFFFFFFFFFFFFFFFFFFFFFFFFF
@FS10000125:23:BPA73012-1407:1:1101:14570:1430 1:N:0:3
GGCGAGCAGTTTCGTCGAGTACGCTCAACACTATAGATCGGAAGA
+
F,,FFFFF,FFFF,FFFF,FFF:FFFFFFFFFFFF::FFF,::F,
@FS10000125:23:BPA73012-1407:1:1101:14580:1430 1:N:0:3
GGGCAAACTTCGTCGAGTACGCTCAATCGTAGAGATCGGAAGAGC
+
FFFFFFFFFFFF,FFFF:FFFF,FF:F:FFFFFFF:,FFFFFFF,
@FS10000125:23:BPA73012-1407:1:1101:14630:1430 1:N:0:3
GGGGTAGAACTTCGTCGAGTACGCTCAAATAAGGAGATCGGAAGA
+
F,,FFFFFFF,:FFFFFFFFFFFFFFF:FFFFFFFFF,FFFFFFF
@FS10000125:23:BPA73012-1407:1:1101:15030:1430 1:N:0:3
GATTAGAAACTTCGTCGAGTACGCTCAAGCATGAAGATCGGAAGA
+
,,:,F,FFFFFFF:FFF:FFFF:FFFF:FFFFFF::FFFF,,,,,
@FS10000125:23:BPA73012-1407:1:1101:16150:1430 1:N:0:3
GATGTGTAACTTCGTCGAGTACGCTCAAATCGTCAGATCGGAAGA
+
:,F,F:FFFFFFFFFFFFFFFFFFFFFFFFFFFFFFFFFFFFFF:
@FS10000125:23:BPA73012-1407:1:1101:16180:1430 1:N:0:3
GGGGCCAAACTTCGTCGAGTACGCTCAAACATGGAGATCGGAAGA
+
FFFFFFFFFF::FFFFFFFFFFFFFFFFFFFF::FFFFFFFFFFF
@FS10000125:23:BPA73012-1407:1:1101:16430:1430 1:N:0:3
GGGGGATAACTTCGTCGAGTACGCGCAAAGACTAAGATCGGAAGA
+
F:,F:FFFFF::FFFFFFFFFFFF,FF:FFFFFFFFFFFFFFFFF
@FS10000125:23:BPA73012-1407:1:1101:1610:1440 1:N:0:3
GGGGCATAACTTCGTCGAGTACGCTCAATGTCAAAGATCGGAAGA
+
FFFFFFFFFFF:FFFFFFFFFFFFFFF:FFFFFFFFFFFFF:FFF
@FS10000125:23:BPA73012-1407:1:1101:2350:1440 1:N:0:3
GGGTCCCAACTTCGTCGAGTACGCTCAAACTATAAGATCGGAAGA
+
F::F::FFFFFFFFFFFFFFF:FFFF:FF,F:F,:FFFFFFFFFF
@FS10000125:23:BPA73012-1407:1:1101:2530:1440 1:N:0:3
GGGGTCTGACTTCGTCGAGTACGCTCAAAAGCCAAGATCGGAAGA
+
FFFFFFFFFF,,:FFFFFFFFFFFFFF:FFFFFFFFFFFFFFFFF
@FS10000125:23:BPA73012-1407:1:1101:2720:1440 1:N:0:3
GGGTTCAAACTTCGTCGAGTACGCTCAAATGTTCAGATCGGAAGA
+
F,,F:FF:FFF::FFFFFFFFFFFFFFFFFFFFFFFFFFFF:FFF
@FS10000125:23:BPA73012-1407:1:1101:2810:1440 1:N:0:3
GGGCAAGAACTTCGTCGAGTACGCTCAAAAAGTCAGATCGGAAGA
+
FFFFFFFFFF::FFFFFFFFFFFFFFF:FFFFFFFFFFFFFFFFF
@FS10000125:23:BPA73012-1407:1:1101:2940:1440 1:N:0:3
GGGGCACAACTTCGTCGAGTACGCTCAACATAAGAGATCGGAAGA
+
FFFFFFFFFF:::FFFFFFFFFFFFFFFFFFFFFFFFFFFFFFFF
@FS10000125:23:BPA73012-1407:1:1101:3090:1440 1:N:0:3
GGGGCCAAACTTCGTCGAGTACGCTCAATAAAGAAGATCGGAAGA
+
FFFFFFFFFF:::FFFFFFFFFFFFFF,FFFFFFFFFFFFFFFFF
@FS10000125:23:BPA73012-1407:1:1101:3570:1440 1:N:0:3
GGGATCGAACTTCGTCGAGTACGCTCAATGCTTAAGATCGGAAGA
+
F::,F::FF,FFFFFFFFFFFFFFFFFFF,,FFFFFFFFFFFFFF
@FS10000125:23:BPA73012-1407:1:1101:4050:1440 1:N:0:3
GGGGTCTAACTTCGTCGAGTACGCTCAATGGCATAGATCGGAAGA
+
FF:FFFFFFF::FFFFFFFFFFFFFFF:FFFFFFFFFFFFFFFFF
@FS10000125:23:BPA73012-1407:1:1101:4740:1440 1:N:0:3
GGGGATAAACTTCGTCGAGTACGCTCAAAATAACAGATCGGAAGA
+
FFFFFFFFFF:,FFFFFFFFFFFFFFF,FFFFFFFFFFFFFF:FF
@FS10000125:23:BPA73012-1407:1:1101:4850:1440 1:N:0:3
GGGGTAGAACTTCGTCGAGTACGCTCAATAGGTCAGATCGGAAGA
+
:F,FFFFFFF:,FFFFFFFFFFFFFFF,FFFFFFFFFFFFF::FF
@FS10000125:23:BPA73012-1407:1:1101:5980:1440 1:N:0:3
GGGAGGAAACTTCGTCGAGTACGCTCAAAACCAAAGATCGGAAGA
+
FFFFFFFFFF:,FFFFFFFFFFFFFFF:FFFFFFFFFFFFFFFFF
@FS10000125:23:BPA73012-1407:1:1101:6610:1440 1:N:0:3
GGGACCAAACTTCGTCGAGTACGCTCAATTTACAAGATCGGAAGA
+
FFFFFFFFFF:,FFFFFFFFFFFFFFF:FFFFFFFFFFFFFFFFF
@FS10000125:23:BPA73012-1407:1:1101:6800:1440 1:N:0:3
GGGGGTCAACTTCGTCGAGTACGCTCAAGTCCTAAGATCGGAAGA
+
FFFFFFFFFF,,FFFFFFFFFFFFFFFFFFFFFFFFFFFFFFFFF
@FS10000125:23:BPA73012-1407:1:1101:6980:1440 1:N:0:3
GGGACCAATCTTCGTCGAGTACGCTCAAGCTACTAGATCGGAAGA
+
FFFF,,FF,FFFFFFFFFFFFFFFF,FF,,FF:FFFFFFFFFFFF
@FS10000125:23:BPA73012-1407:1:1101:7400:1440 1:N:0:3
GGGGGGGAACTTCGTCGAGTACGCTCAATAAAATAGATCGGAAGA
+
F,FFFF:FFF,:FFFFFFFFFFFFFFF,FF:,:FFFFFFFFFFFF
@FS10000125:23:BPA73012-1407:1:1101:7550:1440 1:N:0:3
GGGGCGGAACTTCGTCGAGTACGCTCAAAAGTAAAGATCGGAAGA
+
F::FFFFFFF::FFFFFFFFFFFFFFF:FFFFFFFFFFFFFFFFF
@FS10000125:23:BPA73012-1407:1:1101:7900:1440 1:N:0:3
GGGCCGTAACTTCGTCGAGTACGCTCAACTGTTAAGATCGGAAGA
+
FFF:F,FFFFFFFFFFFFFFFFFFFFFFFF:F:FFFFFFFFFFFF
@FS10000125:23:BPA73012-1407:1:1101:8010:1440 1:N:0:3
GGGCGGGAACTTCGTCGAGTACGCTCAAGTCATTAGATCGGAAGA
+
FFF:FFFFFFF:FFFFFFFFFFFFFFFFFFFFFFFFFFFFFFFFF
@FS10000125:23:BPA73012-1407:1:1101:8050:1440 1:N:0:3
GGGAGCCAACTTCGCGAGTACGCTCAAGTTAATAGATCGGAAGAG
+
FFF:FFFFFFFFFFFFFF:FFFFFFFFFFFFFFFFF,FFF:FFFF
@FS10000125:23:BPA73012-1407:1:1101:8170:1440 1:N:0:3
GGGCCAGAACTTCGTCGAGTACGCTCAAGTAGTGAGATCGGAAGA
+
F::,FFFFFF::FFFFFFFFFFFFFFFFFFFFFFFFFFFFFFFFF
@FS10000125:23:BPA73012-1407:1:1101:8260:1440 1:N:0:3
GGGAATAACTTCGTCGAGTACGCTCAATGGTGCAGATCGGAAGAG
+
FFF:FFFFFF:FF:FFFF:FFFFFFF:,FFFFFFFF,FFF:FFFF
@FS10000125:23:BPA73012-1407:1:1101:8340:1440 1:N:0:3
GGGGGGTAACTTCGTCGAGTACGCTCAAGAAATAAGATCGGAAGA
+
FFFFFFFFFF::FFFFFFFFFFFFFFFFFFFFFFFFFFFFFFFFF
@FS10000125:23:BPA73012-1407:1:1101:8690:1440 1:N:0:3
GGGCGGGAACTTCGTCGAGTACGCTCAAATTACTAGATCGGAAGA
+
FFF,FFFFFF::FFFFFFFFFFFFFFF:FFFFFFFFFFFFFFFFF
@FS10000125:23:BPA73012-1407:1:1101:8820:1440 1:N:0:3
GGGCCATAACTTCGTAGAGTACGCTCAAATCTCTAGATCGGAAGA
+
FFF:FFFFFF,,FFFFFFFFFFFFFFFFFFFFFFFFFFFFFFFFF
@FS10000125:23:BPA73012-1407:1:1101:8950:1440 1:N:0:3
GGGGGGAAACTTCGTCGAGTACGCTCAACTTTCCAGATCGGAAGA
+
FF:FFFFFFF::FFFFFFFFFFFFFFFFFFFFFFFFFFFFFFFFF
@FS10000125:23:BPA73012-1407:1:1101:9190:1440 1:N:0:3
GGGGGTTAACTTCGTCGAGTACGCTCAAGACACGAGATCGGAAGA
+
F,,FFFFFFF::FFFFFFFFFFFFFFFFFFFFFFFFFFFFFFFFF
@FS10000125:23:BPA73012-1407:1:1101:9290:1440 1:N:0:3
GGGCAAACTTCGTCGAGTACGCTCAATTCGGGAGATCGGAAGAGC
+
FFFFFFFFFFFFFFFFFFF:FF,FF:FFFFFFFFF:,FFFFFFF,
@FS10000125:23:BPA73012-1407:1:1101:9450:1440 1:N:0:3
GGGCGTGAACTTCGTCGAGTACGCTCAATCATGAAGATCGGAAGA
+
FFFFFFFFFF::FFFFFFFFFFFFFFFFFFFFFFFFFFFFFFFFF
@FS10000125:23:BPA73012-1407:1:1101:9740:1440 1:N:0:3
GGGGAAGAACTTCGTCGAGTACGCTCGAGGAAAGAGATCGGAAGA
+
FFFFFFFFFFF:FFFFFFFFFFFFFFFFFFFFFFFFFFFFFFFFF
@FS10000125:23:BPA73012-1407:1:1101:9930:1440 1:N:0:3
GGGGTACAACTTCGTACAGTACGCTCAAGACGGTAGATCGGAAGA
+
FFFFFFFFFF,:FFFFFFFFFFFFFFFFFFFFFFFFFFFFFFFFF
@FS10000125:23:BPA73012-1407:1:1101:10200:1440 1:N:0:3
GGGTAGCAACTTCGTCGAGTACGCTCAAGATTAAAGATCGGAAGA
+
FFF:FFFFFF,:FFFFFFFFFFFFFFFFFFFFFFFFFFFFFFFFF
@FS10000125:23:BPA73012-1407:1:1101:10940:1440 1:N:0:3
GGGGTCAAACTTCGTCGAGTACGCTCAATTAAAAAGATCGGAAGA
+
FFFFFFFFFF:,FFFFFFFFFFFFFFF:FFFFFFFFFFFFFFFFF
@FS10000125:23:BPA73012-1407:1:1101:11170:1440 1:N:0:3
GGGGTCTAACTTCGTCGAGTACGCTCAACTTCAGAGATCGGAAGA
+
F:,FFFFFFF:FFFFFFFFFFFFFFFFFFFFFFFFFFFFFFFFFF
@FS10000125:23:BPA73012-1407:1:1101:11380:1440 1:N:0:3
GGGAGGGAACTTCGTCGAGTACGCTCAAATCCTGAGATCGGAAGA
+
FFFFFFFFFF:,FFFFFFFFFFFFFFFFFFFFFFFFFFFFFFFFF
@FS10000125:23:BPA73012-1407:1:1101:11470:1440 1:N:0:3
CATGTGGAACTTCATCGTGTACACTCAAAGAGATAGATCAGTTCA
+
:,F,::F,F,FF,,FF,F,F:::FFFFFFF::F,FF:FF,F:FF,
@FS10000125:23:BPA73012-1407:1:1101:11630:1440 1:N:0:3
GGGCGCAAACTTCGTCGAGTACGCTCAAGGAGAAAGATCGGAAGA
+
F:,:FFFFFF:,FFFFFFFFFFFFFFFFFFFFFFFFFFFFFFFFF
@FS10000125:23:BPA73012-1407:1:1101:11790:1440 1:N:0:3
GGGGGCCCAACTTCGTCGAGTACGCTCAATAGCCTAGATCGGAAG
+
F,,F:FFFFF:,,FF:FFFFFFFFF,FFFFFFFFFFFFFFFF:FF
@FS10000125:23:BPA73012-1407:1:1101:12700:1440 1:N:0:3
GGGGTGACAACTTCGTCAAGTACGCTCAAGATTAGAGATCGGAAG
+
FFFFFF,FFFF:FF:FFFF:::F:FFFFF:FFFFFFF::FFFFFF
@FS10000125:23:BPA73012-1407:1:1101:13000:1440 1:N:0:3
GGGCGCTAACTTCGTCGAGTACGCTCAATTAGACAGATCGGAAGA
+
FF,:FFFFFF::FFFFFFFFFFFFFFF:FFFFFFFFFFFFFFFFF
@FS10000125:23:BPA73012-1407:1:1101:13260:1440 1:N:0:3
GGGGGGGAACTTCGTCGAGTACGCTCAAAAAATAAGATCGGAAGA
+
FFFFFFFFFF::FFFFFFFFFFFFFFF:FFFFFFFFFFFFFFFFF
@FS10000125:23:BPA73012-1407:1:1101:13340:1440 1:N:0:3
GGGCAGGAACTTCGTCGAGTACGCTCAAGGTGGCAGATCGGAAGA
+
FFFFF::FFF::FFFFFFFFFFFFFFFFFFFFFFFFFFFFFFFFF
@FS10000125:23:BPA73012-1407:1:1101:14610:1440 1:N:0:3
GGGGGCAAACTTCTTCGAGTACGCTCAATTTTGCAGATCGGAAGA
+
FFFFFFFFFF::F,FFFFFFFFFFFFF:FFFFFFFFF:FFFFFFF
@FS10000125:23:BPA73012-1407:1:1101:15320:1440 1:N:0:3
GGGGGCCAACTTCGTCGAGTACGCTCAAGTATTAAGATCGGAAGA
+
F:,FFFFFFF,:FFFFFFFFFFFFFFFFFFFFFFFFFFFFFFFFF
@FS10000125:23:BPA73012-1407:1:1101:15480:1440 1:N:0:3
GGGCGTAAACTTCGTCGAGTACGCTCAATACCTCAGATCGGAAGA
+
FFFF:FFFFFFFFFFFFFFFFFFFFFFFFF:,FFFFF,F:FFFFF
@FS10000125:23:BPA73012-1407:1:1101:15700:1440 1:N:0:3
GGGCGAAAACTTCGTCGAGTACGCTCAATTTTGAAGATCGGAAGA
+
FFFF,:FFFFFFFFFFFFFFFFFFFFFFFFFFFF:FF,FFFFFFF
@FS10000125:23:BPA73012-1407:1:1101:1350:1450 1:N:0:3
GGGCAAAAACTTCGTCGAGTACGCTCAAGCAGGTAGATCGGAAGA
+
FFFFFFFFFFF:FFFFFFFFFFFFFFFFFFFFFFFFFFFFF:FFF
@FS10000125:23:BPA73012-1407:1:1101:1850:1450 1:N:0:3
GGGCTCCAACTTCGTCGAGTACGCTCAAGTATCCAGATCGGAAGA
+
FFFFFFFFFF:,FFFFFFFFFFFFFFFFFFFFFFFFFFFFFFFFF
@FS10000125:23:BPA73012-1407:1:1101:1980:1450 1:N:0:3
GGGCGGTAACTTCGTCGAGTACGCTCAAGGAACAAGATCGGAAGA
+
FFFFFFFFFFF:FFFFFFFFFFFFFFFFFFFFFFFFFFFFFFFFF
@FS10000125:23:BPA73012-1407:1:1101:2150:1450 1:N:0:3
GGGGGTGAACTTCGTCGAGTACGCTCAAGTATATAGATCGGAAGA
+
FFFF,:FFFFFFFFFFFFFFF:FFFF:FFFF::F:FF,FFFFFFF
@FS10000125:23:BPA73012-1407:1:1101:2360:1450 1:N:0:3
GGGACCCAACTTCGTCGAGTACGCTCAAGTGGGCAGATCGGAAGA
+
FFFFFFFFFF,,FFFFFFFFFFFFFFF:FFFFFFFFF:FFFFFFF
@FS10000125:23:BPA73012-1407:1:1101:2470:1450 1:N:0:3
GGGGAACAACTTCGTCGAGACGCTCAAGAAGTTAGATCGGAAGAG
+
FFFFFFFFFF::FFFFFFFFFFFFFFFFFFFFFFFF:,FF:FFFF
@FS10000125:23:BPA73012-1407:1:1101:2560:1450 1:N:0:3
GGGTCATAACTTCGTCGAGTACGCTCAAGGAGTGAGATCGGAAGA
+
FF:FFF::F:FF,,F,,F:FF,:FF:,F:::FFFF:F,F:FFF:F
@FS10000125:23:BPA73012-1407:1:1101:2650:1450 1:N:0:3
GGGGGCCAACTTCGTCGAGTACGCTCAATTCGTTAGATCGGAAGA
+
FFFFFFFFFF:,FFFFFFFFFFFFFFF,FFFFFFFFFFFFFFFFF
@FS10000125:23:BPA73012-1407:1:1101:2760:1450 1:N:0:3
GGGGGGCAAACTTCGTCGAGTACGCTCAATCGAATAGATCGGAAG
+
FFFFFFFFFF:::FF:FFFFFFFFF,FFFFFFFFFFFFFFFFFFF
@FS10000125:23:BPA73012-1407:1:1101:3240:1450 1:N:0:3
GGGCAATAACTTCGTCGAGTACGCTCAATGGTTGAGATCGGAAGA
+
FF::FFFFFF::FFF:FFFFFFFFFFF,FFFFFFFFFFFFFFFFF
@FS10000125:23:BPA73012-1407:1:1101:3600:1450 1:N:0:3
GGGCAATAACTTCGTCGAGTACGCTCAATTCTGAAGATCGGAAGA
+
FFFFFFFFFF:,FFFFFFFFFFFFFFF,FFFFFFFFFFFFFFFFF
@FS10000125:23:BPA73012-1407:1:1101:3660:1450 1:N:0:3
GGGGCTGAACTTCGTCGAGTACGCTCAAGGCAGAAGATCGGAAGA
+
FFFFFFFFFF:,FFF:FFFFFFFFFFFFFFFFFFFFFFFFFFFFF
@FS10000125:23:BPA73012-1407:1:1101:3830:1450 1:N:0:3
GGGGTACAACTTCGTCGAGTACGCTCAATATTAAAGATCGGAAGA
+
F,,FFFFFFF:,FFFFFFFFFFFFFFF:FFFFFFFFFFFFFFFFF
@FS10000125:23:BPA73012-1407:1:1101:3960:1450 1:N:0:3
GGGCAAAAACTTCGTCGAGTACGCTCAAATTACAAGATCGGAAGA
+
FFF:FFFFFF:,FFFFFFFFFFFFFFF:FFFFFFFFFFFFFFFFF
@FS10000125:23:BPA73012-1407:1:1101:4590:1450 1:N:0:3
GGGCAAAAACTTCGTCGAGTACGCTCAAAAGAAGAGATCGGAAGA
+
F,,FFFFFFF,,FFFFFFFFFFFFFFF,FFFFFFFFFFFFFFFFF
@FS10000125:23:BPA73012-1407:1:1101:4650:1450 1:N:0:3
GGGCTTCAACTTCGTCGAGTACGCTCAAACCGTGAGATCGGAAGA
+
FFFFFFFFFF:,FFFFFFFFFFFFFFF:FFFFFFFFFFFFFFFFF
@FS10000125:23:BPA73012-1407:1:1101:4690:1450 1:N:0:3
GGGGTCGAACTTCGTCGACTACGCTCAAGGGCATAGATCGGAAGA
+
FFFFFFFFFF,,:FFFFF,FFFFFFFFFFFFFFFFFFFFFFFFFF
@FS10000125:23:BPA73012-1407:1:1101:4920:1450 1:N:0:3
GGGGTAAAACTTCGTCGAGTACGCTCAAGTCCCTAGATCGGAAGA
+
FFFFFFFFFF,,:FFFFFFFFFFFFFFFFFFFFFFFFFFFFF:FF
@FS10000125:23:BPA73012-1407:1:1101:4940:1450 1:N:0:3
GGGGCACAACTTCGTCGAGTACGCTCAATTCTACAGATCGGAAGA
+
FFFFFFFFFF,,FFFFFFFFFFFFFFF,FFFFFFFFFFFFFF:FF
@FS10000125:23:BPA73012-1407:1:1101:5480:1450 1:N:0:3
GGGGCACAACTTCGTCGAGTACGCTCAAGTTCCGAGATCGGAAGA
+
FFFFFFFFFF,,FFFFFFFFFFFFFFFFFFFFFFFFFFFFFF:FF
@FS10000125:23:BPA73012-1407:1:1101:5600:1450 1:N:0:3
GGGGATAAACTTCGTCGAGTACGCTCAAATGGTTAGATCGGAAGA
+
FFFFFFFFFF:,FFFFFFFFFFFFFFF:FFFFFFFFFFFFFFFFF
@FS10000125:23:BPA73012-1407:1:1101:6420:1450 1:N:0:3
GGGGCCTCAACTTCGTCGAGTACGCTCAAGATCATAGATCGGAAG
+
FFFF,,FFFFFF:FF:FFFFFFFFF,FFF,FFFF,FFFFFFFFFF
@FS10000125:23:BPA73012-1407:1:1101:6590:1450 1:N:0:3
GGGGTTGAACTTCGTCAGTACGCTCAACCTAAGAGATCGGAAGAG
+
F:,FFFFFFF::FFFFFF,FFFFFFFF:FFFFFFFF,FFF,FFFF
@FS10000125:23:BPA73012-1407:1:1101:6640:1450 1:N:0:3
GGGAACTTCGTCGAGTACGCTCAATGTGGAAGATCGGAAGAGCAC
+
FFF,FFFFFF,FF:FFF,FFFF:FFFFFFFFFFFFFFFFF,F,F,
@FS10000125:23:BPA73012-1407:1:1101:6670:1450 1:N:0:3
GGGGTTTAACTTCGTCGAGTACGCTCAAATGATTAGATCGGAAGA
+
F,,FFFFFFF:,FFFFFFFFFFFFFFF:FFFFFFFFFFFFFFFFF
@FS10000125:23:BPA73012-1407:1:1101:7080:1450 1:N:0:3
GGGAGCTAACTTGTCGAGTACGCTCAAGGCTTGAGATCGGAAGAG
+
FFFFFFFFFF::F:FFFF,FFFFFFFFFFFFFFFFF,FFF:FFFF
@FS10000125:23:BPA73012-1407:1:1101:7430:1450 1:N:0:3
GGGCGTTAACTTCGTCGAGTACGCTCAAATTTCTAGATCGGAAGA
+
FFFFF:FFFFF:FFFFFFFFFFFFFFFFFFFFFFFFFFFFFFFFF
@FS10000125:23:BPA73012-1407:1:1101:7840:1450 1:N:0:3
GGGCGCCAACTTCGTCGAGTACGCTCAAATAAAGAGATCGGAAGA
+
FFF:FFFFFF::FFFFFFFFFFFFFFF:FFFFFFFFFFFFFFFFF
@FS10000125:23:BPA73012-1407:1:1101:8220:1450 1:N:0:3
GGGTTGGAACTTCGTAATGAACTTCGTCGAGTACGCTCAATAGGT
+
FFF:FFFFFF:,FFFFF,FFFF,FFFF,FFFFFFF,:FFF,FFF:
@FS10000125:23:BPA73012-1407:1:1101:8810:1450 1:N:0:3
GGGGTTAAACCTCGTCGAGTACGCTCAACATCACAGATCGGAAGA
+
FFFFF,FFFFFFFFFFFFFFFFFFFFFFFFFFFF:FF:FFFFFFF
@FS10000125:23:BPA73012-1407:1:1101:8970:1450 1:N:0:3
GGGGTAAACTTCGTCGAGTACGCTCAATATAATAGATCGGAAGAG
+
FFFFFFFFFF,FF:FFFF:FFFFFFF:,FFFFFFFF,FFF:FFFF
@FS10000125:23:BPA73012-1407:1:1101:9150:1450 1:N:0:3
GGGTGCAATCTTCGTCGAGTACGCTCAAGGTCTAAGATCGGAAGA
+
FFFFFFFFFF,,FFFFFFFFFFFFFFFFFFFFFFFFFFFFFFFFF
@FS10000125:23:BPA73012-1407:1:1101:9530:1450 1:N:0:3
GGGGCTCAACTTCGTCGAGTACGCTCAAGCTGGGAGATCGGAAGA
+
FFFFFFFFFF,,FFFFFFFFFFFFFFFFFFFFFFFFFFFFFFFFF
@FS10000125:23:BPA73012-1407:1:1101:9720:1450 1:N:0:3
GGGGTATAACTTCGTCGAGTACGCTCAAAAACAGAGATCGGAAGA
+
FFFFFFFFFF::FFFFFFFFFFFFFFF:FFFFFFFFFFFFFFFFF
@FS10000125:23:BPA73012-1407:1:1101:10260:1450 1:N:0:3
GGGGCCCACACTCTTTCGAGTACGCTCAAAGTACCAGATCGGAAG
+
FFFFFFFFFF,,,:F,FFFFFFFFF,FFFFFFFFFFFFFFFF:FF
@FS10000125:23:BPA73012-1407:1:1101:10420:1450 1:N:0:3
GGGTCCAAACTTCGTTGAGTACGCTCAATCTTGCAGATCGGAAGA
+
FFFFFFFFFF,,:FF,FFFFFFFFFFF,FFFFFFFFFFFFFF:FF
@FS10000125:23:BPA73012-1407:1:1101:10680:1450 1:N:0:3
GGGGGTTAACTTCGTCGAGTACGCTCAAGCAAGAAGATCGGAAGA
+
FFFFFFFFFF,,FFFFFFFFFFFFFFFFFFFFFFFFFFFFFFFFF
@FS10000125:23:BPA73012-1407:1:1101:10830:1450 1:N:0:3
GATGCCAACTTCGTCGAGTACGCTCAATCAGACAGATCGGAAGAC
+
F,FFFFFFF::FF:FF:F:FFF:FFFF,F:FFFFF,,:FF,FF::
@FS10000125:23:BPA73012-1407:1:1101:11210:1450 1:N:0:3
GGGGTCAAACTTCGTCGAGTACGCTCAAAGAGGAAGATCGGAAGA
+
F::FFFFFFF,,FFFFFFFFFFFFFFF:FFFFFFFFFFFFFFFFF
@FS10000125:23:BPA73012-1407:1:1101:11350:1450 1:N:0:3
GGGGGATAAACTTCGTCGAGTACGCTCAAAGAACTAGATCGGAAG
+
F,,FFFFFFF:,,FF:FFFFFFFFF,FFFFFFFFFFFFFFFFFFF
@FS10000125:23:BPA73012-1407:1:1101:11380:1450 1:N:0:3
GGGAAGGAACTTCGTCGAGTACGCTCAAATGCATAGATCGGAGAG
+
FFFFFFFFFF,,FFF:FFFFFFFFFFF,FFFFFFFFFFFFFF::F
@FS10000125:23:BPA73012-1407:1:1101:11740:1450 1:N:0:3
GGGACTTTATTGAGTACACTTTATTGACTATTTTAGATCAGTACA
+
FFF,,FF:,:,,,FF:F:FF:,F,F,,,:,,:,,:FF,,FF,F,F
@FS10000125:23:BPA73012-1407:1:1101:12020:1450 1:N:0:3
GGGGCCTAACTTCGTCGAGTACGCTCAACGAATTAGATCGGAAGA
+
FFFFFFFFF:F:FFFFFFFFFFFFFFF:FFFFFFFFFFFFFFFFF
@FS10000125:23:BPA73012-1407:1:1101:12080:1450 1:N:0:3
GGGGCGCATCTTCGTCGAGTACGCTCAAGACAGAAGATCGGAAGA
+
F:,FFFFFFF,,FFFFFFFFFFFFFFFFFFFFFFFFFFFFFFFFF
@FS10000125:23:BPA73012-1407:1:1101:12130:1450 1:N:0:3
GGGTGCAAACTTCGTCGAGTACGCTCAAGTAGTGAGATCGGAAGA
+
FF:F,::FFF:,FFFFFFFFFFFFFFFFFF,FFFFFFFFFFFFFF
@FS10000125:23:BPA73012-1407:1:1101:12800:1450 1:N:0:3
GGCGGGGAACTTCGTCGAGTACGCTCAAGTCGATAGATCGGAAGA
+
F,,F,:,FFF::FFFFFFFFFFFFFFFFFFFFFFFFFFFFFFFFF
@FS10000125:23:BPA73012-1407:1:1101:12970:1450 1:N:0:3
GGGGATAAACTTCGTCGAGTACGCTCAAAAAGAGAGATCGGAAGA
+
F:,FFFFFFF,,FFFFFFFFFFFFFFF,FFFFFFFFFFFFFFFFF
@FS10000125:23:BPA73012-1407:1:1101:13550:1450 1:N:0:3
GGGTATGAACTTCGTCGAGTACGCTCAAACTTCCAGATCGGAAGA
+
FF:FFFFFFF:,FFFFFFFFFFFFFFFFFFFFFFFFFFFFFFFFF
@FS10000125:23:BPA73012-1407:1:1101:13970:1450 1:N:0:3
GGGGGGGAACTTCGTCGAGTACGCTCAAGGACACAGATCGGAAGA
+
F,,FFFFFFF:FFFFFFFFFFFFFFFFFFFFFFFFFFFFFFFFFF
@FS10000125:23:BPA73012-1407:1:1101:14020:1450 1:N:0:3
GGGGTCCAACTTCGTCGAGTACGCTCAAATTTATAGATCGGAAGA
+
FFFF:FFFFF:FFFFFFFFFFFFFFFF:FFFFFFFFFFFFFFFFF
@FS10000125:23:BPA73012-1407:1:1101:15270:1450 1:N:0:3
GGGTCTGAACTTCGTCGAGTACGCTCAATAAAGGAGATCGGAAGA
+
F,,:FFFFFF::FFFFFFFFFFFFFFF:FFFFFFFFFFFFFFFFF
@FS10000125:23:BPA73012-1407:1:1101:15560:1450 1:N:0:3
GGGGAACCAACTTCGTCGAGTACGCTCAATATTTTAGATCGGAAG
+
FFFFFFFFFFF,,FF,FFFFFFFFF,FFFFFFFFFFFFFFFFFFF
@FS10000125:23:BPA73012-1407:1:1101:16270:1450 1:N:0:3
GGGGCAAAACTTCGTCGAGTACGCTCAACGACATAGATCGGAAGA
+
F::FFFFFFFF:FFFFFFFFFFFFFFFFFFFFFFFFFFFFFFFFF
@FS10000125:23:BPA73012-1407:1:1101:1260:1460 1:N:0:3
GGGGTCTAACTTCGTCGAGTACGCTCAATTCTCTAGATCGGAAGA
+
FFF,FFFFFFFFFFFFFFFFFFFFFFFF,,,,,FFFFFFFFFFFF
@FS10000125:23:BPA73012-1407:1:1101:1680:1460 1:N:0:3
GGGGTGAAACTACGTCGAGTACGCGCAATGACAGAGATCGGAAGA
+
FFFFFFFFFFF,FFFFFFFFFFFFFFF,FFFFFFFFFFFFFFFFF
@FS10000125:23:BPA73012-1407:1:1101:1690:1460 1:N:0:3
GGGCAGAAACTTCGTCGAGTACGCTCAAGAACAGAGATCGGAAGA
+
FF::F:FFFF:,FFFFFFFFFFFFFFFFFFFFFFFFFFFFFFFFF
@FS10000125:23:BPA73012-1407:1:1101:1790:1460 1:N:0:3
GGGGGTATAACTTCGTCGAGTACGCTCAAATCAGAAGATCGGAAG
+
FFFFFFFFFFF,:FF:FFFFFFFFF,FFFFFFFFFFFFFFFFFFF
@FS10000125:23:BPA73012-1407:1:1101:2130:1460 1:N:0:3
GGGGCATAACTTCGTCGAGTACGCTCAATTGACGAGATCGGAAGA
+
FFFFFFFFFF::FFFFFFFFFFFFFFF:FFFFFFFFFFFFFFFFF
@FS10000125:23:BPA73012-1407:1:1101:2170:1460 1:N:0:3
GGGGTTAAACTTCGTCGAGTACGCTCAAACAGCAAGATCGGAAGA
+
FF,FFFFFFF::FFFFFFFFFFFFFFF:FFFFFFFFFFFFFFFFF
@FS10000125:23:BPA73012-1407:1:1101:2350:1460 1:N:0:3
GGGAACTTCGTCGAGTACGCTCAATTGATAAGATCGGAAGAGCAC
+
FFF:FFFFFF,:F:F:F,FFFFFF::F,FFFFFFFFFFFF:F,F,
@FS10000125:23:BPA73012-1407:1:1101:2540:1460 1:N:0:3
GGGGGGTAACTTCGTCGAGTACGCTCAAAGATGCAGATCGGAAGA
+
FFFFFFFFFF:,FFFFFFFFFFFFFFF,FFFFFFFFFFFFFFFFF
@FS10000125:23:BPA73012-1407:1:1101:2740:1460 1:N:0:3
GGGGGAAATCTTCGTCGAGTACGCTCAAACAGAAAGATCGGAAGA
+
FFFFFFFFFF,,FFF:FFFFFFFFFFF,FFFFFFFFFFFFFFFFF
@FS10000125:23:BPA73012-1407:1:1101:3020:1460 1:N:0:3
GGGCGGGAACTTCGTCGAGTACGCTCAAACGGAAAGATCGGAAGA
+
FFFFFFFFFFF:FFF:FFFFFFFFFFF:FFFFFFFFFFFFFFFFF
@FS10000125:23:BPA73012-1407:1:1101:3200:1460 1:N:0:3
GGGCCGGAACTTCGTCGAGTACGCTCAATGTTACAGATCGGAAGA
+
FF:,FFFFFFF:FFFFFFFFFFFFFFF:FFFFFFFFFFFFFFFFF
@FS10000125:23:BPA73012-1407:1:1101:3520:1460 1:N:0:3
GGGGTAAACTTCGTCAGTACGCTCAAAGCATGAGATCGGAAGAGC
+
FFFFFFFFFF,:F:FFF,FFFF,FFFFFFFFFFFF:,FFFFF:F,
@FS10000125:23:BPA73012-1407:1:1101:3710:1460 1:N:0:3
GGGCAACAACTTCGTCGAGTACGCTCAATGAATAAGATCGGAAGA
+
FF,:FFFFFF::FFFFFFFFFFFFFFF:FFFFFFFFFFFFFFFFF
@FS10000125:23:BPA73012-1407:1:1101:3940:1460 1:N:0:3
GGGGCGGTAACTTCGTCGAGTACGCTCAAACTTGGAGATCGGAAG
+
FFFFFFFFFF:::FF:FFFFFFFFF,FFFFFFFFFFFFFFFFFFF
@FS10000125:23:BPA73012-1407:1:1101:4070:1460 1:N:0:3
GGGGGCTAACTTCGTCGAGTACGCTCAAATTAGAAGATCGGAAGA
+
F,,FFFFFFF:,FFFFFFFFFFFFFFF:FFFFFFFFFFFFFFFFF
@FS10000125:23:BPA73012-1407:1:1101:4150:1460 1:N:0:3
GGGTGCCAACTTCGTCGAGTACGCTCAAAAGAAAAGATCGGAAGA
+
F,,:FFFFFF::FFFFFFFFFFFFFFF:FFFFFFFFFFFFFFFFF
@FS10000125:23:BPA73012-1407:1:1101:4440:1460 1:N:0:3
GGGGTAGAACTTCGTCGAGTACGCTCAAGCCTAAAGATCGGAAGA
+
FFFFFFFFFF::FFFFFFFFFFFFFFFFFFFFFFFFFFFFFFFFF
@FS10000125:23:BPA73012-1407:1:1101:4460:1460 1:N:0:3
GGGGGTTAACTTCGTCGAGTACGCTCAATGAGTTAGATCGGAAGA
+
FFFFFFFFFF,,FFFFFFFFFFFFFFF,FFFFFFFFFFFFFFFFF
@FS10000125:23:BPA73012-1407:1:1101:4780:1460 1:N:0:3
GGGCCATGAACTTCGTCGAGTACGCTCAAAATTGGAGATCGGAAG
+
FFFFFFFFFF:,:FF:FFFFFFFFF,FFFFFFFFFFFFFFFFFFF
@FS10000125:23:BPA73012-1407:1:1101:4850:1460 1:N:0:3
GGGGGTTAACTTCGTCGAGTACGCTCAAGACCTTAGATCGGAAGA
+
FFFFFFFFFF:,FFFFFFFFFFFFFFFFFFFFFFFFFFFFFFFFF
@FS10000125:23:BPA73012-1407:1:1101:5550:1460 1:N:0:3
GGGCGTAAACTTCGTCGAGTACGCTCAATCTTTCAGATCGGAAGA
+
FF:F,,F:FF::FFFFFFFFFFFFFFFFFFFFFF,FF,FFFFFFF
@FS10000125:23:BPA73012-1407:1:1101:6170:1460 1:N:0:3
GGGGATTAACTTCGTCGAGTACGCTCAAGAGGACAGATCGGAAGA
+
F::FFFFFFF,,FFFFFFFFFFFFFFF:FFFFFFFFFFFFFF:FF
@FS10000125:23:BPA73012-1407:1:1101:6540:1460 1:N:0:3
GGGGTAAAACTTCGTCGAGTACGCTCAAATAAATAGATCGGAAGA
+
FFFFFFFFFF::FFFFFFFFFFFFFFF:FFFFFFFFFFFFFFFFF
@FS10000125:23:BPA73012-1407:1:1101:6760:1460 1:N:0:3
GGGCATAAACTTCGTCGAGTACGCTCAAGTATTAAGATCGGAAGA
+
FFF:FFFFFF,,FFFFFFFFFFFFFFFFFFFFFFFFF:FFFFFFF
@FS10000125:23:BPA73012-1407:1:1101:6900:1460 1:N:0:3
GGGACCCAACTTCGTCGAGTACGCTCAAGGAGGAAGATCGGAAGA
+
FFFFFFFFFF:,FFFFFFFFFFFFFFFFFFFFFFFFFFFFFFFFF
@FS10000125:23:BPA73012-1407:1:1101:7280:1460 1:N:0:3
GGGTCCCAACTTCGTCGAGTACGCTCAAGATCAAAGATCGGAAGA
+
FFFF,F:F,FF,,FF:FFFFFFFFFFF::FFFFFFFFFFFFF:FF
@FS10000125:23:BPA73012-1407:1:1101:7660:1460 1:N:0:3
GGGGGTCAACTTCGTCGAGTACGCTCAAGTGATTAGATCGGAAGA
+
FFFFFFFFFF,,FFF:FFFFFFFFFFFFFFFFFFFFFFFFFFFFF
@FS10000125:23:BPA73012-1407:1:1101:8640:1460 1:N:0:3
GGGTAACTTCGTCGAGTACGCTCAAAAAATTAGATCGGAAGAGCA
+
FFFFFFFFFFF,:FFFFF,,FFFFFFF,FFFFFFF,FFFFFFF,:
@FS10000125:23:BPA73012-1407:1:1101:8740:1460 1:N:0:3
GGGCTTCGTCGAGTACGCTCAAACACGGAGATCGGAAGAGCACAC
+
FFFFF:FF:FFFFFFFF:FFFF:FFFFFFFF:F:FF:FFF:F,F:
@FS10000125:23:BPA73012-1407:1:1101:8810:1460 1:N:0:3
GGGGGAAAACTTCGTCGAGTACGCTCAACCTCCAAGATCGGAAGA
+
FFFF,FFFFFFFFFFFFFFFFFFFFFFFFFFFFFFFF:FFFFFFF
@FS10000125:23:BPA73012-1407:1:1101:8970:1460 1:N:0:3
GGGGAAGAACTTCGTCGAGTACGCTCAACATTCCAGATCGGAAGA
+
FFFFFFFFFF::FFFFFFFFFFFFFFFFFFFFFFFFFFFFFFFFF
@FS10000125:23:BPA73012-1407:1:1101:8980:1460 1:N:0:3
GGGGACGAACTTCGTCGAGTACGCTCAAATTATTAGATCGGAAGA
+
FFFFFFFFFF,,:FFFFFFFFFFFF:F:FFFFFFFFFFFFFF:FF
@FS10000125:23:BPA73012-1407:1:1101:9250:1460 1:N:0:3
GGGAAGGAACTTCGTCGAGTACGCTCAAATTGTTAGATCGGAAGA
+
FFF:FFFFFF::FFFFFFFFFFFFFFF:FFFFFFFFFFFFFFFFF
@FS10000125:23:BPA73012-1407:1:1101:9510:1460 1:N:0:3
GGGCAGGAACTTCGTCGAGTACGCTCAAGCCGCACAGATCGGAAG
+
F,,:FF:FFF::FFFFFFFFFFFFFFFFFF::FFF:FFFFFFFFF
@FS10000125:23:BPA73012-1407:1:1101:9740:1460 1:N:0:3
GGGCACCAACTTCGTCGAGTACGCTCCAACGTAAAAGATCGGAAG
+
FFFFFFFFFFFFFFFFFFFFFFFFFF:FFFFFFFFFFFFFFFFFF
@FS10000125:23:BPA73012-1407:1:1101:9880:1460 1:N:0:3
GGGTAGAATCTTCGTCGAGTACGCTCAATCTTTAAGATCGGAAGA
+
FFFFFFFFFF::FFFFFFFFFFFFFFF:FFFFFFFFFFFFFFFFF
@FS10000125:23:BPA73012-1407:1:1101:9970:1460 1:N:0:3
GGGGTACTTCGTCGAGTACGCTCAAGAAAGTAGATCGGAAAAGCA
+
FFF:,FF,,F:FFF:FFF::FFFF:FFFFFFFFFF::F,FFFF,F
@FS10000125:23:BPA73012-1407:1:1101:10400:1460 1:N:0:3
GGGACATAACTTCGTCGAGTACGCTCAAGAACAAAGATCGGAAGA
+
FFFFFFFFFF:,FFFFFFFFFFFFFFFFFFFFFFFFFFFFFFFFF
@FS10000125:23:BPA73012-1407:1:1101:10650:1460 1:N:0:3
GGGGTTGAACTTCGTCGAGTACGCTCAACCCCGTAGATCGGAAGA
+
F:,FFFFFFF::FFFFFFFFFFFFFFFFFFFFFFFFF:FFFFFFF
@FS10000125:23:BPA73012-1407:1:1101:10900:1460 1:N:0:3
GGGGAACTTCGTCGAGTACGCTCAACTGTGCAGATCGGAAGAGCA
+
FFFFFFFFFFF,:FFFFF,,FFFFF:F:FFFFFFF,FFFFFFF,F
@FS10000125:23:BPA73012-1407:1:1101:11560:1460 1:N:0:3
GGGCGATAACTTCGTCGAGTACGCTCAAGAACGTAGATCGGAAGA
+
FF:,FFFFFF,,FFFFFFFFFFFFFFFFFFFFFFFFFFFFFFFFF
@FS10000125:23:BPA73012-1407:1:1101:11610:1460 1:N:0:3
GGGAAGAAACTTCGTCGAGTACGCTCAAAAATTTAGATCGGAAGA
+
FFFFFFFFFF:,FFFFFFFFFFFFFFF:FFFFFFFFFFFFFFFFF
@FS10000125:23:BPA73012-1407:1:1101:11680:1460 1:N:0:3
GGGGAACTTCGTCGAGTACGCTCAACTAGAAAGATCGGAAGAGCA
+
F:,FFFFFFFF,:FFFFF,,FFFFFFFFFFFFFFF,FFFFFFF,,
@FS10000125:23:BPA73012-1407:1:1101:13050:1460 1:N:0:3
GGGGGTTAACTTCGTCGAGTACGCTCAAAAAGGAAGATCGGAAGA
+
F,,F,FFFFF::FFFFFFFFFFFFFFF:F:FFFFFFFFFFFFFFF
@FS10000125:23:BPA73012-1407:1:1101:13660:1460 1:N:0:3
GGGGGAAAACTTCGTCGAGTACGCTCAATCCTGAAGATCGGAAGA
+
FFFFFFFFFF:,FFFFFFFFFFFFFFF,FFFFFFFFFFFFFF:FF
@FS10000125:23:BPA73012-1407:1:1101:14050:1460 1:N:0:3
GGGGCTAACTTCGTCGAGTACGCTCAATAAGGGAGATCGGAAGAG
+
FF,FFFFFF:,FF:FFFF:FFFFFFF,,FFFFFFFF:FFF:FFFF
@FS10000125:23:BPA73012-1407:1:1101:14180:1460 1:N:0:3
GGGATTGAACTTCGTCGAGTACGCTCAAAATGACAGATCGGAAGA
+
FFF:F,,FFF:FFFFFFFFFFFFFFFFFFFFFFFFFFFFFFFFFF
@FS10000125:23:BPA73012-1407:1:1101:14260:1460 1:N:0:3
GGGGCGCAACTTCGTCGAGTACGCTCAACCCCCGAGATCGGAAGA
+
FFFFF,FFFFFFFFFFFFFFFFFFFFFFF:F:FFFFFFFFFFFFF
@FS10000125:23:BPA73012-1407:1:1101:14380:1460 1:N:0:3
GGGCTTTAACTTCGTCGAGTACGCTCAACTTTAGAGATCGGAAGA
+
FFF:F::FFFFFFFFFFFFFFFFFFFFFFFFFFFFFFFFFFFFFF
@FS10000125:23:BPA73012-1407:1:1101:14420:1460 1:N:0:3
GGGATTGAACTTCGTCGAGTACGCTCAATAGCAAAGATCGGAAGA
+
FFFFF:,FFF,:FFFFFFFFFF:FFFF,FFFFFFFFF,FF:F:FF
@FS10000125:23:BPA73012-1407:1:1101:14520:1460 1:N:0:3
GGGGCATAACTTCGTCGAGTACGCTCAAACCCTAAGATCGGAAGA
+
FFFFFF,FFF,,FFFFFFFFFFFFFFF:FF,FFFF:FFFFF:FF:
@FS10000125:23:BPA73012-1407:1:1101:14960:1460 1:N:0:3
GGGGTGCAACTTCGTCGAGTACGCTCAACATATAAGATCGGAAGA
+
FF:FF,F,F::F,,F,FF,FF,,FF:,FF:FF:F:,F,F:FFF::
@FS10000125:23:BPA73012-1407:1:1101:14990:1460 1:N:0:3
GGGACATAACTTCGTCGAGTACGCTCAAGAACCCAGATCGGAAGA
+
F,,FFFF:FF,,FFFFFFFFFF:FFFFFFFFFFFFFFFFF:::F:
@FS10000125:23:BPA73012-1407:1:1101:15220:1460 1:N:0:3
GGGGTCAAACTTCGTCGAGTACGCTCAAATTGTAAGATCGGAAGA
+
FFFFFFFFFF::FFFFFFFFFFFFFFFFFFFFFFFFFFFFFFFFF
@FS10000125:23:BPA73012-1407:1:1101:15520:1460 1:N:0:3
GGGGGTCAAACTTCGTCGAGTACGCTCAACCGCAAAGATCGGAAG
+
FFFFFFF:FFF:,FF:FFFFFFFFF,FFFFF,F:FFFFFFFFFFF
@FS10000125:23:BPA73012-1407:1:1101:1000:1470 1:N:0:3
GGGGCACAACTTCGTCGAGTACGCTCAACCTATTAGATCGGAAGA
+
FFFFFFFFFFFFFFFFFFFFFFFFFFFFFFFFFFFFFFFFFFFFF
@FS10000125:23:BPA73012-1407:1:1101:1580:1470 1:N:0:3
GGGGCACAACTTCGTCGAGTACGCTCAAAATTCTAGATCGGAAGA
+
FFFFFFFFFF::FFFFFFFFFFFFFFFFFFFFFFFFFFFFFFFFF
@FS10000125:23:BPA73012-1407:1:1101:1820:1470 1:N:0:3
GGGGAGTAACTTCGTCGAGTACGCTCAAACGAATAGATCGGAAGA
+
FFFFFFFFFFF:FFFFFFFFFFFFFFFFFFFFFFFFFFFFFFFFF
@FS10000125:23:BPA73012-1407:1:1101:2080:1470 1:N:0:3
GGGTGTCAACTTCGTCGAGTACGCTCAAGGGAATAGATCGGAAGA
+
FFFFF:FFFF::FFFFFFFFFFFFFFFFF:FFFFFFFFFFFFFFF
@FS10000125:23:BPA73012-1407:1:1101:2290:1470 1:N:0:3
GGGGGGTAACTTCGTCGAGTACGCTCAATTGCAGAGATCGGAAGA
+
F::F:FFFFF:,FFFFFFFFFFFFFFF:FFFFFFFFFFFFFFFFF
@FS10000125:23:BPA73012-1407:1:1101:2440:1470 1:N:0:3
GGGCCACACCTTCGTCGAGTACGCTCAACAAGGTAGATCGGAAGA
+
FFFFFFFFFF,,:FFFFFFFFFFFFFFFFFFFFFFFFFFFFFFFF
@FS10000125:23:BPA73012-1407:1:1101:2530:1470 1:N:0:3
GGGTACGAACTTCGTAGAGTACGCTCAAAGACCAAGATCGGAAGA
+
FFF:FFFFFF,,FFFFFFFFFFFFFFF,FFFFFFFFFFFFFFFFF
@FS10000125:23:BPA73012-1407:1:1101:2620:1470 1:N:0:3
GGGCATCAACTTCGTCGAGTACGCTCAACAATAAAGATCGGAAGA
+
FFFFFFFFFF:::FFFFFFFFFFFFFFFFFFFFFFFFFFFFF:FF
@FS10000125:23:BPA73012-1407:1:1101:2840:1470 1:N:0:3
GGGGGGAAACTTCGTCGAGTACGCTCAAAATCTTAGATCGGAAGA
+
FFFFFFFFFF::FFFFFFFFFFFFFFF:FFFFFFFFFFFFFFFFF
@FS10000125:23:BPA73012-1407:1:1101:2980:1470 1:N:0:3
GGGGGTGAACTTCGTCGAGTACGCTCAAAGTAACAGATCGGAAGA
+
FFFFFFFFFF::FFFFFFFFFFFFFFF,FFFFFFFFFFFFFFFFF
@FS10000125:23:BPA73012-1407:1:1101:3110:1470 1:N:0:3
GATAATTAACTTCGTCGAGTACGCTCAATTATGGAGATCGGAAGA
+
:,F,,F,FFF:FFF:FF:FFFF:FFFFFFFFFFFFFFFFFF,FF:
@FS10000125:23:BPA73012-1407:1:1101:3170:1470 1:N:0:3
GGGCTCTATCTTCGTCGAGTACGCTCAAAGTAGAAGATCGGAAGA
+
FF:FFFFFFF::FFFFFFFFFFFFFFF:FFFFFFFFFFFFFFFFF
@FS10000125:23:BPA73012-1407:1:1101:4050:1470 1:N:0:3
GGGGGTAAACTTCGTCGAGTACGCTCAAAGACACAGATCGGAAGA
+
FF:FFFFFFF::FFFFFFFFFFFFFFF:FFFFFFFFFFFFFFFFF
@FS10000125:23:BPA73012-1407:1:1101:4160:1470 1:N:0:3
GGGATCAAACTTCGTCGAGTACGCTCAACAGAAAAGATCGGAAGA
+
FFFFFFFFFF::FFFFFFFFFFFFFFFFFFFFFFFFFFFFFFFFF
@FS10000125:23:BPA73012-1407:1:1101:4190:1470 1:N:0:3
GGGGGAAAACTTCGTCGAGTACGCTCAACAAAATAGATCGGAAGA
+
FF,FFFFFFF:FFFFFFFFFFFFFFFFFFFFFFFFFFFFFFFFFF
@FS10000125:23:BPA73012-1407:1:1101:4500:1470 1:N:0:3
GGGGCCGAACTTCGTCGAGTACGCTCAAGGTCATAGATCGGAAGA
+
FFFFFFFFFF:,FFFFFFFFFFFFFFFFFFFFFFFFFFFFFFFFF
@FS10000125:23:BPA73012-1407:1:1101:4630:1470 1:N:0:3
GGGGACAAACTTCGTCGAGTACGCTCAAAGACTGAGATCGGAAGA
+
F:,FFFFFFF,,FFFFFFFFFFFFFFF:FFFFFFFFFFFFFFFFF
@FS10000125:23:BPA73012-1407:1:1101:4720:1470 1:N:0:3
GGGGGGCAACTTCGTCGAGTACGCTCAAACGTATTGATCGGAAGA
+
FF:F,::FF,::,,:,,F,F:,,F:,,FFFF,,F,,F:F,FFF,F
@FS10000125:23:BPA73012-1407:1:1101:5120:1470 1:N:0:3
GGGGTCGAACTTCGACGAGTACGCTCAAGACGTCAGATCGGAAGA
+
FF:FFFFFFF::FFFFFFFFFFFFFFFFFFFFFFFFFFFFFFFFF
@FS10000125:23:BPA73012-1407:1:1101:5960:1470 1:N:0:3
GGGGCGCAACTTCGTCGAGTACGCTCAACCTGAAAGATCGGAAGA
+
FFFFFFFFFF::FFFFFFFFFFFFFFFFFFFFFFFFFFFFFFFFF
@FS10000125:23:BPA73012-1407:1:1101:6210:1470 1:N:0:3
GCATAGGAACTTCGTCGAGTACGCTCAAACATATAGATCGGATGA
+
FFFFFF,FFFF,F:FFF,FFF:,FFFF:FFFFFFF,,,FF,F,F,
@FS10000125:23:BPA73012-1407:1:1101:7420:1470 1:N:0:3
GGGGGTTAACTTCGTCGAGTACGCTCAACCAATAAGATCGGAAGA
+
FFFFF,FFFF::FFFFFFFFFFFFFFFFFFF:FFFFFFFFFFFFF
@FS10000125:23:BPA73012-1407:1:1101:7920:1470 1:N:0:3
GGGCAAGAACTTCGTCGAGTACGCTCAAATAAAGAGATCGGAAGA
+
F:,,FFFFFF:,FFFFFFFFFFFFFFF:FFFFFFFFFFFFFFFFF
@FS10000125:23:BPA73012-1407:1:1101:8220:1470 1:N:0:3
GGGAGGAAACTTCGTCGAGTACGCTCAACCAACAAGATCGGAAGA
+
FFFFFFFFFF:FFFFFFFFFFFFFFFFFFFFFFFFFFFFFFFFFF
@FS10000125:23:BPA73012-1407:1:1101:8440:1470 1:N:0:3
GGGGAAGAACTTCGTCGAGTACGCTCAAGACCCCAGATCGGAAGA
+
FFFFFFFFFF::FFFFFFFFFFFFFFFFFFFFFFFFFFFFFFFFF
@FS10000125:23:BPA73012-1407:1:1101:8530:1470 1:N:0:3
GGGGTTAAACTTCGTCGAGTACGCTCAAAGCAGGAGATCGGAAGA
+
FFFFFFFFFFFFF:F::F:FF::::::FF:FFF,,:F,F:FFFFF
@FS10000125:23:BPA73012-1407:1:1101:8860:1470 1:N:0:3
GGGGCACAACTTCGTCGAGTACGCTCAATCTCTTAGATCGGAAGA
+
FFFFFFFFFF,,FFFFFFFFFFFFFFF,FFFFFFFFFFFFFFFFF
@FS10000125:23:BPA73012-1407:1:1101:8970:1470 1:N:0:3
GGGCACCAACTTCGTCGAGTACGCTCAAAAAAAAAGATCGGAAGA
+
FFFFFFFFFF,,FFFFFFFFFFFFFFF:FFFFFFFFF:F,FFF::
@FS10000125:23:BPA73012-1407:1:1101:9130:1470 1:N:0:3
GGGGTCCAATTTCGTCGAGTACGCTCAAAGACATAGATCGGAAGA
+
FFFFFFFFFF:FFFFFFFFFFFFFFFF:FFFFFFFFFFFFFFFFF
@FS10000125:23:BPA73012-1407:1:1101:9450:1470 1:N:0:3
GGGGGCCAACTTCGTCGAGTACGCTCAATCTTGGAGATCGGAAGA
+
FFF,,F,FFFFFFFFFFFFFFFFFFFFF:,F,,,FFFFFFFFFFF
@FS10000125:23:BPA73012-1407:1:1101:10380:1470 1:N:0:3
GGGGGAAACTTGTCGAGTACGCTCAAGTTATAAGATCGGAAGAGC
+
FFFFFFFFF:,F:FFFF:FFFF,FFFF,FFFFFFF,,FFFFFFF,
@FS10000125:23:BPA73012-1407:1:1101:10490:1470 1:N:0:3
GGGTCTGAACTTCGTCGAGTACGCTCAAATAATTAGATCGGAAGA
+
FFFFFFFFFF,,FFFFFFFFFFFFFFF,FFFFFFFFFFFFFFFFF
@FS10000125:23:BPA73012-1407:1:1101:10810:1470 1:N:0:3
GTTGGTAAACTTCGTCGAGTACGCTCAAATCAAAAGATCGGAAGA
+
,:F,:FFFFFFFFFFFFF:FFFFFFFF,FFFFFFFFFFFF,,F,F
@FS10000125:23:BPA73012-1407:1:1101:10860:1470 1:N:0:3
GGGGAACTTCGTCGAGTACGCTCAACTGTGCAGATCGGAAGAGCA
+
FFF:FFF:FFF:FF:FFF,,FFF:FFFFF,FFFFF,:FFFFFF,F
@FS10000125:23:BPA73012-1407:1:1101:11010:1470 1:N:0:3
GGGCGGAAACTTCGTCGAGTACGCTCAATACGTAAGATCGGAAGA
+
F,,:FFFFFF,,FFFFFFFFFFFFFFF:FFFFFFFFFFFFFFFFF
@FS10000125:23:BPA73012-1407:1:1101:11450:1470 1:N:0:3
GGGGCTGAACTTCGTCGAGTACGCTCAATGATAAAGATCGGAAGA
+
FF:FFFFFFF::FFFFFFFFFFFFFFF:FFFFFFFFFFFFFFFFF
@FS10000125:23:BPA73012-1407:1:1101:11800:1470 1:N:0:3
GGAGCCAAACTTCGTCGAGTACGCTCAAACGATAAGATCGGAAGA
+
F,,FFFFFFFF:FFFFFFFFFFFFFFFFFFFFFFFFFFFFFFFFF
@FS10000125:23:BPA73012-1407:1:1101:12080:1470 1:N:0:3
GGGGGACAACTTCGTCGAGTACGCTCAAGTCAGAAGATCGGAAGA
+
F:,F:FFFFF,,FFFFFFFFFFFFFFFFFFFFFFFFFFFFFFFFF
@FS10000125:23:BPA73012-1407:1:1101:12810:1470 1:N:0:3
GGGCACTAACTTCGTCGAGTACGCTCAATAAAAGAGATCGGAAGA
+
F::,FFFFFF,:FFFFFFFFFFFFFFF,FFFFFFFFFFFFFFFFF
@FS10000125:23:BPA73012-1407:1:1101:13090:1470 1:N:0:3
GGGGCATAACTTCGTTGCGCACGCTCAAAGACAGAGATCGGAAGA
+
FF,FFFFFFF,,FFFFF,FFFFFFFFF,FFFFFFFFF,FFFFFFF
@FS10000125:23:BPA73012-1407:1:1101:13220:1470 1:N:0:3
GGGAGCAAACTTCGTCGAGTACGCTCAATTATCAAGATCGGAAGA
+
FFF:,F,FFFFFFFFFFFFFFFFFFFF::F,FF:FFFFFFFFFFF
@FS10000125:23:BPA73012-1407:1:1101:13420:1470 1:N:0:3
GGGGGGGAACTTCGTCGAGTACGCTCAATTAAAGAGATCGGAAGA
+
FFFFFFFFFF::FFFFFFFFFFFFFFF:FFFFFFFFFFFFFFFFF
@FS10000125:23:BPA73012-1407:1:1101:13480:1470 1:N:0:3
GGGTAGGAACTTCGTCGAGTACGCTCAATAATTTAGATCGGAAGA
+
FF:FF:FFFFFFFFFFFFFFFFFFFFFFFFFFFFFFFFFFFFFFF
@FS10000125:23:BPA73012-1407:1:1101:13560:1470 1:N:0:3
GGGTACAAACTTCGTCGAGTACGCTCAACGTGGTAGATCGGAAGA
+
FFFFFFFFFF::FFFFFFFFFFFFFFFFFFFFFFFFFFFFFFFFF
@FS10000125:23:BPA73012-1407:1:1101:14900:1470 1:N:0:3
GGGCGGCAACTTCGTCGAGTACGCTCAATCGGAAAGATCGGAAGA
+
FFF:,,FFFF::FFFFFFFFFFFFFFF:FF:F:FFFFFFFFFFFF
@FS10000125:23:BPA73012-1407:1:1101:15650:1470 1:N:0:3
GGGGTATAACTTCGTCGAGTACGCTCAAAAGTAAAGATCGGAAGA
+
FFFFFFFFFF,:FFFFFFFFFFFFFFFFFFFFFFFFFFFFFFFFF
@FS10000125:23:BPA73012-1407:1:1101:15990:1470 1:N:0:3
GGGGCTTAACTTCGTCGAGTACGCTCAAGATAACAGATCGGAAGA
+
F,,:FF,FFF:F:FFFFFFFFFFFFFFF:FF,F:FFF,FFFFFF:
@FS10000125:23:BPA73012-1407:1:1101:16040:1470 1:N:0:3
GGGCAACAACTTCGTCGAGTACGCTCAATAATTAAGATCGGAAGA
+
FFF:FFFFFFFFFFFFFFFFFFFFFFFF,,F,,,FFFFFFFFFFF
@FS10000125:23:BPA73012-1407:1:1101:16110:1470 1:N:0:3
GATGTAAAACTTCGTCGAGTACGCTCAAATCCAGAGATCGGAAGA
+
:,::::FFFFFFFFFFFFFFFFFFFFFFFFFFFFFFFFFFF:FF:
@FS10000125:23:BPA73012-1407:1:1101:16440:1470 1:N:0:3
GGGGGTAAACTTCGTCGAGTACGCTCAAGAAATGAGATCGGAAGA
+
F,FF,:FFFF:,FFFFF:FFFFFFFFFFFFFFFFFFF,FFFFFF:
@FS10000125:23:BPA73012-1407:1:1101:1150:1480 1:N:0:3
GGGGTATAACTTCGTCGAGTACGCTCAATAAAACAGATCGGAAGA
+
FFFFFFFFF:FF,:F,:F:FF,,F::,FFFFFFFFFF,F,FFF:F
@FS10000125:23:BPA73012-1407:1:1101:1670:1480 1:N:0:3
GGGCTTAAACTTCGTCGAGTACGCTCAATAGAACAGATCGGAAGA
+
F,,:FFFFFF::FFFFFFFFFFFFFFF,FFFFFFFFFFFFFFFFF
@FS10000125:23:BPA73012-1407:1:1101:1810:1480 1:N:0:3
GGGGAGTAACTTCGTCGAGTACGCTCAAACGAATAGATCGGAAGA
+
FFFFFFFFFFF:FFFFFFFFFFFFFFF:FFFFFFFFFFFFFFFFF
@FS10000125:23:BPA73012-1407:1:1101:1940:1480 1:N:0:3
GGGTAGCAACTTCGTCGAGTACGCTCAAATAATAAGATCGGAAGA
+
FFFFF:FFFFF,FFFFFFFFFFFFFFF:FFF,FFFFFFFFFFFFF
@FS10000125:23:BPA73012-1407:1:1101:2380:1480 1:N:0:3
GGGTCGTAACTTCGTCGAGTACGCTCAATAGCTCAGATCGGAAGA
+
FFFFFFFFFF:,FFFFFFFFFFFFFFF,FFFFFFFFFFFFFFFFF
@FS10000125:23:BPA73012-1407:1:1101:2570:1480 1:N:0:3
GGGCGACAACTTCGTCGAGTACGCTCAATTAAGTAGATCGGAAGA
+
FFFFFFFFFF:,FFFFFFFFFFFFFFF,FFFFFFFFFFFFFFFFF
@FS10000125:23:BPA73012-1407:1:1101:2880:1480 1:N:0:3
GGGGTAAAACTTCGTCGAGTACGCTCAATCGTCCAGATCGGAAGA
+
F,,FFFFFFF:,FFFFFFFFFFFFFFF:FFFFFFFFFFFFFFFFF
@FS10000125:23:BPA73012-1407:1:1101:3170:1480 1:N:0:3
GGGGTGGAACTTCGTCGAGTACGCTCAAATTGCCAGATCGGAAGA
+
F,,FFFFFFF::FFFFFFFFFFFFFFF:FFFFFFFFFFFFFFFFF
@FS10000125:23:BPA73012-1407:1:1101:3220:1480 1:N:0:3
GGGCATAAACTTCGTCGAGTACGCTCAATCCTCGAGATCGGAAGA
+
FFFFFFFFFF:::FF:FFFFFFFFFFF,FFFFFFFFFFFFFFFFF
@FS10000125:23:BPA73012-1407:1:1101:3410:1480 1:N:0:3
GGGGCTGAACTTCGTCGAGTACGCTCAAAGTTGAAGATCGGAAGA
+
FFFFFFFFFF:,FFFFFFFFFFFFFFF:FFFFFFFFFFFFFFFFF
@FS10000125:23:BPA73012-1407:1:1101:3800:1480 1:N:0:3
GGGCACAACTTCGTCGAGTACGCTCAACCTGTAAGATCGGAAGAG
+
FFFFFFFFFFFFFFFFFFFFFFFFFFFF:FFFFFFF:FFF:FFFF
@FS10000125:23:BPA73012-1407:1:1101:4170:1480 1:N:0:3
GGGACTTCGTCGAGTACGCTCAATGCGTTAGATCGGAAGAGCACA
+
FFFFFFFFFF:FFFFFFF:,FFFFFFF,FFFFFFFFFFFFF,F,:
@FS10000125:23:BPA73012-1407:1:1101:4200:1480 1:N:0:3
GGGGTCAAACTTCGTCGAGTACCGCTCAACAGCTGAGATCGGAAG
+
FFFFFFFFFF:,FFFFFFFFFFFFF,FFFFFFFFFFFFFFFFFFF
@FS10000125:23:BPA73012-1407:1:1101:4410:1480 1:N:0:3
GGGGGCAAACTTCGTCGAGTACGCTCAATTGAATAGATCGGAAGA
+
F:,FFFFFFF:,FFFFFFFFFFFFFFF,FFFFFFFFFFFFFFFFF
@FS10000125:23:BPA73012-1407:1:1101:4570:1480 1:N:0:3
GGGACCCAACTTCGTCGAGTACGCTCAAAATATGAGATCGGAAGA
+
FFFFFFFFFF:,FFFFFFFFFFFFFFF:FFFFFFFFFFFFFFFFF
@FS10000125:23:BPA73012-1407:1:1101:4620:1480 1:N:0:3
GGGGACTAACTTCGTCGAGTACGCTCAACATCAAAGTTCGGAAGA
+
FFFFFFFFFF:FFFFFFFFFFFFFFFFFFFFFFFFF,:FFFFFFF
@FS10000125:23:BPA73012-1407:1:1101:4950:1480 1:N:0:3
GGGAGCTAACTTCGTCGAGTACGCTCAAATCCACAGATCGGAAGA
+
F,,:FFFFFF,:FFFFFFFFFFFFFFF:FFFFFFFFFFFFFFFFF
@FS10000125:23:BPA73012-1407:1:1101:5060:1480 1:N:0:3
GGAGTTTAACTTCGTCGAGTACGCTCAAAGCCACCAGATCGGAAG
+
:,,F,FFFFFF:FFFFFFFFFFFFFFFFFFFFFF,:FFFF:FF,F
@FS10000125:23:BPA73012-1407:1:1101:5180:1480 1:N:0:3
GGGTCTTAACTTCGTCGAGTACGCTCAAGAACTCAGATCGGAAGA
+
FFFFFFFFFF,,:FF:FFFFFFFFFFFFFFFFFFFFFFFFFF:FF
@FS10000125:23:BPA73012-1407:1:1101:5500:1480 1:N:0:3
GGGGTAAAACTTCGTCGAGTACGCTCAAGCAATAAGATCGGAAGA
+
FFFFFFFFFF::FFFFFFFFFFFFFFFFFFFFFFFFFFFFFFFFF
@FS10000125:23:BPA73012-1407:1:1101:5700:1480 1:N:0:3
GGGGTGAAACTTCGTCGAGTACGCTCAACCTAAAAGATCGGAAGA
+
FFFFFFFFFF::FFFFFFFFFFFFFFFFFFFFFFFFFFFFFFFFF
@FS10000125:23:BPA73012-1407:1:1101:6230:1480 1:N:0:3
GGGTGCTAACTTCGTCGAGTACGCTCAAACTCTGAGATCGGAAGA
+
F,,:FFFFFF::FFFFFFFFFFFFFFFFFFFFFFFFFFFFFFFFF
@FS10000125:23:BPA73012-1407:1:1101:6340:1480 1:N:0:3
GGGCTTTAACTTCGTCGAGTACGCTCAACATTATAGATCGGAAGA
+
FFFFFFFFFF,:FFFFFFFFFFFFFFFFFFFFFFFFFFFFFFFFF
@FS10000125:23:BPA73012-1407:1:1101:6600:1480 1:N:0:3
GGGGAAAAACTTCGTCGAGTACGCTCAATTGGAGAGATCGGAAGA
+
F:,FFFFFFF:,FFFFFFFFFFFFFFF,FFFFFFFFFFFFFF:FF
@FS10000125:23:BPA73012-1407:1:1101:7460:1480 1:N:0:3
GGGGCCCAACTTCGTCGAGTACGCTCAATGACCCAGATCGGAAGA
+
FFFFFFFFFF::FFFFFFFFFFFFFFF:FFFFFFFFFFFFFFFFF
@FS10000125:23:BPA73012-1407:1:1101:7900:1480 1:N:0:3
GGGGTTCAACTTCGTCGAGTACGCTCAAAGGATAAGATCGGAAGA
+
FFFFFFFFFF::FFFFFFFFFFFFFFFFFFFFFFFFFFFFFFFFF
@FS10000125:23:BPA73012-1407:1:1101:8270:1480 1:N:0:3
GGGTGCAAACTTCGTCGAGTACGCTCAATGAGTTAGATCGGAAGA
+
FFFFFFFFFF::FFFFFFFFFFFFFFF:FFFFFFFFFFFFFFFFF
@FS10000125:23:BPA73012-1407:1:1101:8890:1480 1:N:0:3
GGGGAGTAACTTCGTCGAGTACGCTCAAAATATCAGATCGGAAGA
+
F,:FFFFFFF,,FFFFFFFFFFFFFFF:FFFFFFFFFFFFFFFFF
@FS10000125:23:BPA73012-1407:1:1101:10550:1480 1:N:0:3
GGGGGGAAACTTCGTCGAGTACGCTCAATATAAAAGATCGGAAGA
+
F:,F,FFFFF,,FFFFFFFFFFFFFFF,FFFFFFFFFFFFFF:FF
@FS10000125:23:BPA73012-1407:1:1101:11050:1480 1:N:0:3
GGGGAACTTCGTCGAGTACGCTCAACAGGCCAGATCGGAAGAGCA
+
FFFFFFFFFFF,FFFFFF,,FFFFFFFFFFFFFFF,FFFFFFF,,
@FS10000125:23:BPA73012-1407:1:1101:12010:1480 1:N:0:3
GGGGTTAAACTTCGTCGAGTACGCTCAAATTGAGAGATCGGAAGA
+
F:,FFFFFFF:,FFFFFFFFFFFFFFF:FFFFFFFFFFFFFFFFF
@FS10000125:23:BPA73012-1407:1:1101:12040:1480 1:N:0:3
GGGGTCTAACTTCGTCGAGTACGCTCAATTGATTAGATCGGAAGA
+
FF:FFFFFFF,,FFFFFFFFFFFFFFF,FFFFFFFFFFFFFFFFF
@FS10000125:23:BPA73012-1407:1:1101:12580:1480 1:N:0:3
GGGCGAGAACTTCGTCGAGTACGCTCAAATTGAAAGATCGGAAGA
+
FFFF,FFFFF::FFFFFFFFFFFFFFF:,FFFFFFFFFFFFFFFF
@FS10000125:23:BPA73012-1407:1:1101:12840:1480 1:N:0:3
GGGCAGCAACTTCGTCGAGTACGCTCAACCGACAATCGGAAGAGC
+
FF,:FFFFFF::FFFFFFFFFFFFFFFF::FFFFF:,,:FFFFF,
@FS10000125:23:BPA73012-1407:1:1101:13170:1480 1:N:0:3
GGGGTTGAACTTCGTCGAGTACGCTCAAATTTATAGATCGGAAGA
+
FFFFFFFFFF::FFFFFFFFFFFFFFF:FFFFFFFFFFFFFFFFF
@FS10000125:23:BPA73012-1407:1:1101:13640:1480 1:N:0:3
GGGGGCCAAACTTCGTCGAGTACGCTCAAATATACAGATCGGAAG
+
FF:FFFFFFFF::FF:FFFFFFFFF,FFFFFFFFFFFFFFFFFFF
@FS10000125:23:BPA73012-1407:1:1101:14220:1480 1:N:0:3
GGGGGTTAACTTCGTCGAGTACGCTCAAGTTGAAAGATCGGAAGA
+
FFFFFFFFFF,:FFFFFFFFFFFFFFFFFFFFFFFFFFFFFFFFF
@FS10000125:23:BPA73012-1407:1:1101:14700:1480 1:N:0:3
GGGGCACAACTTCGTCGAGTACGCTCAATTTATCAGATCGGAAGA
+
FFFFFFFFFF,,FFFFFFFFFFFFFFF:FFFFFFFFFFFFFFFFF
@FS10000125:23:BPA73012-1407:1:1101:14740:1480 1:N:0:3
GGGCTGGAAACTTCGTCGAGTACGCTCAAGTCTGAAGATCGGAAG
+
FFFFFFFFFFF:,FF,FFFFFFFFF,FFFFFFFFFFFFFFFFFFF
@FS10000125:23:BPA73012-1407:1:1101:15210:1480 1:N:0:3
GGGGAGAAACTTTCGTCGAGTACGCTCAAACTTGGAGATCGGAAG
+
FFFFFFFFFF:::FF,FFFFFFFFF,FFFFFFFFFFFFFFFFFFF
@FS10000125:23:BPA73012-1407:1:1101:15440:1480 1:N:0:3
GGGGCCTAACTTCGTCGAGTACGCTCAAAACAATAGATCGGAAGA
+
FFFFFFFFFF::FFFFFFFFFFFFFFFFFFFFFFFFFFFFFFFFF
@FS10000125:23:BPA73012-1407:1:1101:15530:1480 1:N:0:3
GGGTTGGAACTTCGTCGAGTACGCTCAATTCGTCAGATCGGAAGA
+
FFFFFFFFFFFFFFFFFFFFFFFFFFFFFFFFFFFFFFFFFFFFF
@FS10000125:23:BPA73012-1407:1:1101:15850:1480 1:N:0:3
GGGGTTCAACTTCGTCGAGTACGCTCAAGTTTCTAGATCGGAAGA
+
FFFFFFFFFF,,FFFFFFFFFFFFFFFFFFFFFFFFFFFFFFFFF
@FS10000125:23:BPA73012-1407:1:1101:1640:1490 1:N:0:3
GGGGGGACAACTTCGTCGAGTACGCTCAATGTGCCAGATCGGAAG
+
FFFFFFFFFFF:FFFFFFFFFFFFFFFFFFFFFFFFFFFFFFFFF
@FS10000125:23:BPA73012-1407:1:1101:1870:1490 1:N:0:3
GGGTCTAAACTTCGTCGAGTACGCTCAATAAGAAAGATCGGAAGA
+
FF:FFFFFFFF,FFFFFFFFFFFFFFF,FFFFFFFFFFFFFFFFF
@FS10000125:23:BPA73012-1407:1:1101:1880:1490 1:N:0:3
GGGCGGGAACTTCGTCGAGTACGCTCAAGAGTTCAGATCGGAAGA
+
FF:FFFFFFF::FFFFFFFFFFFFFFFFF:FFFFFFFFFFFFFFF
@FS10000125:23:BPA73012-1407:1:1101:2500:1490 1:N:0:3
GGGTGGAACTTCGTCGAGTACGCTCAAATCGATAGATCGGAAGAG
+
FFFFFFFFFF,FF:FFFF:FFFFFFFF,FFFFFFFF,FFF:FFFF
@FS10000125:23:BPA73012-1407:1:1101:2720:1490 1:N:0:3
GGGGGGGAACTTCGTCGAGTACGCTCAATTTAGAAGATCGGAAGA
+
FFFFFFFFFFF:FFFFFFFFFFFFFFF,FFFFFFFFFFFFFFFFF
@FS10000125:23:BPA73012-1407:1:1101:3540:1490 1:N:0:3
GGGATAGAACTTCGTCGAGTACGCTCAATCCTGAAGATCGGAAGA
+
FFF:FFFFFF,,FFFFFFFFFFFFFFF,FFFFFFFFFFFFFFFFF
@FS10000125:23:BPA73012-1407:1:1101:3610:1490 1:N:0:3
GGGAATGAACTTCGTCGAGTACGCTCAATTCCTCAGATCGGAAGA
+
FFFFFFFFFF::FFFFFFFFFFFFFFF:FFFFFFFFFFFFFFFFF
@FS10000125:23:BPA73012-1407:1:1101:3620:1490 1:N:0:3
GGGCGAGAACTTCGTCGAGTACGCTCAATTCACAAGATCGGAAGA
+
FFFFFFFFFF::FFFFFFFFFFFFFFF,FFFFFFFFFFFFFFFFF
@FS10000125:23:BPA73012-1407:1:1101:3950:1490 1:N:0:3
GGGGGTTAACTTCGTCGAGTACGCTCAAGGTTTGAGATCGGAAGA
+
FF:F:FFF:FF,FFF:FFFFFFFFFFFFFFFFFFFF:FFFFFFFF
@FS10000125:23:BPA73012-1407:1:1101:4210:1490 1:N:0:3
GGGGCAGAACTTCGTCGAGTACGCTCAAAGTGGAAGATCGGAAGA
+
FF,FFFFFFF:,FFFFFFFFFFFFFFF:FFFFFFFFFFFFFFFFF
@FS10000125:23:BPA73012-1407:1:1101:4810:1490 1:N:0:3
GGGATCCAACTTCGTCGAGTACGCTCAAAGTGTCAGATCGGAAGA
+
FFFFFFFFFF:,FFFFFFFFFFFFFFFFFFFFFFFFFFFFFFFFF
@FS10000125:23:BPA73012-1407:1:1101:4910:1490 1:N:0:3
GGGCGCAAACTTCGTCGAGTACGCTCAACATGGTAGATCGGAAGA
+
FFF:FFFFFF:::FFFFFFFFFFFFFFFFFFFFFFFFFFFFFFFF
@FS10000125:23:BPA73012-1407:1:1101:4970:1490 1:N:0:3
GGGACCAAACTTCGTCGAGTACGCTCAATAGATAAGATCGGAAGA
+
FF:,FFFFFF,,:FFFFFFFFFFFFFF,FFFFFFFFFFFFFFFFF
@FS10000125:23:BPA73012-1407:1:1101:5270:1490 1:N:0:3
GGGACTTCGTCGAGTACGCTCAATTATAGAGATCGGAAGAGCACA
+
F:,:FFFFFF:FFFFFFF,:FFFFF:F:FFFFFFFFFFFFF,F,,
@FS10000125:23:BPA73012-1407:1:1101:5690:1490 1:N:0:3
GGGTGTGAACTTCGTCGAGTACGCTCAATTAATCAGATCGGAAGA
+
FF::FFFFFF::FFFFFFFFFFFFFFF:FFFFFFFFFFFFFFFFF
@FS10000125:23:BPA73012-1407:1:1101:5760:1490 1:N:0:3
GGGCTGCAACTTCGTCGAGTACGCTCAAAATTTTAGATCGGAAGA
+
FF::FFFFFF:,FFFFFFFFFFFFFFF:FFFFFFFFFFFFFFFFF
@FS10000125:23:BPA73012-1407:1:1101:6080:1490 1:N:0:3
GGGGTGGAACTTCGTCGAGTACGCTCAAATAACGAGATCGGAAGA
+
F:,FFFFFFF:,FFFFFFFFFFFFFFFFFFFFFFFFFFFFFFFFF
@FS10000125:23:BPA73012-1407:1:1101:6170:1490 1:N:0:3
GGGACTTAACTTCGTCGAGTACGCTCAATGGCCGAGATCGGAAGA
+
FFFFFFFFFF:,FFFFFFFFFFFFFFF,FFFFFFFFFFFFFFFFF
@FS10000125:23:BPA73012-1407:1:1101:6210:1490 1:N:0:3
GGGCCAGACCTTCGTCGAGTACGCTCAATTTTTTAGATCGGAAGA
+
FFFFFFFFFF,,FFFFFFFFFFFFFFF:FFFFFFFFFFFFFFFFF
@FS10000125:23:BPA73012-1407:1:1101:7030:1490 1:N:0:3
GGGCATGAACTTCGTCGAGTACGCTCAAAGTGTCAGATCGGAAGA
+
F:::FFFFFF:,FFFFFFFFFFFFFFF:FFFFFFFFFFFFFFFFF
@FS10000125:23:BPA73012-1407:1:1101:7960:1490 1:N:0:3
GGGTTCTAACTTCGTCGAGTACGCTCAAGTGCCAAGATCGGAAGA
+
FFFFFFFFFF:,FFFFFFFFFFFFFFFFFFFFFFFFFFFFFFFFF
@FS10000125:23:BPA73012-1407:1:1101:8380:1490 1:N:0:3
GGGGGAAAACTTCGTCGAGTACGCTCAATTAAAGAGATCGGAAGA
+
FFFFFFFFFF,,FFFFFFFFFFFFFFF,FFFFFFFFFFFFFFFFF
@FS10000125:23:BPA73012-1407:1:1101:8730:1490 1:N:0:3
GGGTCAAAACTTCGTCGAGTACGCTCAACAGGGTAGATCGGAAGA
+
FFFFF,FFFFFFFFFF:FFFFFFFFFFFFF:FFFFFF:F:FFFFF
@FS10000125:23:BPA73012-1407:1:1101:9270:1490 1:N:0:3
GGGCGTGAACTTCGTCGAGTACGCTCAAGGAAATAGATCGGAAGA
+
F::,FFFFFF::FFFFFFFFFFFFFFFFFFFFFFFFFFFFFFFFF
@FS10000125:23:BPA73012-1407:1:1101:9490:1490 1:N:0:3
GGGACATAACTTCGTCGAGTACGCTCAATTTTGTAGATCGGAAGA
+
FFFFFFFFFF,,FFFFFFFFFFFFFFF,FFFFFFFFFFFFFFFFF
@FS10000125:23:BPA73012-1407:1:1101:9500:1490 1:N:0:3
GGGGGTGAACTTCGTCGAGTACGCTCAACGTCCGAGATCGGAAGA
+
FFFFFFFFFF::FFF:FFFFFFFFFFFFFFFFFFFFFFFFFFFFF
@FS10000125:23:BPA73012-1407:1:1101:10660:1490 1:N:0:3
GGGTGTGAACTTCGTCGAGTACGCTCAAGTGATGAGATCGGAAGA
+
FFFFFFFFFF,:FFFFFFFFFFFFFFFFFFFFFFFFFFFFFFFFF
@FS10000125:23:BPA73012-1407:1:1101:10780:1490 1:N:0:3
GGGCGATAACTTCGTCGAGTACGCTCAATATAAAAGATCGGAAGA
+
FFFFFFFFFF,,FFFFFFFFFFFFFFF,FFFFFFFFFFFFFF:FF
@FS10000125:23:BPA73012-1407:1:1101:11060:1490 1:N:0:3
GGGGGGGGAACTTCGTCGAGTACGCTCAACTAAAAAGATCGGAAG
+
FFFFFFFFFF:::FF:FFFFFFFFF,FFFFFFFFFFFFFFFFFFF
@FS10000125:23:BPA73012-1407:1:1101:11140:1490 1:N:0:3
GGGAGACAACTTCGTCGAGTACGCTCAAAAGTGCAGATCGGAAGA
+
FFFFFFFFF:::::F::F:FF,:F:,:FFF,F:F,,F,F:FFF:F
@FS10000125:23:BPA73012-1407:1:1101:11240:1490 1:N:0:3
GGGGTAAAAACTTCGTCGAGTACGCTCAAAAAACCAGATCGGAAG
+
FFFFFFFFFF:,,FF:FFFFFFFFF,FFFFFFFFFFFFFFFFFFF
@FS10000125:23:BPA73012-1407:1:1101:12500:1490 1:N:0:3
GGGTAGGAACTTCGTCGAGTACGCTCAAGATAAGAGATCGGAAGA
+
FFFFFFFFFF::FFFFFFFFFFFFFFF:FFFFFFFFFFFFFFFFF
@FS10000125:23:BPA73012-1407:1:1101:12730:1490 1:N:0:3
GGGTCGCAACTTCGTCGAGTACGCTCAACTAGAGAGATCGGAAGA
+
FF:FFFFFFF:FFFFFFFFFFFFFFFFFFFFFFFFFFFFFFFFFF
@FS10000125:23:BPA73012-1407:1:1101:13860:1490 1:N:0:3
GGGGCCCAACTTCGTCGAGTACGCTCAAATACCTAGATCGGAAGA
+
FFFFFFFFFF::FFFFFFFFFFFFFFFFFFFFFFFFFFFFFFFFF
@FS10000125:23:BPA73012-1407:1:1101:14310:1490 1:N:0:3
GGGATAGAACTTCGTCGAGTACGCTCAAGTGGACAGATCGGAAGA
+
FF::FFFFFF,:FFFFFFFFFFFFFFFFFFFFFFFFFFFFFFFFF
@FS10000125:23:BPA73012-1407:1:1101:15330:1490 1:N:0:3
GGGGGTTAACCTCGTCGAGTACGCTCAAGTTACTAGATCGGAAGA
+
FFFFFFFFFFFFFFFFFFFFFFFFFFFFFFFFFFFFFFFFFFFFF
@FS10000125:23:BPA73012-1407:1:1101:1230:1500 1:N:0:3
GGGACTAACTTCGTCGAGTACGCTCAAGGTTACAGATCGGAAGAG
+
FFFFFFFFFF:FF:FFFF:FFFFFFFFFFFFFFFFF,FFF:FFFF
@FS10000125:23:BPA73012-1407:1:1101:1970:1500 1:N:0:3
GGGGGGGCAACTTCGTCGAGTACGCTCAATTAATTAGATCGGAAG
+
FFFFFFFFFF:,,FF:FFFFFFFFF,FFFFFFFFFFFFFFFFFFF
@FS10000125:23:BPA73012-1407:1:1101:2380:1500 1:N:0:3
GGGGTCCAACTTCGTCGAGTACGCTCAAGTTAGAAGATCGGAAGA
+
FFFFFFFFFF:,FFFFFFFFFFFFFFFFFFFFFFFFFFFFFFFFF
@FS10000125:23:BPA73012-1407:1:1101:3070:1500 1:N:0:3
GGGGCACAACTTCGTCGAGTACGCTCAACTCGTGAGATCGGAAGA
+
F,,FFFFFFF:::FFFFFFFFFFFFFFFFFFFFFFFFFFFFFFFF
@FS10000125:23:BPA73012-1407:1:1101:3300:1500 1:N:0:3
GGGGAACAACTTCGTCGAGTACGCTCAAATGGAAAGATCGGAAGA
+
FFFFFFFFFF::FFFFFFFFFFFFFFF:FFFFFFFFFFFFFFFFF
@FS10000125:23:BPA73012-1407:1:1101:3360:1500 1:N:0:3
GGGTGGCAACTTCGTCGAGTACGCTCAACATTGTAGATCGGAAGA
+
FF,,FFFFFF:F:FFFFFFFFFFFFFFFFFFFFFFFFFFFFFFFF
@FS10000125:23:BPA73012-1407:1:1101:3420:1500 1:N:0:3
GGGTCTAAACTTTCGTCGAGTACGCTCAAAAGATAAGATCGGAAG
+
FFF:FFFFFF:,:FF:FFFFFFFFF,FFFFFFFFFFFFFFFFFFF
@FS10000125:23:BPA73012-1407:1:1101:4030:1500 1:N:0:3
GGGAAGAACTTCGTCGAGTACGCTCAAAATCAGAGATCGGAAGAG
+
FF::FFFFFF,FF:FFFF:FFFFFFFF,FFFFFFFF,FFF,FFFF
@FS10000125:23:BPA73012-1407:1:1101:4160:1500 1:N:0:3
GAGCTTAAACTTCGTCGAGTACGCTCAATGAAATAGATCGCTAGA
+
F,::FFFF,FF,F:F:F::FFFFFFFF,FFFFFFF,F,FF,,,FF
@FS10000125:23:BPA73012-1407:1:1101:4320:1500 1:N:0:3
GGGTAGAAACTTCGTCGAGTACGCTCAATTTAAAAGATCGGAAGA
+
FFFFFFFFFF::FFFFFFFFFFFFFFF:FFFFFFFFFFFFFFFFF
@FS10000125:23:BPA73012-1407:1:1101:4360:1500 1:N:0:3
GGGGCGTCAACTTCGTCGAGTACGCTCAAACGTTCAGATCGGAAG
+
FFFFFFFFFF:,,FF,FFFFFFFFF,FFFFFFFFFFFFFFFFFFF
@FS10000125:23:BPA73012-1407:1:1101:4590:1500 1:N:0:3
GGGGGGCCAACTTCGTCGAGTACGCTCAAAATTTTAGATCGGAAG
+
FFFFFFFFFF:,,FF,FFFFFFFFF,FFFFFFFFFFFFFFFFFFF
@FS10000125:23:BPA73012-1407:1:1101:5510:1500 1:N:0:3
GGGCATAAACTTCGTCGAGTACGCTCAAGATATAAGATCGGAAGA
+
F,,FFFFFFF:,FFFFFFFFFFFFFFFFFFFFFFFFFFFFFFFFF
@FS10000125:23:BPA73012-1407:1:1101:5770:1500 1:N:0:3
GATAACCAACTTCGTCGAGTACGCTCAATAGAATACATCGCTACT
+
,,::F,FFFF:,F:F::F:FFF::FF:,FFFF,FF,FFFF::F,:
@FS10000125:23:BPA73012-1407:1:1101:6120:1500 1:N:0:3
GGGGAATAACTTCGTCGAGTACGCTCAAACGTTTAGATCGGAAGA
+
FFFFFFFFFF:,FFFFFFFFFF:FFFFFFFFFFFFFFFFFFFFFF
@FS10000125:23:BPA73012-1407:1:1101:6710:1500 1:N:0:3
CTTCAGTAACTTCGTCGTGTACGCTCATAAAGGGAGATCGGAAGA
+
,FF,F,FFFFFFFFFFF,FFFF,FFFF,:FF:,F:,FFF:,:,F,
@FS10000125:23:BPA73012-1407:1:1101:6880:1500 1:N:0:3
GGGACCTAACTTCGTCGAGTACGCTCAATTAAATAGATCGGAAGA
+
FFF:FFFFFF::FFFFFFFFFFFFFFF,FFFFFFFFFFFFFFFFF
@FS10000125:23:BPA73012-1407:1:1101:6910:1500 1:N:0:3
GGGCTGGAACTTCGTCGAGTACGCTCAATTAAAAAGATCGGAAGA
+
F,,,FFFFFF,,FFFFFFFFFFFFFFF,FFFFFFFFFFFFFFFFF
@FS10000125:23:BPA73012-1407:1:1101:6970:1500 1:N:0:3
GGGGCCTGACTTCGTCGAGTACGCTCAAGTATAAAGATCGGAAGA
+
FFFFF:F,F,,::::,:F:FF,:FF::FFFFFFF,:F:F:FFFFF
@FS10000125:23:BPA73012-1407:1:1101:6990:1500 1:N:0:3
GGGCTGTAACTTCGTCGAGTACGCTCAAATTGGTAGATCGGAAGA
+
F,,FFFFFFF:,FFFFFFFFFFFFFFF,FFFFFFFFFFFFFFFFF
@FS10000125:23:BPA73012-1407:1:1101:7050:1500 1:N:0:3
GGGCTGGAACTTCGTCGAGTACGCTCAAGATCACAGATCGGAAGA
+
FFFFFFFFFF:,FFFFFFFFFFFFFFFFFFFFFFFFFFFFFFFFF
@FS10000125:23:BPA73012-1407:1:1101:7120:1500 1:N:0:3
GGGAGGTAACTTCGTCGAGTACGCTCAATCCTTTAGATCGGAAGA
+
FFFFF,:FFFFF:FFF:FFFF:FFFF:FF,FFFFFFFFF:FFFFF
@FS10000125:23:BPA73012-1407:1:1101:7940:1500 1:N:0:3
GGGGATTAACTTCGTCGAGTACGCTCAAATTCTCAGATCGGAAGA
+
FFFFFFFFFF::FFFFFFFFFFFFFFFFFFFFFFFFFFFFFFFFF
@FS10000125:23:BPA73012-1407:1:1101:8400:1500 1:N:0:3
GGGGCGCTAACTTCGTCGAGTACGCTCAATAGGAAAGATCGGAAG
+
FF:FFFFFFF::,FF:FFFFFFFFF,FFFFFFFFFFFFFFFFFFF
@FS10000125:23:BPA73012-1407:1:1101:8460:1500 1:N:0:3
GGGGTTTAACTTCGTCGAGTATGCTCAATACAATAGATCGGAAGA
+
FFFFFFFFFF,,FFFFFFFFFFFFFFF,FFFFFFFFFFFFFFFFF
@FS10000125:23:BPA73012-1407:1:1101:8850:1500 1:N:0:3
GGGCTGCAATTTCGTCGAGTACGCTCAAACCGTGAGATCGGAAGA
+
FFF,FFFFFFFFFFFFFFFFFFFFFFFFF,F,:,FFFFFFFFFFF
@FS10000125:23:BPA73012-1407:1:1101:9050:1500 1:N:0:3
GGGGCTTAACTTCGTCGAGTACGCTCAAGGAGAGAGATCGGAAGA
+
FFFFFFFFFF:,FFFFFFFFFFFFFFFFFFFFFFFFFFFFFFFFF
@FS10000125:23:BPA73012-1407:1:1101:9070:1500 1:N:0:3
GGGGGCCAAACTTCGTCGAGTACGCTCAAGGAGTGAGATCGGAAG
+
FFFFFFFFFF:,,FF:FFFFFFFFF,FFFFFFFFFFFFFFFFFFF
@FS10000125:23:BPA73012-1407:1:1101:9340:1500 1:N:0:3
GGGCACCAACTTCGTGTGTGTACGCTCAAGCGGAAAGATCGGAAG
+
FFF:FF,FFF:FFFFFF:::F:F:FF:FF,,FFFFFFF,FF:FFF
@FS10000125:23:BPA73012-1407:1:1101:9440:1500 1:N:0:3
GGGGGAAAACTTCGTCGAGTTACGCTCAAATCCCGAGATCGGAAG
+
FFFFFFFFFF,:FFFFFFFFF:FFF:FFFFFFFFF:FFFFFFFFF
@FS10000125:23:BPA73012-1407:1:1101:9760:1500 1:N:0:3
GGGCCAACTTCGTCGAGTACGCTCAAAAAGATAGATCGGAAGAGC
+
FFF,FFFFFFFF,FFFF:FFFF,FFFF,FFFFFFF:,FFFFFFF,
@FS10000125:23:BPA73012-1407:1:1101:10520:1500 1:N:0:3
GGGGGGAAACTTCGTCGAGTACGCTCAATGGACAAGATCGGAAGA
+
FFFFFFFFFF:,FFFFFFFFFFFFFFF:FFFFFFFFFFFFFFFFF
@FS10000125:23:BPA73012-1407:1:1101:10850:1500 1:N:0:3
GGGTATTAACTTCGTCGAGTACGCTCAAATCGAAAGATCGGAAGA
+
FFFF:F::FFFFFFFFFFFFFFFFFFFFFFFFFFFFF,FFFFFFF
@FS10000125:23:BPA73012-1407:1:1101:11130:1500 1:N:0:3
GGGGGCAACTTCGTCGAGTACGCTCAAAGAATAAGATCGGAAGAG
+
F,FF,F:FFF:FFF:FFF:F::FFFFFFFFF,F,:FFFFFFFFF:
@FS10000125:23:BPA73012-1407:1:1101:11420:1500 1:N:0:3
GGGGCATAACCTCGTCGAGTACGCTCAATCTTTAAGATCGGAAGA
+
FFFFFFFFFFF,FFFFFFFFFFFFFFF,FFFFFFFFFFFFFFFFF
@FS10000125:23:BPA73012-1407:1:1101:12010:1500 1:N:0:3
GGGGAATAACTTCGTCGAGTACGCTCAAACTACAAGATCGGAAGA
+
:,,FFFFFFF::FFFFFFFFFFFFFFF:FFFFFFFFFFFFFFFFF
@FS10000125:23:BPA73012-1407:1:1101:12080:1500 1:N:0:3
GGGAGCGGAACTTCGTCGAGTACGCTCAACATGTTAGATCGGAAG
+
FFFFFFFFFFF,:FF:FFFFFFFFF,FFFFFFFFFFFFFFFFFFF
@FS10000125:23:BPA73012-1407:1:1101:13150:1500 1:N:0:3
GGGGGCGAACTTCGTCGAGTACGCTCCATAAATAAGATCGGAAGA
+
:,,FFFFFFF::FFFFFFFFFFFFFFFFFFFFFFFFFFFFFFFFF
@FS10000125:23:BPA73012-1407:1:1101:13640:1500 1:N:0:3
GGGCACGAACTTCGTCGAGTACGCTCAACTGAACAGATCGCAAGA
+
FFFFFFF,FFFFFFFF,FFFFFFFFFFFFFFF:FFFF,FF,F,FF
@FS10000125:23:BPA73012-1407:1:1101:13800:1500 1:N:0:3
GGGGTTGAACTTCGTCGAGTACGCTCAATATATGAGATCGGAAGA
+
FFFFFFFFFF,:FFFFFFFFFFFFFFF:FFFFFFFFFFFFFFFFF
@FS10000125:23:BPA73012-1407:1:1101:14350:1500 1:N:0:3
GGGCGCTAACTTCGTCGAGTACGCTCAATAGATAAGATCGGAAGA
+
FFF:FFFFFF::FFFFFFFFFFFFFFF:FFFFFFFFFFFFFFFFF
@FS10000125:23:BPA73012-1407:1:1101:14380:1500 1:N:0:3
GGGGGCGGCCTTCGTCGAGTACGCTCAAGGGTTGAGATCGGAAGA
+
FFFFFFFFFF,,FFFFFFFFFFFFFFFFFFFFFFFFFFFFFFFFF
@FS10000125:23:BPA73012-1407:1:1101:14820:1500 1:N:0:3
GGGGCAGAACTTCGTCGAGTACGCTCAAGGGAATAGATCGGAAGA
+
FFFFFFFFFF,,FFFFFFFFFFFFFFFFFFFFFFFFFFFFFFFFF
@FS10000125:23:BPA73012-1407:1:1101:15040:1500 1:N:0:3
GGGGCAGAACTTCGTCGAGTACGCTCAAGTCTATAGATCGGAAGA
+
F,,FFFFFFF:,FFFFFFFFFFFFFFFFFFFFFFFFFFFFFFFFF
@FS10000125:23:BPA73012-1407:1:1101:15650:1500 1:N:0:3
GGGAGGAAACTTCGTCGAGTACGCTCAACGGATAAGATCGGAAGA
+
FFFFFFFFFF:FFFFFFFFFFFFFFFFFFFFFFFFFFFFFFFFFF
@FS10000125:23:BPA73012-1407:1:1101:16020:1500 1:N:0:3
GGGTGGCAACTTCGTCGAGTACGCTCAAATCGTCAGATCGGAAGA
+
FFFFFFFFFF::FFFFFFFFFFFFFFF:FFFFFFFFFFFFFF:FF
@FS10000125:23:BPA73012-1407:1:1101:16120:1500 1:N:0:3
GGGGTCCAACTTCGTCGAGTACGCTCAACTCCAGAGATCGGAAGA
+
FFFF,,FFFFF:FFFFFFFFFFFFFFFF,,F,F,FFFFFFFFFFF
@FS10000125:23:BPA73012-1407:1:1101:16220:1500 1:N:0:3
GGGTCAGAACTTCGTCGAGTACGCTCAAATTGATAGATCGGAAGA
+
FFF,FF,FFFFF::FF:F:FF,,FF:,FFFF::FF:F,F:FFF:F
@FS10000125:23:BPA73012-1407:1:1101:16360:1500 1:N:0:3
GGGGGGGAACTTCGTCGAGTACGCTCAAAATACGAGATCGGAAGA
+
FFFFFFFFFF::FFFFFFFFFFFFFFFFFFFFFFFFFFFFFFFFF
@FS10000125:23:BPA73012-1407:1:1101:1000:1510 1:N:0:3
GGGAAGTAACTTCGTCGAGTACGGTCAAATGAAAAGATCGGAAGA
+
FFFFFFFFFFFFFFFFFFFFFFFFFFFFFFFFF:FFF,FFFFFFF
@FS10000125:23:BPA73012-1407:1:1101:1150:1510 1:N:0:3
GGGGCTCAACTTCGTCGAGTACGCTCAAGAGAACAGATCGGAAGA
+
FFFFFFFFFFF:FFFFFFFFFFFFFFFFFFFFFFFFFFFFFFFFF
@FS10000125:23:BPA73012-1407:1:1101:1160:1510 1:N:0:3
GGGCGTTAACTTCGTCGAGTACGCTCAAAGTGTTAGATCGGAAGA
+
FF::FFFFFFF:FFFFFFFFFFFFFFFFFFFFFFFFFFFFF:FFF
@FS10000125:23:BPA73012-1407:1:1101:1200:1510 1:N:0:3
GGGAGGCAACTTCGTCGAGTACGCTCAACCTCCTAGATCGGATGT
+
FF::::FF:FF::FFFF:FFFF,FFFFFFFFFFFFFFFFF:F,F,
@FS10000125:23:BPA73012-1407:1:1101:1440:1510 1:N:0:3
GGGGTATAACTTCGTCGAGTACGCTCAATTGAACAGATCGGAAGA
+
F,,F:FFFFF::FFFFF:FFFF:FFFF,FFFFFFFFFFFF::FFF
@FS10000125:23:BPA73012-1407:1:1101:1480:1510 1:N:0:3
GGGCTGTAACTTCGTCGAGTACGCTCAAGTTCATAGATCGGAAGA
+
F:,:FFFFFF::FFFFFFFFFFFFFFFFFFFFFFFFFFFFF:FFF
@FS10000125:23:BPA73012-1407:1:1101:1500:1510 1:N:0:3
GGGGAAAAACTTCGTCGAGTACGCTCAAATGGTGAGATCGGAAGA
+
FFFFFFFFFFF:FFFFFFFFFFFFFFFFFFFFFFFFFFFFFFFFF
@FS10000125:23:BPA73012-1407:1:1101:1730:1510 1:N:0:3
GGGGTTGAACTTCGTCGAGTACGCTCAAAGTGACAGATCGGAAGA
+
FFFF,FFFFF::FFFFFFFFFFFFFFFFFFFFFFFFFFFFFFFFF
@FS10000125:23:BPA73012-1407:1:1101:2130:1510 1:N:0:3
GGGACCCAACTTCGTCGAGTACGCTCAAAAAATAAGATCGGAAGA
+
FFFFFFFFFFF:FFFFFFFFFFFFFFF:FFFFFFFFFFFFFFFFF
@FS10000125:23:BPA73012-1407:1:1101:2140:1510 1:N:0:3
GGGAGATAACTTCGTCGAGTACGCTCAAAGAAATAGATCGGAAGA
+
FFFFFFFFFF:,FFFFFFFFFFFFFFF:FFFFFFFFFFFFFFFFF
@FS10000125:23:BPA73012-1407:1:1101:2340:1510 1:N:0:3
GGTCCGCAACTTCGTCGAGTACGCTCAAACTTTGAGATCGGAAGA
+
FF,:FFFFFF:FFFFFFFFFF::FFFF,FFFFF:FFFFFFFF,F:
@FS10000125:23:BPA73012-1407:1:1101:2410:1510 1:N:0:3
GGGGGCTAACTTCGTCGAGTACGCTCAAATCTACAGATCGGAAGA
+
FFFFFFFFFF:,FFFFFFFFFFFFFFF:FFFFFFFFFFFFFFFFF
@FS10000125:23:BPA73012-1407:1:1101:2790:1510 1:N:0:3
GGGACCCAACTTCGTCGAGTACGCTCAAGACCCAAGATCGGAAGA
+
F,,:FFFFFF::FFFFFFFFFFFFFFFFFFFFFFFFFFFFFFFFF
@FS10000125:23:BPA73012-1407:1:1101:3180:1510 1:N:0:3
GGGCAAAAAACTTCGTCGAGTACGCTCAAATATTTAGATCGGAAG
+
FFF:FFFFFF,::FF:FFFFFFFFF,FFFFFFFFFFFFFFFFFFF
@FS10000125:23:BPA73012-1407:1:1101:3410:1510 1:N:0:3
GGGGGGTAACTTCGTCGAGTACGCTCAAACTAACAGATCGGAAGA
+
F:,F::FFFF::FFFFFFFFFFFFFFF:FFFFFFFFFFFFFFFFF
@FS10000125:23:BPA73012-1407:1:1101:4140:1510 1:N:0:3
GGGGTGGAACTTCGTCGAGTACGCTCAATTGGAGAGATCGGAAGA
+
FFFFFFFFFF:,FFFFFFFFFFFFFFF,FFFFFFFFFFFFFFFFF
@FS10000125:23:BPA73012-1407:1:1101:4370:1510 1:N:0:3
GGGGTCGGAACTTCGTCGAGTACGCTCAAAACAAAAGATCGGAAG
+
F:,FFFFFFF:::FF:FFFFFFFFF,FFFFFFFFFFFFFFFFFFF
@FS10000125:23:BPA73012-1407:1:1101:4380:1510 1:N:0:3
GGGGTGCAACTTCGTCGAGTACGCTCAATCGGGGAGATCGGAAGA
+
FFFFFFFFFF:,FFFFFFFFFFFFFFF:FFFFFFFFFFFFFFFFF
@FS10000125:23:BPA73012-1407:1:1101:4920:1510 1:N:0:3
GGGGGCTAACTTCGTCGAGTACGCTCAAAAAGTAAGATCGGAAGA
+
FF:FFFFFFF:,FFFFFFFFFFFFFFF:FFFFFFFFFFFFFFFFF
@FS10000125:23:BPA73012-1407:1:1101:6600:1510 1:N:0:3
GGGGAGTAACTTCGTCGAGTACGCTCAATAACAGAGATCGGAAGA
+
FFFFFFFFFF::FFFFFFFFFFFFFFF:FFFFFFFFFFFFFFFFF
@FS10000125:23:BPA73012-1407:1:1101:6610:1510 1:N:0:3
GGGCGCTTCCGATCTGGGGATTAACTTCGTCGAGTACGCTCAAAA
+
F:FF,FFF:FF::FFFFFFFFF,FF:F,:FFFFFFF,FFF:F:FF
@FS10000125:23:BPA73012-1407:1:1101:6690:1510 1:N:0:3
GGGCAAGAACTTCGTCGAGACGCTCAAGTTCCTAGATCGGAAGAG
+
FFF:FFFFFF:::FFFFFFFFFFFFFFFFFFFFFFF,FFF,FFFF
@FS10000125:23:BPA73012-1407:1:1101:7040:1510 1:N:0:3
GGGGAACTAACTTCGTCGAGTACGCTCAATAGAGGAGATCGGAAG
+
FFFFFFFFFF:,,FF:FFFFFFFFF,FFFFFFFFFFFFFFFFFFF
@FS10000125:23:BPA73012-1407:1:1101:7200:1510 1:N:0:3
GGGGTATAACTTCGTCGAGTACGCTCAATAAAAGAGATCGGAAGA
+
FFFFFFFFFF:,FFFFFFFFFFFFFFF,FFFFFFFFFFFFFFFFF
@FS10000125:23:BPA73012-1407:1:1101:7340:1510 1:N:0:3
GGGACGCATCTTCGTCGAGTACGCTCAACGACGTAGATCGGAAGA
+
FFFFFFFFFFF:FFFFFFFFFFFFFFFFFFFFFFFFFFFFFFFFF
@FS10000125:23:BPA73012-1407:1:1101:7350:1510 1:N:0:3
GGGGGTTAACTTCGTCGAGTACGCTCAAGATCAGAGATCGGAAGA
+
F::FFFFFFF::FFFFFFFFFFFFFFFFFFFFFFFFFFFFFFFFF
@FS10000125:23:BPA73012-1407:1:1101:7630:1510 1:N:0:3
GGGAGAGAACTTCGTCGAGTACGCTCAATGACAAAGATCGGAAGA
+
FF:,FFFFFF::FFFFFFFFFFFFFFF:FFFFFFFFFFFFFFFFF
@FS10000125:23:BPA73012-1407:1:1101:7780:1510 1:N:0:3
GGGGTCCAACTTCGTCGAGTACGCTCAATTCACTAGATCGGAAGA
+
FFFFFFFFFF:,FFFFFFFFFFFFFFF,FFFFFFFFFFFFFFFFF
@FS10000125:23:BPA73012-1407:1:1101:7910:1510 1:N:0:3
GGGTAGTAACTTCGTCGAGTACGCTCAACGATTAAGATCGGAAGA
+
FFFFFFFFFFFFFFFFFFFFFFFFFFFFFFFFFFFFFFFFFFFFF
@FS10000125:23:BPA73012-1407:1:1101:8160:1510 1:N:0:3
GGGTCAAAACTTCGTCGAGTACGCTCAAATCATTAGATCGGAAGA
+
FFFFFFFFFFFFFFFFFFFFFFFFFFFFFFFFFFFFFFFFFFFFF
@FS10000125:23:BPA73012-1407:1:1101:8200:1510 1:N:0:3
GGGCCACAACTTCGTCGAGTACGCTCAAAATTAAAGATCGGAAGA
+
FFF:FFFFFF::FFFFFFFFFFFFFFF:FFFFFFFFFFFFFFFFF
@FS10000125:23:BPA73012-1407:1:1101:8270:1510 1:N:0:3
GGGGATAACTTCGTCGAGTACGCTCAATGCGGGAGATCGGAAGAG
+
FFFFFFFFFF,FF:FFFF:FFFFFFF,,FFFFFFFF,FFF:FFFF
@FS10000125:23:BPA73012-1407:1:1101:8340:1510 1:N:0:3
GGGCGGCAACTTCGTCGAGTACGCTCAATCACAGAGATCGGAAGA
+
FFF:FFFFFFF:FFFFFFFFFFFFFFF:FFFFFFFFFFFFFFFFF
@FS10000125:23:BPA73012-1407:1:1101:8370:1510 1:N:0:3
GGGGCGAAACTTCGTCGAGTACGCTCAAATAGTAAGATCGGAAGA
+
FFFFFFFFFF::FFFFFFFFFFFFFFF:FFFFFFFFFFFFFFFFF
@FS10000125:23:BPA73012-1407:1:1101:8430:1510 1:N:0:3
GGGCTCTAACTTCGTCGAGTACGCTCAATATCAGAGATCGGAAGA
+
FFFFFFFFFF::FFFFFFFFFFFFFFF:FFFFFFFFFFFFFFFFF
@FS10000125:23:BPA73012-1407:1:1101:8510:1510 1:N:0:3
GGGTGCCAACTTCGTCGAGTACGCTCAAAAAGTAAGATCGGAAGA
+
FF::FFFFFF::FFFFFFFFFFFFFFF:FFFFFFFFFFFFFFFFF
@FS10000125:23:BPA73012-1407:1:1101:8690:1510 1:N:0:3
GGGTAAGAACTTCGTCGAGTACGCTCAATACTTAAGATCGGAAGA
+
FFFFFFFFFF::FFFFFFFFFFFFFFF:FFFFFFFFFFFFFFFFF
@FS10000125:23:BPA73012-1407:1:1101:8860:1510 1:N:0:3
GGGGGACTCTTCGTCGAGTACGCTCAATTAGGAAGATCGGAAGAG
+
FFFFFFFFFF,FF:FFFF:FFFFFFF::FFFFFFFF:FFF:FFFF
@FS10000125:23:BPA73012-1407:1:1101:9800:1510 1:N:0:3
GGGATTTAACTTCGTCGAGTACGCTCAAATTCAGAGATCGGAAGA
+
FFFF,,,FF:FF::F::FFFF,,FFF:FFFF:F,F:F,F:FFF:F
@FS10000125:23:BPA73012-1407:1:1101:9960:1510 1:N:0:3
GGGTGGTAACTTCGTCGAGTACGCTCAATATTACAGATCGGAAGA
+
FFF:FFFFFF::FFFFFFFFFFFFFFF,FFFFFFFFFFFFFFFFF
@FS10000125:23:BPA73012-1407:1:1101:10980:1510 1:N:0:3
GGGGGTCAACTTCGTCGAGTACGCTCAATTAGATAGATCGGAAGA
+
FFFF,F:FFF,:FFFFFFFFFFFFFFF,:FFFFFFFFFFFFFFFF
@FS10000125:23:BPA73012-1407:1:1101:11290:1510 1:N:0:3
GGGAACTTCGTCGAGTACGCTCAATCGGTGAGATCGGAAGAGCAC
+
F,,,FFFFFF,FF,F:F,FFFF:FFFFFFFFFFFFFFFFF:F,F,
@FS10000125:23:BPA73012-1407:1:1101:11380:1510 1:N:0:3
GGGGCAGAACTTCGTCGAGTACGCTCAATAACAGAGATCGGAAGA
+
FFFFFFFFFF,,FFFFFFFFFFFFFFF,FFFFFFFFFFFFFFFFF
@FS10000125:23:BPA73012-1407:1:1101:11830:1510 1:N:0:3
GGGCATGAACTTCGTCGAGTACGCTCAACAGTGAAGATCGGAAGA
+
:,,FFFFFFF,,FFFFFFFFFFFFFFFFFFFFFFFFFFFFFF:FF
@FS10000125:23:BPA73012-1407:1:1101:11900:1510 1:N:0:3
GGGCGACAACTTCGTCGAGTACGCTCAAGTACCAAGATCGGAAGA
+
FFF:FFFFFF,,FFFFFFFFFFFFFFFFFFFFFFFFFFFFFFFFF
@FS10000125:23:BPA73012-1407:1:1101:12260:1510 1:N:0:3
GGGGTTCAACTTCGTCGAGTACGCTCAACCACATAGATCGGAAGA
+
FFFFFFFFFF:::FF:FFFFFFFFFFF:FFFFFFFFFFFFFFFFF
@FS10000125:23:BPA73012-1407:1:1101:12520:1510 1:N:0:3
GGGGGGAAACTTCGTCGAGTACGCTCAAGAAATCAGATCGGAAGA
+
F:,FFFFFFF,:FFFFFFFFFFFFFFFFFFFFFFFFFFFFFFFFF
@FS10000125:23:BPA73012-1407:1:1101:12890:1510 1:N:0:3
GGGGGAAAACTTCGTCGAGTACGCTCAATGATTAAGATCAGAAGA
+
F:,FFFFFFF::FFFFFFFFFFFFFFF:FFFFFFFFFFFFFFFFF
@FS10000125:23:BPA73012-1407:1:1101:13300:1510 1:N:0:3
GGGTATGAACTTCGTCGAGTACGCTCAAGACGTTAGATCGGAAGA
+
FFFFFFFFFF::FFFFFFFFFFFFFFFFFFFFFFFFFFFFFFFFF
@FS10000125:23:BPA73012-1407:1:1101:13610:1510 1:N:0:3
GGGTGCAAACTTCGTCGAGTACGCTCAAATATGAAGATCGGAAGA
+
FFFFFFFFFF::FFFFFFFFFFFFFFF:FFFFFFFFFFFFFFFFF
@FS10000125:23:BPA73012-1407:1:1101:14780:1510 1:N:0:3
GGGCGTGATCTTCGTCGAGTACGCTCAACATCGCAGATCGGAAGA
+
FFFF:FFFFF::FFFFFFFFFFFFFFFFFFFFFFFFF:FFFFFFF
@FS10000125:23:BPA73012-1407:1:1101:15020:1510 1:N:0:3
GGGCACCATCTTCGTCGAGTACGCTCAAAAAATTAGATCGGAAGA
+
FFF:FFFFFF,:FFFFFFFFFFFFFFF:FFFFFFFFFFFFFFFFF
@FS10000125:23:BPA73012-1407:1:1101:15050:1510 1:N:0:3
GGGATAGAACTTCGTCGAGTACGCTCAAAACGGGAGATCGGAAGA
+
FFFFFFFFFF,:FFFFFFFFFFFFFFFFFFFFFFFFFFFFFFFFF
@FS10000125:23:BPA73012-1407:1:1101:15420:1510 1:N:0:3
GGGTGTTAACTTCGTCGAGTACGCTCAATACCCTAGATCGGAAGT
+
FFF,FFF:FFF,FFFFF,FFFF,FFFF:F:F:,FF:,,FF,FFF,
@FS10000125:23:BPA73012-1407:1:1101:16190:1510 1:N:0:3
GATGTGAAACTTCGTCGAGTACGCTCAAAGGGTAAGATCGGAAGA
+
:,:,F,FFFFFFFFFFFFFFFFFFFFFFFFFFFFFFFFFFF:FFF
@FS10000125:23:BPA73012-1407:1:1101:16220:1510 1:N:0:3
GGGGGAGAACTTCGTCGAGTACGCTCAACGGCAAAGATCGGAAGA
+
FFFF,FFFFF,:FFFFFFFFFFFFFFFFF,:FFFFFF,FFFF,F:
@FS10000125:23:BPA73012-1407:1:1101:16380:1510 1:N:0:3
GGGGCCAAACTTCGTCGAGTACGCTCAATGAGAGAGATCGGAAGA
+
FFFFFFFFFF:,FFFFFFFFFFFFFFF:FF:FFFFFFFFFFFFFF
@FS10000125:23:BPA73012-1407:1:1101:1640:1520 1:N:0:3
GGGGACTAACTTCGTCGAGTACGCTCAAGACATTAGATCGGAAGA
+
FFFFFFFFFF:,FFFFFFFFFFFFFFFFFFFFFFFFFFFFFFFFF
@FS10000125:23:BPA73012-1407:1:1101:2360:1520 1:N:0:3
GGGCAAGAACTTCGTCGAGTACGCTCAACGAGATAGATCGGAAGA
+
FF::FFFFFFF:FFFFFFFFFFFFFFFFFFFFFFFFFFFFFFFFF
@FS10000125:23:BPA73012-1407:1:1101:2760:1520 1:N:0:3
GGGGCTGAACTTCGTCGAGTACGCTCAAAATATGAGATCGGAAGA
+
FFFFFFFFFF:,FFFFFFFFFFFFFFFFFFFFFFFFFFFFFFFFF
@FS10000125:23:BPA73012-1407:1:1101:3190:1520 1:N:0:3
GATGCCGAACTTCGTCGAGTACGCTCAAAATAATAGATCGGAAGA
+
:,FFFFFFFFFFFFFFFFFFFFFFFFFFFFFFFFFFFFFFF,FFF
@FS10000125:23:BPA73012-1407:1:1101:3470:1520 1:N:0:3
GGGCTCGAACTTCGTGGAGTACGCTCAATCTATCAGATCGGAAGA
+
FF::FFFFFF,,FFFFFFFFFFFFFFF,FFFFFFFFFFFFFFFFF
@FS10000125:23:BPA73012-1407:1:1101:3650:1520 1:N:0:3
GGGTCATTAACTTCGTCGAGTACGCTCAAGAATACAGATCGGAAG
+
FFFF:FF:FFFF::F:FF:FFFFFF,FFFFF,FFF:FFFFFFFFF
@FS10000125:23:BPA73012-1407:1:1101:3700:1520 1:N:0:3
GGGCTTCAACTTCGTCGAGTACGCTCAATAAGCAAGATCGGAAGA
+
FFFFFFFFFF:,:FFFFFFFFFFFFFF,FFFFFFFFFFFFFFFFF
@FS10000125:23:BPA73012-1407:1:1101:3850:1520 1:N:0:3
GGGGGGGAACTTCGTCGAGTACGCTCAAAGTCACAGATCGGAAGA
+
F:,FFFFFFF::FFFFFFFFFFFFFFFFFFFFFFFFFFFFFFFFF
@FS10000125:23:BPA73012-1407:1:1101:3980:1520 1:N:0:3
GGGGGGGCTTAACTTCGTCGAGTACGCTCAAGTAATCAGATCGGA
+
FFFFFFFF:FF,,FFFFF,,:FF:FFF:FFFFFFF:,FFF:,:FF
@FS10000125:23:BPA73012-1407:1:1101:4420:1520 1:N:0:3
GGGATGAAACTTCGTCGAGTATCAATCTTACAGATCGGAAGAGCA
+
FFFFFFFFFF,,FFFFFFFFF:F,FFF:FFFFFFF,FFFFFFF,,
@FS10000125:23:BPA73012-1407:1:1101:4470:1520 1:N:0:3
GGGACGCAACTTCGTCGAGTACGCTCAATGCGATAGATCGGAAGA
+
F:,:FFFFFF::FFFFFFFFFFFFFFF:FFFFFFFFFFFFFFFFF
@FS10000125:23:BPA73012-1407:1:1101:4570:1520 1:N:0:3
GGGGATCAACTTCGTCGAGTACGCTCAATCAAAAAGATCGGAAGA
+
F,,FFFFFFF:,FFFFFFFFFFFFFFF:FFFFFFFFFFFFFFFFF
@FS10000125:23:BPA73012-1407:1:1101:4610:1520 1:N:0:3
GGGGCTGAACTTCGTCGAGTACGCTCAAAGGCCAAGATCGGAAGA
+
FFFFFFFFFF::FFFFFFFFFFFFFFF:FFFFFFFFFFFFFFFFF
@FS10000125:23:BPA73012-1407:1:1101:4870:1520 1:N:0:3
GGGATTAAACTTCGTCGAGTACGCTCAAAGGAATAGATCGGAAGA
+
F,,FFFFFFF,,:FFFFFFFFFFFFFF,FFFFFFFFFFFFF::FF
@FS10000125:23:BPA73012-1407:1:1101:4960:1520 1:N:0:3
GGGGGTAAACTTCGTCGAGTACGCTCAAAGTTCTAGATCGGAAGA
+
FFFFFFFFFF,,:FFFFFFFFFFFFFF,FFFFFFFFFFFFFFFFF
@FS10000125:23:BPA73012-1407:1:1101:5400:1520 1:N:0:3
GGGACGCAACTTCGTCGAGTACGCTAAACACCCGAGATCGGAAGA
+
FFFFFFFFFF::FFFFFFFFFFFFFFFFFFFFFFFFFFFFFFFFF
@FS10000125:23:BPA73012-1407:1:1101:5850:1520 1:N:0:3
GGGCTCCAACTTCGTCGAGTACGCTCAAATTTCTAGATCGGAAGA
+
FFFF,,:FFFF,FFFFFFFFFFFFFFFFFFFF,,FFFFFFFFFFF
@FS10000125:23:BPA73012-1407:1:1101:5980:1520 1:N:0:3
GGCGGCTAACTTCGTCGAGTACGCTCAACATCATACATCGGAAGA
+
FF,F,,,F:FFF:FFFF:FFFF,FFFFFFFF:FFF,FFFFFF,F,
@FS10000125:23:BPA73012-1407:1:1101:6500:1520 1:N:0:3
GGGGGTCAACTTCGTCGAATACGCTCAAATTATGAGATGGAAGAG
+
FFFFFFFFFF:,FFFFFFFFFFFFFFFFFFFFFFFFFFFF,FFFF
@FS10000125:23:BPA73012-1407:1:1101:7080:1520 1:N:0:3
GGGGTGTAACTTCGTCGAGTACGCTCAACGGTGTAGATCGGAAGA
+
FFFFFFFFFFF:FFFFFFFFFFFFFFFFFFFFFFFFFFFFFFFFF
@FS10000125:23:BPA73012-1407:1:1101:7260:1520 1:N:0:3
GGGGATAACTTCGTCGAGTACGCTCAATTCATAAGATCGGAAGAG
+
FFFFFFFFFF,FF:FFFF:FFFFFFF,,FFFFFFFF,FFF:FFFF
@FS10000125:23:BPA73012-1407:1:1101:7580:1520 1:N:0:3
GGGGGGAAACTTCGTCGAGTACGCTCAAGTGTCTAGATCGGAAGA
+
FFFFFFFFFF:,FFFFFFFFFFFFFFFFFFFFFFFFFFFFFFFFF
@FS10000125:23:BPA73012-1407:1:1101:7780:1520 1:N:0:3
GGGCCTAAACTTCGTCGAGTACGCTCAAGTTCCTAGATCGGAAGA
+
FFF:FF,FFFFFFFFFFFFFFFFFFFFFFFFFF,FFFFFFFFFFF
@FS10000125:23:BPA73012-1407:1:1101:8130:1520 1:N:0:3
GGGACCGAACTTCGTCGAGTACGCTCAACGATTGAGATCGGAAGA
+
FFF:FFFFFFFFFFFFFFFFFFFFFFFFFFFFFFFFFFFFFFFFF
@FS10000125:23:BPA73012-1407:1:1101:8240:1520 1:N:0:3
GGGGTAGAACTTCGTCGAGTACGCTCAAAGTCGTAGATCGGAAGA
+
FFFFFFFFFF::FFFFFFFFFFFFFFF:FFFFFFFFFFFFFFFFF
@FS10000125:23:BPA73012-1407:1:1101:8990:1520 1:N:0:3
GGGGTAGTAACTTCGTCGAGTACGCTCAAAACGATAGATCGGAAG
+
F,,FFFFFFF:,:FF:FFFFFFFFF,FFFFFFFFFFFFFFFFFFF
@FS10000125:23:BPA73012-1407:1:1101:9280:1520 1:N:0:3
GGGGCTTAACTTCGTCGAGTACGCTCAAATAGATCGGAAGAGCAC
+
F,:FFFFFFF::FFFFFFFFFFFFFFF:FFFFFFFFFFFF,F,F,
@FS10000125:23:BPA73012-1407:1:1101:9330:1520 1:N:0:3
GGGGGAAAACTTCGTCGAGTACGCTCAAGAGTACAGATCGGAAGA
+
FFFFFFFFFF::FFFFFFFFFFFFFFFFFFFFFFFFFFFFFFFFF
@FS10000125:23:BPA73012-1407:1:1101:9360:1520 1:N:0:3
GGGCAACTTCGTCGAGTACGCTCAAGTGCTTAGATCGGAAGAGCA
+
F,:F,FF,FF::FF:FFF,:FFF:FFFFF:FF:FF,:FFFFFF,,
@FS10000125:23:BPA73012-1407:1:1101:10530:1520 1:N:0:3
GGGGCAGAACTTCGTCGAGTACGCTCAAGTTTTGAGATCGGAAGA
+
FFFFFFFFFF,,:FFFFFFFFFFFFFFFFFFFFFFFFFFFFFFFF
@FS10000125:23:BPA73012-1407:1:1101:11160:1520 1:N:0:3
GGGCGCCAACTTCGTCGAGTACGCTCAAGAATGGAGATCGGAAGA
+
F,::FFFFFF,:FFFFFFFFFFFFFFFFFFFFFFFFFFFFFFFFF
@FS10000125:23:BPA73012-1407:1:1101:13300:1520 1:N:0:3
GGGTGCAAACTTCGTCGAGTACGCTCAAAAAAAGAGATCGGAGGA
+
FFFFFFFFFF::FFFFFFFFFFFFFFF:FFFFFFFFFFFFFFFFF
@FS10000125:23:BPA73012-1407:1:1101:13840:1520 1:N:0:3
GGGGGTGAACTTCGTCGAGTACGCTCAAACAGTTAGATCGGAAGA
+
FFFFFFFFFF,:FFFFFFFFFFFFFFF:FFFFFFFFFFFFFFFFF
@FS10000125:23:BPA73012-1407:1:1101:14000:1520 1:N:0:3
GGGGCTTAACTTCGTCGAGTACGCTCAATCTGCCAGATCGGAAGA
+
FF:FFFFFFF::FFFFFFFFFFFFFFFFFFFFFFFFF:FFFFFFF
@FS10000125:23:BPA73012-1407:1:1101:14070:1520 1:N:0:3
GGGGAAAAACTTCGTCGAGTACGCTCAAGTTTCAAGATCGGAAGA
+
F,,FFFFFFF::FFFFFFFFFFFFFFFFFFFFFFFFFFFFFFFFF
@FS10000125:23:BPA73012-1407:1:1101:14490:1520 1:N:0:3
GGCAACTTCGTCGAGTACGCTCAATATGTAAGATCGGAAGAGCAC
+
::,,FF:FFFFFF:F,F,:FFF:F::FFFFFFFFF:FF:F,:,F,
@FS10000125:23:BPA73012-1407:1:1101:14550:1520 1:N:0:3
GGGTCAGAACTTCGTCGAGTACGCTCAAACAGAAAGATCGGAAGA
+
FF:FFFFFFF::FFFFFFFFFFFFFFF:FFFFFFFFFFFFF:FFF
@FS10000125:23:BPA73012-1407:1:1101:14920:1520 1:N:0:3
GGGCATTAACTTCGTCGAGTACGCTCAAAGGTCCAGATCGGAAGA
+
F::FFFFFFF:,FFFFFFFFFFFFFFF:FFFFFFFFFFFFF:FFF
@FS10000125:23:BPA73012-1407:1:1101:15080:1520 1:N:0:3
GGGCGCTAACTTCGTCGAGTACGCTCAACAATGTAGATCGGAAGA
+
F,,:FFFFFFFFFFFFFFFFFFFFFFFFFFFFFFFFFFFFFFFFF
@FS10000125:23:BPA73012-1407:1:1101:15370:1520 1:N:0:3
GGGGGGTAACTTCGTCGAGTACGCTCAAGTGTGCAGATCGGAAGA
+
FFFFF:FFFF:FFFFFFFFFFFFFFFFFFFFFFFFFFFFFFFFFF
@FS10000125:23:BPA73012-1407:1:1101:15700:1520 1:N:0:3
GGGGATTAACTTCGTCGAGTACGCTCAACCTCACAGATCGGAAGA
+
FFFFFFFFFF:FFFFFFFFFFFFFFFFFFFFFFFFFFFFFFFFFF
@FS10000125:23:BPA73012-1407:1:1101:15850:1520 1:N:0:3
GGGGCAGCAACTTCGTCGAGTACGCTCAACTACCTAGATCGGAAG
+
FFFFFFFFFFF::FF:FFFFFFFFF,FFFFFFFFFFFFFFFFFFF
@FS10000125:23:BPA73012-1407:1:1101:1160:1530 1:N:0:3
GGGCGGAAACTTCGTCGAGTACGCTCAAGGGTGGAGATCGGAAGA
+
FFFFFFFFFF::FFFFFFFFFFFFFFFFFFFFFFFFFFFFF:FFF
@FS10000125:23:BPA73012-1407:1:1101:1640:1530 1:N:0:3
GGGGGAAAACTTCGTCGAGTACGCTCAATGGATGAGATCGGAAGA
+
FFFFFFFFFF:,FFFFFFFFFFFFFFF:FFFFFFFFFFFFFFFFF
@FS10000125:23:BPA73012-1407:1:1101:1980:1530 1:N:0:3
GGGATAACTTCGTCGAGTACGCTCAACTTGTTAGATCGGAAGAGC
+
FFFFFFFFFF,F,FFFF:FFFF:FFFFFFFFFFFF:,FFFFFFF,
@FS10000125:23:BPA73012-1407:1:1101:2390:1530 1:N:0:3
GGGCATAAACTTCGTCGAGTACGCTCAATTGGAGAGATCGGAAGA
+
FFFFFFFFFF,,FFFFFFFFFFFFFFF,FFFFFFFFFFFFFFFFF
@FS10000125:23:BPA73012-1407:1:1101:2510:1530 1:N:0:3
GGGCTTCGTCGAGTACGCTCAAAAGTTAAGATCGGAAGAGCACAC
+
FFFFFFFFFFF:FFFFF:FF::FFF,:,FFFFFFFFFFFF,F,F,
@FS10000125:23:BPA73012-1407:1:1101:2660:1530 1:N:0:3
GGGTATGAACTTCGTCGAGTACGCTCAATTAATAAGATCGGAAGA
+
FFF,F,FFFFFFFFFFFFFFFFFFFFFFFF,,F,FFFFFFFFFFF
@FS10000125:23:BPA73012-1407:1:1101:3040:1530 1:N:0:3
GGGGAAGAACTTCGTCGAGTACGCTCAATCATCTAGATCGGAAGA
+
FFFFFFFFFF:::FFFFFFFFFFFFFF,FFFFFFFFFFFFFFFFF
@FS10000125:23:BPA73012-1407:1:1101:3650:1530 1:N:0:3
GGGAGTTCAACTTCGTCGAGTACGCTCAAAAGCGAAGATCGGAAG
+
FFFFFFFFFF:,:FF:FFFFFFFFF,FFFFFFFFFFFFFFFFFFF
@FS10000125:23:BPA73012-1407:1:1101:3750:1530 1:N:0:3
GGGGGGCCAACTTCGTCGAGTACGCTCAAGGTTGAAGATCGGAAG
+
FF:FFFFFFFF,:FF:FFFFFFFFF,FFFFFFFFFFFFFFFFFFF
@FS10000125:23:BPA73012-1407:1:1101:5020:1530 1:N:0:3
GGGAACCAACTTCGTCGAGTACGCTCAAAGGACAAGATCGGAAGA
+
FFFF,FF:FFFFFFFF,FFFFFFFFFFFF,FFFF,FFFFFF:FFF
@FS10000125:23:BPA73012-1407:1:1101:5310:1530 1:N:0:3
GGGGGGTAACTTCGTCGAGTACGCTCAATTTCTAAGATCGGAAGA
+
FF:F,F,FFF::FFFFFFFFFFFFFFF:,:::F,FFFFFFFFFFF
@FS10000125:23:BPA73012-1407:1:1101:5700:1530 1:N:0:3
GGGGACAAACTTCGTCGAGTACGCTCAACATTAGAGATCGGAAGA
+
FFFFFFFFFF::FFFFFFFFFFFFFFFFFFFFFFFFFFFFFFFFF
@FS10000125:23:BPA73012-1407:1:1101:5870:1530 1:N:0:3
GGGCGAGAACTTCGTCGAGTACGCTCAAAGATGGAGATCGGAAAG
+
F:,:FFFFFF::FFFFFFFFFFFFFFF:FFFFFFFFFFFFFFFFF
@FS10000125:23:BPA73012-1407:1:1101:6010:1530 1:N:0:3
GGGGGACAACTTCGTCGAGTACGCTCAAAACAAGAGATCGGAAGA
+
F:,FFFFFFF:,FFFFFFFFFFFFFFF:FFFFFFFFF,FFFFFFF
@FS10000125:23:BPA73012-1407:1:1101:6670:1530 1:N:0:3
GGGAGGCAACTTCGTCGAGTACGCTCAACCTACAAGATCGGAAGA
+
FFFF:FFFFF:FFFFFFFFFFFFFFFFFFFFFFFFFFFFFFF,FF
@FS10000125:23:BPA73012-1407:1:1101:6900:1530 1:N:0:3
GGGTCGCAACTTCGTCGAGTACGCTCAAGATTATAGATCGGAAGA
+
FFFFFFFFFFF:FFFFFFFFFFFFFFFFFFFFFFFFFFFFFFFFF
@FS10000125:23:BPA73012-1407:1:1101:7180:1530 1:N:0:3
GGGCTTCAACTTCGTCGAGTACGCTCAAGTATAGAGATCGGAAGA
+
FFFFFFFFFF,,:FFFFFFFFFFFFFFFFFFFFFFFFFFFFF,FF
@FS10000125:23:BPA73012-1407:1:1101:7430:1530 1:N:0:3
GGGGTATGAACTTCGTCGAGTACGCTCAAAACAATAGATCGGAAG
+
F:,FF:F,FFF::FF:FFFFFFFFF,FFFFFFFFFFFFFFFFFFF
@FS10000125:23:BPA73012-1407:1:1101:8300:1530 1:N:0:3
GGGGGTTAACTTCGTCGAGTACGCTCAAAATATAAGATCGGAAGA
+
FFFFFFFFFFF:FFFFFFFFFFFFFFF:FFFFFFFFFFFFFFFFF
@FS10000125:23:BPA73012-1407:1:1101:8360:1530 1:N:0:3
GGGGTAAAACTTCGTCGAGTACGCTCAAATGAAAAGATCGGAAGA
+
FFFFFFFFFF::FFFFFFFFFFFFFFF:FFFFFFFFFFFFFFFFF
@FS10000125:23:BPA73012-1407:1:1101:8370:1530 1:N:0:3
GGGCTCTAACTTCGTCGAGTACGCTCAATATCAGAGATCGGAAGA
+
FFFFFFFFFF:,FFFFFFFFFFFFFFF:FFFFFFFFFFFFFFFFF
@FS10000125:23:BPA73012-1407:1:1101:8430:1530 1:N:0:3
GGGGGTAAACTTCGTCGAGTACGCTACGTGATAGATCGGAAGAGC
+
FFFFFFFFFF::FFFFFFFFFFFFFF:FFFFFFFF,,FF:,FFF,
@FS10000125:23:BPA73012-1407:1:1101:8590:1530 1:N:0:3
GGGTGGCAACTTCGTCGAGTACGCTCAAGGCAGAAGATCGGAAGA
+
FFFFFFFFFF::FFFFFFFFFFFFFFFFFFFFFFFFFFFFFFFFF
@FS10000125:23:BPA73012-1407:1:1101:8690:1530 1:N:0:3
GGGGCAGAACTTCGTCGAGTACGCTCAACCAAATAGATCGGAAGA
+
FFFFFFFFFFFFFFFFFFFFFFFFFFFFFFFFFFFFFFFFFFFFF
@FS10000125:23:BPA73012-1407:1:1101:8870:1530 1:N:0:3
GGAGTACAACTTCGTCGAGTACACTCGAGGTTACAGATCGCAAGA
+
FFF:,FFFFFF,,FF:FFFFFF,:F:FF,:FFFF,F,,F:,F,FF
@FS10000125:23:BPA73012-1407:1:1101:8890:1530 1:N:0:3
GGGTGTGAACTTCGTCGAGTACGCTCAATGTAGGAGATCGGAAGA
+
FFFFFFFFFF,,FFFFFFFFFFFFFFF:FFFFFFFFFFFFFFFFF
@FS10000125:23:BPA73012-1407:1:1101:8990:1530 1:N:0:3
GGGATCTAACTTCGTCGAGTACGCTCAACAAAATAGATCGGAAGA
+
FFFFFFFFFF,:FFFFFFFFFFFFFFFFFFFFFFFFFFFFFFFFF
@FS10000125:23:BPA73012-1407:1:1101:9050:1530 1:N:0:3
GGGTGTCAACTTCGTCGAGTACGCTCAAACAGTTAGATCGGAAGA
+
FF:F,FFFF:,::FF:FF:F:FFFFF:FFFFFFFF:FFFFF:FFF
@FS10000125:23:BPA73012-1407:1:1101:9430:1530 1:N:0:3
GGCCGCTACTTCGTCGAGTACGCTCAACTCATAAGATCGGAAGAG
+
F,,::FFFFF:FF:FFFF:FFFFFFFFFFFFFFFFF:FFF:FFFF
@FS10000125:23:BPA73012-1407:1:1101:9700:1530 1:N:0:3
GGGAGTCAACTTCGTCGAGTACGCTCAATGTGCTAGATCGGAAGA
+
FFFFFFFFFF,,FFFFFFFFFFFFFFF:FFFFFFFFFFFFFFFFF
@FS10000125:23:BPA73012-1407:1:1101:10170:1530 1:N:0:3
GGGGTATAACTTCGTCGAGTACGCTCAAATTTCCAGATCGGAAGA
+
FFFFFFFFFF,,FFFFFFFFFFFFFFF:FFFFFFFFFFFFFFFFF
@FS10000125:23:BPA73012-1407:1:1101:10300:1530 1:N:0:3
GGGCTCTTCCGATCTGGGGTGAAACTTCGTCGAGTACGCTCAAGA
+
FFFFFFFFFFF,,FFFFFFFFF,FF,F:FFFFFFFF,FFF,F:FF
@FS10000125:23:BPA73012-1407:1:1101:10730:1530 1:N:0:3
GGGCGGCAACTTCGTCGAGTACGCTCAAAAGGTAAGATCGGAAGA
+
FFF:FFFFFF:,FFFFFFFFFFFFFFF:FFFFFFFFFFFFFFFFF
@FS10000125:23:BPA73012-1407:1:1101:11210:1530 1:N:0:3
GGGCCATACTTCGTCGAGTACGCTCAAAGTAAAAGATTGGAAGAG
+
FFFFFF,F,FFFF:,FFF:F,,FF:FFF,,:F:F,FF,:FFFFF,
@FS10000125:23:BPA73012-1407:1:1101:11270:1530 1:N:0:3
GGGTCGAAACTTCGTCGAGTACGCTCAAATCGAAAGATCGGAAGA
+
::,FFFFFFF,,FFFFFFFFFFFFFFF:FFFFFFFFFFFFFFFFF
@FS10000125:23:BPA73012-1407:1:1101:11530:1530 1:N:0:3
GGGCGAAAACTTCGTCGAGTACGCTCAAAATTGGAGATCGGAAGA
+
F:,,FFFFFF,,FFFFFFFFFFFFFFF:FFFFFFFFFFFFFFFFF
@FS10000125:23:BPA73012-1407:1:1101:13010:1530 1:N:0:3
GGGCTGAATCTTCGTCGAGTACGCTCAAACACATAGATCGGAAGA
+
FF::FFFFFF,,FFFFFFFFFFFFFFF:FFFFFFFFFFFFFFFFF
@FS10000125:23:BPA73012-1407:1:1101:13210:1530 1:N:0:3
GGGCGCTAACTTCGTCGAGTACGCTCAATTAGACAGATCGGAAGA
+
F,,:FFFFFF:,FFFFFFFFFFFFFFF,FFFFFFFFFFFFFF:FF
@FS10000125:23:BPA73012-1407:1:1101:13220:1530 1:N:0:3
GGGGAGGAAACTTCGTCGAGTACGCTCAATCGTTAAGATCGGAAG
+
FFFFFFFFFFF::FF:FFFFFFFFF,FFFFFFFFFFFFFFFFFFF
@FS10000125:23:BPA73012-1407:1:1101:13290:1530 1:N:0:3
GGGGGCTAACTTCGTCGAGTACGCTCAAGAGGATAGATCGGAAGA
+
FFFFFFFFFF::FFFFFFFFFFFFFFFFFFFFFFFFFFFFFFFFF
@FS10000125:23:BPA73012-1407:1:1101:13780:1530 1:N:0:3
GGGAGACAACTTCGTCTAGTACGCTCAAGAAATTAGATCGGAAGA
+
FFFFFFFFFF,,FFF:FFFFFFFFFFF:FFFFFFFFFFFFFF:FF
@FS10000125:23:BPA73012-1407:1:1101:14000:1530 1:N:0:3
GGCGATGAACTTCGTCGAGTACGCTCAATGCTGGAGATCGGAAGA
+
FF:F,:FFFF:FFFFFF,FFFF,FFFF:FFFFFFFFFFFFF,FF,
@FS10000125:23:BPA73012-1407:1:1101:14260:1530 1:N:0:3
GGGTGGCAACTTCGTCGAGTACGCTCAACGTGTCAGATCGGAAGA
+
FFFFFFFFFF:FFFFFFFFFFFFFFFFFFFFFFFFFFFFFFFFFF
@FS10000125:23:BPA73012-1407:1:1101:14360:1530 1:N:0:3
GGGATTAAACTTCGTCGAGTACGCTCAATGGTAAAGATCGGAAGA
+
FFFFF,,FFFFFFFFFFFFFFFFFFFFF:,,,,,FFFFFFFFFFF
@FS10000125:23:BPA73012-1407:1:1101:14880:1530 1:N:0:3
GGCGTGGAACTTCGTCGAGTACGCTCAAGTGAGGAGATCGGAAGA
+
F:,F:FFF:F::F:FFF:FFFF,FFFF,FFFFFFF:FFFF,,,F,
@FS10000125:23:BPA73012-1407:1:1101:14890:1530 1:N:0:3
GGGGATCAACTTCGTCGAGTACGCTCAAAGATAGAGATCGGAAGA
+
FFFFFF,FFFFFFFFFFFFFFFFFFFFF,,FFF:FFF,FFFFFFF
@FS10000125:23:BPA73012-1407:1:1101:14920:1530 1:N:0:3
GGGGTCAAACTTCGTCGAGTACGCTCAACCGTCCAGATCGGAAGA
+
FFFFFFF:FF:F:FFFFFFFF:FFFFFFFFFFFFFFF,FF:FFF:
@FS10000125:23:BPA73012-1407:1:1101:15030:1530 1:N:0:3
GATAACTTCGTCGAGTACGTTCAAAAGTCGAGATCGGAAGAGCAC
+
:,:,:FF::,FFF,FFF,,,FF,::FFF:F,:FF,,,F,F,:,:,
@FS10000125:23:BPA73012-1407:1:1101:15220:1530 1:N:0:3
GGGGCTAAACTTCGTCGAGTACGCTCAAATAGCTAGATCGGAAGA
+
FFFFFFFFFFFFFFFFFFFFFFFFFFFFFF:FFFFFF,FFFFFFF
@FS10000125:23:BPA73012-1407:1:1101:16400:1530 1:N:0:3
GGGGGGAATCTTTGTCGAGTACGCTCAAACGACAAGATCGGAAGA
+
FFFFFFFFFF:,FFFFFFFFFFFFFFFFFFFFFFFFFFFFFFFFF
@FS10000125:23:BPA73012-1407:1:1101:1080:1540 1:N:0:3
GGGAACTTCGTCGAGTACGCTCAACAGGGGAGATCGGAAGAGCAC
+
FFFFFFFFFFFFF:FFF,FF:FFFFFFFFFFFFFFFFFFF:F,F,
@FS10000125:23:BPA73012-1407:1:1101:2360:1540 1:N:0:3
GGGCCTGAACTTCGTCGAGTACGCTCAAGATGTTAGATCGGAAGA
+
FFFFFFFFFF:,FFFFFFFFFFFFFFFFFFFFFFFFFFFFFFFFF
@FS10000125:23:BPA73012-1407:1:1101:2750:1540 1:N:0:3
GGGCATCAACTTCGTCGATGACGCTCAAATAGGGAGATCGGAAGA
+
F,,:FFFFFF::FFFFFF::FFFFFFF,FFFFFFFFFFFFFFFFF
@FS10000125:23:BPA73012-1407:1:1101:2930:1540 1:N:0:3
GGGTACAAACTTCGTCGAGTACGCTCAAAAGATAAGATCGGAAGA
+
FFF:FFFFFF:,FFFFFFFFFFFFFFF,FFFFFFFFFFFFFF:FF
@FS10000125:23:BPA73012-1407:1:1101:3000:1540 1:N:0:3
GGGGTCGAACTTCGTCGAGTACGCTCAACCTAGAAGATCGGAAGA
+
FFFFFFFFFF::FFFFFFFFFFFFFFFFFFFFFFFFFFFFFFFFF
@FS10000125:23:BPA73012-1407:1:1101:3250:1540 1:N:0:3
GGGGGGGTACCTTCGTCGAGTACGCTCAATGGAGGAGATCGGAAG
+
F:,FFFFFFFF,:FF:FFFFFFFFF,FFFFFFFFFFFFFFFFFFF
@FS10000125:23:BPA73012-1407:1:1101:3340:1540 1:N:0:3
GGGAGGTAACTTCGTCGAGTACGCTCAAATTATAAGATCGGAAGA
+
FFF,FFFFFF::FFFFFFFFFFFFFFF:FFFFFFFFFFFFFFFFF
@FS10000125:23:BPA73012-1407:1:1101:3410:1540 1:N:0:3
GGGGCCAAACTTCGTCGAGTACGCTCAATGCTTTAGATCGGAAGA
+
FF,FFFFFFF::FFFFFFFFFFFFFFF:FFFFFFFFFFFFFFFFF
@FS10000125:23:BPA73012-1407:1:1101:3730:1540 1:N:0:3
GGGTGTTAACTTCGTCGAGTACGCTCAAATTATAAGATCGGAAGA
+
FFF:FFFFFF:,FFFFFFFFFFFFFFF:FFFFFFFFFFFFFFFFF
@FS10000125:23:BPA73012-1407:1:1101:3810:1540 1:N:0:3
GGGCTTCAACTTCGTCGAGTACGCTCAATAAGTAAGATCGGAAGA
+
FF:,,FFFFF:,FFFFFFFFFFFFFFF:FFFFFFFFFFFFFFFFF
@FS10000125:23:BPA73012-1407:1:1101:3910:1540 1:N:0:3
GGGTGAAGAACTTCGTCGAGTACGCTCAATATTGGAGATCGAAGA
+
F::FFFFFFFF,:FF,FFFFFFFFF,FFFFFFFFFFFFFFFFFFF
@FS10000125:23:BPA73012-1407:1:1101:3920:1540 1:N:0:3
GGGGTTAAACTTCGTCGAGTACGCTCAACCGTAGAGATCGGAAGA
+
FFF,FF:FFFFFFFFFFFFFFFFFFFFFFF,FFFFFFFFFFFFFF
@FS10000125:23:BPA73012-1407:1:1101:4260:1540 1:N:0:3
GGGTGAGAACTTCGTCGAGTACGCTCAAATAGGGAGATCGGAAGA
+
FFFFFF:FFFF:FFFFFFFFFFFFFFFFFFFFFFFFFFFFFFFFF
@FS10000125:23:BPA73012-1407:1:1101:5180:1540 1:N:0:3
GGGACCTAACTTCGTCGAGTACGCTCAAGCATGGAGATCGGAAGA
+
FFF:FFFFFF:,FFFFFFFFFFFFFFFFFFFFFFFFFFFFFFFFF
@FS10000125:23:BPA73012-1407:1:1101:5270:1540 1:N:0:3
GTTGTTAAACTTCGTCGAGTACGCTCAATTACATAGATCGGTAGA
+
,,F,FFFFFFFFFFFFF:FFF::FFFF:FFF:FFFFFFFFF,::,
@FS10000125:23:BPA73012-1407:1:1101:6080:1540 1:N:0:3
GGGGGGAAACTTCGTCGAGTACGCTCAAGTTAGTAGATCGGAAGA
+
FF,FF,,,FFFF,:F:,F:FF,,FF::FFFFFFF,:F,F:FFFFF
@FS10000125:23:BPA73012-1407:1:1101:6150:1540 1:N:0:3
GGGATTAAACTTCGTCGAGTACGCTCAAAATCACAGATCGGAAGA
+
F::FFFFFFF,,FFFFFFFFFFFFFFF:FFFFFFFFFFFFFFFFF
@FS10000125:23:BPA73012-1407:1:1101:6460:1540 1:N:0:3
GGGGGGGAACCTTCGTCGAGTACGCTCAAGCGGGGAGATCGGAAG
+
FFFFFFFFFFF::FF:FFFFFFFFF,FFFFFFFFFFFFFFFFFFF
@FS10000125:23:BPA73012-1407:1:1101:6480:1540 1:N:0:3
GGGGTCCAACTTCGTCGAGTACGCTCAAGATGGGAGATCGGAAGA
+
FFFFFFFFFF::FFFFFFFFFFFFFFFFFFFFFFFFFFFFFFFFF
@FS10000125:23:BPA73012-1407:1:1101:6820:1540 1:N:0:3
GGGCATCAACTTCGTCGAGTACGCTCAATGCTTGAGATCGGAAGA
+
FFFFFFFFFF,,FFF:FFFFFFFFFFF,FFFFFFFFFFFFFF:FF
@FS10000125:23:BPA73012-1407:1:1101:7500:1540 1:N:0:3
GGGAGTAAACTTCGTCGAGTACGCTCAAATTAAGAGATCGGAAGA
+
FFFFF:FFFF:,FFFFFFFFFFFFFFF:FFFFFFFFFFFFFFFFF
@FS10000125:23:BPA73012-1407:1:1101:7820:1540 1:N:0:3
GGGTGGTAACTTCGTCGAGTACGCTCAAACCCTAAGATCGGAAGA
+
FFFFFFFFFF,:FFF:FFFFFF:FFFF,FFFFFFFFF:FFFFFFF
@FS10000125:23:BPA73012-1407:1:1101:7830:1540 1:N:0:3
GGGGATTAACTTCGTCGAGTACGCTCAAGATCTCAGATCGGAAGA
+
FFF::,,FFFFFFFFFFFFFF:FFFFFFF,,,,,:FF:F:FFFFF
@FS10000125:23:BPA73012-1407:1:1101:8100:1540 1:N:0:3
GGGTCAAACTTCGTCGAGTACGCTCAAGATTATAGATCGGAAGAG
+
FFFFFFFFFF,FF:FFFF:FFFFFFFFFFFFFFFFF,FFF:FFFF
@FS10000125:23:BPA73012-1407:1:1101:8290:1540 1:N:0:3
GGGCGAGAACTTCGTCGAGTACGCTCAAAGATTAAGATCGGAAGA
+
FFF,FFFFFF::FFFFFFFFFFFFFFF:FFFFFFFFFFFFFFFFF
@FS10000125:23:BPA73012-1407:1:1101:8550:1540 1:N:0:3
GGGTGTCAACTTCGTCGAGTACGCTCAAAAGAATAGATCGGAAGA
+
F:,F:FFFFF,:FFFFFFFFFFFFFFF::FFF,FFFFFFFFFFFF
@FS10000125:23:BPA73012-1407:1:1101:8830:1540 1:N:0:3
GGGGTCTATCTTCGTCGAGTACGCTCAATAACATAGATCGGAAGA
+
FFFFFFFFFF,,FFFFFFFFFFFFFFF,FFFFFFFFFFFFFFFFF
@FS10000125:23:BPA73012-1407:1:1101:8980:1540 1:N:0:3
GGGAGCGAACTTCGTCGAGTACGCTCAAGCGGGGAGATCGGAAGA
+
FFFFFF:FFF::FFFFFFFFFFFFFFFFF::FFFFFFFFFFFFFF
@FS10000125:23:BPA73012-1407:1:1101:9200:1540 1:N:0:3
GGGAACTTCGTCGAGTACGCTCAAGATACAAGATCGGAAGAGCAC
+
FFF,FFFFFF,FF:FFF,FFFF,FFFFFFFFFFFFFFFFF,F,F,
@FS10000125:23:BPA73012-1407:1:1101:9310:1540 1:N:0:3
GGGCAGTAACTTCGTCGAGTACGCTCAAATAGTAAGATCGGAAGA
+
FFF:FFFFFF::FFFFFFFFFFFFFFFFFFFFFFFFFFFFFFFFF
@FS10000125:23:BPA73012-1407:1:1101:9320:1540 1:N:0:3
GAGGCTCAACTTCGTCGAGTACGCTCAATAACCAACATCGGAACA
+
F:,,FFFFFFF,:FFFF::FFF,FFFF,FFFF::,,FFFF,,F,F
@FS10000125:23:BPA73012-1407:1:1101:9400:1540 1:N:0:3
GGGGAGTAACTTCGTCGAGTACGCTCAAGCAAGCAGATCGGAAGA
+
FFFF::FFFF::FFFFFFFFFFFFFFFFFF:FFFFFFFFFFFFFF
@FS10000125:23:BPA73012-1407:1:1101:9840:1540 1:N:0:3
GGGGTATAACTTCGTCGAGTACGCTCAAATTTTGAGATCGGAAGA
+
FF:FFFFFFF::FFFFFFFFFFFFFFF:FFFFFFFFFFFFFFFFF
@FS10000125:23:BPA73012-1407:1:1101:9930:1540 1:N:0:3
GGGGGGGAACTTCGTCGAGTACGCTCAATTCGGTAGATCGGAAGA
+
FFFFFFFFFF::FFFFFFFFFFFFFFF:FFFFFFFFFFFFFFFFF
@FS10000125:23:BPA73012-1407:1:1101:9950:1540 1:N:0:3
GGGTACGAACTTCGTCGAGTACGCTCAAAATGAAAGATCGGAAGA
+
FFF:FFFFFF::FFFFFFFFFFFFFFF:FFFFFFFFFFFFFFFFF
@FS10000125:23:BPA73012-1407:1:1101:10490:1540 1:N:0:3
GGGAGGGAACTTCGTCGAGTACGCTCAATAGATTAGATCGGAAGA
+
FFFFFFFFFF,,FFFFFFFFFFFFFFF,FFFFFFFFFFFFFFFFF
@FS10000125:23:BPA73012-1407:1:1101:10530:1540 1:N:0:3
GGGGGAAAACTTCGTCGAGTACGCTCAAGCTATTAGATCGGAAGA
+
FFFFFFFFFF,,FFFFFFFFFFFFFFFFFFFFFFFFFFFFFFFFF
@FS10000125:23:BPA73012-1407:1:1101:10610:1540 1:N:0:3
GGGAGGCAACTTCGTCGAGTACGCTCAATCTTGTAGATCGGAAGA
+
FFFFFFFFFF::FFFFFFFFFFFFFFF:FFFFFFFFFFFFFFFFF
@FS10000125:23:BPA73012-1407:1:1101:10650:1540 1:N:0:3
GGGGCACAACTTCGTCGAGTACGCTCAATGGATTAGATCGGAAGA
+
FF:FFFFFFF::FFFFFFFFFFFFFFF:FFFFFFFFFFFFFFF,F
@FS10000125:23:BPA73012-1407:1:1101:12080:1540 1:N:0:3
GGGGCCCAACTTCGTCGAGTACGCTCAAAATTATCAGATCGGAAG
+
F:,FFFFFFF::FFFFFFFFFFFFFFF:FFFFFFF:FFFFFFFFF
@FS10000125:23:BPA73012-1407:1:1101:12870:1540 1:N:0:3
GGGCGTTAACTTCGTCGAGTACGCTCAAGTCGTCAGATCGGAAGA
+
F:,F:FF:FF,,FFFFFFFFFF:FFFFFFFFFFFFFFFFF,F,F:
@FS10000125:23:BPA73012-1407:1:1101:13020:1540 1:N:0:3
GGGCTGAATCTTCGTCGAGTACGCTCAAACACATAGATCGGAAGA
+
FFFFFFFFFF,,FFFFFFFFFFFFFFF,FFFFFFFFFFFFFFFFF
@FS10000125:23:BPA73012-1407:1:1101:13580:1540 1:N:0:3
GGGCGCCAACTTCGTCGAGTACGCTCAAGGAGAAAGATCGGAAGA
+
FFFFFFFFFF,,FFFFFFFFFFFFFFFFFFFFFFFFFFFFFFFFF
@FS10000125:23:BPA73012-1407:1:1101:13730:1540 1:N:0:3
GGGGATAAACTTCGTCGAGTACGCTCAAACTAGTAGATCGGAAGA
+
FFFFFFFFFFFFFFFF:FFFFFFFFF:FFFFFFF:FF,FFFFFFF
@FS10000125:23:BPA73012-1407:1:1101:13940:1540 1:N:0:3
GGGTACAAACTTCGTCGAGTACGCTCAACACATCAGATCGGAAGA
+
FFFFFFFFFF:FFFFFFFFFFFFFFFFFFFFFFFFFFFFFFFFFF
@FS10000125:23:BPA73012-1407:1:1101:14080:1540 1:N:0:3
GGGAGGACAACTTCGTCGAGTACGCTCAATGATATAGATCGGAAG
+
FFF:FFFFFFF,:FF,FFFFFFFFF,FFFFFFFFFFFFFFFFFFF
@FS10000125:23:BPA73012-1407:1:1101:14820:1540 1:N:0:3
GGGGCCAAACTTCGTCGAGTACGCTCAATACAGGAGATCGGAAGA
+
FFFFFFFFFF,,FFFFFFFFFFFFFFF,FFFFFFFFFFFFFFFFF
@FS10000125:23:BPA73012-1407:1:1101:15050:1540 1:N:0:3
GGGTCGTAACTTCGTCGAGTACGCTCAATCCGCAAGATCGGAAGA
+
FFFFFFFFFFFFFFFFFFFFFFFFFFFFFFF:FF:FF,FFFFFFF
@FS10000125:23:BPA73012-1407:1:1101:15060:1540 1:N:0:3
GGGCAGGAACTTCGTCGAGTACGCTCAAACTTTTAGATCGGAAGA
+
FFFFFFFFFF::FFFFFFFFFFFFFFF:FFFFFFFFFFFFFFFFF
@FS10000125:23:BPA73012-1407:1:1101:16390:1540 1:N:0:3
GGTGGCTAACTCCGTCGAGTACGCTCAATTCTGAAGATCGGAAGA
+
FF,,,FFFFFFF:FFFF,:FFF,FFFF:FFFFFFFF,,F:,FF,:
@FS10000125:23:BPA73012-1407:1:1101:16470:1540 1:N:0:3
GGGTGCCAACTTCGTCGAGTACGCTCAAATCAGTAGATCGGAAGA
+
F::FFFFFFF::FFFFFFFFFFFFFFF:FFFFFFFFFFFFFFFFF
@FS10000125:23:BPA73012-1407:1:1101:1580:1550 1:N:0:3
GGGAGCAAACTTCGTCGAGTACGCTCAAGATAACAGATCGGTAGA
+
FFFFFFFFFFF:FFFFFFFFFFFFFFFFFFFFFFFFFFFFF,FFF
@FS10000125:23:BPA73012-1407:1:1101:1760:1550 1:N:0:3
GGGCAACAACTTCGTCGAGTACGCTCAATCTGATAGATCGGAAGA
+
FF,:FFFFFF:,FFFFFFFFFFFFFFF:FFFFFFFFFFFFFFFFF
@FS10000125:23:BPA73012-1407:1:1101:1910:1550 1:N:0:3
GGGCAATAACTTCGTCGAGTACGCTCAAACCGTTAGATCGGAAGA
+
F,,:FFFFFF::FFFFFFFFFFFFFFF:FFFFFFFFFFFFF:FFF
@FS10000125:23:BPA73012-1407:1:1101:2600:1550 1:N:0:3
GGGAGTAATCTTCGTCGAGTACGCTCAATTAATCAGATCGGAAGA
+
FFFF:FFFFFF:FFFFFFFFFFFFFFF,FFFFFFFFFFFFFFFFF
@FS10000125:23:BPA73012-1407:1:1101:3490:1550 1:N:0:3
GGGGAAAAACTTCGTCGAGTACGCTCAATAAGTAAGATCGGAAGA
+
FF:FFFFFFF:,FFFFFFFFFFFFFFF,FFFFFFFFFFFFFFFFF
@FS10000125:23:BPA73012-1407:1:1101:3910:1550 1:N:0:3
GGGTAAGAACTTCGTCGAGTACGCTCAATTGATGAGATCGGAAGA
+
:,,:FFFFFF::FFFFFFFFFFFFFFF:FFFFFFFFFFFFFFFFF
@FS10000125:23:BPA73012-1407:1:1101:4460:1550 1:N:0:3
GGGGCCTAACTTCGTCGAGTACGCTCAATACCACAGATCGGAAGA
+
FFFFFFFFFF:,FFFFFFFFFFFFFFF:FFFFFFFFFFFFFFFFF
@FS10000125:23:BPA73012-1407:1:1101:5140:1550 1:N:0:3
GGGACTTCGTCGAGTACGCTCAAATGATGAGATCGGAAGAGCACA
+
FFFFF,,F:FFFFFFFF::FF:FFFFF:FFFFFF,FFFFFF,F,F
@FS10000125:23:BPA73012-1407:1:1101:6110:1550 1:N:0:3
GGGTGTTAACTTCGTCGAGTACGCTCAATACATGAGATCGGAAGA
+
F,,FFFFFFF:,FFFFFFFFFFFFFFF:FFFFFFFFFFFFFFFFF
@FS10000125:23:BPA73012-1407:1:1101:6320:1550 1:N:0:3
GGGAGATAACTTCGTCGAGTACGCTCAAGATAAGAGATCGGAAGA
+
FFFFFFFFFF:,FFFFFFFFFFFFFFFFFFFFFFFFFFFFFFFFF
@FS10000125:23:BPA73012-1407:1:1101:6330:1550 1:N:0:3
GGGCTAAAACTTCGTCGAGTACGCTCAATATAAAAGATCGGAAGA
+
F,,:FFFFFF:,FFFFFFFFFFFFFFF:FFFFFFFFFFFFFFFFF
@FS10000125:23:BPA73012-1407:1:1101:6400:1550 1:N:0:3
GGGGGTTAACTTCGTCGAGTACGCTCAAAGGACCAGATCGGAAGA
+
FFFFFFFFFF:,FFFFFFFFFFFFFFF:FFFFFFFFFFFFFFFFF
@FS10000125:23:BPA73012-1407:1:1101:7240:1550 1:N:0:3
GGGTAGTAACTTCGTCGAGTACGCTCAAGTTGGAAGATCGGAAGA
+
FFFFFFFFFF:,FFFFFFFFFFFFFFFFFFFFFFFFFFFFFFFFF
@FS10000125:23:BPA73012-1407:1:1101:7340:1550 1:N:0:3
GGGTCACAACTTCGTCGAGTACGCTCAAGTGAAGAGATCGGAAGA
+
FFF:FFFFFF::FFFFFFFFFFFFFFFFFFFFFFFFFFFFFFFFF
@FS10000125:23:BPA73012-1407:1:1101:7870:1550 1:N:0:3
GGGTGGGAACTTCGTCCCCAAGTACGCTCAACTTAAAAGATCGGA
+
FF::FFFFFF::FFFFF,,FFF:FFFFFFFFFFFFFFFFF:,FFF
@FS10000125:23:BPA73012-1407:1:1101:7930:1550 1:N:0:3
GGGCATGAACTTCGTCGAGTACGCTCAATGTGGTAGATCGGAAGA
+
F:,FFFFFFF,,FFFFFFFFFFFFFFF:FFFFFFFFFFFFFFFFF
@FS10000125:23:BPA73012-1407:1:1101:7940:1550 1:N:0:3
GGGACTGAGCTTCGTCGAGTACGCTCAAGACCGTAGATCGGAAGA
+
FFFFFFFFFF,,FFFFFFFFFFFFFFFFFFFFFFFFFFFFFF:FF
@FS10000125:23:BPA73012-1407:1:1101:7970:1550 1:N:0:3
GGGGCATAACTTTCGTCGAGTACGCTCAAGTTTCAAGATCGGAAG
+
FF:FFFFFFF,,:FF,FFFFFFFFF,FFFFFFFFFFFFFFFFFFF
@FS10000125:23:BPA73012-1407:1:1101:8040:1550 1:N:0:3
GGGTCTTAACTTCGTCGAGTACGCTCAATACAGAAGATCGGAAGA
+
FFFFFFFFFF::FFFFFFFFFFFFFFF:FFFFFFFFFFFFFFFFF
@FS10000125:23:BPA73012-1407:1:1101:9370:1550 1:N:0:3
GGGCGAGAACTTCGTCGAGTACGCTCAAAGTTTGAGATCGGAAGA
+
FFFFFFFFFF,:FFFFFFFFFFFFFFF:FFFFFFFFFFFFFFFFF
@FS10000125:23:BPA73012-1407:1:1101:9610:1550 1:N:0:3
GGGAGGAAACTTCGTCGAGTACGCTCAACTTACCAGATCGGAAGA
+
F:,:FFFFFFFFFFFFFFFFFFFFFFFFFFFFFFFFFFFFFFFFF
@FS10000125:23:BPA73012-1407:1:1101:9980:1550 1:N:0:3
GGGGGAACTTCGTCGAGTACGCTCAACATCACAGATCGGAAGAGC
+
FFFFFFFFFF,F,FFFF:FFFF,FFFF,FFFFFFF:,FFFFFFF:
@FS10000125:23:BPA73012-1407:1:1101:10340:1550 1:N:0:3
GGGCAGGAACTTGTCGGTACGATCAAATATTAAGATCGGAAGAGC
+
FFFFFFF,FF:FF,FFF:FFFF:FFF:,FFFFFFF,,FFFFF:F:
@FS10000125:23:BPA73012-1407:1:1101:11200:1550 1:N:0:3
GGGGGTTATCTTCGTCGAGTACGCTCAACCTTAGAGATCGGAAGA
+
FFFFFFFFFF:FFFFFFFFFFFFFFFFFFFFFFFFFFFFFFFFFF
@FS10000125:23:BPA73012-1407:1:1101:11560:1550 1:N:0:3
GGGTGCCAACTTCGTCGAGTACGCTCAACTGTAAAGATCGGAAGA
+
FFF:FFFFFF:F:FFFFFFFFFFFFFFFFFFFFFFFFFFFFFFFF
@FS10000125:23:BPA73012-1407:1:1101:11810:1550 1:N:0:3
GGGCCGGAACTTCGTCGAGTACGCTCAAAAGTACAGATCGGAAGA
+
F:,:FFFFFF,,FFFFFFFFFFFFFFF,FFFFFFFFFFFFFFFFF
@FS10000125:23:BPA73012-1407:1:1101:11840:1550 1:N:0:3
GGGGTGCAACTTCGTCGAGTACGCTCAACGGGGGAGATCGGAAGA
+
FF:FFFFFFF,,FFFFFFFFFFFFFFFFFFFFFFFFFFFFFFFFF
@FS10000125:23:BPA73012-1407:1:1101:12310:1550 1:N:0:3
GATGTCCAACTTCGTCGAGTACGCTCAAGCTGAAAGATCGGAAGA
+
,,F:FF:FFFFFFFFFF,FFFF,FFFFFFFFFF:FFFFFF,:::,
@FS10000125:23:BPA73012-1407:1:1101:13080:1550 1:N:0:3
GGGGTTAAACTTCGTCGAGTACGCTCAACAATACAGATCGGAAGA
+
:,,FFFFFFF:FFFFFFFFFFFFFFFFFFFFFFFFFFFFFFFFFF
@FS10000125:23:BPA73012-1407:1:1101:13710:1550 1:N:0:3
GGGCTGGAACTTCGTCGAGTACGCTCAACACATAAGATCGGAAGA
+
F:,:FFFFFF::FFFFFFFFFFFFFFFFFFFFFFFFFFFFFFFFF
@FS10000125:23:BPA73012-1407:1:1101:14290:1550 1:N:0:3
GGGTTCCAACTTCGTCGAGTACGCTCAACGCTTTAGATCGGAAGA
+
FFFFFFFFFF::FFFFFFFFFFFFFFFFF:FFFFFFFFFFFFFFF
@FS10000125:23:BPA73012-1407:1:1101:14660:1550 1:N:0:3
GGGCTGGAACTTCGTCGAGTACGCTCAAAACTGAAGATCGGAAGA
+
FFFFFFFFFF::FFFFFFFFFFFFFFF:FFFFFFFFFFFFFFFFF
@FS10000125:23:BPA73012-1407:1:1101:14700:1550 1:N:0:3
GGGGCTGAACTTCGTCGAGTACGCTCAATGTGATAGATCGGAAGA
+
FFFFFFFFFF,:FFFFFFFFFFFFFFF:FFFFFFFFFFFFFFFFF
@FS10000125:23:BPA73012-1407:1:1101:15100:1550 1:N:0:3
GGGCTTCGTCGAGTACGCTCAAGACTGGAGATCGGAAGAGCACAC
+
FFFFF,F,,,FFFFF:FFFFFF:FF:FFF:,::::F,F,F:F:F:
@FS10000125:23:BPA73012-1407:1:1101:15170:1550 1:N:0:3
GGGCATAAACTTCGTCGAGTACGCTCAAGATACGAGATCGGAAGA
+
FFFFFFFFFF:FFFFFFFFFFFFFFFFFFFFFFFFFFFFFFFFFF
@FS10000125:23:BPA73012-1407:1:1101:15490:1550 1:N:0:3
GGGATAGAACTTCGTCGAGTACGCTCAAAACGGGAGATCGGAAGA
+
FFFFFFFFFF::FFFFFFFFFFFFFFFFFFFFFFFFFFFFFFFFF
@FS10000125:23:BPA73012-1407:1:1101:15900:1550 1:N:0:3
GGGGCAGAACTTCGTCGAGTACGCTCAAGGAATAAGATCGGAAGA
+
FFFFFFFFFF,:FFFFFFFFFFFFFFFFFFFFFF,FFFFFFFFFF
@FS10000125:23:BPA73012-1407:1:1101:16230:1550 1:N:0:3
GATGCTCAACTTCGTCGAGTACGCTCAACGGGTAAAGATCGGAAG
+
,,F,,:F,FFFF,:F::F:FF,:FF::F:,,,FFF:FFFF,:F,,
@FS10000125:23:BPA73012-1407:1:1101:16400:1550 1:N:0:3
GGGGTTTAACTTCGTCGAGTACGCTCAAGAGTTCAGATCGGAAGA
+
FFFFFFFFFF:,FFFFFFFFFFFFFFFFF:FFFFFFFFFFFFFFF
@FS10000125:23:BPA73012-1407:1:1101:1880:1560 1:N:0:3
GGGTGTAAACTTCGTCGAGTACGCTCAATACGTTAGATCGGAAGA
+
FF:,,F,FFFF:FFFFFFFFFFFFFFF:FF,FFFFFFFFFFFFFF
@FS10000125:23:BPA73012-1407:1:1101:1920:1560 1:N:0:3
GGGAACTAACTTCGTCGAGTACGCTCAAGCTAGGAGATCGGAAGA
+
FF,,F,,FFFF:FFFFFFFFFFFFFFFF::FF::FFFFFFFFFFF
@FS10000125:23:BPA73012-1407:1:1101:2130:1560 1:N:0:3
GGGATCTAACTTCGTCGAGTACGCTCAATGTTGAAGATCGGAAGA
+
FFFFFFFFFF:,FFFFFFFFFFFFFFF:FFFFFFFFFFFFFFFFF
@FS10000125:23:BPA73012-1407:1:1101:2220:1560 1:N:0:3
GGGGGCTAACTTCGTCGAGTACGCTCAATTGCCGAGATCGGAAGA
+
FF:F,FFFFFFFFFFFFFFFFFFFFFFFFFFFFFFFF:FFFFFFF
@FS10000125:23:BPA73012-1407:1:1101:2440:1560 1:N:0:3
GGGTGGTAACTTCGTCGAGTACGCTCAAATCATAAGATCGGAAGA
+
FFFFFFFFFF::FFFFFFFFFFFFFFFFFFFFFFFFFFFFFFFFF
@FS10000125:23:BPA73012-1407:1:1101:3360:1560 1:N:0:3
GGGGCATAACTTCGTCGAGTACGCTCAATGCGAGAGATCGGAAGA
+
FF:FFF,FF,:F,:F:,FFFF,:FF:,FF,:,FFFFF,:,FFFFF
@FS10000125:23:BPA73012-1407:1:1101:3460:1560 1:N:0:3
GGGTGCAAATTTCGTCGAGTACGCTCAATGGGCTAGATCGGAAGA
+
FFFF,FFFFFFFFFFFFFFFFFFFFFF,FFFFFFFFFFFFFFFFF
@FS10000125:23:BPA73012-1407:1:1101:3820:1560 1:N:0:3
GGGGGACAACTTCGTCGAGTACGCTCAAAATGAGAGATCGGAAGA
+
FFFFFFFFFF::FFF:FFFFFFFFFFFFFFFFFFFFFFFFFFFFF
@FS10000125:23:BPA73012-1407:1:1101:4140:1560 1:N:0:3
GGGGCTAAACTTCGTCGAGTACGCTCAAGATTTGAGATCGGAAGA
+
FFFFFFFFFFF:FFFFFFFFFFFFFFFFFFFFFFFFFFFFFFFFF
@FS10000125:23:BPA73012-1407:1:1101:4310:1560 1:N:0:3
GATGTGCAACTTCGTCGAGTACGCTCAATGCCTAAGATCGGAAGA
+
:,FFFFFFFFFFFFFFFFFFFFFFFFFFFFFFFFFFFFFFF,FF:
@FS10000125:23:BPA73012-1407:1:1101:4410:1560 1:N:0:3
GGGAAGGAACTTCGTCGAGTACGCTCAAGGATAAAGATCGGAAGA
+
FF::FFFFFF::FFFFFFFFFFFFFFFFFFFFFFFFFFFFFFFFF
@FS10000125:23:BPA73012-1407:1:1101:4420:1560 1:N:0:3
GGGAGCTAAACTTCGTCGAGTACGCTCAAAGGATTAGATCGGAAG
+
FFF:FFFFFF:::FF:FFFFFFFFF,FFFFFFFFFFFFFFFFFFF
@FS10000125:23:BPA73012-1407:1:1101:4450:1560 1:N:0:3
GGGCCGTAACTTCGTCGAGTACGCTCAAAAGCGTAGATCGGAAGA
+
F:,:FFFFFF:,FFFFFFFFFFFFFFF:FFFFFFFFFFFFFFFFF
@FS10000125:23:BPA73012-1407:1:1101:5440:1560 1:N:0:3
GGGGGCCAACTTCGTCGAGTACGCTCAACGGTATAGATCGGAAGA
+
FFFFFFFFFF::FFFFFFFFFFFFFFFFFFFFFFFFFFFFFF:FF
@FS10000125:23:BPA73012-1407:1:1101:5980:1560 1:N:0:3
GGGGGCCAACTTCGTCGAGTACGCTCAACAAATCAGATCGGAAGA
+
FFFFFFFFFF::FFFFFFFFFFFFFFFFFFFFFFFFFFFFFFFFF
@FS10000125:23:BPA73012-1407:1:1101:6300:1560 1:N:0:3
GGGGTGCAACTTCGTCGAGTACGCTCAAAAACGGAGATCGGAAGA
+
FFFFFFFFFF::FFFFFFFFFFFFFFFFFFFFFFFFF:FFFFFFF
@FS10000125:23:BPA73012-1407:1:1101:6530:1560 1:N:0:3
GGGTCGTAACTTCGTCGAGTACGCTCAATAAGTGAGATCGGAAGA
+
F:F:FFFFFFF:FFFFFFFFFFFFFFF:FFFFFFFFFFFFFFFFF
@FS10000125:23:BPA73012-1407:1:1101:6900:1560 1:N:0:3
GGGCGTTAACTTCGTCGAGTACGCTCAACTGTGTAGATCGGAAGA
+
FFF:::FFFF::FFFFFFFFFFFFFFF:FFFFFFFFFFFFFFFFF
@FS10000125:23:BPA73012-1407:1:1101:7050:1560 1:N:0:3
GGGGTGCAACTTCGTCGAGTACGCTCAAGATAGTAGATCGGAAGA
+
FFFFFFFFFF:,FFFFFFFFFFFFFFFFFFFFFFFFFFFFFFFFF
@FS10000125:23:BPA73012-1407:1:1101:7660:1560 1:N:0:3
GGGCCATAACTTCGTCGAGTACGCTCAAAACCAAAGATCGGAAGA
+
FFF:FFFFFF,,FFFFFFFFFFFFFFF:FFFFFFFFFFFFFFFFF
@FS10000125:23:BPA73012-1407:1:1101:7710:1560 1:N:0:3
GGGTTGCAACTTCGTCGAGTACGCTCAAAGCTCCAGATCGGAAGA
+
FFFFFFFFFF:,FFFFFFFFFFFFFFFFFFFFFFFFFFFFFFFFF
@FS10000125:23:BPA73012-1407:1:1101:7900:1560 1:N:0:3
GGGCACAAACTTCGTCGAGTACGCTCAACATAATAGATCGGAAGA
+
FFFF:FFFFFFFFFFFFFFFFFFFFFFFFFFFFFFFF,FFFFFFF
@FS10000125:23:BPA73012-1407:1:1101:8010:1560 1:N:0:3
GGGGAACTTCGTCGAGTACGCTCAATTAAACAGATCGGAAGAGCA
+
FF:FFFFFFFF,FFFFFF,,FFFFF:F:FFFFFFF,FFFFFFF,:
@FS10000125:23:BPA73012-1407:1:1101:8080:1560 1:N:0:3
GGGTCGGAACTTCGTCGAGTACGCTCAATTGAAGAGATCGGAAGA
+
F::FFFFFFFF:FFFFFFFFFFFFFFFFFFFFFFFFFFFFFFFFF
@FS10000125:23:BPA73012-1407:1:1101:8730:1560 1:N:0:3
GGGAAGGAACTTCGTCGAGTACGCTCAACAATCGAGATCGGAAGA
+
FFFFFFFFFF:FFFFFFFFFFFFFFFFFFFFFFFFFFFFFFFFFF
@FS10000125:23:BPA73012-1407:1:1101:8750:1560 1:N:0:3
GGGATGTAACTTCGTCGAGTACGCTCAAGGAATCAGATCGGAAGA
+
FFFFFFFFFF::FFFFFFFFFFFFFFFFFFFFFFFFFFFFFFFFF
@FS10000125:23:BPA73012-1407:1:1101:8950:1560 1:N:0:3
GGGTGTTAACTTCGTCGAGTACGCTCAATTTAAAAGATCGGAAGA
+
FFFFFFFFFF,,FFFFFFFFFFFFFFF:FFFFFFFFFFFFFFFFF
@FS10000125:23:BPA73012-1407:1:1101:9570:1560 1:N:0:3
GATGATTAACTTCGTCGAGTACGCTCAAGGCCCTAGATCGGAAGA
+
:,,:FFFFFF::FFFFFFFFFF:FFFF:F:FFFFFFFFFFFFFF:
@FS10000125:23:BPA73012-1407:1:1101:10170:1560 1:N:0:3
GGGACCAAACTTCGTCGAGTACGCTCAAACCTGAAGATCGGAAGA
+
FFF:FFFFFF::FFFFFFFFFFFFFFFFFFFFFFFFFFFFFFFFF
@FS10000125:23:BPA73012-1407:1:1101:10350:1560 1:N:0:3
GGGTGCGAACTTCGTCGAGTACGCTCAAGAATATAGATCGGAAGA
+
F,,F,F,FFF:::FFFFFFFF::FFFFFF:FFFFF,F,FFFFFFF
@FS10000125:23:BPA73012-1407:1:1101:11290:1560 1:N:0:3
GGGAGGCAACTTCGTCGAGTACCCTCAAGTTGATAGATCGGAAGA
+
F:,,FFFFFF,,FFFFFFFFFFFFFFFFFFFFFFFFFFFFFFFFF
@FS10000125:23:BPA73012-1407:1:1101:11610:1560 1:N:0:3
GGGCTTAAACTTCGTCGAGTACGCTCAAACGATTAGATCGGAAGA
+
FF:FFFFFFF,,FFFFFFFFFFFFFFF:FFFFFFFFFFFFFFFFF
@FS10000125:23:BPA73012-1407:1:1101:11740:1560 1:N:0:3
GGGGGAACTTCGTCGAGTACGCTCAAAAGAATAGATCGGAAGAGC
+
FFFFFFFFF::F,FFFF:FFFF:FFF::FFFFFFF:,FFFFFFF,
@FS10000125:23:BPA73012-1407:1:1101:11770:1560 1:N:0:3
GGGGGTTAACTTCGTCGAGTACGCTCAAAACCCAAGATCGGAAGA
+
F,,F,FFFFF:,FFFFFFFFFF:FFFF:FFFFFFFFFFFFFFFFF
@FS10000125:23:BPA73012-1407:1:1101:11890:1560 1:N:0:3
GGGTGCCAACTTCGTCGAGTACGCTCAAGCAGATAGATCGGAAGA
+
F:,:FFFFFF,,FFFFFFFFFFFFFFFFFFFFFFFFFFFFFFF:F
@FS10000125:23:BPA73012-1407:1:1101:12090:1560 1:N:0:3
GGGCACCAACTTCGTCGAGTACGCTCAACAGATAAGATCGGAAGA
+
FF:FFFFFFFFFFFFFFFFFFFFFFFFFFFFFFF:FF,FFFFFFF
@FS10000125:23:BPA73012-1407:1:1101:12540:1560 1:N:0:3
GGGGGATAACTTCGTCGAGTACGCTCAACAGCCGAGATCGGAAGA
+
FFFF,FF:FF:FFFFFFFFFFFFFFFFFFFFFF:FFFFFFFFFFF
@FS10000125:23:BPA73012-1407:1:1101:13450:1560 1:N:0:3
GGGGTTAAACTTCGTCGAGTACGCTCAATTAGAAAGATCGGAAGA
+
F,,,,F:FFFFFFFFFFFFFFFFFFFFFFFF,FF,,,,:F,:,,F
@FS10000125:23:BPA73012-1407:1:1101:13640:1560 1:N:0:3
GGGGGTGAACTTCGTCGAGTACGCTCAAAAATGAAGATCGGAAGA
+
FFFFFFFFFF::FFFFFFFFFFFFFFF:FFFFFFFFFFFFFFFFF
@FS10000125:23:BPA73012-1407:1:1101:13670:1560 1:N:0:3
GGGCACTAATTTCGTCGAGTACGCTCAACTATCGAGATCGGAAGA
+
F:,:FFFFFFFFFFFFFFFFFFFFFFFFFFFFFFFFFFFFFFFFF
@FS10000125:23:BPA73012-1407:1:1101:14610:1560 1:N:0:3
GGGGGAAAACTTCGTCGAGTACGCTCAACAGTAAAGATCGTAAGA
+
F:,FFFFFFF::FFFFFFFFFFFFFFFFFFFFFFFFFFFF:F:FF
@FS10000125:23:BPA73012-1407:1:1101:14670:1560 1:N:0:3
GGGGAGCAACTTCGTCGAGTACGCTCAACTATTGAGATCGGAAGA
+
F,,FFFFFFF:FFFFFFFFFFFFFFFFFFFFFFFFFF,FFFF:F:
@FS10000125:23:BPA73012-1407:1:1101:14690:1560 1:N:0:3
GGGGCCTAACTTCGTCGAGTACGCTCAAAAGGTCAGATCGGAAGA
+
F::FFFFFFF::FFFFFFFFFFFFFFFFFFFFFFFFF,FFFFFFF
@FS10000125:23:BPA73012-1407:1:1101:15240:1560 1:N:0:3
GGGGGAGAACTTCGTCGAGTACGCTCAAATGGGAAGATCGGAAGA
+
F:,FFFFFFF::FFFFFFFFFFFFFFFFFFFFFFFFFFFFFFFFF
@FS10000125:23:BPA73012-1407:1:1101:15650:1560 1:N:0:3
GGGGTCAAACTTCGTCGAGTACGCTCAAGTGTTCAGATCGGAAGA
+
FFFFFFFFFF:FFFFFFFFFFFFFFFFFFFFFFFFFFFFFFFFFF
@FS10000125:23:BPA73012-1407:1:1101:15740:1560 1:N:0:3
GGGGGACAACTTCGTCCAGTACGCTCAAAATAATAGATCGGAAGA
+
FFFFFFFFFF,:FFFFFFFFFFFFFFFFFFFFFFFFFFFFFFFFF
@FS10000125:23:BPA73012-1407:1:1101:16010:1560 1:N:0:3
GGGTGGCAACTTCGTCGAGTACGCTCAAAACTTTAGATCGGAAGA
+
F,,::FFFFF::FFFFFFFFFFFFFFFFFFFFFFFFFFFFFFFFF
@FS10000125:23:BPA73012-1407:1:1101:1460:1570 1:N:0:3
GGGGCTCAACTTCGTCGAGTACGCTCAAATGGAGAGATCGGAAGA
+
FFFFFFFFFFF:FFFFFFFFFFFFFFF:FFFFFFFFFFFFFFFFF
@FS10000125:23:BPA73012-1407:1:1101:1500:1570 1:N:0:3
GGGGACTAACTTCGTCGAGTACGCTCAAGACATTAGATCGGAAGA
+
FFFFFFFFFF::FFFFFFFFFFFFFFFFFFFFFFFFFFFFFFFFF
@FS10000125:23:BPA73012-1407:1:1101:1640:1570 1:N:0:3
GGGCCTCAACTTCGTCGAGTACGCTCAATTATCTAGATCGGAAGA
+
FFFFF:FFFFF:FFFFFFFFFFFFFFF:FFFFFFFFFFFFFFFFF
@FS10000125:23:BPA73012-1407:1:1101:1690:1570 1:N:0:3
GGGGGACAACTTCGTCGAGTACGCTCAAAATTTGAGATCGGAAGA
+
FFFFFFFFFFFFFFFFFFFFFFFFFFFFF,,,,,FFFFFFFFFFF
@FS10000125:23:BPA73012-1407:1:1101:1910:1570 1:N:0:3
GGGGTCAAACTTCGTCGAGTACGCTCAATCGGAAAGATCGGAAGA
+
FFFFFFFFFFF,FFFFFFFFFFFFFFF,FFFFFFFFFFFFFFFFF
@FS10000125:23:BPA73012-1407:1:1101:2330:1570 1:N:0:3
GGGGCCTAACTTCGTCGAGTACGCTCAATGAGCAAGATCGGAAGA
+
FFFFFFFFFFF:F:F:,FFFF::FFF:FFFFFFFFFF,F:FFFFF
@FS10000125:23:BPA73012-1407:1:1101:2520:1570 1:N:0:3
GGGCTCGAACTTCGTCGAGTACGCTCAACATGGAAGATCGGAAGA
+
FFFF,FFFFFFFFFFFFFFFFFFFFFFF:FFFF:FFFFFFFFFFF
@FS10000125:23:BPA73012-1407:1:1101:2530:1570 1:N:0:3
GGGGTTCAACTTCGTCGAGTACGCTCAAGGCAGGAGATCGGAAGA
+
FFFFFFFFFF,,FFFFFFFFFFFFFFF:FFFFFFFFFFFFFFFFF
@FS10000125:23:BPA73012-1407:1:1101:3820:1570 1:N:0:3
GGGTAGCAACTTCGTCGAGTACGCTCAAACTTTAAGATCGGAAGA
+
FFFFFFFFFFF:FFFFFFFFFFFFFFFFFFFFFFFFFFFFFFFFF
@FS10000125:23:BPA73012-1407:1:1101:4280:1570 1:N:0:3
GGGTGAAAACTTCGTCGAGTACGCTCAAGTGTGCAGATCGGAAGA
+
FFFFFFFFFF,,FFFFFFFFFFFFFFFFFFFFFFFFFFFFFFFFF
@FS10000125:23:BPA73012-1407:1:1101:4360:1570 1:N:0:3
GGGACTTACTTTGTCTACTTCACTCTATTTCATTGTTCGGAAGAG
+
FFFFF,F,F:F,,FF:F:F,:,F,F,,,,,F:::,FF,FF:,FF,
@FS10000125:23:BPA73012-1407:1:1101:4530:1570 1:N:0:3
GGGCATGAACTTCGTCGAGTACGCTCAACTTTTAAGATCGGAAGA
+
FFFFFFFFFF:F:FFFFFFFFFFFFFFFFFFFFFFFFFFFFFFFF
@FS10000125:23:BPA73012-1407:1:1101:4990:1570 1:N:0:3
GGGCGCCAACTTCGTCGAGTACGCTCAAAATGCAAGATCGGAAGA
+
F:,,FFFFFF:,FFFFFFFFFFFFFFF:FFFFFFFFFFFFFFFFF
@FS10000125:23:BPA73012-1407:1:1101:5660:1570 1:N:0:3
GGGAGAACTTCGTCGAGTACGCTCAAAGTACCAGATCGGAAGAGC
+
FFFFFFFFFFFF:FFFF:FFFF:FFFFFFFFFFFF:,FFFFFFF,
@FS10000125:23:BPA73012-1407:1:1101:6050:1570 1:N:0:3
GGGTAGAAACTTCGTCGAGTACGCTCAAGATCAGAGATCGGAAGA
+
FFFFFFFFFF:,FFFFFFFFFFFFFFFFFFFFFFFFFFFFFFFFF
@FS10000125:23:BPA73012-1407:1:1101:6220:1570 1:N:0:3
GGGGGTGAACTTCGTCGAGTACGCTCAAATCGGGAGATCGGAAGA
+
FFFFFFFFFF,,FFFFFFFFFFFFFFF,FFFFFFFFFFFFFFFFF
@FS10000125:23:BPA73012-1407:1:1101:6400:1570 1:N:0:3
GGGCGGAAACTTCGTCGAGTACGCTCAATAGTTGAGATCGGAAGA
+
FFFFFFFFFF,,FFFFFFFFFFFFFFF,FFFFFFFFFFFFFFFFF
@FS10000125:23:BPA73012-1407:1:1101:6510:1570 1:N:0:3
GGGGAGCAACTTCGTCGAGTACGCTCAACTATACAGATCGGAAGA
+
F::FFFFFFF:FFFFFFFFFFFFFFFFFFFFFFFFFFFFFFFFFF
@FS10000125:23:BPA73012-1407:1:1101:6590:1570 1:N:0:3
GGGAGATAACTTCGTCGAGTACGCTCAAAAAGTAAGATCGGAAGA
+
FFFF:FFFFF::FFFFFFFFFFFFFFFFFFFFFFFFFFFFFFFFF
@FS10000125:23:BPA73012-1407:1:1101:6670:1570 1:N:0:3
GGGGGATAACTTCGTCGAGTACGCTCAATCTGTGAGATCGGAAGA
+
FFFFFFFFFF::FFFFFFFFFFFFFFF:FFFFFFFFFFFFFFFFF
@FS10000125:23:BPA73012-1407:1:1101:6760:1570 1:N:0:3
GGGGGCAAACTTCGTCGAGTACGCTCAAAATATTAGATCGGAAGA
+
FFFFFFFFFF,,FFFFFFFFFFFFFFF,FFFFFFFFFFFFFFFFF
@FS10000125:23:BPA73012-1407:1:1101:7130:1570 1:N:0:3
GGGATCGAACTTCGTCGAGTACGCTCAATTTACGAGATCGGAAGA
+
FFFFFFFFFF,,FFFFFFFFFFFFFFF,FFFFFFFFFFFFFFFFF
@FS10000125:23:BPA73012-1407:1:1101:7500:1570 1:N:0:3
GGGCAATAACTTCGTCGAGTACGCTCAACATAGTAGATCGGAAGA
+
FFFFFFFFFF::FFFFFFFFFFFFFFFFFFFFFFFFFFFFFFFFF
@FS10000125:23:BPA73012-1407:1:1101:8290:1570 1:N:0:3
GGGGTTGAACTTCGTCGAGTACGCTCAATTACCAAGATCGGAAGA
+
FFFFF:FFFFFFFFFFFFFFFFFFFFFFFFFFFFFFF,FFFFFFF
@FS10000125:23:BPA73012-1407:1:1101:8640:1570 1:N:0:3
GGGAGGTAACTTCGTCGAGTACGCTCAACCGTGTAGATCGGAAGA
+
FFFFFFFFFF::FFFFFFFFFFFFFFFFFFFFFFFFFFFFFFFFF
@FS10000125:23:BPA73012-1407:1:1101:9680:1570 1:N:0:3
GGGCGGCAACTTCGTCGAGTACGCTCAACGGTTCAGATCGGAAGA
+
FFFFFFFFFF::FFFFFFFFFFFFFFFFFFFFFFFFFFFFFFFFF
@FS10000125:23:BPA73012-1407:1:1101:9780:1570 1:N:0:3
GGGGATTAACTTCGTCGAGTACGCTCAATTGCATAGATCGGAAGA
+
FFFFFFFFFF:,FFFFFFFFFFFFFFF,FFFFFFFFFFFFFFFFF
@FS10000125:23:BPA73012-1407:1:1101:10280:1570 1:N:0:3
GGGCGGAAACTTCGTCGAGTACGCTCAAATGAATAGATCGGAAGA
+
FFF:FFFFFF:,FFFFFFFFFFFFFFFFFFFFFFFFF:FFFFFFF
@FS10000125:23:BPA73012-1407:1:1101:10760:1570 1:N:0:3
GGGGTCTAACTTCGTCGAGTACGCTCAATGCAATAGATCGGAAGA
+
FFFFFFFFFF,,FFFFFFFFFFFFFFF:FFFFFFFFFFFFFFFFF
@FS10000125:23:BPA73012-1407:1:1101:11100:1570 1:N:0:3
GGGGGGCAACTTCGTCGAGTACGCTCAAAATACCAGATCGGAAGA
+
FFFFFFFFFF,,FFFFFFFFFFFFFFF:FFFFFFFFFFFFFF:FF
@FS10000125:23:BPA73012-1407:1:1101:11400:1570 1:N:0:3
GGGGGAAAACTTGTCGAGTACGCTCAACACTAAAGATCGGAAGAG
+
FFFFFFFFFFFFF,FFFF,FFFFFFFF,FFFFFFFF,FFF:FFFF
@FS10000125:23:BPA73012-1407:1:1101:11600:1570 1:N:0:3
GGGGCAGAACTTCGTCGAGTACGCTCAACAGCTGAGATCGGAAGA
+
F:,FFFFFFF,,FFFFFFFFFFFFFFFFFFFFFFFFFFFFFF:FF
@FS10000125:23:BPA73012-1407:1:1101:12440:1570 1:N:0:3
GGGGCTCAACTTCGTCGAGTACGCTCAAGGTAGTAGATCGGAAGA
+
FF,FFFFFFF:,FFFFFFFFFFFFFFFFFFFFFFFFFFFFFFFFF
@FS10000125:23:BPA73012-1407:1:1101:12530:1570 1:N:0:3
GGGGCAAACTTCGTCGAGTACGCTCAATACCCAAGATCGGAAGAG
+
F,,FFFFFFF,FF:FFFF:FFFFFFF:,FFFFFFFF,FFF,FFFF
@FS10000125:23:BPA73012-1407:1:1101:12650:1570 1:N:0:3
GGGGGGCTAACTTCGTCGAGTACGCTCAATAGGTGAGATCGGAAG
+
:,,FFFFFFF:,,FF:FFFFFFFFF,FFFFFFFFFFFFFFFFFFF
@FS10000125:23:BPA73012-1407:1:1101:12970:1570 1:N:0:3
GGAGGTCAACTTCGTCGACCACGCTCAATAATCAAGATCGGAAGA
+
:,,FFFFFFF::FFFFFF,:FFFFFFF,FFFFFFFFFFFFFF:FF
@FS10000125:23:BPA73012-1407:1:1101:13690:1570 1:N:0:3
GGGCAACAACTTCGTCGAGTACGCTCAAAGAAATAGATCGGAAGA
+
FFF:FFFFFF:,FFFFFFFFFFFFFFF:FFFFFFFFFFFFFFFFF
@FS10000125:23:BPA73012-1407:1:1101:13740:1570 1:N:0:3
GGGAGCAAACTTCGTCGAGTACGCTCAATTATAAAGATCGGAAGA
+
FFFFFFFFFF::FFFFFFFFFFFFFFF,FFFFFFFFFFFFFFFFF
@FS10000125:23:BPA73012-1407:1:1101:14430:1570 1:N:0:3
GGGGGTCAACTTCGTCGAGTACGCTCAAGTCTGCAGATCGGAAGA
+
FFFFFFFFFF,:FFFFFFFFFFFFFFFFFFFFFFFFFFFFFFFFF
@FS10000125:23:BPA73012-1407:1:1101:14540:1570 1:N:0:3
GGGGGACAACTTCGTCGAGTACGCTCAAACTTACAGATCGGAAGA
+
FFFF:FFFFF,,FFFFFFFFFFFFFFF:FFFFFFFFF:F,FFFFF
@FS10000125:23:BPA73012-1407:1:1101:14890:1570 1:N:0:3
GGGCTTCGTCGAGTACGCTCAAGAGTATAGATCGGAAGAGCACAC
+
FFFFFFFFFFF:F:FFF:FF::FFF:,,FFFFFFFFFFFF,F,F,
@FS10000125:23:BPA73012-1407:1:1101:15730:1570 1:N:0:3
GGGGTCGAACTTCGTCGAGTACGCTCAAATTGTTAGATCGGAAGA
+
FFFF:FFFFF:,FFFFFFFFFFFFFFFFFFFFFFFFFFFFFF:FF
@FS10000125:23:BPA73012-1407:1:1101:1180:1580 1:N:0:3
GGGAGCGCAACTTCGTCGAGTACGCTCAAGTTCCAAGATCGGAAG
+
FFF:FFFFFF:::FFFFFFFFFFFF:FFFFFFFFFFFFFFFFFFF
@FS10000125:23:BPA73012-1407:1:1101:1250:1580 1:N:0:3
GGGTGTGAACTTCGTCGAGTACGCTCAACAGAGGAGATCGGAAGA
+
FFFFFFFFFFFFFFFFFFFFFFFFFFFFFFFFFFFFFFFFF:FFF
@FS10000125:23:BPA73012-1407:1:1101:2120:1580 1:N:0:3
GGGGTATAACTTCGTCGAGTACGCTCAAACAGAAAGATCGGAAGA
+
FFFFFFFFFF:,FFFFFFFFFFFFFFF:FFFFFFFFFFFFFFFFF
@FS10000125:23:BPA73012-1407:1:1101:2170:1580 1:N:0:3
GGGTATCAACTTCGTCGAGTACGCTCAACTAGTAAGATCGGAAGA
+
F:,F,,F,F:FF::FFFFFFF::FF::FFF::FFFFF:F:F,F:F
@FS10000125:23:BPA73012-1407:1:1101:2340:1580 1:N:0:3
GGGGACCAACTTCGTCGAGTACGCTCAATCTGGGAGATCGGAAGA
+
FFFFFFFFFF:,:FFFFFFFFFFFFFF,FFFFFFFFFFFFFF:FF
@FS10000125:23:BPA73012-1407:1:1101:2390:1580 1:N:0:3
GGGCGGAAACTTCGTCGAGTACGCTCAAATGGATAGATCGGAAGA
+
F,,:FFFFFF:,FFFFFFFFFFFFFFF:FFFFFFFFFFFFF:FFF
@FS10000125:23:BPA73012-1407:1:1101:2470:1580 1:N:0:3
GGGGACGAACTTCGTCGAGTACGCTCAAGACGCGAGATCGGAAGA
+
FF:FFFFFFF,,FFFFFFFFFFFFFFFFFFFFFFFFFFFFFFFFF
@FS10000125:23:BPA73012-1407:1:1101:2560:1580 1:N:0:3
GGGTGCAACTTCGTCGAGTACGCTCAATCGTGCAGATCGGAAGAG
+
FF:F,FFFFF:FF:FFFF:FFFFFFFF:FFFFFFFF,FFF:FFFF
@FS10000125:23:BPA73012-1407:1:1101:3410:1580 1:N:0:3
GGGGCGCAACTTCGTCGAGTACGCTCAATCCACAAGATCGGAAGA
+
FF,FFFFFFFF:FFFFFFFFFFFFFFF:FFFFFFFFFFFFFFFFF
@FS10000125:23:BPA73012-1407:1:1101:3520:1580 1:N:0:3
GGGGCTTAACTTCGTCGAGTACGCTCAAACGCTAAGATCGGAAGA
+
FFFFFFFFFF:,:FFFFFFFFFFFFFFFFFFFFFFFFFFFFFFFF
@FS10000125:23:BPA73012-1407:1:1101:3870:1580 1:N:0:3
GGGGGGTAACTTCGTCGAGTACGCTCAAACAATAGAGATCGGAAG
+
FF,FFFFFFFF:FFFFFFFFFFFFFFF:FFFFFFFFFFFFFFFFF
@FS10000125:23:BPA73012-1407:1:1101:4600:1580 1:N:0:3
GGGAGACAACTTCGTCGAGTACGCTCAAGCACGCAGATCGGAAGA
+
FFFF,,FFFFF:FFFFFFFFFFFFFFFF,F:,FFFFF,FFFFFFF
@FS10000125:23:BPA73012-1407:1:1101:4650:1580 1:N:0:3
GGGGTCCAACTTCGTCGAGTACGCTCAAGATATTAGATCGGAAGA
+
FFFFFFFFFF:,FFFFFFFFFFFFFFFFFFFFFFFFFFFFFFFFF
@FS10000125:23:BPA73012-1407:1:1101:4680:1580 1:N:0:3
GGGAATGAACTTCGTCGAGTACGCTCAAGGCTACAGATCGGAAGA
+
FF:FFFFFFF::FFFFFFFFFFFFFFFFFFFFFFFFFFFFFFFFF
@FS10000125:23:BPA73012-1407:1:1101:5240:1580 1:N:0:3
GGGGTCAAACTTCGTCGAGTACGCTCAAAGGTGAAGATCGGAAGA
+
FFFFFFFFFF,,FFFFFFFFFFFFFFF,FFFFFFFFFFFFFFFFF
@FS10000125:23:BPA73012-1407:1:1101:5920:1580 1:N:0:3
GGGTCCCAACTTCGTCGAGTACGCTCAAAATGAAAGATCGGAAGA
+
FF,:FFFFFF:,FFFFFFFFFFFFFFF,FFFFFFFFFFFFFFFFF
@FS10000125:23:BPA73012-1407:1:1101:6680:1580 1:N:0:3
GGGGGTCAACTTCGTCGAGTACGCTCAAGCTGAAAGATCGGAAGA
+
FFFFFFFFFF:,FFFFFFFFFFFFFFFFFFFFFFFFFFFFFFFFF
@FS10000125:23:BPA73012-1407:1:1101:7220:1580 1:N:0:3
GGGGATAAATTTCGTCGAGTACGCTCAAAAATTAAGATCGGAAGA
+
FFFFFFFFFFFF:FFFFFFFFFFFFFF,FFFFFFFFFFFFFFFFF
@FS10000125:23:BPA73012-1407:1:1101:7470:1580 1:N:0:3
GGGTCTAAACTTCGTCGAGTACGCTCAACGGAGGAGATCGGAAGA
+
F,,FFFFFFF::FFFFFFFFFFFFFFFFFFFFFFFFFFFFFFFFF
@FS10000125:23:BPA73012-1407:1:1101:8160:1580 1:N:0:3
GGGGCAAACTTCGTCGAGTACGCTCAAGTATAAAGATCGGAAGAG
+
FFFFFFFFFF,FF:FFFF:FFFFFFFFFFFFFFFFF,FFF:FFFF
@FS10000125:23:BPA73012-1407:1:1101:8230:1580 1:N:0:3
GGGCAATAACTTCGTCGAGTACGCTCAACGTGGGAGATCGGAAGA
+
FF,:FFFFFFF:FFFFFFFFFFFFFFFFFFFFFFFFFFFFFFFFF
@FS10000125:23:BPA73012-1407:1:1101:8590:1580 1:N:0:3
GGGGGCAAACTTCGTCGAGTACGCTCAATAGGTGAGATCGGAAGA
+
FFFFFFFFFF::FFFFFFFFFFFFFFF:FFFFFFFFFFFFFFFFF
@FS10000125:23:BPA73012-1407:1:1101:9280:1580 1:N:0:3
GGGGTGCAACTTCGTCGAGTACGCTCAAGCGAATAGATCGGAAGA
+
FFFFFFFFFF,,FFFFFFFFFFFFFFFFFFFFFFFFFFFFFFFFF
@FS10000125:23:BPA73012-1407:1:1101:9340:1580 1:N:0:3
GGGGTGGAACTTCGTCGAGTACGCTCAAGAGTATAGATCGGAAGA
+
FFFFFFFFFF,:FFFFFFFFFFFFFFFFFFFFFFFFFFFFFFFFF
@FS10000125:23:BPA73012-1407:1:1101:9670:1580 1:N:0:3
GGGTGTTATCTTCGTCGAGTACGCTCAAAATATAAGATCGGAAGA
+
FFFFFFFFFF::FFFFFFFFFFFFFFF:FFFFFFFFFFFFFFFFF
@FS10000125:23:BPA73012-1407:1:1101:9930:1580 1:N:0:3
GGGGTCCAATTTCGTCGAGTACGCTCAATGGTTGAGATCGGAAGA
+
FFFFFFFFFF:FFFFFFFFFFFFFFFF,FFFFFFFFFFFFFFFFF
@FS10000125:23:BPA73012-1407:1:1101:9970:1580 1:N:0:3
GGGGTGAAACTTCGTCGAGTACGCTCAATGTTTTAGATCGGAAGA
+
FFFFFFFFFF,,FFFFFFFFFFFFFFF,FFFFFFFFFFFFFFFFF
@FS10000125:23:BPA73012-1407:1:1101:10380:1580 1:N:0:3
GGGCGCAACTTCGTCGAGTACGCTCAATATTTCAGATCGGAAGAG
+
FFFFFFFFFF,FF:FFFF,FFFFFFF:,FFFFFFFF,FFF:FFFF
@FS10000125:23:BPA73012-1407:1:1101:10470:1580 1:N:0:3
GGGCCTGAACTTCGTCGAGTACGCTCAAGGCTTTAGATCGGAAGA
+
F:,:FFFFFF::FFFFFFFFFFFFFFFFFFFFFFFFFFFFFFFFF
@FS10000125:23:BPA73012-1407:1:1101:11440:1580 1:N:0:3
GGGCTTCAACTTCGTCGAGTACGCTCAATCGAGGAGATCGGAAGA
+
F:,:FFFFFF,,FFFFFFFFFFFFFFF,FFFFFFFFFFFFFF:FF
@FS10000125:23:BPA73012-1407:1:1101:12000:1580 1:N:0:3
GGGGCGCATCTTCGTCGAGTACGCTCAAGACAGAAGATCGGAAGA
+
F:,FFFFFFF,,FFFFFFFFFFFFFFFFFFFFFFFFFFFFFFFFF
@FS10000125:23:BPA73012-1407:1:1101:12650:1580 1:N:0:3
GGGGGCTAACTTCGTCGAGTACGCTCAACAAGAGAGATCGGAAGA
+
FF,FFFFFFF,,FFFFFFFFFFFFFFFFFFFFFFFFFFFFFFFFF
@FS10000125:23:BPA73012-1407:1:1101:13050:1580 1:N:0:3
GGGTTGCAACTTCGTCGAGTACGCTCAAAATCATAGATCGGAAGA
+
:,,:FFFFFF,,FFFFFFFFFFFFFFF:FFFFFFFFFFFFFFFFF
@FS10000125:23:BPA73012-1407:1:1101:13120:1580 1:N:0:3
GGGCACCAACTTCGTCGAGTACGCTCAAGACATGAGATCGGAAGA
+
:,,,FFFFFF,,FFFFFFFFFFFFFFFFFFFFFFFFFFFFFFFFF
@FS10000125:23:BPA73012-1407:1:1101:13790:1580 1:N:0:3
GGGCATAAACTTCGTCGAGTACGCTCAATTACTAAGATCGGAAGA
+
F,,,FFFFFF:,FFFFFFFFFFFFFFF,FFFFFFFFFFFFFF:FF
@FS10000125:23:BPA73012-1407:1:1101:14230:1580 1:N:0:3
GGGATCGAACTTCGTCGAGTACGCTCAAATTTGTAGATCGGAAGA
+
FFF:FFFFFF,:FFFFFFFFFFFFFFF:FFFFFFFFFFFFFFFFF
@FS10000125:23:BPA73012-1407:1:1101:14620:1580 1:N:0:3
GGGCATGAACTTCGTCGAGTACGCTCAATGACTGAGATCGGAAGA
+
FFF:FFFFFF,,FFFFFFFFFFFFFFF:FFFFFFFFFFFFFFFFF
@FS10000125:23:BPA73012-1407:1:1101:14750:1580 1:N:0:3
GGGCATGAACTTTCGTCGAGTACGCTCAATGTAACAGATCGGAAG
+
F,,:FFFFFF:,:FF,FF:FFFFFF,FFFFFFFFFFFFFFFFFFF
@FS10000125:23:BPA73012-1407:1:1101:15640:1580 1:N:0:3
GGGGTTCAACTTCGTCGAGTACGCTCAAGATGTCAGATCGGAAGA
+
FFFFFFFFFF,:FFFFFFFFFFFFFFFFFFFFFFFFFFFFFFFFF
@FS10000125:23:BPA73012-1407:1:1101:15980:1580 1:N:0:3
GGGGTCTAACTTCGTCGAGTACGCTCAATGAGAAAGATCGGAAGA
+
FFFFFFFFFF::FFFFFFFFFFFFFFF,FFFFFFFFFFFFFF:FF
@FS10000125:23:BPA73012-1407:1:1101:1500:1590 1:N:0:3
GGGAGGGAACTTCGTCGAGTACGCTCAACCAGTAAGATCGGAAGA
+
FFFFFFFFFFFFFFFFFFFFFFFFFFFFFFFFFFFFFFFFF:FFF
@FS10000125:23:BPA73012-1407:1:1101:1940:1590 1:N:0:3
GGGACGGAACTTCGTCGAGTACGCTCAAAAAAAGAGATCGGAAGA
+
FFFFFFFFFFFFFFFFFFFFFFFFFFF:FFFFFFFFFFFFFFFFF
@FS10000125:23:BPA73012-1407:1:1101:2100:1590 1:N:0:3
GGGATAAAACTTCGTCGAGTACGCTCAATGGAAGAGATCGGAAGA
+
FFFFFFFFFF:::FFFFFFFFFFFFFF,FFFFFFFFFFFFFFFFF
@FS10000125:23:BPA73012-1407:1:1101:2290:1590 1:N:0:3
GGGTCTAAACTTCGTCGAGTACGCTCAACATGCAAGATCGGAAGA
+
FF::FFFFFF::FFFFFFFFFFFFFFFFFFFFFFFFFFFFFFFFF
@FS10000125:23:BPA73012-1407:1:1101:2720:1590 1:N:0:3
GGGGTCGAAACTTCGTCGAGTACGCTCAAGGGAAAAGATCGGAAG
+
FF:FFF:FFFF::FFFFFF,FFFFF:FFF:::F:FFFFFFFFFFF
@FS10000125:23:BPA73012-1407:1:1101:3060:1590 1:N:0:3
GGGGGCAAACTTCGTCGAGTACGCTACCGGGTAGATCGGAAGAGC
+
FFFFFFFFFF::FFFFFFFFFFFFFFF,FFFFFFF,,FFF:FFF,
@FS10000125:23:BPA73012-1407:1:1101:3380:1590 1:N:0:3
GGGCGGTAACTTCGTCGAGTACGCTCAAGATTGCAGATCGGAAGA
+
FFFFFFFFFFF:FFFFFFFFFFFFFFFFFFFFFFFFFFFFFFFFF
@FS10000125:23:BPA73012-1407:1:1101:3530:1590 1:N:0:3
GGGGATTAACTTCGTCGAGTACGCTCAACTTTTTAGATCGGAAGA
+
F,,FFFFFFF:F:FFFFFFFFFFFFFFFFFFFFFFFFFFFFFFFF
@FS10000125:23:BPA73012-1407:1:1101:3590:1590 1:N:0:3
GGGGGATAACTTCGTCGAGTACGCTCAAATTAGAAGATCGGAAGA
+
F,,FFFFFFF:,FFFFFFFFFFFFFFF:FFFFFFFFFFFFF:FFF
@FS10000125:23:BPA73012-1407:1:1101:3620:1590 1:N:0:3
GGGGCCCAATTTCGTCGAGTACGCTCAATCATTGAGATCGGAAGA
+
FFFFFFFFFF:FFFFFFFFFFFFFFFF,FFFFFFFFFFFFFFFFF
@FS10000125:23:BPA73012-1407:1:1101:3700:1590 1:N:0:3
GGAAACAAACTTCGTCGAGTACGCTCAAAGCCAAAGATCGGAAGA
+
FF:,:FFFFF,,F:FF:FFFFFFFFFFFFFFFFF,FFFFFF,,,F
@FS10000125:23:BPA73012-1407:1:1101:5120:1590 1:N:0:3
GGAGTTGAGCTTCGTCGAGTACGCTCAACTAAGCAGATCGGAAGA
+
FF,FFFFFFF:F:FFFFFFFFFFFFFFFFFFFFFFFFFFFFFFFF
@FS10000125:23:BPA73012-1407:1:1101:5200:1590 1:N:0:3
GGGGATGGAACTTCGTCGAGTACGCTCAAGGATACAGATCGGAAG
+
FF:FFFFFFF::FFF:FFF,FFFFF:FFFFFFFFFFFFFFFFFFF
@FS10000125:23:BPA73012-1407:1:1101:5520:1590 1:N:0:3
GGGCCCAAACTTCGTCGAGTACGCTCAACCTGCCAGATCGGAAGA
+
FFFFFFFFFF:,:FFFFFFFFFFFFFFFFFFFFFFFFFFFFF:FF
@FS10000125:23:BPA73012-1407:1:1101:5660:1590 1:N:0:3
GGGGCTAAACTTCGTCGAGTACGCTCAATGTATGAGATCGGAAGA
+
FFFFFFFFFF:,FFFFFFFFFFFFFFF:FFFFFFFFFFFFFFFFF
@FS10000125:23:BPA73012-1407:1:1101:5900:1590 1:N:0:3
GGGCCTGAACTTCGTCGAGTACGCTCAAAAGATAAGATCGGAAGA
+
FFFFFFFFFF:,FFFFFFFFFFFFFFF:FFFFFFFFFFFFFFFFF
@FS10000125:23:BPA73012-1407:1:1101:5940:1590 1:N:0:3
GGGGGCTAACTTCGTCGAGTACGCTCAAGCATGGAGATCGGAAGA
+
FFFFFFFFFF:,FFFFFFFFFFFFFFFFFFFFFFFFFFFFFFFFF
@FS10000125:23:BPA73012-1407:1:1101:6170:1590 1:N:0:3
GGGGGACAACTTCGTCGAGTACGCTCAAAAAATAAGATCGGAAGA
+
F,,FFFFFFF,,FFFFFFFFFFFFFFF:FFFFFFFFFFFFFFFFF
@FS10000125:23:BPA73012-1407:1:1101:6410:1590 1:N:0:3
GGGGGGTAACTTCGTCGAGTACGCTCAAGGAAAAAGATCGGAAGA
+
F,,FFFFFFF::FFFFFFFFFFFFFFFFFFFFFFFFFFFFFFFFF
@FS10000125:23:BPA73012-1407:1:1101:6650:1590 1:N:0:3
GGGGGTTAACTTCGTCGAGTACGCTCAATTCCCGAGATCGGAAGA
+
F::FFFFFFF::FFFFFFFFFFFFFFF:FFFFFFFFFFFFFFFFF
@FS10000125:23:BPA73012-1407:1:1101:6660:1590 1:N:0:3
GGGCTAGAACTTCGTCGAGTACGCTCAAAGGTTAAGATCGGAAGA
+
FFFFFFFFFF,,FFFFFFFFFFFFFFF:FFFFFFFFFFFFFFFFF
@FS10000125:23:BPA73012-1407:1:1101:7460:1590 1:N:0:3
GGGGCCTAACTTCGTCGAGTACGCTCAAAGTAAAAGATCGGAAGA
+
FFFFFFFFFF:,FFFFFFFFFFFFFFF:FFFFFFFFFFFFFFFFF
@FS10000125:23:BPA73012-1407:1:1101:9010:1590 1:N:0:3
GGGGTAACTTCGTCGAGTACGCTCAAGATTCGAGATCGGAAGAGC
+
FFFFFFFFF:FF,FFFF:FFFF:FFFFFFFFFFFF::FFFFFFF,
@FS10000125:23:BPA73012-1407:1:1101:9080:1590 1:N:0:3
GGGCACTGACTTCGTCGAGTACGCTCAAAATACAAGATCGGAAGA
+
FF:,FFFFFF,,FFFFFFFFFFFFFFF:FFFFFFFFFFFFFFFFF
@FS10000125:23:BPA73012-1407:1:1101:9130:1590 1:N:0:3
GCTGCTAAACTTCGTCGAGTACGCTCAAAGAAATAGATCGGAAGA
+
:,:FFFFFFFFFFFFFFFFFFFFFFFFFFFFFFFFFFFFFFFFFF
@FS10000125:23:BPA73012-1407:1:1101:9410:1590 1:N:0:3
GGGTAACAACTTCGTCGAGTACGCTCAATAGGAAAGATCGGAAGA
+
F:F:FFFFFF::FFFFFFFFFFFFFFF,FFFFFFFFFFFFFFFFF
@FS10000125:23:BPA73012-1407:1:1101:12040:1590 1:N:0:3
GGGTGCGAACTTCGTCGAGTACGCTCAACGCAAAAGATCGGAAGA
+
F,,:FFFFFF::FFFFFFFFFFFFFFFFFFFFFFFFFFFFFFFFF
@FS10000125:23:BPA73012-1407:1:1101:14320:1590 1:N:0:3
GGGAGGTCAAATTCGTCGAGTACGCTCAAATTGTAAGATCGGAAG
+
FFFFFFFFFFF::FF:FFFFFFFFF,FFFFFFFFFFFFFFFFFFF
@FS10000125:23:BPA73012-1407:1:1101:14330:1590 1:N:0:3
GGGGCTTAACTTCGTCGAGTACGCTCAAGAGTACAGATCGGAAGA
+
FFFFF:F,F:FF::F,:F:FF,:FF:,FFF:F:FF,F,F:FFFFF
@FS10000125:23:BPA73012-1407:1:1101:14380:1590 1:N:0:3
GGGAACAACTTCGTCGAGTACGCTCAACCCAGCAGATCGGAAGAG
+
FFF:FFFFF::FF:FFFF:FFFFFFFF:FFFFFFFF:FFF:FFFF
@FS10000125:23:BPA73012-1407:1:1101:14710:1590 1:N:0:3
GGGACGCAACTTCGTCGAGTACGCTCAATCCGATAGATCGGAAGA
+
F:,FF:FFFF::FFFFFFFFFFFFFFFFFFFFFFF:F,FF::,F:
@FS10000125:23:BPA73012-1407:1:1101:14810:1590 1:N:0:3
GGGTATAAACTTCGTCGAGTACGCTCAAACGTCGAGATCGGAAGA
+
FFFFFFFFFF,:FFFFFFFFFFFFFFF:FFFFFFFFF:FFFFFFF
@FS10000125:23:BPA73012-1407:1:1101:15270:1590 1:N:0:3
GATGTGCAACTTCGTCGAGTACGCTCAAAGATACAGATCGGAAGA
+
,,:,F:FFFFFFFFFFFFFFFF:FFFF:FFFFFFFFFFFFF:FF:
@FS10000125:23:BPA73012-1407:1:1101:15980:1590 1:N:0:3
GGGCTCCAACTTCGTCGAGTACGCTCAATGACCTAGATCGGAAGA
+
FFFFFFFFFF:,FFFFFFFFFFFFFFF:FFFFFFFFFFFFFFFFF
[truncated: 25,167,013 more chars]
