# Supplementary material for: Non-templated addition and template switching by Moloney murine leukemia virus (MMLV)-based reverse transcriptases co-occur and compete with each other
Source: J Biol Chem. 2019 Oct 22;294(48):18220–31. doi: 10.1074/jbc.RA119.010676 (PMC6885630; doi:10.1074/jbc.RA119.010676)
Supplement: Supporting Information [file supp_RA119.010676_155253_1_supp_413280_pzhsrd.zip › Template switching bias/TS-OH4rNV5FAM-D.fastq]

@FS10000125:23:BPA73012-1407:1:1101:1060:1000 1:N:0:4
GGGCTCAAACTTCGTCGAGTACGCTCAAATATTCAGATCGGAAGA
+
FFFFFFFFFF::FFFFFFFFFFFFFFFFFFFFFFFFFFFFFFFFF
@FS10000125:23:BPA73012-1407:1:1101:1200:1000 1:N:0:4
GGGCTTAAACTTCGTCGAGTACGCTCAATTCGTCAGATCGGAAGA
+
F,,FFFFFFF::FFFFFFFFFFFFFFF:FFFFFFFFFFFFF:FFF
@FS10000125:23:BPA73012-1407:1:1101:1530:1000 1:N:0:4
GGGGCTGAACTTCGTCGAGTACGCTCAAAATGTGAGATCGGAAGA
+
F:,F:,FFFFFFFFFFFFFFFFFFFFFF,,FFF,F:F:FFF,FFF
@FS10000125:23:BPA73012-1407:1:1101:1970:1000 1:N:0:4
GGGGGGAACTTCGTCGAGTACGCTCAAAGGGAAAGATCGGAAGAG
+
FF:FFFFFFF,FF:FFFFFFFFFFFF:FFFFFFFFF,FFF:FFFF
@FS10000125:23:BPA73012-1407:1:1101:1980:1000 1:N:0:4
GGGCTTGAACTTCGTCGAGTACGCTCAAAACTTCAGATCGGAAGA
+
F,:FFFFFFFF,FFFFFFFFFFFFFFFFFFFFFFFFFFFFFFFFF
@FS10000125:23:BPA73012-1407:1:1101:3110:1000 1:N:0:4
GATGACTAACTTCGTCGAGTACGCTCAAAGCTGAAGATCGGTAGA
+
,,:F:F:FFFF:FFFFFFFFFF,FFFF::FFFFFF::FFF:,,:,
@FS10000125:23:BPA73012-1407:1:1101:4580:1000 1:N:0:4
GGGCGGAAACTTCGTCGAGTACGCTCAAACATATAGATCGGAAGA
+
F:,::FFFFF::FFFFFFFFFFFFFFFFFFFFFFFFFFFFFFFFF
@FS10000125:23:BPA73012-1407:1:1101:5030:1000 1:N:0:4
GATTGGAAACTTCGTCGAGTAGTCAACCGTAGAGATCGGAAGAGC
+
,,:,,:FFFFFFFFFFF:FFFF,F:FF,FFFFFFF,,FF,,FFF,
@FS10000125:23:BPA73012-1407:1:1101:6500:1000 1:N:0:4
GGGGTGGAACTTCGTCGAGTACGCTCAATTTTGAAGTCGGAAGAG
+
FFFFFFFFFF:,FFFFFFFFFFFFFFF:FFFFFFFF,:FF,FF:F
@FS10000125:23:BPA73012-1407:1:1101:6710:1000 1:N:0:4
ATTTGCGAACTTCGTCGAGTACGCTCAAGCTGTCAGATCGGAAGA
+
,FF,,F,FFFFFFFFFF:FFFF:FFFFFFFFFFFFFFFFF:::F:
@FS10000125:23:BPA73012-1407:1:1101:6980:1000 1:N:0:4
GGGACCAAACTTCGTCGAGTACGCTCAATTCAGAAGATCGGAAGA
+
FFFFFFFFFF:,FFFFFFFFFFFFFFF:FFFFFFFFFFFFFFFFF
@FS10000125:23:BPA73012-1407:1:1101:7180:1000 1:N:0:4
GGGCATAAACTTCGTCGAGTACGCTCAAGTGAATAGATCGGAAGA
+
FF:,FFFFFF:,FFFFFFFFFFFFFFFFFFFFFFFFFFFFFFFFF
@FS10000125:23:BPA73012-1407:1:1101:7480:1000 1:N:0:4
GGGACCTAACTTCGTCGAGTACGCTCAACGAATCAGATCGGAAGA
+
::,FFFFFFFFFFFFFFFFFFFFFFFFFFFFFFFFFF:FFFFFFF
@FS10000125:23:BPA73012-1407:1:1101:7880:1000 1:N:0:4
GGGAACTTCGTCGAGTACGCTCAAATTACAAGATCGGAAGAGCAC
+
FF::FFFFFFFFF:FFF:FFFF:FFFFFFFFFFFFFFFFF:F,F,
@FS10000125:23:BPA73012-1407:1:1101:7970:1000 1:N:0:4
GGGGCAAAACTTCGTCGAGTACGCTCAATTTCCAAGATCGGAAGA
+
FF:FFFFFFF:,FFFFFFFFFFFFFFFFFFFFFFFFFFFFFFFFF
@FS10000125:23:BPA73012-1407:1:1101:8380:1000 1:N:0:4
GGGAACTTCGTCGAGTACGCTCAAGATTACAGATCGGAAGAGCAC
+
F:,:FFFFFF:FF,F:F,FFFF,FFF:,FFFFFFFFFFFF,F,F,
@FS10000125:23:BPA73012-1407:1:1101:8530:1000 1:N:0:4
GGCATCTAACTTCGTCGAGTACGCTCAAGAGAATAGATCGGAAGA
+
:,,,FF:FFF:FFFFFFFFFFFFFFFF::FFFFFFFFFFFFFFFF
@FS10000125:23:BPA73012-1407:1:1101:8640:1000 1:N:0:4
GGGCGTCAATTTCGTCGAGTACGCTCAACACATGAGATCGGAAGA
+
F:,:FFFFFFFFFFFFFFFFFFFFFFFFFFFFFFFFF:FFFFFFF
@FS10000125:23:BPA73012-1407:1:1101:8900:1000 1:N:0:4
GGGCACAAACTTCGTCGAGTACGCTCAATAGTTAAGATCGGAAGA
+
F::FFFFF:F:FFFFFFFFFFFFFFFFF,FFFF,FFFFFFFFFFF
@FS10000125:23:BPA73012-1407:1:1101:9620:1000 1:N:0:4
GGGGAAAACTTCGTCGAGTACGCTCAAATTCTTAGATCGGAAGAG
+
FFFFFFFFFF,FF:FFFF:FFFFFFFF,FFFFFFFF,FFF:FFFF
@FS10000125:23:BPA73012-1407:1:1101:9840:1000 1:N:0:4
GGGGTAAAACTTCGTCGTGTACGCTCAATACTCCAGATCGGAAGA
+
F:,:FF,FFF:FFFFFFFFFFF:FFFF:,F,F,,FFFFFF:F::F
@FS10000125:23:BPA73012-1407:1:1101:9970:1000 1:N:0:4
GGGGTGGAACTTCGTCGAGTACGCTCAACTCTTGAGATCGGAAGA
+
FF:FFFFFFF::FFFFFFFFFFFFFFFFFFFFFFFFFFFFFFFFF
@FS10000125:23:BPA73012-1407:1:1101:10710:1000 1:N:0:4
GTTGTACAACTTCGTCGAGTACGCTCAAGACGGTAGATCGGAAGA
+
,,F,FFFFFFFFFFFFFFFFFF:FFFFFFFFFFFFFFFFFF::F:
@FS10000125:23:BPA73012-1407:1:1101:10930:1000 1:N:0:4
GGGTCCGAACTTCGTCGAGTACGCTCAATTAAATAGATCGGAAGA
+
FFFFFFFFFF::FFFFFFFFFFFFFFF:FFFFFFFFFFFFFFFFF
@FS10000125:23:BPA73012-1407:1:1101:11820:1000 1:N:0:4
GGGTATTAACTTCGTCGAGTACGCTCAATCTGGGAGATCGGAAGA
+
FFFFFFFFFF,,FFFFFFFFFFFFFFF,FFFFFFFFFFFFFF:FF
@FS10000125:23:BPA73012-1407:1:1101:12260:1000 1:N:0:4
GGGTGTTAACTTCGTCGAGTACGCTCAATTGTCGAGATCGGAAGA
+
FFF,FF,FFFFFFFFFFFFFFFFFFFF:F:,FFFFFFFFFFFFFF
@FS10000125:23:BPA73012-1407:1:1101:12300:1000 1:N:0:4
GGGGTATATCTTCGTCGAGTACGCTCAATGGTCTAGATCGGAAGA
+
FFF,F:,F,:FFFFF:F:FFF:FFFFF:F:::,,:,F,FFFFFFF
@FS10000125:23:BPA73012-1407:1:1101:12360:1000 1:N:0:4
GGGAGGGAACTTCGTCGAGTACGCTCAAGATGTGAGATCGGAAGA
+
:,,:,::FFF::FFFFFFFFFFFFFFFF:FFFFFFFFFFFFFFFF
@FS10000125:23:BPA73012-1407:1:1101:12560:1000 1:N:0:4
GGAGCAGAACTTCGTCGAGTACGCTCAACCTACTAGATCGGAAGA
+
:,,FFFFFFF:FFFFFFFFFFFFFFFFFFFFFFFFFFFFFFF:FF
@FS10000125:23:BPA73012-1407:1:1101:13140:1000 1:N:0:4
GGATACTAACTTCGTCGAGTACGCTCAACTAACGAGATCGGAAGA
+
F,,,FFFFFF:FFFFFFFFFFFFFFFFFFFFFFFFFFFFFFFFFF
@FS10000125:23:BPA73012-1407:1:1101:13180:1000 1:N:0:4
GATGCAAAACTTCGTCGAGTACGCTCAAAACAAAAGATCGGAAGA
+
,,:,FFFFFFF,FFFFFFFFFFFFFFF,,FFF:FFFFFFFFF:FF
@FS10000125:23:BPA73012-1407:1:1101:13650:1000 1:N:0:4
GGGGTGTTAACTTCGTCGAGTAGCTCAATTCGACAGATCGGAAGA
+
F:,FFFFFFFF,:FF:FFFFFFFFFFF,FFFFFFFFF:FFFF:FF
@FS10000125:23:BPA73012-1407:1:1101:14190:1000 1:N:0:4
GGGTTGCAACTTCGTCGAGTACGCTCAACTGGTTAGATCGGAAGA
+
FFFFFFFFFF:FFFFFFFFFFFFFFFFFFFFFFFFFFFFFFFFFF
@FS10000125:23:BPA73012-1407:1:1101:15050:1000 1:N:0:4
GGGAGTAAACTTCGTCGAGTACGCTCAAAGCCTGAGATCGGAAGA
+
FFF,:FFFFF,,FFFFFFFFFFFFFFF:FFFFFFFFF,FFFFFFF
@FS10000125:23:BPA73012-1407:1:1101:15370:1000 1:N:0:4
GGGAACTTCGTCGAGTACGCTCAAGGCTTGAGATCGGAAGAGCAC
+
FFFFFFFFFF,FF:F:F,FFFFFFFFFFFFFFFFFFFFFF:F:F,
@FS10000125:23:BPA73012-1407:1:1101:15760:1000 1:N:0:4
GGGTAGGAACTTCGTCGAGTACGCTCAATCGGTTAGATCGGAAGA
+
F:,FFFFFFF,:FFFFFFFFFFFFFFF:FFFFFFFFFFFFFFFFF
@FS10000125:23:BPA73012-1407:1:1101:15810:1000 1:N:0:4
GGGCAAAAACTTCGTCGAGTACGCTCAATTGTACAGATCGGAAGA
+
FFFFFFFF:F,:FFFFF:FFFF,FFFF,FFFFFFF:FFF:,FFFF
@FS10000125:23:BPA73012-1407:1:1101:16140:1000 1:N:0:4
GGGACTAAACTTCGTCGAGTACGCTCAATCCTTGAGATCGGAAGA
+
FF::FFFFFF,:FFFFFFFFFFFFFFFFFFFFFFFFF:FFFFFFF
@FS10000125:23:BPA73012-1407:1:1101:1010:1010 1:N:0:4
GGGCTCTAACTTCGTCGAGTACGCTCAATCTCACAGATCGGAAGA
+
FFFFFFFFFFF:FFFFFFFFFFFFFFFFFFFFFFFFFFFFF:FFF
@FS10000125:23:BPA73012-1407:1:1101:1100:1010 1:N:0:4
GGGGGTTAACTTCGTCGAGTACGCTCAAGTTATGAGATCGGAAGA
+
FF:FFFFFFF:,FFFFFFFFFFFFFFFFFFFFFFFFFFFFFFFFF
@FS10000125:23:BPA73012-1407:1:1101:1120:1010 1:N:0:4
GGGATTTAACTTCGTCGAGTACGCTCAACTTCTGAGATCGGAAGA
+
FFFFFFFFFF:FFFFFFFFFFFFFFFFFFFFFFFFFFFFFF:FFF
@FS10000125:23:BPA73012-1407:1:1101:2290:1010 1:N:0:4
GCACTTCGTCGAGTACGCTCAATTGGGAAGATCGGAAGAGCACAC
+
,:::::F,FFF:F:FFF::F,,,FFFF,:FFFFFFF,FFF,,,F,
@FS10000125:23:BPA73012-1407:1:1101:2500:1010 1:N:0:4
GGGGGTAAACTTCGTCGAGTACGCTCAAGTGATAAGATCGGAAGA
+
FFFFFFFFFF,,FFFFFFFFFFFFFFFFFFFFFFFFFFFFFFFFF
@FS10000125:23:BPA73012-1407:1:1101:2810:1010 1:N:0:4
GGGGCAACTTCGTCGAGTACGCTCAATAAACAAGATCGGAAGAGC
+
F:,FFFFFFF:F,FFFF:FFFF,FF:F,FFFFFFF:,FFF:FFF,
@FS10000125:23:BPA73012-1407:1:1101:3420:1010 1:N:0:4
GGGAACGAACTTCGTCGAGTACGCTCAATAGGGAAGATCGGAAGA
+
FFF,FFFFFF::FFFFFFFFFFFFFFF,FFFFFFFFFFFFFFFFF
@FS10000125:23:BPA73012-1407:1:1101:3760:1010 1:N:0:4
GGGCTACAACTTCGTCGAGTACGCTCAATTCGTTAGATCGGAAGA
+
FFFFFFFFFFFFFFFFFFFFFFFFFFF:FFFFF:FFFFFFFFFFF
@FS10000125:23:BPA73012-1407:1:1101:4810:1010 1:N:0:4
GGGTATTAACCTTCGTCGAGTACGCTCAAAGCTTAAGATCGGAAG
+
F:,:FFFFFF:,:FF:FFFFFFFFF,FFFFFFFFFFFFFFFFFFF
@FS10000125:23:BPA73012-1407:1:1101:4910:1010 1:N:0:4
GATGTATAACTTCGTCGAGTACGCTCAAAGTCCGAGATCGGAAGA
+
:,FFFFFFFF::FFFFFFFFFFFFFFFFFFFFFFFFFFFFF:FFF
@FS10000125:23:BPA73012-1407:1:1101:5080:1010 1:N:0:4
GGGAGTCCAACTTCGTCGAGTACGCTCAATGTGTAAGATCGGAAG
+
FFFFFFFFFF:::FF:FFFFFFFFF,FFFFFFFFFFFFFFFFFFF
@FS10000125:23:BPA73012-1407:1:1101:5140:1010 1:N:0:4
GGGGGGTAACTTCGTCGAGTACGCTCAAAGGTGCAGATCGGAAGA
+
FFFFFFFFFF:,FFF:FFFFFFFFF:F,FFFFFFFFFFFFFF:FF
@FS10000125:23:BPA73012-1407:1:1101:5200:1010 1:N:0:4
GGGTAATAACTTCGTCGAGTACGCTCAACAACAAAGATCGGAAGA
+
F:,:FFFFFF::,FF:FFFFFFFFFFF:FFFFFFFFFFFFFF:FF
@FS10000125:23:BPA73012-1407:1:1101:5960:1010 1:N:0:4
GGGCGGGAACTTCGTCGAGTACGCTCAAGCTCTGAGATCGGAAGA
+
FFFFFFFFFF:,FFFFFFFFFFFFFFFFFFFFFFFFFFFFFFFFF
@FS10000125:23:BPA73012-1407:1:1101:6320:1010 1:N:0:4
GGGGTCGAACTTCGTCGAGTACGCTCAAAACGACAGATCGGAAGA
+
FFFFFFFFFF::FFFFFFFFFFFFFFFFFFFFFFFFFFFFFFFFF
@FS10000125:23:BPA73012-1407:1:1101:6650:1010 1:N:0:4
GGGGGCTAACTTCGTCGAGTACGCTCAAACGGGGAGATCGGAAGA
+
F,:F,FFFFF:,FFFFFFFFFFFFFFFFFFFFFFFFFFFFFFFFF
@FS10000125:23:BPA73012-1407:1:1101:6970:1010 1:N:0:4
GGGCAGGAACTCGTCGAGTACGCTCAATAAAAGAGATCGGAAGAG
+
FFFFFFFFFF:FF:FFFF:FFFFFFF,,FFFFFFFF,FFF:FFFF
@FS10000125:23:BPA73012-1407:1:1101:7010:1010 1:N:0:4
GGGCGACAACTTCGTCGAGTACGCTCAAATAGTCAGATCGGAAGA
+
FFFFFFFFFF,,FFFFFFFFFFFFFFF:FFFFFFFFFFFFFFFFF
@FS10000125:23:BPA73012-1407:1:1101:7460:1010 1:N:0:4
GGGGCCTTAACTTCGTCGAGTACGCTCAAATATACAGATCGGAAG
+
FFFFFFFFFF,,,FF,FFFFFFFFF,FFFFFFFFFFFFFFFFFFF
@FS10000125:23:BPA73012-1407:1:1101:7650:1010 1:N:0:4
GGGGCAAAACTTCGTCGAGTACGCTCAAAGTTCTAGATCGGATGA
+
F:,FFF:FFF::FFFFF:FFFF,FFFF,,:F:::FFFFFF,F,F:
@FS10000125:23:BPA73012-1407:1:1101:7760:1010 1:N:0:4
GGGAACCAACTTCGTCGAGTACGCTCAATTTTTCAGATCGGAAGA
+
FFF:FFFFFF,,FFFFFFFFFFFFFFF,FFFFFFFFFFFFFFFFF
@FS10000125:23:BPA73012-1407:1:1101:7860:1010 1:N:0:4
GGGGGTCAACTTCGTCGAGTACGCTCAATTACCAAGATCGGAAGA
+
FFFFFFFFFF::FFFFFFFFFFFFFFF,FFFFFFFFFFFFFFFFF
@FS10000125:23:BPA73012-1407:1:1101:8120:1010 1:N:0:4
GGGGCCCAACTTCGTCGAGTACGCTCAATCTAAAAGATCGGAAGA
+
FFFF,:FFFFFFFFFFFFFFFFFFFFFFFFFFFFFFFFFFFFFFF
@FS10000125:23:BPA73012-1407:1:1101:8380:1010 1:N:0:4
GGGAACCAACTTCGTCGAGTACGCTCAAGAGCACAGATCGGAAGA
+
FFFFFFFFFFF:FFFFFFFFFFFFFFFFFFFFFFFFFFFFFFFFF
@FS10000125:23:BPA73012-1407:1:1101:8480:1010 1:N:0:4
GGGGCTCTAACTTCGTCGAGTACGCTCAAGAATTTAGATCGGAAG
+
F:,F:F::F:FF:,F,FF,FFFFFF,FFF,,,:,FFFFFFFFF:F
@FS10000125:23:BPA73012-1407:1:1101:8500:1010 1:N:0:4
GGGCATCAACTTCGTCGAGTACGCTCAATGGCTGAGATCGGAAGA
+
FFFFF:FFFFF:FFFFFFFFFFFFFFFFFFFFFFFFF,FFFFFFF
@FS10000125:23:BPA73012-1407:1:1101:8930:1010 1:N:0:4
GGGAGGGAACCTCGTCGAGTACGCTCAATAGAAAAGATCGGAAGA
+
FFFFFFFFFFF:FFFFFFFFFFFFFFFFFFFFFFFFFFFFFFFFF
@FS10000125:23:BPA73012-1407:1:1101:9190:1010 1:N:0:4
GGGGTGAAACTTCGTCGAGTACGCTCAAAAAGTTAGATCGGAAGA
+
FFFFFFFFFF,,FFFFFFFFFFFFFFF:FFFFFFFFFFFFFFFFF
@FS10000125:23:BPA73012-1407:1:1101:9220:1010 1:N:0:4
GGGGCTGTAACTTCGTCGAGTACGCTCAATATGATAGATCGGAAG
+
FFFFFFFFFF:,:FF:FFFFFFFFF,FFFFFFFFFFFFFFFFFFF
@FS10000125:23:BPA73012-1407:1:1101:9420:1010 1:N:0:4
GGGCTGAAACTTCGTCGAGTACGCTCAAGGTCATAGATCGGAAGA
+
FFF:FFFFFF::FFFFFFFFFFFFFFFFFFFFFFFFFFFFFFFFF
@FS10000125:23:BPA73012-1407:1:1101:9660:1010 1:N:0:4
GGGTGGGAACTTCGTCGAGTACGCTCAAATCACGAGATCGGAAGA
+
FFFFFFFFFF::FFFFFFFFFFFFFFFFFFFFFFFFFFFFFFFFF
@FS10000125:23:BPA73012-1407:1:1101:9810:1010 1:N:0:4
GGGTACCAACCTCGTCGAGTACGCTCAATCTCTAAGATCGGAAGA
+
F::FFFFFFF::FFFFFFFFFFFFFFF:FFFFFFFFFFFFFFFFF
@FS10000125:23:BPA73012-1407:1:1101:9890:1010 1:N:0:4
GGGCTTTAACTTCGTCGAGTACGCTCAACTAATGAGATCGGAAGA
+
FFF,FFFFFF:FFFFFFFFFFFFFFFFFFFFFFFFFFFFFFFFFF
@FS10000125:23:BPA73012-1407:1:1101:10060:1010 1:N:0:4
GGGTAGCAACTTCGTCGAGTACGCTCAAGCAAGGAGATCGGAAGA
+
FFFFFFFFFF,,FFF:FFFFFFFFFFFFFFFFFFFFFFFFFFFFF
@FS10000125:23:BPA73012-1407:1:1101:10100:1010 1:N:0:4
GGGTAGCAACTTCGTCGAGTACGCTCAAGCAAGGAGATCGGAAGA
+
FFFFFFFFFF::FFFFFFFFFFFFFFFFFFFFFFFFFFFFFFFFF
@FS10000125:23:BPA73012-1407:1:1101:10480:1010 1:N:0:4
GGGTCTGAACTTCGTCGAGTACGCTCAAAGAATTAGATCGGAAGA
+
FFFFFFFFFF,,FFFFFFFFFFFFFFF:FFFFFFFFFFFFFFFFF
@FS10000125:23:BPA73012-1407:1:1101:10560:1010 1:N:0:4
GGGGGTCAACTTCGTCGAGTACGCTCAAGAACCGAGATCGGAAGA
+
FFFFFFFFFF:,FFFFFFFFFFFFFFFFFFFFFFFFFFFFFFFFF
@FS10000125:23:BPA73012-1407:1:1101:10690:1010 1:N:0:4
GGGGGCTAACTTCGTCGAGTACGCTCAAGACTGAAGATCGGAAGA
+
FFFFFFFFFF,,FFFFFFFFFFFFFFFFFFFFFFFFFFFFFFFFF
@FS10000125:23:BPA73012-1407:1:1101:11130:1010 1:N:0:4
GGGGGTAAACTTCGTCGAGTACGCTCAATGCCAAAGATCGGAAGA
+
FF:FFFFFFF,,FFFFFFFFFFFFFFF:FFFFFFFFFFFFFFFFF
@FS10000125:23:BPA73012-1407:1:1101:11160:1010 1:N:0:4
GGGGCAAAACTTCGTCGAGTACGCTCAAACAATTAGATCGGAAGA
+
FFFFFFFFFF,,FFFFFFFFFFFFFFF:FFFFFFFFFFFFFFFFF
@FS10000125:23:BPA73012-1407:1:1101:11260:1010 1:N:0:4
GGGAAGAAACTTCGTCGAGTACGCTCAAATCATAAGATCGGAAGA
+
FF::::FFFFF:FFFFFFFFFFFFFFFFFFFFFFFFFFFFFFFFF
@FS10000125:23:BPA73012-1407:1:1101:11980:1010 1:N:0:4
GGGAGCCAATTTCGTCGAGTACGCTCAATTGCACAGATCGGAAGA
+
FFFFFFFFFF:FFFFFFFFFFFFFFFF,FFFFFFFFFFFFFFFFF
@FS10000125:23:BPA73012-1407:1:1101:12340:1010 1:N:0:4
GGGGCATAACTTCGTCGAGTACGCTCAATACAGGAGATCGGAAGA
+
FFFFFFFFFF:,FFF:FFFFFFFFFFF,FFFFFFFFFFFFFF,FF
@FS10000125:23:BPA73012-1407:1:1101:12640:1010 1:N:0:4
GGGTCTAAACTTCGTCGAGTACGCTCAAATAATAAGATCGGAAGA
+
F:,FFFFFFF:,FFFFFFFFFFFFFFF,FFFFFFFFFFFFFFFFF
@FS10000125:23:BPA73012-1407:1:1101:13010:1010 1:N:0:4
GGGCTGCAACTTCGTCGAGTACGCTCAATGTGGTAGATCGGAAGA
+
F:,:FFFFFF,,FFFFFFFFFFFFFFF,FFFFFFFFFFFFFFFFF
@FS10000125:23:BPA73012-1407:1:1101:14010:1010 1:N:0:4
GGGCGAAAACTTCGTCGAGTACGCTCAATGCATAAGATCGGAAGA
+
FFFFFFFFFF::FFFFFFFFFFFFFFFFF,FFFFFFFFFFFFFFF
@FS10000125:23:BPA73012-1407:1:1101:14300:1010 1:N:0:4
GGGTGATAACTTCGTCGAGTACGCTCAACGCGAAAGATCGGAAGA
+
FFF,FFFFFF,,FFFFFFF:FFFFFFF::FFF:FFFFFFFFF:FF
@FS10000125:23:BPA73012-1407:1:1101:14540:1010 1:N:0:4
GAAACCTAACTTCGTCGAGTACGCTCAAGTCCTAAGATCGGAAGA
+
F:F,FFFFFF::FFFFFFFFFFFFFFFFFFFFFFFFFFFFFFFFF
@FS10000125:23:BPA73012-1407:1:1101:14930:1010 1:N:0:4
GGGATAGAACTTCGTCGAGTACGCTCAATTGAGTAGATCGGAAGA
+
FFFFFFFFFF,,FFFFFFFFFFFFFFF,FFFFFFFFFFFFFF:FF
@FS10000125:23:BPA73012-1407:1:1101:15320:1010 1:N:0:4
GGGTCGTAACTTCGTCGAGTACGCTCAAAAGTAATAGATCGGAAG
+
F::FFFFFFF,:FFFFFFFFFFFFFFFFFFFFFFFFFFFF:FFFF
@FS10000125:23:BPA73012-1407:1:1101:15490:1010 1:N:0:4
GGGGCACATCTTCGTCGAGTACGCTCAAAGAAGAAGATCGGAAGA
+
FFFF,,,FFFFFFFFFFFFFFFFFFFFFFF,F,FFFFFFFFFFFF
@FS10000125:23:BPA73012-1407:1:1101:15650:1010 1:N:0:4
GGGAAGCAACTTCGTCGAGTACGCTCAACACTCGAGATCGGAAGA
+
F:,FFFFFFF::FFFFFFFFFFFFFFFFFFFFFFFFF,FFFFFFF
@FS10000125:23:BPA73012-1407:1:1101:1180:1020 1:N:0:4
GGGGGATAACTTCGTCGAGTACGCTCAAAGAAAGAGATCGGAAGA
+
FFFFFFFFFF:,FFFFFFFFFFFFFFF:FFFFFFFFFFFFFFFFF
@FS10000125:23:BPA73012-1407:1:1101:1200:1020 1:N:0:4
GGGGTGCAACTTCGTCGAGTACGCTCAATACAAAAGATCGGAAGA
+
FFFF,FFF:FF::FFFFFFFFFFFFFFFFFF:FFFFFFFFF::FF
@FS10000125:23:BPA73012-1407:1:1101:1430:1020 1:N:0:4
GGGGTTGAACTTCGTCGAGTACGCTCAAATTAAGAGATCGGAAGA
+
FF:FFFFFFF::FFFFFFFFFFFFFFF:FFFFFFFFFFFFF:,FF
@FS10000125:23:BPA73012-1407:1:1101:1610:1020 1:N:0:4
GGGTAGCAACTTCGTCGAGTACGCTCAAAGAATGAGATCGGAAGA
+
FFFFFFFFFFF:FFFFFFFFFFFFFFFFFFFFFFFFFFFFF:FFF
@FS10000125:23:BPA73012-1407:1:1101:2640:1020 1:N:0:4
GGGATCGAACTTCGTCGAGTACGCTCAAAGAGTTAGATCGGAAGA
+
F:,,FFFFFF,,FFFFFFFFFFFFFFF:FFFFFFFFFFFFFFFFF
@FS10000125:23:BPA73012-1407:1:1101:2730:1020 1:N:0:4
GGGAGGCAACTTCGTCGAGTACGCTCAAGGCAGAAGATCGGAAGA
+
F,,,FFFFFF::FFFFFFFFFFFFFFFFFFFFFFFFFFFFFFFFF
@FS10000125:23:BPA73012-1407:1:1101:2850:1020 1:N:0:4
GGGGGGATAACTTCGTCGAGTACGCTCAAATAGGAAGATCGGAAG
+
F:,F:,,FFFF,:FF:FFFFFFFFF,FFFFFF:,,FFFFFFFFFF
@FS10000125:23:BPA73012-1407:1:1101:3030:1020 1:N:0:4
GATGCTCAACTTCGTCGAGTACGCTCAACAATACAGATCGGAAGA
+
,,FFFFFFFFFFFFFFFFFFFFFFFFFFFFFFFFFFFFFFF,:F:
@FS10000125:23:BPA73012-1407:1:1101:3180:1020 1:N:0:4
GGGGTGGCAACTTCGTCGAGTACGCTCAAGACGTGAGATCGGAAG
+
FFFFFFFFFF:,,FF:FFFFFFFFF:FFFFFFFFFFFFFFFFFFF
@FS10000125:23:BPA73012-1407:1:1101:3850:1020 1:N:0:4
GGGGTAAAACTTCGTCGAGTACGCTCAATCCCAGAGATCGGAAGA
+
FF:FFFFFFF:,FFFFFFFFFFFFFFF:FFFFFFFFFFFFFFFFF
@FS10000125:23:BPA73012-1407:1:1101:4280:1020 1:N:0:4
GGGGCCAATCTTCGTCGAGTACGCTCAATCTTGAAGATCGGAAGA
+
FFFFFFFFFF::FFFFFFFFFFFFFFF:FFFFFFFFFFFFFFFFF
@FS10000125:23:BPA73012-1407:1:1101:4340:1020 1:N:0:4
GGGGTCTAACTTCGTCGAGTACGCTCAAGGAGTAAGATCGGAAGA
+
FFFFFFFFFF::FFFFFFFFFFFFFFFFFFFFFFFFFFFFFFFFF
@FS10000125:23:BPA73012-1407:1:1101:4380:1020 1:N:0:4
GGGTCAGAACTTCGTCGAGTACGCTCAATAAAGTAGATCGGAAGA
+
FFF:FFFFFF:,FFFFFFFFFFFFFFF,FFFFFFFFFFFFFFFFF
@FS10000125:23:BPA73012-1407:1:1101:4480:1020 1:N:0:4
GGGGATCAACTTCGTCGAGTACGCTCAAGTTGAGAGATCGGAAGA
+
FF,FF:FFFF:,FFFFFFFFFFFFFFFFFFFFFFFFFFFFFFFFF
@FS10000125:23:BPA73012-1407:1:1101:4500:1020 1:N:0:4
GGGGGAGAACTTCGTCGAGTACGCTCAAAAGAATAGATCGGAAGA
+
FFFFFFFFFF::FFF:FFFFFFFFFFF:FFFFFFFFFFFFFFFFF
@FS10000125:23:BPA73012-1407:1:1101:4800:1020 1:N:0:4
GGGCGCTAACTTCGTCGAGTACGCTCAATTCATCAGATCGGAAGA
+
F,,::FFFFFF:FFFFFFFFFFFFFFF:FFFFFFFFFFFFFFFFF
@FS10000125:23:BPA73012-1407:1:1101:4920:1020 1:N:0:4
GGGTGACAACTTCGTCGAGTACGCTCAAATTATTAGATCGGAAGA
+
FF:,FFFFFF,,FFFFFFFFFFFFFFF,FFFFFFFFFFFFFFFFF
@FS10000125:23:BPA73012-1407:1:1101:5300:1020 1:N:0:4
GGGGGAAAAACTTCGTCGAGTACGCTCAAAAGACTAGATCGGAAG
+
FFFF:FFFFF:,:FF:FFFFFFFFF,FFFFFFFFFFFFFFFFFFF
@FS10000125:23:BPA73012-1407:1:1101:5410:1020 1:N:0:4
GGGCGGTAACTTCGTCGAGTACGCTCAAATTGACAGATCGGAAGA
+
FF:FFFFFFF:,FFFFFFFFFFFFFFF:FFFFFFFFFFFFFFFFF
@FS10000125:23:BPA73012-1407:1:1101:5570:1020 1:N:0:4
GGGTAACTTCGTCGAGTACGCTCAAGGTGGAAGATCGGAAGAGCA
+
FF::FFFFFFF,FFFFFF,,FFFFFFF:FFFFFFF,FFFFFFF,,
@FS10000125:23:BPA73012-1407:1:1101:5600:1020 1:N:0:4
GGGGAATAACTTCGTCGAGTACGCTCAACAACACAGATCGGAAGA
+
FFFFFFFFFF::FFFFFFFFFFFFFFFFFFFFFFFFFFFFFFFFF
@FS10000125:23:BPA73012-1407:1:1101:5720:1020 1:N:0:4
GGGGTTTAACTTCGTCGAGTACGCTCAACCAAATAGATCGGAAGA
+
F,,F:FFFFF::FFFFFFFFFFFFFFFFFFFFFFFFFFFFFFFFF
@FS10000125:23:BPA73012-1407:1:1101:5820:1020 1:N:0:4
GGGCACCAACTTCGTCGAGTACGCTCAATAGATTAGATCGGAAGA
+
F:,FFFFFFF:,FFFFFFFFFFFFFFF:FFFFFFFFFFFFFFFFF
@FS10000125:23:BPA73012-1407:1:1101:5830:1020 1:N:0:4
GATGTGAAACTTCGTCGAGTACGCTCAAATATAGAGATCGGAAGA
+
,,FFFFFFFFFFFFFFFFFFFFFFFFFFFFFFFFFFFFFFF:FFF
@FS10000125:23:BPA73012-1407:1:1101:5870:1020 1:N:0:4
GGACGTAATCTTCGTCGAGTACGCTCAAACTGAAAGATCGGAAGA
+
F,,,:FFFFFF:FFFFFFFFFFFFFFFFFFFFFFFFFFFFFFFFF
@FS10000125:23:BPA73012-1407:1:1101:5880:1020 1:N:0:4
GGGGTAAACTTCGTCGAGTACGCTCAACAGTAGAGATCGGAAGAG
+
FFFFFFFFFF:FFFF::FFFFFFFFFF:FFF:FFFF,,FF:FFFF
@FS10000125:23:BPA73012-1407:1:1101:6010:1020 1:N:0:4
GGGGGGCAACTTCGTCGAGTACGCTCAAAGGACAAGATCGGAAGA
+
F,,FF,FFFF::FFFFFFFFFFFFFFFFFFFFFFFFF,FFFFFFF
@FS10000125:23:BPA73012-1407:1:1101:6300:1020 1:N:0:4
GGGGGTAAACTTCGTCGAGTACGCTCAATCTAAAAGATCGGAAGA
+
F:FFF,FFFF,,FFFFFFFFFF:FFFFFFFFFFFF:FFFFFF:FF
@FS10000125:23:BPA73012-1407:1:1101:6450:1020 1:N:0:4
GGGCCATAACTTCGTCGAGTACGCTCAAAACTGTAGATCGGAAGA
+
F:,:FFFFFF:,FFFFFFFFFFFFFFF:FFFFFFFFFFFFFFFFF
@FS10000125:23:BPA73012-1407:1:1101:6540:1020 1:N:0:4
GGGGGGACCTTCGTCGAGTACGCTCAATTCCAAAGATCGGAAGAG
+
FFFFFFFFFF,:F,FFFF:FFFFFFF:,FFFFFFFF,FFF:FFFF
@FS10000125:23:BPA73012-1407:1:1101:6780:1020 1:N:0:4
GGGTGTGAACTTCGTCGAGTACGCTCAACTCGTTAGATCGGAAGA
+
FFF:FFFFFF::FFFFFFFFFFFFFFFFFFFFFFFFFFFFFFFFF
@FS10000125:23:BPA73012-1407:1:1101:7180:1020 1:N:0:4
GGGGAGGTAACTTCGTCGAGTACGCTCAAACGTTAAGATCGGAAG
+
FFFFFFFFFF,,,FF:FFFFFFFFF,FFFFFFFFFFFFFFFFFFF
@FS10000125:23:BPA73012-1407:1:1101:7260:1020 1:N:0:4
GGGGCACAACTTCGTCGAGTACGCTCAAGGTAAAAGATCGGAAGA
+
FFFFF,FFFFFFFFFFFFFFFFFFFFFFFFFFFFFFFFFFFFFFF
@FS10000125:23:BPA73012-1407:1:1101:7360:1020 1:N:0:4
GGGGTGGAACTTCGTCGAGTACGCTCAAAGAAAGAGATCGGAAGA
+
FFFFFFFFFF:,FFFFFFFFFFFFFFF,FFFFFFFFFFFFFFFFF
@FS10000125:23:BPA73012-1407:1:1101:7410:1020 1:N:0:4
GGGGCAAAACTTCGTCGAGTACGCTCAAGAAAAAAGATCGGAAGA
+
FFFFFFFFFF,,FFFFFFFFFFFFFFFFFFFFFFFFFFFFFFFFF
@FS10000125:23:BPA73012-1407:1:1101:7630:1020 1:N:0:4
GGGGTTCAACTTCGTCGAGTACGCTCAACTAGTCAGATCGGAAGA
+
FF:FFFFFFF:FFFFFFFFFFFFFFFFFFFFFFFFFFFFFFFFFF
@FS10000125:23:BPA73012-1407:1:1101:7710:1020 1:N:0:4
GGGCACAAACTTCGTCGAGTACGCTCAAATTACGAGATCGGAAGA
+
FFFF:FFFFF::FFFFFFFFF:FFFF:FFFFFF:FFF,FFFFFFF
@FS10000125:23:BPA73012-1407:1:1101:7740:1020 1:N:0:4
GGGTGTCAACTTCGTCGAGTACGCTCAAGCGTTGAGATCGGAAGA
+
FFFFFFFFFF,,FFFFFFFFFFFFFFFFFFFFFFFFFFFFFFFFF
@FS10000125:23:BPA73012-1407:1:1101:8010:1020 1:N:0:4
GGGGTACAACTTCGTCGAGTACGCTCAACTACGGAGATCGGAAGA
+
F:,FFFFFFF:FFFFFFFFFFFFFFFFFFFFFFFFFF,FFFFFFF
@FS10000125:23:BPA73012-1407:1:1101:8070:1020 1:N:0:4
GGGTGCCAACTTCGTCGAGTACGCTCAAGCTTGTAGATCGGAAGA
+
F:,:FFFFFF::FFFFFFFFFFFFFFFFFFFFFFFFFFFFFFFFF
@FS10000125:23:BPA73012-1407:1:1101:8090:1020 1:N:0:4
GGGGTAGAACTTCGTCGAGTACGCTCAATGTCCCAGATCGGAAGA
+
FFFFFFFFFF,,FFFFFFFFFFFFFFF:FFFFFFFFFFFFFFFFF
@FS10000125:23:BPA73012-1407:1:1101:8330:1020 1:N:0:4
GGGTAATAACTTCGTCGAGTACGCTCAAGTGTGAAGATCGGAAGA
+
FFFFFFFFFF:,FFFFFFFFFFFFFFFFFFFFFFFFFFFFFFFFF
@FS10000125:23:BPA73012-1407:1:1101:8420:1020 1:N:0:4
GGGGAGCAACTTCGTCGAGTACGCTCAAGTTGGTAGATCGGAAGA
+
FFFFFFFFFF:,FFFFFFFFFFFFFFFFFFFFFFFFFFFFFFFFF
@FS10000125:23:BPA73012-1407:1:1101:9200:1020 1:N:0:4
GGGGGAAAATTTCGTCGAGTACGCTCAATTATACAGATCGGAAGA
+
FFFFFFFFFF:FFFFFFFFFFFFFFFF,FFFFFFFFFFFFFFFFF
@FS10000125:23:BPA73012-1407:1:1101:9300:1020 1:N:0:4
GGGGTTCAACTTCGTCGAGTACGCTCAAAAATTAAGATCGGAAGA
+
FFFFFFFFFF,,FFFFFFFFFFFFFFFFFFFFFFFFFFFFFFFFF
@FS10000125:23:BPA73012-1407:1:1101:9330:1020 1:N:0:4
GGGGGGAAGCTTCGTCGAGTACGCTCAAATAGCTAGATCGGAAGA
+
FFFFFFFFFF,:FFFFFFFFFFFFFFF,FFFFFFFFFFFFFFFFF
@FS10000125:23:BPA73012-1407:1:1101:9770:1020 1:N:0:4
GGGCAGTAACTTCGTCGAGTACGCTCAACCTGCAGATCGGAAGAG
+
FFFFFFFFFF,:FFFFFFFFFFFFFFFFFFFFFFFF,,FF,FF:F
@FS10000125:23:BPA73012-1407:1:1101:9930:1020 1:N:0:4
GGGGTTGAACTTCGTCGAGTACGCTCAAACCTTCAGATCGGAAGA
+
FFFF:FFFFF,:FFFFFFFFFFFFFFFFFFFFFFFFFFFFFFFFF
@FS10000125:23:BPA73012-1407:1:1101:10500:1020 1:N:0:4
GGGGTATAACTTCGTCGAGTACGCTCAAATCATGAGATCGGAAGA
+
FFFFFFFFFF,,FFFFFFFFFFFFFFFFFFFFFFFFFFFFFFFFF
@FS10000125:23:BPA73012-1407:1:1101:10860:1020 1:N:0:4
GGGGCACAACTTCGTCGAGTACGCTCAAACGGACAGATCGGAAGA
+
FFFFFFFFFF,,:FFFFFFFFFFFFFFFFFFFFFFFFFFFFFFFF
@FS10000125:23:BPA73012-1407:1:1101:11080:1020 1:N:0:4
GGGGTAGAACTTCGTCGAGTACGCTCAAATGTGTAGATCGGAAGA
+
F,,FFFFFFF,,FFFFFFFFFFFFFFF:FFFFFFFFFFFFFFFFF
@FS10000125:23:BPA73012-1407:1:1101:11800:1020 1:N:0:4
GGAGCGAAACTTCGTCGAGTACGCTCAATGAAACAGATCGGAAGA
+
:,,FFFFFFF::FFFFFFFFFFFFFFF:FFFFFFFFFFFFFFFFF
@FS10000125:23:BPA73012-1407:1:1101:13180:1020 1:N:0:4
GGGTACTAACTTCGTCGAGTACGCTCAACTAACGAGATCGGAAGA
+
FFF:FFFFFF:FFFFFFFFFFFFFFFFFFFFFFFFFFFFFFFFFF
@FS10000125:23:BPA73012-1407:1:1101:13270:1020 1:N:0:4
GATTCACAACTTCGTCGAGTACGCTCAAAGGATTAGATCGGAAGA
+
,,:,FFFFFFFFFFFFFFFFFF,FFFF,FFFFFFFFFFFF:::::
@FS10000125:23:BPA73012-1407:1:1101:13550:1020 1:N:0:4
GGGATATAACTTCGTCGAGTACGCTCAAGGTCAAAGATCGGAAGA
+
F,,F,:,FFFF:FFFFFFFFFFFFFFFF,FFF,FFFFFFFFFFFF
@FS10000125:23:BPA73012-1407:1:1101:14070:1020 1:N:0:4
GGGCAGAAACTTCGTCGAGTACGCTCAATGATGAAGATCGGAAGA
+
FFFF:FFFFFFFFFFFFFFFFFFFFFFFFFFF:FFFF,FFFFFFF
@FS10000125:23:BPA73012-1407:1:1101:14080:1020 1:N:0:4
GGGCATTAACTTCGTCGAGTACGCTCAAGTTATCAGATCGGAAGA
+
F:,,FFFFFF,,FFFFFFFFFFFFFFFFFFFFFFFFF:FFFFFFF
@FS10000125:23:BPA73012-1407:1:1101:14090:1020 1:N:0:4
GGGGAATAACTTCGTCGAGTACGCTCAAACTAATAGATCGGAAGA
+
F::F,:FFFF:FFFFFFFFFFFFFFFFF:FFFFFFFFFFFFFFFF
@FS10000125:23:BPA73012-1407:1:1101:14110:1020 1:N:0:4
GGGCGGTAACTTCGTCGAGTACGCTCAACTTTCAAGATCGGAAGA
+
FFFFF:FFFFFFFFFFFFFFFFFFFFFFFFFFF:FFFFFFFFFFF
@FS10000125:23:BPA73012-1407:1:1101:14310:1020 1:N:0:4
GGGTACGAACTTCGTCGAGTACGCTCAATTGAAAAGATCGGAAGA
+
F,,F,F,FFFFF::F:FFFFF::FFF:FFFF:FFFFF,F:FFF:F
@FS10000125:23:BPA73012-1407:1:1101:14330:1020 1:N:0:4
GGGAGGGAACTTCGTCGAGTACGCTCAAACACGTAGATCGGAAGA
+
FFFFFFFFFFFFFFFFFFFFFFFFFFFFFFFFFFFFF,F:FFFFF
@FS10000125:23:BPA73012-1407:1:1101:14530:1020 1:N:0:4
GGGTAAAAACTTCGTCGAGTACGCTCAATTAGTAAGATCGGAAGA
+
F,,:FFFFFF,:FFFFFFFFFFFFFFF:FFFFFFFFFFFFFFFFF
@FS10000125:23:BPA73012-1407:1:1101:14560:1020 1:N:0:4
GGGAACAACTTCGTCGAGTACGCTCAACAGAGAAGATCGGAAGAG
+
F,,F,FFFF:,FF,FFFF:FFFFFFFFF,FF,FFFF:FFF,FFF:
@FS10000125:23:BPA73012-1407:1:1101:14640:1020 1:N:0:4
GGGCTACAACTTCGTCGAGTACGCTCAAGGCAGGAGATCGGAAGA
+
F,,FFFFFFF,,FFFFFFFFFFFFFFF:FFFFFFFFF,FFF::FF
@FS10000125:23:BPA73012-1407:1:1101:14940:1020 1:N:0:4
GGGCGTAAACTTCGTCGAGTACGCTCAATGCTATAGATCGGAAGA
+
FF,FFFFFFFF:FFFFFFFFFF:FFFF:FFFFFFFFF,FF:FF:F
@FS10000125:23:BPA73012-1407:1:1101:15050:1020 1:N:0:4
GGGGTGGAACCTTCGTCGAGTACGCTCAACGAGGTAGATCGGAAG
+
FFFFFFFFFFF::FF,FF:FFFFFF,FFFFFFFFFFFFFFFF:FF
@FS10000125:23:BPA73012-1407:1:1101:15240:1020 1:N:0:4
GGGGGCTAACTTCGTCGAGTACGCTCAATGCATTAGATCGGAAGA
+
FF:FFFFFFF,,FFFFFF,FFFFFFFF:FFFFFFFFFFFF::FF:
@FS10000125:23:BPA73012-1407:1:1101:15260:1020 1:N:0:4
GGGCAAGAACTTCGTCGAGTACGCTCAAATTCTAAGATCGGAAGA
+
FFFFFFFFFF,,FFFFFFFFFFFFFFF:FFFFFFFFF:FFFFFFF
@FS10000125:23:BPA73012-1407:1:1101:15330:1020 1:N:0:4
GGGGCTTAACTTCGTCGAGTACGCTCAGCTTAAAGATCGGAAGAG
+
FFFFFFFFFF::FFFFFFFFFFFFFFFFFFFFFFFF:,FF,FF:,
@FS10000125:23:BPA73012-1407:1:1101:15360:1020 1:N:0:4
GGGTAAGAACTTCGTCGAGTACGCTCAACCTGCCAGATCGGAAGA
+
F,,:FFFFFF,:FFFFF:,FFF,FFFFFFFFFFFFFFFFF:,::,
@FS10000125:23:BPA73012-1407:1:1101:15700:1020 1:N:0:4
GGGGAGAAACTTCGTCGAGTACGCTCAATATACGAGATCGGAAGA
+
FFFFFFFFFF,,FFFFFFFFFFFFFFFFFFFFFFFFFFFFFFFFF
@FS10000125:23:BPA73012-1407:1:1101:15780:1020 1:N:0:4
GGGTCGGAACTTCGTCGAGTACGCTCAAGCGCCGAGATCGGAAGA
+
FFF,FFFFFF,,FFFFFFFFFFFFFFFFFFFFFFFFFFFFFF:FF
@FS10000125:23:BPA73012-1407:1:1101:16020:1020 1:N:0:4
GGGTGTTAACTTCGTCGAGTACGCTCAATCAGATAGATCGGAAGA
+
FFF,FFFFFF,,FFFFFFFFFFFFFFF,FFFFFFFFFFFFFFFFF
@FS10000125:23:BPA73012-1407:1:1101:1370:1030 1:N:0:4
GGGGATAAACTTCGTCGAGTACGCTCAACTAACGAGATCGGAAGA
+
FFFFFFFFFF:FFFFFFFFFFFFFFFFFFFFFFFFFFFFFF,:FF
@FS10000125:23:BPA73012-1407:1:1101:1430:1030 1:N:0:4
GCTCGACAACTTCGTCGAGTACGCTCAATAAAGATCGGAAGAGCT
+
,,:,,FFFFFFFFFFFFFFFFF:FFFFFFF:FFFF,:FF:F,F,:
@FS10000125:23:BPA73012-1407:1:1101:1650:1030 1:N:0:4
GGGTGTCAACTTCGTCGAGTACGCTCAAGCCATGAGATCGGAAGA
+
F:::,:FFF:FF::F::FFFF:FFF:FF,,,F,,,FF,F:FFFFF
@FS10000125:23:BPA73012-1407:1:1101:2510:1030 1:N:0:4
GGATGGTAACTTCGTCGAGTACGCTCAAAAGGAAAGATCGGAAGA
+
F,,FFFFFFFF:FFFFFFFFFFFFFFF:FFFFFFFFFFFFFFFFF
@FS10000125:23:BPA73012-1407:1:1101:2760:1030 1:N:0:4
GGGGTCTAACTTCGTCGAGTACGCTCAATAATTGAGATCGGAAGA
+
FF:FFFFFFF:,FFFFFFFFFFFFFFF,FFFFFFFFFFFFFFFFF
@FS10000125:23:BPA73012-1407:1:1101:2850:1030 1:N:0:4
GGGTATTAACTTCGTCGAGTACGCTCAACTGCACAGATCGGAAGA
+
F::FFFFFFF:::FFFFFFFFFFFFFFFFFFFFFFFFFFFFFFFF
@FS10000125:23:BPA73012-1407:1:1101:3610:1030 1:N:0:4
GGGAGATAACTTCGTCGAGTACGCTCAATGTATAAGATCGGAAGA
+
F:,:FFFFFF:,FFFFFFFFFFFFFFF,FFFFFFFFFFFFFFFFF
@FS10000125:23:BPA73012-1407:1:1101:3700:1030 1:N:0:4
GAAGAAACTTCGTCGAGTACGCTCAAGTATAGAGATCGGAAGAGC
+
,,FF,FFFFFFF::FFF::FFF,FFFF,FFFFFFF,,FF,:FFF,
@FS10000125:23:BPA73012-1407:1:1101:3900:1030 1:N:0:4
GGGAAGTAACTTCGTCGAGTACGCTCAACCAAATAGATCGGAAGA
+
FFF:FFFFFFFF:FFFFFFFFFFFFFFFFFFFFFFFFFFFFFFFF
@FS10000125:23:BPA73012-1407:1:1101:3980:1030 1:N:0:4
GGGGGATAACTTCGTCGAGTACGCTCAACCTTACAGATCGGAAGA
+
FFFFFFFFFF:FFFFFFFFFFFFFFFFFFFFFFFFFFFFFFFFFF
@FS10000125:23:BPA73012-1407:1:1101:4010:1030 1:N:0:4
GGGGTCCAACTTCGTCGAGTACGCTCAAAATGAAAGATCGGAAGA
+
FF,FFFF:FFFFFFFFFFFFFFFFFFFFFFFFFFFFF:FFFFFFF
@FS10000125:23:BPA73012-1407:1:1101:4140:1030 1:N:0:4
GGGGATGTAACTTCGTCGAGTACGCTCAACTATAGAGATCGGAAG
+
FF,FFFFFFFFFFFFFFFF:FFFFF:FFFFFFFFFFFFFFFFFFF
@FS10000125:23:BPA73012-1407:1:1101:4600:1030 1:N:0:4
GGGCACTAACTTCGTCGAGTACGCTCAATATACCAGATCGGAAGA
+
F,,:FFFFFF::FFFFFFFFFFFFFFF:FFFFFFFFFFFFFFFFF
@FS10000125:23:BPA73012-1407:1:1101:4730:1030 1:N:0:4
GGGGAAAAACTTCGTCGAGTACGCTCAAATTGGAAGATCGGAAGA
+
F,,FFFFFFF:,FFFFFFFFFFFFFFF:FFFFFFFFFFFFFFFFF
@FS10000125:23:BPA73012-1407:1:1101:5300:1030 1:N:0:4
GGGATGTAACTTCGTCGAGTACGCTCAATGGCCCAGATCGGAAGA
+
FFF,FFFFFF:,FFFFFFFFFFFFFFF,FFFFFFFFFFFFFFFFF
@FS10000125:23:BPA73012-1407:1:1101:5920:1030 1:N:0:4
GGGAGTCAACTTCGTCGAGTACGCTCAAGTGTTCAGATCGGAAGA
+
FF:FFFFFFF:,FFFFFFFFFFFFFFFFFFFFFFFFFFFFFFFFF
@FS10000125:23:BPA73012-1407:1:1101:5960:1030 1:N:0:4
GGGGTATAACTTCGTCGAGTACGCTCAATGTTTAAGATCGGAAGA
+
F,,FFFFFFF:,FFFFFFFFFFFFFFF:FFFFFFFFFFFFFFFFF
@FS10000125:23:BPA73012-1407:1:1101:6610:1030 1:N:0:4
GGGGGGGAACTTCGTCGAGTACGCTCAATAGGAGAGATCGGAAGA
+
F,,FFFFFFF::FFFFFFFFFFFFFFF:FFFFFFFFFFFFFFFFF
@FS10000125:23:BPA73012-1407:1:1101:6800:1030 1:N:0:4
GGGCGTCGTCGAGTACGCTCAACCTTTCAGATCGGAAGAGCACAC
+
FFFF,FFF,FFFFFFFFFF,FFFFF:FFFFFFF:FFFF,FFF,F:
@FS10000125:23:BPA73012-1407:1:1101:7980:1030 1:N:0:4
GGGGGCCAACTTCGTCGAGTACGCTCAATCTAAAAGATCGGAAGA
+
FFFFFFFFFF::FFFFFFFFFFFFFFF:FFFFFFFFFFFFFFFFF
@FS10000125:23:BPA73012-1407:1:1101:8100:1030 1:N:0:4
GGGCCAGAACTTCGTCGAGTACGCTCAACATTCTAGATCGGAAGA
+
FFF:FFFFFFF::FFFFFFFFFFFFFFFFFFFFFFFFFFFFFFFF
@FS10000125:23:BPA73012-1407:1:1101:8200:1030 1:N:0:4
GGGGCCCAACTTCGTCGAGTACGCTCAAGTGACCAGATCGGAAGA
+
F,,FFFFFFF:,FFFFFFFFFFFFFFFFFFFFFFFFF,FFFFFFF
@FS10000125:23:BPA73012-1407:1:1101:8600:1030 1:N:0:4
GGGGGTGAACTTCGTCGAGTACGCTCAACGTGGAAGATCGGAAGA
+
FF:FFFFFFF:,FFFFFFFFFFFFFFFFF:F,:,FF:FFFFFFFF
@FS10000125:23:BPA73012-1407:1:1101:8780:1030 1:N:0:4
GGGCTCCAACTTCGTCGAGTACGCTCAAGGAGAGAGATCGGAAGA
+
FFF:FFFFFF,,FFFFFFFFFFFFFFFFFFFFFFFFFFFFFFFFF
@FS10000125:23:BPA73012-1407:1:1101:9160:1030 1:N:0:4
GGGTCGAAACTTCGTCGAGTACGCTCAAATGTAAAGATCGGAAGA
+
F,,:,,FFFFF:FFFFFFFFFFFFFFFFFFFFF:FFFFFFFFFFF
@FS10000125:23:BPA73012-1407:1:1101:9220:1030 1:N:0:4
GGGGTGCTAACTTCGTCGAGTACGCTCAATCGACAAGATCGGAAG
+
FF,F:FFFFF:::FF:FFFFFFFFF,FFFFFFFFFFFFFFFFFFF
@FS10000125:23:BPA73012-1407:1:1101:9850:1030 1:N:0:4
GGGCAAGAACTTCGTCGAGTACGCTCAAAACCAGAGATCGGAAGA
+
F:F,FFFFFF::FFFFFFFFFFFFFFF:FFFFFFFFFFFFFFFFF
@FS10000125:23:BPA73012-1407:1:1101:10070:1030 1:N:0:4
GGGGAGAAACTTCGTCGAGTACGCTCAATTAGTTAGATCGGAAGA
+
F,,FFFFFFF,,FFFFFFFFFFFFFFF:FFFFFFFFFFFFFFFFF
@FS10000125:23:BPA73012-1407:1:1101:10260:1030 1:N:0:4
GGGGCATCTTCGTCGAGTACGCTCAAGTAAGAAGATCGGAAGAGC
+
FFFFFFFFFF:F,FFFF:FFFF,FFFF,FFFFFFF,,FFFFFFF,
@FS10000125:23:BPA73012-1407:1:1101:11450:1030 1:N:0:4
GGGAGGGAACTTCGTCGAGTACGCTCAAATAATAAGATCGGAAGA
+
F:,FFFFFFF,:FFFFFFFFFFFFFFF:FFFFFFFFFFFFFFFFF
@FS10000125:23:BPA73012-1407:1:1101:11510:1030 1:N:0:4
GATGCTGGAACTTCGTCGAGTACGCTCAAAGGTTCAGATCGGAAG
+
,,F,FF:FFFFF::F,FF,,FF:FF,FFFFFFFFF,FFFF,:::,
@FS10000125:23:BPA73012-1407:1:1101:11610:1030 1:N:0:4
GATTCTTAACTTCGTCGAGTACGCTCAAGTGTGGAGATCGGAAGA
+
,,F,FFFFFF:FFFFFFFFFFFFFFFFFFFFFFFFFFFFFFFFFF
@FS10000125:23:BPA73012-1407:1:1101:11730:1030 1:N:0:4
GGGCGGAAACTTCGTCGAGTACGCTCAAAATTCGAGATCGGAAGA
+
F,,:FFFFFF:,FFFFFFFFFFFFFFF,FFFFFFFFFFFFFFFFF
@FS10000125:23:BPA73012-1407:1:1101:12010:1030 1:N:0:4
GGAGCTCTTCCGATCTGGGATCTAACTTCGTCGAGTACGCTCAAT
+
F,,FFFFFFFFFF:F,FFFFFF,:FFF:FFFFFFF,F:FF,,FF,
@FS10000125:23:BPA73012-1407:1:1101:12050:1030 1:N:0:4
GGGGACCAACTTCGTCGAGTACGCTCAAATTCGAAGATCGGAAGA
+
F,,FFFFFFF,,FFFFFFFFFFFFFFF,FFFFFFFFFFFFFFFFF
@FS10000125:23:BPA73012-1407:1:1101:12330:1030 1:N:0:4
GGGGGGTAACTTCGTCGAGTACGCTCAAGTAACAAGATCGGAAGA
+
:,,F,:FFFF::FFFFFFFFFFFFFFFFFFFFFFFFFFFFFFFFF
@FS10000125:23:BPA73012-1407:1:1101:12600:1030 1:N:0:4
GGGGTCCAACTTCGTCGAGTACGCTCAAATGAACAGATCGGAAGA
+
F:,F,FFFFF::FFFFFFFFFFFFFFFFFFFFFFFFFFFFFFFFF
@FS10000125:23:BPA73012-1407:1:1101:12880:1030 1:N:0:4
GATACTGAACTTCGTCGAGTACGCTCAATTACACAGATCGGAAGA
+
,,:,FFFFFF:FFFFFFFFFFFFFFFF:FFFFFFFFFFFFF:FFF
@FS10000125:23:BPA73012-1407:1:1101:12900:1030 1:N:0:4
GGGGCTCTAACTTCGTCGAGTACGCTCAATCTATAAGATCGGAAG
+
FFFFF,F:FFF:FF:FFFF,FFF:FFFFFFFF,FFFFFFFFFFFF
@FS10000125:23:BPA73012-1407:1:1101:13100:1030 1:N:0:4
GGGGCGCAACTTCGTCGAGTACGCTCAAAGAGGGAGATCGGAAGA
+
F:,FFFFFFF::FFFFFFFFFFFFFFF,FFFFFFFFFFFFFFFFF
@FS10000125:23:BPA73012-1407:1:1101:13140:1030 1:N:0:4
GGGTACCAACTTCGTCGAGTACGCTCAATTTGGGAGATCGGAAGA
+
FFFFFFFFFF,,FFFFFFFFFFFFFFF,FFFFFFFFFFFFFFFFF
@FS10000125:23:BPA73012-1407:1:1101:13240:1030 1:N:0:4
GAGATCGGAAGAGCACACGTCTGAACTCCAGTCACGAATCCGTAT
+
F,F:FFFFFFFFFFFFF,FFFFFFFFFFFFFFFFFFFFFF,F,F,
@FS10000125:23:BPA73012-1407:1:1101:13740:1030 1:N:0:4
GGGGCATAACTTCGTCGAGTACGCTCAAACTTTGAGATCGGAAGA
+
FF:FFFFFFF,,FFFFFFFFFFFFFFF:FFFFFFFFFFFFFFFFF
@FS10000125:23:BPA73012-1407:1:1101:13940:1030 1:N:0:4
GGGGTGCAACTTCGTCGAGTACGCTCAAAACTGGAGATCGGAAGA
+
FFFFFFFFFF::FFFFFFFFFFFFFFFFFFFFFFFFFFFFFFFFF
@FS10000125:23:BPA73012-1407:1:1101:13970:1030 1:N:0:4
GGGAGGTATCTTCGTCGAGTACGCTCAAAACTTTAGATCGGAAGA
+
FFFFFFFFFF::FFFFFFFFFFFFFFFFFFFFFFFFFFFFFFFFF
@FS10000125:23:BPA73012-1407:1:1101:14490:1030 1:N:0:4
GGGGACAAACTTCGTCGAGTACGCTCAATATTCCAGATCGGAAGA
+
F,,FFFFFFF,,FFFFFFFFFFFFFFF:FFFFFFFFF:FFF:FFF
@FS10000125:23:BPA73012-1407:1:1101:14890:1030 1:N:0:4
GGGCGGCAACTTCGTCGAGTACGCTCAATAAAAAAGATCGGAAGA
+
FFFFF,FFFF::FFFFFFFFFFFFFFF:FF,FFFFFFFFFFFFFF
@FS10000125:23:BPA73012-1407:1:1101:15690:1030 1:N:0:4
GGGGGTGAACTTCGTCGAGTACGCTCAAAAACTCAGATCGGAAGA
+
FF:FFFFFFF::FFFFFFFFFFFFFFFFFFFFFFFFFFFFFFFFF
@FS10000125:23:BPA73012-1407:1:1101:15770:1030 1:N:0:4
GGGGTTTAACTTCGTCGAGTACGCTCAACGTGGGAGATCGGAAGA
+
FFFFFFFFFF::FFFFFFFFFFFFFFFFFFFFFFFFFFFFFFFFF
@FS10000125:23:BPA73012-1407:1:1101:15880:1030 1:N:0:4
GGGATCCGAACTTCGTCGAGTACGCTCAAGACGTCAGATCGGAAG
+
FFFF:FFFFFF,,FF,FF:FFFFFF,FFFFFFFFFFFFFF:FFFF
@FS10000125:23:BPA73012-1407:1:1101:16300:1030 1:N:0:4
GGGTGGTAACTTCGTCGAGTACGCTCAATATGAAAGATCGGAAGA
+
FFFFFFFFFF::FFFFFFFFFFFFFFF:FFFFFFFFFFFFFFFFF
@FS10000125:23:BPA73012-1407:1:1101:1240:1040 1:N:0:4
GGGAACTTCGTCGAGTACGCTCAATGTACGAGATCGGAAGAGCAC
+
F:,:FFFFFFFFF,FFF,FFFF:FFFFFFFFFFFFFFFFF,F,F,
@FS10000125:23:BPA73012-1407:1:1101:1300:1040 1:N:0:4
GGGGCATAACTTCGTCGAGTACGCTCAACACGGTAGATCGGAAGA
+
FFFFFFFFFF::FFFFFFFFFFFFFFFFFFFFFFFFFFFFFFFFF
@FS10000125:23:BPA73012-1407:1:1101:1410:1040 1:N:0:4
GGGGCTGAACTTCGTCGAGTACGCTCAAAATGTGAGATCGGAAGA
+
FFFFFFFFFFF:FFFFFFFFFFFFFFFFFFFFFFFFFFFFF:FFF
@FS10000125:23:BPA73012-1407:1:1101:3270:1040 1:N:0:4
GATTAAGAACTTCGTCGAGTACGCTCAAATACACAGATCGGAAGA
+
,,F,FF,FFFFF:FFFFFFFF:FFFFFFFFFFFFFFFFFF:,F:F
@FS10000125:23:BPA73012-1407:1:1101:3840:1040 1:N:0:4
GGGGTAACTTCGTCGAGTACGCTCAACCGAATAGATCGGAAGGCC
+
FFFFFFFFFF,F:FFFF,FFFF,FFFF:FFFFFFF,,FFFFF,,:
@FS10000125:23:BPA73012-1407:1:1101:4240:1040 1:N:0:4
GGGATCGAACTTCGTCGAGTACGCTCAATATTATAGATCGGAAGA
+
FFFFFFFFFF,,:FFFFFFFFFFFFFF:FFFFFFFFFFFFFFFFF
@FS10000125:23:BPA73012-1407:1:1101:4920:1040 1:N:0:4
GGGGTTCAACTTCGTCGAGTACGCTCAAATATCCAGATCGGAAGA
+
F:,FFFFFFF,,:FFFFFFFFFFFFFF,FFFFFFFFFFFFFF:FF
@FS10000125:23:BPA73012-1407:1:1101:5460:1040 1:N:0:4
GGGCTAAAACTTCGTCGAGTACGCTCAATCAACCAGATCGGAAGA
+
FFFFFFFFFF,,FFFFFFFFFFFFFFF,FFFFFFFFFFFFFF:FF
@FS10000125:23:BPA73012-1407:1:1101:5760:1040 1:N:0:4
GGAGGTCAACTTCGTCGAGTACGCTCAACTATATAGATCGGAAGA
+
F,,F:FFFFFFFFFFFFFFFFFFFFFFFFFFFFFFFFFFFFF:FF
@FS10000125:23:BPA73012-1407:1:1101:5810:1040 1:N:0:4
GGGCCTTAACTTCGTCGAGTACGCTCAAACGGAGAGATCGGAAGA
+
FF:FFFFFFF:,FFFFFFFFFFFFFFFFFFFFFFFFFFFFFFFFF
@FS10000125:23:BPA73012-1407:1:1101:5930:1040 1:N:0:4
GGGAGTCAACTTCGTCGAGTACGCTCAAAGTATGAGATCGGAAGA
+
F,,:FFFFFF,,FFFFFFFFFFFFFFF:FFFFFFFFFFFFFF:FF
@FS10000125:23:BPA73012-1407:1:1101:6030:1040 1:N:0:4
GATTTTTAACTTCGTCGAGTACGCTCAACTGAATAGATCGGTACA
+
,,F,FF,:F,FFFFFFF:FFFFFFFFFF,,FF,,FFF,F,FFFF,
@FS10000125:23:BPA73012-1407:1:1101:6050:1040 1:N:0:4
GGGCATAACTTCGTCGAGTACGCTCAAAGGTTTAGATCGGAAGAG
+
FFFFFFFFFF:FF:FFFF:FFFFFFF:FFFFFFFFF,FFF,FFFF
@FS10000125:23:BPA73012-1407:1:1101:6930:1040 1:N:0:4
GGGAGGAATCTTCGTCGAGTACGCTCAATATCGGAGATCGGAAGA
+
FFF:FFFFFF::FFFFFFFFFFFFFFF:FFFFFFFFFFFFFFFFF
@FS10000125:23:BPA73012-1407:1:1101:7170:1040 1:N:0:4
GGGTACAAACTTCGTCGAGTACGCTCAATATCTGAGATCGGAAGA
+
FF::FFFFFF:,FFFFF:FFFFFFFFF,FFFFFFFFFFFFFFFFF
@FS10000125:23:BPA73012-1407:1:1101:7380:1040 1:N:0:4
GGGGGCTAACTTCGTCGAGTACGCTCAATTGTGCAGATCGGAAGA
+
FFFFFFFFFF:,FFFFFFFFFFFFFFF:FFFFFFFFFFFFFFFFF
@FS10000125:23:BPA73012-1407:1:1101:7690:1040 1:N:0:4
GGGGCAAATCTTCGTCGAGTACGCTCAACCTGATAGATCGGAAGA
+
FFF,F,FFFFFFFFFFFFFFFFFFFFF,:FFFFFFFFFFFFFFFF
@FS10000125:23:BPA73012-1407:1:1101:7820:1040 1:N:0:4
GGGGAGGAACTTCGTCGAGTACGCTCAATATGGAAGATCGGAAGA
+
FFFFFFFFFF:,FFFFFFFFFFFFFFF,FFFFFFFFFFFFFFFFF
@FS10000125:23:BPA73012-1407:1:1101:7880:1040 1:N:0:4
GGGACAGAACTTCGTCGAGTACGCTCAATCCACGAGATCGGAAGA
+
:,,,FFFFFF::FFFFFFFFFFFFFFFFFFFFFFFFFFFFFFFFF
@FS10000125:23:BPA73012-1407:1:1101:8250:1040 1:N:0:4
GGGCCTCAACTTCGTCGAGTACGCTCAAACTACCAGATCGGAAGA
+
F,,FFFFFFF::FFFFFFFFFFFFFFF:FFFFFFFFF,FFFFFFF
@FS10000125:23:BPA73012-1407:1:1101:8400:1040 1:N:0:4
GGACGGTAACTTCGTCGAGTACGCTCAACCGGTAAGATCGGAAGA
+
:,,,,FFFFFFFFFFFFFFFFFFFFFFFFFFFFFFFFFFFFFFFF
@FS10000125:23:BPA73012-1407:1:1101:8570:1040 1:N:0:4
GGGGGTAAACTTCGTCGAGTACGCTCAAGTAATAAGATCGGAAGA
+
F:,FFFFFFF:,FFFFFFFFFFFFFFFFFFFFFFFFFFFFFFFFF
@FS10000125:23:BPA73012-1407:1:1101:8810:1040 1:N:0:4
GGGGGGCAACTTCGTCGAGTACGCTCAAATTACGAGATCGGAAGA
+
F:FFFFFFFF::FFFFFFFFFFFFFFFFFFFFFFFFFFFFFFFFF
@FS10000125:23:BPA73012-1407:1:1101:9330:1040 1:N:0:4
GGGCCATAACTTCGTCGAGTACGCTCAAGTTTAAAGATCGGAAGA
+
F,,,FFFFFF,:FFFFFFFFFFFFFFFFFFFFFFFFFFFFFFFFF
@FS10000125:23:BPA73012-1407:1:1101:9410:1040 1:N:0:4
GGGTCTAAACTTCGTCGAGTACGCTCAAAACTGTAGATCGGAAGA
+
F,,::,FFFFFFFFFFFFFFFFFFFFFFFFFF:FFFFFFFFFFFF
@FS10000125:23:BPA73012-1407:1:1101:9810:1040 1:N:0:4
GGGAGGAAACTTCGTCGAGTACGCTCAAGATATAAGATCGGAAGA
+
FFFFFFFFFF::FFFFFFFFFFFFFFFFFFFFFFFFFFFFFFFFF
@FS10000125:23:BPA73012-1407:1:1101:11200:1040 1:N:0:4
GGGGGGGAACTTCGTCGAGTAAGCTCAAGGATGGAGATCGGAAGA
+
F,,F:FFFFF,:FFFFFFFFFFFFFFFFFFFFFFFFFFFFFFFFF
@FS10000125:23:BPA73012-1407:1:1101:11500:1040 1:N:0:4
GGGCAGTAACTTCGTCGAGTACGCTCAACTGGGAAGATCGGAAGA
+
FFF:FFFFFF,:FFFFFFFFFFFFFFFFFFFFFFFFFFFFFFFFF
@FS10000125:23:BPA73012-1407:1:1101:12230:1040 1:N:0:4
CTTGTTGAACTTCGTCGAGTACGCTCAACACATAAGATCGGAAGA
+
,FF,FF,FFFFFFFFFF:FFFF:FFFFFFFFFFFF:FFFF,,F,,
@FS10000125:23:BPA73012-1407:1:1101:12550:1040 1:N:0:4
GATGTGTAACTTCGTCGAGTACGCTCAATACATGAGATCGGAAGA
+
,,F:FFFFFFFFFFFFFFFFFFFFFFFFFFFFFFFFFFFFF:FF:
@FS10000125:23:BPA73012-1407:1:1101:12680:1040 1:N:0:4
GGGGTGGATCTTCGTCGAGTACGCTCAAATATGAAGATCGGAAGA
+
FF,FFFFFFF,,FFFFFFFFFFFFFFF,FFFFFFFFFFFFFF:FF
@FS10000125:23:BPA73012-1407:1:1101:13140:1040 1:N:0:4
GGGACTTCGTCGAGTACGCTCAAAACCAGAGATCGGAAGAGCACA
+
F,,,FFFFFFFFFFFFFF,:FFFFFFFFFFFFFFFFFFFFF,F,,
@FS10000125:23:BPA73012-1407:1:1101:13390:1040 1:N:0:4
GATGCTTAACTTCGTCGAGTACGCTCAAAATTAAAGATCGGAAGA
+
:,::FFFFFFFFFFFFFFFFFFFFFFFFFFFFFFFFFFFFFFFFF
@FS10000125:23:BPA73012-1407:1:1101:13490:1040 1:N:0:4
GGGCAGCAACTTCGTCGAGTACGCTCAAGTGTAAAGATCGGAAGA
+
FFF:FFFFFF:,FFFFFFFFFFFFFFFFFFFFFFFFFFFFFFFFF
@FS10000125:23:BPA73012-1407:1:1101:13940:1040 1:N:0:4
GGGGGAACTTCGTCGAGTACGCTCAAAGGTATAGATCGGAAGAGC
+
FFFFFFFFF:FF,FFFF:FFFF:FF:FFFF:FFFFF,FFFFF:F:
@FS10000125:23:BPA73012-1407:1:1101:16140:1040 1:N:0:4
GGGGACGAACTTCGTCGAGTACGCTCAACTTGCGAGATCGGAAGA
+
FFFFF:,:FFFFFFFF:F:FF:FFF::FFFFFFFFFF,FFFFFFF
@FS10000125:23:BPA73012-1407:1:1101:1380:1050 1:N:0:4
GGGACCAAACTTCGTCGAGTACGCTCAAACGGATAGATCGGAAGA
+
FFF:F:FFFFF:FFFF:FFFFFFFFFF:FF,FFFFFFFFFFF:FF
@FS10000125:23:BPA73012-1407:1:1101:1400:1050 1:N:0:4
GGGGTATAACTTCGTCGAGTACGCTCAAGCCACAAGATCGGAAGA
+
FFFF,FFFFF,,FFFFF:FFFF:FFFF:F::FFFFF:FFFF,:FF
@FS10000125:23:BPA73012-1407:1:1101:1570:1050 1:N:0:4
GGGGACGAACTTCGTCGAGTACGCTCAATGAATAAGATCGGAAGA
+
FFFFFFFFFF::FFFFFFFFFFFFFFF:FFFFFFFFFFFFF:FFF
@FS10000125:23:BPA73012-1407:1:1101:1690:1050 1:N:0:4
GGGGCGGAACTTCGTCGAGTACGCTCAAACGCAGAGATCGGAAGA
+
FF,FFFFFFF::FFFFFFFFFFFFFFFFFFFFFFFFFFFFFFFFF
@FS10000125:23:BPA73012-1407:1:1101:2110:1050 1:N:0:4
GGGGTCGAACTTCGTCGAGTACGCTCAAGACAACAGATCGGAAGA
+
FFFFFFFFFF:,FFFFFFFFFFFFFFFFFFFFFFFFFFFFFFFFF
@FS10000125:23:BPA73012-1407:1:1101:2320:1050 1:N:0:4
GGGCGCTAACTTCGTCGAGTACGCTCAAAACTTTAGATCGGAAGA
+
FF::,,FFFFFFFFFFFFFFFFFFFFFF,F,F,,FFFFFFFFFFF
@FS10000125:23:BPA73012-1407:1:1101:2680:1050 1:N:0:4
GGGGAACAACTTCGTCGAGTACGCTCAAAAGTGAAGATCGGAAGA
+
F,,FFFFFFF::FFFFFFFFFFFFFFF:FFFFFFFFFFFFFFFFF
@FS10000125:23:BPA73012-1407:1:1101:2770:1050 1:N:0:4
GGGCGAGAACTTCGTCGAGTACGCTCAATGACAGAGATCGGAAGA
+
FFFFFFFFFF:,FFFFFFFFFFFFFFF,FFFFFFFFFFFFFFFFF
@FS10000125:23:BPA73012-1407:1:1101:2820:1050 1:N:0:4
GGGGCTAAACTTCGTCGAGTACGCTCAAAGCCAAAGATCGGAAGA
+
FFFFFFFFFF:,FFFFFFFFFFFFFFF:FFFFFFFFFFFFFFFFF
@FS10000125:23:BPA73012-1407:1:1101:3350:1050 1:N:0:4
GATGGTCAACTTCGTCGAGTACGCTCAAGGGTCAAGATCGGAAGA
+
:,FF,FFFFFFFFFFFFFFFFFFFFFFFFFFFFFFFFFFFF,FFF
@FS10000125:23:BPA73012-1407:1:1101:3360:1050 1:N:0:4
GGGACTAACCTTCGTCGAGTACGCTCAATTAATCAGATCGGAAGA
+
F,,FFFFFFF,,FFFFFFFFFFFFFFF,FFFFFFFFFFFFFF:FF
@FS10000125:23:BPA73012-1407:1:1101:3980:1050 1:N:0:4
GGGCTTGAACTTCGTCGAGTCGCTCAACCGTATAGATCGGAAGAG
+
FFFFFFFFFF:::FF:FFFFFFFFFFF,FFFFFFFF,,FF,FFFF
@FS10000125:23:BPA73012-1407:1:1101:4010:1050 1:N:0:4
GGGGCATAACTTCGTCGAGTACGCTCAAAGCACGAGATCGGAAGA
+
F:,FFFF,FFF:FFFFFFFFFFFFFFFFFFFFFFFFF,FFFFFFF
@FS10000125:23:BPA73012-1407:1:1101:4700:1050 1:N:0:4
GGGGGATAACTTCGTCGAGTACGCTCAAGCCTGAAGATCGGAAGA
+
FFFFFF,FFF::FFFFFFFFFFFFFFFFF:FFFFFFFFFFFFFFF
@FS10000125:23:BPA73012-1407:1:1101:5410:1050 1:N:0:4
GGGCCGAAACTTCGTCGAGTACGCTCAACCTGAGAGATCGGAAGA
+
F:,:FFFFFF:FFFFFFFFFFFFFFFFFFFFFFFFFFFFFFFFFF
@FS10000125:23:BPA73012-1407:1:1101:5800:1050 1:N:0:4
GGGGGGAAACTTCGTCGAGTACGCTCAATGCGTTAGATCGGAAGA
+
F:,FFFFFFF::FFFFFFFFFFFFFFF:FFFFFFFFFFFFFFFFF
@FS10000125:23:BPA73012-1407:1:1101:6600:1050 1:N:0:4
GGGTGAGAACTTCGTCGAGTACGCTCAATCCACAAGATCGGAAGA
+
FFFFFFFFFF::FFFFFFFFFFFFFFF:FFFFFFFFFFFFFFFFF
@FS10000125:23:BPA73012-1407:1:1101:6700:1050 1:N:0:4
GGGTGGCAACTTCGTCGAGTACGCTCAAAATTTAAGATCGGAAGA
+
FFFFFFFFFFFFFFFFFFFFFFFFFFFFFFFFFFFFF:FFFFFFF
@FS10000125:23:BPA73012-1407:1:1101:7550:1050 1:N:0:4
GGGCAGAAACTTCGTCGAGTACGCTCAAGACCTCAGATCGGAAGA
+
FFF:FFFFFF:,FFFFFFFFFFFFFFFFFFFFFFFFFFFFFFFFF
@FS10000125:23:BPA73012-1407:1:1101:7610:1050 1:N:0:4
GGGAGGTAACTTCGTCGAGTACGCTCAAGAACTTAGATCGGAAGA
+
FF:,FFFFFF::FFFFFFFFFFFFFFFFFFFFFFFFFFFFFFFFF
@FS10000125:23:BPA73012-1407:1:1101:7710:1050 1:N:0:4
GGGTAGTAACTTCGTCTAGTACGCTCAAGAAGAAAGATCGGAAGA
+
FFFFFFFFFF:,FFFFFFFFFFFFFFFFFFFFFFFFFFFFFFFFF
@FS10000125:23:BPA73012-1407:1:1101:7880:1050 1:N:0:4
GGGTGCTAACTTCGTCGAGTACGCTCAAGACCTAAGATCGGAAGA
+
F:,,FFFFFF::FFFFFFFFFFFFFFFFFFFFFFFFFFFFFFFFF
@FS10000125:23:BPA73012-1407:1:1101:8310:1050 1:N:0:4
GGGTGGCAACTTCGTCGAGTACGCTCAAGACTTAAGATCGGAAGA
+
FFF,F,,FFFF:FFFFFFFFFFFFFFFF,FFF,,FFFFFFFFFFF
@FS10000125:23:BPA73012-1407:1:1101:8570:1050 1:N:0:4
GGGGATAACTTCGTCGAGTACGCTCAAAGTGAAAGATCGGAAGAG
+
FFFFF:FFFF,FF:FFFF:FFFFFFF:FFFFFFFFF:FFF:FFFF
@FS10000125:23:BPA73012-1407:1:1101:8860:1050 1:N:0:4
GGGGCTCAACTTCGTCGAGTACGCTCAAGGGTGGAGATCGGAAGA
+
FFFFFFFFFF:,FFFFFFFFFFFFFFFFFFFFFFFFFFFFFFFFF
@FS10000125:23:BPA73012-1407:1:1101:8880:1050 1:N:0:4
GGGGCAGAACTTCGTCGAGTACGCTCAAGCTTTTAGATCGGAAGA
+
F,,FFFFFFF,,FFFFFFFFFFFFFFFFFFFFFFFFFFFFFFFFF
@FS10000125:23:BPA73012-1407:1:1101:9040:1050 1:N:0:4
GGGTGGAAACTTCGTCGAGTACGCTCAAATATGGAGATCGGAAGA
+
F:FF,,FFFF:,FFFFFFFFFFFFFFF:FF,FFFFFFFFFFFFFF
@FS10000125:23:BPA73012-1407:1:1101:9050:1050 1:N:0:4
GACAAATAACTTCGTCGAGTACGCTCAAATCGGTAGATCGGAAGA
+
,::,FFFFFF:,FF:FF:F:FFFFFFF:FFF:FFF,:FFF:,FFF
@FS10000125:23:BPA73012-1407:1:1101:9140:1050 1:N:0:4
GCTGTGCTAACTTCGTCGAGTACGCTCAATCGACAAGATCGGAAG
+
F,,FFFFFFF::FFF:FFF,FF:FF,F,FFFFFFF,FFFF,FF:F
@FS10000125:23:BPA73012-1407:1:1101:9340:1050 1:N:0:4
GGGATGGAACTTCGTCGAGTACGCTCAATGGACAAGATCGGAAGA
+
FFF:FFFFFF::FFFFFFFFFFFFFFF:FFFFFFFFFFFFFFFFF
@FS10000125:23:BPA73012-1407:1:1101:9500:1050 1:N:0:4
GGGGAGCAACTTCGTCGAGTACGCTCAACAGACTAGATCGGAAGA
+
FFFFFFFFFF:F:FFFFFFFFFFFFFFFFFFFFFFFFFFFFFFFF
@FS10000125:23:BPA73012-1407:1:1101:9680:1050 1:N:0:4
GGGCTGTATCTTCGTCGAGTACGCTCAAATGACAAGATCGGAAGA
+
F,,,FFFFFF:,FFFFFFFFFFFFFFF:FFFFFFFFFFFFFFFFF
@FS10000125:23:BPA73012-1407:1:1101:9780:1050 1:N:0:4
GGGCATTAACTTCGTCGAGTACGCTCAATGGAAGAGATCGGAAGA
+
FFFFFFFFFF::FFFFFFFFFFFFFFF,FFFFFFFFFFFFFFFFF
@FS10000125:23:BPA73012-1407:1:1101:9840:1050 1:N:0:4
GGGGTCAAACTTCGTCGAGTACGCTCAAGGACTAAGATCGGAAGA
+
FFF,F:FFFF::FFFFFFFFFFFFFFFFFF:FFFFFFFFFFFFFF
@FS10000125:23:BPA73012-1407:1:1101:10060:1050 1:N:0:4
GGGAACTTCGTCGAGTACGCTCAAATAGTAAGATCGGAAGAGCAC
+
FFF:FFFFFF,:F:F,F,FFFF:FF:F,FFFFFFFFFFFF:F,F,
@FS10000125:23:BPA73012-1407:1:1101:10070:1050 1:N:0:4
GGGGTATAACTTCGTCGAGTACGCTCAAACTATGAGATCGGAAGA
+
F,,FFFFFFF,,FFFFFFFFFFFFFFFFFFFFFFFFFFFFFFFFF
@FS10000125:23:BPA73012-1407:1:1101:10230:1050 1:N:0:4
GGGACCCAACTTCGTCGAGTACGCTCAACTGAAAAGATCGGAAGA
+
F:,:FFFFFF:::FFFFFFFFFFFFFFFFFFFFFFFF,FFFF:FF
@FS10000125:23:BPA73012-1407:1:1101:10250:1050 1:N:0:4
GGGTCAAACTTCGTCGAGTACGCTCAATGGAAGAGATCGGAAGAG
+
FFFFFFFFFF,FF:FFFF,FFFFFFF:,FFFFFFFF,FFF:FFFF
@FS10000125:23:BPA73012-1407:1:1101:10280:1050 1:N:0:4
GGGCTCGAACTTCGTCGAGTACGCTCAAAGTTTCAGATCGGAAGA
+
FFFFFFFFFF,,FFFFFFFFFFFFFFF:FFFFFFFFFFFFFFFFF
@FS10000125:23:BPA73012-1407:1:1101:10610:1050 1:N:0:4
GGGCTGGAACTTCGTCGAGTACGCTCAACCTCAAAGATCGGAAGA
+
FFF:,FFFFF:FFFFFFFFFFFFFFFFFFFFFFFFFFFFFFFFFF
@FS10000125:23:BPA73012-1407:1:1101:10850:1050 1:N:0:4
GGGGGCCAACTTCGTCGAGTACGCTCAATGGGTCAGATCGGAAGA
+
FFFFFFFFFF,,FFFFFFFFFFFFFFFFFFFFFFFFFFFFFFFFF
@FS10000125:23:BPA73012-1407:1:1101:11040:1050 1:N:0:4
GGGCTTAAACTTCGTCGAGTACGCTCAATATTCTAGATCGGAAGA
+
F:,,FFFFFF,,FFFFFFFFFFFFFFF,FFFFFFFFFFFFFFFFF
@FS10000125:23:BPA73012-1407:1:1101:11090:1050 1:N:0:4
GGGGTTGAACTTCGTCGAGTACGCTCAAGTTACTAGATCGGAAGA
+
F,,FFFFFFF:,FFFFFFFFFFFFFFFFFFFFFFFFFFFFFFFFF
@FS10000125:23:BPA73012-1407:1:1101:11220:1050 1:N:0:4
GGGGGAACTTCGTCGAGTACGCTCAAGTGCAAAGATCGGAAGAGC
+
FFFFFFFFFFFF:FFFFFFFFF,FFFFFFFFFFFF::FFFFFFF,
@FS10000125:23:BPA73012-1407:1:1101:11240:1050 1:N:0:4
GGGTAATAACTTCGTCGAGTACGCTCAAACTCAAAGATCGGAAGA
+
FFFFFFFFFF,,FFFFFFFFFFFFFFFFFFFFFFFFFFFFFFFFF
@FS10000125:23:BPA73012-1407:1:1101:12810:1050 1:N:0:4
GGGGGACAACTTCGTCGAGTACGCTCAAAGTGGGAGATCGGAAGA
+
F:,FFFFFFF,,FFFFFFFFFFFFFFF:FFFFFFFFFFFFFFFFF
@FS10000125:23:BPA73012-1407:1:1101:12860:1050 1:N:0:4
GGGATCTAACTTCGTCGAGTACGCTCAAGATTAAAGATCGGAAGA
+
FFFFFFFFFF,,FFFFFFFFFFFFFFFFFFFFFFFFFFFFFFFFF
@FS10000125:23:BPA73012-1407:1:1101:13190:1050 1:N:0:4
GATGTCTAACTTCGTCGAGTACGCTCAAATAAAAAGATCGGAAGA
+
,,::,FFFFFFFFFFFF:FFFF:FFFFFFFFFFFFFFFFFF:FF,
@FS10000125:23:BPA73012-1407:1:1101:13510:1050 1:N:0:4
GATTGTAAACTTCGTCGAGTCCGCTCAAATTCCAAGATCGGAAGA
+
,,F,:FFFFFFFFFFFF:FFFF:FFFF:FFFFFFFFFFFF:FFF:
@FS10000125:23:BPA73012-1407:1:1101:14010:1050 1:N:0:4
GGGTCCTAACTTCGTCGAGTACGCTCAATGTATAAGATCGGAAGA
+
FFFFFFFFFF::FFFFFFFFFFFFFFF:FFFFFFFFFFFFFFFFF
@FS10000125:23:BPA73012-1407:1:1101:14080:1050 1:N:0:4
GGGGAAACTTCGTCGAGTACGCTCAAAGAGGAAGATCGGAAGAGC
+
FFFFFFFFF:FF,FFFF:FFFF:FFFFFFFFFFFFF:FFFFFFF,
@FS10000125:23:BPA73012-1407:1:1101:14580:1050 1:N:0:4
GGGCGCTAACTTCGTCGAGTACGCTCAAAAATGTAGATCGGAAGA
+
FFFFFFFFFF::FFFFFFFFFFFFFFF:FFFFFFFFF:FFFF:FF
@FS10000125:23:BPA73012-1407:1:1101:14900:1050 1:N:0:4
GGGGGGGAACTTCGTCGAGTACGCTCAAGCTTAGAGATCGGAAGA
+
FFFFFFFFFF,:FFFFFFFFFFFFFFFFFFFFFFFFFFFFFFFFF
@FS10000125:23:BPA73012-1407:1:1101:15360:1050 1:N:0:4
GGGAGGCAACTTCGTCGAGTACGCTCAAAGAACCAGATCGGAAGA
+
F:,FFFFFFF,:FFFFFFFFFFFFFFF:FFFFFFFFFFFF:FFF:
@FS10000125:23:BPA73012-1407:1:1101:15960:1050 1:N:0:4
GGGGCTGAACTTCGTCGAGTACGCTCAATGTATAAGATCGGAAGA
+
FFFFFFFFFF,,FFFFFFFFFFFFFFF:FFFFFFFFFFFF:FF:F
@FS10000125:23:BPA73012-1407:1:1101:16100:1050 1:N:0:4
GGGTGCAAACTTCGTCGAGTACGCTCAAGGTCAAAGATCGGAAGA
+
FFF:,F,FFFFFFFFFFFFFFFFFFFFFF,F::FFFFFFFFFFFF
@FS10000125:23:BPA73012-1407:1:1101:16220:1050 1:N:0:4
GGGGTGGAACTTCGTCGAGTACGCTCAAAATTTAAGATCGGAAGA
+
FFF:FFFFFF::FFFFFFFFFFFFFFFF:FFFFFFFFFFFFFFFF
@FS10000125:23:BPA73012-1407:1:1101:16300:1050 1:N:0:4
GGGGTTGATCTTCGTCGAGTACGCTCAAAACTGAAGATCGCAAGA
+
FFFF,:,F,F,,,,FFF,F:F,,FFF:,FFF::F:,F:F,,F::F
@FS10000125:23:BPA73012-1407:1:1101:1050:1060 1:N:0:4
GGGGTCCAACTTCGTCGAGTACGCTCAAACTCTCAGATCGGAAGA
+
FFFFFFFFFFF:FFFFFFFFFFFFFFF:FFFFFFFFFFFFF:FFF
@FS10000125:23:BPA73012-1407:1:1101:1180:1060 1:N:0:4
GGGACTGAACTTCGTCGAGTACGCTCAACCATAAAGATCGGAAGA
+
FFFFFFFFFFFFFFFFFFFFFFFFFFFFFFFFFFFFFFFFFFFFF
@FS10000125:23:BPA73012-1407:1:1101:1280:1060 1:N:0:4
GGGGAAAAACTTCGTCGAGTACGCTCAAGCAGGTAGATCGGAAGA
+
FFFFFFFFFF:,FFFFFFFFFFFFFFFFFFFFFFFFFFFFFFFFF
@FS10000125:23:BPA73012-1407:1:1101:1690:1060 1:N:0:4
GGGGTCCAACTTCGTCGAGTACGCTCAAACAACCAGATCGGAAGA
+
FFFFFFFFFF:,FFFFFFFFFFFFFFF:FFFFFFFFFFFFFFFFF
@FS10000125:23:BPA73012-1407:1:1101:2030:1060 1:N:0:4
TGGGCATCAACTTCGTCGAGTACGCTCAAGGCGAAAGATCGGAAG
+
,FFFFFFFFF:,,FF:FFFFFFFFF,FFFFFFFFFFFFFFFFFFF
@FS10000125:23:BPA73012-1407:1:1101:2320:1060 1:N:0:4
GGGCGAAAACTTCGTCGAGTACGCTCAATAAACAAGATCGGAAGA
+
FFFFFFFFFF,,FFFFFFFFFFFFFFF,FFFFFFFFFFFFFFFFF
@FS10000125:23:BPA73012-1407:1:1101:3100:1060 1:N:0:4
GGGGGAAAACTTCGTCGAGTACGCTCAAAATAGGAGATCGGAAGA
+
FF:FFFFFFF:,FFFFFFFFFFFFFFF,FFFFFFFFFFFFFFFFF
@FS10000125:23:BPA73012-1407:1:1101:3180:1060 1:N:0:4
GGGGGCTAACTTCGTCGAGTACGCTCAAAGTAATAGATCGGAAGA
+
FFFFFFFFFF,,FFF:FFFFFFFFFFF,FFFFFFFFFFFFFFFFF
@FS10000125:23:BPA73012-1407:1:1101:3620:1060 1:N:0:4
GGGCGAGAACTTCGTCGAGTACGCTCAAAAGGAAAGATCGGAAGA
+
FFF:FFFFFF::FFFFFFFFFFFFFFF:FFFFFFFFFFFFFFFFF
@FS10000125:23:BPA73012-1407:1:1101:4010:1060 1:N:0:4
GGGCAATAACTTCGTCGAGTACGCTCAAATTTGGAGATCGGAAGA
+
F,,:FFFFFFFFFFFFFFFFFFFFFFFFFFFFFFFFFFFFFFFFF
@FS10000125:23:BPA73012-1407:1:1101:4420:1060 1:N:0:4
GGGGACAACTTCGTCGAGTACGCTCAATAAATTAGATCGGAAGAG
+
FFFFFFFFF::FF:FFFFFFFFFFFF,,FFFFFFFF,:FF:FFFF
@FS10000125:23:BPA73012-1407:1:1101:4820:1060 1:N:0:4
GGGGCATAACTTCGTCGAGTACGCTCAACTAAACAGATCGGAAGA
+
FFFFFFFFFF:F:FFFFFFFFFFFFFFFFFFFFFFFFFFFFFFFF
@FS10000125:23:BPA73012-1407:1:1101:5010:1060 1:N:0:4
GGGCGGGAACTTCGTCGAGTACGCTCAACAGGAGAGATCGGAAGA
+
FFFFFFFFFF,,:FFFFFFFFFFFFFFFFFFFFFFFFFFFF:FFF
@FS10000125:23:BPA73012-1407:1:1101:5290:1060 1:N:0:4
GGGTTATAACTTCGTCGAGTACGCTCAAGACAAAAGATCGGAAGA
+
F:,:FFFFFF::FFFFFFFFFFFFFFFFFFFFFFFFFFFFFFFFF
@FS10000125:23:BPA73012-1407:1:1101:5590:1060 1:N:0:4
GATGCCGAACTTCGTCGAGTACGCTCAATGTAATAGATCGGAAGA
+
,,:FFF:FFFFFFFFFFFFFFFFFFFFFFFFFFFFFFFFFF:FFF
@FS10000125:23:BPA73012-1407:1:1101:5800:1060 1:N:0:4
GGGCGGAAACTTCGTCGAGTACGCTCAAGTCCGTAGATCGGAAGA
+
FFFFFFFFFF:,FFFFFFFFFFFFFFFFFFFFFFFFFFFFFFFFF
@FS10000125:23:BPA73012-1407:1:1101:5900:1060 1:N:0:4
GGGTGAAAACTTCGTCGAGTACGCTCAAAAAAACAGATCGGAAGA
+
FFFFFFFFFF:,FFFFFFFFFFFFFFF:FFFFFFFFFFFFFFFFF
@FS10000125:23:BPA73012-1407:1:1101:6140:1060 1:N:0:4
GGGGCACAACTTCGTCGAGTACGCTCAAAGTTAAAGATCGGAAGA
+
FFFFFFFFFF:,FFFFFFFFFFFFFFF:FFFFFFFFFFFFFFFFF
@FS10000125:23:BPA73012-1407:1:1101:6370:1060 1:N:0:4
GGGGCTAAACTTCGTCGAGTACGCTCAACAGTCAAGATCGGAAGA
+
FFFFF,FFFFFFFFFFFFFFFFFFFFFF,,,::FFFFFFFFFFFF
@FS10000125:23:BPA73012-1407:1:1101:6610:1060 1:N:0:4
GGGGGCCAACTTCGTCGAGTACGCTCAAACGTTCAGATCGGAAGA
+
FF:FFFFFFF::FFFFFFFFFFFFFFFFFFFFFFFFFFFFFFFFF
@FS10000125:23:BPA73012-1407:1:1101:7130:1060 1:N:0:4
GGGATGAGACTTCGTCGAGTACGCTCAATGCATCAGATCGGAAGA
+
FFF:FFFFFF,,FFFFFFFFFFFFFFF,FFFFFFFFFFFFFFFFF
@FS10000125:23:BPA73012-1407:1:1101:7530:1060 1:N:0:4
GGGAGGAAACTTCGTCGAGTACGCTCAAGGCCGTAGATCGGAAGA
+
FFFFFFFFFF::FFFFFFFFFFFFFFFFFFFFFFFFFFFFFFFFF
@FS10000125:23:BPA73012-1407:1:1101:7820:1060 1:N:0:4
GGGCTAATCTTCGTCGAGTACGCTCAATTCTGAAGATCGGAAGAG
+
FFF:FFFFFF:FF:FFFF:FFFFFFF,,FFFFFFFF,FFF:FFFF
@FS10000125:23:BPA73012-1407:1:1101:8100:1060 1:N:0:4
GGGGTCTAACTTCGTCGAGTACGCTCAACGTGGTAGATCGGAAGA
+
FFFFFFFFFFFFFFFFFFFFFFFFFFFFFFFFFFFFFFFFFFFFF
@FS10000125:23:BPA73012-1407:1:1101:8290:1060 1:N:0:4
GGGTCTGAACTTCGTCGAGTACGCTCAACAGTTCAGATCGGAAGA
+
FF,,FFFFFF::FFFFFFFFFFFFFFFFFFFFFFFFFFFFFFFFF
@FS10000125:23:BPA73012-1407:1:1101:8470:1060 1:N:0:4
GGGGGCAAACTTCGTCGAGTACGCTCAAACATGGAGATCGGAAGA
+
FF:FFFFFFF:,FFFFFFFFFFFFFFFFFFFFFFFFFFFFFFFFF
@FS10000125:23:BPA73012-1407:1:1101:8660:1060 1:N:0:4
GGGCTCAAACTTCGTCGAGTACGCTCAAATGGTGAGATCGGAAGA
+
FFFFFFFFFF::FFFFFFFFFFFFFFF:FFFFFFFFF,FFFFFFF
@FS10000125:23:BPA73012-1407:1:1101:8730:1060 1:N:0:4
GGGTCTAAACTTCGTCGAGTACGCTCAACAGTACAGATCGGAAGA
+
FFF,,F,FFF:FFFFFFFFFFFFFFFFFF,:F,,FFFFFFFFFFF
@FS10000125:23:BPA73012-1407:1:1101:9050:1060 1:N:0:4
GGGGAGCAACTTCGTCGAGTACGCTCAATATCCAAGATCGGAAGA
+
F:FF,FF,F,:::FF::FFFF:FFFFFFFFFF:,FFF,F:FFFFF
@FS10000125:23:BPA73012-1407:1:1101:9230:1060 1:N:0:4
GGGCTAGAACTTCGTCGAGTACGCTCAAGACTAAAGATCGGAAGA
+
FFF:FFFFFF,:FFFFFFFFFFFFFFFFFFFFFFFFFFFFFFFFF
@FS10000125:23:BPA73012-1407:1:1101:9280:1060 1:N:0:4
GGGGACCAACTTCGTCGAGTACGCTCAAGCGATAAGATCGGAAGA
+
F:FFFFFFFF:,FFFFFFFFFFFFFFFFFFFFFFFFFFFFFFFFF
@FS10000125:23:BPA73012-1407:1:1101:9370:1060 1:N:0:4
GGGGAACTTCGTCGAGTACGCTCAAAATCAAAGATCGGAAGAGCA
+
F::FFFFFFFF,FFFFFF,,FFFFFFF:FFFFFFF,FFFFFFF,,
@FS10000125:23:BPA73012-1407:1:1101:9570:1060 1:N:0:4
GGGGGGGAACTTCGTCGAGTACGCTCAAATTTTGAGATCGGAAGA
+
FFFFFFFFFF::FFFFFFFFFFFFFFFFFFFFFFFFFFFFFFFFF
@FS10000125:23:BPA73012-1407:1:1101:9920:1060 1:N:0:4
GGGAATTAACTTCGTCGAGTACGCTCAATTTTCCAGATCGGAAGA
+
F,,FFFFFFF,:FFFFFFFFFFFFFFF:FFFFFFFFFFFFFFFFF
@FS10000125:23:BPA73012-1407:1:1101:9970:1060 1:N:0:4
GGGCTGAAACTTCGTCGAGTACGCTCAAAATACAAGATCGGAAGA
+
FFF:FFFFFF:,FFFFFFFFFFFFFFF:FFFFFFFFFFFFFFFFF
@FS10000125:23:BPA73012-1407:1:1101:10300:1060 1:N:0:4
GGGGGAAAACTTCGTCGAGTACGCTCAACAGGTAAGATCGGAAGA
+
FFFFFFFFFF::FFFFFFFFFFFFFFFFFFFFFFFFFFFFFFFFF
@FS10000125:23:BPA73012-1407:1:1101:10640:1060 1:N:0:4
GGGGGAGAACTTCGTCGAGTACGCTCAAGTGGAAAGATCGGAAGA
+
F:FFFFFFFF::FFFFFFFFFFFFFFFFFFFFFFFFFFFFFFFFF
@FS10000125:23:BPA73012-1407:1:1101:11150:1060 1:N:0:4
GGGTGCAAACTTCGTCGAGTACGCTCAAAAGACCAGATCGGAAGA
+
F,,FFFFFFF,,FFFFFFFFFFFFFFF:FFFFFFFFFFFFFFFFF
@FS10000125:23:BPA73012-1407:1:1101:11400:1060 1:N:0:4
GGGGCCAAACTTCGTCGAGTACGCTCAAATTTCAAGATCGGAAGA
+
FFFFFFFFFF,,FFFFFFFFFFFFFFF,FFFFFFFFFFFFFF:FF
@FS10000125:23:BPA73012-1407:1:1101:11420:1060 1:N:0:4
GGGCCACACTTCGTCGAGTACGCTCAAATTCTGAGATCGGAAGAG
+
FFFFFFFFFF,FF:FFFF:FFFFFFF:,FFFFFFFF,FFF:FFFF
@FS10000125:23:BPA73012-1407:1:1101:12380:1060 1:N:0:4
GGGGCGCAACTTCGTCGAGTACGCTCAAATGGTCAGATCGGAAGA
+
FFFFFFFFFF:,FFFFFFFFFFFFFFF:FFFFFFFFFFFFFFFFF
@FS10000125:23:BPA73012-1407:1:1101:12700:1060 1:N:0:4
GGATACTAACTTCGTCGAGTACGCTCAATAGTCGAGATCGGAAGA
+
F,,,FF:FFF,FFFFFFFFFFFFFFFF,FFFFFFFFFFFF:FF:F
@FS10000125:23:BPA73012-1407:1:1101:12880:1060 1:N:0:4
GGGCGATAACTTCGTCGAGTACGCTCAAATTATTAGATCGGAAGA
+
FF:F:,:FFF:::FF::FFFF,:FFF,FFFFFFFF:F,F:FFFFF
@FS10000125:23:BPA73012-1407:1:1101:14000:1060 1:N:0:4
GGGGGGAAACTTCGTCGAGTACGCTCAATACGTAAGATCGGAAGA
+
FF,FFFFFFF::FFFFFFFFFFFFFFFFFFFFFFFFFFFFFFFFF
@FS10000125:23:BPA73012-1407:1:1101:14220:1060 1:N:0:4
GGGTGGAAACTTCGTCGAGTACGCTCAAGTGAGGAGATCGGAAGA
+
FFFFFFFFFF,:FFFFFFFFFFFFFFFFFFFFFFFFFFFFFFFFF
@FS10000125:23:BPA73012-1407:1:1101:15180:1060 1:N:0:4
GGGGCAAACTTCGTCGAGTACGCTCAAGCTAAAAGATCGGAAGAG
+
FFFFFFFFFF,FF:FFFF:FFFFFFFFFFFFFFFFFFFFF:FFF:
@FS10000125:23:BPA73012-1407:1:1101:15280:1060 1:N:0:4
GGGTGATAACTTCGTCGAGTACGCTCAAATACTTAGATCGGAAGA
+
FF:FFFFFFF,:FFFFFFFFFFFFFFFFFFFFFFFFFFFFFFFFF
@FS10000125:23:BPA73012-1407:1:1101:15340:1060 1:N:0:4
GGGAAAGAAACTTCGTCGAGTACGCTCAAGAAATGAGATCGGAAG
+
FFF,FF:FFFFFFFF:FF:FFFFFF,FFF:,F:FFFFFFFFFFFF
@FS10000125:23:BPA73012-1407:1:1101:15360:1060 1:N:0:4
GGGGGAAACCTCGTCGAGTACGCTCAAAGGTCGAGATCGGAAGAG
+
F,,FFFFFFF,FF:FFFF:FFFFFFF::FFFFFFFF::FF,FFF,
@FS10000125:23:BPA73012-1407:1:1101:1200:1070 1:N:0:4
GGGTATAAACTTCGTCGAGTACCTCAAAGTATAAGATCGGAAGAG
+
FFFFFFFFFF::FFFFFFFFFFFFFFFFFFFFFFFF,:FF,FFF:
@FS10000125:23:BPA73012-1407:1:1101:1250:1070 1:N:0:4
GGGACTTAACTTCGTCGAGTACGCTCAATATCCAAGATCGGAAGA
+
FFFFFFFFFFF:FFFFFFFFFFFFFFF:FFFFFFFFFFFFF:FFF
@FS10000125:23:BPA73012-1407:1:1101:1390:1070 1:N:0:4
GGGGATTAACTTCGTCGAGTACGCTCAATGTGCCAGATCGGAAGA
+
F,,FFFFFFFF:FFFFFFFFFFFFFFFFFFFFFFFFFFFFF::FF
@FS10000125:23:BPA73012-1407:1:1101:1720:1070 1:N:0:4
GGGTGTCAACTTCGTCGACAACGCTCAATAAAAAAGATCGGAAGA
+
FFF,FFFFFF:,FFFFFF,FFFFFFFF,FFFFFFFFF,FFFFFFF
@FS10000125:23:BPA73012-1407:1:1101:3220:1070 1:N:0:4
GGGTCGGAACTTCGTCGAGTACGCTCAATAATGAGATCGGAAGAG
+
FFFFFFFFFFFFFFFFFFFFFFFFFFF:FFFFFFFF,:FF,FF:F
@FS10000125:23:BPA73012-1407:1:1101:3410:1070 1:N:0:4
GGGGGGAAACTTCGTCGAGTACGCTCAACGTAGTAGATCGGAAGA
+
F:,FFFFFFFF:FFFFFFFFFFFFFFFFFFFFFFFFFFFFFFFFF
@FS10000125:23:BPA73012-1407:1:1101:3660:1070 1:N:0:4
GGGGGAGAACTTCGTCGAGTATGCTCAAAGATTGAGATCGGAAGA
+
FFFFFFFFFFF:FFFFFFFFFFFFFFFFFFFFFFFFFFFFFFFFF
@FS10000125:23:BPA73012-1407:1:1101:3900:1070 1:N:0:4
GGGGCTTAACTTCGTCGAGTACGCTCAACAATCAAGATCGGAAGA
+
FFFFFFFFFFFFFFFFFFFFFFFFFFFFFFFFFFFFFFFFFFFFF
@FS10000125:23:BPA73012-1407:1:1101:4120:1070 1:N:0:4
GGGTTACAACTTCGTCGAGTACGCTCAAGCACAAAGATCGGAAGA
+
F,,:FFFFFF::FFFFFFFFFFFFFFFFFFFFFFFFFFFFFFFFF
@FS10000125:23:BPA73012-1407:1:1101:5380:1070 1:N:0:4
GGGGGCCAACTTCGTCGAGTACGCTCAACTAATTAGATCGGAAGA
+
FFFFFFFFFF:F:FFFFFFFFFFFFFFFFFFFFFFFFFFFFFFFF
@FS10000125:23:BPA73012-1407:1:1101:5430:1070 1:N:0:4
GGAGTGCAACTTCGTCGAGTACGCTCAATAGGTGAGATCGGAAGA
+
F,,FFFFFFF::FFFFFFFFFFFFFFF,FFFFFFFFFFFFF:FFF
@FS10000125:23:BPA73012-1407:1:1101:6430:1070 1:N:0:4
GCTGGCTAACTTCGTCGAGTACGCTCAATCATAGAGATCGGAAGA
+
,,:F,FFFFFFFFFFFFFFFFFFFFFFFFFFFFFFFFFFFFFFFF
@FS10000125:23:BPA73012-1407:1:1101:7030:1070 1:N:0:4
GTTGTCCAACTTCGTCGAGTACACTCAACAGCAAAGTTCGCTAGA
+
,F,FF:FFFFFFF,FFFFFF:F,:FFF:,:,FF,FF,,F:,::::
@FS10000125:23:BPA73012-1407:1:1101:7580:1070 1:N:0:4
GGGATTCAACTTCGTCGAGTACGCTCAAGCTTAGAGATCGGAAGA
+
FFF:FFFFFF,,FFFFFFFFFFFFFFFFFFFFFFFFFFFFFFFFF
@FS10000125:23:BPA73012-1407:1:1101:7800:1070 1:N:0:4
GGGGTACAACTTCGTCGAGTACGCTCAAGATGAAAGATCGGAAGA
+
FFFFFF,FFF,,FFFFFFFFFFFFFFFF:F:F,FFFFFFFFFFFF
@FS10000125:23:BPA73012-1407:1:1101:7810:1070 1:N:0:4
GGGAATCAACTTCGTCGAGTACGCTCAATAGACGAGATCGGAAGA
+
F::,FFFFFF::FFFFFFFFFFFFFFF:FFFFFFFFFFFFFFFFF
@FS10000125:23:BPA73012-1407:1:1101:8050:1070 1:N:0:4
GGGCGTCAACTTCGTCGAGTACGCTCAATGGCACAGATCGGAAGA
+
FF::FFFFFF::FFFFFFFFFFFFFFF:FFFFFFFFFFFFFFFFF
@FS10000125:23:BPA73012-1407:1:1101:8220:1070 1:N:0:4
GTGATCTAACTACGTCGAGTACACTCAAGCCGAAAGATCGGTTGA
+
F:F:FF,F::F,F,FF,F,FFF,FF:FFF,:,F:FFFFF,,F,FF
@FS10000125:23:BPA73012-1407:1:1101:8420:1070 1:N:0:4
GGGTGGGAACTTCGTCGAGTACGCTCAAATGTTCAGATCGGAAGA
+
FFFF,FFFFFFFFFFFFFFFFFFFFFFF,F,:F:FFFFFFFFFFF
@FS10000125:23:BPA73012-1407:1:1101:8590:1070 1:N:0:4
GGGGGACAACTTCGTCGAGTACGCTCAAGCCCATAGATCGGAAGA
+
:,,F:FFFFF::FFFFFFFFFFFFFFFFFFFFFFFFF,FFFFFFF
@FS10000125:23:BPA73012-1407:1:1101:8780:1070 1:N:0:4
GGGGAATAACTTTCGTCGAGTACGCTCAACCTTAAAGATCGGAAG
+
FFFFFFFFFF:,:FF:FFFFFFFFF,FFFFFFFFFFFFFFFFFFF
@FS10000125:23:BPA73012-1407:1:1101:10570:1070 1:N:0:4
GGGAGGGAACTTCGTCGAGTACGCTCAAAAATGTAGATCGGAAGA
+
F:,,FFFFFF::FFFFFFFFFFFFFFF:FFFFFFFFFFFFFFFFF
@FS10000125:23:BPA73012-1407:1:1101:10850:1070 1:N:0:4
GGGGCTCAATTTCGTCGAGTACGCTCAAAAAGGAAGATCGGAAGA
+
FFFFFFFFFF:FFFFFFFFFFFFFFFF:FFFFFFFFFFFFFFFFF
@FS10000125:23:BPA73012-1407:1:1101:10860:1070 1:N:0:4
GGGGTCTAACTTCGTCGAGTACGCTCAAATGACGAGATCGGAAGA
+
FFFFFFFFFF:,FFFFFFFFFFFFFFF:FFFFFFFFFFFFFFFFF
@FS10000125:23:BPA73012-1407:1:1101:11200:1070 1:N:0:4
GGGGGCCAACTTCGTCGAGTACGCTCAATTAATTAGATCGGAAGA
+
FFFFFFFFFF::FFFFFFFFFFFFFFF:FF:FFFFFFFFFFFFFF
@FS10000125:23:BPA73012-1407:1:1101:11320:1070 1:N:0:4
GGGTGCTAACTTCGTCGAGTACGCTCAATCCAAGAGATCGGAAGA
+
F,,:FFFFFF:,FFFFFFFFFFFFFFFFFFFFFFFFFFFFFFFFF
@FS10000125:23:BPA73012-1407:1:1101:11780:1070 1:N:0:4
GGGGATGAACTTCGTCGAGTACGCTCAATCGTTGAGATCGGAAGA
+
FFFFFFFFFF,,FFFFFFFFFFFFFFF,FFFFFFFFFFFFFF:FF
@FS10000125:23:BPA73012-1407:1:1101:11930:1070 1:N:0:4
GGGGGTAAACTTCGTCGAGTACGCTCAAGGCCAGAGATCGGAAGA
+
F:,FFFFFFF,,FFFFFFFFFFFFFFFFFFFFFFFFFFFFFFFFF
@FS10000125:23:BPA73012-1407:1:1101:12060:1070 1:N:0:4
GGGGGCGACCTTCGTCGAGTACGCTCAATGTTTCAGATCGGAAGA
+
FFFFFFFFFF,,FFFFFFFFFFFFFFF:FFFFFFFFFFFFFFFFF
@FS10000125:23:BPA73012-1407:1:1101:12290:1070 1:N:0:4
GGGCCATAACTTCGTCGAGTACGCTCAAATCGACAGATCGGAAGA
+
:,,:FFFFFFFF:FFFFFFFFFFFFFFFFFFFFFFFFFFFFFFFF
@FS10000125:23:BPA73012-1407:1:1101:12520:1070 1:N:0:4
GGGTACAAACTTCGTCGAGTACGCTCAAGTGTGTAGATCGGAAGA
+
F:,FFFFFFF::FFFFFFFFFFFFFFFFFFFFFFFFF:FFFFFFF
@FS10000125:23:BPA73012-1407:1:1101:12590:1070 1:N:0:4
GATGTGGATCTTCGTCGAGTACGCTCAAATATGAAGATCGGAAGA
+
,,F:F::FFFFFFFFFFFFFFFFFFFFFFFFFFFFFFFFFFFFF:
@FS10000125:23:BPA73012-1407:1:1101:12940:1070 1:N:0:4
GGGGAAAAAACTTCGTCGAGTACGCTCAATTGCTGAGATCGGAAG
+
FFFF:,FFFFFF:FF:FFFFFFF,F,FFFFFFFF:FFFFFFFFFF
@FS10000125:23:BPA73012-1407:1:1101:13050:1070 1:N:0:4
GGAGTAGAATTTCGTCGAGTACGCTCAAAGGGGCAGATCGGAAGA
+
:,,FFFFFFFFFFFFFFFFFFFFFFFFFFFFFFFFFFFFFFFFFF
@FS10000125:23:BPA73012-1407:1:1101:13210:1070 1:N:0:4
GGGCGCTAACTTCGTCGAGTACGCTCAAAAATAAAGATCGGAAGA
+
FF:FFFFFFF:,FFFFFFFFFFFFFFF:FFFFFFFFFFFFFFFFF
@FS10000125:23:BPA73012-1407:1:1101:13480:1070 1:N:0:4
GGGGAACAACTTCGTCGAGTACGCTCAAGAGATTAGATCGGAAGA
+
FF:FFFFFFF:,FFFFFFFFFFFFFFFFFFFFFFFFFFFFFFFFF
@FS10000125:23:BPA73012-1407:1:1101:14050:1070 1:N:0:4
GGCGGATAACTTCGTCGAGTACGCTCAACTGACGAGATCGGAAGA
+
FF,F,FFFFFFFFFFFFFFFFFFFFFFFFFFFFFFFFFFFFFFFF
@FS10000125:23:BPA73012-1407:1:1101:14100:1070 1:N:0:4
GGGTGGCAACTTCGTCGAGTACGCTCAATACTTAAGATCGGAAGA
+
FFFFFFFFFF::FFFFFFFFFFFFFFF,FFFFFFFFFFFFFFFFF
@FS10000125:23:BPA73012-1407:1:1101:14200:1070 1:N:0:4
GGGGTTTAACTTCGTCGAGTACGCTCAAGAGATTAGATCGGAAGA
+
F,,FFFFFFF::FFFFFFFFFFFFFFFFFFFFFFFFFFFFFFFFF
@FS10000125:23:BPA73012-1407:1:1101:14460:1070 1:N:0:4
GGGAACTTCGTCGAGTACGCTCAAGATGTAAGATCGGAAGAGCAC
+
FFFFFFFFFF,FF:F:F,FFFFFFFFFFFFFFFFFFFF,FF,F,:
@FS10000125:23:BPA73012-1407:1:1101:14860:1070 1:N:0:4
GGGCGCTAACTTCGTCGAGTACGCTCAAGTAATGAGATCGGAAGA
+
F:::FFFFFF::FFFFFFFFFFFFFFFFFFFFFFFFF:FFFFFFF
@FS10000125:23:BPA73012-1407:1:1101:15470:1070 1:N:0:4
GATATGTATCTTCGTCGAGTACGCTCAAAGACAAAGATCGGAAGA
+
:,F,F,FFFFFFFFFFF::FFF,FFFF:FFFFFFFFFFFF:,::,
@FS10000125:23:BPA73012-1407:1:1101:15680:1070 1:N:0:4
GGGGCTCAACTTCGTCGAGTACGCTCAAACAATGAGATCGGAAGA
+
:,,FFFF:FF:,:FFFFF:FFF:FFFF:FFFFFFFFF,FF,:,,,
@FS10000125:23:BPA73012-1407:1:1101:15810:1070 1:N:0:4
GGGCGCCAACTTCGTCGAGTACGCTCAAGGCCGGAGATCGGAAGA
+
FFF:FFFFFF,,FFFFFFFFFFFFFFFFFFFFFFFFFFFFFFFFF
@FS10000125:23:BPA73012-1407:1:1101:15860:1070 1:N:0:4
GGGGCCAAACTTCGTCGAGTACGCTCAAGGTTAGAGATCGGAAGA
+
FFFFF,FFFF::FFFFFFFFFFFFFFFF:,FFFFFFFFFFFFFFF
@FS10000125:23:BPA73012-1407:1:1101:16020:1070 1:N:0:4
GGGGGCCAACTTCGTCGAGTAAGCTCAAAATCAGAGATCGGAAGA
+
FFFFFFFFFF,,FFFFFFFFFFFFFFFFFFFFFFFFFFFFFFFFF
@FS10000125:23:BPA73012-1407:1:1101:16240:1070 1:N:0:4
GGGCCTCAACTTCGTCGAGTACGCTCAAGTCCATAGATCGGAAGA
+
FFFFFFFFFF::FFFFFFFFFFFFFFFFFFFFFFFFFFFFFFFFF
@FS10000125:23:BPA73012-1407:1:1101:16300:1070 1:N:0:4
GGGGAAGAACTTCGTCGAGTACGCTCAATATGAAAGATCGGAAGA
+
FFFFFFFFFF::FFFFFFFFFFFFFFF:FFFFFFFFFFFFFFFFF
@FS10000125:23:BPA73012-1407:1:1101:1250:1080 1:N:0:4
GGGCTTAAACTTCGTCGAGTACGCTCAAATCAGGAGATCGGAAGA
+
FFFFFFFFFFF:FFFFFFFFFFFFFFFFFFFFFFFFFFFFFFFFF
@FS10000125:23:BPA73012-1407:1:1101:1680:1080 1:N:0:4
GGGGAAAAACTTCGTCGAGTACGCTCAAAAGATAAGATCGGAAGA
+
F:,FFFFFFFF:FFFFFFFFFFFFFFF:FFFFFFFFFFFFFFFFF
@FS10000125:23:BPA73012-1407:1:1101:1730:1080 1:N:0:4
GGGGCGGAACTTCGTCGAGTACGCTCAAAAGACTAGATCGGAAGA
+
F:,FF:FFFFF:FFFFFFFFFFFFFFFFFFFFFFFFFFFFFFFFF
@FS10000125:23:BPA73012-1407:1:1101:1910:1080 1:N:0:4
GATGGGGGACTTTCGTCGAGTACGCTCAAATTATTACATCGCAAG
+
,,F::F:F:FF,FFF:FF,:FFFFF,FFFFFFFFFF,FFFF,,FF
@FS10000125:23:BPA73012-1407:1:1101:2720:1080 1:N:0:4
GGGCGTCGTCGAGTACGCTCAAACAAATAGATCGGAAGAGCACAC
+
FFFF,,:,:::,F,F:,,FF:,::FFF:FFF:,:,F,FFF,F,F,
@FS10000125:23:BPA73012-1407:1:1101:3120:1080 1:N:0:4
GGGGCCAACTTCGTCGAGTACGCTCAATGACTGAGATCGGAAGAG
+
F,,FFFFFFF,FF:FFFF:FFFF:FF:,FFFFFFFF,FFF,FFFF
@FS10000125:23:BPA73012-1407:1:1101:3360:1080 1:N:0:4
GGGATTGAACTTCGTCGAGTACGCTCAATTTATAAGATCGGAAGA
+
F:,,FFFFFF::FFFFFFFFFFFFFFF:FFFFFFFFFFFFFFFFF
@FS10000125:23:BPA73012-1407:1:1101:3790:1080 1:N:0:4
GGGACAATAACTTCGTCGAGTACGCTCAAGTTTTCAGATCGGAAG
+
F,,:FFFFFF:,:FF:FFFFFFFFF,FFFFFFFFFFFFFFFFFFF
@FS10000125:23:BPA73012-1407:1:1101:3890:1080 1:N:0:4
GGGAGGCAACTTCGTCGAGTACGCTCAAAAGATAAGATCGGAAGA
+
F::,FFFFFF::FFFFFFFFFFFFFFF:FFFFFFFFFFFFFFFFF
@FS10000125:23:BPA73012-1407:1:1101:3940:1080 1:N:0:4
GGGCAATAACTTCGTCGAGTACGCTCAAATTTGGAGATCGGAAGA
+
FFF:FFFFFF::FFFFFFFFFFFFFFF:FFFFFFFFFFFFFFFFF
@FS10000125:23:BPA73012-1407:1:1101:4120:1080 1:N:0:4
GGGGCAAAACTTCGTCGAGTACGCTCAATTATTGAGATCGGAAGA
+
FF,FFFFFFF::FFFFFFFFFFFFFFF:FFFFFFFFFFFFFFFFF
@FS10000125:23:BPA73012-1407:1:1101:4510:1080 1:N:0:4
GGGGGAAAACTTCGTCGAGTACGCTCAACTACAAAGATCGGAAGA
+
F,,FFFFFFFFF:FFFFFFFFFFFFFFFFFFFFFFFFFFFFFFFF
@FS10000125:23:BPA73012-1407:1:1101:4860:1080 1:N:0:4
GGGGAGTAACTTCGTCGAGTACGCTCAAGTCTATAGATCGGAAGA
+
:,FFFFFFFF,,FFFFFFFFFFFFFFF:FFFFFFFFFFFFFF:FF
@FS10000125:23:BPA73012-1407:1:1101:4880:1080 1:N:0:4
GGGGGTCAACTTCGTCGAGTACGCTCAATTGATAAGATCGGAAGA
+
FFFF,FFFFF::FFFFFFFFFFFFFFF:FFFFFFFFFFFFFFFFF
@FS10000125:23:BPA73012-1407:1:1101:5320:1080 1:N:0:4
GGGAGCGAACTTCGTCGAGTACGCTCAAGTGTAGAGATCGGAAGA
+
FFF,FFFFFF::FFFFFFFFFFFFFFFFFFFFFFFFFFFFFFFFF
@FS10000125:23:BPA73012-1407:1:1101:5950:1080 1:N:0:4
GATGCTTAACTTCGTCGAGTACGCTCAAATTCCTAGATCGGAAGA
+
:,FFFFFFFFFFFFFFFFFFFFFFFFFFFFFFFFFFFFFFF:FFF
@FS10000125:23:BPA73012-1407:1:1101:6880:1080 1:N:0:4
GGGAGGAAACTTCGTCGAGTACGCTCAAAATGAGAGATCGGAAGA
+
F:,,FFFFFFF:FFFFFFFFFFFFFFF:FFFFFFFFFFFFFFFFF
@FS10000125:23:BPA73012-1407:1:1101:7450:1080 1:N:0:4
GGGCGGGAACTTCGTCGAGTACGCTCAACATAAAAGATCGGAAGA
+
F:,:FFFFFFFFFFFFFFFFFFFFFFFFFFFFFFFFFFFFFFFFF
@FS10000125:23:BPA73012-1407:1:1101:7720:1080 1:N:0:4
GGGAGCCAACTTCGTCGAGTACGCTCAAATAGTAAGATCGGAAGA
+
FFFFFFFFFF::FFFFFFFFFFFFFFFFFFFFFFFFFFFFFFFFF
@FS10000125:23:BPA73012-1407:1:1101:8810:1080 1:N:0:4
GGGGTAGAACTTCGTCGAGTACGCTCAAGGTCATAGATCGGAAGA
+
F,,F,F,F::FFF,FFFF:FFF:FFFF:F:FFFFFF,FFF:FF:F
@FS10000125:23:BPA73012-1407:1:1101:8990:1080 1:N:0:4
GATGTGGAACTTCGTCGAGTACGCTCAATGGAGGAGATCGGAAGA
+
F,,,FFFFFFFFFFFFFFFFFF:FFFFFFFFFFFFFFFFFF:FF:
@FS10000125:23:BPA73012-1407:1:1101:9190:1080 1:N:0:4
GGGCGCAAACTTCGTCGAGTACGCTCAAATGGGAAGATCGGAAGA
+
FFF:FFFFFF:,FFFFFFFFFFFFFFF:FFFFFFFFFFFFFFFFF
@FS10000125:23:BPA73012-1407:1:1101:9810:1080 1:N:0:4
GGGCTGCAACTTCGTCGAGTACGCTCAACATGAAAGATCGGAAGA
+
F,,,FFFFFF:FFFFFFFFFFFFFFFFFFFFFFFFFFFFFFFFFF
@FS10000125:23:BPA73012-1407:1:1101:10020:1080 1:N:0:4
GGGCGAAAACTTCGTCGAGTACGCTCAAACTAGGAGATCGGAAGA
+
FFF:FFFFFF::FFFFFFFFFFFFFFFFFFFFFFFFFFFFFFFFF
@FS10000125:23:BPA73012-1407:1:1101:10770:1080 1:N:0:4
GGGGGCGAATTTCGTCGAGTACGCTCAATTCTTCAGATCGGAAGA
+
F,:FFFFFFFFFFFFFFFFFFFFFFFF:FFFFFFFFFFFFFFFFF
@FS10000125:23:BPA73012-1407:1:1101:10990:1080 1:N:0:4
GTTCTGCAACTTCGTCGAGTACGCTCAATGAGATAGATGGAAGAG
+
,,F,FFFFFFFFFFFFFFFFFFFFFFFFFFFFFFFFFFFF,FF:,
@FS10000125:23:BPA73012-1407:1:1101:11210:1080 1:N:0:4
GGGGAAAAACTTCGTCGAGTACGCTCAATGTTCAAGATCGGAAGA
+
F:FFFFFFFF:,FFFFFFFFFFFFFFF:FFFFFFFFFFFFFFFFF
@FS10000125:23:BPA73012-1407:1:1101:11690:1080 1:N:0:4
GGGTGCGAACTTCGTCGAGTACGCTCAAATGTGGAGATCGGAAGA
+
F:,:FFFFFF,,FFFFFFFFFFFFFFF:FFFFFFFFFFFFFFFFF
@FS10000125:23:BPA73012-1407:1:1101:12700:1080 1:N:0:4
GGGGATAAACTTCGTCGAGTACGCTCAAGATAAAAGATCGGAAGA
+
FFFFFFFFFF,:FFFFFFFFFFFFFFFFFFFFFFFFFFFFFFFFF
@FS10000125:23:BPA73012-1407:1:1101:13790:1080 1:N:0:4
GATGACTAACTTCGTCGAGTACGCTCAATTTGGCAGATCGGAAGA
+
,,FFFFFFFF:,F:FFF,,FFF,FFFF,FFFF:FF,:FFF,,,,,
@FS10000125:23:BPA73012-1407:1:1101:13920:1080 1:N:0:4
GGGGGTTAACTTCGTCGAGTACGCTCAATTGTATAGATCGGAAGA
+
FFF,FF,FFF:FFFFFFFFFFFFFFFF:,FF,,,FFFFFFFFFFF
@FS10000125:23:BPA73012-1407:1:1101:14060:1080 1:N:0:4
GGGGCCAAACTTCGTCGAGTACGCTCAAGCTGCTAGATCGGAAGA
+
FFFFFFFFFF::FFFFFFFFFFFFFFFFFFFFFFFFFFFFFFFFF
@FS10000125:23:BPA73012-1407:1:1101:14260:1080 1:N:0:4
GGGGGGAAACTTCGTCGAGTACGCTCAAGACAGTAGATCGGAAGA
+
FFFFFFFFFF::FFFFFFFFFFFFFFFFFFFFFFFFFFFFFFFFF
@FS10000125:23:BPA73012-1407:1:1101:14780:1080 1:N:0:4
GGGACCTAACTTCGTCGAGTACGGCTCAAGGAACGAGATCGGAAG
+
FFFFFFFFFF:,FFFFFFFFFFFFF,FFFFFFFFFFFFFF:FFFF
@FS10000125:23:BPA73012-1407:1:1101:14890:1080 1:N:0:4
GGGATATAACTTCGTCGAGTACGCTCAAAACGAAAGATCGGAAGA
+
FFFFFFFFFF,,FFFFFFFFFFFFFFF:FFFFFFFFFFFFFFFFF
@FS10000125:23:BPA73012-1407:1:1101:15770:1080 1:N:0:4
GGGGTGTAACTTCGTCGAGTACGCTCAACATATTAGATCGGAAGA
+
FFFFFFFFFF,:FFFFFFFFFFFFFFFFFFFFFFFFFFFFFFFFF
@FS10000125:23:BPA73012-1407:1:1101:1180:1090 1:N:0:4
GGGGGTTAACTTCGTCGAGTACGCTCAAAAAAGAAGATCGGAAGA
+
FFFFFFFFFF:,FFFFFFFFFFFFFFFFFFFFFFFFFFFFFFFFF
@FS10000125:23:BPA73012-1407:1:1101:1430:1090 1:N:0:4
GGGGCCTAACTTCGTCGAGTACGCTCAAATGACGAGATCGGAAGA
+
FF,FFFFFFFF:FFFFFFFFFFFFFFFFFFFFFFFFFFFFF:FFF
@FS10000125:23:BPA73012-1407:1:1101:1470:1090 1:N:0:4
GGGGCCCATCTTCGTCGAGTACGCTCAACTAGAAAGATCGGAAGA
+
FFFFFFFFFFFFFFFFFFFFFFFFFFFFFFFFFFFFFFFFF:FFF
@FS10000125:23:BPA73012-1407:1:1101:1500:1090 1:N:0:4
GGGTGTAAACTTCGTCGAGTACGCTCAAGATTGTAGATCGGAAGA
+
FFFFFFFFFFF:FFFFFFFFFFFFFFFFFFFFFFFFFFFFFFFFF
@FS10000125:23:BPA73012-1407:1:1101:1590:1090 1:N:0:4
GGCGTTCAACTTCGTCGAGTACGCTCAACCTGAGAGATCGGAAGA
+
:,,FFFFFFFFFFFFFFFFFFFFFFFFFFFFFFFFFFFFFF,FF:
@FS10000125:23:BPA73012-1407:1:1101:1920:1090 1:N:0:4
CGTGCTAACTTCGTCGAGTACGCTCAACCTCGAAGATCGGAACAG
+
,::FFFFFFFF:F:FFFF,FFFFFFFF::FFF:FFF:FFF,F,FF
@FS10000125:23:BPA73012-1407:1:1101:2000:1090 1:N:0:4
GGGAAATTAACTTCGTCGAGTACGCTCAAAACCGTAGATCGGAAG
+
FFFFFFFFFFF,:FF:FFFFFFFFF,FFFFFFFFFFFFFFFFFFF
@FS10000125:23:BPA73012-1407:1:1101:2140:1090 1:N:0:4
GGGGCATAACTTCGTCGAGTACGCTCAAAAGAAAAGATCGGAAGA
+
FFFFFFFFFF:,FFFFFFFFFFFFFFF:FFFFFFFFFFFFFFFFF
@FS10000125:23:BPA73012-1407:1:1101:2150:1090 1:N:0:4
GGGAACTTCGTCGAGTACGCTCAAGAAAGGAGATCGGAAGAGCAC
+
FF::FFFFFF:FF,FFF,FFFF:FFF,,FFFFFFFFFFFF:F,F,
@FS10000125:23:BPA73012-1407:1:1101:2280:1090 1:N:0:4
GGGGGTCAACTTCGTCGAGTACGCTCAAAACAGGAGATCGGAAGA
+
FFFFFFFFFF:,FFFFFFFFFFFFFFF,FFFFFFFFFFFFFFFFF
@FS10000125:23:BPA73012-1407:1:1101:2570:1090 1:N:0:4
GGGTGCAAACTTCGTCGAGTACGCTCAACTAGACAGATCGGAAGA
+
FFF,FFFFFFFFFFFFFFFFFFFFFFFFFFF,FFFFFFFFFFFFF
@FS10000125:23:BPA73012-1407:1:1101:2830:1090 1:N:0:4
GGGTAACAACTTCGTCGAGTACGCTCAATACTAAAGATCGGAAGA
+
F:,,FFFFFF:::FFFFFFFFFFFFFF,FFFFFFFFFFFFFFFFF
@FS10000125:23:BPA73012-1407:1:1101:2940:1090 1:N:0:4
GGGATCCAACTTCGTCGAGTACGCTCAATGGCTGAGATCGGAAGA
+
FFFFFFFFFF:,FFFFFFFFFFFF::F,FFFFFFFFFFFFFFFFF
@FS10000125:23:BPA73012-1407:1:1101:3120:1090 1:N:0:4
GGGGCCGAACTTCGTCGAGTACGCTCAATCATTTAGATCGGAAGA
+
FF:FFFFFFF::FFFFFFFFFFFFFFF:FFFFFFFFFFFFFFFFF
@FS10000125:23:BPA73012-1407:1:1101:3170:1090 1:N:0:4
GGGGGAAAACTTCGTCGAGTACGCTCAAAATAGGAGATCGGAAGA
+
F,,FFFFFFF::FFFFFFFFFFFFFFF,FFFFFFFFFFFFF:FFF
@FS10000125:23:BPA73012-1407:1:1101:3380:1090 1:N:0:4
GGGTCTTAACTTCGTCGAGTACGCTCAATTTGTTAGATCGGAAGA
+
FFFFFFFFFFF,:FF:FFFFFFFFFFF:FFFFFFFFFFFFFFFFF
@FS10000125:23:BPA73012-1407:1:1101:3630:1090 1:N:0:4
GGGCGTAAACTTCGTCGAGTACGCTCAAAAATAGAGATCGGAAGA
+
FF::FFFFFF::FFFFFFFFFFFFFFF:FFFFFFFFFFFFFFFFF
@FS10000125:23:BPA73012-1407:1:1101:3820:1090 1:N:0:4
GGGCAGTAACATTCGTCGAGTACGCTCAAGTGCGCAGATCGGAAG
+
FFFF:FFFFFFF:FF:FF:FFFFFF,FFFFFFFFF:FFFFFFFFF
@FS10000125:23:BPA73012-1407:1:1101:3940:1090 1:N:0:4
GGGCGACAACTTCGTCGAGTACGCTCAAAATTATAGATCGGAAGA
+
FFFFFFFFFF:,FFFFFFFFFFFFFFF:FFFFFFFFFFFFFF:FF
@FS10000125:23:BPA73012-1407:1:1101:3960:1090 1:N:0:4
GGGGGTAAACTTCGTCGAGTACGCTCAAAGCAATAGATCGGAAGA
+
FFFF:FFFFFF:FFFFFFFFFFFFFFFFFFFFFFFFF:FFFFFFF
@FS10000125:23:BPA73012-1407:1:1101:4040:1090 1:N:0:4
GGGCGTGAACTTCGTCGAGTACGCTCAAAGTGTAAGATCGGAAGA
+
FFFFFFFFFFF:FFFFFFFFFFFFFFF:FFFFFFFFFFFFFFFFF
@FS10000125:23:BPA73012-1407:1:1101:4070:1090 1:N:0:4
GATGAATAACTTCGTCGAGTACGCTCAAGTTACGAGATCGGAAGA
+
:,FFFFFFFFFFFFFFFFFFFFFFFFFFFFFFFFFFFFFFF:FFF
@FS10000125:23:BPA73012-1407:1:1101:4430:1090 1:N:0:4
GGGGAAAAACTTCGTCGAGTACGCTCAAGCGATGAGATCGGAAGA
+
F,,,,:FFFF:,FFFFFFFFFFFFFFFF:,FF:,FFFFFFFFFFF
@FS10000125:23:BPA73012-1407:1:1101:5000:1090 1:N:0:4
GGGGCAGAACTTCGTCGAGTACGCTCAATAGGATAGATCGGAAGA
+
FFFFFFFFFF,,:FFFFFFFFFFFFFF,FFFFFFFFFFFFFFFFF
@FS10000125:23:BPA73012-1407:1:1101:5080:1090 1:N:0:4
GGGGGCCAACTTCGTCGAGTACGCTCAATTGGCCAGATCGGAAGA
+
FFFF,FFFFFF:FFFFFFFFFFFFFFF,FF,F,,FFFFFFFFFFF
@FS10000125:23:BPA73012-1407:1:1101:5370:1090 1:N:0:4
GGGTATAAACTTCGTCGAGTACGCTCAAGGATTGAGATCGGAAGA
+
F,,:FFFFFF:,FFFFFFFFFFFFFFFFFFFFFFFFFFFFFFFFF
@FS10000125:23:BPA73012-1407:1:1101:5690:1090 1:N:0:4
GGGGTATAACTTCGTCGAGTACGCTCAAACTGGTAGATCGGAAGA
+
F,,FFF,FFFF:FFFFFFFFFFFFFFF:,,,F,FFFFFFFFFFFF
@FS10000125:23:BPA73012-1407:1:1101:6220:1090 1:N:0:4
GGGGGTTAACTTCGTCGAGTACGCTCAAAATTATAGATCGGAAGA
+
FFFFFFFFFF:,FFFFFFFFFFFFFFF,FFFFFFFFFFFFFFFFF
@FS10000125:23:BPA73012-1407:1:1101:6730:1090 1:N:0:4
GGGGCTGAACTTCGTCGAGTACGCTCAAAACACAAGATCGGAAGA
+
FF:FFFFFFF::FFFFFFFFFFFFFFFFFFFFFFFFFFFFFFFFF
@FS10000125:23:BPA73012-1407:1:1101:7070:1090 1:N:0:4
GGGAAAAACTTCGTCGAGTACGCTCAAAGGGAAAGATCGGAAGAG
+
F,,:FFFFFF:FF:FFFF:FFFFFFF::FFFFFFFF,FFF,FFFF
@FS10000125:23:BPA73012-1407:1:1101:7640:1090 1:N:0:4
GGGAAGTAACTTCGTCGAGTACGCTCAAGTGAGAAGATCGGAAGA
+
FFFFFFFFFFFFFFFFFFFFFFFFFFFFFFFFFFFFFFFFFFFFF
@FS10000125:23:BPA73012-1407:1:1101:7710:1090 1:N:0:4
GGGGGCAAACTTCGTCGAGTACGCTCAACAATACAGATCGGAAGA
+
FFFFFFFFFF:FFFFFFFFFFFFFFFFFFFFFFFFFFFFFFFFFF
@FS10000125:23:BPA73012-1407:1:1101:7820:1090 1:N:0:4
GGGGCTAAACTTCGTCGAGTACGCTCAATAGTATAGATCGGAAGA
+
FFF,FFFFFFFFFFFFFFFFFFFFFFFFF,:F:FFFFFFFFFFFF
@FS10000125:23:BPA73012-1407:1:1101:8020:1090 1:N:0:4
GGGCTAGAACTTCGTCGAGTACGCTCAACTCGCAAGATCGGAAGA
+
FFFFFFFFFFFFFFFFFFFFFFFFFFFFFFF:FFFFF,FFFFFFF
@FS10000125:23:BPA73012-1407:1:1101:8040:1090 1:N:0:4
GGGCGGGAACTTCGTCGAGTACGCTCAAGCCATTAGATCGGAAGA
+
::FF,:FFFF,,FFFFFFFFFFFFFFFFFFFFFFFFFFFFF:FFF
@FS10000125:23:BPA73012-1407:1:1101:8150:1090 1:N:0:4
GGGCGACAACTTCGTCGAGTACGCTCAAAAGGCTAGATCGGAAGA
+
FF:F,FF:F,:F,:F::F:FF,:FF:,FF,,FFFFFF:F:FFF:F
@FS10000125:23:BPA73012-1407:1:1101:8160:1090 1:N:0:4
GGGGCTAAATTTCGTCGAGTACGCTCAATTTAACAGATCGGAAGA
+
FFFFFFFFFFFFFFFFFFFFFFFFFFF:FFFFFFFFFFFFFFFFF
@FS10000125:23:BPA73012-1407:1:1101:8270:1090 1:N:0:4
GGGCGTGAACTTCGTCGAGTACGCTCAAGCGATTAGATCGGAAGA
+
FFF:FFFFFF::FFFFFFFFFFFFFFFFFFFFFFFFFFFFFFFFF
@FS10000125:23:BPA73012-1407:1:1101:8770:1090 1:N:0:4
GGGAAGAAACTTCGTCGAGTACGCTCAAGCAGATAGATCGGAAGA
+
FFFFFFFFFF:,FFFFFFFFFFFFFFFFFFFFFFFFFFFFFFFFF
@FS10000125:23:BPA73012-1407:1:1101:9180:1090 1:N:0:4
GGGCAGGATCTTCGTCGAGTACGCTCAACGCACGAGATCGGAAGA
+
FFF:FFFFFF:,FFFFFFFFFFFFFFFFFFFFFFFFFFFFFFFFF
@FS10000125:23:BPA73012-1407:1:1101:9260:1090 1:N:0:4
GGGGGTTAACTTCGTCGAGTACGCTCAAATTCCAAGATCGGAAGA
+
FFFFFFFFFF:,FFFFFFFFFFFFFFF:FFFFFFFFFFFFFFFFF
@FS10000125:23:BPA73012-1407:1:1101:9770:1090 1:N:0:4
GGGATCAACTTCGTCGAGTACGCTCAAGTTACAAGATCGGAAGAG
+
FFFFFF,FFF:FF::FFFFF,:FFF:FFFFFF,:,FF,:FFFFF:
@FS10000125:23:BPA73012-1407:1:1101:9810:1090 1:N:0:4
GGGGGCAATCTTCGTCGAGTACGCTCAAATTATTAGATCGGAAGA
+
FF:FFFFFFF::FFFFFFFFFFFFFFF:FFFFFFFFFFFFFFFFF
@FS10000125:23:BPA73012-1407:1:1101:9930:1090 1:N:0:4
GGGTGCAAACTTCGTCGAGTACGCTCAAACTGTTAGATCGGAAGA
+
F:FFFFFFFF:FFFFFFFFFFFFFFFF:FFFFFFFFFFFFFFFFF
@FS10000125:23:BPA73012-1407:1:1101:10320:1090 1:N:0:4
GGGGATGAACTTCGTCGAGTACGCTCAAAATCTGAGATCGGAAGA
+
FFFFFFFFFF,:FFFFFFFFFFFFFFF:FFFFFFFFFFFFFFFFF
@FS10000125:23:BPA73012-1407:1:1101:10900:1090 1:N:0:4
GGGCAGGAACTTCGTCGAGTACGCTCAAATATACAGATCGGAAGA
+
FFFFFFFFFF:,FFFFFFFFFFFFFFF:FFFFFFFFFFFFFFFFF
@FS10000125:23:BPA73012-1407:1:1101:11010:1090 1:N:0:4
GGGGATCAACTTCGTCGAGTACGCTCAAACTTAAAGATCGGAAGA
+
FFFFF:FFFFFF,,:,,F,F:,,F:,,FFFF,F,F,F:F,FFF,F
@FS10000125:23:BPA73012-1407:1:1101:11140:1090 1:N:0:4
GGGGTTGAACTTCGTCGAGTACGCTCAATTCAGCAGATCGGAAGA
+
FFFFFFFFFF,,FFFFFFFFFFFFFFF,FFFFFFFFFFFFFFFFF
@FS10000125:23:BPA73012-1407:1:1101:11330:1090 1:N:0:4
GGGTGCTAACTTCGTCGAGTACGCTCAATCCAAGAGATCGGAAGA
+
F:,:FFFFFF,,FFFFFFFFFFFFFFF:FFFFFFFFFFFFFFFFF
@FS10000125:23:BPA73012-1407:1:1101:11740:1090 1:N:0:4
GGGCTGCAACTTCGTCGAGTACGCTCAATGGAGTAGATCGGAAGA
+
FFFFFFFFFF,,FFFFFFFFFFFFFFF,FFFFFFFFFFFFFFFFF
@FS10000125:23:BPA73012-1407:1:1101:12200:1090 1:N:0:4
GGGAGGCAACTTCGTCGAGTACGCTCAAAATCCAAGGTCGGAAGA
+
F:,,FFFFFF::FFFFFFFFFFFFFFF:FFFFFFFFFFFFFFFFF
@FS10000125:23:BPA73012-1407:1:1101:12210:1090 1:N:0:4
GGGGTTAAACTTCGTCGAGTACGCTCAAATCAGTAGATCGGAAGA
+
FF,FFFFFFF:,FFFFFFFFFFFFFFF:FFFFFFFFFFFFFFFFF
@FS10000125:23:BPA73012-1407:1:1101:12950:1090 1:N:0:4
GATTAAAACTTCGTCGAGTACGCTCAAGAATTAAGATCGGAAGAG
+
,,F:,::FFFFFF::FFF:FFFFFFFFFFFFF,,FF:,FF,FFF,
@FS10000125:23:BPA73012-1407:1:1101:12980:1090 1:N:0:4
GGGCAGAAACTTCGTCGAGTACGCTCAATGGAACAGATCGGAAGA
+
FFFFFFFFFF,,FFFFFFFFFFFFFFF,FFFFFFFFFFFFFFFFF
@FS10000125:23:BPA73012-1407:1:1101:13020:1090 1:N:0:4
GGGGCCCAACTTCGTCGAGTACGCTCAATAAACAAGATCGGAAGA
+
FFF,FFFFFFFFFFFFFFFFFFFFFFFF,,FF:FFFFFFFFFFFF
@FS10000125:23:BPA73012-1407:1:1101:13250:1090 1:N:0:4
GGGAACTTCGTCGAGTACGCTCAAAGCAATAGATCGGAAGAGCAC
+
F,,FFFFFFF,FF:F:F,FFFFFFFFFF,FFFFFFFFFFF,F,F,
@FS10000125:23:BPA73012-1407:1:1101:13440:1090 1:N:0:4
GGGAGGGAACTTCGTCGAGTACGCTCAAGGGAAAAGATCGGAAGA
+
FFFFFFFFFF::FFFFFFFFFFFFFFFFFFFFFFFFFFFFFFFFF
@FS10000125:23:BPA73012-1407:1:1101:14030:1090 1:N:0:4
GGGGCGCAACTTCGTCGAGTACGCTCAATAACAAAGATCGGAAGA
+
FFFFF:FFFFFFFFFFFFFFFFFFFFFFFFFFFFFFFFFFFFFFF
@FS10000125:23:BPA73012-1407:1:1101:14170:1090 1:N:0:4
GGGAACGAACTTCGTCGAGTACGCTCAACTCAAGAGATCGGAAGA
+
FF::FFFFFF:FFFFFFFFFFFFFFFFFFFFFFFFFFFFFFFFFF
@FS10000125:23:BPA73012-1407:1:1101:14500:1090 1:N:0:4
GGGTAGCAACTTCGTCGAGTACGCTCAAATAACAAGATCGGAAGA
+
FFF:FFFFFF:,FFFFFFFFFFFFFFFFFFFFFFFFFFFFFFFFF
@FS10000125:23:BPA73012-1407:1:1101:14580:1090 1:N:0:4
GGGTCAGAACTTCGTCGAGTACGCTCAATTATCAAGATCGGAAGA
+
FFFFFFFFFF,,FFFFFFFFFFFFFFFFFFFFFFFFFFFFFFFFF
@FS10000125:23:BPA73012-1407:1:1101:15330:1090 1:N:0:4
GGGCGGGAACTTCGTCGAGTACGCTCAAGATTATAGATCGGAAGA
+
FFFFFFFFFF::FFFFFFFFFFFFFFFFFFFFFFFFFFFFFFFFF
@FS10000125:23:BPA73012-1407:1:1101:15730:1090 1:N:0:4
GGGAGGTAACTTCGTCGAGTACGCTCAAAAATGCAGATCGGAAGA
+
FFFFFFFFFF,,FFFFFFFFFFFFFFF:FFFFFFFFFFFFFFFFF
@FS10000125:23:BPA73012-1407:1:1101:1290:1100 1:N:0:4
GGGTGTGAACTTCGTCGAGTACGCTCAATGTAAAAGATCGGAAGA
+
FF:FFFFFFFF:FFFFFFFFFFFFFFF:FFFFFFFFFFFFF:FFF
@FS10000125:23:BPA73012-1407:1:1101:1500:1100 1:N:0:4
GGGGCCCATCTTCGTCGAGTACGCTCAACTAGAAAGATCGGAAGA
+
FFFFFFFFFFFFFFFFFFFFFFFFFFFFFFFFFFFFF,FFFFFFF
@FS10000125:23:BPA73012-1407:1:1101:1730:1100 1:N:0:4
GGGCAAGAACTTCGTCGAGTACGCTCAAACAATCAGATCGGAAGA
+
FFFFFFFFFFF,FFFFFFFFFFFFFFFFFFFFFFFFFFFFFFFFF
@FS10000125:23:BPA73012-1407:1:1101:1960:1100 1:N:0:4
GGGGCAGGAACTTCGTCGAGTACGCTCAAAAGTAAAGATCGGAAG
+
F:,FFFFFFFF:FFFFFFF,FFFFFFFFFFFFFFFFFFFFFFFFF
@FS10000125:23:BPA73012-1407:1:1101:2160:1100 1:N:0:4
GGGTGTGAACTTCGTCGAGTACGCTCAACTGTGGAGATCGGAAGA
+
F,,:FFFFFFF:FFFFFFFFFFFFFFFFFFFFFFFFFFFFFFFFF
@FS10000125:23:BPA73012-1407:1:1101:2740:1100 1:N:0:4
GGGGTGCAACTTCGTCGAGTACGCTCAAACGATTAGATCGGAAGA
+
FFFFFFFFFF::FFFFFFFFFFFFFFF:FFFFFFFFFFFFFFFFF
@FS10000125:23:BPA73012-1407:1:1101:2770:1100 1:N:0:4
GGGATCGAACTTCGTCGAGTACGCTCAAAGGAAAAGATCGGAAGA
+
F:,,FFFFFF,,FFFFFFFFFFFFFFF,FFFFFFFFFFFFFFFFF
@FS10000125:23:BPA73012-1407:1:1101:2810:1100 1:N:0:4
GGGAGATCGGAAGAGCACACGTCTGAACTCCAGTCACGAATCCGT
+
FFFFFFFFFFF,F,FFF,FFFFFFFF:FF:FFFFFF:FFF:,,F,
@FS10000125:23:BPA73012-1407:1:1101:3490:1100 1:N:0:4
GGGGGATAACTTCGTCGAGTACGCTCAATATAATAGATCGGAAGA
+
FFFFFFFFFF:,FFFFFFFFFFFFFFF,FFFFFFFFFFFFFFFFF
@FS10000125:23:BPA73012-1407:1:1101:3870:1100 1:N:0:4
GGGGGGCAACTTCGTCGAGTACGCTCAAATTCCTAGATCGGAAGA
+
FF,F,:FFFFF:FFFFFFFFFFFFFFFFFFF:FFFFFFFFF:FFF
@FS10000125:23:BPA73012-1407:1:1101:3890:1100 1:N:0:4
GGGCTACATTTTTTTCCTATACGTTCTTTTTTCGATTTCGGTTAT
+
FF,:FF,FF:FFFFFF,:F,:FFF,,:F,F:F:FFFF:FFFF:,:
@FS10000125:23:BPA73012-1407:1:1101:4340:1100 1:N:0:4
GGGGTCAAACTTCGTCGAGTACGCTCAATTGTGGAAATCGGAAGA
+
FFFFFFFFFF:,FFFFFFFFFFFFFFF,FFFFFFFFFFFFFFFFF
@FS10000125:23:BPA73012-1407:1:1101:4610:1100 1:N:0:4
GGGTAACAACTTCGTCGAGTACGCTCAATGTGGCAGATCGGAAGA
+
FF,FFFFF:FF,::FFFFFF:FFFFFF,FFFFFFFF:FFFFFFFF
@FS10000125:23:BPA73012-1407:1:1101:4720:1100 1:N:0:4
GGGGCCGAACTTCGTCGAGTACGCTCAAAAAAAAAGATCGGAAGA
+
FFFFFFFFFF::FFFFFFFFFFFFFFFFFFFFFFFFFFFFFFFFF
@FS10000125:23:BPA73012-1407:1:1101:5050:1100 1:N:0:4
GGGCGTCAACTTCGTCGAGTACGCTCAAGTGTGAAGATCGGAAGA
+
FFFFFFFFFF:,FFFFFFFFFFFFFFFFFFFFFFFFFFFFF:FFF
@FS10000125:23:BPA73012-1407:1:1101:5150:1100 1:N:0:4
GGGTCGGAACTTCGTCGAGAACGCTCAACTATATAGATCGGAAGA
+
F:,FF,:FFFFFFFFFFFFFFFFFFFFFFFFFFFFFFFFFFFFFF
@FS10000125:23:BPA73012-1407:1:1101:5770:1100 1:N:0:4
GGGATGTAACTTCGTCGAGTACGCTCAACGTATTAGATCGGAAGA
+
FF,F:F,FFFFFFF:FFFFFFFFFFFFF,F,F,FFFFFFFF:FFF
@FS10000125:23:BPA73012-1407:1:1101:5860:1100 1:N:0:4
GGGATATAACTTCGTCGAGTACGCTCAAACGAATAGATCGGAAGA
+
FFFFFFFFFFF,FFFFFFFFFF,FFFF:FFFFFFFFFFFFFF:FF
@FS10000125:23:BPA73012-1407:1:1101:6360:1100 1:N:0:4
GGGCGTTAACTTCGTCGAGTACGCTCAAGCAATGAGATCGGAAGA
+
FFFFFFFFFF:,FFFFFFFFFFFFFFFFFFFFFFFFFFFFFFFFF
@FS10000125:23:BPA73012-1407:1:1101:6720:1100 1:N:0:4
GGGCTCGAACTTCGAGGAGTACGCTCAATCGATCAGATCGGAAGA
+
FF:::FFFFF::FFFFFFFFFFFFFFFFFFFFFFFFFFFFFFFFF
@FS10000125:23:BPA73012-1407:1:1101:6730:1100 1:N:0:4
GGGATGAAACTTCGTCGAGTACGCTCAAATTTTAAGATCGGAAGA
+
FFFFFFFFFF:,FFFFFFFFFFFFFFF:FFFFFFFFFFFFFFFFF
@FS10000125:23:BPA73012-1407:1:1101:6840:1100 1:N:0:4
GGGACTTCGTCGAGTACGCTCAAGACCGAAGATCGGAAGAGCACA
+
FFF:FFFFFF:FFFFFFF:FFF:FFFFFFFFFFFFFFFFFF,F,:
@FS10000125:23:BPA73012-1407:1:1101:6900:1100 1:N:0:4
GGGCGTCAACTTCGTCGAGTACGCTCAAGTAGTTAGATCGGAAGA
+
FFFF:FFFFFFFFFFFFFFFFFFFFFF:FFFFFFFFFFFFFFFFF
@FS10000125:23:BPA73012-1407:1:1101:6960:1100 1:N:0:4
GGGAAACAACTTCGTCGAGTACGCTCAACTTCACAGATCGGAAGA
+
FFFFF,FFFFFFFFFFFFFFFFFFFFFFF:::FFFFFFFFFFFFF
@FS10000125:23:BPA73012-1407:1:1101:7080:1100 1:N:0:4
GGGGCATAACTTCGTCGAGTACGCTCAATTTTGTAGATCGGAAGA
+
FFFFFFFFFF:,FFFFFFFFFFFFFFF,FFFFFFFFFFFFFFFFF
@FS10000125:23:BPA73012-1407:1:1101:7140:1100 1:N:0:4
GGGGGCTAACTTCGTCGAGTACGCTCAATAGTGAAGATCGGAAGA
+
FFF,F::,F::F,,:,,F,FF,,F::,FFF,F:FFFFFFFFFFFF
@FS10000125:23:BPA73012-1407:1:1101:7520:1100 1:N:0:4
GGGGGGTAACTTCGTCGAGTACGCTCAATACCTGAGATCGGAAGA
+
FFFFFFFFFF:,FFFFFFFFFFFFFFF:FFFFFFFFFFFFFFFFF
@FS10000125:23:BPA73012-1407:1:1101:8660:1100 1:N:0:4
GGGCTACAACTTCGTCGAGTACGCTCAACACTACAGATCGGAAGA
+
FFF:FFFFFF::FFFFFFFFFFFFFFFFFFFFFFFFF,FFFFFFF
@FS10000125:23:BPA73012-1407:1:1101:8750:1100 1:N:0:4
GGGGTTGAACTTCGTCGAGTACGCTCAAATGATGAGATCGGAAGA
+
F,,FFF:F,F:,::FFFFF::FFFFFF:FFFFFFFF:FFF:F:FF
@FS10000125:23:BPA73012-1407:1:1101:9040:1100 1:N:0:4
GGGGGCTAACTTCGTCGAGTACGCTCAACGAAACGATCGGAAGAG
+
FFFFFFFFFFF::FFFFFFFFFFFFFFFFFFFFFFF,:FF,FFFF
@FS10000125:23:BPA73012-1407:1:1101:9310:1100 1:N:0:4
GGGCACTAACTTCGTCGAGTACGCTCAAACGTGGAGATCGGAAGA
+
F,:,FFFFFF:,FFFFFFFFFFFFFFFFFFFFFFFFFFFFFFFFF
@FS10000125:23:BPA73012-1407:1:1101:9460:1100 1:N:0:4
GGGAGTTAACTTCGTCGAGTACGCTCAAAACAGTAGATCGGAAGA
+
FFFFFFFFFF,:FFFFFFFFFFFFFFF:FFFFFFFFFFFFFFFFF
@FS10000125:23:BPA73012-1407:1:1101:9700:1100 1:N:0:4
GGGGTAAAACTTCGTCGAGTACGCTCAAGTGGGAAGATCGGAAGA
+
FFFFFFFFFF,,FFFFFFFFFFFFFFFFFFFFFFFFFFFFFFFFF
@FS10000125:23:BPA73012-1407:1:1101:10150:1100 1:N:0:4
GGGAGGTAACTTCGTCGAGTACGCTCAAGAGTGCAGATCGGAAGA
+
F:::,F,FFF::FFFFFFFFFFFFFFFFF,FFFFFFFFFFFFFFF
@FS10000125:23:BPA73012-1407:1:1101:10600:1100 1:N:0:4
GGGGATCAACTTCGTCGAGTACGCTCAAATGAAAAGATCGGAAGA
+
F:FFF,FFFF:,,,F::F,:,F::FFF,FFF,FFFF,FFF,F,FF
@FS10000125:23:BPA73012-1407:1:1101:10810:1100 1:N:0:4
GGGAGAAAACTGTCGAGTACGCTCAAGGGATTAGATCGGAAGAGC
+
FFF:FFFFFF:F:FFFF:FFFF,FFFFFFFFFFFF,,FFF:FFF,
@FS10000125:23:BPA73012-1407:1:1101:10960:1100 1:N:0:4
GGGGGGTAACTTCGTCGAGTACGCTCAATATAACAGATCGGAAGA
+
FF:FFFFFFF::FFFFFFFFFFFFFFF:FFFFFFFFFFFFFFFFF
@FS10000125:23:BPA73012-1407:1:1101:11320:1100 1:N:0:4
GGGCGGAAACTTCGTCGAGTACGCTCAAGACGAGAGATCGGAAGA
+
F:,,,:FFFFF:FFFFFFFFFFFFFFFFFFFFFFFFF,FFFFFFF
@FS10000125:23:BPA73012-1407:1:1101:11330:1100 1:N:0:4
GGGCGCCAACTTCGTCGAGTACGCTCAAAAGGTTAGATCGGAAGA
+
F:,,FFFFFF,,FFFFFFFFFFFFFFF:FFFFFFFFFFFFFFFFF
@FS10000125:23:BPA73012-1407:1:1101:12330:1100 1:N:0:4
GGGGGTAAACTTCGTCGAGTACGCTCAAATTGACAGATCGGAAGA
+
F,,F:FFFFF,,FFFFFFFFFFFFFFF:FFFFFFFFFFFFFFFFF
@FS10000125:23:BPA73012-1407:1:1101:12490:1100 1:N:0:4
GGGAGGCAACTTCGTCGAGTACGCTCAAGTCGGCAGATCGGAAGA
+
F:,:FFFFFF,:FFFFFFFFFFFFFFFFFFFFFFFFFFFFFFFFF
@FS10000125:23:BPA73012-1407:1:1101:12500:1100 1:N:0:4
GGGGTGGAACTTCGTCGAGTACGCTCAACTCAGAAGATCGGAAGA
+
FFFFFFFFFF::FFFFFFFFFFFFFFFFFFFFFFFFFFFFFFFFF
@FS10000125:23:BPA73012-1407:1:1101:13130:1100 1:N:0:4
GGGTAGGAACTTCGTCGAGTACGCTCAATGTAAAAGATCGGAAGA
+
:,,:FFFFFF::FFFFFFFFFFFFFFF:FFFFFFFFFFFFFFFFF
@FS10000125:23:BPA73012-1407:1:1101:13280:1100 1:N:0:4
GGGGTCTAACTTCGTCGAGTACGCTCAAATTTGTAGATCGGAAGA
+
FF,FFFFFFF:,FFFFFFFFFFFFFFF:FFFFFFFFFFFFFFFFF
@FS10000125:23:BPA73012-1407:1:1101:13870:1100 1:N:0:4
GGGCTTCGTCGAGTACGCTCAATCCTATAGATCGGAAGAGCACAC
+
F:,:FFFFFFF,F:F:F:::,:,FF,:,FFFFFFFFFFFF,F,F,
@FS10000125:23:BPA73012-1407:1:1101:14310:1100 1:N:0:4
GGGAGGGAACTTCGTCGAGTACGCTCAATTGCGCAGATCGGAAGA
+
F:,FFFFFFF,:FFFFFFFFFFFFFFF:FFFF:FFFFFFFFFF:F
@FS10000125:23:BPA73012-1407:1:1101:14350:1100 1:N:0:4
GGGGGGGAACTTCGTCGAGTACGCTCAAAAGAGGAGATCGGAAGA
+
FFFFFFFFFF:FFFFFFFFFFFFFFFF:FFFFFFFFFFFFFFFFF
@FS10000125:23:BPA73012-1407:1:1101:14520:1100 1:N:0:4
GGGCGATAACTTCGTCGAGTACGCTCAAGATTCATGATCGGAAGA
+
FFFF,FF,FFFF:FF:FF:FF::,FF:FFF:FF:,,F,FFF:F:F
@FS10000125:23:BPA73012-1407:1:1101:14740:1100 1:N:0:4
GGGGCTAAACTTCGTCGAGTACGCTCAACAAAGTAGATCGGAAGA
+
FFFFFFFFFF::FFFFFFFFFFFFFFFFFF,FFFFFFFFFFFFFF
@FS10000125:23:BPA73012-1407:1:1101:15020:1100 1:N:0:4
GGGCCCCAACTTCGTCGAGTACGCTCAAGATTATAGATCGGAAGA
+
FFFF,,:FFF::FFFFFFFFFFFFFFFFFFFFFFFFFFFFF:FFF
@FS10000125:23:BPA73012-1407:1:1101:15050:1100 1:N:0:4
GGGCATAACTTCGTCGAGTACGCTCAATTGAGTAGATCGGAAGAG
+
FFFFFFFFF:,FF:FFFF:FFFFFFF,,FFFFFFFF:FFF:FFFF
@FS10000125:23:BPA73012-1407:1:1101:15140:1100 1:N:0:4
GGGGTTCAACTTCGTCGAGTACGCTCAACGCTTAAGATCGGAAGA
+
FFFFFFFFFF,:FFFFFFFFFFFFFFFFF:FFFFFFFFFFFFFFF
@FS10000125:23:BPA73012-1407:1:1101:15850:1100 1:N:0:4
GGGGAACTTCGTCGAGTACGCTCAAAGTTGCAGATCGGAAGAGCA
+
FFFFFFFFFFF,FFFFFF,,FFFFFFF:FFFFFFF,FFFFFFF,,
@FS10000125:23:BPA73012-1407:1:1101:16200:1100 1:N:0:4
GGGCTGAAACTTCGTCGAGTACGCTCAACGACAGAGATCGGAAGA
+
FFFFFFFFFFFFFFFFFFFFFFFFFFFFFFFFFFFFFFFFFFFFF
@FS10000125:23:BPA73012-1407:1:1101:1960:1110 1:N:0:4
GGGCGTCAATTTCGTCGAGTACGCTCAACGGTGGAGATCGGAAGA
+
F,,:FFFFFFFFFFFFFFFFFFFFFFFFFFFFFFFFFFFFFFFFF
@FS10000125:23:BPA73012-1407:1:1101:2920:1110 1:N:0:4
GGGCTTCGTCGAGTACGCTCAATTGGGAAGATCGGAAGAGCACAC
+
FF::FFFFFFF:FFFFF:FFF,:FFFFFFFFFFFFFFFFF,F,F,
@FS10000125:23:BPA73012-1407:1:1101:3160:1110 1:N:0:4
GGGGTTAACTTCGTCGAGTACGCTCAAATAAGTAGATCGGAAGAG
+
F:,FFFFFFF:FF:FFFFFFFFFFFFF,FFFFFFFF:FFF:FFFF
@FS10000125:23:BPA73012-1407:1:1101:3680:1110 1:N:0:4
GGGCGGTACTTCGTCGAGTACGCTCAAATAGATAGATCGGAAGAG
+
FFFFFFFFFF,FF:FFFF:FFFFFFF:,FFFFFFFF,FFF:FFFF
@FS10000125:23:BPA73012-1407:1:1101:4160:1110 1:N:0:4
GGGTCAACTTCGTCGAGTACGCTCAAACAGAAAGATCGGAAGAGC
+
FFFFFFFF:FFF:FFFF:FFF:FFFF:FFFF,FFFFFFFFFFFF:
@FS10000125:23:BPA73012-1407:1:1101:4450:1110 1:N:0:4
GGGAACTTCGTCGAGTACGCTCAAGTAATGAGATCGGAAGAGCAC
+
FFF,FFFFFF,FF:FFF,FFFF:FFFF,FFFFFFFFFFFF,F,F,
@FS10000125:23:BPA73012-1407:1:1101:4920:1110 1:N:0:4
GGGCGTCAACTTAGTCGAGTACGCTCAAAGTGTGAGATCGGAAGA
+
FFF:FFFFFF::FFFFFFFFFFFFFFFF,FFFFFFFFFFFFFFFF
@FS10000125:23:BPA73012-1407:1:1101:5380:1110 1:N:0:4
GGGGAATAACTTCGTCGAGTACGCTCAAGACTGTAGATCGGAAGA
+
FFFFFFFFFF:,:FFFFFFFFFFFFFFFFFFFFFFFFFFFFFFFF
@FS10000125:23:BPA73012-1407:1:1101:5500:1110 1:N:0:4
GGGGTTGAACTTCGTCGAGTACGCTCAAGAATCTAGATCGGAAGA
+
FFFFFFFFFF:,FFFFFFFFFFFFFFFFFFFFFFFFFFFFFFFFF
@FS10000125:23:BPA73012-1407:1:1101:5820:1110 1:N:0:4
GGGGCCTAACTTCGTCGAGTACGCTCAACCTGATAGATCGGAAGA
+
FFFF,F,FFFFFFFFFFFFFFFFFFFFFF,F:::FFFFFFFFFFF
@FS10000125:23:BPA73012-1407:1:1101:5840:1110 1:N:0:4
GGGGAACATCTTCGTCGAGTACGCTCAAATAAGAAGATCGGAAGA
+
F,,FF,FF:FFFFFFFFFFFFFFFFFFFFF,FFFFFFFFFFFFFF
@FS10000125:23:BPA73012-1407:1:1101:6500:1110 1:N:0:4
GGGGTAGCTTCGTCGAGTACGCTCAAACTGCTAGATCGGAAGAGC
+
FFFFFFFFFF:F,FFFF:FFFF,FFFF:FFFFFFF:,FFFFF:F:
@FS10000125:23:BPA73012-1407:1:1101:6720:1110 1:N:0:4
GGGGAATAACTTCGTCGAGTACGCTCAATTAATAAGATCGGAAGA
+
F,,FFFFFFF::FFFFFFFFFFFFFFFFFFFFFFFFFFFFFFFFF
@FS10000125:23:BPA73012-1407:1:1101:6870:1110 1:N:0:4
GGGGTGGAACTTCGTCGAGTACGCTCAACAAAAAAGATCGGAAGA
+
F,,FFFFFFF::FFFFFFFFFFFFFFFFFFFFFFFFFFFFFFFFF
@FS10000125:23:BPA73012-1407:1:1101:7460:1110 1:N:0:4
GGGCCGTAACCTCGTCGAGTACGCTCAAATCCTAAGATCGGAAGA
+
FFF:FFFFFFF:FFFFFFFFFFFFFFFFFFFFFFFFFFFFFFFFF
@FS10000125:23:BPA73012-1407:1:1101:7700:1110 1:N:0:4
GGGGAACTTCGTCGAGTACGCTCAAGGATATAGATCGGAAGAGCA
+
FFFFFFFFFFF,FFFFFF,,FFFFFFFFFFFFFFF,FFFFFFF,:
@FS10000125:23:BPA73012-1407:1:1101:7910:1110 1:N:0:4
GCTACGCAACTTCGTCGAGTACGCTCAATGGAGTAGATCGGAAGA
+
:,,,F:FFFFFFFFFFF:FFFFFFFFF:FFFFFFFFFFFF:::FF
@FS10000125:23:BPA73012-1407:1:1101:8000:1110 1:N:0:4
GGGGCCGAACTTCGTCGAGTACGCTCAAGGAAAAAGATCGGAAGA
+
F:,FFFFFFF::FFFFFFFFFFFFFFFFFFFFFFFFFFFFFFFFF
@FS10000125:23:BPA73012-1407:1:1101:8540:1110 1:N:0:4
GGGATATAACTTCGTCGAGTACGCTCAAAGACCAAGATCGGAAGA
+
FFFFFFFFFF::FFFFFFFFFFFFFFFFFFFFFFFFFFFFFFFFF
@FS10000125:23:BPA73012-1407:1:1101:8590:1110 1:N:0:4
GGGGAGAAACTTCGTCGAGTACGCTCAAATCCTAAGATCGGAAGA
+
F,,FFFFFFF::FFFFFFFFFFFFFFFFFFFFFFFFFFFFFFFFF
@FS10000125:23:BPA73012-1407:1:1101:9290:1110 1:N:0:4
GGGGTTGAACTTCGTCGAGTACGCTCAAGGAAAAAGATCGGAAGA
+
F:,FFFFFFF::FFFFFFFFFFFFFFFFFFFFFFFFFFFFFFFFF
@FS10000125:23:BPA73012-1407:1:1101:9390:1110 1:N:0:4
GGGCATCAACTTTCGTCGAGTACGCTCAATTAAAGAGATCGGAAG
+
F,,:FFFFFF:,:FF,FFFFFFFFF,FFFFFFFFFFFFFFFFFFF
@FS10000125:23:BPA73012-1407:1:1101:9740:1110 1:N:0:4
GGGAACTAACTTCGTCGAGTACGCTCAAGTCATAAGATCGGAAGA
+
FFFFFFFFFF::FFFFFFFFFFFFFFFFFFFFFFFFFFFFFFFFF
@FS10000125:23:BPA73012-1407:1:1101:10200:1110 1:N:0:4
GGGTGTAAACTTCGTCGAGTACGCTCAAGAGAGCAGATCGGAAGA
+
F:,:FFFFFF,,FFFFFFFFFFFFFFFFFFFFFFFFFFFFFFFFF
@FS10000125:23:BPA73012-1407:1:1101:10570:1110 1:N:0:4
GGGATTGAACTTCGTCGAGTACGCTCAAGTGTGAAGATCGGAAGA
+
FFFFFFFFFF,,FFFFFFFFFFFFFFFFFFFFFFFFFFFFFFFFF
@FS10000125:23:BPA73012-1407:1:1101:10580:1110 1:N:0:4
GGGGGGAAACTTCGTCGAGTACGCTCAATTGCTAAGATCGGAAGA
+
FFFFFFFFFF:,FFFFFFFFFFFFFFF,FFFFFFFFFFFFFFFFF
@FS10000125:23:BPA73012-1407:1:1101:10800:1110 1:N:0:4
GGGATCCAACTTCGTCGAGTACGCTCAAAACCTCAGATCGGAAGA
+
FF:F:FFFFF::FFFFFFFFFFFFFFFFFFFFFFFFF,FFFFFFF
@FS10000125:23:BPA73012-1407:1:1101:11090:1110 1:N:0:4
GGGTGGAAACTTCGTCGAGTACGCTCAATGAGTAAGATCGGAAGA
+
F,,:FFFFFF::FFFFFFFFFFFFFFFFFFFFFFFFFFFFFFFFF
@FS10000125:23:BPA73012-1407:1:1101:11420:1110 1:N:0:4
GGGAGCCAACTTCGTCGAGTACGCTCAACAGAGTAGATCGGAAGA
+
FFFFFFFFFF,,FFFFFFFFFFFFFFFFFFFFFFFFFFFFFFFFF
@FS10000125:23:BPA73012-1407:1:1101:12390:1110 1:N:0:4
GTTCTTCAACTTCGTCGAGTACGCTCAAGAGCTCAGATCGGTACA
+
,:F,FF::FFFF:FF:F,,FF:,FFFF:FF:FF:F:FFF:,,:,,
@FS10000125:23:BPA73012-1407:1:1101:12900:1110 1:N:0:4
GGGCGAACTTCGTCGAGTACGCTCAATATCAAAGATCGGAAGAGC
+
FFF:FFFFFF:F,FFFF:FFFF,FF:F,FFFFFFF:,FFFFFFF,
@FS10000125:23:BPA73012-1407:1:1101:12970:1110 1:N:0:4
GGGGGGCAACTTCGTCGAGTACGCTCAATGGGGCAGATCGGAAGA
+
F:,FFFFFFF,,FFFFFFFFFFFFFFF:FFFFFFFFFFFFFFFFF
@FS10000125:23:BPA73012-1407:1:1101:13400:1110 1:N:0:4
GGGCACCGAACTTCGTCGAGTACGCTCAAACTGTGAGATCGGAAG
+
:,,F:FF,FFF,,FF,FFFFFFFFF,FFFFFFFF:FFFFFFFFFF
@FS10000125:23:BPA73012-1407:1:1101:13540:1110 1:N:0:4
GGGGCATAACTTCGTCGAGTACGCTCAATTTTGGAGATCGGAAGA
+
FFFF,F,FFFFFFFFFFFFFFFFFFFFF,,,,FFFFFFFFFFFFF
@FS10000125:23:BPA73012-1407:1:1101:13660:1110 1:N:0:4
GGGCTCCAACCTCGTCGAGTACGCTCAAGACCCTAGATCGGAAGA
+
FFFFFFFFFFF,FFFFFFFFFFFFFFFFFFFFFFFFF:FFFF:FF
@FS10000125:23:BPA73012-1407:1:1101:14230:1110 1:N:0:4
GGGGTGGCAACTTCGTCGAGTACGCTCAACAGTATAGATCGGAAG
+
FFFFFFFFFFF::FF,FFFFFFFFF,FFFFFFFFFFFFFFFFFFF
@FS10000125:23:BPA73012-1407:1:1101:14380:1110 1:N:0:4
GGGCGGTAACTTCGTCGAGTACGCTCAATTACATAGATCGGAAGA
+
FFFFFFFFFF,:FFFFFFFFFFFFFFF,FFFFFFFFFFFFFFFFF
@FS10000125:23:BPA73012-1407:1:1101:14780:1110 1:N:0:4
GAGTGAAAACTTCGTCGAGTACGCTCAAAATGCTAGATGGAAGAG
+
:,::F:FFFF,:F:FFF:FFFFFFFFF,:FFFFFFFF,FF,,,F:
@FS10000125:23:BPA73012-1407:1:1101:15380:1110 1:N:0:4
GGGGGCGCAACTTCGTCGAGTACGCTCAAAAAAGTAGATCGGAAG
+
FF:FFFFFFFF,:FF,FFF,FFFFF,FFFFFFFFFFFFFFFFFFF
@FS10000125:23:BPA73012-1407:1:1101:15650:1110 1:N:0:4
GGGTCCGAACTTCGTCGAGTACGCTCAACCTATGAGATCGGAAGA
+
FF:FFFFFFF:FFFFFFFFFFFFFFFFFFFFFFFFFFFFFFFFFF
@FS10000125:23:BPA73012-1407:1:1101:15980:1110 1:N:0:4
GGGGTTTAACTTCGTCGAGTACGCTCAATAGGAAAGATCGGAAGA
+
FFFFFFFFFF,,FFFFFFFFFFFFFFF:FFFFFFFFFFFFFFFFF
@FS10000125:23:BPA73012-1407:1:1101:16180:1110 1:N:0:4
GGGCAGAAACTTCGTCGAGTACGCTCAATGACAGAGATCGGAAGA
+
FFFFFFFFFF::FFFFFFFFFFFFFFF:FFFFFFFFFFFFFFFFF
@FS10000125:23:BPA73012-1407:1:1101:1740:1120 1:N:0:4
GGGAACTTCGTCGAGTACGCTCAATAAAATAGATCGGAAGAGCAC
+
FFF,FFFFFF:FF:FFF:FFFF:F:F:,FFFFFFFFFFFF:F,F,
@FS10000125:23:BPA73012-1407:1:1101:2100:1120 1:N:0:4
GGGGGCTAACTTCGTCGAGTACGCTCAATATTTGAGATCGGAAGA
+
FFFFFFFFFFF,FFFFFFFFFFFFFFF,FFFFFFFFFFFFFFFFF
@FS10000125:23:BPA73012-1407:1:1101:2490:1120 1:N:0:4
GGGCATCAACTTCGTCGAGTACGCTCAATGCGAGAGATCGGAAGA
+
FF:FFFFFFF:,FFFFFFFFFFFFFFF,FFFFFFFFFFFFFFFFF
@FS10000125:23:BPA73012-1407:1:1101:2530:1120 1:N:0:4
GGGCTGTAACTTCGTCGAGTACGCTCAAGTATTGAGATCGGAAGA
+
FFFFFFFFFF,,FFFFFFFFFFFFFFFFFFFFFFFFFFFFFFFFF
@FS10000125:23:BPA73012-1407:1:1101:3080:1120 1:N:0:4
GGGGAGGAAACTTCGTCGAGTACGCTCAAGTAATCAGATCGGAAG
+
F:,FFFFFFF:::FF:FFFFFFFFF,FFFFFFFFFFFFFFFFFFF
@FS10000125:23:BPA73012-1407:1:1101:3260:1120 1:N:0:4
GGGGGACAACTTCGTCGAGTACGCTCAAGCAAGGAGATCGGAAGA
+
FFFFFFFFFF::FFFFFFFFFFFFFFFFFFFFFFFFFFFFFFFFF
@FS10000125:23:BPA73012-1407:1:1101:3340:1120 1:N:0:4
GGGCTGTAACTTCGTCGAGTACGCTCAATAGAGTAGATCGGAAGA
+
FFFFFFFFFF:,FFFFFFFFFFFFFFF,FFFFFFFFFFFFFFFFF
@FS10000125:23:BPA73012-1407:1:1101:3450:1120 1:N:0:4
GGGATGTAACTTCGTCGAGTACGCTCAAACCAATAGATCGGAAGA
+
FFF:FFFFFF:,FFFFFFFFFFFFFFF:FFFFFFFFFFFFFFFFF
@FS10000125:23:BPA73012-1407:1:1101:3720:1120 1:N:0:4
GGGGGGAAACTTCGTCGAGTACGCTCAATAGATGAGATCGGAAGA
+
F:,FFFFFFFF:FFFFFFFFFFFFFFF:FFFFFFFFFFFFFFFFF
@FS10000125:23:BPA73012-1407:1:1101:4160:1120 1:N:0:4
GGGCGGGAACTTCGTCGAGTACGCTCAACAGACAAATCGGAAGAG
+
F:,,FFFFFFFFFFFFFFFFFFFFFFFFFFFFFFFF,:FF,FFFF
@FS10000125:23:BPA73012-1407:1:1101:4250:1120 1:N:0:4
GGGGTCAAACTTCGTCGAGTACGCTCAAGAGGTGAGATCGGAAGA
+
F,,FFF:FFF::FFFFFFFFFFFFFFFF:FFFFFFFFFFFFFFFF
@FS10000125:23:BPA73012-1407:1:1101:5200:1120 1:N:0:4
GGGGCAAAACTTCGTCGAGTACGCTCAACGTGCCAGATCGGAAGA
+
F,,FFFFFFF:::FFFFFFFFFFFFFFFFFFFFFFFFFFFFFFFF
@FS10000125:23:BPA73012-1407:1:1101:5590:1120 1:N:0:4
GATGTTTAACTTCGTCGAGTACGCTCAACCGCCTAGATCGGAAGA
+
,,FFFFFFFFFFFFFFF:FFFFFFFFFFFFFFFFFFFFFFF::F:
@FS10000125:23:BPA73012-1407:1:1101:5890:1120 1:N:0:4
GGGAGCAAACTTCGTCGAGTACGCTCAATTAAATAGATCGGAAGA
+
FF:FFFFFFF:,FFFFFFFFFFFFFFF,FFFFFFFFFFFFFF:FF
@FS10000125:23:BPA73012-1407:1:1101:6040:1120 1:N:0:4
GGGTAAACTTCGTCGAGTACGCACAATAAAATAGATCGGAAGAGC
+
FFFFFFFFFF:F,FFFF:FFFF:FF:F:FFFFFFF,,FFF:FFF,
@FS10000125:23:BPA73012-1407:1:1101:6410:1120 1:N:0:4
GGGTGTCATCTTCGTCGAGTACGCTCAATGCAAGAGATCGGAAGA
+
F,,:FFFFFF::FFFFFFFFFFFFFFF:FFFFFFFFFFFFFFFFF
@FS10000125:23:BPA73012-1407:1:1101:6540:1120 1:N:0:4
GGGGGACAACTTCGTCGAGTACGCTCAATGCAAAAGATCGGAAGA
+
FFFFFFFFFF,,:FFFFFFFFFFFFFF:FFFFFFFFFFFFFFFFF
@FS10000125:23:BPA73012-1407:1:1101:6550:1120 1:N:0:4
GATGTCAAACTTCGTCGAGTACGCTCAAAAGGGAAGATCGGAAGA
+
,,FFFFFFFFF:FFFFFFFFFF:FFFF:FFFFFFFFFFFFF::FF
@FS10000125:23:BPA73012-1407:1:1101:7200:1120 1:N:0:4
GGGATCAATCTTCGTCGAGTACGCTCAATCTTTAAGATCGGAAGA
+
FFFFFFFFFF:,FFFFFFFFFFFFFFF,FFFFFFFFFFFFFFFFF
@FS10000125:23:BPA73012-1407:1:1101:7920:1120 1:N:0:4
GGGGAACAACTTCGTCGAGTACGCTCAAAACACTAGATCGGAAGA
+
F,,FFFFFFF::FFFFFFFFFFFFFFF:FFFFFFFFFFFFFFFFF
@FS10000125:23:BPA73012-1407:1:1101:8140:1120 1:N:0:4
GGGCGTCAACTTCGTCGAGTACGCTCAACACACTAGATCGGAAGA
+
FFF:FFFFFF:FFFFFFFFFFFFFFFFFFFFFFFFFFFFFFFFFF
@FS10000125:23:BPA73012-1407:1:1101:9000:1120 1:N:0:4
GGGTTAGAACTTCGTCGAGTACGCTCAAGATTAAAGATCGGAAGA
+
FFFF::FFFF::FFFFFFFFFFFFFFFFFFFFFFFFFFFFFFFFF
@FS10000125:23:BPA73012-1407:1:1101:9810:1120 1:N:0:4
GGGCAAACTTCGTCGAGTACGCTCAATCATAAAGATCGGAAGAGC
+
FFFFFFFFFF:F,FFFF:FFFF,FFFFFFFFFFFF:,FFFFFFF,
@FS10000125:23:BPA73012-1407:1:1101:10060:1120 1:N:0:4
GGGTAGCAACTTCGTCGAGTACGCTCAAGCAAGGAGATCGGAAGA
+
FFF:FFFFFFF:FFFFFFFFFFFFFFFFFFFFFFFFFFFFFFFFF
@FS10000125:23:BPA73012-1407:1:1101:10320:1120 1:N:0:4
GGGGCTGAACTTCGTCGAGTACGCTCAATATGAAAGATCGGAAGA
+
F,,FFFFFFF,,FFFFFFFFFFFFFFF:FFFFFFFFFFFFFFFFF
@FS10000125:23:BPA73012-1407:1:1101:10640:1120 1:N:0:4
GGGTAGGATCTTCGTCGAGTACGCTCAATCTAGTAGATCGGAAGA
+
F,:FFFFFFF::FFFFFFFFFFFFFFF:FFFFFFFFFFFFFFFFF
@FS10000125:23:BPA73012-1407:1:1101:10810:1120 1:N:0:4
GGGGTCAACCTTCGTCGAGTACGCTCAAGTCAATAGATCGGAAGA
+
:,,FFFFFFF,,FFFFFFFFFFFFFFFFFFFFFFFFFFFFFFFFF
@FS10000125:23:BPA73012-1407:1:1101:10840:1120 1:N:0:4
GGGGGCAAACTTCGTCGAGTACGCTCAACGCGTTAGATCGGAAGA
+
F,,FFFFFFF,,FFFFFFFFFFFFFFFFFFFFFFFFFFFFFFFFF
@FS10000125:23:BPA73012-1407:1:1101:11220:1120 1:N:0:4
GGGTAGAAACTTCGTCGAGTACGCTCAAGGATATAGATCGGAAGA
+
FFFFFFFFFF:,FFFFFFFFFFFFFFFFFFFFFFFFFFFFFFFFF
@FS10000125:23:BPA73012-1407:1:1101:11340:1120 1:N:0:4
GGGATGAAACTTCGTCGAGTACGCTCAAAGAAAGAGATAGGAAGA
+
FFFFFFFFFF,,FFFFFFFFFFFFFFF:FFFFFFFFFFFFFFFFF
@FS10000125:23:BPA73012-1407:1:1101:11700:1120 1:N:0:4
GGGGTCGAACTTCGTCGAGTACGCTCAAATGTTGAGATCGGAAGA
+
FFFFFFFFFF:,FFFFFFFFFFFFFFF:FFFFFFFFFFFFFFFFF
@FS10000125:23:BPA73012-1407:1:1101:12180:1120 1:N:0:4
GGGAGGCAACTTCGTCGAGTACGCTCAAAATCCAAGGTCGGAAGA
+
FFF:FFFFFF::FFFFFFFFFFFFFFFFFFFFFFFFFFFFFFFFF
@FS10000125:23:BPA73012-1407:1:1101:12260:1120 1:N:0:4
GGGGCGGAACTTCGTCGAGTACGCTCAAAGCACGAGATCGGAAGA
+
FFFFFFFFFF::FFFFFFFFFFFFFFFFFFFFFFFFFFFFFFFFF
@FS10000125:23:BPA73012-1407:1:1101:13210:1120 1:N:0:4
GGGCGTTAACTTCGTCGAGTACGCTCAACGAATTAGATCGGAAGA
+
FF,F,FFFF,FF,:F,,F,F:,:FF,,F:,FFFFF,F:F:FFF:F
@FS10000125:23:BPA73012-1407:1:1101:13420:1120 1:N:0:4
GGGAGCCAACTTCGTCGAGTACGCTCAAGTGAAAAGATCGGAAGA
+
FFFF:FFFFF:,FFFFFFFFFFFFFFFFFFFFFFFFFFFFFFFFF
@FS10000125:23:BPA73012-1407:1:1101:13930:1120 1:N:0:4
GGGGTTCAACTTCGTCGAGTACGCTCAACAGAGTAGATCGGAAGA
+
FF:FFFFFFF,:FFFFFFFFFFFFFFFFFFFFFFFFFFFFFFFFF
@FS10000125:23:BPA73012-1407:1:1101:13950:1120 1:N:0:4
GGGGTATAACTTCGTCGAGTACGCTCAAAATGCAAGATCGGAAGA
+
F,,FFFFFFF:,FFFFFFFFFFFFFFFFFFFFFFFFFFFFFFFFF
@FS10000125:23:BPA73012-1407:1:1101:14030:1120 1:N:0:4
GGGGGGGAACTTCGTCGAGTACGCTCAAATGCGGAGATCGGAAGA
+
F,,F::FFFF:FFFFFFFFFFFFFFFFFFFFFFFFFFFFFFFFFF
@FS10000125:23:BPA73012-1407:1:1101:14640:1120 1:N:0:4
GGGTAGAAACTTCGTCGAGTACGCTCAATGTATTAGATCGGAAGA
+
F,,FFFFFFF::FFFFF:FFFF:FFFF:FFFFFFF:FFFF,,:::
@FS10000125:23:BPA73012-1407:1:1101:14700:1120 1:N:0:4
GGGCAGCAACTTCGTCGAGTACGCTCAACAGTCTAGATCGGAAGA
+
FFFFFFFFFF:FFFFFFFFFFFFFFFFFFFFFFFFFFFFFFF:FF
@FS10000125:23:BPA73012-1407:1:1101:14730:1120 1:N:0:4
GGGGCCTAACTTCGTCGAGTACGCTCAATGAAACAGATCGGAAGA
+
FFFFFFFFFF:,FFFFFFFFFFFFFFF:FFFFFFFFF:FFFFFFF
@FS10000125:23:BPA73012-1407:1:1101:14790:1120 1:N:0:4
GATTCAAAACTTCGTCGAGTACGCTCAAGCTAAGAGATCGGAAGA
+
:,:,F:FFFFFFF:FFF:FFFF:FFFF:FFFFFFF:FFFF,,:,,
@FS10000125:23:BPA73012-1407:1:1101:15500:1120 1:N:0:4
GGGTGATAACTTCGTCGAGTACGCTCAAGAGCTAAGATCGGAAGA
+
FFFF,FFFFF:FFFFFFFFFFFFFFFFF,FFFF,FFFFFFFFFFF
@FS10000125:23:BPA73012-1407:1:1101:16000:1120 1:N:0:4
GGGAAACTTCGTCGAGTACGCTCAAGGGTGAAGATCGGAAGAGCT
+
F:,FFFFFFF:,FFFFFF,:FFF:FFFFFFF:FFF,FF,::,F,:
@FS10000125:23:BPA73012-1407:1:1101:16050:1120 1:N:0:4
GGGCCTCAACTTCGTCGAGTACGCTCAAATCTGGAGATCGGAAGA
+
F,,FFFFFFF,:FFFFFFFFFFFFFFF:FFFFFFFFFFFFFFFFF
@FS10000125:23:BPA73012-1407:1:1101:16260:1120 1:N:0:4
GGGCCCGAACTTCGTCGAGTACGCTCAATAAGTTAGATCGGAAGA
+
FF::FFFFFF::FFFFFFFFFFFFFFF:FFFFFFFFF:FFFFFFF
@FS10000125:23:BPA73012-1407:1:1101:1020:1130 1:N:0:4
GGGGGGGAATTTCGTCGAGTACGCTCAATTAATGAGATCGGAAGA
+
FFFFFFFFFFFFFFFFFFFFFFFFFFF:FFFFFFFFFFFFFFFFF
@FS10000125:23:BPA73012-1407:1:1101:1040:1130 1:N:0:4
GGGTCTGAACTTCGTCGAGTACGCTCAATGCTAAAGATCGGAAGA
+
FFFFFFFFFFFFFFFFFFFFFFFFFFF:FFFFFFFFFFFFF:FFF
@FS10000125:23:BPA73012-1407:1:1101:1170:1130 1:N:0:4
GGGCTTAAACTTCGTCGAGTACGCTCAAACCACAAGATCGGAAGA
+
FFFFFFFFFF:,FFFFFFFFFFFFFFFFFFFFFFFFFFFFF:FFF
@FS10000125:23:BPA73012-1407:1:1101:1430:1130 1:N:0:4
GGCTTCCAACTTCGTCGAGTACGCTCAAGATAGTAGATCGGAAGA
+
F,,,FFFFFFFFFFFFFFFFFF:FFFFFFFFFFFFFFFFFF,FF:
@FS10000125:23:BPA73012-1407:1:1101:1680:1130 1:N:0:4
GGGATGAAACTTCGTCGAGTACGCTCAACGAATGAGATCGGAAGA
+
FFFFFFFFF:F:FFFFFFFFFFFFFFFFFFFFFFFFFFFFFFFFF
@FS10000125:23:BPA73012-1407:1:1101:1820:1130 1:N:0:4
GGGTCCGAACTTCGTCGAGTACGCTCAAACTGGGAGATCGGAAGA
+
FFF:FFFFFFF:FFFFFFFFFFFFFFFFFFFFFFFFFFFFFFFFF
@FS10000125:23:BPA73012-1407:1:1101:2050:1130 1:N:0:4
GGGATGTAACTTCGTCGAGTACGCTCAATTCAAGAGATCGGAAGA
+
FFFFFFFFFF,,FFFFFFFFFFFFFFF,FFFFFFFFFFFFFFFFF
@FS10000125:23:BPA73012-1407:1:1101:2070:1130 1:N:0:4
GGGTAAGAACTTCGTCGAGTACGCTCAATGGTATAGATCGGAAGA
+
F:,FFF,FFF::F,FF:,FFFF,FFFF,FFFFFFFFFFFF,FFFF
@FS10000125:23:BPA73012-1407:1:1101:2110:1130 1:N:0:4
GGGGCTTCATCTTCGTCGAGTACGCTCAAATTCTTAGATCGGAAG
+
FF:FFFFFFFFFFFFFFFF,FFF:FFFFF,FFFFFFFFFFFFFFF
@FS10000125:23:BPA73012-1407:1:1101:2120:1130 1:N:0:4
GGGGCATAACTTCGTCGAGTACGCTCAAAAGCCGAGATCGGAAGA
+
FFFFFFFFFFF,FFFFFFFFFFFFFFF:FFFFFFFFFFFFFFFFF
@FS10000125:23:BPA73012-1407:1:1101:2270:1130 1:N:0:4
GGGGCTAAACTTCGTCGAGTACGCTCAAAACATTAGATCGGAAGA
+
FF:FFFFFFFF,FFFFFFFFFFFFFFF,FFFFFFFFFFFFFFFFF
@FS10000125:23:BPA73012-1407:1:1101:2850:1130 1:N:0:4
ATTTACAAACTTCGTCGAGTACGCTCAAAGCACGAGATCGGTAGA
+
::,:FF:FFFFF::FFF,FFFF:FFFF:FFFFF:F,FFFFFFFF,
@FS10000125:23:BPA73012-1407:1:1101:3010:1130 1:N:0:4
GGGGTATAACTTCGTCGAGTACGCTCAATGGTGCAGATCGGAAGA
+
F:,FF,,FFF::FFFFFFFFFFFFFFF:F,FFFFFFFFFFF:FFF
@FS10000125:23:BPA73012-1407:1:1101:3050:1130 1:N:0:4
GGGCTGCAACTTCGTCGAGTACGCTCAATTTTTCAGATCGGAAGA
+
FFFF:,:FFF::FFFFFFFFFFFFFFFFF,,,,,FFFFFFFFFFF
@FS10000125:23:BPA73012-1407:1:1101:3380:1130 1:N:0:4
GGGATTCAACTTCGTCGAATACGCTCAATCAAATAGATCGGAAGA
+
FFF:FFFFFF,,:FF:FFFFFFFFFFF,FFFFFFFFFFFFFF:FF
@FS10000125:23:BPA73012-1407:1:1101:3430:1130 1:N:0:4
GATATCTAAACTTCGTCGAGTACGCTCAAGATCATAGATCGGAAG
+
,,F,FFFFFFFF,:F:FF:FFFFFF,FFFFFFFFFFFFFFF,FFF
@FS10000125:23:BPA73012-1407:1:1101:4110:1130 1:N:0:4
GGGGACGATCTTCGTCGAGTACGCTCAAAATGTTAGATCGGAAGA
+
FF:FFFFFFF:,FFFFFFFFFFFFFFF:FFFFFFFFFFFFFFFFF
@FS10000125:23:BPA73012-1407:1:1101:5180:1130 1:N:0:4
GGGTAGGAACTTCGTCGAGTACGCTCAAAGGTGTAGATCGGAAGA
+
FFF:FFFFFF::FFFFFFFFFFFFFFF:FFFFFFFFFFFFFFFFF
@FS10000125:23:BPA73012-1407:1:1101:5270:1130 1:N:0:4
GGGTTCAACTTCGTCGAGTACGCTCAAGTGGATAGATCGGAAGAG
+
F,,:FFFFFF,FF:FFFF:FFFFFFFFFFFFFFFFF,FFF,FFFF
@FS10000125:23:BPA73012-1407:1:1101:5470:1130 1:N:0:4
GGGGGACAACTTCGTCCAGTACGCTCAATGATGTAGATCGGAAGA
+
F,,FFFFFFF,,FFFFFFFFFFFFFFF,FFFFFFFFFFFFFF:FF
@FS10000125:23:BPA73012-1407:1:1101:5650:1130 1:N:0:4
GGGGGATAACTTCGTCGAGTACGCTCAAATGAAAAGATCGGAAGA
+
FFFFFFFFFF:,FFFFFFFFFFFFFFF:FFFFFFFFFFFFFFFFF
@FS10000125:23:BPA73012-1407:1:1101:5820:1130 1:N:0:4
GGGAGTCAACTTCGTCGAGTACGCTCAAAGTATGAGATCGGAAGA
+
FFFFF:F:FF,,FFF:FFFFFF:FFFF,FFFFFFFFF,FF:F:FF
@FS10000125:23:BPA73012-1407:1:1101:6330:1130 1:N:0:4
GGGGCACGAACTTCGTCGAGTACGCTCAAAGTGCAAGATCGGAAG
+
FFFFFFFFFF:,:FF:FFFFFFFFF,FFFFFFFFFFFFFFFFFFF
@FS10000125:23:BPA73012-1407:1:1101:6400:1130 1:N:0:4
GGGGGCGAACTTCGTCGAGTACGCTCAAAGGGATAGATCGGAAGA
+
FF:FFFFFFF::FFFFFFFFFFFFFFF:FFFFFFFFFFFFFFFFF
@FS10000125:23:BPA73012-1407:1:1101:6440:1130 1:N:0:4
GGGGATTAACTTCGTCGAGTACGCTCAACCAGCCAGATCGGAAGA
+
FFFFFFFF:F,:FFFFF,F:FF:FFFF,::FF,FF:F,FF,F:FF
@FS10000125:23:BPA73012-1407:1:1101:6500:1130 1:N:0:4
GGGTGCTAACTTCGTCGAGTACGCTCAAGCGAATAGATCGGAAGA
+
FFFFFFFFFF:,FFFFFFFFFFFFFFFFFFFFFFFFFFFFFFFFF
@FS10000125:23:BPA73012-1407:1:1101:7100:1130 1:N:0:4
GGGGTCCAACTTCGTCGAGTACGCTCAAATCAATAGATCGGAAGA
+
FFFFFFFFFF:,FFFFFFFFFFFFFFF:FFFFFFFFFFFFFFFFF
@FS10000125:23:BPA73012-1407:1:1101:7310:1130 1:N:0:4
GGGGCGTAACTTCGTCGAGTACGCTCAAGAGGTTAGATCGGAAGA
+
F:,FFFFFFF:,FFFFFFFFFFFFFFFFFFFFFFFFFFFFFFFFF
@FS10000125:23:BPA73012-1407:1:1101:7640:1130 1:N:0:4
GGGGAAACTTCGTCGAGTACGCTCAAGCTTAAAGATCGGAAGAGC
+
FFFFFFFFFFFF,FFFF:FFFF,FFFF:FFFFFFF:,FFFFFFF,
@FS10000125:23:BPA73012-1407:1:1101:7680:1130 1:N:0:4
GGGACTTCGTCGAGTACGCTCAAGAATATAGATCGGAAGAGCACA
+
FFFFFFFFFFFFFFFFFF,:FFFFFF:,FFFFFFFFFFFFF,F,:
@FS10000125:23:BPA73012-1407:1:1101:7970:1130 1:N:0:4
GGGCAAGAACTTCGTCGAGTACGCTCAAACTTGCAGATCGGAAGA
+
FFF:FFFFFF::FFFFFFFFFFFFFFFFFFFFFFFFFFFFFFFFF
@FS10000125:23:BPA73012-1407:1:1101:8520:1130 1:N:0:4
GGGGAATAACTTCGTCGAGTACGCTCAATGTGGGAGATCGGAAGA
+
FFF:F,,FFFFFFFFFFFFFFFFFFFFFFF:,,:FFF:FFFFFFF
@FS10000125:23:BPA73012-1407:1:1101:8820:1130 1:N:0:4
GGGCCACAACTTCGTCGAGTACGCTCAACTTTATAGATCGGAAGA
+
FFFFFFFFFFFFFFFFFFFFFFFFFFFF,,,:F,FFF,FFFFFFF
@FS10000125:23:BPA73012-1407:1:1101:9180:1130 1:N:0:4
GGGGGATAACTTCGTCGAGTACGCTCAAAGTGGCAGATCGGAAGA
+
FFFF,:,F:FF:FFFFFFFFFFFFFFFF,F:,,:FFFFFFFFFFF
@FS10000125:23:BPA73012-1407:1:1101:9190:1130 1:N:0:4
GAAGACTAACTTCGTCGAGTACGCTCAAACGATTAGATCGGAAGT
+
,,::FFFFFF:,F:FF:F,FFFFFFFF:F:FFFFFFFFFF,,,,,
@FS10000125:23:BPA73012-1407:1:1101:9530:1130 1:N:0:4
GGGGCACAACTTCGTCGAGTACGCTCAATGGATTAGATCGGAAGA
+
F::FFFFFFFF:FFFFFFFFFFFFFFF:FFFFFFFFFFFFFFFFF
@FS10000125:23:BPA73012-1407:1:1101:9600:1130 1:N:0:4
GGGCAGGAACTTCGTCGAGTACGCTCAAAGGAAGAGATCGGAAGA
+
FFF:FFFFFF::FFFFFFFFFFFFFFF,FFFFFFFFFFFFFFFFF
@FS10000125:23:BPA73012-1407:1:1101:9730:1130 1:N:0:4
GGGCCTGAACTTCGTCGAGTACGCTCAAAGATAAAGATCGGAAGA
+
FFFFF::FFFFFFFFFFFFFFFFFFFFFFFFFFFFFFFFFFFFFF
@FS10000125:23:BPA73012-1407:1:1101:10170:1130 1:N:0:4
GGGGAACAACTTCGTCGAGTACGCTCAATTAGTGAGATCGGAAGA
+
F,:FFFFFFF,,FFF:FFFFFF:FFFF:FFFFFFF:F,FFFFFF,
@FS10000125:23:BPA73012-1407:1:1101:10180:1130 1:N:0:4
GGGCAAGAACTTCGTCGAGTACGCTCAAGAGAGTAGATCGGAAGA
+
FFFFFFFFFF,,FFFFFFFFFFFFFFF:FFFFFFFFFFFFFFFFF
@FS10000125:23:BPA73012-1407:1:1101:11360:1130 1:N:0:4
GGGAGCGAACTTCGTCGAGTACGCTCAAAGAAACAGATCGGAAGA
+
FFF:FFFFFF,,FFFFFFFFFFFFFFF:FFFFFFFFFFFFFFFFF
@FS10000125:23:BPA73012-1407:1:1101:11390:1130 1:N:0:4
GGGGCCAAACTTCGTCGAGTACGCTCAAACCAATAGATCGGAAGA
+
:,,FFFFFFF,,FFFFFFFFFFFFFFF:FFFFFFFFFFFFFF:FF
@FS10000125:23:BPA73012-1407:1:1101:11530:1130 1:N:0:4
GGGTAGGAACTTCGTCGAGTACGCTCAATGCGAAAGATCGGAAGA
+
FF,FFFFFFF,,FFFFFFFFFFFFFFF,FFFFFFFFFFFFFFFFF
@FS10000125:23:BPA73012-1407:1:1101:11900:1130 1:N:0:4
GGGGCTGAACTTCGTCGAGTACGCTCAATTGCGGAGATCGGAAGA
+
FFFFFFFFFF,,FFFFFFFFFFFFFFF,FFFFFFFFFFFFFFFFF
@FS10000125:23:BPA73012-1407:1:1101:11920:1130 1:N:0:4
GGGCTGAAACTTCGTCGAGTACGCTCAACGGAGCAGATCGGAAGA
+
FF::FFFFFF:::FFFFFFFFFFFFFFFFFFFFFFFFFFFFFFFF
@FS10000125:23:BPA73012-1407:1:1101:12860:1130 1:N:0:4
GGGCTACAACTTCGTCGAGTACGCTCAATTGGCTAGATCGGAAGA
+
FFFFFFFFFF,,:FFFFFFFFFFFFFF,FFFFFFFFFFFFFF:FF
@FS10000125:23:BPA73012-1407:1:1101:12960:1130 1:N:0:4
GGGTATGAACTTCGTCGAGTACGCTCAATGGATTAGATCGGAAGA
+
F:,FFFFFFF,,FFFFFFFFFFFFFFF,FFFFFFFFFFFFFFFFF
@FS10000125:23:BPA73012-1407:1:1101:13020:1130 1:N:0:4
GGGGAGTAACTTCGTCGAGTACGCTCAAACTGATAGATCGGAAGA
+
FFFFFFFFFF:,FFFFFFFFFFFFFFF:FFFFFFFFFFFFFFFFF
@FS10000125:23:BPA73012-1407:1:1101:13460:1130 1:N:0:4
GGGGGACAACTTCGTCGAGTACGCTCAAGATCCGAGATCGGAAGA
+
FFFF,FFFFF:,FFFFFFFFFFFFFFFFFFFFFFFFFFFFFF:FF
@FS10000125:23:BPA73012-1407:1:1101:13570:1130 1:N:0:4
GGGGGTAACTTCGTCGAGTACGCTCAAGACAAAAGATCGGAAGAG
+
FFFF,,FFFF:FF:FFFF:FFFFFFFFFFFFFFFFF::FF:FFFF
@FS10000125:23:BPA73012-1407:1:1101:13760:1130 1:N:0:4
GGGAGTTAACTTCGTCGAGTACGCTCAAAACAACAGATCGGAAGA
+
F,,FFFFFFF,,FFFFFFFFFFFFFFF,FFFFFFFFF:FFFF:F:
@FS10000125:23:BPA73012-1407:1:1101:13840:1130 1:N:0:4
GGGCGGCAACTTCGTCGAGTACGCTCAATACATAAGATCGGAAGA
+
FFFFFFFFFF,,FFFFFFFFFFFFFFF:FFFFFFFFFFFFFFFFF
@FS10000125:23:BPA73012-1407:1:1101:13850:1130 1:N:0:4
GGGGTCCAACTTCGTCGAGTAGGCTCAATGTGAGAGATCGGAAGA
+
FF,FFFFFFF,,FFFFFFFFFFFFFFFFFFFFFFFFFFFFFFFFF
@FS10000125:23:BPA73012-1407:1:1101:13910:1130 1:N:0:4
GGGGCATAACTTCGTCGAGTACGCTCAAATTGGTAGATCGGAAGA
+
F::FFFFFFF,,FFFFFFFFFFFFFFF,FFFFFFFFFFFFF:FF:
@FS10000125:23:BPA73012-1407:1:1101:13990:1130 1:N:0:4
GGGGGGGGAACTTCGTCGAGTACGCTCAATGCAAAAGATCGGAAG
+
F,,FFFFFFFF,::F,FFF,FFFFF,FFFFFFFFFFFFFFFFFFF
@FS10000125:23:BPA73012-1407:1:1101:14480:1130 1:N:0:4
GGGTGATAACTTCGTCGAGTACGCTCAATGTCTAAGATCGGAAGA
+
F:,,,F:FFFFFFFFFFFFFFFFFFFFF:F,,,:F:FFFFF:FFF
@FS10000125:23:BPA73012-1407:1:1101:14520:1130 1:N:0:4
GGGCCGAAACTTCGTCGAGTACGCTCAAGTCCTGAGATCGGAAGA
+
FFF,F,FFFF::FFFFFFFFFFFFFFFFFFFFFFFFFFFFFFFFF
@FS10000125:23:BPA73012-1407:1:1101:14650:1130 1:N:0:4
GGGGTAACTTCGTCGAGTACGCTCAATAGAAGAGATCGGAAGAGC
+
F:,FFFFFFFFFFFFFF,F:FF,FF:FFFFFFFFFF,FFFFFFF,
@FS10000125:23:BPA73012-1407:1:1101:14880:1130 1:N:0:4
GGGCACTAACTTCGTCGAGTACGCTCAAAAGGTGAGATCGGAAGA
+
F:FFFFFFFF::FFFFFFFFFFFFFFFFFF:FFFFFFFFFFFFFF
@FS10000125:23:BPA73012-1407:1:1101:15360:1130 1:N:0:4
GGGCAATAACTTCGTCGAGTACGCTCAAGCAGAGAGATCGGAAGA
+
FF:FFFFFFF,:FFFFFFFFFFFFFFFFFFFFFFFFFFFFFFFFF
@FS10000125:23:BPA73012-1407:1:1101:15860:1130 1:N:0:4
GGGGGCAAACTTCGTCGAGTACGCTCAAAGTACAAGATCGGAAGA
+
FFFFFFFFFF,,FFFFFFFFFFFFFFF:FFFFFFFFFFFFFFFFF
@FS10000125:23:BPA73012-1407:1:1101:16000:1130 1:N:0:4
GGGCTTCGTCGAGTACGCTCAAGATCCCAGATCGGAAGAGCACAC
+
FFF:FFFFFFF:FFFFF::F:FFF:,FFFFFFFFFF:FFF,F:F:
@FS10000125:23:BPA73012-1407:1:1101:16360:1130 1:N:0:4
GGGGTAGAACTTCGTCGAGTACGCTCAAGACCAAAGATCGGAAGA
+
FF:FFFFFFF::FFFFFFFFFFFFFFFFFFFFFFFFF:FFFFFFF
@FS10000125:23:BPA73012-1407:1:1101:1030:1140 1:N:0:4
GGGGTCAACCTTCGTCGAGTACGCTCAATACGAAAGATCGGAAGA
+
FF:FFFFFFF:,FFFFFFFFFFFFFFFFFFFFFFFFFFFFF:FFF
@FS10000125:23:BPA73012-1407:1:1101:1130:1140 1:N:0:4
GGGTATCAACTTCGTCGAGTACGCTCAAAGCCTCAGATGGAAGAG
+
FFFFFFFFFFF:FFFFFFFFFFFFFFFFFFFFFFFFFFFF,FFFF
@FS10000125:23:BPA73012-1407:1:1101:1460:1140 1:N:0:4
GGGCCGCAACTTCGTCGAGTACGCTCAAGTCCATAGATCGGAAGA
+
FFFFFFFFFFFFFFFFFFFFFFFFFFFFFFFFFFFFFFFFFFFFF
@FS10000125:23:BPA73012-1407:1:1101:1800:1140 1:N:0:4
GGGCAGCAACTTCGTCGAGTACGTCAACTGGTAAGATCGGAAGAG
+
FFFFFFFFFFF:FFFFFFFFFFFFFFF,FFFFFFFF,,FF,FFFF
@FS10000125:23:BPA73012-1407:1:1101:1890:1140 1:N:0:4
GGGGTTTTAACTTCGTCGAGTACGCTCAACATCGAAGATCGCAAG
+
FFFFFFFF:F:,,FF:FFFFFFFFF,FFFFFFFFFFFFFF:,FFF
@FS10000125:23:BPA73012-1407:1:1101:1960:1140 1:N:0:4
GGGGTATAACTTCGTCGAGTACGCTCAAGGATTAAGATCGGAAGA
+
F:,FFFFFFFF:FFFFFFFFFFFFFFFFFFFFFFFFF,FFFFFFF
@FS10000125:23:BPA73012-1407:1:1101:2500:1140 1:N:0:4
GGGGATCAACTTCGTCGAGTACGCTCAATTAACAAGATCGGAAGA
+
FFFFFFFFFF:,FFFFFFFFFFFFFFF,FFFFFFFFFFFFFFFFF
@FS10000125:23:BPA73012-1407:1:1101:2520:1140 1:N:0:4
GGGAGCCAACTTCGTCGAGTACGCTCAACAATTAAGATCGGAAGA
+
FFFFF,:FFFFFFFFFFFFFFFFFFFFFF::F::FFFFFFFFFFF
@FS10000125:23:BPA73012-1407:1:1101:3130:1140 1:N:0:4
GGCGCAAAACTTCGTCGAGTACGCTCAACGTGTGAGATCGGAAGA
+
F,,FFFFFFFFFFFFFFFFFFFFFF:FFFFFFFFFFFFFFFFFFF
@FS10000125:23:BPA73012-1407:1:1101:3260:1140 1:N:0:4
GGGTCCCAACTTCGTCGAGTACGCTCAAATCTAAAGATCGGAAGA
+
FFF:FFFFFFF::FFFFFFFFFFFFFFFFFFFFFFFFFFFFFFFF
@FS10000125:23:BPA73012-1407:1:1101:3860:1140 1:N:0:4
GGGCGGCAACTTCGTCGAGTACGCTCAAGAAACTAGATCGGAAGA
+
FFFFFFFFFFF,FFFFFFFFFFFFFFFFFFFFFFFFFFFFFFFFF
@FS10000125:23:BPA73012-1407:1:1101:4250:1140 1:N:0:4
GGGCAAAAACTTCGTCGAGTACGCTCAATGACAGAGATCGGAAGA
+
F,,FF:::F:::,FF::FFFF,:FFF:FFFFF,FF:F,F:FFFFF
@FS10000125:23:BPA73012-1407:1:1101:4370:1140 1:N:0:4
GGGGTGAGACTTCGTCGAGTACGCTCAAATTTCTAGATCGGAAGA
+
F,,FFFFFFF,,FFFFFFFFFFFFFFF,FFFFFFFFFFFFFFFFF
@FS10000125:23:BPA73012-1407:1:1101:4500:1140 1:N:0:4
GGGTGCTAACTTCGTCGAGTACGCTCAATTTGTAAGATCGGAAGA
+
FFFF:FFFFFF:FFFFFFFFFFFFFFF:FFFFFFFFFFFFFFFFF
@FS10000125:23:BPA73012-1407:1:1101:4610:1140 1:N:0:4
GGGTCATAACTTCGTCGAGTACGCTCAATAATTTAGATCGGAAGA
+
FFF:FFFFFF::FFFFFFFFFFFFFFF,FFFFFFFFFFFFFFFFF
@FS10000125:23:BPA73012-1407:1:1101:4730:1140 1:N:0:4
GGGGGTGAACTTCGTCGAGTACGCTCAATTGTACAGATCGGAAGA
+
F:,F,FF:F,:F,:F,:F:FF,,FF,,FFF:F:F,:F,::FFF:F
@FS10000125:23:BPA73012-1407:1:1101:4880:1140 1:N:0:4
GGGCTATAACTTCGTCGAGTACGCTCAAATACCGAGATCGGAAGA
+
F::,FFFFFF:,FFFFFFFFFFFFFFFFFFFFFFFFFFFFFFFFF
@FS10000125:23:BPA73012-1407:1:1101:5010:1140 1:N:0:4
GGGGAAGAACTTCGTCGAGTACGCTCAATAACTAAGATCGGAAGA
+
F:,FFFFFFF::FFFFFFFFFFFFFFF,FFFFFFFFFFFFFFFFF
@FS10000125:23:BPA73012-1407:1:1101:5170:1140 1:N:0:4
GGGGTGATAACTTCGTCGAGTACGCTCAAGAGGAAAGATCGGAAG
+
FFFFFFFFFF::FFFFFFF:F:F:FFFFF:FFFFFFFFFFFFFF:
@FS10000125:23:BPA73012-1407:1:1101:5750:1140 1:N:0:4
GGGGGCGGTAACTTCGTCGAGTACGCTCAATAAACAAGATCGGAA
+
F:,FFFFFFF::,:FFF:FFFF:FF:F:FFFFFFFFFFFF,FFFF
@FS10000125:23:BPA73012-1407:1:1101:5970:1140 1:N:0:4
GGGATTAACTTCGTCGAGTACGCTCAAACTGGGAGATCGGAAGAG
+
FFFFFFFFFF,FF:FFFF:FFFFFFF::FFFFFFFF,FFF,FFFF
@FS10000125:23:BPA73012-1407:1:1101:5980:1140 1:N:0:4
GGGGGTCAACTTCGTCGAGTACGCTCAATTCCGTAGATCGGAAGA
+
FFFFFFFFFF:,FFF:FFFFFFFFFFFFFFFFFFFFFFFFFFFFF
@FS10000125:23:BPA73012-1407:1:1101:6000:1140 1:N:0:4
GGGAACAAACTTCGTCGAGTACGCTCAAACCCTGAGATCGGAAGA
+
F,,FFFFFFF::FFFFFFFFFFFFFFFFFFFFFFFFF:FFFFFFF
@FS10000125:23:BPA73012-1407:1:1101:6170:1140 1:N:0:4
GGGCGGCAACTTCGTCGAGTACGCTCAAGCACTCAGATCGGAAGA
+
F:::FFFFFF::FFFFFFFFFFFFFFFFFFFFFFFFFFFFFFFFF
@FS10000125:23:BPA73012-1407:1:1101:6240:1140 1:N:0:4
GGGTACAAACTTCGTCGAGTACGCTCAATTGTAGAGATCGGAAGA
+
F::FFFFFFF:,FFFFFFFFFFFFFFF:FFFFFFFFFFFFFFFFF
@FS10000125:23:BPA73012-1407:1:1101:6340:1140 1:N:0:4
GGGCGTGAACTTCGTCGAGTACGCTCAAATGCGGAGATCGGAAGA
+
FFFFFFFFFF,,FFFFFFFFFFFFFFF:FFFFFFFFFFFFFF:FF
@FS10000125:23:BPA73012-1407:1:1101:6850:1140 1:N:0:4
GGGGCGCAACTTCGTCGAGTACGCTCAAACGCGCAGATCGGAAGA
+
FFFFFFFFFF:,FFFFFFFFFFFFFFFFFF:FFFFFFFFFFFFFF
@FS10000125:23:BPA73012-1407:1:1101:6890:1140 1:N:0:4
GGGGCATAACTTCGTCGAGTACGCTCAAATGAAAAGATCGGAAGA
+
F::F,:F:FFFFFFFFFFFFF:FFFFFFFFFFFF:FF,FFFFFFF
@FS10000125:23:BPA73012-1407:1:1101:7790:1140 1:N:0:4
GGGGGGGAACTTCGTCGAGTACGCTCAAAAACTAAGATCGGAAGA
+
FFFFFFFFFF::FFFFFFFFFFFFFFFFFFFFFFFFFFFFFFFFF
@FS10000125:23:BPA73012-1407:1:1101:8130:1140 1:N:0:4
GGGGAAGAACTTCGTCGAGTACGCTCAATTCTTTAGATCGGAAGA
+
FF:F,,,,FF:FFFFFFFFFF:FFFF:F,,,F,,FFF,FFFFFFF
@FS10000125:23:BPA73012-1407:1:1101:8410:1140 1:N:0:4
GGGGCTGAACTTCGTCGAGTACGCTCAACCACTAAGATCGGAAGA
+
F::FFFFFFF::FFFFFFFFFFFFFFFFFFFFFFFFF:FFFFFFF
@FS10000125:23:BPA73012-1407:1:1101:9080:1140 1:N:0:4
GGGGCATAACTTCGTCGAGTACGCTCAACGAATGAGATCGGAAGA
+
FFFFFFFFF:F::FFFFFFFFFFFFFFFFFFFFFFFF:FFFFFFF
@FS10000125:23:BPA73012-1407:1:1101:9380:1140 1:N:0:4
GGGGCATAACTTCGTCGAGTACGCTCAAGACTGAAGATCGGAAGA
+
FFFFFFFFFFFFFFFFFFFFFFFFFFFF:FFFFFFFFFFFFFFFF
@FS10000125:23:BPA73012-1407:1:1101:9490:1140 1:N:0:4
GGGCTCAAACTTCGTCGAGTACGCTCAACTAAACAGATCGGAAGA
+
FFFFFFFFFFFFFFFFFFFFFFFFFFFFFFFFFFFFFFFFFFFFF
@FS10000125:23:BPA73012-1407:1:1101:9540:1140 1:N:0:4
GGGCTTCGTCGAGTACGCTCAATTTTCAAGATCGGAAGAGCACAC
+
FFF,FFFFFFF:F:FFF:FFFF:FFFFFFFFFFFFFFFFF,F,F,
@FS10000125:23:BPA73012-1407:1:1101:9790:1140 1:N:0:4
GGGGGCAATCTTCGTCGAGTACGCTCAATGTGCAAGATCGGAAGA
+
F::FFFFFFF::FFFFFFFFFFFFFFF:FFFFFFFFFFFFFFFFF
@FS10000125:23:BPA73012-1407:1:1101:10140:1140 1:N:0:4
GGGGGATACCTTCGTCGAGTACGCTCAATTCGTTAGATCGGAAGA
+
FFFFFFFFFF,,FFF:FFFFFFFFFFF,FFFFFFFFFFFFFFFFF
@FS10000125:23:BPA73012-1407:1:1101:10250:1140 1:N:0:4
GGGCTACAACTTCGTCGAGTACGCTCAAATTTTTAAGACCGGAAA
+
FFF,,FFF,FFFFFFFFFFFFFFFFFFF,F,,,,F::,,:F,F:,
@FS10000125:23:BPA73012-1407:1:1101:10260:1140 1:N:0:4
GGGGATCAACTTCGTCGAGTACGCTCAAGCTTGAAGATCGGAAGA
+
FFFF,,FFFF::FFFFFFFFFFFFFFFFF:,F,FFFFFFFFFFFF
@FS10000125:23:BPA73012-1407:1:1101:10740:1140 1:N:0:4
GGGGCTTAACTTCGTCGAGTACGCTCAATGAATCAGATCGGAAGA
+
FFFFFFFFFF::FFFF:FFFF:FFFF:FFF,FFF:FF,F:FFFFF
@FS10000125:23:BPA73012-1407:1:1101:10770:1140 1:N:0:4
GGGTGTCAACTTCGTCGAGTACGCTCAACGGAGTAGATCGGAAGA
+
FFFFFFFFFF::FFFFFFFFFFFFFFFFFFFFFFFFFFFFFFFFF
@FS10000125:23:BPA73012-1407:1:1101:10840:1140 1:N:0:4
GGGCTGGAACTTCGTCGAGTACGCTCAACCATTAAGATCGGAAGA
+
FFFFFFFFFF,:FFFFFFFFFFFFFFFFFFFFFFFFFFFFFFFFF
@FS10000125:23:BPA73012-1407:1:1101:10920:1140 1:N:0:4
GGGCGGAAACTTCGTCGAGTACGCTCAAAGCGAGAGATCGGAAGA
+
F,,F,FFFFF,,FFFFFF:FFF,FFFF:F:,:FF:FF,FF:F,:F
@FS10000125:23:BPA73012-1407:1:1101:11250:1140 1:N:0:4
GGGGGAGAACTTCGTCGAGTACGCTCAATCCTAAAGATCGGAAGA
+
F::FFFFFFF,,FFFFFFFFFFFFFFF:FFFFFFFFFFFFFFFFF
@FS10000125:23:BPA73012-1407:1:1101:11280:1140 1:N:0:4
GGGGCTCAACTTCGTCGAGTACGCTCAATATGTTAGATCGGAAGA
+
F:,:FF,FFF:::FFFFFFFFFFFFFFFFFFFFFFFF,FFFFFFF
@FS10000125:23:BPA73012-1407:1:1101:11380:1140 1:N:0:4
GGGGGTGAACTTCGTCGAGTACGCTCAAAAGGAGAGATCGGAAGA
+
FFFFFFFFFF,,FFFFFFFFFFFFFFF:FFFFFFFFFFFFFFFFF
@FS10000125:23:BPA73012-1407:1:1101:11580:1140 1:N:0:4
GGGGATCAGCTTCGTCGATCACGCTCAATGAGAAAGATCGGAAGA
+
FFFFFFFFFF,,:FFFFF,FFFFFFFF,FFFFFFFFF,FFFF:FF
@FS10000125:23:BPA73012-1407:1:1101:12880:1140 1:N:0:4
GGGGTCGTAACTTCGTCGAGTACGCTCAATTGCAAAGATCGGAAG
+
:,,FFFFFFF:,,FF:FFFFFFFFF,FFFFFFFFFFFFFFFFFFF
@FS10000125:23:BPA73012-1407:1:1101:13750:1140 1:N:0:4
GATAGTTAACTTCGTCGAGTACGCTCAAAACAACAGATCGGAAGA
+
,,F,,FF:FF:,FFFFF::FFF:FFFF,FFFFFFF::FFF,:,,,
@FS10000125:23:BPA73012-1407:1:1101:14420:1140 1:N:0:4
GGGGGCCAACTTCGTCGAGTACGCTCAAAAGTTAAGATCGGAAGA
+
FFFFFFFFFF,,FFFFFFFFFFFFFFF:FFFFFFFFFFFFFFFFF
@FS10000125:23:BPA73012-1407:1:1101:14460:1140 1:N:0:4
GGGGGAAAACTTCGTCGAGTACGCTCAAGTATATAGATCGGAAGA
+
FFFFFFFFFF:,FFFFFFFFFFFFFFFFFFFFFFFFFFFFFFFFF
@FS10000125:23:BPA73012-1407:1:1101:14560:1140 1:N:0:4
GGGTCGGAACTTCGTCGAGTACGCTCAAAGAACAAGATCGGAAGA
+
F:FFF:FFFFF:FFFFFFFFFFFFFFF:FF:FFFFFFFFF::FFF
@FS10000125:23:BPA73012-1407:1:1101:15850:1140 1:N:0:4
GGGTACTAACTTCGTCGAGTACGCTCAACGTGTTAGATCGGAAGA
+
FFF,FFFFFF,,FFFFFFFFFFFFFFFFFFFFFFFFFFFFFFFFF
@FS10000125:23:BPA73012-1407:1:1101:16120:1140 1:N:0:4
GGGATACGAACTTCGTCGAGTACGCTCAAAATGTCAGATCGGAAG
+
FFFF,FFFFFF,:FF:FFFFFFFFF:FFFFFFFFFFFFFFFFFFF
@FS10000125:23:BPA73012-1407:1:1101:16440:1140 1:N:0:4
GGGGCAAAACTTCGTCGAGTACGCTCAATCGAGTAGATCGGAAGA
+
FFFFFFFFFF::FFFFFFFFFFFFFFFFFFFFFFFFF:FFFFFFF
@FS10000125:23:BPA73012-1407:1:1101:1320:1150 1:N:0:4
GGGTAATAACTTCGTCGAGTACGCTCAAAAACCGAGATCGGAAGA
+
FFFFFFFFFFFFFFFFFFFFFFFFFFFFFFFFFFFFFFFFF:FFF
@FS10000125:23:BPA73012-1407:1:1101:1390:1150 1:N:0:4
GGGGGTAACTTCGTCGAGTACGCTCAAATAGCAAGATCGGAAGAG
+
FF:FFFFFFF:FF:FFFF:FFFFFFFF:FFFFFFFF:FFF:FFF:
@FS10000125:23:BPA73012-1407:1:1101:2290:1150 1:N:0:4
GGGCTGCAACTTCGTCGAGTACGCTCAAAGATAGAGATCGGAAGA
+
F:,FFFFFFF:,FFFFFFFFFFFFFFF:FFFFFFFFFFFFFFFFF
@FS10000125:23:BPA73012-1407:1:1101:2890:1150 1:N:0:4
GATAAGGAACTTCGTCGAGTACGCTCAATAGTAAAGATCGGAAGA
+
,,,,FF:FFFFFFFFFFFFFFFFFFFFFFFFFFFFFFFFFFFFFF
@FS10000125:23:BPA73012-1407:1:1101:3290:1150 1:N:0:4
GGGACTGAACTTCGTCGAGTACGCTCAAGAAGTAAGATCGGAAGA
+
FF,:FFFFFF:,FFFFFFFFFFFFFFFFFFFFFFFFFFFFFFFFF
@FS10000125:23:BPA73012-1407:1:1101:3410:1150 1:N:0:4
GGGGCACAACTTCGTCGAGTACGCTCAAGCATAGAGATCGGAAGA
+
FF:FFFFFFF:,FFFFFFFFFFFFFFFFFFFFFFFFF,FFFFFFF
@FS10000125:23:BPA73012-1407:1:1101:3440:1150 1:N:0:4
GGGCGGCAACTTCGTCGAGTACGCTCAAGTGATCAGATCGGAAGA
+
F,,:FFFFFF:,FFFFFFFFFFFFFFFFFFFFFFFFFFFFFFFFF
@FS10000125:23:BPA73012-1407:1:1101:3460:1150 1:N:0:4
GGGGGCCAACTTCGTCGAGTACGCTCAACAGTTTAGATCGGAAGA
+
FFFFFFFFFF::FFFFFFFFFFFFFFF:FFFFFFFFFFFFFFFFF
@FS10000125:23:BPA73012-1407:1:1101:3690:1150 1:N:0:4
GGGCCTCAACTTCGTCGAGTACGCTCAAAAATTTAGATCGGAAGA
+
F:,:FFFFFF::FFFFFFFFFFFFFFF:FFFFFFFFFFFFFFFFF
@FS10000125:23:BPA73012-1407:1:1101:4150:1150 1:N:0:4
GGGGAAAAACTTGTCGAGTACGCTCAAATACGGAGATCGGAAGAG
+
F,,FFFFFFFFFF:FFFF:FFFFFFFF:FFFFFFFF,FFF,FFFF
@FS10000125:23:BPA73012-1407:1:1101:4220:1150 1:N:0:4
GGGCAAGAACTTCGTCGAGTACGCTCAATTGTCAAGATCGGAAGA
+
FFF:FFFFFF:,FFFFFFFFFFFFFFF,FFFFFFFFFFFFFFFFF
@FS10000125:23:BPA73012-1407:1:1101:4310:1150 1:N:0:4
GATGCAATAACTTCGTCGAGTACGCTCAAACCTAGAGATCGGAAG
+
,,FFFFFFFFFF:FF:FF:FFFFFF:FFFFFFFFF:FFFF:FFFF
@FS10000125:23:BPA73012-1407:1:1101:4560:1150 1:N:0:4
GGGCGGTAACTTCGTCGAGTACGCTCAATGAGAAAGATCGGAAGA
+
FFFF,FFFFFFFFFFFFFFFFFFFFFFFFFFFFFFFFFFFFFFFF
@FS10000125:23:BPA73012-1407:1:1101:4580:1150 1:N:0:4
GGGCGGAAACTTCGTCGAGTACGCTCAACAAAAAAGATCGGAAGA
+
FFF,FFFFFFFFFFFFFFFFFFFFFFFFFFFFFFFFFFFFFFFFF
@FS10000125:23:BPA73012-1407:1:1101:4770:1150 1:N:0:4
GGCGCATAACTTCGTCGAGTACGCTCAACCATCTAGATCGGAAGA
+
,F,FFFFFFFFF:FFFFFFFFFFFFFFFFFFFFFFFFFFFFF::F
@FS10000125:23:BPA73012-1407:1:1101:5520:1150 1:N:0:4
GGGAACAAACTTCGTCGAGTACGCTCAAGCCAGAAGATCGGAAGA
+
F::FFFFFFF::FFFFFFFFFFF:FFFFFFFFFFFFFFFFFFFFF
@FS10000125:23:BPA73012-1407:1:1101:5700:1150 1:N:0:4
GGGGCTGAACTTCGTCGAGTACGCTCAATAGGGTAGATCGGAAGA
+
FFFFFFFFFF::FFFFFFFFFFFFFFF,FFFFFFFFFFFFFFFFF
@FS10000125:23:BPA73012-1407:1:1101:5720:1150 1:N:0:4
GGGTAGGAACTTTCGTCGAGTACGCTCAACCCTTAAGATCGGAAG
+
FFFFFFFFFFF::FF:FFFFFFFFF,FFFFFFFFFFFFFFFFFFF
@FS10000125:23:BPA73012-1407:1:1101:5920:1150 1:N:0:4
GGGACAAAACTTCGTCGAGTACGCTCAAGCGTAGAGATCGGAAGA
+
FFFF,::,F::F:FFFFFFFFFFFFFFFF,,F,FFFFFFFFFFFF
@FS10000125:23:BPA73012-1407:1:1101:6410:1150 1:N:0:4
GGGATCTAACTTCGTCGAGTACGCTCAACAAGTCAGATCGGAAGA
+
F:,FFFFFFFF:FFFFFFFFFFFFFFFFFF:FFFFFFFFFFFFFF
@FS10000125:23:BPA73012-1407:1:1101:6760:1150 1:N:0:4
GGGAACTAACTTCGTCGAGTACGCTCAACCGGCAAGATCGGAAGA
+
FFFFFFFFFFF:FFFFFFFFFFFFFFFFFFFFFFFFFFFFFFFFF
@FS10000125:23:BPA73012-1407:1:1101:6810:1150 1:N:0:4
GGGGCCTTCAACTTCGTCGAGTACGCTCAACTCGTAAGATCGGAA
+
F:,FFFFFFFF:,:FFF:FFFF:FFFF:FFFFFFFFFFFF,FFFF
@FS10000125:23:BPA73012-1407:1:1101:7170:1150 1:N:0:4
GGGTATCAACTTCGTCGAGTACGCTCAAAAGCTAAGATCGGAAGA
+
F::FFFFFFF,,FFFFFFFFFFFFFFF:FFFFFFFFFFFFFFFFF
@FS10000125:23:BPA73012-1407:1:1101:7390:1150 1:N:0:4
GGGCGCCAACTTCGTCGAGTACGCTCAAGTACTAAGATCGGAAGA
+
F,,:FFFFFF:,FFFFFFFFFFFFFFFFFFFFFFFFFFFFFF:FF
@FS10000125:23:BPA73012-1407:1:1101:7930:1150 1:N:0:4
GGGAGCTAACTTCGTCGAGTACGCTCAAAAGGATAGATCGGAAGA
+
F:::FFFFFF::FFFFFFFFFFFFFFFFFFFFFFFFFFFFFFFFF
@FS10000125:23:BPA73012-1407:1:1101:7950:1150 1:N:0:4
GGGACTTCGTCGAGTACGCTCAAGTGCGGAGATCGGAAGAGCACA
+
F,,,FFFFFFFFFFFFFF,:FF:FFFFFFFFFFFFFFFFFF,F,,
@FS10000125:23:BPA73012-1407:1:1101:7970:1150 1:N:0:4
GGGGTTGAACTTCGTCGAGTACGCTCAAGCCGCAAGATCGGAAGA
+
F,,FFFFFFF::FFFFFFFFFFFFFFFFFFF:FFFFFFFFFFFFF
@FS10000125:23:BPA73012-1407:1:1101:8020:1150 1:N:0:4
GGGGCAGATCTTCGTCGAGTACGCTCAATGTATGAGATCGGAAGA
+
FFFFFFFFFF::FFFFFFFFFFFFFFF:FFFFFFFFFFFFFFFFF
@FS10000125:23:BPA73012-1407:1:1101:8450:1150 1:N:0:4
GGGCTTAAACTTCGTCGAGTACGCTCAAGGAGTTAGATCGGAAGA
+
FF::FFFFFF::FFFFFFFFFFFFFFFFFFFFFFFFFFFFFFFFF
@FS10000125:23:BPA73012-1407:1:1101:9010:1150 1:N:0:4
GGGCTAAAACTTCGTCGAGTACGCTCAAGAACAAAGATCGGAAGA
+
FFF:FFFFFF::FFFFFFFFFFFFFFFFFFFFFFFFFFFFFFFFF
@FS10000125:23:BPA73012-1407:1:1101:9330:1150 1:N:0:4
GGGACCAAACTTCGTCGAGTACGCTCAACAAAAAAGATCGGAAGA
+
F,,:FFFFFFFF:FFFFFFFFFFFFFFFFFFFFFFFFFFFFFFFF
@FS10000125:23:BPA73012-1407:1:1101:9790:1150 1:N:0:4
GGGAAGAAACTTCGTCGAGTACGCTCAAGGGTCCAGATCGGAAGA
+
F,::FFFFFF::FFFFFFFFFFFFFFFFFFFFFFFFFFFFFFFFF
@FS10000125:23:BPA73012-1407:1:1101:10260:1150 1:N:0:4
GGGTGCAAACTTCGTCGAGTACGCTCAAGGGTATAGATCGGGAGA
+
FFFF:FFFFF::FFFFFFFFFFFFFFFFF:FFFFFFFFFFFFFFF
@FS10000125:23:BPA73012-1407:1:1101:10320:1150 1:N:0:4
GGGATGGAACTTCGTCGAGTACGCTCAAACCACAAGATCGGAAGA
+
F:,:FFFFFF::FFFFFFFFFFFFFFFFFFFFFFFFFFFFFFFFF
@FS10000125:23:BPA73012-1407:1:1101:11360:1150 1:N:0:4
GGGCCTAAACTTCGTCGAGTACGCTCAATATATGAGATCGGAAGA
+
F:,:FFFFFF,,FFFFFFFFFFFFFFF:FFFFFFFFFFFFFFFFF
@FS10000125:23:BPA73012-1407:1:1101:11610:1150 1:N:0:4
GATGTCTAACTTCGTCGAGTACGCTCAATATGCAAGATCGGAAGA
+
,,F:FFFFFFFFFFFFFFFFFFFFFFFFFFFFFFFFFFFFF:FF:
@FS10000125:23:BPA73012-1407:1:1101:12230:1150 1:N:0:4
GTTGCAAAACTTCGTCGAGTACGCTCAACGACATAGATCGGAAGA
+
,:F,F:FFF,FFF:FFF:FFFF,FFFFFF::FFF::FFFF,,,,,
@FS10000125:23:BPA73012-1407:1:1101:12660:1150 1:N:0:4
GGGGGAAAACTTCGTCGAGTACGCTCAAGTTTATAGATCGGAAGA
+
F:,FFFFFFF,,FFFFFFFFFFFFFFFFFFFFFFFFFFFFFFFFF
@FS10000125:23:BPA73012-1407:1:1101:13220:1150 1:N:0:4
GGGGTCAAACTTCGTCGAGTACGCTCAAGCGTTCAGATCGGAAGA
+
F:,FFFFFFF:,FFFFFFFFFFFFFFFFFFFFFFFFF,FFFFFFF
@FS10000125:23:BPA73012-1407:1:1101:13810:1150 1:N:0:4
GGGGAGAAACTTCGTCGAGTACGCTCAAACCAATAGATCGGAAGA
+
FF:,::FFFF:FFFF,FFFFFFFFFFFFFFFFF,FFFFFFF:FFF
@FS10000125:23:BPA73012-1407:1:1101:13940:1150 1:N:0:4
GGGGTATAACTTCGTCGAGTACGCTCAAACGTAGAGATCGGAAGA
+
FFFFFFFFFF,:FFFFFFFFFFFFFFFFFFFFFFFFFFFFFFFFF
@FS10000125:23:BPA73012-1407:1:1101:15200:1150 1:N:0:4
GCTTATCAACTTCGTCGAGTACGCTCAACTTTTAAGATCGGAAGT
+
F,F:FFFF:FFF::FFF,FFFF,FFFFFFFFFFFF:,FFF:FF,,
@FS10000125:23:BPA73012-1407:1:1101:15340:1150 1:N:0:4
GGGGTAGAACTTCGTCGAGTACGCTCAATGGCAGAGATCGGAAGA
+
F,,FFFFFFF:,FFFFFFFFFFFFFFFFFFFFFFFFF:FFFFFFF
@FS10000125:23:BPA73012-1407:1:1101:15360:1150 1:N:0:4
GGGGGGTAACTTCGTCGAGTACGCTCAATAAAGGAGATCGGAAGA
+
F,,FFFFFFF:,FFFFFFFFFFFFFFFFFFFFFFFFFFFFF:FFF
@FS10000125:23:BPA73012-1407:1:1101:15730:1150 1:N:0:4
GGGGCCTAACTTCGTCGAGTACGCTCAAGAGTAAAGATCGGAAGA
+
FFFFFFFFFF,:FFFFFFFFFFFFFFFFFFFFFFFFFFFFFFFFF
@FS10000125:23:BPA73012-1407:1:1101:15890:1150 1:N:0:4
GGGGGCCAACTTCGTCGAGTACGCTCAAATCCAAAGATCGGAAGA
+
FFFFFFFF:F,,FFFFFFFFFFFFFFF:FFFFFFFFFFFFFFFFF
@FS10000125:23:BPA73012-1407:1:1101:16310:1150 1:N:0:4
GATGCTCAACTTCGTCGAGTACGCTCAAGATGGGAGATCGGAAGA
+
:,:,FFFFFFFFFFFFFFFFFFFFFFF:FFFFFFFFFFFFFFFF:
@FS10000125:23:BPA73012-1407:1:1101:1740:1160 1:N:0:4
GGGAAGAAACTTCGTCGAGTACGCTCAAACTGGAAGATCGGAAGA
+
FF:FFFFFFF::FFFFFFFFFFFFFFFFFFFFFFFFFFFFFFFFF
@FS10000125:23:BPA73012-1407:1:1101:1920:1160 1:N:0:4
GGGGTAGAACTTCGTCGAGTACGCTCAAAGAGGGAGATCGGAAGA
+
F:,FFFFFFF:,FFFFFFFFFFFFFFF:FFFFFFFFFFFFFFFFF
@FS10000125:23:BPA73012-1407:1:1101:1970:1160 1:N:0:4
GGGGGCTAACTTCGTCGAGTACGCTCAAATCGACAGATCGGAAGA
+
F:,FFFFFFFF:FFFFFFFFFFFFFFF:FFFFFFFFFFFFF:FFF
@FS10000125:23:BPA73012-1407:1:1101:2340:1160 1:N:0:4
GGGCGCAAACTTCGTCGAGTACGCTCAAGGAAACAGATCGGAAGA
+
FFFFFFFFFF:,FFFFFFFFFFFFFFFFFFFFFFFFFFFFFFFFF
@FS10000125:23:BPA73012-1407:1:1101:2820:1160 1:N:0:4
GGGTAGGAACTTCGTCGAGTACGCTCAAGATGATAGATCGGAAGA
+
F:F:FFFFFFF:FFFFFFFFFFFFFFFFFFFFFFFFFFFFFFFFF
@FS10000125:23:BPA73012-1407:1:1101:2840:1160 1:N:0:4
GGGTGACAACTTCTTCGAGTACGCTCAAGTCGTCAGATCGGAAGA
+
FFFFFFFFFFFFFFFFFFFFFFFFFFFFFFFFFFFFF:FFFFFFF
@FS10000125:23:BPA73012-1407:1:1101:3500:1160 1:N:0:4
GGGGGCAAACTTCGTCGAGTACGCTCAAAGTAGGAGATCGGAAGA
+
FFFF:FFFFFF:FFFFFFFFFFFFFFF:FFFFFFFFFFFFFFFFF
@FS10000125:23:BPA73012-1407:1:1101:3690:1160 1:N:0:4
GGGTGCAAACTTCGTCGAGTACGCTCAAGATCAAAGATCGGAAGA
+
F:,:FFFFFFF:FFFFFFFFFFFFFFFFFFFFFFFFFFFFFFFFF
@FS10000125:23:BPA73012-1407:1:1101:3780:1160 1:N:0:4
GGGTGTTAACTTCGTCGAGTACGCTCAAATGGTTAGATCGGAAGA
+
FFFFFFFFFF::FFFFFFFFFFFFFFF:FFFFFFFFFFFFFFFFF
@FS10000125:23:BPA73012-1407:1:1101:4150:1160 1:N:0:4
GATGCAAAACTTCGTCGAGTACGCTCAACCGAGAAGATCGGAAGA
+
,,FFFFFFFFFFFFFFF:FFFFFFFFFFFFFFFFFFFFFFF:FFF
@FS10000125:23:BPA73012-1407:1:1101:4460:1160 1:N:0:4
GGGCTGGAACTTCGTCGAGTACGCTCAACAGAGAAGATCGGAAGA
+
FFFFFFFFFFF::FFFFFFFFFFFFFFFFFFFFFFFFFFFFFFFF
@FS10000125:23:BPA73012-1407:1:1101:5010:1160 1:N:0:4
GGGAACGAACTTCGTCGAGTACGCTCAACTGCACAGATCGGAAGA
+
FF:,FFFFFF::FFFFFFFFFFFFFFFFFFFFFFFFFFFFFFFFF
@FS10000125:23:BPA73012-1407:1:1101:5320:1160 1:N:0:4
GGGTGGGAACTTCGTCGAGTACCGCTCAACGTAAAAGATCGGAAG
+
FF::F,,F:F::FFFFFFFFFFFFFFFF:FFFFFFFFFFFFFFF:
@FS10000125:23:BPA73012-1407:1:1101:5420:1160 1:N:0:4
GGGCAGCAACTTCGTCGAGTACGCTCAATACCGGAGATCGGAAGA
+
FFF:FFFFFF:::FFFFFFFFFFFFFF,FFFFFFFFFFFFFFFFF
@FS10000125:23:BPA73012-1407:1:1101:5700:1160 1:N:0:4
GGGATCCAACTTCGTCGAGTACGCTCAATTATCGAGATCGGAAGA
+
FFFF:FFFFF::FFFFFFFFFFFFFFF:FFFFFFFFFFFFFFFFF
@FS10000125:23:BPA73012-1407:1:1101:6200:1160 1:N:0:4
GGGTAGCAACTTCGTCGAGTACGCTCAAGTGAAGAGATCGGAAGA
+
F:::FFFFFF:,FFFFFFFFFFFFFFFFFFFFFFFFFFFFFFFFF
@FS10000125:23:BPA73012-1407:1:1101:6270:1160 1:N:0:4
GGGGTGTAACTTCGTCGAGTACGCTCAATTTACGAGATCGGAAGA
+
F,,FFFFFFF:,FFFFFFFFFFFFFFF:FFFFFFFFFFFFFFFFF
@FS10000125:23:BPA73012-1407:1:1101:6310:1160 1:N:0:4
CTTGCTGAACTTCGTCGAGTACGCTCAAGTAATAAGATCGGTAGA
+
,,F,FFFFFFFFF,FFF,FFFF,FFFFFFFFFFF:FFFFF,,F,,
@FS10000125:23:BPA73012-1407:1:1101:6370:1160 1:N:0:4
GGCGGAAACTTCGTCGAGTACGCTCAAAAGAGGAGATCGGAAGAG
+
F,,FFFFFFF,FF:FFFF:FFFFFFF,:FFFFFFFF,FFF:FFFF
@FS10000125:23:BPA73012-1407:1:1101:6850:1160 1:N:0:4
GGGGGACATCTTCGTCGAGTACGCTCAAGATAGAAGATCGGAAGA
+
FFFFFFFFFF,,:FFFFFFFFFFFFFFFFFFFFFFFFFFFFF:FF
@FS10000125:23:BPA73012-1407:1:1101:7100:1160 1:N:0:4
GGGCTGGAACTTCGTCGAGTACGCTCAAGGGACGAGATCGGAAGA
+
FFFFFFFFFFF:FFFFFFFFFFFFFFFFFFFFFFFFFFFFFFFFF
@FS10000125:23:BPA73012-1407:1:1101:7200:1160 1:N:0:4
GGGTAACTTCGTCGAGTACGCTCAATCGTTTAGATCGGAAGAGCA
+
F,,:FFFFFFF,FFFFFF,,FFFFF:FFFFFFFFF,FFFFFFF,,
@FS10000125:23:BPA73012-1407:1:1101:7260:1160 1:N:0:4
GGGGCTAAATTTCGTCGAGTACGCTCAAATGGTAAGATCGGAAGA
+
FFFFFFFFFFFFFFFFFFFFFFFFFFF,FFFFFFFFFFFFFFFFF
@FS10000125:23:BPA73012-1407:1:1101:7720:1160 1:N:0:4
GGGCGGAAACTTCGTCGAGTACGCTCAACCTCTCAGATCGGAAGA
+
F:,F,:FFFFF:FFFFFFFFFF:FFFFF,,FF,FFFFFFFFFFFF
@FS10000125:23:BPA73012-1407:1:1101:8180:1160 1:N:0:4
GGGTCGAAACTTCGTCGAGTACGCTCAAAGTTAGAGATCGGAAGA
+
FFFFFFFFFFF:FFFFFFFFFFFFFFFFFFFFFFFFFFFFFFFFF
@FS10000125:23:BPA73012-1407:1:1101:8340:1160 1:N:0:4
GGGCGAGAACTTCGTCGAGTACGCTCAAGAGAACAGATCGGAAGA
+
FFFFFFFFFF,:FFFFFFFFFFFFFFFFFFFFFFFFFFFFFFFFF
@FS10000125:23:BPA73012-1407:1:1101:9820:1160 1:N:0:4
GGGGTGGGAACTTCGTCGAGTACGCTCAACTACCGAGATCGGAAG
+
F::FFFFFFFFFFFF:FFFFFFFFF:FFFFFFFFFFFFFFFFFFF
@FS10000125:23:BPA73012-1407:1:1101:9930:1160 1:N:0:4
GGGAGCAAACTTCGTCGAGTACGCTCAAACGAATAGATTCGGAAG
+
F:::FFFFFFF:FFFFFFFFFFFFFFFFFFFFFFFFFFFFFFFFF
@FS10000125:23:BPA73012-1407:1:1101:10360:1160 1:N:0:4
GGGATAGAACTTCGTCGAGTACGCTCAAGGAATTAGATCGGAAGA
+
F,:FF::FFF::FFFFFFFFF,:FFFFFF:F,FFFFF,FFFFFFF
@FS10000125:23:BPA73012-1407:1:1101:10600:1160 1:N:0:4
GGGGTTCAACTTCGTCGAGTACGCTCAACGTAGTAGATCGGAAGA
+
F,,FFFFFFF:,FFFFFFFFFFFFFFFFFFFFFFFFFFFFFF:FF
@FS10000125:23:BPA73012-1407:1:1101:10820:1160 1:N:0:4
GGGACTCAACTTCGTCGAGTACGCTCAATAAGACAGATCGGAAGA
+
FFFFFFFFF::F,:F,,F:FF,:F::,FFFF:FFFFF,F:FFFFF
@FS10000125:23:BPA73012-1407:1:1101:13140:1160 1:N:0:4
GGGTGGTAACTTCGTCGAGTACGCTCAAGGAAAGAGATCGGAAGA
+
FF:FFFFFFF::FFFFFFFFFFFFFFFFFFFFFFFFFFFFFFFFF
@FS10000125:23:BPA73012-1407:1:1101:13380:1160 1:N:0:4
GGGTTGGATCTTCGTCGAGTACGCTCAATCGGTTAGATCGGAAGA
+
FF:FFFFFFFF:FFFFFFFFFFFFFFFFFF,:FFFFFFFFFFFFF
@FS10000125:23:BPA73012-1407:1:1101:13460:1160 1:N:0:4
GGGGGCTAACTTCGTCGAGTACGCTCAAGACAATAGATCGGAAGA
+
FFFFFFFFFF::FFFFFFFFFFFFFFFFFFFFFFFFFFFFFFFFF
@FS10000125:23:BPA73012-1407:1:1101:13620:1160 1:N:0:4
GGGAAGGAACTTCGTCGAGTACGCTCAACATGCCAGATCGGAAGA
+
FFFFFFFFFF::FFFFFFFFFFFFFFFFFFFFFFFFFFFFFFFFF
@FS10000125:23:BPA73012-1407:1:1101:14660:1160 1:N:0:4
GGGGATTAACTTCGTCGAGTACGCTCAAGAACATAGATCGGAAGA
+
FFFFFFFFFF:,FFFFFFFFFFFFFFFFFFFFFFFFFFFFFFFFF
@FS10000125:23:BPA73012-1407:1:1101:16460:1160 1:N:0:4
GGGGTGAACTTCGTCGAGTACGCTCAAGGGTTTAGATCGGAAGAG
+
FFFF,::FFF:FFFFFFFFFFFFFFFFF,F:FFFFFF,FFFFFFF
@FS10000125:23:BPA73012-1407:1:1101:1060:1170 1:N:0:4
GGGCGTCAACTTCGTCGAGTACGCTCAAGAACGCAGATCGGAAGA
+
FFF:FFFFFFF:FFFFFFFFFFFFFFFFFFFFFFFFFFFFFFFFF
@FS10000125:23:BPA73012-1407:1:1101:1370:1170 1:N:0:4
GGGGTCTAACTTCGTCGAGTACGCTCAACATATGAGATCGGAAGA
+
FFFFFFFFFFFFFFFFFFFFFFFFFFFFFFFFFFFFFFFFF:FFF
@FS10000125:23:BPA73012-1407:1:1101:1420:1170 1:N:0:4
GGGGTAATCTTCGTCGAGTACGCTCAACGCTTAGATCGGAAGAGC
+
FFFFFFFFFF:FF:FFFF:FFFFFFFF::FFFFFF:,FFFFFFF,
@FS10000125:23:BPA73012-1407:1:1101:1570:1170 1:N:0:4
GGGTGGAAACTTCGTCGAGTACGCTCAAGCAGCCAGATCGGAAGA
+
FF:FFFFFFFF:FFFFFFFFFFFFFFFFFFFFFFFFFFFFF,FFF
@FS10000125:23:BPA73012-1407:1:1101:1810:1170 1:N:0:4
GGGTATTAACTTCGTCGAGTACGCTCAAATATGAAGATCGGAAGA
+
FFFFF,,FFFF:FFFF,FFFFFFFFFFF::FF:FFFFFFFFFFFF
@FS10000125:23:BPA73012-1407:1:1101:2000:1170 1:N:0:4
GGGTAAGAACTTCGTCGAGTACGCTCAAACGAACAGATCGGAAGA
+
FFFFFFFFFFF:FFFFFFFFFFFFFFFFFFFFFFFFFFFFFFFFF
@FS10000125:23:BPA73012-1407:1:1101:2180:1170 1:N:0:4
GGGGGAACAACTTCGTCGAGTACGCTCAATTTTGAAGATCGGAAG
+
FFFFFFFFFF:,,FF:FFFFFFFFF,FFFFFFFFFFFFFFFFFFF
@FS10000125:23:BPA73012-1407:1:1101:2250:1170 1:N:0:4
GGGATCGAACTTCGTCGAGTACGCTCAAATTGAAAGATCGGAAGA
+
FFF:FFFFFF:,FFFFFFFFFFFFFFF:FFFFFFFFFFFFFFFFF
@FS10000125:23:BPA73012-1407:1:1101:2370:1170 1:N:0:4
GGGACTGAACTTCGTCGAGTACGCTCAATCTATGAGATCGGAAGA
+
F:,FFFFFFF:,FFFFFFFFFFFFFFF,FFFFFFFFFFFFF:FFF
@FS10000125:23:BPA73012-1407:1:1101:2450:1170 1:N:0:4
GGGGTAAAACTTCGTCGAGTACGCTCAAGTCACCAGATCGGAAGA
+
FFFFFFFFFF:,FFFFFFFFFFFFFFFFFFFFFFFFFFFFFFFFF
@FS10000125:23:BPA73012-1407:1:1101:2460:1170 1:N:0:4
GGGGGGTAACTTCGTCGAGTACGCTCAATCAGGAAGATCGGAAGA
+
FFFFFFFFFF:,FFFFFFFFFFFFFFF,FFFFFFFFFFFFFFFFF
@FS10000125:23:BPA73012-1407:1:1101:2880:1170 1:N:0:4
GGGCTCTAACTTCGTCGAGTACGCTCAAAATCTTAGATCGGAAGA
+
F,,,FFFFFF::FFFFFFFFFFFFFFF:FFFFFFFFFFFFFFFFF
@FS10000125:23:BPA73012-1407:1:1101:3320:1170 1:N:0:4
GGGATGCAACTTCGTCGAGTACGCTCAATGTGCCAGATCGGAAGA
+
FF:,F,FFFF::FFFFFFFFFFFFFFFFFFFFFFFFFFFFFFFFF
@FS10000125:23:BPA73012-1407:1:1101:3570:1170 1:N:0:4
GGGGGATAACTTCGTCGAGTACGCTCAAAGTGTTAGATCGGAAGA
+
FFFFFFFFFF::FFFFFFFFFFFFFFF:FFFFFFFFFFFFFFFFF
@FS10000125:23:BPA73012-1407:1:1101:3610:1170 1:N:0:4
GGGGGCAAACTTCGTCGAGTACGCTCAACGAATAAGATCGGAAGA
+
FFFFFFFFF,FF:FF:FFFFFFFFFFFFFFFFFFFFFFFFFFFFF
@FS10000125:23:BPA73012-1407:1:1101:3690:1170 1:N:0:4
GGGGGGAAACTTCGTCGAGTACGCTCAATACCAAAGATCGGAAGA
+
FF,FFFFFFF::FFFFFFFFFFFFFFF:FFFFFFFFFFFFFFFFF
@FS10000125:23:BPA73012-1407:1:1101:4340:1170 1:N:0:4
GGGCCATAACTTCGTCGAGTACGCTCAAATAAAAAGATCGGAAGA
+
FFF:FFFFFF::FFFFFFFFFFFFFFF:FFFFFFFFFFFFFFFFF
@FS10000125:23:BPA73012-1407:1:1101:4850:1170 1:N:0:4
GGGAGTCAACTTCGTCGAGTACGCTCAAGGTTCAAGATCGGAAGA
+
FFF,,::FFFF:FFFFFFFFFFFFFFFF,::FF:FFFFFFFFFFF
@FS10000125:23:BPA73012-1407:1:1101:4870:1170 1:N:0:4
GGGTCGCAACTTCGTCGAGTACGCTCAAAGATAGAGATCGGAAGA
+
F:,:FFFFFF:,FFFFFFFFFFFFFFF:FFFFFFFFFFFFFFFFF
@FS10000125:23:BPA73012-1407:1:1101:5340:1170 1:N:0:4
GGGCAAAAACTTCGTCGAGTACGCTCAAAACCCGAGATCGGAAGA
+
FFFFFFFFFF:,:FFFFFFFFFFFFFF:FFFFFFFFFFFFFFFFF
@FS10000125:23:BPA73012-1407:1:1101:5370:1170 1:N:0:4
GGGGCAAAACTTCGTCGAGTACGCTCAAACGCTAAGATCGGAAGA
+
FF:FFFFFFF:,:FFFFFFFFFFFFFFFFFFFFFFFFFFFFFFFF
@FS10000125:23:BPA73012-1407:1:1101:5970:1170 1:N:0:4
GGGGTGGAACTTCGTCGAGTACGCTCAAGGGGTGAGATCGGAAGA
+
FFFFFFFFFF:,FFFFFFFFFFFFFFFFFFFFFFFFFFFFFFFFF
@FS10000125:23:BPA73012-1407:1:1101:6200:1170 1:N:0:4
GGGCTCTTCCGATCTGGGGTAGAACTTCGTCGAGTACGCTCAACC
+
FFFFFFFFFFF,,FFFFFFFFF,FF,F:FFFFFFFF,FFF,F:,,
@FS10000125:23:BPA73012-1407:1:1101:6220:1170 1:N:0:4
GGGCGGGAACTTCGTCGAGTACGCTCAATTTTCCAGATCGGAAGA
+
FFF,,FF:FFFFFFFFFFFFFFFFFFFFF,,,,,FFFFFFFFFFF
@FS10000125:23:BPA73012-1407:1:1101:6950:1170 1:N:0:4
GGGATAGAACTTCGTCGAGTACGCTCAAAAAGAAAGATCGGAAGA
+
F,,:FFFFFF,,FFFFFFFFFFFFFFF,FFFFFFFFFFFFFFFFF
@FS10000125:23:BPA73012-1407:1:1101:7010:1170 1:N:0:4
GGGCAGCAACTTCGTCGAGTACGCTCAAGAACGTAGATCGGAAGA
+
FFF:FFFFFF:,FFFFFFFFFFFFFFFFFFFFFFFFFFFFFFFFF
@FS10000125:23:BPA73012-1407:1:1101:7060:1170 1:N:0:4
GGGTTGGAACTTCGTCGAGTACGCTCAAACTGGGAGATCGGAAGA
+
FFFFFFFFFF::FFFFFFFFFFFFFFF:FFFFFFFFFFFFFFFFF
@FS10000125:23:BPA73012-1407:1:1101:7200:1170 1:N:0:4
GGGAAACGAACTTCGTCGAGTACGCTCAAGTTCGGAGATCGGAAG
+
FFFFFFFFFF:,,FF:FFFFFFFFF,FFFFFFFFFFFFFFFFFFF
@FS10000125:23:BPA73012-1407:1:1101:7640:1170 1:N:0:4
GGGACAGAACTTCGTCGAGTACGCTCAACCATGAAGATCGGAAGA
+
FF:FFF,FFF::FFFFFFFFFFFFFFFFFFFFFFFFFFFFFFFFF
@FS10000125:23:BPA73012-1407:1:1101:7950:1170 1:N:0:4
GGGTAAAAACTTCGTCGAGTACGCTCAATTCGAGAGATCGGAAGA
+
FFFFFFFFFF::FFFFFFFFFFFFFFF:FFFFFFFFFFFFFFFFF
@FS10000125:23:BPA73012-1407:1:1101:8110:1170 1:N:0:4
GGGTCTTACTTTGTCTACTTCACTCTTTTTGCATCTTTGGAAGAC
+
FFF:FFF,F,F,,FF::F:,FFFFF,,,:,,FF,,:,,FF,,::,
@FS10000125:23:BPA73012-1407:1:1101:8380:1170 1:N:0:4
GGGTAAAAACTTCGTCGAGTACGCTCAAGGGAATAGATCGGAAGA
+
FFFFFFFFFF::FFFFFFFFFFFFFFFFFFFFFFFFFFFFFFFFF
@FS10000125:23:BPA73012-1407:1:1101:8660:1170 1:N:0:4
GGGCCTTAACTTCGTCGAGTACGCTCAAAATAGGAGATCGGAAGA
+
FFF:FFFFFF:,FFFFFFFFFFFFFFF,FFFFFFFFF,FFFFFFF
@FS10000125:23:BPA73012-1407:1:1101:8890:1170 1:N:0:4
GGGTGTTAACTTCGTCGAGTACGCTCAATGCCGTAGATCGGAAGA
+
FFF::FFFFF::FFFFFFFFFFFFFFF:FFFFFFFFFFFFFFFFF
@FS10000125:23:BPA73012-1407:1:1101:9100:1170 1:N:0:4
GGGGTTAAACTTCGTCGAGTACGCTCAATTCAAGAGATCGGAAGA
+
FFFFFFFFFF:,FFFFFFFFFFFFFFF,FFFFFFFFFFFFFFFFF
@FS10000125:23:BPA73012-1407:1:1101:9380:1170 1:N:0:4
GGGGCTAAACTTCGTCGAGTACGCTCAAGATGTGAGATCGGAAGA
+
FFFFFFFFFF::FFFFFFFFFFFFFFFFFFFFFFFFFFFFFFFFF
@FS10000125:23:BPA73012-1407:1:1101:9510:1170 1:N:0:4
GTTGTTAAACTTCGTCGAGTACGCTCAAAATAGGAGATCGGAAGA
+
:,F:FFFFFFFFFFFFFFFFFFFFFFFFFFFFFFFFFFFFF:F::
@FS10000125:23:BPA73012-1407:1:1101:9570:1170 1:N:0:4
GGGGTTTAACTTCGTCGAGTACGCTCAATTTTGCAGATCGGAAGA
+
FFFF:FFFFF::FFFFFFFFFFFFFFF:FFFFFFFFFFFFFFFFF
@FS10000125:23:BPA73012-1407:1:1101:9770:1170 1:N:0:4
GGGCGTGAACTTCGTCGAGTACGCTCAAAGAATTAGATCGGAAGA
+
FFF:FFFFFF::FFFFFFFFFFFFFFF:FFFFFFFFFFFFFFFFF
@FS10000125:23:BPA73012-1407:1:1101:9940:1170 1:N:0:4
GGGTGCTAACTTCGTCGAGTACGCTCAAAGGTATAGATCGGAAGA
+
FFFF,F,FF:FFF:F,FF:FF,:FFFF,F:FFFFF,F,FF:FFFF
@FS10000125:23:BPA73012-1407:1:1101:10010:1170 1:N:0:4
GGGGATGAACTTCGTCGAGTACGCTCAAAATCTGAGATCGGAAGA
+
FFFFFFFFFF,,FFFFFFFFFFFFFFF:FFFFFFFFFFFFFFFFF
@FS10000125:23:BPA73012-1407:1:1101:10530:1170 1:N:0:4
GGGGTTCAACTTCGTCGAGTACGCTCAAATGTTAAGATCGGAAGA
+
FFFFFFFFFF,,FFFFFFFFFFFFFFF:FFFFFFFFFFFFFFFFF
@FS10000125:23:BPA73012-1407:1:1101:10560:1170 1:N:0:4
GGGGAAGAACTTCGTCGAGTACGCTCAACTTTTAAGATCGGAAGA
+
:FFFFFFFFF::FFF:FFFFFFFFFFFFFFFFFFFFFFFF:F,:F
@FS10000125:23:BPA73012-1407:1:1101:10690:1170 1:N:0:4
GGGAAGTACCTTCGTCGAGTACGCTCAATTAAGGAGATCGGAAGA
+
F:FFFFFFFF,,FFFFFFFFFFFFFFF,FFFFFFFFFFFFFFFFF
@FS10000125:23:BPA73012-1407:1:1101:10850:1170 1:N:0:4
GGGAGAAAACTTCGTCGAGTACGCTCAATAAATTAGATCGGAAGA
+
FFFFFFFFFF:,FFFFFFFFFFFFFFF,FFFFFFFFFFFFFFFFF
@FS10000125:23:BPA73012-1407:1:1101:11060:1170 1:N:0:4
GGGGGTTAACTTCGTCGAGTACGCTCAATTAAAAAGATCGGAAGA
+
:F,F,FFFFF,FFFFFFFFF:FFFFFFFFFFFFFFFFFFFF:FF:
@FS10000125:23:BPA73012-1407:1:1101:11420:1170 1:N:0:4
GGGCTAGAACTTCGTCGAGTACGCTCAAATATCGAGATCGGAAGA
+
FFFFFFFFFF,,:FFFFFFFFFFFFFF,FFFFFFFFFFFFFF:FF
@FS10000125:23:BPA73012-1407:1:1101:11520:1170 1:N:0:4
GGGTAAGAACTTCGTCGAGTACGCTCAAATACGGAGATCGGAAGA
+
:,,:FFFFFF,,FFFFFFFFFFFFFFF:FFFFFFFFFFFFFFFFF
@FS10000125:23:BPA73012-1407:1:1101:11700:1170 1:N:0:4
GGGGGATAACTTCGTCGAGTACGCTCAAGTGCAGAGATCGGAAGA
+
FFFFFFFFFF,,FFF:FFFFFFFFFFFFFFFFFFFFFFFFFFFFF
@FS10000125:23:BPA73012-1407:1:1101:11780:1170 1:N:0:4
GGGGGTCAACTTCGTCGAGTACGCTCAATAGGATAGATCGGAAGA
+
FFFFFFFFFF,,FFFFFFFFFFFFFFF,FFFFFFFFFFFFFF:FF
@FS10000125:23:BPA73012-1407:1:1101:11940:1170 1:N:0:4
GGGGATAAACTTCGTCGAGTACGCTCAAGACGCGAGATCGGAAGA
+
FFFFFFFFFF,,FFFFFFFFFFFFFFFFFFFFFFFFFFFFFFFFF
@FS10000125:23:BPA73012-1407:1:1101:12330:1170 1:N:0:4
GGGGCTTAACTTCGTCGAGTACGCTCAATAAAAAAGATCGGAAGA
+
F:,FFFFFFF::FFFFFFFFFFFFFFF:FFFFFFFFFFFFFFFFF
@FS10000125:23:BPA73012-1407:1:1101:12400:1170 1:N:0:4
GGGGCACAACTTCGTCGAGTACGCTCAATTAGTCAGATCGGAAGA
+
F,,FFFFFFF::FFFFFFFFFFFFFFF,FFFFFFFFFFFFFFFFF
@FS10000125:23:BPA73012-1407:1:1101:12540:1170 1:N:0:4
GGGGTTTAACTTCGTCGAGTACGCTCAACAGAAAAGATCGGAAGA
+
F,,F:F,,FF,FFFFFFF:FF:FFFFFFFFFF,,,FFFFFFF:F:
@FS10000125:23:BPA73012-1407:1:1101:13010:1170 1:N:0:4
CGTGCTAACTTCGTCGAGTACGCTCAAGACAAAAGATCGGATCTG
+
F,F,,FF,FFFF:,F,,,:FF:FF:FFF:F,,F,F,,F,F,F,F,
@FS10000125:23:BPA73012-1407:1:1101:14350:1170 1:N:0:4
GGGGCTGAACTTCGTCGAGTACGCTCAAGATTAAAGATCGGAAGA
+
FFFFFFFFFF::FFFFFFFFFFFFFFFFFFFFFFFFFFFFFFFFF
@FS10000125:23:BPA73012-1407:1:1101:14970:1170 1:N:0:4
GGGCCGTAACTTCGTCGAGTACGCTCAAACGAATAGATCGGAAGA
+
FFFFFFFFFF,:FFFFFFFFFFFFFFF,FFFFFFFFFFFFFFFFF
@FS10000125:23:BPA73012-1407:1:1101:15720:1170 1:N:0:4
GGGGGAGAACTTCGTCGAGTACGCTCAAATTGTCAGATCGGAAGA
+
FFFFFFFFFF,,FFFFFFFFFFFFFFF:FFFFFFFFFFFFFFFFF
@FS10000125:23:BPA73012-1407:1:1101:15740:1170 1:N:0:4
GGGCGTGAACTTCGTCGAGTACGCTCAAAGTAAAAGATCGGAAGA
+
FFFFFFFFFF,,FFFFFFFFFFFFFFF:FFFF:FFFFFFFFFFFF
@FS10000125:23:BPA73012-1407:1:1101:15970:1170 1:N:0:4
GGGGGGTAACTTCGTCGAGTACGCTCAACGGCCCAGATCGGAAGA
+
FF:FFFFFFF::FFFFFFFFFFFFFFFFF:FFFFFFFFFFFFFF:
@FS10000125:23:BPA73012-1407:1:1101:1760:1180 1:N:0:4
GGGGCAGAACTTCGTCGAGTACGCTCAATTGAACAGATCGGAAGA
+
FF,FFFFFFFF:FFFFFFFFFFFFFFF:FFFFFFFFFFFFFFFFF
@FS10000125:23:BPA73012-1407:1:1101:2200:1180 1:N:0:4
GGGGCTAAACTTCGTCGAGTACGCTCAATTGACAAGATCGGAAGA
+
FFFFFFFFFF::FFFFFFFFFFFFFFF:FFFFFFFFFFFFFFFFF
@FS10000125:23:BPA73012-1407:1:1101:2270:1180 1:N:0:4
GGGTGGAAACTTCGTCGAGTACGCTCAATTCCTGAGATCGGAAGA
+
F:,:FFFFFFF:FFFFFFFFFFFFFFFFFFFFFFFFFFFFF:FFF
@FS10000125:23:BPA73012-1407:1:1101:2610:1180 1:N:0:4
GGGGGAGAACTTCGTCGAGTACGCTCAACATAGCAGATCGGAAGA
+
FFFFFFFFFF,:FFFFFFFFFFFFFFFFFFFFFFFFFFFFFFFFF
@FS10000125:23:BPA73012-1407:1:1101:3280:1180 1:N:0:4
GGGGGGTAACTTCGTCGAGTACGCTCAATGAGAAAGATCGGAAGA
+
F::FFFFFFF::FFFFFFFFFFFFFFF,FFFFFFFFFFFFFFFFF
@FS10000125:23:BPA73012-1407:1:1101:4050:1180 1:N:0:4
GGGGCGCAAAACTTCGTCGAGTACGCTCAATGGAGCAGATCGGAA
+
F:,FF,F:FFFF:FFFF:FFFF,FFFFFFFF:FFF,FFFF,FFFF
@FS10000125:23:BPA73012-1407:1:1101:4200:1180 1:N:0:4
GGGGTAAAACTTCGTCGAGTACGCTCAACTATCAAGATCGGAAGA
+
F:,FFFFFFF:F:FFFFFFFFFFFFFFFFFFFFFFFFFFFFFFFF
@FS10000125:23:BPA73012-1407:1:1101:4460:1180 1:N:0:4
GGGGCCCAACTTCGTCGAGTACGCTCAATGTGTTAGATCGGAAGA
+
FFFFFFFFFF::FFFFFFFFFFFFFFF,FFFFFFFFFFFFFFFFF
@FS10000125:23:BPA73012-1407:1:1101:4640:1180 1:N:0:4
GGGGTATAACTTCGTCGAGTACGCTCAAAGACCAAGATCGGAAGA
+
F:,FFFFFFF::FFFFFFFFFFFFFFFFFFFFFFFFFFFFFFFFF
@FS10000125:23:BPA73012-1407:1:1101:4850:1180 1:N:0:4
GGGGATTAACTTCGTCGAGTACGCTCAACAGGAAAGATCGGAGGA
+
F,,FFFFFFF:::FFFFFFFFFFFFFFFFFFFFFFFFFFFFF,FF
@FS10000125:23:BPA73012-1407:1:1101:5140:1180 1:N:0:4
GGGGAAGAACTTCGTCGAGTACGCTCAAAGTGATAGATCGGAAGA
+
FFFFFFFFFF,,:FF:FFFFFFFFFFF,FFFFFFFFFFFFFFFFF
@FS10000125:23:BPA73012-1407:1:1101:5710:1180 1:N:0:4
GGGGGCCAACTTCGTCGAGTACGCTCAATAACGGAGATCGGAAGA
+
F,,FFFFFFF:,FFFFFFFFFFFFFFF:FFFFFFFFFFFFFFFFF
@FS10000125:23:BPA73012-1407:1:1101:5740:1180 1:N:0:4
GGGGGGACCTTCGTCGAGTACGCTCAAACAGAAAGATCGGAAGAG
+
FFFFFFFFFF,FF:FFFF:FFFFFFFF:FFFFFFFF,FFF:FFFF
@FS10000125:23:BPA73012-1407:1:1101:6050:1180 1:N:0:4
GGGAGGTAACTTCGTCGAGTACGCTCAAATGTCAAGATCGGAAGA
+
F,,:FFFFFF:,FFFFFFFFFFFFFFF:FFFFFFFFFFFFFFFFF
@FS10000125:23:BPA73012-1407:1:1101:6120:1180 1:N:0:4
GGGGGGGAACTTCGTCGAGTACGCTCAACATCGCAGATCGGAAGA
+
FFFFFFFFFF:FFFFFFFFFFFFFFFFFFFFFFFFFFFFFFFFFF
@FS10000125:23:BPA73012-1407:1:1101:6250:1180 1:N:0:4
GGGATAGAACTTCGTCGAGTACGCTCAAAAGCCAAGATCGGAAGA
+
F,::FFFFFF:,FFFFFFFFFFFFFFF:FFFFFFFFFFFFFFFFF
@FS10000125:23:BPA73012-1407:1:1101:6420:1180 1:N:0:4
GGGGGTTAACTTCGTCGAGTACGCTCAAGGAAATAGATCGGAAGA
+
FFFFFFFFFF,,FFFFFFFFFFFFFFFFFFFFFFFFFFFFFFFFF
@FS10000125:23:BPA73012-1407:1:1101:6830:1180 1:N:0:4
GGGGCTTAACTTCGTCGAGTACGCTCAAGAACAGAGATCGGAAGA
+
FF:FFFFFFF,,FFFFFFFFFFFFFFF:FFFF:FFFFFFFFF:FF
@FS10000125:23:BPA73012-1407:1:1101:6950:1180 1:N:0:4
GCTGCGCAACTTCGTCGAGTACGCTCAAAAATATAGATCGGAAGA
+
,,::F:FFFFFFFFFFFFFFFFFFFFF:FFFFFFFFFFFFFFFFF
@FS10000125:23:BPA73012-1407:1:1101:7090:1180 1:N:0:4
GGGGGAACTTCGTCGAGTACGCTCAAAAGGAAAGATCGGAAGAGC
+
FFFF:FFFFF:F:FFFF:FFFF,FF:FFFFFFFFF::FFFFFFF:
@FS10000125:23:BPA73012-1407:1:1101:7250:1180 1:N:0:4
GGGGTAGAACTTCGTCGAGTACGCTCAAATTCTCAGATCGGAAGA
+
FFFFFFFFFF,,FFFFFFFFFFFFFFF,FFFFFFFFFFFFFFFFF
@FS10000125:23:BPA73012-1407:1:1101:7390:1180 1:N:0:4
GGGACTTCGTCGAGTACGCTCAATGGGATAGATCGGAAGAGCACA
+
F,,:FFFFFFFFFFFFFF,,FFFFFFF:FFFFFFFFFFFFF,F,,
@FS10000125:23:BPA73012-1407:1:1101:8080:1180 1:N:0:4
GGGCCGCAACTTCGTCGAGTACGCTCAAAGGAAAAGATCGGAAGA
+
FF,FF,FFFFFF:FFFFFFFF,FFFFFFFFF:FFFFF,FFFFFFF
@FS10000125:23:BPA73012-1407:1:1101:8260:1180 1:N:0:4
GGGGCCGGACTCGTCGAGTACGCTCAACCCATAAGATCGGAAGAG
+
FFFFFFFFFFFFF:FFFF:FFFFFFFF:FFFFFFFF,FFF:FFFF
@FS10000125:23:BPA73012-1407:1:1101:8350:1180 1:N:0:4
GGGGCAAAACTTCGTCGAGTACGCTCAATTTTACAGATCGGAAGA
+
F:,FFFFFFF::FFFFFFFFFFFFFFF:FFFFFFFFFFFFFFFFF
@FS10000125:23:BPA73012-1407:1:1101:8370:1180 1:N:0:4
GGGTGTAAACTTCGTCGAGTACGCTCAAACTATCAGATCGGAAGA
+
FFFFFFFFFF::FFFFFFFFFFFFFFF:FFFFFFFFFFFFFFFFF
@FS10000125:23:BPA73012-1407:1:1101:8670:1180 1:N:0:4
GGGTCTCAACTTCGTCGAGTACGCTCAAGTTGCTAGATCGGAAGA
+
FF:,:,,FFFFFFFFFFFFFFFFFFFFFFFF,,,FFF:FFFFFFF
@FS10000125:23:BPA73012-1407:1:1101:8970:1180 1:N:0:4
GGGTGCAAACTTCGTCGAGTACGCTCAAAATTTGAGATCGGAAGA
+
FF::FFFFFF:,FFFFFFFFFFFFFFF:FFFFFFFFFFFFFFFFF
@FS10000125:23:BPA73012-1407:1:1101:9250:1180 1:N:0:4
GGGCTTCGTCGAGTACGCTCAATGTTATAGATCGGAAGAGCACAC
+
FFFF:::::FFFFFFFFFF,F,FF::F:FFFFFFFFFF:F:F,F:
@FS10000125:23:BPA73012-1407:1:1101:9830:1180 1:N:0:4
GTTGAGGTAACTTCGTCGAGTACGCTCAAATAGGTAGATCGGAAG
+
,,F,F:FFFFFF::F:FF:FFF:FF,FFFFFFFFFFFFFFFFF:F
@FS10000125:23:BPA73012-1407:1:1101:10220:1180 1:N:0:4
GGGGGATACCTTCGTCGAGTACGCTCAATTCGTTAGATCGGAAGA
+
FFFFFFFFFF,,:FF:FFFFFFFFFFF,FFFFFFFFFFFFFFFFF
@FS10000125:23:BPA73012-1407:1:1101:10320:1180 1:N:0:4
GGGGTCTAACTTCGTCGAGTACGCTCAAGACCATAGATCGGAAGA
+
FFFFFFFFFF,,FFFFFFFFFFFFFFFFFFFFFFFFFFFFFFFFF
@FS10000125:23:BPA73012-1407:1:1101:10890:1180 1:N:0:4
GGGGGACAACTTCGTCGAGTACGCTCAAACCATCAGATCGGAAGA
+
F,:FFFFFFF,,FFFFFFFFFFFFFFFFFFFFFFFFFFFFFFFFF
@FS10000125:23:BPA73012-1407:1:1101:11280:1180 1:N:0:4
GGGTCAAAACTTCGTCGAGTACGCTCAATAGCACAGATCGGAAGA
+
F,,:FFFFFF,,FFFFFFFFFFFFFFF:FFFFFFFFFFFFFFFFF
@FS10000125:23:BPA73012-1407:1:1101:11740:1180 1:N:0:4
GGGGGCAAACTTCGTCGAGTACGCTCAAGACAAGAGATCGGAAGA
+
FFFFFFFFFF,,FFFFFFFFFFFFFFFFFFFFFFFFFFFFFF:FF
@FS10000125:23:BPA73012-1407:1:1101:13130:1180 1:N:0:4
GGGGGGGAACTTCGTCGAGTACGCTCAATGTTGAAGATCGGAAGA
+
FFFFFFFFFF,:FFFFFFFFFFFFFFF,FFFFFFFFFFFFFFFFF
@FS10000125:23:BPA73012-1407:1:1101:13330:1180 1:N:0:4
GGGTCACAACTTCGTCGAGTACGCTCAAAGGATTAGATCGGAAGA
+
F:,,F,FFFFF:FFFFFFFFFFFFFF:FF,,F:FFFFFFFFFFFF
@FS10000125:23:BPA73012-1407:1:1101:13650:1180 1:N:0:4
GGGGGAAAACTTCGTCGAGTACGCTCAACAGCGAAGATCGGAAGA
+
F:,FFFFFFF::FFFFFFFFFFFFFFFFFFFFFFFFFFFFFFFFF
@FS10000125:23:BPA73012-1407:1:1101:13790:1180 1:N:0:4
GGGGGTTAACTTCGTCGAGTACGCTCAAAAGTTTAGATCGGAAGA
+
:,,F,FFFFF::FFFFFFFFFFFFFFF:,F,,:FFFFFFF::,,:
@FS10000125:23:BPA73012-1407:1:1101:14150:1180 1:N:0:4
GGGGACAAACTTCGTCGAGTACGCTCAATATTCCAGATCGGAAGA
+
F:,FFFFFFF,:FFFFFFFFFFFFFFF:FFFFFFFFFFFFFFFFF
@FS10000125:23:BPA73012-1407:1:1101:14900:1180 1:N:0:4
GGGCAATAACTTCGTCGAGTACGTCAATTGCTAAGATTGGAAGAG
+
FFFF,,FFFFFFFFFFFFFFFFFFFFF:F::FFFFF:,FF,FFFF
@FS10000125:23:BPA73012-1407:1:1101:15240:1180 1:N:0:4
GGGGCCGAACTTCGTCGAGTACGCTCAAAAATTGAGATCGGAAGA
+
FF::,,,FFF::FF,FFFFFFFFFFFFF:F,:,,FFFFFFFFFFF
@FS10000125:23:BPA73012-1407:1:1101:15460:1180 1:N:0:4
GGGGAATAACTTCGTCGAGTACGCTCAAAAATTCAGATCGGAAGA
+
FFFFFFFFFF::FFFFFFFFFFFFFFFFFFFFFFFFFFFFFFFFF
@FS10000125:23:BPA73012-1407:1:1101:15730:1180 1:N:0:4
GGGTCGGAACTTCGTCGAGTACGCTCAATTATGGAGATCGGAAGA
+
FFF,FF:FFF::FFFFF,FFFFFFFFFFFFFFFFFFFFFFFFFFF
@FS10000125:23:BPA73012-1407:1:1101:16050:1180 1:N:0:4
GGGGAAAAACTTCGTCGAGTACGCTCAAGTACAGAGATCGGAAGA
+
F,,FFFFFFF,:FFFFFFFFFFFFFFFFFFFFFFFFFFFFFFFF:
@FS10000125:23:BPA73012-1407:1:1101:16260:1180 1:N:0:4
GGGTGCAAACTTCGTCGAGTACGCTCAAGATGCCAGATCGGAAGA
+
FFFF,FFFFF:FFFFFFFFFFFFFFFFFFFFFFFFFF,FFFFFFF
@FS10000125:23:BPA73012-1407:1:1101:1320:1190 1:N:0:4
GGGCTCAGACTTCGTCGAGTACGCTCAAAAAATTAGATCGGAAGA
+
FF,FFFF:FF:::FFFFFFFFFFFFFFFFFFFFFFFF,FFF,FFF
@FS10000125:23:BPA73012-1407:1:1101:1380:1190 1:N:0:4
GGGCGGCAACTTCGTCGAGTACGCTCAATAAGATAGATCGGAAGA
+
FFFFFFFFFFF:FFFFFFFFFFFFFFF:FFFFFFFFFFFFFFFFF
@FS10000125:23:BPA73012-1407:1:1101:1680:1190 1:N:0:4
GGGAGACAACTTCGTCGAGTACGCTCAAAAATACAGATCGGAAGA
+
F:,FFFFFFF::FFFFFFFFFFFFFFF:FFFFFFFFFFFFFFFFF
@FS10000125:23:BPA73012-1407:1:1101:1850:1190 1:N:0:4
GGGAACTTCGTCGAGTACGCTCAAACCAATAGATCGGAAGAGCAC
+
FFFFFFFFFF:FF:FFF:FFFFFFF:FFFFFFFFFFFFFF:F,F,
@FS10000125:23:BPA73012-1407:1:1101:1870:1190 1:N:0:4
GGGGTTCAACTTCGTCGAGTACGCTCAACCACCTAGATCGGAAGA
+
FF,F:FFFFFF:FFFFFFFFFFFFFFFFFFFFFFFFFFFFF:FFF
@FS10000125:23:BPA73012-1407:1:1101:1930:1190 1:N:0:4
GGGGATGAACTTCGTCGAGTACGCTCAATTTAAGAGATCGGAAGA
+
FF,FFFFFFF:,FFFFFFFFFFFFFFF:FFFFFFFFFFFFFFFFF
@FS10000125:23:BPA73012-1407:1:1101:2250:1190 1:N:0:4
GGGAGCTAACTTCGTCGAGTACGCTCAATTCAAGAGATCGGAAGA
+
FFFF,FFFFFFFFFFFFFFFFFFFFFFFFFFFFFFFF,FFFFFFF
@FS10000125:23:BPA73012-1407:1:1101:3480:1190 1:N:0:4
GGGGCAAAACTTCGTCGAGTACGCTCAATTCGGCAGATCGGAAGA
+
FFFFFFFFFF:,FFFFFFFFFFFFFFF,FFFFFFFFFFFFFFFFF
@FS10000125:23:BPA73012-1407:1:1101:3500:1190 1:N:0:4
GGGGGTAAACTTCGTCGAGTACGCTCAAAGTAAAAGATCGGAAGA
+
FFFFFFFFFF:,FFFFFFFFFFFFFFF,FFFFFFFFFFFFFFFFF
@FS10000125:23:BPA73012-1407:1:1101:3910:1190 1:N:0:4
GGTGACAAACTTCGTCGAGTACGCTCAAATAAACAGATCGGAAGA
+
,,,FFFFFFFFFFFFFF,FFFFFFFFF:FFFFFFFFFFFFF:FFF
@FS10000125:23:BPA73012-1407:1:1101:4410:1190 1:N:0:4
GGGGTGTAAACTTCGTCGAGTACGCTCAACAAGCAAGATCGGAGA
+
FF,FFFFFFFF::FF:FFFFFFFFF,FFFFFFFFFFFFFFFFFFF
@FS10000125:23:BPA73012-1407:1:1101:4880:1190 1:N:0:4
GGGGGGGAACTTCGTCGAGTACGCTCAAATCAACAGATCGGAAGA
+
F,,FFFFFFF::FFFFFFFFFFFFFFF:FFFFFFFFFFFFFFFFF
@FS10000125:23:BPA73012-1407:1:1101:5070:1190 1:N:0:4
GATTAACAACTTCGTCGAGTACGCTCAAAAGATGAGATCGGAAGA
+
,,:,FFFFFFFFFFFFFFFFFFFFFFFFFFFFFFFFFFFF::FFF
@FS10000125:23:BPA73012-1407:1:1101:5360:1190 1:N:0:4
GGGTACCAACTTCGTCGAGTACGCTCAAACTAGTAGATCGGAAGA
+
F:,,FFFFFF::FFFFFFFFFFFFFFF:FFFFFFFFFFFFFFFFF
@FS10000125:23:BPA73012-1407:1:1101:5940:1190 1:N:0:4
GGGGGCAAACTTCGTCGAGTACGCTCAAGCTAAGAGATCGGAAGA
+
FFFFFFFFFFFFFFFFFFFFFFFFFFFFF,::FFFFFFFFFFFFF
@FS10000125:23:BPA73012-1407:1:1101:6100:1190 1:N:0:4
GGGGATCAACTTCTTCGAGTACGCTCAACAGTTCAGATCGGAAGA
+
FFFFFFFFFF:,F:FFFFFFFFFFFFFFFFFFFFFFFFFFFFFFF
@FS10000125:23:BPA73012-1407:1:1101:6580:1190 1:N:0:4
GGGCATCATCTTCGTCGAGTACGCTCAAGTAATTAGATCGGAAGA
+
FFF:FFFF,FFFFFFFFFFFFFFFFFFF,,F,F,FFFFFFFFFFF
@FS10000125:23:BPA73012-1407:1:1101:6730:1190 1:N:0:4
GGGGCCGAACTTCGTCGAGTACGCTCAAGGTTCGAGATCGGAAGA
+
F,,FFFFFFF:,FFFFFFFFFFFFFFFFFFFFFFFFFFFFFFFFF
@FS10000125:23:BPA73012-1407:1:1101:7580:1190 1:N:0:4
GGGCGCTAACTTCGTCGAGTACGCTCAACTAGTCAGATCGGAAGA
+
FFFFFFFFFFFF:FFF:FFFF::FF::FFFFFFFFFF,F:FFFFF
@FS10000125:23:BPA73012-1407:1:1101:7790:1190 1:N:0:4
GGGACCCAACTTCGTCGAGTACGCTCAATGGAGTAGATCGGAAGA
+
F,,::,F:FFFF:FF:FFFFF:FFFF:FFFF:FFFFF,F:FFFFF
@FS10000125:23:BPA73012-1407:1:1101:7920:1190 1:N:0:4
GGGGGGGAACTTCGTCGAGTACGCTCAACCACATAGATCGGAAGA
+
FF:F,,,FFFFFFFFFFFFFFFFFFFFFFFFF:FFFFFFFFFFFF
@FS10000125:23:BPA73012-1407:1:1101:7940:1190 1:N:0:4
GGTGCCAAACTTCGTCGAGTACGCTCAAAGGACTAGATCGGAAGA
+
,F:,:FFFFF:FFFFFFFFFF:FFFFF::FFFFF:,FFFF:,,,F
@FS10000125:23:BPA73012-1407:1:1101:7960:1190 1:N:0:4
GGGTGCAAACTTCGTCGAGTACGCTCAAACAATGAGATCGGAAGA
+
FF,:FFFFFF::FFFFFFFFFFFFFFFFFFFFFFFFFFFFFFFFF
@FS10000125:23:BPA73012-1407:1:1101:8140:1190 1:N:0:4
GGGCAAGAACTTCGTCGAGTACGCTCAAACTTGCAGATCGGAAGA
+
FFFFFFFFFF::FFFFFFFFFFFFFFFFFFFFFFFFFFFFFFFFF
@FS10000125:23:BPA73012-1407:1:1101:8250:1190 1:N:0:4
GGGATCAATCTTCGTCGAGTACGCTCAACACCATAGATCGGAAGA
+
FFFFFFFFFFFFFFFFFFFFFFFFFFFFFFFFFFFFFFFFFFFFF
@FS10000125:23:BPA73012-1407:1:1101:8670:1190 1:N:0:4
GGGGTGCAACTTCGTCGAGTACGCTCAATTTGAGAGATCGGAAGA
+
FFFFFFFFFFFFFFFFFFFFFFFFFFFFFFFFFFFFF:FFFFFFF
@FS10000125:23:BPA73012-1407:1:1101:8780:1190 1:N:0:4
GGGGCAGAACTTCGTCGAGTACGCTCAACTAAAGAGATCGGAAGA
+
FFFFFFFFFFFFFFFFFFFFFFFFFFFFFFFFFFFFFFFFFFFFF
@FS10000125:23:BPA73012-1407:1:1101:9240:1190 1:N:0:4
GGGCGCAACTTCGTCGAGTACGCTCAAAATAGAAGATCGGAAGAG
+
F,,,:FFFFF:FF:FFFF:FFFFFFFF:FFFFFFFF,FFF:FFFF
@FS10000125:23:BPA73012-1407:1:1101:9270:1190 1:N:0:4
GGGCGTCAACTTCGTCGAGTACGCTCAACAAAACAGATCGGAAGA
+
:::::FFFFF:::FFFFFFFFFFFFFFFFFFFFFF:F,FFFFFFF
@FS10000125:23:BPA73012-1407:1:1101:9370:1190 1:N:0:4
GGGGGAAAACTTCGTCGAGTACGCTCAATGGATAAGATCGGAAGA
+
FFFFFFFFFF::FFFFFFFFFFFFFFF:FFFFFFFFFFFFFFFFF
@FS10000125:23:BPA73012-1407:1:1101:9890:1190 1:N:0:4
GGGATCGAACTTCGTTGAGTACGCTCAAAACTTTAGATCGGAAGA
+
F:::FFFFFF::FFFFFFFFFFFFFFF:FFFFFFFFFFFFFFFFF
@FS10000125:23:BPA73012-1407:1:1101:10140:1190 1:N:0:4
GGGGTCTAACTTCGTCGAGTACGCTCAAAACTGGAGATCGGAAGA
+
FFFFFFFFFF,,FFFFFFFFFFFFFFFFFFFFFFFFFFFFFFFFF
@FS10000125:23:BPA73012-1407:1:1101:10220:1190 1:N:0:4
GGGGATTAAACTTCGTCGAGTACGCTCAATCCATAAGATCGGAAG
+
FFFFFFFFFFF,:FF:FFFFFFFFF:FFFFFFFFFFFFFFFFFFF
@FS10000125:23:BPA73012-1407:1:1101:11540:1190 1:N:0:4
GGGTAATAACTTCGTCGAGTACGCTCAAAGGGAAAGATCGGAAGA
+
FFFFFFFFFF,,FFFFFFFFFFFFFFF:FFFFFFFFFFFFFFFFF
@FS10000125:23:BPA73012-1407:1:1101:11700:1190 1:N:0:4
GGGGTAAACTTCGTCGAGTACGCTCAAGGAGTAAGATCGGAAGAG
+
FFFFFFFFFF,FF:FFFF:FFFFFFFFFFFFFFFFF,FFF:FFFF
@FS10000125:23:BPA73012-1407:1:1101:11940:1190 1:N:0:4
GGGGAACAACTTCGTCGAGTACGCTCAACAATTAAGATCGGAAGA
+
FFFFFFFFFFFFFFFFFFFFFFFFFFFFFFFFFFFFFFFFFFFFF
@FS10000125:23:BPA73012-1407:1:1101:12060:1190 1:N:0:4
GGGCACGAACTTCGTCGAGTACGCTCAACTGGAAAGATCGGAAGA
+
FFFFFFFFFF::FFFFFFFFFFFFFFFFFFFFFFFFFFFFFFFFF
@FS10000125:23:BPA73012-1407:1:1101:12460:1190 1:N:0:4
GGGAGAGCACACGTCTGAACTCCAGTCACGAATCCGTATCTCGTA
+
FFF:FFFFFFFFF:F:FFFFFFFFF:FFFFFFFFFF,FFFFFF,:
@FS10000125:23:BPA73012-1407:1:1101:12860:1190 1:N:0:4
GGGCGAGAACTTCGTCGAGTACGCTCAATTTAAGAGATCGGAAGA
+
FFFFF,,FF:FF,:F,,F:FF,,FFF,FFFF:,,FFF,F:FFF:F
@FS10000125:23:BPA73012-1407:1:1101:12890:1190 1:N:0:4
GGGGGGGAACTTCGTCGAGTACGCTCAATCCCATAGATCGGAAGA
+
F,,FF::FFF,:FFFFFFFFFFFFFFF:FFFFFFFFFFFFFFFFF
@FS10000125:23:BPA73012-1407:1:1101:13010:1190 1:N:0:4
GGGCGAAATCTTCGTCGAGTACGCTCAACGTGTCAGATCGGAAGA
+
:,,:FFFFFF::FFFFFFFFFFFFFFFFFFFFFFFFFFFFFF:FF
@FS10000125:23:BPA73012-1407:1:1101:13300:1190 1:N:0:4
GGGCTGGAACTTCGTCGAGTACGCTCAAATACCGAGATCGGAAGA
+
FF:FFFFFFFF:FFFFFFFFFFFFFFFFFFFFFFFFFFFFFFFFF
@FS10000125:23:BPA73012-1407:1:1101:13360:1190 1:N:0:4
GGGGTTAAACTTCGTCGAGTACGCTCAATAAAGAAGATCGGAAGA
+
::,,FFFFFF::FFFFFFFFFFFFFFF::F:::FFFFFFFFFFFF
@FS10000125:23:BPA73012-1407:1:1101:13470:1190 1:N:0:4
GGGAGCAAACTTCGTCGAGTACGCTCAAAAGGAAAGATCGGAAGA
+
F::FFFFFFF:,FFFFFFFFFFFFFFF:FFFFFFFFFFFFFFFFF
@FS10000125:23:BPA73012-1407:1:1101:13490:1190 1:N:0:4
GGGCGCTAACTTCGTCGAGTAGCTCAAAATAGGAGATCGGAAGAG
+
FF:FFFFFFF:,FFFFFFFFFFFFFFFFFFFFFFFF,,FF,FFFF
@FS10000125:23:BPA73012-1407:1:1101:13550:1190 1:N:0:4
GATTACGAACTTCGTCGAGTACGCTCAAGCCAGTAGATCGGAAGA
+
,,F,FFFFFFFFFFFFFFFFFFFFFFFFFFFFFFFFFFFF:,F::
@FS10000125:23:BPA73012-1407:1:1101:13700:1190 1:N:0:4
GGGATCGAATTTCGTCGAGTACGCTCAAAAGTGGAGATCGGAAGA
+
FFFFFFFFFFFFFFFFFFFFFFFFFFF:FFFFFFFFFFFFFFFFF
@FS10000125:23:BPA73012-1407:1:1101:13850:1190 1:N:0:4
GGGGTTTAACCTCGTCGAGTACGCTCAATTTTAGAGATCGGAAGA
+
F:,FFFFFFFF:FFFFFFFFFFFFFFF:FFFFFFFFFFFFFFFFF
@FS10000125:23:BPA73012-1407:1:1101:14640:1190 1:N:0:4
GGGCGGCAACTTCGTCGAGTACGCTCAAAGTCAGAGATCGGAAGA
+
F::F,:FFFF::FFFFFFFFFFFFFFF:FFFFFFFFFFFFFFFF:
@FS10000125:23:BPA73012-1407:1:1101:15140:1190 1:N:0:4
GGGGTTCAACTTCGTCGAGTACGCTCAACGCTTAAGATCGGAAGA
+
FFFFFFFFFF:,FFFFFFFFFFFFFFFFFFFFFFFFFFFFFFFFF
@FS10000125:23:BPA73012-1407:1:1101:15850:1190 1:N:0:4
GGGCACCATCTTCGTCGAGTACGCTCAAGATCATAGATCGGAAGA
+
FFFFFFFFFF,,FFFFFFFFFFFFFFFFFFFFFFFFF,FFFFFFF
@FS10000125:23:BPA73012-1407:1:1101:15910:1190 1:N:0:4
GGGGTTAAACTTCGTCGAGTACGCTCAAAGTTTCAGATCGGAAGA
+
F,,FFFFF:F,,FFFFFF:FFF:FFFF:FFFFFFFFFFFF::F:,
@FS10000125:23:BPA73012-1407:1:1101:15940:1190 1:N:0:4
GGGGTCAAACTTCGTCGAGTACGCTCAATTGAAAAGATCGGAAGA
+
FFFFFFFFFF,,FFFFFFFFFFFFFFFFFFFFFFFFFFFFFFFFF
@FS10000125:23:BPA73012-1407:1:1101:16060:1190 1:N:0:4
GGGGCAAAACTTCGTCGAGTACGCTCAAGAAATGAGATCGGAAGA
+
FFFFFFFFFF,,FFFFFFFFFFFFFFFFFFFFFFFFF,FFFFFFF
@FS10000125:23:BPA73012-1407:1:1101:16170:1190 1:N:0:4
CTTTAGAAACTTCGTCGAGTACGCTCAAACCTTAAGATCGGAAGA
+
,FF,:,FFFFFFF:FFF:FFF:,FFFF:FF:FF:::FFF:,,::,
@FS10000125:23:BPA73012-1407:1:1101:16320:1190 1:N:0:4
GGGGCTCTTCTTCGTCGAGTACGCTCAAGTACTAAGATCGGAAGA
+
FF,:FFF:F,FFFFF:F,FFF:FFFFF,,F,FF::,F,FFFFFFF
@FS10000125:23:BPA73012-1407:1:1101:16420:1190 1:N:0:4
GGGGCTGAACTTCGTCGAGTACGCTCAAGGTGTAAGATCGGAAGA
+
FFFFF:FFF:::::::,FFFF,FF:::F:FFFFF,FF,F:FFFFF
@FS10000125:23:BPA73012-1407:1:1101:1100:1200 1:N:0:4
GGGGGCCAACTTCGTCGAGTACGCTCAAAGTTATAGATCGGAAGA
+
FFFFFFFFFFF:FFFFFFFFFFFFFFFFFFFFFFFFFFFFFFFFF
@FS10000125:23:BPA73012-1407:1:1101:1610:1200 1:N:0:4
GGGGGTGAACTTCGTCGAGTACGCTCAAGGCTGCGAGATCGGAAG
+
F,,FFFFFFF::FFFFFFFFFFFFFFFFFFFFFFFFFFFF:,FFF
@FS10000125:23:BPA73012-1407:1:1101:1720:1200 1:N:0:4
GGGCGATAACTTCGTCGAGTACGCTCAAAATGCCAGATCGGAAGA
+
FF,:FFFFFF:,FFFFFFFFFFFFFFF:FFFFFFFFFFFFFFFFF
@FS10000125:23:BPA73012-1407:1:1101:2260:1200 1:N:0:4
GGGGCTGAACTTCGTCGAGTACGCTCAAGTTATTAGATCGGAAGA
+
FFFFFFFFFF:,FFFFFFFFFFFFFFFFFFFFFFFFFFFFFFFFF
@FS10000125:23:BPA73012-1407:1:1101:2560:1200 1:N:0:4
GGGGCATCAACTTCGTCGAGTACGCTCAAGGCGAAAGATCGGAAG
+
:,,FFFFFFFF,,FF:FFFFFFFFF,FFFFFFFFFFFFFFFFFFF
@FS10000125:23:BPA73012-1407:1:1101:2850:1200 1:N:0:4
GGGGCTGAACTTCGTCGAGTACGCTCAAGACTTTAGATAGGAAGA
+
FF:FFFFFFFF:FFFFFFFFFFFFFFFFFFFFFFFFFFFFFFFFF
@FS10000125:23:BPA73012-1407:1:1101:3170:1200 1:N:0:4
GGGGGTGATCTTCGTCGAGTACGCTCAAAAGCTTAGATCGGAAGA
+
F,,FFF,F,FF:FFFFFFFFFFFFFFF:FFFF,FFFFFFFFFFFF
@FS10000125:23:BPA73012-1407:1:1101:3450:1200 1:N:0:4
GGGTAACAACTTCGTCGAGTACGCTCAAAGGTGTAGATCGGAAGA
+
F:,:FFFFFF:,FFFFFFFFFFFFFFF,FFFFFFFFFFFFFFFFF
@FS10000125:23:BPA73012-1407:1:1101:4280:1200 1:N:0:4
GGGGCTTAACTTCGTCGAGTACGCTCAACAAACAAGATCGGAAGA
+
FFFFFFFFFFFFFFFFFFFFFFFFFFFFFFFFFFFFFFFFFFFFF
@FS10000125:23:BPA73012-1407:1:1101:5040:1200 1:N:0:4
GGGGTATAACTGCGTCGAGTACGCTCAAGCTTATAGATCGGAAGA
+
FFFFFFFFFFFFFFF:FFFFFFFFFFFFFFFFFFFFFFFFFF:FF
@FS10000125:23:BPA73012-1407:1:1101:5060:1200 1:N:0:4
GGGAAAAACTTCGTCGAGTACGCTCAATCTCCGAGATCGGAAGAG
+
FFF:FFFFFF:FF:FFFF:FFFFFFFF,:FFFFFFF:FFF:FFFF
@FS10000125:23:BPA73012-1407:1:1101:5510:1200 1:N:0:4
GATGTCTAACTTCGTCGAGTACGCTCAAATACTTAGATCGGAAGA
+
:,FFFFFFFFFFFFFFFFFFFFFFFFFFFFFFFFFFFFFFF:FFF
@FS10000125:23:BPA73012-1407:1:1101:5680:1200 1:N:0:4
GGGCATAACTTCGTCGAGTACGCTCAAAGTGCTAGATCGGAAGAG
+
FF:FFFFFFF:FF:FFFF:FFFFFFFFFFFFFFFFF,FFF:FFFF
@FS10000125:23:BPA73012-1407:1:1101:5970:1200 1:N:0:4
GGGTGGTAACTTCGTCGAGTACGCTCAAGGTCCAAGATCGGAGAG
+
F:,:F,FFFF::FFFFFFFFFFFFFFFF,,,,,:FFFFFFFFFF,
@FS10000125:23:BPA73012-1407:1:1101:6260:1200 1:N:0:4
GGGGGGAAACTTCGTCGAGTACGCTCAAACTTTAAGATCGGAAGA
+
FFFFFFFFFF:,FFFFFFFFFFFFFFFFFFFFFFFFFFFFFFFFF
@FS10000125:23:BPA73012-1407:1:1101:6980:1200 1:N:0:4
GGGATCCACCTTCGTCGAGTACGCTCAATCGATGAGATCGGAAGA
+
FFF:FFFFFF,::FFFFFFFFFFFFFF:FFFFFFFFFFFFFFFFF
@FS10000125:23:BPA73012-1407:1:1101:7240:1200 1:N:0:4
GGGCGGGAATTTCGTCGAGTACGCTCAATGTTGGAGATCGGAAGA
+
F,,:FFFFFF:FFFFFFFFFFFFFFFF,FFFFFFFFFFFFFFFFF
@FS10000125:23:BPA73012-1407:1:1101:7460:1200 1:N:0:4
GCTGATCAATTTCGTCGAGTACGCTCAAAGATTAAGATCGGAAGA
+
,F,FFFFFFF:FFFFFF::FF:,FFFF,::FFFFF:FFFFFFF,:
@FS10000125:23:BPA73012-1407:1:1101:7770:1200 1:N:0:4
GGGTGGTATCTTCGTCGAGTACGCTCAAGTAGAGAGATCGGAAGA
+
F,:FFFFFFF::FFFFFFFFFFFFFFFFFFFFFFFFFFFFFFFFF
@FS10000125:23:BPA73012-1407:1:1101:7840:1200 1:N:0:4
GGGGCCAAACTTCGTCGAGTACGCTCAATTAAGGAGATCGGAAGA
+
F,,FFFFFFF::FFFFFFFFFFFFFFF:FFFFFFFFFFFFFFFFF
@FS10000125:23:BPA73012-1407:1:1101:8980:1200 1:N:0:4
GGGGGTGAACTTCGTCGAGTACGCTCAACACGTAAGATCGGAAGA
+
FFFFFFFFFF::FFFFFFFFFFFFFFFFFFFFFFFFFFFFFF:FF
@FS10000125:23:BPA73012-1407:1:1101:9000:1200 1:N:0:4
GGGGGATAACTTCGTCGAGTACGCTCAAGCCTTTAGATCGGAAGA
+
FFFFFFFFFF,,FFFFFFFFFFFFFFFFFFFFFFFFFFFFFFFFF
@FS10000125:23:BPA73012-1407:1:1101:9010:1200 1:N:0:4
GGGGGACAACTTCGTCGAGTACGCTCAATCGATTAGATCGGAAGA
+
F::FFFFFFF,,FFFFFFFFFFFFFFF:FFFFFFFFFFFFFFFFF
@FS10000125:23:BPA73012-1407:1:1101:9370:1200 1:N:0:4
GGGCATCAACTTCGTCGAGTACGCTCAAACATCTAGATCGGAAGA
+
F:::FFFFFF::FFFFFFFFFFFFFFF:FFFFFFFFFFFFFFFFF
@FS10000125:23:BPA73012-1407:1:1101:9490:1200 1:N:0:4
GGGCACAAACTTCGTCGAGTACGCTCAAGAGCAAAGATCGGAAGA
+
F:::FFFFFF::FFFFFFFFFFFFFFFFFFFFFFFFFFFFFFFFF
@FS10000125:23:BPA73012-1407:1:1101:10890:1200 1:N:0:4
GGGCTACAACTTCGTCGAGTACGCTCAACGTAATAGATCGGAAGA
+
F:FFFFFFFF::FFFFFFFFFFFFFFFFFFFFFFFFFFFFFFFFF
@FS10000125:23:BPA73012-1407:1:1101:11090:1200 1:N:0:4
GGGGGGCAATCTCGTCGAGTACGCTCAAGTGACCAGATCGGAAGA
+
F,,FFFFFFFF:FFFFFFFFFF:FFFFFFFFFFFFFFFFFFFFFF
@FS10000125:23:BPA73012-1407:1:1101:11130:1200 1:N:0:4
GGGGGGGAACTTCGTCGAGTAAGCTCAAGGATGGAGATCGGAAGA
+
F:FFFFFFFF::FFFFFFFFFFFFFFFFFFFFFFFFFFFFFFFFF
@FS10000125:23:BPA73012-1407:1:1101:12410:1200 1:N:0:4
GGGGGCAACTTCGTCGAGTACGCTCAAGTTATGAGATCGGAAGAG
+
F,,F:FFFF:,FF:FFFF:FFFFFFFFFFFFFFFFF,FFF,FFF:
@FS10000125:23:BPA73012-1407:1:1101:13640:1200 1:N:0:4
GGGACCATCTTCGTCGAGTACGCTCAAAGACAAAGATCGGAAGAG
+
F,,:FFFFFF:FF:FFFF:FFFFFFFF:FFFFFFFF,FFF:FFFF
@FS10000125:23:BPA73012-1407:1:1101:14120:1200 1:N:0:4
GGGAAAGAACTTCGTCGAGTACGCTCAAATTAACAGATCGGAAGA
+
F,,FFFFFFF::FFFFFFFFFFFFFFFFFFFFFFFFFFFFFFFFF
@FS10000125:23:BPA73012-1407:1:1101:14480:1200 1:N:0:4
GATGCCAAACTTCGTCGAGTACGCTCAATAATAAAGATCGGAAGA
+
:,F:FFFFFFFFFFFFFFFFFF:FFFFFFFFFFFFFFFFF:,::,
@FS10000125:23:BPA73012-1407:1:1101:15300:1200 1:N:0:4
GGGGGACAACTTCGTCCAGTACGCTCAAATTCAAGATCGGAAGAG
+
FFFFFFFFFF,:FFFFFFFFFFFFFFFFFFFFFFFF:,FF,FFFF
@FS10000125:23:BPA73012-1407:1:1101:15870:1200 1:N:0:4
GATCCTCAACTTCGTCGAGTACGCTCAAAGACTAAGATCGGAAGA
+
:,:,:F::FFF:F:FFF,,FF:,FFFF,F:FFFFF,,FF,,,:,,
@FS10000125:23:BPA73012-1407:1:1101:15890:1200 1:N:0:4
GGGCCGAAACTTCGTCGGGTACGCTCAACGCAAGAGATCGGAAGA
+
FFFFFFFFFF,,FFFFFFFFFFFFFFFFF:FFFFFFFFFFFFFFF
@FS10000125:23:BPA73012-1407:1:1101:1130:1210 1:N:0:4
GGGCGCTAACTTCGTCGAGTACGCTCAACAAGGGAGATCGGAAGA
+
FFFFFFFFFFFFFFFFFFFFFFFFFFFFFFFFFFFFFFFFFFFFF
@FS10000125:23:BPA73012-1407:1:1101:1290:1210 1:N:0:4
GGGGCATAACTTCGTCGAGTACGCTCAAGAGATTAGATCGGAAGA
+
FFFFF,FFF:FF,:F:FFFFF,:FF:,F,F,,F,,,F,F:F:F:F
@FS10000125:23:BPA73012-1407:1:1101:1480:1210 1:N:0:4
GGGCGGAAACTTTCGTCGAGTACGCTCAAAGTAATAGATCGGAAG
+
FF:FFFFFFFF:FFFFFFFFFFFFF,FFFFFFFFFFFFFFF:FFF
@FS10000125:23:BPA73012-1407:1:1101:1530:1210 1:N:0:4
GGGCACGAACTTCGTCGAGTACGCTCAAGAATTTAGATCGGAAGA
+
FF:FFF:FFFF:FFFFFFFFFFFFFFF:FFFFFFFFFFFFF:FFF
@FS10000125:23:BPA73012-1407:1:1101:1680:1210 1:N:0:4
GGGACGTAACTTCGTCGAGTACGCTCAAAATTTCAGATCGGAAGA
+
FF:FFFFFFF:,FFFFFFFFFFFFFFF:FFFFFFFFFFFFFFFFF
@FS10000125:23:BPA73012-1407:1:1101:2060:1210 1:N:0:4
GGGGAAGAACTTCGTCGAGTACGCTCAAAGATGTAGATCGGAAGA
+
FFFFFFFFFFF:FFFFFFFFFFFFFFF:FFFFFFFFFFFFFFFFF
@FS10000125:23:BPA73012-1407:1:1101:2100:1210 1:N:0:4
GGGAAACTTCGTCGAGTACGCTCAAATAATAAGATCGGAAGAGCA
+
FFFFFFFF:FF:FFFFFF:,FFFFF:F::F:,FFF:FFFFFFF,F
@FS10000125:23:BPA73012-1407:1:1101:2320:1210 1:N:0:4
GGGATGGAACTTCGTCGAGTACGCTCAATTCAGCAGATCGGAAGA
+
FF:F:FFFFF:,FFFFFFFFFFFFFFF:FFFFFFFFFFFFFFFFF
@FS10000125:23:BPA73012-1407:1:1101:2350:1210 1:N:0:4
GGGAGATAACTTCGTCGAGTACGCTCAACAGATTAGATCGGAAGA
+
F,,FFFFFFF::FFFFFFFFFFFFFFF:FFFFFFFFFFFFFFFFF
@FS10000125:23:BPA73012-1407:1:1101:2740:1210 1:N:0:4
GGGGGACAACTTCGTCGAGTACGCTCAATGATGGAGATCGGAAGA
+
FFFFFFFFFF,:FFFFFFFFFFFFFFF,FFFFFFFFFFFFFFFFF
@FS10000125:23:BPA73012-1407:1:1101:3150:1210 1:N:0:4
GGGGGTAAACTTCGTCGAGTACGCTCAAAACTTTAGATCGGAAGA
+
FF,FFFFFFF::FFFFFFFFFFFFFFF,FFFFFFFFFFFFFFFFF
@FS10000125:23:BPA73012-1407:1:1101:3220:1210 1:N:0:4
GGGGGTTAACTTCGTCGAGTACGCTCAATTTAAAAGATCGGAAGA
+
FFFFFFFFFF::FFFFFFFFFFFFFFF,FFFFFFFFFFFFFFFFF
@FS10000125:23:BPA73012-1407:1:1101:3420:1210 1:N:0:4
GGGTGGAAACCTCGTCGAGTACGCTCAACCTGTGAGATCGGAAGA
+
FFFFFFFFFF:F:FFFFFFFFFFFFFFFFFFFFFFFFFFFFFFFF
@FS10000125:23:BPA73012-1407:1:1101:3860:1210 1:N:0:4
GGGATCTAACTTCGTCGAGTACGCTCAAAAAGTCAGATCGGAAGA
+
FFFFFFFFFF::FFFFFFFFFFFFFFF:FFFFFFFFFFFFFFFFF
@FS10000125:23:BPA73012-1407:1:1101:4540:1210 1:N:0:4
GGGCCTTAACTTCGTCGAGTACGCTCAATATTTTAGATCGGAAGA
+
FFFFFFFFFF:,FFF:FFFFFFFFFFF,FFFFFFFFFFFFFFFFF
@FS10000125:23:BPA73012-1407:1:1101:5570:1210 1:N:0:4
GGGGGAAATTCGTCGAGTACGCTCAACGAGGAAGATCGGAAGAGC
+
FF,FFFFFFF:F:FFFF:FFFF,FFFFFFFFFFFF:,FFFFFFF,
@FS10000125:23:BPA73012-1407:1:1101:5600:1210 1:N:0:4
GGGACAGAACTTCGTCGAGTACGCTCAAACTACCAGATCGGAAGA
+
FFFFFFFFFF:,FFFFFFFFFFFFFFFFFFFFFFFFFFFFFFFFF
@FS10000125:23:BPA73012-1407:1:1101:5690:1210 1:N:0:4
GGGCGTTAACTTCGTCGAGTACGCTCAAGATTGAAGATCGGAAGA
+
FFFFFFFFFF::FFFFFFFFFFFFFFFFFFFFFFFFFFFFFFFFF
@FS10000125:23:BPA73012-1407:1:1101:5740:1210 1:N:0:4
GGGCTCGAACTTCGTCGAGTACGCTCAAATTTGAAGATCGGAAGA
+
FFFFFFFFFF,,FFFFFFFFFFFFFFFFFFFFFFFFFFFFFFFFF
@FS10000125:23:BPA73012-1407:1:1101:5800:1210 1:N:0:4
GGGCAGCAACTTCGTCGAGTACGCTCAATACCGGAGATCGGAAGA
+
FF:FF,FFF:FF,,F::F:FF,,FF:,FFF,,,FF,F,F,FFF,F
@FS10000125:23:BPA73012-1407:1:1101:5810:1210 1:N:0:4
GGGATTAAACTTCGTCGAGTACGCTCAAAGATAGAGATCGGAAGA
+
FFFFFFFFFF,,FFFFFFFFFFFFFFF,FFFFFFFFFFFFFFFFF
@FS10000125:23:BPA73012-1407:1:1101:6240:1210 1:N:0:4
GGGGCCTAACTTCGTCGAGTACGCTCAAGTAAGTAGATCGGAAGA
+
FF:FFFFFFF:,FFFFFFFFFFFFFFFFFFFFFFFFFFFFFFFFF
@FS10000125:23:BPA73012-1407:1:1101:6620:1210 1:N:0:4
GGGGGCTAACTTCGTCGAGTACGCTCAATAATCTAGATCGGAAGA
+
FFFFFF,FFF:,FFFFFFFFFFFFFFF:::F,:,FFFFFFFFFFF
@FS10000125:23:BPA73012-1407:1:1101:6800:1210 1:N:0:4
GGGGATAAATTTCGTCGAGTACGCTCAAAGTAGTAGATCGGAAGA
+
FFFFFFFFFF:F:FFFFFFFFFFFFFF,FFFFFFFFF:FFFF,FF
@FS10000125:23:BPA73012-1407:1:1101:7170:1210 1:N:0:4
GGGTGAAACTTCGTCGAGTACGCTCAAATTGGTAGATCGGAAGAG
+
FFFF,FF,F,FF::FF:FFFFFFFFF,:FF:FFFFF:F::::FFF
@FS10000125:23:BPA73012-1407:1:1101:7220:1210 1:N:0:4
GGGAGGAAACTTCGTCGAGTACGCTCAAAATGAGAGATCGGAAGA
+
FFFFFFFFFF:,FFFFFFFFFFFFFFF:FFFFFFFFFFFFFFFFF
@FS10000125:23:BPA73012-1407:1:1101:7390:1210 1:N:0:4
GGGACTTCGTCGAGTACGCTCAATGGGATAGATCGGAAGAGCACA
+
FFFFFFFFFF:FFFFFFF,,FFFFFFF:FFFFFFFFFFFFF,F,,
@FS10000125:23:BPA73012-1407:1:1101:8310:1210 1:N:0:4
GGGCGCTAACTTCGTCGAGTACGCTCAAATAAGGAGATCGGAAGA
+
FFFF:FFFFFF:FFFFFFFFFFFFFFF:FFFFFFFFFFFFFFFFF
@FS10000125:23:BPA73012-1407:1:1101:8340:1210 1:N:0:4
GGGCGTTATCTTCGTCGAGTACGCTCAATATCGAAGATCGGAAGA
+
FFFFFFFFFF:,FFF:FFFFFFFFFFF,FFFFFFFFF:FFFF:FF
@FS10000125:23:BPA73012-1407:1:1101:8430:1210 1:N:0:4
GGGGCCTAACTTCGTCGAGTACGCTCAATAAACGAGATCGGAAGA
+
FFFFFFFFFF::FFFFFFFFFFFFFFF:FFFFFFFFFFFFFFFFF
@FS10000125:23:BPA73012-1407:1:1101:8710:1210 1:N:0:4
GGGGGGTAACTTCGTCGAGTACGCTCAACTGTGTAGATCGGAAGA
+
FFFFFFFFFF::FFFFFFFFFFFFFFFFFFFFFFFFFFFFFFFFF
@FS10000125:23:BPA73012-1407:1:1101:8910:1210 1:N:0:4
GGGCGACATCTTCGTCGAGTACGCTCAACGTCCAAGATCGGAAGA
+
FFF:FFFFFF:::FFFFFFFFFFFFFFFFFFFFFFFFFFFFFFFF
@FS10000125:23:BPA73012-1407:1:1101:9990:1210 1:N:0:4
GGGCGTAAACTTCGTCGAGTACGCTCAAAATTGGAGATCGGAAGA
+
FFF:FFFFFF:,FFFFFFFFFFFFFFF:FFFFFFFFFFFFFFFFF
@FS10000125:23:BPA73012-1407:1:1101:10030:1210 1:N:0:4
GGGCAAGAACTTCGTCGAGTACGCTCAATCTGAGAGATCGGAAGA
+
FFF:FFFFFF,,FFFFFFFFFFFFFFF:FFFFFFFFFFFFFFFFF
@FS10000125:23:BPA73012-1407:1:1101:10060:1210 1:N:0:4
GGGACTCAACTTCGTCGAGTACGCTCAAAACCTTAGATCGGAAGA
+
FFF:FFFFFF,,FFFFFFFFFFFFFFF:FFFFFFFFFFFFFFFFF
@FS10000125:23:BPA73012-1407:1:1101:10080:1210 1:N:0:4
GGGTATTAACTTCGTCGAGTACGCTCAAATTGAGAGATCGGAAGA
+
FFFFFFFFFF:,FFFFFFFFFFFFFFF:FFFFFFFFFFFFFFFFF
@FS10000125:23:BPA73012-1407:1:1101:10420:1210 1:N:0:4
GGGGGGTAACTTCGTCGAGTACGCTCAACTTAGAAGATCGGAAGA
+
FFFF,,FFFF:FFFFFFFFFFFFFFFF:FFFFFFFFFFFFFFFFF
@FS10000125:23:BPA73012-1407:1:1101:10930:1210 1:N:0:4
GGGGTTAAACTTCGTCGAGTACGCTCAATGGAGTAGATCGGAAGA
+
FFFFFFFFFF,,FFFFFFFFFFFFFFF,FFFFFFFFFFFFFFFFF
@FS10000125:23:BPA73012-1407:1:1101:11130:1210 1:N:0:4
GGGATGCAACTTCGTCGAGTACGCTCAATAAATCAGATCGGAAGA
+
FFFF:FFFFF:,FFFFFFFFFFFFFFFFFFFFFFFFF,FFFFFFF
@FS10000125:23:BPA73012-1407:1:1101:11790:1210 1:N:0:4
GGGGCAAAACTTCTTGTCGAGTACGCTCAACTCCAAAGATCGGAA
+
F:,FFFFFFF,,:,FFF,FFFF:FFFF:FFFFFFFFFFFF,FFFF
@FS10000125:23:BPA73012-1407:1:1101:12540:1210 1:N:0:4
GGGGGGTAACTTCGTCGAGTACGCTCAAATGAAAAGATCGGAAGA
+
FFFFFFFFFF:,FFFFFFFFFFFFFFF:FFFFFFFFFFFFFFFFF
@FS10000125:23:BPA73012-1407:1:1101:13010:1210 1:N:0:4
GGGAATCAACTTCGTCGTGTACACTCATTAGACAACATCGCAAGA
+
FF,,F,,:,:,::,FF:,F:F,,FFF:,,F,F:F,:FFF::F:F:
@FS10000125:23:BPA73012-1407:1:1101:13020:1210 1:N:0:4
GGGCCCTAACTTCGTGGAGTACGCTCAAGGATAAAGATCGGAAGA
+
FFFF::,FFFFFFF:FFFFFFFFFFFFFF,FFFFFFFFFFFFFFF
@FS10000125:23:BPA73012-1407:1:1101:13250:1210 1:N:0:4
GGGGGTTAACTTCGTCGAGTACGCTCAAAAATGGAGATCGGAAGA
+
FFFFFFFFFF:,FFFFFFFFFFFFFFF:FFFFFFFFFFFFFFFFF
@FS10000125:23:BPA73012-1407:1:1101:13310:1210 1:N:0:4
GGGGAAACTTCGTCGAGTACGCTCAAACATTCAGATCGGAAGAGC
+
F:,FFFFFFFFF,FFFF:FFFF,FFFF:FFFFFFF:,FFF:FFF,
@FS10000125:23:BPA73012-1407:1:1101:13540:1210 1:N:0:4
GGGGCACAACTTCGTCGAGTACGCTCAAGACAAGAGATCGGAAGA
+
FFFFFFFFFF,,FFFFFFFFFFFFFFFFFFFFFFFFFFFFFF:FF
@FS10000125:23:BPA73012-1407:1:1101:13580:1210 1:N:0:4
GGGTGGAAACTTCGTCGAGTACGCTCAAAGACATAGATCGGAAGA
+
FFFFFFFFFF::FFFFFFFFFFFFFFF:FFFFFFFFFFFFFFFFF
@FS10000125:23:BPA73012-1407:1:1101:13820:1210 1:N:0:4
GGGGTGAACTTCGTCGAGTACGCTCAAATAATAAGATCGGAAGAG
+
FFFFFFFFF:,FF:FFFF:FFFFFFF:,FF:FFFFF:FFF:FFFF
@FS10000125:23:BPA73012-1407:1:1101:14270:1210 1:N:0:4
GGGCAGTAACTTCGTCGAGTACGCTCAAAAAATGAGATCGGAAGA
+
FFFFFFFFFF:,FFFFFFFFFFFFFFFFFFFFFFFFFFFFFFFFF
@FS10000125:23:BPA73012-1407:1:1101:14500:1210 1:N:0:4
GGGCTCAAACTTCGTCGAGTACGCTCAAGAATTCAGATCGGAAGA
+
FFFFF:FFFF:FFFFFFFFFFFFFFFFF::,FF:FFFFFFFFFFF
@FS10000125:23:BPA73012-1407:1:1101:14570:1210 1:N:0:4
GGGGGTAAACTTCGTCGAGTACGCTCAAGCAAAAAGATCGGAAGA
+
FF:FFFFF,F,,F,FFF,FFFF,FFFF,FF:FFF:FF,FF,F:FF
@FS10000125:23:BPA73012-1407:1:1101:14610:1210 1:N:0:4
GGGCGACTTCGTCGAGTACGCTCAAATGGATAGATCGGAAGAGCT
+
F:::FFFFFFF,FFFFFF,,FFFFFFFFFFFFFFF,FFFFFFF,,
@FS10000125:23:BPA73012-1407:1:1101:15450:1210 1:N:0:4
GGGGCTGAACTTCGTCGAGTACGCTCAATGTGTAAGATCGGAAGA
+
FFFFFFFFFF::FFFFFFFFFFFFFFF:FFFFFFFFFFFFFFFFF
@FS10000125:23:BPA73012-1407:1:1101:15660:1210 1:N:0:4
GGGCAACAACTTCGTCGAGTACGCTCAACTCTGAAGATCGGAAGA
+
FFFFFFFFFF,FFFFFFFFFFFFFFFFFFFFFFFFFF,FFFFFFF
@FS10000125:23:BPA73012-1407:1:1101:15740:1210 1:N:0:4
GGGCCCGAACTTCGTGGAGTACGCTCAATAGGATAGATCGGAAGA
+
FFF,::FFFF:FF:FFFF:FFF:FF::FFFFFFFFFF,F:FFF::
@FS10000125:23:BPA73012-1407:1:1101:16180:1210 1:N:0:4
GGGGGAGAACTTCGTCGAGTACGCTCAACACTCAAGATCGGAAGA
+
FFFFFFFFFF:FFFFFFFFFFFFFFFFFFFFFFFFFFFFFFFFFF
@FS10000125:23:BPA73012-1407:1:1101:16260:1210 1:N:0:4
GGGGCAGAACTTCGTCGAGTACGCTCAATACACAAGATCGGAAGA
+
FFFFFFFFFF,,FFFFFFFFFFFFFFF:FFFFFFFFFFFFFFFFF
@FS10000125:23:BPA73012-1407:1:1101:16400:1210 1:N:0:4
GGGTAGAAACTTCGTCGAGTACGCTCAAGTACCAAGATCGGAAGA
+
FFFFFFFFFFFFFFFFFFFFFFFFFFFFFFFFFFFFFFFFFFFFF
@FS10000125:23:BPA73012-1407:1:1101:16480:1210 1:N:0:4
GGGGGGAACTTCGTCGAGTACGCTCAATTAAAGAGATCGGAAGAG
+
FFFFFFFFF:,FF:FFFF:FFFFFFF,,FFFFFFFF::FF:FFFF
@FS10000125:23:BPA73012-1407:1:1101:1000:1220 1:N:0:4
GGGTCGCAACTTCGTCGAGTACGCTCAATTATGAGATCGGAAGAG
+
FFFFFFFFFFFFFFFFFFFFFFFFFFFFFFFFFFFF,,FF,FFFF
@FS10000125:23:BPA73012-1407:1:1101:1120:1220 1:N:0:4
GGGGATTAACTTCGTCGAGTACGCTCAACTTTTGAGATCGGAAGA
+
FFFFFFFFFFFFFFFFFFFFFFFFFFFFFFFFFFFFFFFFFFFFF
@FS10000125:23:BPA73012-1407:1:1101:1250:1220 1:N:0:4
GGGGGTGCAACTTCGTCGAGTACGCTCAAGTTGAAAGATCGGAAG
+
FFFFFFFFFFF::FFFFFF,FFFFF:FFFFFFFFFFFFFFFFFFF
@FS10000125:23:BPA73012-1407:1:1101:1510:1220 1:N:0:4
GGGACTAAACTTCGTCGAGTACGCTCAAGGAGGAAGATCGGAAGA
+
FF:FFFFFFF::FFFFFFFFFFFFFFFFFFFFFFFFFFFFF:FFF
@FS10000125:23:BPA73012-1407:1:1101:1630:1220 1:N:0:4
GGGAGGAAACTTCGTCGAGTACGCTCAAGACTATAGATCGGAAGA
+
F,,:FFFFFF::FFFFFFFFFFFFFFFFFFFFFFFFFFFFF:FFF
@FS10000125:23:BPA73012-1407:1:1101:1760:1220 1:N:0:4
GGGGTAGAACTTCGTCGAGTACGCTCAAAGACTTAGATCGGAAGA
+
FFFFFFFFFF::FFFFFFFFFFFFFFFFFFFFFFFFFFFFFFFFF
@FS10000125:23:BPA73012-1407:1:1101:1880:1220 1:N:0:4
GGGTGGTAACTTCGTCGAGTACGCTCAAAATTCCAGATCGGAAGA
+
FFFFFFFFFFF:FFFFFFFFFFFFFFF:FFFFFFFFFFFFFFFFF
@FS10000125:23:BPA73012-1407:1:1101:1890:1220 1:N:0:4
GGGTCCCAATTTCGTCGAGTACGCTCAAGTATACAGATCGGAAGA
+
FFF:FFFFFFFFFFFFFFFFFFFFFFFFFFFFFFFFFFFFFFFFF
@FS10000125:23:BPA73012-1407:1:1101:1980:1220 1:N:0:4
GGGCGGTAACTTCGTCGAGTACGCTCAAGCGGGAAGATCGGAAGA
+
FFFFFFFFFF:,FFFFFFFFFFFFFFFFFFFFFFFFFFFFFFFFF
@FS10000125:23:BPA73012-1407:1:1101:2050:1220 1:N:0:4
GGGCGCAAACTTCGTCGAGTACGCTCAATTTACGAGATCGGAAGA
+
FF:FFFFFFF::FFFFFFFFFFFFFFF:FFFFFFFFFFFFFFFFF
@FS10000125:23:BPA73012-1407:1:1101:2140:1220 1:N:0:4
GGGATTGAACTTCGTCGAGTACGCTCAACGAGATAGATCGGAAGA
+
FFFFFFFFFFF:FFFFFFFFFFFFFFFFFFFFFFFFFFFFFFFFF
@FS10000125:23:BPA73012-1407:1:1101:2180:1220 1:N:0:4
GGGAAGGAACTTCGTCGAGTACGCTCAAAAGGGAAGATCGGAAGA
+
FFFFFFFFFFF:FFFFFFFFFFFFFFF:FFFFFFFFFFFFFFFFF
@FS10000125:23:BPA73012-1407:1:1101:2380:1220 1:N:0:4
GGGGCGAAACTTCGTCGAGTACGCTCAAACAACAAGATCGGAAGA
+
FFFFFFFFFF,,FFFFFFFFFFFFFFF:FFFFFFFFFFFFFFFFF
@FS10000125:23:BPA73012-1407:1:1101:3180:1220 1:N:0:4
GGGCTTCGTCGAGTACGCTCAACATGATAGATCGGAAGAGCACAC
+
FFFF,FFFFFF:F:F:F:FF:FFFFFF,FFFFFFFFFFFF,F,F,
@FS10000125:23:BPA73012-1407:1:1101:3500:1220 1:N:0:4
GGGTAAGAACTTCGTCGAGTACGCTCAAGTGACAAGATCGGAAGA
+
FFF:FFFFFF,:FFFFFFFFFFFFFFFFFFFFFFFFFFFFFFFFF
@FS10000125:23:BPA73012-1407:1:1101:3720:1220 1:N:0:4
GGGAGTCAACTTCGTCGAGTACGCTCAATTCCTAAGATCGGAAGA
+
FFF:FFFFFF::FFF:FFFFFFFFFFFFFFFFFFFFFFFFFFFFF
@FS10000125:23:BPA73012-1407:1:1101:3970:1220 1:N:0:4
GGGGCCCATCTTCGTCGAGTACGCTCAATCCCCCAGATCGGAAGA
+
FF:FFFFFFF::FFFFFFFFFFFFFFFFFFFFFFFFFFFFFFFFF
@FS10000125:23:BPA73012-1407:1:1101:4480:1220 1:N:0:4
GGGTAGAAACTTCGTCGAGTACGCTCAAGATAAAAGATCGGAAGA
+
FF:FF,FFFFFFFFFFFFFFFFFFFFFFF:F:,FFFFFFFFFFFF
@FS10000125:23:BPA73012-1407:1:1101:4620:1220 1:N:0:4
GGGGTAAAACTTCGTCGAGTACGCTCAACATGCGAGATCGGAAGA
+
FFFFFFFFFF::FFFFFFFFFFFFFFFFFFFFFFFFFFFFFFFFF
@FS10000125:23:BPA73012-1407:1:1101:4670:1220 1:N:0:4
GGGGACGAACTTCGTCGAGTACGCTCAATCAGTAAGATCGGAAGA
+
F,,FFFFFFF::FFFFFFFFFFFFFFF:FFFFFFFFFFFFFFFFF
@FS10000125:23:BPA73012-1407:1:1101:4770:1220 1:N:0:4
GGGGTAACTTCGTCGAGTACGCTCAAATCACTAGATCGGAAGAGC
+
FFFFFFFF::FF:FFFFFFFF,FF:F,FFFF:::FF:FFFFFFF:
@FS10000125:23:BPA73012-1407:1:1101:4860:1220 1:N:0:4
GGGGGGAAACTTCGTCGAGTACGCTCAAAGAGTAAGATCGGAAGA
+
FFFFFFFFFF,,FFFFFFFFFFFFFFF:FFFFFFFFFFFFFFFFF
@FS10000125:23:BPA73012-1407:1:1101:5170:1220 1:N:0:4
GGGGGGTATCTTCGTCGAGTACGCTCAAAAGATTGGATCGGAAGA
+
FF:FFFFFFF,,FFFFFFFFFFFFFFF:FFFFFF,FFFFFFFFFF
@FS10000125:23:BPA73012-1407:1:1101:6080:1220 1:N:0:4
GGGGGGAAACTTCGTCGAGTACGCTCAATTAAACAGATCGGAAGA
+
FFFFFFFFFF:,FFFFFFFFFFFFFFF,FFFFFFFFFFFFFFFFF
@FS10000125:23:BPA73012-1407:1:1101:6400:1220 1:N:0:4
GGGATTTAACTTCGTCGAGTACGCTCAATAAAACAGATCGGAAGA
+
FFFF:FFFFF,,FFFFFFFFFFFFFFF,FFFFFFFFFFFFFFFFF
@FS10000125:23:BPA73012-1407:1:1101:6650:1220 1:N:0:4
GGGGGGGAACTTCGTCGAGTACGCTCAAGGGCCTAGATCGGAAGA
+
FFFFFFFFFF:,FFFFFFFFFFFFFFFFFFFFFFFFFFFFFFFFF
@FS10000125:23:BPA73012-1407:1:1101:6770:1220 1:N:0:4
GGGAACTAACTTCGTCGAGTACGCTCAACGAATCAGATCGGAAGA
+
FFFFFFFFFFF:FFFFFFFFFFFFFFFFFFFFFFFFFFFFFFFFF
@FS10000125:23:BPA73012-1407:1:1101:6880:1220 1:N:0:4
GGGAGATAACTTCGTCGAGTACGCTCAAATAATCAGATCGGAAGA
+
FFF:FFFFFF:,FFFFFFFFFFFFFFF,FFFFFFFFFFFFFFFFF
@FS10000125:23:BPA73012-1407:1:1101:6900:1220 1:N:0:4
GGGGCACAACTTCGTCGAGTACGCTCAATGAAAAAGATCGGAAGA
+
FFFFFFFFFF:,FFFFFFFFFFFFFFF,FFFFFFFFFFFFFF:FF
@FS10000125:23:BPA73012-1407:1:1101:7210:1220 1:N:0:4
GGGGAAGAACTTCGTCGAGTACGCTCAAGTATTAAGATCGGAAGA
+
FF:FFFFFFF:,FFFFFFFFFFFFFFFFFFFFFFFFFFFFFFFFF
@FS10000125:23:BPA73012-1407:1:1101:7260:1220 1:N:0:4
GGGGAGAAACTTCGTAGTACGCTCAATGTGCGAGATCGGAAGAGC
+
FFFFFFFFFF,,FFFFF,FFFF,FFFF:FFFFFFF:,FFFFFFF:
@FS10000125:23:BPA73012-1407:1:1101:7320:1220 1:N:0:4
GAAGGAAAACTTCGTCGAGTACGCTCAAACCAGTAGATCGGAAGA
+
:,,F,FFFF:F:FFFFF,F:FF::FFFFFF,FFFFFFFFFF:FF:
@FS10000125:23:BPA73012-1407:1:1101:7580:1220 1:N:0:4
GGGGCGAAACTTCGTCGAGTACGCTCAAAAAGGAAGATCGGAAGA
+
FFF,:,FFFFFFFFFFFFFFFFFFFFFF,:F:FFFFFFFFFFFFF
@FS10000125:23:BPA73012-1407:1:1101:8110:1220 1:N:0:4
GGGCTGAAACTTCGTCGAGTACGCTCAATGGTTCAGATCGGAAGA
+
F:,FFFFFFF::FFFFFFFFFFFFFFF:FFFFFFFFFFFFFFFFF
@FS10000125:23:BPA73012-1407:1:1101:8290:1220 1:N:0:4
GGGGGATAATTTCGTCGAGTACGCTCAAGTGGCCAGATCGGAAGA
+
FFFFFFFFFFFFFFFFFFFFFFFFFFFFFFFFFFFFFFFFFFFFF
@FS10000125:23:BPA73012-1407:1:1101:8560:1220 1:N:0:4
GGGGGTAAACTTCGTCGAGTACGCTCAAGCAAGAAGATCGGAAGA
+
FF:FFFFFFF:,FFFFFFFFFFFFFFFFFFFFFFFFFFFFFFFFF
@FS10000125:23:BPA73012-1407:1:1101:8690:1220 1:N:0:4
GGGCCGCAACTTCGTCGAGTACGCTCAATTAACAAGATCGGAAGA
+
FFF:FFFFFF:,FFFFFFFFFFFFFFF:FFFFFFFFFFFFFFFFF
@FS10000125:23:BPA73012-1407:1:1101:8750:1220 1:N:0:4
GGGGTATTAACTTCGTCGAGTACGCTCAATTGAATAGATCGGAAG
+
FFFFFFFFFF:,:FF:FFFFFFFFF,FFFFFFFFFFFFFFFFFFF
@FS10000125:23:BPA73012-1407:1:1101:8790:1220 1:N:0:4
GGGCGTTAACTTCGTCGAGTACGCTCAACCAGATAGATCGGAAGA
+
FFF:FFFFFF:,FFFFFFFFFFFFFFFFFFFFFFFFFFFFFFFFF
@FS10000125:23:BPA73012-1407:1:1101:8820:1220 1:N:0:4
GGGGGTAAACTTCGTCGAGTACGCTCAACAATTTAGATCGGAAGA
+
FFFFF,F:FFFFFF:FFFFFFFFFFFFF,,FFF:FFFFFFFFFFF
@FS10000125:23:BPA73012-1407:1:1101:9270:1220 1:N:0:4
GGGATTGAACTTCGTCGAGTACGCTCAATTGACAAGATCGGAAGA
+
FFFFFFFFFF:,FFFFFFFFFFFFFFF:FFFFFFFFFFFFFFFFF
@FS10000125:23:BPA73012-1407:1:1101:9570:1220 1:N:0:4
GGGCAGGAACTTCGTCGAGTACGCTCAAAGGAAGAGATCGGAAGA
+
FFF:FFFFFF,:FFFFFFFFFFFFFFF:FFFFFFFFFFFFFFFFF
@FS10000125:23:BPA73012-1407:1:1101:9650:1220 1:N:0:4
GGGGGGTAACTTCGTCGAGTACGCTCAAAAGTTGAGATCGGAAGA
+
FFFF,F:FFF::FFFFFFFFFFFFFFF:FFFFFFFFFFFFFFFFF
@FS10000125:23:BPA73012-1407:1:1101:9980:1220 1:N:0:4
GGGGGTAAACTTCGTCGAGTACGCTCAAGCAAAAAGATCGGAAGA
+
FFFFFFFFFF::FFFFFFFFFFFFFFFFFFFFFFFFFFFFFFFFF
@FS10000125:23:BPA73012-1407:1:1101:10300:1220 1:N:0:4
GGGTATAAACTTCGTCGAGTACGCTCAAATACGGAGATCGGAAGA
+
FFFFFFFFFF:,FFFFFFFFFFFFFFF:FFFFFFFFFFFFFFFFF
@FS10000125:23:BPA73012-1407:1:1101:10470:1220 1:N:0:4
GGGTGAAAACTTCGTCGAGTACGCTCAACTCCTTAGATCGGAAGA
+
F,,:FFFFFF::FFFFFFFFFFFFFFFFFFFFFFFFFFFFFFFFF
@FS10000125:23:BPA73012-1407:1:1101:10510:1220 1:N:0:4
GGGCTAACTTCGTCGAGTACGCTCAATGGACGAGATCGGAAGAGC
+
F,,:FFFFFF:F,FFFF:FFFF,FFFFFFFFFFFF,,FFF:FFF,
@FS10000125:23:BPA73012-1407:1:1101:11500:1220 1:N:0:4
GGGGGTCAACTTCGTCGAGTACGCTCAATCTGAGAGATCGGAAGA
+
FFFFFFFFFF,,FFFFFFFFFFFFFFF,FFFFFFFFFFFFFFFFF
@FS10000125:23:BPA73012-1407:1:1101:11580:1220 1:N:0:4
GGGTGTTAACTTCGTCGAGTACGCTCAATAAGTAAGATCGGAAGA
+
FFFFFFFFFF,,FFFFFFFFFFFFFFF,FFFFFFFFFFFFFFFFF
@FS10000125:23:BPA73012-1407:1:1101:12290:1220 1:N:0:4
GGGCGGCAACTTCGTCGAGTACGCTCAATAATGTAGATCGGAAGA
+
F,,,FFFFFF:,FFFFFFFFFFFFFFF,FFFFFFFFFFFFFFFFF
@FS10000125:23:BPA73012-1407:1:1101:12720:1220 1:N:0:4
GGGGGTAAACTTCGTCGAGTACGCTCAACTTCTGAGATCGGAAGA
+
F,,FFFFFFF:FFFFFFFFFFFFFFFFFFFFFFFFFFFFFFFFFF
@FS10000125:23:BPA73012-1407:1:1101:12880:1220 1:N:0:4
GGGGGATTAACTTCGTCGAGTACGCTCAATTTAGAAGATCGGAAG
+
F,,FFFFFFF:,:FF:FFFFFFFFF,FFFFFFFFFF:FFF,F:FF
@FS10000125:23:BPA73012-1407:1:1101:13480:1220 1:N:0:4
GGGGTAGAAACTTCGTCGAGTACGCTCAAATGTGGAGATCGGAAG
+
FF:F,FFFFFF,,FF,FFFFFFFFF,FFFFFFFF:FFFFFFFFFF
@FS10000125:23:BPA73012-1407:1:1101:13840:1220 1:N:0:4
GGGGGGTAACTTCGTCGAGTACGCTCAACTGACAAGATCGGAAGA
+
FFFFFFFFFF:FFFFFFFFFFFFFFFFFFFFFFFFFFFFFFFFFF
@FS10000125:23:BPA73012-1407:1:1101:13900:1220 1:N:0:4
GGGGCATAACTTCGTCGAGTACGCTCAACGTATAAGATCGGAAGA
+
FFFFFFFFFF::FFFFFFFFFFFFFFFFFFFFFFFFFFFFFFFFF
@FS10000125:23:BPA73012-1407:1:1101:13950:1220 1:N:0:4
GGGCATAAACTTCGTCGAGTACGCTCAAAAAGCAAGATCGGAAGA
+
FFF:FFFFFF,,FFFFFFFFFFFFFFFFFFFFFFFFFFFFFFFFF
@FS10000125:23:BPA73012-1407:1:1101:14010:1220 1:N:0:4
GGGGTCTAGCTTCGTCGAGTACGCTCAAACGTACAGATCGGAAGA
+
FFFFFF,F,F::FFFFFFFFFFFFFFFF,F,FFFFFFFFFFFFFF
@FS10000125:23:BPA73012-1407:1:1101:14060:1220 1:N:0:4
GGGGCTCAACCTCGTCGAGTACGCTCAACGCAGGAGATCGGAAGA
+
FFFFFFFFFFFFFFFFFFFFFFFFFFFFF:FFFFFFFFFFFFFFF
@FS10000125:23:BPA73012-1407:1:1101:14160:1220 1:N:0:4
GGGCAGAAACTTCGTCGAGTACGCTCAATTGTGGAGATCGGAAGA
+
FF::FFFFFF::FFFFFFFFFFFFFFF:FFFFFFFFFFFFFFFFF
@FS10000125:23:BPA73012-1407:1:1101:14980:1220 1:N:0:4
GGGTCGCAACTTCGTCGAGTACGCTCAACACCAAAGATCGGAAGA
+
FFFFFFFFFFF:FFFFFFFFFFFFFFFFFFFFFFFFF,FFFFFFF
@FS10000125:23:BPA73012-1407:1:1101:15420:1220 1:N:0:4
GGGGGCAAACTTCGTCGAGTACGCTCAATTGGGAAGATCGGAAGA
+
FFF,,,,FFF::FFFFFFFFFFFFFFF:F,,FF,FFFFFFFFFFF
@FS10000125:23:BPA73012-1407:1:1101:16460:1220 1:N:0:4
GGGCGGCAACTTCGTCGAGTACGCTCAATTTGTGAGATCGGAAGA
+
FFFFFFFFFF::FFFFFFFFFFFFFFF:FFFFFFFFFFFFFFFFF
@FS10000125:23:BPA73012-1407:1:1101:1140:1230 1:N:0:4
GGGGCGCAACTTCGTCGAGTACGCTCAAAAAAACAGATCGGAAGA
+
FFFFFFFFFF::FFFFFFFFFFFFFFF:FFFFFFFFFFFFFFFFF
@FS10000125:23:BPA73012-1407:1:1101:1550:1230 1:N:0:4
GGGCGGAAACTTCGTCGAGTACGCTCAATATTTCAGATCGGAAGA
+
:,,FFFFFFF:,FFFFFFFFFF:FFFFFFFFFFFFFFFFFF,FF,
@FS10000125:23:BPA73012-1407:1:1101:1610:1230 1:N:0:4
GGGCGGTAACTTCGTCGAGTACGCTCAAGAATTTAGATCGGAAGA
+
F:FFFFFFFFF:FFFFFFFFFFFFFFFFFFFFFFFFFFFFF:FFF
@FS10000125:23:BPA73012-1407:1:1101:1670:1230 1:N:0:4
GGGGCCCAACTTCGTCGAGTACGCTCAAAATTTAAGATCGGAAGA
+
FF,FFFFFFF:,FFFFFFFFFF:FFFF:FFFFF:FFFFFF:,F:F
@FS10000125:23:BPA73012-1407:1:1101:1750:1230 1:N:0:4
GGGCGTAAACTTCGTCGAGTACGCTCAACAAATAAGATCGGAAGA
+
FF:FFFFFFFFFFFFFFFFFFFFFFFFFFFFFFFFFFFFFFFFFF
@FS10000125:23:BPA73012-1407:1:1101:1780:1230 1:N:0:4
GGGTGACAACTTCGTCAAGTACGCTCAAAAGTCTAGATCGGAAGA
+
FFFFFFFFFF::FFF:FFFFFFFFFFF,FFFFFFFFFFFFFFFFF
@FS10000125:23:BPA73012-1407:1:1101:1840:1230 1:N:0:4
GGGGGACAACTTCGTCGAGTACGCTCAAGATCCTAGATCGGAAGA
+
F:,FF:FFFF::FFFFFFFFFFFFFFFF:FFFFFFFFFFFFFFFF
@FS10000125:23:BPA73012-1407:1:1101:2930:1230 1:N:0:4
GGGGCTCAACTTCGTCGAGTACGCTCAATGACATAGATCGGAAGA
+
F,,FFFFFFF::FFFFFFFFFFFFFFF,FFFFFFFFFFFFFFFFF
@FS10000125:23:BPA73012-1407:1:1101:3260:1230 1:N:0:4
GGGCAGTAACTTCGTCGAGTACGCTCAACTAATCAGATCGGAAGA
+
FFFFFFFFFF:F:FFFFFFFFFFFFFFFFFFFFFFFFFFFFFFFF
@FS10000125:23:BPA73012-1407:1:1101:3520:1230 1:N:0:4
GGGGGGTAACTTCGTCGAGTACGCTCAATCAGAAAGATCGGAAGA
+
FFFFFFFFFF::FFFFFFFFFFFFFFF,FFFFFFFFFFFFFFFFF
@FS10000125:23:BPA73012-1407:1:1101:3560:1230 1:N:0:4
GGGTGATAACTTCGTCGAGTACGCTCAATTCAGAAGATCGGAAGA
+
FFFFFFFFFF::FFFFFFFFFFFFFFF:FFFFFFFFFFFFFFFFF
@FS10000125:23:BPA73012-1407:1:1101:3770:1230 1:N:0:4
GGGGAAGAACTTCGTCGAGTACGCTCAATCTACAAGATCGGAAGA
+
F,,FFFFFFF::FFFFFFFFFFFFFFF:FFFFFFFFFFFFFFFFF
@FS10000125:23:BPA73012-1407:1:1101:3800:1230 1:N:0:4
GGGGGGTAACTTCGTCGAGTACGCTCAAATTAAAAGATCGGAAGA
+
FFFFFFFFFF::FFFFFFFFFFFFFFF:FFFFFFFFFFFFFFFFF
@FS10000125:23:BPA73012-1407:1:1101:3810:1230 1:N:0:4
GGGGAAGAACCTCGTCGAGTACGCTCAAATTACAAGATCGGAAGA
+
FF,FFFFFFFF:FFFFFFFFFFFFFFF:FFFFFFFFFFFFFFFFF
@FS10000125:23:BPA73012-1407:1:1101:4110:1230 1:N:0:4
GGGTAAAAACTTCGTCGAGTACGCTCAAAAAGAAAGATCGGAAGA
+
F:,:FFFFFF::FFFFFFFFFFFFFFF:FFFFFFFFFFFFFFFFF
@FS10000125:23:BPA73012-1407:1:1101:4430:1230 1:N:0:4
GGGGGAAAACTTCGTCGAGTACGCTCAACGGACAAGATCGGAAGA
+
FF,F,FFFFF::FFFFFFFFFF:FFFFFF,FFFFFFFFFF:FFFF
@FS10000125:23:BPA73012-1407:1:1101:4510:1230 1:N:0:4
GGGAACAAACTTCGTCGAGTACGCTCAACTTTCAAGATCGGAAGA
+
F:,:FFFFFF:FFFFFFFFFFFFFFFFFFFFFFFFFFFFFFFFFF
@FS10000125:23:BPA73012-1407:1:1101:4730:1230 1:N:0:4
GGGGAGTAACTTCGTCGAGTACGCTCAATATAGAAGATCGGAAGA
+
FF,FF,FF:FF,:FFFFFFFFFFFFFFFFFFF:FFFFFFFFFFFF
@FS10000125:23:BPA73012-1407:1:1101:5160:1230 1:N:0:4
GGGATCTAACTTCGTCGAGTACGCTTAACATAGAAGATCGGAAGA
+
FFFFF:F,FFFFFF:F:FFFFFFFFF:FFF:::FFFF,FFFFFFF
@FS10000125:23:BPA73012-1407:1:1101:5560:1230 1:N:0:4
GGGGTAAAACCTCGTCGAGTACGCTCAAAAAAATAGATCGGAAGA
+
FFFFFFFFFF::FFFFFFFFFFFFFFFFFFFFFFFFFFFFFFFFF
@FS10000125:23:BPA73012-1407:1:1101:6340:1230 1:N:0:4
GGGCGCTAACTTCGTCGAGTACGCTCAAGGAGTAAGATCGGAAGA
+
FFFFFFFFFF:,FFFFFFFFFFFFFFFFFFFFFFFFFFFFFFFFF
@FS10000125:23:BPA73012-1407:1:1101:6350:1230 1:N:0:4
GGGCATGAACTTCGTCGAGTACGCTCAAGCTATTAGATCGGAAGA
+
F:,:FFFFFF::FFFFFFFFFFFFFFFFFFFFFFFFFFFFFF:FF
@FS10000125:23:BPA73012-1407:1:1101:6360:1230 1:N:0:4
GGGAAAACTTCGTCGAGTACGTTCAACGTATTAGATCGGAAGAGC
+
FFF:FFFFFFFF:FFFF,FFFF:FFFFFFFFFFFFF,FFFFFFF:
@FS10000125:23:BPA73012-1407:1:1101:6640:1230 1:N:0:4
GGGCATAAATTTCGTCGAGTACGCTCAATTGTAAAGATCGGAAGA
+
F:,:FFFFFFFFFFFFFFFFFFFFFFF:FFFFFFFFFFFFFFFFF
@FS10000125:23:BPA73012-1407:1:1101:7320:1230 1:N:0:4
GGGGTAGAACTTCGTCGAGTACGCTCAAAGTGTTAGATCGGAAGA
+
FFFFFFFFFF,,FFFFFFFFFFFFFFF,FFFFFFFFFFFFFFFFF
@FS10000125:23:BPA73012-1407:1:1101:7700:1230 1:N:0:4
GGGACTAAACTTCGTCGAGTACGCTCAAAGTGCCAGATCGGAAGA
+
FFFFFFFFFF:,FFFFFFFFFFFFFFFFFFFFFFFFFFFFFFFFF
@FS10000125:23:BPA73012-1407:1:1101:7830:1230 1:N:0:4
GGGGCACAACTTCGTCGAGTACGCTCAAATGTATAGATCGGAAGA
+
FF:FFFFFFF::FFFFFFFFFFFFFFF:FFFFFFFFFFFFFFFFF
@FS10000125:23:BPA73012-1407:1:1101:8030:1230 1:N:0:4
GGGCATAAACTTCGTCGAGTACGCTCAATTTACAAGATCGGAAGA
+
FFF:FFFFFF,,FFFFFFFFFFFFFFF,FFFFFFFFFFFFFFFFF
@FS10000125:23:BPA73012-1407:1:1101:8140:1230 1:N:0:4
GGGGTACCAACTTCGTCGAGTACGCTCAAATAAATAGATCGGAAG
+
FFFFFFFFFF:,,FF,FFFFFFFFF,FFFFFFFFFFFFFFFFFFF
@FS10000125:23:BPA73012-1407:1:1101:8240:1230 1:N:0:4
GGGGGACAACTTCGTCGAGTACGCTCAATCTGGGAGATCGGAAGA
+
F:,FFFFFFF::FFFFFFFFFFFFFFF:FFFFFFFFFFFFFFFFF
@FS10000125:23:BPA73012-1407:1:1101:8420:1230 1:N:0:4
GGGGTTAAACTTCGTCGAGTACGCTCAACAACTGAGATCGGAAGA
+
FFFF,FF,FFFF,,F:,F:F:,,F::,FFF:F:FFFF,::FFF:F
@FS10000125:23:BPA73012-1407:1:1101:8440:1230 1:N:0:4
GGGTAAAAACTTCGTCGAGTACGCTCAATTCGAGAGATCGGAAGA
+
FFFFFFFFFF::FFFFFFFFFFFFFFF:FFFFFFFFFFFFFFFFF
@FS10000125:23:BPA73012-1407:1:1101:8610:1230 1:N:0:4
GGGGTCCAACTTCGTCGAGTACGCTCAACGTTAAAGATCGGAAGA
+
::,FFFFFFFFFFFFFFFFFFFFFFFFFFFFF:FFFF,FFFFFFF
@FS10000125:23:BPA73012-1407:1:1101:8680:1230 1:N:0:4
GGGATACAACTTCGTCGAGTACGCTCAAGACGTCAGATCGGAAGA
+
F,,:FFFFFF,,FFFFFFFFFFFFFFFFFFFFFFFFFFFFFFFFF
@FS10000125:23:BPA73012-1407:1:1101:8740:1230 1:N:0:4
GGGAGCCAACTTCGTCGAGTACGCTCAATTCTAGAGATCGGAAGA
+
FFF:FFFFFF::FFFFFFFFFFFFFFF,FFFFFFFFFFFFFFFFF
@FS10000125:23:BPA73012-1407:1:1101:8780:1230 1:N:0:4
GGGGTCCAACTTCGTCGAGTACGCTCAAATTATGAGATCGGAAGA
+
FFFFFFFFFF::FFFFFFFFFFFFFFFFFFFFFFFFFFFFFFFFF
@FS10000125:23:BPA73012-1407:1:1101:8920:1230 1:N:0:4
GGGGATTAACTTCGTCGAGTACGCTCAAAAACTGAGATCGGAAGA
+
F::FFFFFFF::FFFFFFFFFFFFFFFFFFFFFFFFFFFFFFFFF
@FS10000125:23:BPA73012-1407:1:1101:8980:1230 1:N:0:4
GGGGTTAAACTTCGTCGAGTACGCTCAAATCCGTAGATCGGAAGA
+
FFFFFFFFFF::FFFFFFFFFFFFFFFFFFFFFFFFFFFFFFFFF
@FS10000125:23:BPA73012-1407:1:1101:9300:1230 1:N:0:4
GGGGAAAAACTTCGTCGAGTACGCTCAAGGTCCGAGATCGGAAGA
+
FFFFFFFFFF::FFFFFFFFFFFFFFFFFFFFFFFFFFFFFFFFF
@FS10000125:23:BPA73012-1407:1:1101:9500:1230 1:N:0:4
GGGGGTCAACTTCGTCGAGTACGCTCAAACTAATAGATCGGAAGA
+
F:,F,,FFFFFFFFFFFFFFFFFFFFFFF,,,F,FFFFFFFFFFF
@FS10000125:23:BPA73012-1407:1:1101:9720:1230 1:N:0:4
GGGGCCTAACTTCGTCGAGTACGCTCAAATTGTAAGATCGGAAGA
+
F:,FFFFFFFF:FFFFFFFFFFFFFFFFFFFFFFFFFFFFFFFFF
@FS10000125:23:BPA73012-1407:1:1101:9910:1230 1:N:0:4
GTTGACCAACTTCGTCGAGTACGCTCAAGAATACAGATCGGAAGA
+
:,F,FFFFFFFFFFFFFFFFFF:FFFFFFFFFFFFFFFFFF:F,:
@FS10000125:23:BPA73012-1407:1:1101:9980:1230 1:N:0:4
GGGGGCGAACTTCGTCGAGTACGCTCAACTACGTAGATCGGAAGA
+
FFFFFFFFFF::FFFFFFFFFFFFFFFFFFFFFFFFFFFFFF:FF
@FS10000125:23:BPA73012-1407:1:1101:10130:1230 1:N:0:4
GGGCGCAAACCTCGTTGAGTACGCTCAAACCAAAAGATCGGAAGA
+
FF:,FFFFFFFFFFF:FFFFFFFFFFFFFFFFFFFFFFFFFFFFF
@FS10000125:23:BPA73012-1407:1:1101:10490:1230 1:N:0:4
GGGGTTCACCTTCGTCGAGTACGCTCAATTTTCTAGATCGGAAGA
+
F:,FFFFFFF,,FFFFFFFFFFFFFFF,FFFFFFFFFFFFFFFFF
@FS10000125:23:BPA73012-1407:1:1101:11000:1230 1:N:0:4
GGGACATAACTTCGTCGAGTACGCTCAAATGAGTAGATCGGAAGA
+
F,::FFFFFF:,FFFFFFFFFFFFFFF:FFFFFFFFFFFFFFFFF
@FS10000125:23:BPA73012-1407:1:1101:11020:1230 1:N:0:4
GGGGATAAACTTCGTCGAGTACGCTCAACAATGCAGATCGGAAGA
+
FFFFFFFFFF::FFFFFFFFFFFFFFFFFFFFFFFFFFFFFFFFF
@FS10000125:23:BPA73012-1407:1:1101:11230:1230 1:N:0:4
GTTCTTTAACTTCGTCGAGTACGCTCAATTTTTGAGATCGGAAGA
+
,,F,FFFFFFFFFFFFFFFFFF:FFFFFFFFFFFFFFFFFF:FF:
@FS10000125:23:BPA73012-1407:1:1101:11250:1230 1:N:0:4
GGGGTTGAACTTCGTCGAGTACGCTCAAGTCTCAAGATCGGAAGA
+
:,,F,FFFFF:,FFFFFFFFFF:FFFFFFFFFFFFFF,FFF,F,F
@FS10000125:23:BPA73012-1407:1:1101:12020:1230 1:N:0:4
GGGGTATAACTTCGTCGAGTACGCTCAAAACAGAAGATCGGAAGA
+
FFFFFFFFFF,,FFFFFFFFFFFFFFF:FFFFFFFFFFFFFFFFF
@FS10000125:23:BPA73012-1407:1:1101:12640:1230 1:N:0:4
GATGCTAAACTTCGTCGAGTACGCTCAAGACTAAAGATCGGAAGA
+
,,F:FFFFFFFFFFFFFFFFFFFFFFFFFFFFFFFFFFFFFFFFF
@FS10000125:23:BPA73012-1407:1:1101:12710:1230 1:N:0:4
GATATGGAACTTCGTCGAGTACGCTCAAGAACATAGATCGGAAGA
+
,,,F:::FFF,,:,FFFFFFFF,FFFF:FFFFFFF:FFFF,:::,
@FS10000125:23:BPA73012-1407:1:1101:12900:1230 1:N:0:4
GGGTTCGAACTTCGTCGAGTACGCTCAAGACAGGAGATCGGAAGA
+
FFFFFFFFFF,,FFFFFFFFFFFFFFFFFFFFFFFFFFFFFFFFF
@FS10000125:23:BPA73012-1407:1:1101:13090:1230 1:N:0:4
GATGAAGAACTTCGTCGAGTACGCTCAAAGTATTAGATCGGAAGA
+
:,F:FFFFFFFFFFFFFFFFFFFFFFFFFFFFFFFFFFFFF:F::
@FS10000125:23:BPA73012-1407:1:1101:13170:1230 1:N:0:4
GGGGAGGAACTTCGTCGAGTACGCTCAAGGTAAAAGATCGGAAGA
+
F:,FFFFFFF,,FFFFFFFFFFFFFFFFFFFFFFFFFFFFFFFFF
@FS10000125:23:BPA73012-1407:1:1101:13320:1230 1:N:0:4
ATAGTAGAACTTCGTCGTGTACGCTCAAGGGTGGACATCGTAACA
+
,:,,FFFF::FF,,F,,F:,F,F,F:FF:,,F,,,FFFFF,FFFF
@FS10000125:23:BPA73012-1407:1:1101:13420:1230 1:N:0:4
GGGGGCAACTTCGTCGAGTACGCTCAAACCTTGGAGATCGGAAGA
+
FFFFFFFFFF:FFFFFFF:FFFFFFF:FFFFFFFFFF,FFFFFFF
@FS10000125:23:BPA73012-1407:1:1101:13540:1230 1:N:0:4
GGGCGACAACTTCGTCGAGTACGCTCAATAGTGGAGATCGGAAGA
+
FFFF,:FFFF:F:::F,F:FF,:FFFFFFFFFF:FFF:FFFFFFF
@FS10000125:23:BPA73012-1407:1:1101:14110:1230 1:N:0:4
GGGGATCAACTTCGTCGAGTACGCTAAATGGGCCAGATCGGAAGA
+
F::FFFFFFF,:FFFFFFFFFFFFFFF:FFFFFFFFFFFFFFFFF
@FS10000125:23:BPA73012-1407:1:1101:14220:1230 1:N:0:4
GGGCTGGAACTTCGTCGGAGTACGCTCAAGAGAAGAGATCGGAAG
+
FFFFFFFFFF,:FFFFFFFFFFFFF,FFFFFFFFFFFFFFFFFFF
@FS10000125:23:BPA73012-1407:1:1101:14310:1230 1:N:0:4
GGGCTTTAACTTCGTCGAGTACGCTCAAAAATGGAGATCGGAAGA
+
FFFFFFFFFF:,FFFFFFFFFFFFFFF:FFFFFFFFFFFFFFFFF
@FS10000125:23:BPA73012-1407:1:1101:14660:1230 1:N:0:4
GGGTACCAACTTCGTCGAGTACGCTCAAGTTCTTAGATCGGAAGA
+
FFFFFFFFFF::FFFFFFFFFFFFFFFFFFFFFFFFF:FFFFFFF
@FS10000125:23:BPA73012-1407:1:1101:15050:1230 1:N:0:4
GGGGCTTAACTTCGTCGAGTACGCTCAAGTTTTGAGATCGGAAGA
+
FFFFFFFFFF::FFFFFFFFFFFFFFFFFFFFFFFFFFFFFFFFF
@FS10000125:23:BPA73012-1407:1:1101:15160:1230 1:N:0:4
GGGCGGTAACTTCGTCGAGTACGCTCAAGAGGTGAGATCGGAAGA
+
FF:FFFFFFF::FFFFFFFFFFFFFFFFFFFFFFFFFFFFFFFFF
@FS10000125:23:BPA73012-1407:1:1101:15420:1230 1:N:0:4
GGGCTAAACCTCGTCGAGTACGCTCAACAGGGTAGATCGGAAGAG
+
FFFFFFFFFF:FF:FFFF:FFFFFFFF:FFFFFFFF:FFF:FFFF
@FS10000125:23:BPA73012-1407:1:1101:16120:1230 1:N:0:4
GGGGGGTAACTTCGTCGAGTACGCTCAATGCCTGAGATCGGAAGA
+
FFFFFFFFFF::FFFFFFFFFFFFFFF:FFFFFFFFFFFFFFFFF
@FS10000125:23:BPA73012-1407:1:1101:16240:1230 1:N:0:4
GGGAGGCAACTTCGTCGAGTACGCTCAAAGAACCAGATCGGAAGA
+
FF,FFFFFFF::FFFFFFFFFFFFFFFFFFFFFFFFFFFFFFFFF
@FS10000125:23:BPA73012-1407:1:1101:1520:1240 1:N:0:4
GGGTCAGAACTTCTTCGAGTACGCTCAAAAAGATAGATCGGAAGA
+
FFFFFFFFFFFFF:FFFFFFFFFFFFF:FFFFFFFFFFFFFFFFF
@FS10000125:23:BPA73012-1407:1:1101:1530:1240 1:N:0:4
GGGCTAGAACTTCGTCGAGTACGCTCAAAGAACAAGATCGGAAGA
+
FFFFFF,FFFFFFFFFFFFFFFFFFFFFFF:FFFFFF:FFF:FFF
@FS10000125:23:BPA73012-1407:1:1101:1760:1240 1:N:0:4
GGGTGGCAACTTCGTCGAGTACGCTCAACCCATAAGATCGGAAGA
+
FF,:FFFFFFFFFFFFFFFFFFFFFFFFFFFFFFFFFFFFFFFFF
@FS10000125:23:BPA73012-1407:1:1101:2560:1240 1:N:0:4
GGGGGAAAACTTCGTCGAGTACGCTCAAGGGCCAAGATCGGAAGA
+
F:,FFFFFFF:,FFFFFFFFFFFFFFFFFFFFFFFFFFFFFFFFF
@FS10000125:23:BPA73012-1407:1:1101:2830:1240 1:N:0:4
GGGTAATAACTTCGTCGAGTACGCTCAAATTAAGAGATCGGAAGA
+
F:,:FFFFFF::FFFFFFFFFFFFFFF:FFFFFFFFFFFFFFFFF
@FS10000125:23:BPA73012-1407:1:1101:2860:1240 1:N:0:4
GGGCTGCATCTTCGTCGAGTACGCTCAAGCCTAAAGATCGGAAGA
+
FFFFFFFFFF:,FFFFFFFFFFFFFFFFFFFFFFFFFFFFFFFFF
@FS10000125:23:BPA73012-1407:1:1101:2970:1240 1:N:0:4
GGGTGTTAACTTCGTCGAGTACGCTCAATATCAAAGATCGGAAGA
+
FF::FFFFFFF:FFFFFFFFFFFFFFF,FFFFFFFFFFFFFFFFF
@FS10000125:23:BPA73012-1407:1:1101:3240:1240 1:N:0:4
GGGACTTCGTCGAGTACGCTCAAACTACAAGATCGGAAGAGTACA
+
F:,:FFFFFFFFFFFFFF::FFFFFFF:F:FFFFFFFFFFF,:,,
@FS10000125:23:BPA73012-1407:1:1101:3640:1240 1:N:0:4
GGGGCTCAACTTCGTCGAGTACGCTCAATTAAGGAGATCGGAAGA
+
FFFFFFFFFFF:FFFFFFFFFFFFFFF:FFFFFFFFFFFFFFFFF
@FS10000125:23:BPA73012-1407:1:1101:4010:1240 1:N:0:4
GGGCTAAAACTTCGTCGAGTACGCTCAAAAAGTAAGATCGGAAGA
+
FF:FFFFFFFF:FFFFFFFFFFFFFFFFFFF:F:FFFFFFFFFFF
@FS10000125:23:BPA73012-1407:1:1101:4080:1240 1:N:0:4
GGGGTTAACTTCGTCGAGTACGCTCAATAATTAAGATCGGAAGAG
+
FFFFFFFFFF,FF:FFFF:FFFFFFF:,FFFFFFFF,FFF:FFFF
@FS10000125:23:BPA73012-1407:1:1101:5530:1240 1:N:0:4
GGGGGCAACTTCGTCGAGTACGCTCAAACTATAAGATCGGAAGAG
+
F,,F:FFFFF:FFFFFFF:FFFFFFF:FFFFFFFFF,FFF,FFFF
@FS10000125:23:BPA73012-1407:1:1101:5880:1240 1:N:0:4
GGGGCAGAACTTCGTCGAGTACGCTCAATAGGATAGATCGGAAGA
+
FFFFFFFFFF,,FFFFFFFFFFFFFFF:FFFFFFFFFFFFFFFFF
@FS10000125:23:BPA73012-1407:1:1101:6380:1240 1:N:0:4
GGGCACCAACTTCGTCGAGTACGCTCAAATTAGCAGATCGGAAGA
+
FFFFF:F,F:FF,:F:,F:FF,,F::,FFFF,,,,:F,:,FFF:F
@FS10000125:23:BPA73012-1407:1:1101:6540:1240 1:N:0:4
GGGCAATATCTTCGTCGAGTACGCTCAAAAAAATAGATCGGAAGA
+
FFFFFFFFFF:,FFFFFFFFFFFFFFF,FFFFFFFFFFFFFFFFF
@FS10000125:23:BPA73012-1407:1:1101:6990:1240 1:N:0:4
GAGGAGGACCTTCGTCGAGTACGCTCAAAGTTCGAGATCGGAAGA
+
:,FFFFFFFF::FFFFFFFFFFFFFFFFFFFFFFFFFFFFFFFFF
@FS10000125:23:BPA73012-1407:1:1101:7290:1240 1:N:0:4
GGGCTGTAACTTCGTCGAGTACGCTCAAATGTTTAGATCGGAAGA
+
F::FFFFFFF:,FFFFFFFFFFFFFFF,FFFFFFFFFFFFFFFFF
@FS10000125:23:BPA73012-1407:1:1101:7550:1240 1:N:0:4
GGGTAGTAACTTCGTCGAGTACACTCAATAAATAAGATCGGAAGA
+
F,,FFFFFFF::FFFFFFFFFF,FFFF:FFFFFFFFFFFFFFFFF
@FS10000125:23:BPA73012-1407:1:1101:7810:1240 1:N:0:4
GGGTAACAACTTCGTCGAGTACGCTCAAGAATGAAGATCGGAAGA
+
F:::FFFFFF::FFFFFFFFFFFFFFFFFFFFFFFFF:FFFFFFF
@FS10000125:23:BPA73012-1407:1:1101:8430:1240 1:N:0:4
GGGCTGCAACTTCGTCGAGTACGCTCAAAATAATAGATCGGAAGA
+
F:,FFFFFFFF:FFFFFFFFFFFFFFFFFFFFFFFFF,FFFFFFF
@FS10000125:23:BPA73012-1407:1:1101:8600:1240 1:N:0:4
GGACTAAACTTCGTCGAGTACGCTCAACAGAATAGATCGGAAGAG
+
F,,FFFFFF:FFFFFFFF:FFFFFFFF:FFFFFFFF,:FF:FFFF
@FS10000125:23:BPA73012-1407:1:1101:8660:1240 1:N:0:4
GGGCGGCAACTTCGTCGAGTACGCTCAAAATAAAAGATCGGAAGA
+
FFF:FFFFFF::FFFFFFFFFFFFFFFFFFFFFFFFFFFFFFFFF
@FS10000125:23:BPA73012-1407:1:1101:8980:1240 1:N:0:4
GGGAGGTAACTTCGTCGAGTACGCTCAAGTTTGGAGATCGGAAGA
+
FFFFFFFFFF::FFFFFFFFFFFFFFFFFFFFFFFFFFFFFFFFF
@FS10000125:23:BPA73012-1407:1:1101:9000:1240 1:N:0:4
GGGCTAGAACTTCGTCGAGTACGCTCAAGGCTGTAGATCGGAAGA
+
FF::FFFFFF,,FFFFFFFFFFFFFFFFFFFFFFFFFFFFFFFFF
@FS10000125:23:BPA73012-1407:1:1101:9350:1240 1:N:0:4
GGGAACTTCGTCGAGTACGCTCAAAGATTCAGATCGGAAGAGCAC
+
F::FFFFFFF:FF,F:F,FFFF,FFFF,FFFFFFFFFFFF,F,F,
@FS10000125:23:BPA73012-1407:1:1101:9920:1240 1:N:0:4
GGGGGGGAACTTCGTCGAGTACGCTCAAAAGGGGAGATCGGAAGA
+
F:,F:FFFFF::FFFFFFFFFFFFFFF:FFFFFFFFFFFFFFFFF
@FS10000125:23:BPA73012-1407:1:1101:10100:1240 1:N:0:4
GGGCGCAAACTTCGTTGAGTACGCTCAAACCAAAAGATCGGAAGA
+
FFF,FFFFFF::FFF:FFFFFFFFFFFFFFFFFFFFFFFFFFFFF
@FS10000125:23:BPA73012-1407:1:1101:10240:1240 1:N:0:4
GGGGGGAAAACTTCGTCGAGTACGCTCAAAAGTACAGATCGGAAG
+
FF:FF,:FFFF:FFFFFFFFFFFFF,FFFFFFFFFFFFFFFFFFF
@FS10000125:23:BPA73012-1407:1:1101:10570:1240 1:N:0:4
GGGGTAAAAACTTCGTCGAGTACGCTCAATAATGTAGATCGGAAG
+
F:,FFFFFFFF,:FF:FFFFFFFFF,FFFFFFFFFFFFFFFFFFF
@FS10000125:23:BPA73012-1407:1:1101:10730:1240 1:N:0:4
GGGGAATAACTTCGTCGAGTACGCTCAAATGATAAGATCGGAAGA
+
F,:FFFFFFF:,FFFFFFFFFFFFFFFFFFFFFFFFFFFFFFFFF
@FS10000125:23:BPA73012-1407:1:1101:11080:1240 1:N:0:4
GGGGGGTCAACTTCGTCGAGTACGCTCAAGGCTAAAGATCGGAAG
+
FFFFFFFFFF:,:FF:FFFFFFFFF,FFFFFFFFFFFFFFFFFFF
@FS10000125:23:BPA73012-1407:1:1101:11450:1240 1:N:0:4
GATGTATAACTTCGTCGAGTACGCTCAATGGTGGAGATCGGAAGA
+
,,F:FFFFFF::FFFFFFFFFF:FFFF:FFFFFFFFFFFFFF:FF
@FS10000125:23:BPA73012-1407:1:1101:13000:1240 1:N:0:4
GGTGCTCAACTTCGTCGAGTACGCTCAATCGAAAAGATCGGAAGA
+
:,,:FFFFFF,,FFFFFFFFFF:FFFF:F:FFFFFFFFFF:F::,
@FS10000125:23:BPA73012-1407:1:1101:13780:1240 1:N:0:4
GGGTGGGAACTTCGTCGAGTACGCTCAAAGAAAGAGATCGGAAGA
+
FFFFFFFFFF:,FFFFFFFFFFFFFFF,FFFFFFFFF,FFFF:FF
@FS10000125:23:BPA73012-1407:1:1101:13800:1240 1:N:0:4
GGGTCAAAACTTCGTCGAGTACGCTCAAGTTTCGAGATCGGAAGA
+
FFFFFFFFFF::FFFFFFFFFFFFFFFFFFFFFFFFFFFFFFFFF
@FS10000125:23:BPA73012-1407:1:1101:13840:1240 1:N:0:4
GGGCGATACCTTCGTCGAGTACGCTCAAGCCAGGAGATCGGAAGA
+
F:::FFFFFF::FFFFFFFFFFFFFFFFFFFFFFFFF:FFFFFFF
@FS10000125:23:BPA73012-1407:1:1101:13920:1240 1:N:0:4
GGGTGTCAACTTCGTCGAGTACGCTCAAAAATGTAGATCGGAAGA
+
F,,FFFFFFF::FFFFFFFFFFFFFFF:FFFFFFFFFFFFFFFFF
@FS10000125:23:BPA73012-1407:1:1101:14180:1240 1:N:0:4
GGGCGGGAACTTCGTCGAGTACGCTCAAGTACCAAGATCGGAAGA
+
FFFFFFFFFF::FFFFFFFFFFFFFFFFFFFFFFFFFFFFFFFFF
@FS10000125:23:BPA73012-1407:1:1101:15220:1240 1:N:0:4
GGGCAGTAACTTCGTCGAGTACGCTCAAAGATTAAGATCGGAAGA
+
FFFFFFFFFF::FFFFFFFFFFFFFFFFFFFFFFFFF,FFFFFFF
@FS10000125:23:BPA73012-1407:1:1101:15560:1240 1:N:0:4
GGGCTAGAACTTCGTCGAGTACGCTCAAGCGTCAAGATCGGAAGA
+
F,,:FFFFFF,,FFFFFFFFFFFFFFFFFFFFFFFFF:FFFFFFF
@FS10000125:23:BPA73012-1407:1:1101:15740:1240 1:N:0:4
GGGGGTTAACTTCGTCGAGTACGCTCAAGAATTCAGATCGGAAGA
+
FFFFFFFFFF,,FFFFFFFFFFFFFFFFFFFFFFFFFFFFFF:FF
@FS10000125:23:BPA73012-1407:1:1101:15750:1240 1:N:0:4
GGGGCGGCTCTTCGTCGAGTACGCTCAATTGAGGAGATCGGAAGA
+
F,,FF:FFFF,,:FFFFF:FFF,FFFF:FFFF:F::FFF::F:::
@FS10000125:23:BPA73012-1407:1:1101:16000:1240 1:N:0:4
GGGAACGAACTTCGTCGAGTACGCTCAACCATTTAGATCGGAAGA
+
FFFFFFFFFF,:FFFFFFFFFFFFFFFFF,FFFFFFFFFF:F:FF
@FS10000125:23:BPA73012-1407:1:1101:16200:1240 1:N:0:4
GGGGCCCAACTTCGTCGAGTACGCTCAAGTGATGAGATCGGAAGA
+
FFFFFFFFFF::FFFFFFFFFFFFFFFF:FFFF:FFF,FFFFFFF
@FS10000125:23:BPA73012-1407:1:1101:1430:1250 1:N:0:4
GGGGACCAAACTTCGTCGAGTACGCTCAACGTATGAGATCGGAAG
+
F:,FFFFFFF::FFF:FFFFFFFFF,FFFFFFFFFFFFFFFFFFF
@FS10000125:23:BPA73012-1407:1:1101:1770:1250 1:N:0:4
GGGTCGTACCTTCGTCGAGTACGCTCAATATGTCAGATCGGAAGA
+
FF::FFFFFFF:FFFFFFFFFFFFFFF:FFFFFFFFFFFFFFFFF
@FS10000125:23:BPA73012-1407:1:1101:2140:1250 1:N:0:4
GGGATGTAACTTCGTCGAGTACGCTCAATTCAAGAGATCGGAAGA
+
FFFFFFFFFF::FFFFFFFFFFFFFFF:FFFFFFFFFFFFFFFFF
@FS10000125:23:BPA73012-1407:1:1101:2160:1250 1:N:0:4
GGGGAAGAACTTCGTCGAGTACGCTCAAAGATGTAGATCGGAAGA
+
FF:FFFFFFF::FFFFFFFFFFFFFFF:FFFFFFFFFFFFFFFFF
@FS10000125:23:BPA73012-1407:1:1101:2190:1250 1:N:0:4
GGGTGGCAACTTCGTCGAGTACGCTCAAAGGTTCAGATCGGAAGA
+
F:,:,,FFFF::FFFFFFFFFFFFFFFF,,,F,,FFFFFFFFFFF
@FS10000125:23:BPA73012-1407:1:1101:2430:1250 1:N:0:4
GGGTAGGAACTTCGTCGAGTACGCTCAACGAGACAGATCGGAAGA
+
FFFFFFFFFFFFFFFFFFFFFFFFFFFFFFFFFFFFFFFFFFFFF
@FS10000125:23:BPA73012-1407:1:1101:2570:1250 1:N:0:4
GGGCCTGAACTTCGTCGAGTACGCTCAGCTTTTAGATCGGAAGAG
+
FF,FFFFFFF:,FFFFFFFFFFFFFFFFFFFFFFFF,,FF,FFFF
@FS10000125:23:BPA73012-1407:1:1101:2770:1250 1:N:0:4
GGGCCCAACTTCGTCGAGTACGCTCAAACTGAAAGATCGGAAGAG
+
F:F:FFFFFF:FF:FFFF:FFFFFFFFFFFFFFFFF,FFF:FFFF
@FS10000125:23:BPA73012-1407:1:1101:2810:1250 1:N:0:4
GGGGGGGAACTTCGTCGAGTACGCTCAATTCCCAAGATCGGAAGA
+
F,FFFFFFFFF::FFFFFFFFFFFFFF:FFFFFFFFFFFFFFFFF
@FS10000125:23:BPA73012-1407:1:1101:3480:1250 1:N:0:4
GGGCTAGAACTTCGTCGAGTACGCTCAATCTCTCAGATCGGAAGA
+
FFFFFFFFFF:,:FFFFFFFFFFFFFF,FFFFFFFFFFFFFFFFF
@FS10000125:23:BPA73012-1407:1:1101:3550:1250 1:N:0:4
GGGCTATAACTTCGTCGAGTACGCTCAAGTATTCAGATCGGAAGA
+
FF::FFFFFF:,:FFFFFFFFFFFFFFFFFFFFFFFFFFFFFFFF
@FS10000125:23:BPA73012-1407:1:1101:3700:1250 1:N:0:4
GGGTCGAAACTTCGTCGAGTACGCTCAATCAGTGAGATCGGAAGA
+
FFF:F,,FFF:,FFFFFFFFFFFFFFF:,:,:FFFFFFFFFFFFF
@FS10000125:23:BPA73012-1407:1:1101:3740:1250 1:N:0:4
GGGGTAAAACTTCGTCGAGTACGCTCAAAATTAAAGATCGGAAGA
+
FFFFFFFFFF,::FF:FFFFFFFFFFF,FFFFFFFFFFFFFFFFF
@FS10000125:23:BPA73012-1407:1:1101:3800:1250 1:N:0:4
GGGCCATAACTTCGTCGAGTACGCTCAAATAAAAAGATCGGAAGA
+
FFF:FFFFFF:,FFFFFFFFFFFFFFF,FFFFFFFFFFFFFFFFF
@FS10000125:23:BPA73012-1407:1:1101:3930:1250 1:N:0:4
GGGGGCAACTTCGTCGAGTACGCTCAAGGAAAAAGATCGGAAGAG
+
FF:F:FFFFF:FF:FFFFFFFFFFFFFFFFFFFFFF,FFF:FFFF
@FS10000125:23:BPA73012-1407:1:1101:4140:1250 1:N:0:4
GGGTGCAAACTTCGTCGAGTACGCTCAAGATGAAAGATCGGAAGA
+
FFFFFFFFFF::FFFFFFFFFFFFFFFFFFFFFFFFFFFFFFFFF
@FS10000125:23:BPA73012-1407:1:1101:4560:1250 1:N:0:4
GGGACCTAACTTCGTCGAGTACGCTCAAGAATATAGATCGGAAGA
+
FF,F,::FF:FF:FF::FFFF:FFFFFF,:FFFF:FFFFFFFFFF
@FS10000125:23:BPA73012-1407:1:1101:4640:1250 1:N:0:4
GGGGATAAACTTCGTCGAGTACGCTCAAGTGTTTAGATCGAAGAG
+
FF:FFFFFFF,,FFFFFFFFFFFFFFFFFFFFFFFFFFFF,FF,,
@FS10000125:23:BPA73012-1407:1:1101:4990:1250 1:N:0:4
GGGGCTCAACTTCGTCGAGTACGCTCAAAATGAAAGATCGGAAGA
+
F,,FFFFFFF,,FFFFFFFFFFFFFFF:FFFFFFFFFFFFFFFFF
@FS10000125:23:BPA73012-1407:1:1101:5050:1250 1:N:0:4
GGGATCCAACTTCGTCGAGTACGCTCAATAAGAAAGATCGGAAGA
+
FFFFF,:FFF:,FFFFFFFFFFFFFFF,FFFFFFFFFFFFFFFFF
@FS10000125:23:BPA73012-1407:1:1101:5180:1250 1:N:0:4
GGGACGAAACTTCGTCGAGTACGCTCAAAGAAAAAGATCGGAAGA
+
FF:FFFFFFF,,FFFFFFFFFFFFFFFFFFFFFFFFFFFFFF:FF
@FS10000125:23:BPA73012-1407:1:1101:5260:1250 1:N:0:4
GGGATGAAACTTCGTCGAGTACGCTCAAAAACATAGATCGGAAGA
+
F:FFF:,:FF,,,FFFFF:F:F:FFFFFF,FF:F,FF:FFFF:FF
@FS10000125:23:BPA73012-1407:1:1101:5870:1250 1:N:0:4
GGGCATGAACTTCGTCGAGTACGCTCAATAACAGAGATCGGAAGA
+
FF,FFFFFFF,,FFFFFFFFFFFFFFF:FFFFFFFFFFFFFFFFF
@FS10000125:23:BPA73012-1407:1:1101:6020:1250 1:N:0:4
GGGTGGAAACTTCGTCGAGTACGCTCAACATTGCAGATCGGAAGA
+
FFFFFFFFFFF:FFFFFFFFFFFFFFFFFFFFFFFFFFFFFFFFF
@FS10000125:23:BPA73012-1407:1:1101:6280:1250 1:N:0:4
GGGCGACAACTTCGTCGAGTACGCTCAATGTGCAAGATCGGAAGA
+
FFFFFFFFFF:,FFFFFFFFFFFFFFFFFFFFFFFFFFFFFFFFF
@FS10000125:23:BPA73012-1407:1:1101:6370:1250 1:N:0:4
GGGAGTCAACTTCGTCGAGTACGCTCAAGGTATGAGATCGGAAGA
+
FFF:FFFFFF:,FFFFFFFFFFFFFFFFFFFFFFFFFFFFFFFFF
@FS10000125:23:BPA73012-1407:1:1101:6540:1250 1:N:0:4
GGGTAAAAACTTCGTCGAGTACGCTCAAACAAGGAGATCGGAAGA
+
FFFFFFFFFF::FFFFFFFFFFFFFFF:FFFFFFFFFFFFFFFFF
@FS10000125:23:BPA73012-1407:1:1101:6700:1250 1:N:0:4
GGGCGGAAACTTCGTCGAGTACGCTCAAGGAATTAGATCGGAAGA
+
FFFFFFFFFF::FFFFFFFFFFFFFFFFFFFFFFFFFFFFFFFFF
@FS10000125:23:BPA73012-1407:1:1101:6720:1250 1:N:0:4
GGGCAGTAACTTCGTCGAGTACGCTCAACCACTAAGATCGGAAGA
+
FFF:FFFFFF::FFFFFFFFFFFFFFFFFFFFFFFFFFFFFFFFF
@FS10000125:23:BPA73012-1407:1:1101:7300:1250 1:N:0:4
GGGCAGTAACTTCGTCGGGTACGCTCAAACTAAAAGATCGGAAGA
+
FFFFFFFFFF,,FFFFFFFFFFFFFFF:FFFFFFFFFFFFFFFFF
@FS10000125:23:BPA73012-1407:1:1101:7540:1250 1:N:0:4
GGGCACAAACTTCGTCGAGTACGCTCAAGATGGCAGATCGGAAGA
+
FFFFFFFFFF,,FFFFFFFFFFFFFFFFFFFFFFFFFFFFFF:FF
@FS10000125:23:BPA73012-1407:1:1101:8020:1250 1:N:0:4
GGGGATGAACTTCGTCGAGTACGCTCAAGAGCCGAGATCGGAAGA
+
FFFFF:FFFF::FFF:FFFFFFFFFFFFFFFFFFFFFFFFFF:FF
@FS10000125:23:BPA73012-1407:1:1101:8170:1250 1:N:0:4
GGGGCCAAACTTCGTCGAGTACGCTCAACGTGAAAGATCGGAAGA
+
FFFFFFFFFFF:FFFFFFFFFFFFFFFFFFFFFFFFFFFFFFFFF
@FS10000125:23:BPA73012-1407:1:1101:8200:1250 1:N:0:4
GGGGAGTAACTTCGTCGAGTACGCTCAATGTTCCAGATCGGAAGA
+
FFFFFFFFFF::FFFFFFFFFFFFFFF:FFFFFFFFFFFFFFFFF
@FS10000125:23:BPA73012-1407:1:1101:8210:1250 1:N:0:4
GGGCAGAAACTTCGTCGAGTACGCTCAACAAACGAGATCGGAAGA
+
FFF:FFFFFF:FFFFFFFFFFFFFFFFFFFFFFFFFFFFFFFFFF
@FS10000125:23:BPA73012-1407:1:1101:8560:1250 1:N:0:4
GGGGGACAACTTCGTCGAGTACGCTCAAGAATTTAGATCGGAAGA
+
FFFFFFFFFF::FFFFFFFFFFFFFFFFFFFFFFFFFFFFFFFFF
@FS10000125:23:BPA73012-1407:1:1101:10080:1250 1:N:0:4
GGGTACTAACTTCGTCGAGTACGCTCAATTATGCAGATCGGAAGA
+
FFF:FFFFFF::FFFFFFFFFFFFFFF,FFFFFFFFFFFFFFFFF
@FS10000125:23:BPA73012-1407:1:1101:10150:1250 1:N:0:4
GGGAATAACTTCGTCGAGTACGCTCAAGGATAGAGATCGGAAGAG
+
F:::FFFFFF:FF:FFFF:FFFFFFFFFFFFFFFFF,FFF:FFFF
@FS10000125:23:BPA73012-1407:1:1101:10250:1250 1:N:0:4
GGGGTATAACTTCGTCGAGTACGCTCAATTCGTAAGATCGGAAGA
+
FFFFFFFFFF:FFFFFFFFFFFFFFFF:FF::FFFFFFFFFFFFF
@FS10000125:23:BPA73012-1407:1:1101:10310:1250 1:N:0:4
GGGCCGCATTTTCGTCGAGTACGCTCAAAACATTAGATCGGAAGA
+
F,,,FFFFFFFFFFFFFFFFFFFFFFF:FFFFFFFFF:FFFF:FF
@FS10000125:23:BPA73012-1407:1:1101:10340:1250 1:N:0:4
GGGTGCCAACTTCGTCGAGTACGCTCAAGTCTAGAGATCGGAAGA
+
FFF:FFFFFF,,FFFFFFFFFFFFFFFFFFFFFFFFFFFFFFFFF
@FS10000125:23:BPA73012-1407:1:1101:10470:1250 1:N:0:4
GGGAGAAAACTTCGTCGAGTACGCTCAAAAGTACAGATCGGAAGA
+
F:FFFFFFFF:,FFFFFFFFFFFFFFF:FFFFFFFFFFFFF:FFF
@FS10000125:23:BPA73012-1407:1:1101:10480:1250 1:N:0:4
GGGGGGCAACTTCGTCGAGTACGCTCAAGTGTAAAGATCGGAAGA
+
FFFFFFFFFF,:FFFFFFFFFFFFFFFFFFFFFFFFFFFFFFFFF
@FS10000125:23:BPA73012-1407:1:1101:10490:1250 1:N:0:4
GGGTATAAACTTCGTCGAGTACGCTCAATTAAGTAGATCGGAAGA
+
FFFFFFFFFF::FFFFFFFFFFFFFFF:FFFFFFFFFFFFFFFFF
@FS10000125:23:BPA73012-1407:1:1101:11150:1250 1:N:0:4
GGGGTTGAACTTCGTCGAGTACGCTCAAGAATCAAGATCGGAAGA
+
F,:FFFFFFF,,FFFFFFFFFFFFFFFFFFFFFFFFFFFFFFFFF
@FS10000125:23:BPA73012-1407:1:1101:11170:1250 1:N:0:4
GGGATTCAACTTCGTCGAGTACGCTCAACGTTTTAGATCGGAAGA
+
F,F,FFFFFF::FFFFFFFFFF:FFFF::,,FF,FFFFFFF:F:F
@FS10000125:23:BPA73012-1407:1:1101:11340:1250 1:N:0:4
GGGGCTCAACTTCGTCGAGTACGCTCAAAGATTAAGATCGGAAGA
+
FFFFFFFFFF,,FFFFFFFFFFFFFFF:FFFFFFFFFFFFFFFFF
@FS10000125:23:BPA73012-1407:1:1101:11800:1250 1:N:0:4
GGGGACTAACTTCGTCGAGTACGCTCAAGACAAGAGATCGGAAGA
+
FFFFFFFFFF,,FFFFFFFFFFFFFFFFFFFFFFFFFFFFFFFFF
@FS10000125:23:BPA73012-1407:1:1101:11830:1250 1:N:0:4
GGGGAAGAACTTCGTCGAGTACGCTCAAGATAATAGATCGGAAGA
+
:,,FFFFFFF,,FFFFFFFFFF:FFFF:FFFFFFF:FFFF:::::
@FS10000125:23:BPA73012-1407:1:1101:11840:1250 1:N:0:4
GGGAAGAAACTTCGTCGAGTACGCTCAAAGTTTTAGATCGGAAGA
+
F:::FFFFFF,,FFFFFFFFFFFFFFF,FFFFFFFFFFFFFFFFF
@FS10000125:23:BPA73012-1407:1:1101:12260:1250 1:N:0:4
GGGATGCAACTTCGTCGAGTACGCTCAATTATCTAGATCGGAAGA
+
FFFFFFFFFF,:FFFFFFFFFFFFFFF,FFFFFFFFFFFFFFFFF
@FS10000125:23:BPA73012-1407:1:1101:12410:1250 1:N:0:4
GGGGCAAGAACTTCGTCGAGTACGCTCAAATAAAAAGATCGGAAG
+
FF:FFFFFFFF,,,F,F,F,FFFFF,FFFFFFFF,FFFFF,F,F,
@FS10000125:23:BPA73012-1407:1:1101:13270:1250 1:N:0:4
GGGGGTAAACTTCGTCGAGTACGCTCAAGGGTAGAGATCGGAAGA
+
F,,FFFFFFF:,FFFFFFFFFFFFFFFFFFFFFFFFFFFFFFFFF
@FS10000125:23:BPA73012-1407:1:1101:13620:1250 1:N:0:4
GGGGCACAACTTCGTCGAGTACGCTCAAATAACCAGATCGGAAGA
+
FFFFFFFFFF,,FFF:FFFFFFFFFFF,FFFFFFFFFFFFFF:FF
@FS10000125:23:BPA73012-1407:1:1101:13770:1250 1:N:0:4
GGGCAGTAACTTCGTCGAGTACGCTCAAGTCTGTAGATCGGAAGA
+
F:::FFFFFF:,FFFFFFFFFFFFFFFFFFFFFFFFFFFFFFFFF
@FS10000125:23:BPA73012-1407:1:1101:14040:1250 1:N:0:4
GGGACAACTTCGTCGAGTACGCTCAAGAGTCAAGATCGGAAGAGC
+
FFFFFFFFFFFF:FFFF:FFFF:FFFFFFFFFFFF::FFFFFFF,
@FS10000125:23:BPA73012-1407:1:1101:14390:1250 1:N:0:4
GGGTAATAACTTCGTCGAGTACGCTCAATACTATAGATCGGAAGA
+
F,,FFFFFFF::FFFFFFFFFFFFFFF:FFFFFFFFFFFFFFFFF
@FS10000125:23:BPA73012-1407:1:1101:14550:1250 1:N:0:4
GGGGGTAAACTTCGTCGAGTACGCTCAAGCAAAAAGATCGGAAGA
+
F,,FFFFFFF::FFFFFFFFFFFFFFFFFFFFFFFFFFFFFFFFF
@FS10000125:23:BPA73012-1407:1:1101:14980:1250 1:N:0:4
GGGGCTGGCCTTCGTCGAGTACGCTCAAAGGTAAAGATCGGAAGA
+
FFFFFFFFFF,,FFFFFFFFFFFFFFF:FFFFFFFFFFFFFFFFF
@FS10000125:23:BPA73012-1407:1:1101:15480:1250 1:N:0:4
GGGGCGCAACTTCGTCGAGTACGCTCAAGTGGGAAGATCGGAAGA
+
FFFFFFFFFF:,FFFFFFFFFFFFFFFFFFFFFFFFFFFFFFFFF
@FS10000125:23:BPA73012-1407:1:1101:15690:1250 1:N:0:4
GGGATTGAACTTCGTCGAGTACGCTCAAAAACCGAGATCGGAAGA
+
FFF,FFFFFF,,:FFFFFFFFFFFFFF:FFFFFFFFFFFFFFFFF
@FS10000125:23:BPA73012-1407:1:1101:16300:1250 1:N:0:4
GGGGAGTAACTTCGTCGAGTACGCTCAAGTAAAAAGATCGGAAGA
+
FFFFFFFFFF::FFFFFFFFFFFFFFFFFFFFFFFFFFFFFFFFF
@FS10000125:23:BPA73012-1407:1:1101:16350:1250 1:N:0:4
GGGATACAACTTCGTCGAGTACGCTCAATAAAAGAGATCGGAAGA
+
F:,FFFFFFF,,FFFFFFFFFFFFFFF:FFFFFFFFFFFFFFFFF
@FS10000125:23:BPA73012-1407:1:1101:1430:1260 1:N:0:4
GGGAAGTATCTTCGTCGAGTACGCTCAACCTAACAGATCGGAAGA
+
F,,FF,FFFFFFFFFFFFFFFF:FFFFFFFFFFFFFFFFFF,:::
@FS10000125:23:BPA73012-1407:1:1101:1580:1260 1:N:0:4
GGGATCTAACTTCGTCGAGTACGCTCAATCTATAAGATCGGAAGA
+
FFFFFFFFFF::FFFFFFFFFFFFFFF:FFFFFFFFFFFFFFFFF
@FS10000125:23:BPA73012-1407:1:1101:1680:1260 1:N:0:4
GGGTGCAAACTTCGTCGAGTACGCTCAATAATTGAGATCGGAAGA
+
FFFFFFFFFF::FFFFFFFFFFFFFFF:FFFFFFFFFFFFFFFFF
@FS10000125:23:BPA73012-1407:1:1101:1860:1260 1:N:0:4
GGGCATAAACTTCGTCGAGTACGCTCAAGTGGACAGATCGGAAGA
+
FFFFFFFFFF::FFFFFFFFFFFFFFFFFFFFFFFFFFFFFFFFF
@FS10000125:23:BPA73012-1407:1:1101:2110:1260 1:N:0:4
GGATCCGAACTTCGTCGAGTACGCTCAAACTGGGAGATCGGAAGA
+
F:,,FFFFFFFFFFFFFFFFFFFFFFFFFFFFFFFFFFFFFFFFF
@FS10000125:23:BPA73012-1407:1:1101:2130:1260 1:N:0:4
GGGTGCTGAACTTCGTCGAGTACGCTCAATTGCTAAGATCGGAAG
+
FFFFFFFFFFF,:FF:FFFFFFFFF,FFFFFFFFFFFFFFFFFFF
@FS10000125:23:BPA73012-1407:1:1101:2250:1260 1:N:0:4
GGGCGGCAACTTCGTCGAGTACGCTCAAGGTATAAGATCGGAAGA
+
F:,:FFFFFFF:FFFFFFFFFFFFFFFFFFFFFFFFFFFFFFFFF
@FS10000125:23:BPA73012-1407:1:1101:2930:1260 1:N:0:4
GGGCTGCAACTTCGTCGAGTACGCTCAACCGCAAAGATCGGAAGA
+
F:,:FFFFFF::FFFFFFFFFFFFFFFFFFFFFFFFFFFFFFFFF
@FS10000125:23:BPA73012-1407:1:1101:3740:1260 1:N:0:4
GGGGCTTAACTTCGTCGAGTACGCTCAACATTGCAGATCGGAAGA
+
FFFFFF,FFF::FFFFFFFFFFFFFFF:FF::,FFFFFFFFF:FF
@FS10000125:23:BPA73012-1407:1:1101:4120:1260 1:N:0:4
GGGTCGCAACTTCGTCGAGTACGCTCAAATATGAAGATCGGAAGA
+
FFFFFFFFFF:,FFFFFFFFFFFFFFF:FFFFFFFFFFFFFFFFF
@FS10000125:23:BPA73012-1407:1:1101:4330:1260 1:N:0:4
GGGGGGAAACTTCGTCGAGTACGCTCAAGAAGTTAGATCGGAAGA
+
FF:FFFFFFF,,FFFFFFFFFFFFFFFFFFFFFFFFFFFFFFFFF
@FS10000125:23:BPA73012-1407:1:1101:4380:1260 1:N:0:4
GGGTGCATAACTTCGTCGAGTACGCTCAAGAGAGTAGATCGGAAG
+
FFFFFFFFFF:,:FF:FFFFFFFFF,FFFFFFFFFFFFFFFFFFF
@FS10000125:23:BPA73012-1407:1:1101:4460:1260 1:N:0:4
GGGGTCCAACTTCGTCGAGTACGCTCAACATCTGAGATCGGAAGA
+
FFFFFFFFFF::FFFFFFFFFFFFFFFFFFFFFFFFFFFFFFFFF
@FS10000125:23:BPA73012-1407:1:1101:4550:1260 1:N:0:4
GATGATTAACTTCGTCGAGTACGCTCAACAACAAAGATCGGAAGA
+
,,F:FFFFFFFFFFFFFFFFFFFFFFFFFFFFFFFFFFFFF:FF:
@FS10000125:23:BPA73012-1407:1:1101:4840:1260 1:N:0:4
GGGGTCCAACTTCGTCGGACACGCTCAATCAGTGAGATCGGAAGA
+
FF:F,:FFFF:,FFFFFFF,FFFFFFF:FFFFFFFFFFFFFFFFF
@FS10000125:23:BPA73012-1407:1:1101:5000:1260 1:N:0:4
GGGCCATAACTTCGTCGAGTACGCTCAAAAGATAAGATCGGAAGA
+
FF:,FFFFFF:,:FFFFFFFFFFFFFF:FFFFFFFFFFFFFF:FF
@FS10000125:23:BPA73012-1407:1:1101:5170:1260 1:N:0:4
GGGAGGCAACTTCGTCGAGTACGCTCAATAGATAAGATCGGAAGA
+
FFF:FFFFFF::FFFFFFFFFFFFFFF,FFFFFFFFFFFFFFFFF
@FS10000125:23:BPA73012-1407:1:1101:5320:1260 1:N:0:4
GGGTGCCAACTTCGTCGAGTACGCTCAAATAAGAAGATCGGAAGA
+
FF::FFFFFF:,FFFFFFFFFFFFFFF,FFFFFFFFFFFFFFFFF
@FS10000125:23:BPA73012-1407:1:1101:5530:1260 1:N:0:4
GGGTGGAAACTTCGTCGAGTACGCTCAAGTGTGGAGATCGGAAGA
+
F,,F,FFFFFF:FFFFFFFFFFFFFFFFFFFFFFFFFFFFFFFFF
@FS10000125:23:BPA73012-1407:1:1101:5900:1260 1:N:0:4
GGGGTGTGAACTTCGTCGAGTACGCTCAATCTCTAAGATCGGAAG
+
FFFFFFFFFF,,:FF,FFFFFFFFF,FFFFFFFFFFFFFFFFFFF
@FS10000125:23:BPA73012-1407:1:1101:6110:1260 1:N:0:4
GGGGAGCAACTTCGTCGAGTACGCTCAAACTATAAGATCGGAAGA
+
F:,FF,FFFFF:FFFFFFFFFFFFFFFFFFFFFFFFF:FFFFFFF
@FS10000125:23:BPA73012-1407:1:1101:6230:1260 1:N:0:4
GGGAATAAACTTCGTCGAGTACGCTCAAAACGGGAGATCGGAAGA
+
F,,FFFFFFF:,FFFFFFFFFFFFFFF:FFFFFFFFFFFFFFFFF
@FS10000125:23:BPA73012-1407:1:1101:7020:1260 1:N:0:4
GGGGCTGAACTTCGTCGAGTACGCTCAAGTTACAAGATCGGAAGA
+
FFFFFF:F:FF::FF:FFFFFFFFFFF:FFFFFFFFFFFFFF,FF
@FS10000125:23:BPA73012-1407:1:1101:8030:1260 1:N:0:4
GGGGCAAAACTTCGTCGAGTACGCTCAAACTATCAGATCGGAAGA
+
FFFFFFFFFF::FFFFFFFFFFFFFFF:FFFFFFFFFFFFFFFFF
@FS10000125:23:BPA73012-1407:1:1101:8310:1260 1:N:0:4
GGGAGGCAACTTCGTCGCCTACGCTCAATATTAGAGATCGGAAGA
+
FFFFFFFFFF::FFFFF,,FFFFFFFF,FFFFFFFFF,FFFFFFF
@FS10000125:23:BPA73012-1407:1:1101:8570:1260 1:N:0:4
GGGACTTCGTCGAGTACGCTCAAGTGCGGAGATCGGAAGAGCACA
+
FFF:FFFFFFFFFFFFFF,:FF:FFFFFFFFFFFFFFFFFF,F,,
@FS10000125:23:BPA73012-1407:1:1101:8870:1260 1:N:0:4
GGGCTAGAACTTCGTCGAGTACGCTCAAGAACGGAGATCGGAAGA
+
FFFF,F,FFF::FFFFFFFFF:FFFFFFFFFFFF:FF:FFFFFFF
@FS10000125:23:BPA73012-1407:1:1101:8940:1260 1:N:0:4
GGGGGACAACTTCGTCGAGTACGCTCAAGTCTCTAGATCGGAAGA
+
FFFFFFFFFF,,FFFFFFFFFFFFFFFFFFFFFFFFFFFFFFFFF
@FS10000125:23:BPA73012-1407:1:1101:9030:1260 1:N:0:4
GGGCGTTAACTTCGTCGAGTACGCTCAAGATATGAGATCGGAAGA
+
F,,,FFFFFF:,FFFFFFFFFFFFFFFFFFFFFFFFFFFFFFFFF
@FS10000125:23:BPA73012-1407:1:1101:9610:1260 1:N:0:4
GCAGTTTAACTTCGTCGAGTACGCTCAATCCAATAGATCGGAAGA
+
:::FF:FFFFF,FF:FFFFFFFFFFFF,FFFFFFF,FFFF,FFF,
@FS10000125:23:BPA73012-1407:1:1101:10440:1260 1:N:0:4
GGGGGTCAACTTCGTCGAGTACGCTCAATATCGGAGATCGGAAGA
+
FFF,F,:F,F:,FFFFFFFFFFFFFFF:FF:,FFFFFFFFFFFFF
@FS10000125:23:BPA73012-1407:1:1101:10580:1260 1:N:0:4
GGGGGGGAACTTCGTCTAGTACGCTCAAGGGAATAGATCGGAAGA
+
FFFFFFFFFF::FFF:FFFFFFFFFFFFFFFFFFFFFFFFFFFFF
@FS10000125:23:BPA73012-1407:1:1101:11080:1260 1:N:0:4
GGGGGACATCTTCGTCGAGTACGCTCAATAGTTAAGATCGGAAGA
+
F,,F,,FFFF,,FFFFFFFFFFFFFFF:F,:F:,FFFFFF:::FF
@FS10000125:23:BPA73012-1407:1:1101:11220:1260 1:N:0:4
GGGGGTGAGCTTCGTCGAGTACGCTCAAGGCGGCAGATCGGAAGA
+
FFFFFFFFFF,,FFFFFFFFFFFFFFFFFFFFFFFFFFFFFFFFF
@FS10000125:23:BPA73012-1407:1:1101:11420:1260 1:N:0:4
GGGGCAAAACTTCGTCGAGTACGCTCAAATACATAGATCGGAAGA
+
FFFFFFFFFF,,FFFFFFFFFFFFFFF,FFFFFFFFFFFFFF:FF
@FS10000125:23:BPA73012-1407:1:1101:11620:1260 1:N:0:4
GGGGTGAAACTTCGTCGAGTACGCTCAAAAATATAGATCGGAAGA
+
FFFFFFFFFF,,FFF:FFFFFFFFFFF,FFFFFFFFFFFFFF:FF
@FS10000125:23:BPA73012-1407:1:1101:12430:1260 1:N:0:4
GGGGTATAACTTCGTCGAGTACGCTCAACTAGGAAGATCGGAAGA
+
F:,FFFFFFF:FFFFFFFFFFFFFFFFFFFFFFFFFFFFFFFFFF
@FS10000125:23:BPA73012-1407:1:1101:12680:1260 1:N:0:4
GGGCGGCAACTTCGTCGAGTACGCTCAAAAATTCAGATCGGAAGA
+
FF:FFFFFFF,,FFFFFFFFFFFFFFF:FFFFFFFFFFFFFFFFF
@FS10000125:23:BPA73012-1407:1:1101:13360:1260 1:N:0:4
GGGGTCCAACTTCGTCGAGTACGCTCAATTTGAAAGATCGGAAGA
+
FF,FF,FFFFF:FFFFFFFFFFFFFFF:FFFF:,FFFFFFFFFFF
@FS10000125:23:BPA73012-1407:1:1101:13480:1260 1:N:0:4
GGGTCACAACTTCGTCGAGTACGCTCAACTGGCCAGATCGGAAGA
+
FFFFFFFFFF::FFFFFFFFFFFFFFFFFFFFFFFFFFFFFFFFF
@FS10000125:23:BPA73012-1407:1:1101:13520:1260 1:N:0:4
GGGTACGAACTTCGTCGAGTACGCTCAAAAGAAAAGATCGGAAGA
+
FFF:FFFFFF:,FFFFFFFFFFFFFFF:FFFFFFFFFFFFFFFFF
@FS10000125:23:BPA73012-1407:1:1101:13730:1260 1:N:0:4
GGGGGGGAACTTCGTCGAGTACGCTCAACAAATAAGATCGGAAGA
+
FFFFFFFFFFF:FFFFFFFFFFFFFFFFFFFFFFFFFFFFFFFFF
@FS10000125:23:BPA73012-1407:1:1101:14010:1260 1:N:0:4
GGGCTCTAACTTCGTCGAGTACGCTCAAATTAGAAGATCGGAAGA
+
FFFFFFFFFF::FFFFFFFFFFFFFFFFFFFFFFFFFFFFFFFFF
@FS10000125:23:BPA73012-1407:1:1101:14090:1260 1:N:0:4
GGGGTATAACTTCGTCGAGTACGCTCAAGATAATAGATCGGAAGA
+
F::FFFFFFF::FFFFFFFFFFFFFFFFFFFFFFFFFFFFFFFFF
@FS10000125:23:BPA73012-1407:1:1101:14150:1260 1:N:0:4
GGGTGGATACTTCGTCGAGTACGCTCAACGTAAAAGATCGGAAGA
+
FF::FFFFFFFFFFFFFFFFFFFFFFFFFFFFFFFFF,FFFFFFF
@FS10000125:23:BPA73012-1407:1:1101:14720:1260 1:N:0:4
GGGGTATAACTTCGTCGAGTACGCTCAACACTAAAGATCGGAAGA
+
F,,FFFFFFF:FFFFFFFFFFFFFFFFFFFFFFFFFFFFFFFFFF
@FS10000125:23:BPA73012-1407:1:1101:15260:1260 1:N:0:4
GGGGGTGGAACTTCGTCGAGTACGCTCAAAACTAGAGATCGGAAG
+
FFFFFFF:FFFFFFFFFFF,FFFFFFFFFFFFFFFFFFFFFFFFF
@FS10000125:23:BPA73012-1407:1:1101:15570:1260 1:N:0:4
GGGGCATAACTTCGTCGAATACGCTCAATACTTAAGATCGGAAGA
+
FFFF:,FFFFFFFFFFFF,FFFFFFFFF,,,,F,FFFFFFFFFFF
@FS10000125:23:BPA73012-1407:1:1101:15730:1260 1:N:0:4
GGGGCGGAACTTCGTCGAGTACGCTCAAAGAAATAGATCGGAAGA
+
FFF,FFFFFF,,FFFFFFFFFFFFFFFFFFFFFFFFFFFFFF:FF
@FS10000125:23:BPA73012-1407:1:1101:15950:1260 1:N:0:4
GGGAAGTAACTTCGTCGAGTACGCTCAATAATAAAGATCGGAAGA
+
F,,FF,FF:F:::FFFF:,FF:,FFF:FFF,FF:,,:FF,,::,:
@FS10000125:23:BPA73012-1407:1:1101:15980:1260 1:N:0:4
GGGAGCTAACTTCGTCGAGTACGCTCAATGTATTAGATCGGAAGA
+
FFFFFFFFFF::FFFFFFFFFFFFFFF:FFFFFFFFFFFFFFFFF
@FS10000125:23:BPA73012-1407:1:1101:16010:1260 1:N:0:4
GGGGAAAAACTTCGTCGAGTACGCTCAATGTACCAGATCGGAAGA
+
FF:FFFFFFF::FFFFFFFFFFFFFFFFFFFFFFFFFFFFFFFFF
@FS10000125:23:BPA73012-1407:1:1101:16170:1260 1:N:0:4
GATGAATAACTTCGTCGAGTACGCTCAATCCCCGAGATCGGAAGA
+
,,F,FFFFFFFFFFFFF:FFFF:FFFFFFF::FFF:FFFF:,F:,
@FS10000125:23:BPA73012-1407:1:1101:16310:1260 1:N:0:4
GGGAAAAACTTCGTCGAGTACGCTCAAGATGTAAGATCGGAAGAG
+
F,,FFFFFFF,FF:FFFF:FFFFFFFFFFFFFFFFF:FFF:FFFF
@FS10000125:23:BPA73012-1407:1:1101:16360:1260 1:N:0:4
GGGCCAAAACTTCGTCGAGTACGCTCAATCAGAAAGATCGGAAGA
+
FFFFFFFFFF:,FFFFFFFFFFFFFFFFFFFFFFFFF:FFFFFFF
@FS10000125:23:BPA73012-1407:1:1101:1080:1270 1:N:0:4
GGGACGAAACTTCGTCGAGTACGCTCAATTGCAGAGATCGGAAGA
+
FFFFFFFFFFFFFFFFFFFFFF:FFFFFFFFFFFFFFFFFF,FFF
@FS10000125:23:BPA73012-1407:1:1101:1270:1270 1:N:0:4
GGGGGAGAACTTCGTCGAGTACGCTCAAGTTGGCAGATCGGAAGA
+
F,,F:FF:FF::::F:FF:FF::FFF:FFFFF:F,FF:F::,::,
@FS10000125:23:BPA73012-1407:1:1101:1350:1270 1:N:0:4
GGGGTCTAACTTCGTCGAGTACGCTCAAGGAAACAGATCGGAAGA
+
FFFFFFFFFFF:FFFFFFFFFF:FFFFFFFFFFFFFFFFFF,FFF
@FS10000125:23:BPA73012-1407:1:1101:1690:1270 1:N:0:4
GGGAAACTTCGTCGAGTACGCTCAAGTTAAAAGATCGGAAGAGCA
+
FFFFFFFFFFF,:FFFFF,,FFFFFFF,FFFFFFF:FFFFFFF,,
@FS10000125:23:BPA73012-1407:1:1101:1890:1270 1:N:0:4
GGGGCAGAACTTCGTCGAGTACGCTCAAACGTGGAGATCGGAAGA
+
FF,FFFFFFFF:FFFFFFFFFFFFFFFFFFFFFFFFFFFFFFFFF
@FS10000125:23:BPA73012-1407:1:1101:2180:1270 1:N:0:4
GGGGGGAAACTTCGTCGAGTACGCTCAACTGACAAGATCGGAAGA
+
FFFF:FFFFF:FFFFFFFFFFFFFFFFFFFFFFFFFFFFFFFFFF
@FS10000125:23:BPA73012-1407:1:1101:2420:1270 1:N:0:4
GGGCGCCAACTTCGTCGAGTACGCTCAAGGATATAGATCGGAAGA
+
FFFF,FFFFFF:FFFFFFFFFFFFFFFF,,F,F:FFFFFFFFFFF
@FS10000125:23:BPA73012-1407:1:1101:2430:1270 1:N:0:4
GGGGGGGAACTTCGTCGAGTACGCTCAATGGCAGAGATCGGAAGA
+
FFFFFFFFFF::FFFFFFFFFFFFFFFFFFFFFFFFFFFFF:FFF
@FS10000125:23:BPA73012-1407:1:1101:2490:1270 1:N:0:4
GGGACACCAACTTCGTCGAGTACGCTCAAAGATCCAGATCGGAAG
+
FFFFFFFFFF:,,FF:FFFFFFFFF,FFFFFFFFFFFFFFFFFFF
@FS10000125:23:BPA73012-1407:1:1101:2890:1270 1:N:0:4
GGGCTGGCTCTTCGTCGAGTACGCTCAAGAACTTAGATCGGAAGA
+
F:::FFFFFF::FFFFFFFFFFFFFFFFFFFFFFFFFFFFFFFFF
@FS10000125:23:BPA73012-1407:1:1101:2970:1270 1:N:0:4
GGGAGACAACTTCGTCTAGTACGCTCAAGTCGGGAGATCGGAAGA
+
F,,,FFFFFF::FFFFFFFFFFFFFFFFFFFFFFFFFFFFFFFFF
@FS10000125:23:BPA73012-1407:1:1101:3760:1270 1:N:0:4
GGGGGATAACTTCGTCGAGTACGCTCAAAGTTTAAGATCGGAAGA
+
FFFF:FFFFF:,FFFFFFFFFFFFFFF:FFFFFFFFFFFFFFFFF
@FS10000125:23:BPA73012-1407:1:1101:3920:1270 1:N:0:4
GGGCTTGAACTTCGTCGAGTACGCTCAAACCACAAGATCGGAAGA
+
F:,:FFFFFF::FFFFFFFFFFFFFFFFFFFFFFFFFFFFFFFFF
@FS10000125:23:BPA73012-1407:1:1101:4160:1270 1:N:0:4
GGGGGCTAACTTCGTCGAGTACGCTCAATGTATAAGATCGGAAGA
+
F:,FFFF,F::::FFF:FFFF::FFF:FFFFFFFFFF,FFFFFFF
@FS10000125:23:BPA73012-1407:1:1101:4180:1270 1:N:0:4
GGGGCCGAACTTCGTCGAGTACGCTCAAATGACGAGATCGGAAGA
+
FFFFFF:FFFFFFFFFFFFFFFFFFFFFFFFFF:FFFFFFFFFFF
@FS10000125:23:BPA73012-1407:1:1101:4340:1270 1:N:0:4
GGGCTCTAACTTCGTCGAGTACGCTCAATTTCTAAGATCGGAAGA
+
FFFFFFFFFF:,FFFFFFFFFFFFFFF:FFFFFFFFFFFFFFFFF
@FS10000125:23:BPA73012-1407:1:1101:5140:1270 1:N:0:4
GGGGTAGAACTTCGTCGAGTACGCTCAAGGTATAAGATCGGAAGA
+
FFFF:FFFFF::FFFFFFFFFFFFFFFFFFFFFFFFFFFFFFFFF
@FS10000125:23:BPA73012-1407:1:1101:5260:1270 1:N:0:4
GGGAGACAACTTCGTCGAGTACGCTCAAACAGGGAGATCGGAAGA
+
FFF:FFFFFF,,FFF:FFFFFFFFFFF,FFFFFFFFFFFFFFFFF
@FS10000125:23:BPA73012-1407:1:1101:5950:1270 1:N:0:4
GGGAGGAAACTTCGTCGAGTACGCTCAAGCCGTAAGATCGGAAGA
+
F,,FFFFFFF:,FFFFFFFFFFFFFFFFFFFFFFFFFFFFFFFFF
@FS10000125:23:BPA73012-1407:1:1101:6240:1270 1:N:0:4
GGGGTAAACTTCGTCGAGTACGCTCAATCTGACAGATCGGAAGAG
+
F::FFFFFFF:FF:FFFF:FFFFFFFF:FFFFFFFF,FFF:FFFF
@FS10000125:23:BPA73012-1407:1:1101:6440:1270 1:N:0:4
GGGAGATGAACTTCGTCGAGTACGCTCAAAGTAGTAGATCGGAAG
+
FFFFFFFFFFF,,FF:FFFFFFFFF,FFFFFFFFFFFFFFFFFFF
@FS10000125:23:BPA73012-1407:1:1101:7180:1270 1:N:0:4
GGGACTTAACTTCGTCGAGTACGCTCAAGGTCTAAGATCGGAAGA
+
FFF:FFFFFF::FFFFFFFFFFFFFFFFFFFFFFFFFFFFFFFFF
@FS10000125:23:BPA73012-1407:1:1101:7320:1270 1:N:0:4
GGGGGTTAACTTCGTCGAGTACGCTCAACCAATCAGATCGGAAGA
+
FF,FFFFFFF::FFFFFFFFFFFFFFFFFFFFFFFFFFFFFFFFF
@FS10000125:23:BPA73012-1407:1:1101:7400:1270 1:N:0:4
GGGGCTGAACTTCGTCGAGTACGCTCAAGTCTCAAGATCGGAAGA
+
F:,FFFFFFF:,FFFFFFFFFFFFFFFFFFFFFFFFF:FFFFFFF
@FS10000125:23:BPA73012-1407:1:1101:8720:1270 1:N:0:4
GGCACCAACTTCGTCGAGTACGCTCAACCGGTAAGATCGGAAGAG
+
F:,:FFFFFFFFFFFFFF:FFFFFFFFFFFFFFFFF:FFF:FFFF
@FS10000125:23:BPA73012-1407:1:1101:8800:1270 1:N:0:4
GGGCGGTAACTTCGTCGAGTACGCTCAATTAGGGAGATCGGAAGA
+
FF:,FFFFFF::FFFFFFFFFFFFFFF,FFFFFFFFFFFFFFFFF
@FS10000125:23:BPA73012-1407:1:1101:8810:1270 1:N:0:4
GGGCGAAAACTTCGTCGAGTACGCTCAACTAAACAGATCGGAAGA
+
FFF:FFFFFF:FFFFFFFFFFFFFFFFFFFFFFFFFFFFFFFFFF
@FS10000125:23:BPA73012-1407:1:1101:8970:1270 1:N:0:4
GGGCAATAACTTCGTCGAGTACGCTCAACTATTAAGATCGGAAGA
+
FFFFF,,FFFFFFFFFFFFFFFFFFFFFF,,,FFFFFFFFFFFFF
@FS10000125:23:BPA73012-1407:1:1101:9020:1270 1:N:0:4
GGGGTTGAACTTCGTCGAGTACGCTCAATTAGCAAGATCGGAAGA
+
FFFFFFFFFF,,FFFFFFFFFFFFFFF:FFFFFFFFFFFFFFFFF
@FS10000125:23:BPA73012-1407:1:1101:9060:1270 1:N:0:4
GGGTACGAACTTCGTCGAGTACGCTCAACGTTAAAGATCGGAAGA
+
FFFFFFFFFF:FFFFFFFFFF:FFFF:FF,FFF:FFF,FFFFFFF
@FS10000125:23:BPA73012-1407:1:1101:9230:1270 1:N:0:4
GGGAGTAAACTTCGTCGAGTACGCTCAACATTAAAGATCGGAAGA
+
FFFFFF,FFFFFFFFFFFFFFFFFFFFFFF:F,FFFFFFFFFFFF
@FS10000125:23:BPA73012-1407:1:1101:9370:1270 1:N:0:4
GGGCGCTAACTTCGTCGAGTACGCTCAACTATACAGATCGGAAGA
+
F:FF:,FFFFFFFFFFFFFFF:FFFFFFFFF:::FFFFFFFFFFF
@FS10000125:23:BPA73012-1407:1:1101:9460:1270 1:N:0:4
GGGGTACAACTTCGTCGAGTACGCTCAATTTAGAAGATCGGAAGA
+
FFF,F,FFFFFFFF:FFFFFFFFFFFFFF,,:,,,FFFFFFFFFF
@FS10000125:23:BPA73012-1407:1:1101:10240:1270 1:N:0:4
CAAAAATAACTTCGTCGAGTACGCTCAACCGAAAACATCGGATGA
+
,,:,:FFFFF:FF:FFF,FFF:,FFFFFF,FFFFF,::FF:F,F,
@FS10000125:23:BPA73012-1407:1:1101:10260:1270 1:N:0:4
GGGAGCTATCTTCGTCGAGTACGCTCAATTACAAAGATCGGAAGA
+
FFFFFFFFFF,,FFFFFFFFFFFFFFF,FFFFFFFFFFFFFFFFF
@FS10000125:23:BPA73012-1407:1:1101:10300:1270 1:N:0:4
GGGCGTAAACTTCGTCGAGTACGCTCAAGCCTTCAGATCGGAAGA
+
FFF:FFFFFF:,FFFFFFFFFFFFFFFFFFFFFFFFFFFFFFFFF
@FS10000125:23:BPA73012-1407:1:1101:10740:1270 1:N:0:4
GGGGCATCTTCGTCGAGTACGCTCAAGTAAGAAGATCGGAAGAGC
+
FFFFFFFFFF:F,FFFF:FFFF,FFFF,FFFFFFF:,FFFFFFF,
@FS10000125:23:BPA73012-1407:1:1101:10890:1270 1:N:0:4
GGGTTGTAACTTCGTCGAGTACGCTCAACCTGTAAGATCGGAAGA
+
F::F:,FFF:FFFF:FF:FFFFFFFFFFF,F,F,FFFFFFFFFFF
@FS10000125:23:BPA73012-1407:1:1101:11620:1270 1:N:0:4
GGGCGTTAACTACGTCGAGTACGCTCAAATTAAAAGATCGGAAGA
+
FFF::FFFFF,,FFFFFFFFFFFFFFF,FFFFFFFFFFFFFF,FF
@FS10000125:23:BPA73012-1407:1:1101:12410:1270 1:N:0:4
GGGGTTTAACTTCGTCGAGTACGCTCAAGGGAAGAGATCGGAAGA
+
FF,FFFFFFF:,FFFFFFFFFFFFFFFFFFFFFFFFFFFFFFFFF
@FS10000125:23:BPA73012-1407:1:1101:12930:1270 1:N:0:4
GGGCGCTAACTTCGTCGAGTACGCTCAACTCATGAGATCGGAAGA
+
F:,:FFFFFF::FFFFFFFFFFFFFFFFFFFFFFFFFFFFFFFFF
@FS10000125:23:BPA73012-1407:1:1101:13400:1270 1:N:0:4
GGGATATAACTTCGTCGAGTACGCTCAAAGCTGGAGATCGGAAGA
+
FFFFFFFFFF:,FFFFFFFFFFFFFFF:FFFFFFFFFFFFFFFFF
@FS10000125:23:BPA73012-1407:1:1101:13630:1270 1:N:0:4
GGGGGAAATCTTCGTCGAGTACGCTCAAAAGAAAAGATCGGAAGA
+
:,,FFFFFFF:,FFFFFFFFFFFFFFF:FFFFFFFFFFFFFFFFF
@FS10000125:23:BPA73012-1407:1:1101:13780:1270 1:N:0:4
GGGGAACCAACTTCGTCGAGTACGCTCAAAGCCTGAGATCGGAAG
+
FFFFF:FFF:FF:F:FF:FFF:F,FFFFFF,,FF:FFF:FFFFFF
@FS10000125:23:BPA73012-1407:1:1101:14170:1270 1:N:0:4
GGGTGGAAACTTCGTCGAGTACGCTCAAGCCATCAGATCGGAAGA
+
FFF:FFFFFF::FFFFFFFFFFFFFFFFFFFFFFFFFFFFFFFFF
@FS10000125:23:BPA73012-1407:1:1101:14230:1270 1:N:0:4
GGGCATCAGCTTCGTCGAGTACGCTCAATAAGAGAGATCGGAAGA
+
FFFFFFFFFF,,FFFFFFFFFFFFFFF:FFFFFFFFFFFFFFFFF
@FS10000125:23:BPA73012-1407:1:1101:15340:1270 1:N:0:4
GGGCTAGAACTTCGTCGAGTACGCTCAACGATAGAGATCGGAAGA
+
FFF:FFFFFFFFFFFFFFFFFFFFFFFFFFFFFFFFFFFFFFFFF
@FS10000125:23:BPA73012-1407:1:1101:1040:1280 1:N:0:4
GGGGGCTAACTTCGTCGAGTACGCTCAAAAGTAGAGATCGGAAGA
+
FFFFFFFFFF::FFFFFFFFFFFFFFF:FFFFFFFFFFFFFFFFF
@FS10000125:23:BPA73012-1407:1:1101:1550:1280 1:N:0:4
GGGCATAAACTTCGTCGAGTACGCTCAAACTTTTAGATCGGAAGA
+
F:,:FFFFFFF:FFFFFFFFFFFFFFF:FFFFFFFFFFFFF:FFF
@FS10000125:23:BPA73012-1407:1:1101:1840:1280 1:N:0:4
GGGTGGCAACTTCGTCGAGTACGCTCAATTACATAGATCGGAAGA
+
F:,FF,FFFFFFFFFFFFFFFFFFFFFFFFFFFF:FFFFFFFFFF
@FS10000125:23:BPA73012-1407:1:1101:2210:1280 1:N:0:4
GGCAAGAAACTTCGTCGAGTACGCTCAATAATACAGATCGGAAGA
+
,::FF:FFFF:,FFFFFFFFFF,FFFFFFFFFFFF:FFFF:F,,F
@FS10000125:23:BPA73012-1407:1:1101:2230:1280 1:N:0:4
GGGGTTGAACTTCGTCGAGTACGCTCAATATGGTAGATCGGAAGA
+
F,,FFFFFFF:,FFFFFFFFFFFFFFF:FFFFFFFFFFFFFFFFF
@FS10000125:23:BPA73012-1407:1:1101:2540:1280 1:N:0:4
GGGCAGAACTTCGTCGAGTACGCTCAATCCAGGAGATCGGAAGAG
+
FFFFFFFFFF,FF:FFFF:FFFFFFF::FFFFFFFF,FFF:FFFF
@FS10000125:23:BPA73012-1407:1:1101:3540:1280 1:N:0:4
GGGGGTAAACTTCGTCGAGTACGCTCAAGTTCTGAGATCGGAAGA
+
FFFFFFFFFF:,FFFFFFFFFFFFFFFFFFFFFFFFFFFFFFFFF
@FS10000125:23:BPA73012-1407:1:1101:5100:1280 1:N:0:4
GGGGAGCAACTTCGTCGAGTACGCTCAAATCGTGAGATCGGAAGA
+
FFFFFFFFFF::FFFFFFFFFFFFFFF:FFFFFFFFFFFFFFFFF
@FS10000125:23:BPA73012-1407:1:1101:5720:1280 1:N:0:4
GGGGAATAACTTCGTCGAGTACGCTCAAGACTGTAGATCGGAAGA
+
F::FFFFFFF:,FFFFFFFFFFFFFFFFFFFFFFFFFFFFFFFFF
@FS10000125:23:BPA73012-1407:1:1101:5880:1280 1:N:0:4
GGGTATTAACTTCGTCGAGTACGCTCAAGCGAATAGATCGGAAGA
+
FFFFFFFFFF::FFFFFFFFFFFFFFFFFFFFFFFFFFFFFFFFF
@FS10000125:23:BPA73012-1407:1:1101:6030:1280 1:N:0:4
GGGGTGAAACTTCGTTGAGTACGCTCAATTCAAAAGATCGGAAGA
+
F,,FFFFFFF,,FFFFFFFFFFFFFFF:FFFFFFFFFFFFFFFFF
@FS10000125:23:BPA73012-1407:1:1101:6100:1280 1:N:0:4
GGGGCTGGACTTCGTCGAGTACGCTCAATATCAAAGATCGGAAGA
+
FFFFFFFFFF,,FFFFFFFFFFFFFFF:FFFFFFFFFFFFFFFFF
@FS10000125:23:BPA73012-1407:1:1101:6170:1280 1:N:0:4
GGGGTGCAACTTCGTCGAGTACGCTCAATAGGTGAGATCGGAAGA
+
FFFFFFFFFF:,FFFFFFFFFFFFFFF:FFFFFFFFFFFFFFFFF
@FS10000125:23:BPA73012-1407:1:1101:6530:1280 1:N:0:4
GGGCATTAACTTCGTCGAGTACGCTCAATTTGAAAGATCGGAAGA
+
FF:,FFFFFF:,FFFFFFFFFFFFFFF,FFFFFFFFFFFFFFFFF
@FS10000125:23:BPA73012-1407:1:1101:6630:1280 1:N:0:4
GGAGCAAAACTTCGTCGAGTACGCTCAACAAATAAGATCGGAAGA
+
F,,FFF,FF:::::F::F:FF:,FF::FFF,FFFF:F:F:FFF:F
@FS10000125:23:BPA73012-1407:1:1101:6660:1280 1:N:0:4
GGGCGACAACTTCGTCGAGTACGCTCAACATTTTAGATCGGAAGA
+
FFFFFFFFFF::FFFFFFFFFFFFFFF:FFFFFFFFFFFFFFFFF
@FS10000125:23:BPA73012-1407:1:1101:6750:1280 1:N:0:4
GGGGTGGAACTTCGTCGAGTACGCTCAAAGTTATAGATCGGAAGA
+
F,,FFFFFFF:,FFFFFFFFFFFFFFF:FFFFFFFFFFFFFFFFF
@FS10000125:23:BPA73012-1407:1:1101:7130:1280 1:N:0:4
GGGGCCGAACTTCGTCGAGTACGCTCAACTGATTAGATCGGAAGA
+
F::FFFFFFFFFFFFFFFFFFFFFFFFFFFFFFFFFFFFFFFFFF
@FS10000125:23:BPA73012-1407:1:1101:7420:1280 1:N:0:4
GGGAATTAACTTCGTCGAGTACGCTCAACGTAAAAGATCGGAAGA
+
FFFFFFFFFFF:FFFFFFFFFFFFFFFFFFFFFFFFFFFFFFFFF
@FS10000125:23:BPA73012-1407:1:1101:7490:1280 1:N:0:4
GGGGCGCAACTTCGTCGAGTACGCTCAAACGTATAGATCGTAAGA
+
F::FFFFFFF::FFFFFFFFFFFFFFFFFFFFFFFFF:FF,FFFF
@FS10000125:23:BPA73012-1407:1:1101:7570:1280 1:N:0:4
GGGGTAAAACTTCGTCGAGTACGCTCAAGTTACAAGATCGGAAGA
+
FFFFFFFFFF:,FFFFFFFFFFFFFFFFFFFFFFFFFFFFFFFFF
@FS10000125:23:BPA73012-1407:1:1101:7890:1280 1:N:0:4
GGGAGGGAACTTCGTCGAGTACGCTCAACATCAGAGATCGGAAGA
+
FF,,FFFFFFFFFFFFFFFFFFFFFFFFFFFFFFFFFFFFFFFFF
@FS10000125:23:BPA73012-1407:1:1101:7920:1280 1:N:0:4
GGGAGTTAACTTCGTCGAGTACGCTCAAAATATGAGATCGGAAGA
+
F:,:FF::FFFFFFFFFFFFFFFFFFFFFFFFFFFFF,FFFFFFF
@FS10000125:23:BPA73012-1407:1:1101:7930:1280 1:N:0:4
GGGAGTTAACTTCGTCGAGTACGCTCAAAAACGTAGATCGGAAGA
+
F,,F:FFFFF,,FFFFFFFFFF:FFFF,FFFF:FFFFFFFF::FF
@FS10000125:23:BPA73012-1407:1:1101:8670:1280 1:N:0:4
GGGGTGAAACTTCGTCGAGTACGCTCAATTTAAAAGATCGGAAGA
+
FF:FFFFFFF::FFFFFFFFFFFFFFF:FFFFFFFFFFFFFFFFF
@FS10000125:23:BPA73012-1407:1:1101:8940:1280 1:N:0:4
GGGGGGAAACTTCGTCGAGTACGCTCAAGTAAATAGATCGGAAGA
+
FFFFFFFFFF::FFFFFFFFFFFFFFFFFFFFFFFFFFFFFFFFF
@FS10000125:23:BPA73012-1407:1:1101:9310:1280 1:N:0:4
GGGGCTCAACTTCGTCGAGTACGCTCAATATAACAGATCGGAAGA
+
FFFFFFFFFF:,FFFFFFFFFFFFFFF:FFFFFFFFFFFFFFFFF
@FS10000125:23:BPA73012-1407:1:1101:10610:1280 1:N:0:4
GGGCTGTAACTTCGTCGAGTACGCTCAACAGAATAGATCGGAAGA
+
FFF:FFFFFF::FFFFFFFFFFFFFFFFFFFFFFFFFFFFFFFFF
@FS10000125:23:BPA73012-1407:1:1101:11200:1280 1:N:0:4
GGGCTCTAACTTCGTCGAGTACGCTCAAATAATAAGATCGGAAGA
+
F,,:FFFFFF:,FFFFFFFFFFFFFFF:FFFFFFFFFFFFFF:FF
@FS10000125:23:BPA73012-1407:1:1101:11440:1280 1:N:0:4
GGGCGCCAACTTCGTCGAGTACGCTCAAGAGTCAAGATCGGAAGA
+
FFFFFFFFFF,,FFFFFFFFFFFFFFFFFFFFFFFFFFFFFFFFF
@FS10000125:23:BPA73012-1407:1:1101:11540:1280 1:N:0:4
GGGGGACAACTTCGTCGAGTACGCTCAAATTCACAGATCGGAAGA
+
FFF:,:FFFF,,FFFFFFFFFFFFFFF:FFF:FFFFFFFFFFFFF
@FS10000125:23:BPA73012-1407:1:1101:11970:1280 1:N:0:4
GGGATGTAACTTTCGTCGAGTACGCTCAAAGAACTAGATCGGAAG
+
FF:FFFFFFF:,:FF,FFFFFFFFF,FFFFFFFFFFFFFFFFFFF
@FS10000125:23:BPA73012-1407:1:1101:12010:1280 1:N:0:4
GGGGTTGAACTTCGTCGAGTACGCTCAAAATAGCAGATCGGAAGA
+
F:,FFFFFFF:,FFFFFFFFFFFFFFF:FFFFFFFFFFFFFFFFF
@FS10000125:23:BPA73012-1407:1:1101:12220:1280 1:N:0:4
GGGGAAACTTCGTCGAGTACGCTCAATTCCTGAGATCGGAAGAGC
+
FFFFFFFFFFFF,FFFF:FFFF:FFF:FFFFFFFF::FFFFFFF,
@FS10000125:23:BPA73012-1407:1:1101:12720:1280 1:N:0:4
GATGTAAACTTCGTCGAGTACGCTCAAATTTATAGATCGGAAGAG
+
:,,FFFFFFFFFF,FFFF,FFFFFFFF:FFFFFFFF,:FF,FFF,
@FS10000125:23:BPA73012-1407:1:1101:13330:1280 1:N:0:4
GGGAGATAACTTCGTCGAGTACGCTCAAATCCACAGATCGGAAGA
+
FFFFFFFFFF::FFFFFFFFFFFFFFFFFFFFFFFFFFFFFFFFF
@FS10000125:23:BPA73012-1407:1:1101:13490:1280 1:N:0:4
GGGCTACAACTTCGTCGAGTACGCTCAATAGTGGAGATCGGAAGA
+
F:::FFFFFF,,FFFFFFFFFFFFFFF,FFFFFFFFF:FFFFFFF
@FS10000125:23:BPA73012-1407:1:1101:14070:1280 1:N:0:4
GGGGGTAAACTTCGTCGAGTACGCTCAATCCGTGAGATCGGAAGA
+
F:,F:FFFFF,:FFFFFFFFFFFFFFFFFFFFFFFFFFFFFFFFF
@FS10000125:23:BPA73012-1407:1:1101:14620:1280 1:N:0:4
GGGGTTTAACTTCGTCGAGTACGCTCAATTAGCAAGATCGGAAGA
+
FFFFFFFFFF::FFFFFFFFFFFFFFF,FFFFFFFFFFFFFFFFF
@FS10000125:23:BPA73012-1407:1:1101:14700:1280 1:N:0:4
GGGAGGAAACTTCGTCGAGTACGCTCAAGAAAATAGATCGGAAGA
+
FFFFFFFFFF::FFFFFFFFFFFFFFFFFFFFFFFFFFFFFFFFF
@FS10000125:23:BPA73012-1407:1:1101:14810:1280 1:N:0:4
GGGGTACAACTTCGTCGAGTACGCTCAAGTACCTAGATCGGAAGA
+
FFFFFFFFFF,,FFFFFFFFFFFFFFFFFFFFFFFFFFFFFFFFF
@FS10000125:23:BPA73012-1407:1:1101:15250:1280 1:N:0:4
GGGCTTTAACTTCGTCGAGTACGCTCAATCAATAGACATCAGAAG
+
FFFFF,:FFFFFFFFFFFFFFFFFF,F,,,,F,FF:,,FFF,,:F
@FS10000125:23:BPA73012-1407:1:1101:15320:1280 1:N:0:4
GGGGGGTAACTTCGTCGAGTACGCTCAATTATATAGATCGGAAGA
+
FF,FFFFFFF::FFFFFFFFFFFFFFFFFFFFFFFFFFFFFFFFF
@FS10000125:23:BPA73012-1407:1:1101:15500:1280 1:N:0:4
GGGTTACAACTTCGTCGAGTACGCTCAATGAAAGAGATCGGAAGA
+
FFFFFFFFFF::FFFFFFFFFFFFFFF:FFFFFFFFFFFFFFFFF
@FS10000125:23:BPA73012-1407:1:1101:15620:1280 1:N:0:4
GGGGCGGAACTTCGTCGAGTACGCTCAAGATAAAAGATCGGAAGA
+
FFFFFFFFFF::FFFFFFFFFFFFFFFFFFFFFFFFFFFFFFFFF
@FS10000125:23:BPA73012-1407:1:1101:15730:1280 1:N:0:4
GGGGTTTAACTTCGTCGAGTACGCTCAATGTTGGGGATCGAGAGC
+
FFFFFFFFFF,,FFFFFFFFFFFFFFF:FFFFFFFFFFFF,FFF,
@FS10000125:23:BPA73012-1407:1:1101:15800:1280 1:N:0:4
GGGGCAAAACTTCGTCGAGTACGCTCAATTATACAGATCGGAAGA
+
FF:FFFFFFF,,FFFFFFFFFFFFFFF:FFFFFFFFFFFFFFFFF
@FS10000125:23:BPA73012-1407:1:1101:1070:1290 1:N:0:4
GGGGGTAAACTTCGTCGAGTACGCTCAAATATGTAGATCGGAAGA
+
FFFFFFFFFF::FFFFFFFFFFFFFFFFFFFFFFFFFFFFF:FFF
@FS10000125:23:BPA73012-1407:1:1101:1620:1290 1:N:0:4
GGGGAACTTCGTCGAGTACGCTCAAGTAGGGAGATCGGAAGAGCA
+
FFFFFFFFFFF:FFFFFF,,FFFFFFFFFFFFFFF,FFFFFFF,,
@FS10000125:23:BPA73012-1407:1:1101:1640:1290 1:N:0:4
GGGGGTCAACTTCGTCGAGTACGCTCAAAAAGTTAGATCGGAAGA
+
FFFFFFFFFF:,FFFFFFFFFFFFFFF:FFFFFFFFFFFFFFFFF
@FS10000125:23:BPA73012-1407:1:1101:2050:1290 1:N:0:4
GGGTAATAACTTCGTCGAGTACGCTCAACGTGTTAGATCGGAAGA
+
FFFFFFFFFFF:FFFFFFFFFFFFFFFFFFFFFFFFFFFFFFFFF
@FS10000125:23:BPA73012-1407:1:1101:2460:1290 1:N:0:4
GGGGGAAAACTTCGTCGAGTACGCTCAAGTCACCAGATCGGAAGA
+
FFFF,F:FFF::FFFF:FFFFFFFFFFFFFFFFFFFF,FFFFFFF
@FS10000125:23:BPA73012-1407:1:1101:2680:1290 1:N:0:4
GGGTCCCAACTTCGTCGAGTACGCTCAACTAGTTAGATCGGAAGA
+
F:,,FFFFFFFFFFFFFFFFFFFFFFFFFFFFFFFFFFFFFFFFF
@FS10000125:23:BPA73012-1407:1:1101:2910:1290 1:N:0:4
GGGGGAAAACTTCGCCGAGTACGCTCAAAATAGGAGATCGGAAGA
+
F::FFFFFFFFF:FFFFFFFFFFFFFF:FFFFFFFFFFFFFFFFF
@FS10000125:23:BPA73012-1407:1:1101:3530:1290 1:N:0:4
GGGCGCAAACTTCGTCGAGTACGCTCAAAGTAACAGATCGGAAGA
+
FF,,,FFFFF:,FFFFFFFFFFFFFFF:,FFFFFFFFFFFFFFFF
@FS10000125:23:BPA73012-1407:1:1101:3840:1290 1:N:0:4
GGGGCCCAACTTCGTCGAGTACGCTCAATACATTAGATCGGAAGA
+
FFFFFFFFFF::FFFFFFFFFFFFFFF:FFFFFFFFFFFFFFFFF
@FS10000125:23:BPA73012-1407:1:1101:3930:1290 1:N:0:4
GGGACTTAACTTCGTCGAGTACGCTCAATCGAGCAGATCGGAAGA
+
FF,:FFFFFF::FFFFFFFFFFFFFFF:FFFFFFFFFFFFFFFFF
@FS10000125:23:BPA73012-1407:1:1101:4100:1290 1:N:0:4
GGGAGTGAACTTCGTCGAGTACGCTCAAATAACAAGATCGGAAGA
+
FFFFFFFFFF:,FFFFFFFFFFFFFFF:FFFFFFFFFFFFFFFFF
@FS10000125:23:BPA73012-1407:1:1101:4700:1290 1:N:0:4
GGGGGCTTAACTTCGTCGAGTACGCTCAACGGGGTAAATCGGAAG
+
FFFFFFFFFF,,:FF,FFFFFFFFF,FFFFFFFFFFFFFFFFFFF
@FS10000125:23:BPA73012-1407:1:1101:4900:1290 1:N:0:4
GGGATGTAACTTCGTCGAGTACGCTCAACCGAATAGATCGGAAGA
+
FFFFFFFFFF:,:FF:FFFFFFFFFFF:FFFFFFFFFFFFFF,FF
@FS10000125:23:BPA73012-1407:1:1101:4960:1290 1:N:0:4
GGGGGTCAACTTCATCGAGTACGCTCAATTTGTAAGATCGGAAGA
+
FFFF,F,FFF,,:,FFFFFFFFFFFFF,F,,,:FFFFFFFFFFFF
@FS10000125:23:BPA73012-1407:1:1101:5080:1290 1:N:0:4
GGGATTTAACTTCGTCGAGTACGCTCAAGCGTGGAGATCGGAAGA
+
FFFFFFFFFF,,:FFFFFFFFFFFFFFFFFFFFFFFFFFFFF:FF
@FS10000125:23:BPA73012-1407:1:1101:5180:1290 1:N:0:4
GGGTAACAACTTCGTCGAGTACGCTCAATATTGCAGATCGGAAGA
+
FFFFFFFFFF::FFF:FFFFFFFFFFF,FFFFFFFFFFFFFFFFF
@FS10000125:23:BPA73012-1407:1:1101:5190:1290 1:N:0:4
GGAGTGAAATTTCGTCGAGTACGCTCAATCTTTTAGATCGGAAGA
+
F,,FFFFFFFFF:FFFFFFFFFFFFFF:FFFFFFFFFFFFFFFFF
@FS10000125:23:BPA73012-1407:1:1101:5200:1290 1:N:0:4
GGGGTGCATCTTCGTCGAGTACGCTCAACAATAAAGATCGGAAGA
+
FF:FFFFFFF:::FF:FFFFFFFFFFFFFFFFFFFFFFFFFFFFF
@FS10000125:23:BPA73012-1407:1:1101:5210:1290 1:N:0:4
GGGTAAAAACTTCGTCGAGTACGCTCAATTCTCGAGATCGGAAGA
+
FFFFFFFFFF::FFFFFFFFFFFFFFF:FFFFFFFFFFFFFFFFF
@FS10000125:23:BPA73012-1407:1:1101:5630:1290 1:N:0:4
GGCGGCTAACTTCGTCGAGTACGCTCAAACTTAGAGATCGGAAGA
+
F,,F:FFFFFF:FFFFFFFFFFFFFFFFFFFFFFFFFFFFFFFFF
@FS10000125:23:BPA73012-1407:1:1101:5740:1290 1:N:0:4
GGGCCACAACTTCGTCGAGTACGCTCAAAGAGTAAGATCGGAAGA
+
FFFFFFFFFF,,FFFFFFFFFFFFFFF:FFFFFFFFFFFFFFFFF
@FS10000125:23:BPA73012-1407:1:1101:6020:1290 1:N:0:4
GGGCGGCAACTTCGTCGAGTACGCTCAATTAATTAGATCGGAAGA
+
FFFFFFFFFF,,FFFFFFFFFFFFFFF,FFFFFFFFFFFFFFFFF
@FS10000125:23:BPA73012-1407:1:1101:6520:1290 1:N:0:4
GGGTTGAAACTTCGTCGAGTACGCTCAAGTAAATAGATCGGAAGA
+
FFF:FFFFFF::FFFFFFFFFFFFFFFFFFFFFFFFFFFFFFFFF
@FS10000125:23:BPA73012-1407:1:1101:6570:1290 1:N:0:4
GGGTCTTAACTTCGTCGAGTACGCTCAATTCAGTAGATCGGAAGA
+
FFFFFFFFFF:,FFFFFFFFFFFFFFF,FFFFFFFFFFFFFFFFF
@FS10000125:23:BPA73012-1407:1:1101:6890:1290 1:N:0:4
GGGACTTCGTCGAGTACGCTCAAAGTGACAGATCGGAAGAGCACA
+
FFFFFFFFFF:FFFFFFF,:FFFFFFFFFFFFFFFFFFFFF,:,F
@FS10000125:23:BPA73012-1407:1:1101:7140:1290 1:N:0:4
GGGGAATAACTTCGTCGAGTACGCTCAACCTCTGAGATCGGAAGA
+
FFFFFFFFFF:FFFFFFFFFFFFFFFFFFFFFFFFFFFFFFFFFF
@FS10000125:23:BPA73012-1407:1:1101:7690:1290 1:N:0:4
GGGGGTCAACTTCGTCGAGTACGCTCAATTTTCAAGATCGGAAGA
+
FFFFFFFFFF,,FFFFFFFFFFFFFFF:FFFFFFFFFFFFFFFFF
@FS10000125:23:BPA73012-1407:1:1101:7700:1290 1:N:0:4
GGGGTAAAACTTCGTCGAGTACGCTCAACGGAGGAGATCGGAAGA
+
FFFFFFFFFF,:FFFFFFFFFFFFFFFFFFFFFFFFFFFFFFFFF
@FS10000125:23:BPA73012-1407:1:1101:7920:1290 1:N:0:4
GGGGCGCAACTTCGTCGAGTACGCTCAATCTAAAAGATCGGAAGA
+
FF:FFFFFFFF:FFFFFFFFFFFFFFF:FFFFFFFFFFFFFFFFF
@FS10000125:23:BPA73012-1407:1:1101:8180:1290 1:N:0:4
GGGGATAAACTTCGTCGAGTACGCTCAAAGGAATAGATCGGAAGA
+
FFFFFFFFFF::FFFFFFFFFFFFFFF:FFFFFFFFFFFFFFFFF
@FS10000125:23:BPA73012-1407:1:1101:8350:1290 1:N:0:4
GGGGAATAACTTCGTCGAGTACGCTCAACACAGAAGATCGGAAGA
+
FFFFFFFFFFFFFFFFFFFFFFFFFFFFFFFFFFFFF,FFFFFFF
@FS10000125:23:BPA73012-1407:1:1101:8380:1290 1:N:0:4
GGGGGGGAACTTCGTCGAGTACGCTCAATGTAATAGATCGGAAGA
+
FFFF,F:,FFFFF:F:,F:FF,:F:,,FF::FFFF,F,F:FFFFF
@FS10000125:23:BPA73012-1407:1:1101:8480:1290 1:N:0:4
GGGCTTTAACTTCGTCGAGTACGCTCAAATACTGAGATCGGAAGA
+
FFFFFFFFFF::FFFFFFFFFFFFFFFFFFFFFFFFFFFFFFFFF
@FS10000125:23:BPA73012-1407:1:1101:8770:1290 1:N:0:4
GGGCTTTAACTTCGTCGAGTACGCTCAAGTTGGGAGATCGGAAGA
+
FFF,,,FFFF::FFF:FFFF:FFFFFFFFFFFFFFFFFFFFF:FF
@FS10000125:23:BPA73012-1407:1:1101:9010:1290 1:N:0:4
GGGGAATAACTTCGTCGAGTACGCTCAAACAAATAGATCGGAAGA
+
FFFFFFFFFF::FFFFFFFFFFFFFFF:FFFFFFFFFFFFFFFFF
@FS10000125:23:BPA73012-1407:1:1101:9140:1290 1:N:0:4
GGGCATGAACTTCGTCGAGTACGCTCAAGAGAAAAGATCGGAAGA
+
FFFFFFFFFF,:FFFFFFFFFFFFFFFFFFFFFFFFFFFFFF,FF
@FS10000125:23:BPA73012-1407:1:1101:9200:1290 1:N:0:4
GGGGGGAAACTTCGTCGAGTACGCTCAAGGCAGGAGATCGGAAGA
+
FFFFFFFFFF,,FFFFFFFFFFFFFFFFFFFFFFFFFFFFFFFFF
@FS10000125:23:BPA73012-1407:1:1101:9290:1290 1:N:0:4
GGGGGACAACTTCGTCGAGTACGCTCAAACTGCAAGATCGGAAGA
+
FFFFFFFFFF,,FFFFFFFFFFFFFFF:FFFFFFFFFFFFFFFFF
@FS10000125:23:BPA73012-1407:1:1101:9330:1290 1:N:0:4
GGGCCTGACCTTCGTCGAGTACGCTCAAGGTCAAAGATCGGAAGA
+
FFFFFFFFFF,,FFFFFFFFFFFFFFFFFFFFFFFFFFFFFF:FF
@FS10000125:23:BPA73012-1407:1:1101:9340:1290 1:N:0:4
GCAGTAAAACTTCGTCGAGTACGCTCAATATCTTAGATCGGAAGA
+
,:F,FFFFFFFFFFFFFFFFFF:FFFF,FFFFFFFFFFFF,,,:F
@FS10000125:23:BPA73012-1407:1:1101:9890:1290 1:N:0:4
GGGGAGTAACTTCGTCGAGTACGCTCAAAGTTGAAGATCGGAAGA
+
FFFFFFFFFF:,FFFFFFFFFFFFFFF,FFFFFFFFFFFFFFFFF
@FS10000125:23:BPA73012-1407:1:1101:9930:1290 1:N:0:4
GGGGTGGAACTTCGTCGAGTACGCTCAAAACAATAGATCGGAAGA
+
FFFFFFFFFF::FFFFFFFFFFFFFFF:FFFFFFFFFFFFFFFFF
@FS10000125:23:BPA73012-1407:1:1101:10040:1290 1:N:0:4
GGGGCCTAACTTCGTCGAGTACGCTCAAAGCATAAGATCGGAAGA
+
FFFFFFFFFF:,FFFFFFFFFFFFFFF:FFFFFFFFFFFFFFFFF
@FS10000125:23:BPA73012-1407:1:1101:10520:1290 1:N:0:4
GGGGATCAAACTTCGTCGAGTACGCTCAACATTTTAGATCGGAAG
+
FFFFFFFFFF:,:FF:FFFFFFFFF,FFFFFFFFFFFFFFFFFFF
@FS10000125:23:BPA73012-1407:1:1101:10700:1290 1:N:0:4
GGGCGCCAACTTCGTCGAGTACGCTCAATTCTTTAGATCGGAAGA
+
FFFFFFFFFF::FFFFFFFFFFFFFFF:FFFFFFFFFFFFFFFFF
@FS10000125:23:BPA73012-1407:1:1101:11100:1290 1:N:0:4
GGGGAAAAACTTCGTCGAGTACGCTCAAATCTGAAGATCGGAAGA
+
FFFFFFFFFF:,FFFFFFFFFFFFFFFFFFFFFFFFFFFFFFFFF
@FS10000125:23:BPA73012-1407:1:1101:11190:1290 1:N:0:4
GGGGCAAAACTTCGTCGAGTACGCTCAAACAATTAGATCGGAAGA
+
F::FFFFFFF,,FFFFFFFFFFFFFFF:FFFFFFFFFFFFFFFFF
@FS10000125:23:BPA73012-1407:1:1101:11610:1290 1:N:0:4
GGGCTTGAACTTCGTCGAGTACGCTCAAGACTTTAGATCGGAAGA
+
FF::FFFFFF,,FFFFFFFFFFFFFFFFFFFFFFFFFFFFFFFFF
@FS10000125:23:BPA73012-1407:1:1101:11760:1290 1:N:0:4
GGGTAGCAACTTCGTCGAGTACGCTCAACACCAAAGATCGGAAGA
+
FF,FFFFFFF,:FFFFFFFFFFFFFFFFFFFFFFFFFFFFFFFFF
@FS10000125:23:BPA73012-1407:1:1101:11810:1290 1:N:0:4
GGGTAATAACTTCGTCGAGTACGCTCAAACTCATAGATCGGAAGA
+
FFFFFFFFFF,,FFFFFFFFFFFFFFF:FFFFFFFFFFFFFFFFF
@FS10000125:23:BPA73012-1407:1:1101:11820:1290 1:N:0:4
GGGCAGTAACTTCGTCGAGTACGCTCAAATCGTCAGATCGGAAGA
+
FFFFFFFFFF,,FFFFFFFFFFFFF:F,FFFFFFFFFFFFFFFFF
@FS10000125:23:BPA73012-1407:1:1101:11930:1290 1:N:0:4
GGGATTAAACTTCGTCGAGTACGCTCAATGTCAAAGATCGGAAGA
+
F:,:FFFFFF,:FFFFFFFFFFFFFFF:FFFFFFFFFFFFFFFFF
@FS10000125:23:BPA73012-1407:1:1101:12120:1290 1:N:0:4
GGGGTTAAACTTCGTCGAGTACGCTCAAATTAATAGATCGGAAGA
+
FFFFFFFFFF:,FFFFFFFFFFFFFFF,FFFFFFFFFFFFFFFFF
@FS10000125:23:BPA73012-1407:1:1101:12130:1290 1:N:0:4
GGGGGTCAACTTCGTCGAGTACGCTCAATTGTTGAGATCGGAAGA
+
FF:FFFFFFF,,FFFFFFFFFFFFFFF,FFFFFFFFFFFFFFFFF
@FS10000125:23:BPA73012-1407:1:1101:12880:1290 1:N:0:4
GGGGTTCAACTTCGTCGAGTACGCTCAATCAGCCAGATCGGAAGA
+
FF:FFFFFFF,,FFFFFFFFFFFFFFF:FFFFFFFFFFFFFFFFF
@FS10000125:23:BPA73012-1407:1:1101:13550:1290 1:N:0:4
GGGGTATAACTTCGTCGAGTACGCTCAATAGCTTAGATCGGAAGA
+
FF:FF,:FFFFFFFFFFFFFFFFFFFFF,FF,,,FFFFFFFFFFF
@FS10000125:23:BPA73012-1407:1:1101:13560:1290 1:N:0:4
GGGGCTAAAACTTCGTCGAGTACGCTCAAGAGACTAGATCGGAAG
+
FF:FFFFFFFF,:FF:FFFFFFFFF,FFFFFFFFFFFFFFFFFFF
@FS10000125:23:BPA73012-1407:1:1101:13800:1290 1:N:0:4
GGGAACTTCGTCGAGTACGCTCAAAATGTAAGATCGGAAGAGCAC
+
FFFFFFFFFF,FF:FFF,FFFFFFFFFFFFFFFFFFFFFF:F,F,
@FS10000125:23:BPA73012-1407:1:1101:13950:1290 1:N:0:4
GGGCGACAACTTCGTCGAGTACGCTCAATTTGAAAGATCGGAAGA
+
F:,F:FFFFF,:FFFFFFFFFF:FFFF:FFFFFFFFFFFFFFFFF
@FS10000125:23:BPA73012-1407:1:1101:14260:1290 1:N:0:4
GGGGACTAACTTCGTCGAGTACGCTCAATACCTTAGATCGGAAGA
+
FFFFFFFFFF:FFFFFFFFFFFFFFFF:FFFFFFFFFFFFFFFFF
@FS10000125:23:BPA73012-1407:1:1101:14510:1290 1:N:0:4
GGGCTGCAACTTCGTCGAGTACGCTCAAGTGGGAAGATCGGAAGA
+
F:,,FFFFFF::FFFFFFFFFFFFFFFFFFFFFFFFFFFFFFFFF
@FS10000125:23:BPA73012-1407:1:1101:14710:1290 1:N:0:4
GGGAAGGAACTTCGTCGAGTACGCTCAACTTTATAGATCGGAAGA
+
FFFFFFFFFF:FFFFFFFFFFFFFFFFFFFFFFFFFFFFFFFFFF
@FS10000125:23:BPA73012-1407:1:1101:14750:1290 1:N:0:4
GGGGATGAACTTCGTCGAGTACGCTCAAAAAGGGAGATCGGAAGA
+
F,,,,FFFFF::FFFFFFFFFFFFFFF::F:::FFFFFFFF:FFF
@FS10000125:23:BPA73012-1407:1:1101:14770:1290 1:N:0:4
GGGGATAAACTTCGTCGAGTACGCTCAAATCTAAAGATCGGAAGA
+
FFFFFFFFFF,:FFFFFFFFFFFFFFFFFFFFFFFFFFFFFF:FF
@FS10000125:23:BPA73012-1407:1:1101:15000:1290 1:N:0:4
GGGGGTTAACTTCGTCGAGTACGCTCAAAACTGAAGATCGGAAGA
+
FFFFFFFFFF:,FFFFFFFFFFFFFFF:FFFFFFFFFFFFFFFFF
@FS10000125:23:BPA73012-1407:1:1101:15920:1290 1:N:0:4
GGGGTATGACTTCGTCGAGTACGCTCAATGAAAGAGATCGGAAGA
+
FFFFF:F,F,FF,,FF:F,F:,FFF,,FF,,:,:FFF,:,FFF,F
@FS10000125:23:BPA73012-1407:1:1101:1020:1300 1:N:0:4
GGGTAGCAACTTCGTCGAGTACGCTCAATGAATCAGATCGGAAGA
+
FFFFFFFFFFF:FFFFFFFFFFFFFFF:FFFFFFFFFFFFFFFFF
@FS10000125:23:BPA73012-1407:1:1101:1060:1300 1:N:0:4
GGGAGTTAACTTCGTCGAGTACGCTCAAGACATCAGATCGGAAGA
+
FFFFFFFFFFF:FFFFFFFFFFFFFFFFFFFFFFFFFFFFFFFFF
@FS10000125:23:BPA73012-1407:1:1101:1140:1300 1:N:0:4
GGGCAGGAACTTCGTCGAGTACGCTCAAATTAATAGATCGGAAGA
+
FFFFFFFFFF::FFFFFFFFFFFFFFF:FFFFFFFFFFFFFFFFF
@FS10000125:23:BPA73012-1407:1:1101:2190:1300 1:N:0:4
GGGCTAGAACTTCGTCGAGTACGCTCAACGTTCCAGATCGGAAGA
+
FF,FFFFFFF::FFFFFFFFFFFFFFFFFFFFFFFFFFFFF:FFF
@FS10000125:23:BPA73012-1407:1:1101:2360:1300 1:N:0:4
GGGGAAGAACTTCGTCGAGTACGCTCAAACTTCGAGATCGGAAGA
+
FF,FFFFFFF,,FFFFFFFFFFFFFFF:FFFFFFFFFFFFFFFFF
@FS10000125:23:BPA73012-1407:1:1101:2380:1300 1:N:0:4
GGGGTGAAACTTCGTCGAGTACGCTCAAGAATATAGATCGGAAGA
+
FFFFFFFFFF,,FFFFFFFFFFFFFFFFFFFFFFFFFFFFFFFFF
@FS10000125:23:BPA73012-1407:1:1101:2650:1300 1:N:0:4
GGGGGTCAACTTCGTCGAGTACGCTCAAATGCAAAGATCGGAAGA
+
FFFFFFFFFF:,FFFFFFFFFFFFFFF:FFFFFFFFFFFFFFFFF
@FS10000125:23:BPA73012-1407:1:1101:3020:1300 1:N:0:4
GGGGGCAAACTTCGTCGAGTACGCTCAAGTAGGAAGATCGGAAGA
+
FFFFFFFFFF:::FF:FFFFFFFFFFFFFFFFFFFFFFFFFFFFF
@FS10000125:23:BPA73012-1407:1:1101:3120:1300 1:N:0:4
GGGATCAAACTTCGTCGAGTACGCTCAAGCAACAAGATCGGAAGA
+
,FFF,FFFF:,,FFF:FFFFF:FFFFFFFFFFFFFFFFFFF,FFF
@FS10000125:23:BPA73012-1407:1:1101:3150:1300 1:N:0:4
GGGGCTGAACTTCGTCGAGTACGCTCAACTTGTCAAGATCGGAAG
+
F:,FFFFFFFFFFFFFFFFFFFFFFFFFFFFFFFFFFFFFFFFFF
@FS10000125:23:BPA73012-1407:1:1101:3500:1300 1:N:0:4
GGGGAGGAACTTCGTCGAGTACGCTCAATATACTAGATCGGAAGA
+
FFFFFFFFFFF:FFFFFFFFFFFFFFF,FFFFFFFFFFFFFFFFF
@FS10000125:23:BPA73012-1407:1:1101:3650:1300 1:N:0:4
GGGGACAAACTTCGTCGAGTACGCTCAATGTGAAAGATCGGAAGA
+
FFFFFFFFFF:,FFFFFFFFFFFFFFF,FFFFFFFFFFFFFFFFF
@FS10000125:23:BPA73012-1407:1:1101:3730:1300 1:N:0:4
GGGTCTTAACTTCGTCGAGTACGCTCAAGAATGGAGATCGGAAGA
+
FFFFFFFFFFF,FFFFFFFFFFFFFFFFFFFFFFFFFFFFFFFFF
@FS10000125:23:BPA73012-1407:1:1101:4450:1300 1:N:0:4
GGGGATTAACTTCGTCGAGTACGCTCAAAGTACAAGATCGGAAGA
+
FFFFFFFFFF,,FFFFFFFFFFFFFFF:FFFFFFFFFFFFFFFFF
@FS10000125:23:BPA73012-1407:1:1101:4670:1300 1:N:0:4
GATTAAAAACTTCGTCGAGTACGCTCAAAAAGAAAGATCGGAAGA
+
:,,,FFFFFFFFFFFFFFFFFFFFFFFFFFFFFFFFFFFFFF:FF
@FS10000125:23:BPA73012-1407:1:1101:5020:1300 1:N:0:4
GGGGAAGAACTTCGTCGAGTACGCTCAACAATGTAGATCGGAAGA
+
FFFFFFFFFF:FFFFFFFFFFFFFFFFFFF:FFFFFFFFFFFFFF
@FS10000125:23:BPA73012-1407:1:1101:5250:1300 1:N:0:4
GGGGATGAACTTCGTCGAGTACGCTCAATGTATAAGATCGGAAGA
+
FFFFFFFFFF,,:FF:FFFFFFFFFFF,FFFFFFFFFFFFFFFFF
@FS10000125:23:BPA73012-1407:1:1101:5360:1300 1:N:0:4
GGGCGCCAACTTCGTCGAGTACGCTCAAAAGGTTAGATCGGAAGA
+
FFF:FFFFFF::FFFFFFFFFFFFFFF:FFFFFFFFFFFFFFFFF
@FS10000125:23:BPA73012-1407:1:1101:5440:1300 1:N:0:4
GGGTGAAAACTTCGTCGAGTACGCTCAAGTAAAAAGATCGGAAGA
+
FFF:FFFFFF::FFFFFFFFFFFFFFFFFFFFFFFFFFFFFFFFF
@FS10000125:23:BPA73012-1407:1:1101:5880:1300 1:N:0:4
GGGGAAGAACTTCGTCGAGTACGCTCAACATGTAAGATCGGAAGA
+
FF:FFFFFFF:,FFFFFFFFFFFFFFFFFFFFFFFFFFFFFFFFF
@FS10000125:23:BPA73012-1407:1:1101:5910:1300 1:N:0:4
GGCCAGCAACTTCGTCGAGTACGCTCAATACCGGAGATCGGAAGA
+
:,,,FFFFFFF:FFFFFFFFFFFFFFFFFFFFFFFFFFFFFFFFF
@FS10000125:23:BPA73012-1407:1:1101:5980:1300 1:N:0:4
GGGATGTAACTTCGTCGAGTACGCTCAAAACATTAGATCGGAAGA
+
FFFFFFFFFF::FFFFFFFFFFFFFFF:FFFFFFFFFFFFFFFFF
@FS10000125:23:BPA73012-1407:1:1101:6060:1300 1:N:0:4
GGGGGTTATCTTCGTCGAGTACGCTCAAGCGAACAGATCGGAAGA
+
FFFFFFFFFF,,FFFFFFFFFFFFFFF:FFFFFFFFFFFFFFFFF
@FS10000125:23:BPA73012-1407:1:1101:6270:1300 1:N:0:4
GGGGGGCAACTTCGTCGAGTACGCTCAATACATGAGATCGGAAGA
+
FF:FFFFFFF:,FFFFFFFFFFFFFFF:FFFFFFFFFFFFFFFFF
@FS10000125:23:BPA73012-1407:1:1101:6450:1300 1:N:0:4
GGGCAGTAACTTCGTCGAGTACGCTCAATTTACGAGATCGGAAGA
+
FFFFFFFFFF:,FFFFFFFFFFFFFFF,FFFFFFFFFFFFFFFFF
@FS10000125:23:BPA73012-1407:1:1101:6630:1300 1:N:0:4
GGGGTAGAACTTCGTCGAGTACGCTCAAAGAAAGAGATCGGAAGA
+
F:,FFFFFFF,,FFFFFFFFFFFFFFF:FFFFFFFFFFFFFFFFF
@FS10000125:23:BPA73012-1407:1:1101:6840:1300 1:N:0:4
GGGTGGTAACTTCGTCGAGTACGCTCAACAAAAAAGATCGGAAGA
+
FFFFFFFFFF:FFFFFFFFFFFFFFFFFFFFFFFFFFFFFFFFFF
@FS10000125:23:BPA73012-1407:1:1101:7100:1300 1:N:0:4
GGGGCTCAACTTCGTCGAGTACGCTCAAGAATATAGATCGGAAGA
+
FFFFFFFFFF::FFFFFFFFFFFFFFFFFFFFFFFFFFFFFFFFF
@FS10000125:23:BPA73012-1407:1:1101:7360:1300 1:N:0:4
GGGCGGCAGCTTCGTCGAGTACGCTCAAAAGAACAGATCGGAAGA
+
FFFFFFFFFF,,:FFFFFFFFFFFFFF,FFFFFFFFFFFFFFFFF
@FS10000125:23:BPA73012-1407:1:1101:7650:1300 1:N:0:4
GGGATACAACTTCGTCGAGTACGCTCAAGCGGGAAGATCGGAAGA
+
FFFF,FFFFF::FFFFFFFFF:FFFFFFFF,:FF,FF,FFFFFFF
@FS10000125:23:BPA73012-1407:1:1101:7700:1300 1:N:0:4
GGGCTTCAATTTCGTCGAGTACGCTCAAGGTTATAGATCGGAAGA
+
FFF:FFFFFFFF:FFFFFFFFFFFFFFFFFFFFFFFFFFFFFFFF
@FS10000125:23:BPA73012-1407:1:1101:7770:1300 1:N:0:4
GGGTCTCAACTTCGTCGAGTACGCTCAAAAATGCAGATCGGAAGA
+
FF:,FFFFFF:,FFFFFFFFFFFFFFF:FFFFFFFFFFFFFFFFF
@FS10000125:23:BPA73012-1407:1:1101:7810:1300 1:N:0:4
GGGGTGCAACTTCGTCGAGTACGCTCAATATAAAAGATCGGAAGA
+
FFFFFFFFFF::FFFFFFFFFFFFFFF:FFFFFFFFFFFFFFFFF
@FS10000125:23:BPA73012-1407:1:1101:7840:1300 1:N:0:4
GGGGTAGAACTTCGTCGAGTACGCTCAAGGCACCAGATCGGAAGA
+
FF:FFFFFFF::FFFFFFFFFFFFFFFFFFFFFFFFFFFFFFFFF
@FS10000125:23:BPA73012-1407:1:1101:7880:1300 1:N:0:4
GGGATCTAACTTCGTCGAGTACGCTCAATAACTGAGATCGGAAGA
+
FF:,FFFFFFF:FFFFFFFFFFFFFFF:FFFFFFFFFFFFFFFFF
@FS10000125:23:BPA73012-1407:1:1101:7960:1300 1:N:0:4
GGGGTCTAACTTCGTCGAGTACGCTCAACTTCAGAGATCGGAAGA
+
FF,FFFFFFF:FFFFFFFFFFFFFFFFFFFFFFFFFFFFFFFFFF
@FS10000125:23:BPA73012-1407:1:1101:8000:1300 1:N:0:4
GGGGGACAACTTCGTCGAGTACGCTCAATCTGGGAGATCGGAAGA
+
FFFFFFFFFF::FFFFFFFFFFFFFFF:FFFFFFFFFFFFFFFFF
@FS10000125:23:BPA73012-1407:1:1101:8040:1300 1:N:0:4
GGGGGCCAACTTCGTCGAGTACGCTCAAAGTGTAAGATCGGAAGA
+
FFFFFFFFFF::FFFFFFFFFFFFFFFFFFFFFFFFFFFFFFFFF
@FS10000125:23:BPA73012-1407:1:1101:8170:1300 1:N:0:4
GGGGATAAACTTCGTCGAGTACGCTCAAGATTACAGATCGGAAGA
+
FF:FFFFFFF::FFFFFFFFFFFFFFFFFFFFFFFFFFFFFFFFF
@FS10000125:23:BPA73012-1407:1:1101:8380:1300 1:N:0:4
GGGGAAGAACTTCGTCGAGTACGCTCAAGATCTGAGATCGGAAGA
+
FFFFFFFFFF::FFFFFFFFFFFFFFFFFFFFFFFFFFFFFFFFF
@FS10000125:23:BPA73012-1407:1:1101:8680:1300 1:N:0:4
GGGGGGCAACTTCGTCGAGTACGCTCAATTCGCAAGATCGGAAGA
+
FFFFFFFFFF,,FFFFFFFFFFFFFFF:FFF:FFFFFFFFFFFFF
@FS10000125:23:BPA73012-1407:1:1101:8980:1300 1:N:0:4
GGGCATCAACTTCGTCGAGTACGCTCAAATTCCAAGATCGGAAGA
+
FFFFF:FFFF:,FFFFFFFFFFFFFFFFFFFFFFFFFFFFFFFFF
@FS10000125:23:BPA73012-1407:1:1101:9050:1300 1:N:0:4
GGGGTGAAACTTCGTCGAGTACGCTCAATTTAAAAGATCGGAAGA
+
F,,FFFFFFF:,FFFFFFFFFFFFFFF:FFFFFFFFFFFFFFFFF
@FS10000125:23:BPA73012-1407:1:1101:9070:1300 1:N:0:4
GGGGTTAAACTTCGTCGAGTACGCTCAAAAGGTCAGATCGGAAGA
+
F::FFFFFFF:,FFFFFFFFFFFFFFF:FFFFFFFFFFFFFFFFF
@FS10000125:23:BPA73012-1407:1:1101:9170:1300 1:N:0:4
GGGTCGTAACTTCGTCGAGTACGCTCAACGCTGGAGATCGGAAGA
+
FFFFFFFFFF:,FFFFFFFFFFFFFFFFF:FFFFFFFFFFFFFFF
@FS10000125:23:BPA73012-1407:1:1101:9190:1300 1:N:0:4
GGGAGGGAACTTCGTCGAGTACGCTCAATCCCTCAGATCGGAAGA
+
FFFFFFFFFF::FFFFFFFFFFFFFFF:FFFFFFFFFFFFFFFFF
@FS10000125:23:BPA73012-1407:1:1101:9650:1300 1:N:0:4
GGGCCGCAACTTCGTCGAGTACGCTCAATGCTCGAGATCGGAAGA
+
FFFFFFFFFFF,FFFFFFFFFFFFFFF:F:FFFFFFFFFFF,F,F
@FS10000125:23:BPA73012-1407:1:1101:10200:1300 1:N:0:4
GGGTAGGAACTTCGTCGAGTACGCTCAATCGTGCAGATCGGAAGA
+
FFF:FFFFFF::FFFFFFFFFFFFFFF:FFFFFFFFFFFFFFFFF
@FS10000125:23:BPA73012-1407:1:1101:10220:1300 1:N:0:4
GGGGGTGAACTTCGTCGAGTAAGCTCAATTTATTAGATCGGAAGA
+
FFFFFFFFFF,,FFFFFFFFFFFFFFFFFFFFFFFFFFFFFFFFF
@FS10000125:23:BPA73012-1407:1:1101:10270:1300 1:N:0:4
GGGGAACAACTTCGTCGAGTACGCTCAATTAGTGAGATCGGAAGA
+
F,,FFFFFFF,,FFFFFFFFFFFFFFF,FFFFFFFFFFFFFFFFF
@FS10000125:23:BPA73012-1407:1:1101:10500:1300 1:N:0:4
GGGATCCAACTTCGTCGAGTACGCTCAAGGTGCAAGATCGGAAGA
+
FFFF:FFFFF:,FFFFFFFFFFFFFFFFFFFFFFFFFFFFFFFFF
@FS10000125:23:BPA73012-1407:1:1101:10620:1300 1:N:0:4
GGGGTAAAACTTCGTCGAGTACGCTCAACTGGTTAGATCGGAAGA
+
F,FF,:::FFFF:FFF:FFFF::FFFFFFF,FFFFFF:FFFFFFF
@FS10000125:23:BPA73012-1407:1:1101:10870:1300 1:N:0:4
GGGAGCTACCTTCGTCGAGTACGCTCAAGGTATAAGATCGGAAGA
+
F,,:FFFFFF,,FFFFFFFFFFFFFFFFFFFFFFFFFFFFFFFFF
@FS10000125:23:BPA73012-1407:1:1101:11000:1300 1:N:0:4
GGGACAGGACTTCGTCGAGTACGCTCAACCTCACAGATCGGAAGA
+
FFF:FFFFFF::FFFFFFFFFFFFFFFFFFFFFFFFFFFFFFFFF
@FS10000125:23:BPA73012-1407:1:1101:11360:1300 1:N:0:4
GGGGGGTAACTTCGTCGAGTACGCTCAAATCATAAGATCGGAAGA
+
:,,F:FFFFF,,FFFFFFFFFFFFFFFFFFFFFFFFFFFFF:FFF
@FS10000125:23:BPA73012-1407:1:1101:11710:1300 1:N:0:4
GGGCGGGCAACTTCGTCGAGTACGCTCAATCGGTTAGATCGGAAG
+
F:,:FFFFFF:,,FF,FFFFFFFFF,FFFFFFFFFFFFFFFFFFF
@FS10000125:23:BPA73012-1407:1:1101:11830:1300 1:N:0:4
GATGTTAACTTCGTCGAGTACGCTCAAAGGTATAGATCGGAAGAG
+
,,F:FFFFFFFFF,FFFF,FFFFFFFFFFFFFFFFF,:FF,FF:,
@FS10000125:23:BPA73012-1407:1:1101:11940:1300 1:N:0:4
GGGCGGCAACTTCGTCGAGTACGCTCAAGACATCAGATCGGAAGA
+
FFFFFFFFFF,,FFFFFFFFFFFFFFF:FFFFFFFFFFFFFFFFF
@FS10000125:23:BPA73012-1407:1:1101:11970:1300 1:N:0:4
GGGGTAAACTTCGTCGAGTACGCTCAAGGTTAGAGATCGGAAGAG
+
:,,FFFFFFF,FF:FFFF:FFFFFFFFFFFFFFFFF,FFF,FFF:
@FS10000125:23:BPA73012-1407:1:1101:12920:1300 1:N:0:4
GGGGTAGAACTTCGTCGAGTACGCTCAATTGTCAAGATCGGAAGA
+
F,,FFFFFFF,:FFFFFFFFFFFFFFF:FFFFFFFFFFFFFFFFF
@FS10000125:23:BPA73012-1407:1:1101:13210:1300 1:N:0:4
GGGTGCCAACTTCGTCGAGTACGCTCAAGGGATCAGATCGGAAGA
+
F::FFFFFFFFFFFFFFFFFFFFFFFFF,,,:FFFFFFFFFFFFF
@FS10000125:23:BPA73012-1407:1:1101:13610:1300 1:N:0:4
GGGGCCTAACTTCGTCGAGTACGCTCAATGTTCCAGATCGGAAGA
+
F:,FFFFFFF:,FFFFFFFFFFFFFFF:FFFFFFFFFFFFFF:FF
@FS10000125:23:BPA73012-1407:1:1101:13800:1300 1:N:0:4
GGGCATCAACTTCGTCGAGTACGCTCAAGTAAAAAGATCGGAAGA
+
FFFFFFFFFF::FFFFFFFFFFFFFFFFFFFFFFFFF,FFFFFFF
@FS10000125:23:BPA73012-1407:1:1101:14200:1300 1:N:0:4
GGGATAAAACTTCGTCGAGTACGCTCAAATACCAAGATCGGAAGA
+
FFFFFFFFFF::FFFFFFFFFFFFFFFFFFFFFFFFFFFFFFFFF
@FS10000125:23:BPA73012-1407:1:1101:14210:1300 1:N:0:4
GGGGCAAAACTTCGTCGAGTACGCTCAAACTGATAGATCGGAAGA
+
FFFFFFFFFF,:FFFFFFFFFFFFFFFFFFFFFFFFFFFFFFFFF
@FS10000125:23:BPA73012-1407:1:1101:14430:1300 1:N:0:4
GGGCTCAAACTTCGTCAGTACGCTCAAGTTGAAAGATCGGAAGAG
+
FF:FFFFFFF,,FFFFFF:FFFFFFFFFFFFFFFFF::FF,FF:,
@FS10000125:23:BPA73012-1407:1:1101:14520:1300 1:N:0:4
GGGGACCAACCTCGTCGAGTACGCTCAATTGTCTAGATCGGAAGA
+
F,,F,FFFFF,:FFF:FFFFF:FFFFFFFFFFFFF:F,FFF:FFF
@FS10000125:23:BPA73012-1407:1:1101:15130:1300 1:N:0:4
GGGGAAGAACTTCGTCGAGTACGCTCAAGCATGAAGATCGGAAGA
+
FFFFFFFFFFFFFFFFFFFFFFFFFFFFFFFFFFFFF,FFFFFFF
@FS10000125:23:BPA73012-1407:1:1101:15530:1300 1:N:0:4
GGGGATGAACTTCGTCGAGTACGCTCAAATCATCAGATCGGAAGA
+
FFFFFFFFFF::FFFFFFFFFFFFFFFFFFFFFFFFFFFFFFFFF
@FS10000125:23:BPA73012-1407:1:1101:15970:1300 1:N:0:4
GGGGGCTAACTTCGTCGAGTACGCTCAAACACGTAGATCGGAAGA
+
FFFFFF,FFF:FFFFFFFFFFFFFFFFF:F:F,FFFFFFFFFFFF
@FS10000125:23:BPA73012-1407:1:1101:16360:1300 1:N:0:4
GGGGACAAACTTCGTCGAGTACGCTCAACGATGAAGATCGGAAGA
+
FFFFFFFFFFFFFFFFFFFFFFFFFFFFFFFFFFFFFFFFFFFFF
@FS10000125:23:BPA73012-1407:1:1101:1440:1310 1:N:0:4
GGGGGCCAACTTCGTCGAGTACGCTCAATCAGACAGATCGGAAGA
+
F,,FFFFFFF::FFFFFFFFFFFFFFFFFFFFFFFFFFFFF,FFF
@FS10000125:23:BPA73012-1407:1:1101:1450:1310 1:N:0:4
GGGGGCCAACTTCGTCGAGTACGCTCAATCAGACAGATCGGAAGA
+
FFFFFFFFFF::FFFFFFFFFFFFFFFFFFFFFFFFFFFFF:FFF
@FS10000125:23:BPA73012-1407:1:1101:1560:1310 1:N:0:4
GGGTGAAAACTTCGTCGAGTACGCTCAAAATTGGAGATCGGAAGA
+
FFFFFFFFFF::FFFFFFFFFFFFFFF:FFFFFFFFFFFFFFFFF
@FS10000125:23:BPA73012-1407:1:1101:1850:1310 1:N:0:4
GGGGGACAACTTCGTCCTCACGCTCAACGGGAAAGATCGGAAGAG
+
FF,FFFFFFF:,FFFFF:,FFFFFFFF,FFFFFFFF,FFF,FFFF
@FS10000125:23:BPA73012-1407:1:1101:1950:1310 1:N:0:4
GGTTCACAACTTCGTCGAGTACGCTCAAGTTTTTAGATCGGAAGA
+
:,,F,:FFFFFFFFFFFFFFFF:FFFFFFF,,,:FFFFFFF,FF,
@FS10000125:23:BPA73012-1407:1:1101:1970:1310 1:N:0:4
GGGAACTAACTTCGTCGAGTACGCTCAAACATGCAGATCGGAAGA
+
FF::FFFFFFF:FFFFFFFFFFFFFFFFFFFFFFFFFFFFFFFFF
@FS10000125:23:BPA73012-1407:1:1101:2400:1310 1:N:0:4
GGGCGTGAACTTCGTCGAGTACGCTCAACTCTGAAGATCGGAAGA
+
F:,FFFFFFF::FFFFFFFFFFFFFFFFFFFFFFFFFFFFFFFFF
@FS10000125:23:BPA73012-1407:1:1101:3550:1310 1:N:0:4
GGCGTAGAACTTCGTCGAGTACGCTCAAGAATAGAGATCGGAAGA
+
F,,FFFFFFFF:FFFFFFFFFFFFFFFFFFFFFFFFFFFFFFFFF
@FS10000125:23:BPA73012-1407:1:1101:4000:1310 1:N:0:4
GGGGTTCAACTTCGTCGAGTACGCTCAAAATGTAAGATCGGAAGA
+
FFFFFFFFF,,:,::::F:FF,:F:::FFFFFFFFFF,F,FFFFF
@FS10000125:23:BPA73012-1407:1:1101:4020:1310 1:N:0:4
GGGGGAAAACTTCGTCGAGTACGCTCAAAGGCTGAGATCGGAAGA
+
FFFF:FFFFFF,FFFFFFFFFFFFFFFFFFFFFFFFFFFFFFFFF
@FS10000125:23:BPA73012-1407:1:1101:4130:1310 1:N:0:4
GGGAGGAACTTCGTCGAGTACGCTCAAAGGATTAGATCGGAAGAG
+
FF,FFFFFFF:FF:FFFF:FFFFFFFF:FFFFFFFF:FFF:FFFF
@FS10000125:23:BPA73012-1407:1:1101:4240:1310 1:N:0:4
GGGGTTTATCTTCGTCGAGTACGCTCAACTGCACAGATCGGAAGA
+
FFFFFFFFFF::FFFFFFFFFFFFFFFFFFFFFFFFFFFFFFFFF
@FS10000125:23:BPA73012-1407:1:1101:6180:1310 1:N:0:4
GGGGTGCAACTTCGTCGAGTACGCTCAATAGGTGAGATCGGAAGA
+
FFFFFFFFFF::FFFFFFFFFFFFFFF,FFFFFFFFFFFFFFFFF
@FS10000125:23:BPA73012-1407:1:1101:6370:1310 1:N:0:4
GGGGTCCAACTTCGTCGAGTACGCTCAAATGTGCAGATCGGAAGA
+
FFF:F:FFFF::FFFFFFFFFFFFFFFF:FFF,FFFFFFFFFFFF
@FS10000125:23:BPA73012-1407:1:1101:6400:1310 1:N:0:4
GGGCAAGAACTTCGTCGAGTACGCTCAAACATTAAGATCGGAAGA
+
FF::FFFFFF::FFFFFFFFFFFFFFF:FFFFFFFFFFFFFFFFF
@FS10000125:23:BPA73012-1407:1:1101:7170:1310 1:N:0:4
GGGCGCTAACTTCGTCGAGTACGCTCAATGAGTAAGATCGGAAGA
+
FFF:FFFFFF::FFFFFFFFFFFFFFF,FFFFFFFFFFFFFFFFF
@FS10000125:23:BPA73012-1407:1:1101:7370:1310 1:N:0:4
GGGGCAGCTTCGTCGAGTACGCTCAAATGCATAGATCGGAAGAGC
+
FFFFFFFFFF:F,FFFF:FFFF,FF::,FFFFFFF:,FFFFFFF:
@FS10000125:23:BPA73012-1407:1:1101:7390:1310 1:N:0:4
GGGGTATAACTTCGTCGAGTACGCTCAAGTGGCAAGATCGGAAGA
+
F:,FFFFFFF,,FFFFFFFFFFFFFFFFFFFFFFFFFFFFFFFFF
@FS10000125:23:BPA73012-1407:1:1101:7460:1310 1:N:0:4
GGGGCTTAACTTCGTCGAGTACGCTCAAGGTTAAAGATCGGAAGA
+
FFFFFFFFFF:,FFFFFFFFFFFFFFFFFFFFFFFFFFFFFFFFF
@FS10000125:23:BPA73012-1407:1:1101:7500:1310 1:N:0:4
GGGTAAAAACTTCGTCGAGTACGCTCAATTTTCGAGATCGGAAGA
+
FFFFFFFFFF::FFFFFFFFFFFFFFF:FFFFFFFFFFFFFFFFF
@FS10000125:23:BPA73012-1407:1:1101:7810:1310 1:N:0:4
GGGCTACAACTTCGTCGAGTACGCTCAACTGATTAGATCGGAAGA
+
FFFF:,FFFFFFFFFFFFFFFFFFFFFFF:F,FFFFFFFFFFFFF
@FS10000125:23:BPA73012-1407:1:1101:7960:1310 1:N:0:4
GGGGAAGAACTTCGTCGAGTACGCTCAACCTTAAAGATCGGAAGA
+
FF:,F:FFFF:FFFFFFFFFFFFFFFFFF:FF,,FFFFFFFFFFF
@FS10000125:23:BPA73012-1407:1:1101:8080:1310 1:N:0:4
GGGATTGAACTTCGTCGAGTACGCTCAACAGATCAGATCGGAAGA
+
FFF:FFFFFFFFFFFFFFFFFFFFFFFFFFFFFFFFF:FFFFFFF
@FS10000125:23:BPA73012-1407:1:1101:8090:1310 1:N:0:4
GGGGCACAACTTCGTCGAGTACGCTCAATCTGGGAGATCGGAAGA
+
FFFF,FFFFFFFFFFFFFFFFFFFFFFFFFFFFFFFFFFFFFFFF
@FS10000125:23:BPA73012-1407:1:1101:8110:1310 1:N:0:4
GGGGGTTAACTTCGTCGAGTACGCTCAAGACGGGAGATCGGAAGA
+
FF:FFFFFFF::FFFFFFFFFFFFFFFFFFFFFFFFFFFFFFFFF
@FS10000125:23:BPA73012-1407:1:1101:8170:1310 1:N:0:4
GGGAGGCAACTTCGTCGAGTACGCTCAAGTAATGAGATCGGAAGA
+
FF::FFFFFF::FFFFFFFFFFFFFFFFFFFFFFFFFFFFFFFFF
@FS10000125:23:BPA73012-1407:1:1101:8370:1310 1:N:0:4
GGGGTGATAACTTCGTCGAGTACGCTCAAAGTGCAAGATCGGAAG
+
FFFFFFFFFF:,:FF:FFFFFFFFF,FFFFFFFFFFFFFFFFFFF
@FS10000125:23:BPA73012-1407:1:1101:8430:1310 1:N:0:4
GGGTCGTAACTTCGTCGAGTACGCTCAACAAGGAAGATCGGAAGA
+
FF:FFFFFFF:FFFFFFFFFFFFFFFFFFFFFFFFFFFFFFFFFF
@FS10000125:23:BPA73012-1407:1:1101:8540:1310 1:N:0:4
GGGGTGTAACTTCGTCGAGTACGCTCAAGCACTAAGATCGGAAGA
+
FFFFFFFFFF::FFFFFFFFFFFFFFFFFFFFFFFFFFFFFFFFF
@FS10000125:23:BPA73012-1407:1:1101:8690:1310 1:N:0:4
GGGAGATAACTTCGTCGAGACGCTCAATCAGTAAGATCGGAAGAG
+
FFF:FFFFFF::FFFFFFFFFFFFFFF:FFFFFFFF,,FF,FFFF
@FS10000125:23:BPA73012-1407:1:1101:8860:1310 1:N:0:4
GGGCAGCAACTTCGTCGAGTACGCTCAACAATGCAGATCGGAAGA
+
FFFFFFFFFF,:FFFFFFFFFFFFFFFFFFFFFFFFFFFFFFFFF
@FS10000125:23:BPA73012-1407:1:1101:8870:1310 1:N:0:4
GGGCGGGAACTTCGTCGAGTACGCTCAAGTCCTAAGATCGGAAGA
+
F:,F,:FFFF::FFFFFFFFFFFFFFFFFFFFF:FFFFFFF,:FF
@FS10000125:23:BPA73012-1407:1:1101:8910:1310 1:N:0:4
GGGGGGGAACTTCGTCGAGTACGCTCAATTGCTAAGATCGGAAGA
+
F,,FF,,FFF:,FFFFFFFFFFFFFFFFFF,F,,FFFFFFFFFFF
@FS10000125:23:BPA73012-1407:1:1101:9120:1310 1:N:0:4
GGGGCTCAACTTCGTCGAGTACGCTCAAACCTAGAGATCGGAAGA
+
F,,FFFFFFF::FFFFFFFFFFFFFFFFFFFFFFFFFFFFFFFFF
@FS10000125:23:BPA73012-1407:1:1101:9130:1310 1:N:0:4
GGGGGCCAACTTCGTCGAGTACGCTCAAACGGTAAGATCGGAAGA
+
F::FFFFFFF:,FFFFFFFFFFFFFFFFFFFFFFFFFFFFFFFFF
@FS10000125:23:BPA73012-1407:1:1101:9140:1310 1:N:0:4
GGGGCCTAACTTCGTCGAGTACGCTCAATTAGCAAGATCGGAAGA
+
FFFFFFFFFF:,FFFFFFFFFFFFFFF:FFFFFFFFFFFFFFFFF
@FS10000125:23:BPA73012-1407:1:1101:9370:1310 1:N:0:4
GGGAGACATCTTCGTCAGTACGCTCAATGGTCAAGATCGGAAGAG
+
FFFF,,F:FFFFFFFF:F:F::FFFF::,:FF,,:F,F:::FF:F
@FS10000125:23:BPA73012-1407:1:1101:9570:1310 1:N:0:4
GGGGCTGATCTTCGTCGAGTACGCTCAAAAACTAAGATCGGAAGA
+
FFFFFFFFFF,,FFFFFFFFFFFFFFF:FFFFFFFFFFFFFFFFF
@FS10000125:23:BPA73012-1407:1:1101:9580:1310 1:N:0:4
GGGGCTAAACTTCGTCGAGTACGCTCAAGGATTTAGATCGGAAGA
+
FFFFFFFFFFFFFFFFFFFFFFFFFFFFFFFFFFFFFFFFFFFFF
@FS10000125:23:BPA73012-1407:1:1101:9850:1310 1:N:0:4
GGGTCTTAACTTGTCGAGTACGCTCAAATACGTAGATTGGAAGAG
+
FFFFF,,,FFFF::F::F:FF:FFFFFFFF:,F,:F:,FF:FFF:
@FS10000125:23:BPA73012-1407:1:1101:11020:1310 1:N:0:4
GGGGTACAATTCGTCGAGTACGCTCAATTTCGGAGATCGGAAGAG
+
FFFFFFFFFFFFF:FFFF:FFFFFFF:,FFFFFFFF,FFF:FFFF
@FS10000125:23:BPA73012-1407:1:1101:11050:1310 1:N:0:4
GGGTACGAACTTCGTCGAGTACGCTCAACCGTACAGATCGGAAGA
+
FFFFFFFFFF::FFFFFFFFFFFFFFFFFFFFFFFFFFFFFFFFF
@FS10000125:23:BPA73012-1407:1:1101:11790:1310 1:N:0:4
GGGTGGCAACTTCGTCGAGTACGCTCAATCTTGAAGATCGGAAGA
+
F,,:FFFFFF,:FFFFFFFFFFFFFFF:FFFFFFFFFFFFFFFFF
@FS10000125:23:BPA73012-1407:1:1101:12280:1310 1:N:0:4
GGGGTGAAAACTTCGTCGAGTACGCTCAAACAGAGAGATCGGAAG
+
F:,FFFFFFFF::FF:FFFFFFFFF,FFFFFFFFFFFFFFFFFFF
@FS10000125:23:BPA73012-1407:1:1101:13160:1310 1:N:0:4
GGGCGGGAACTTCGTCGAGTACGCTCAAAAAACAAGATCGGAAGA
+
FFFFFFFFFFF:FFFFFFFFFFFFFFF:FFFFFFFFFFFFFFFFF
@FS10000125:23:BPA73012-1407:1:1101:14460:1310 1:N:0:4
GGGCGGTAACTTCGTCGAGTACGCTCAAAAATATAGATCGGAAGA
+
FFFF:FFFFFF:FFFFFFFFFFFFFFFFFFFFFFFFFFFFFFFFF
@FS10000125:23:BPA73012-1407:1:1101:14880:1310 1:N:0:4
GGGCGGTAACTTCGTCGAGTACGCTCAAGATATAAGATCGGAAGA
+
F:,F:FFFFF::FFFFFFFFFFFFFFFFFFFFFFFFFFFFFFFFF
@FS10000125:23:BPA73012-1407:1:1101:14890:1310 1:N:0:4
GGGTCGGAACTTCGTCGAGTACGCTCAAAATATGAGATCGGAAGA
+
FFFFF,FFFFFFFFFFFFFFFFFFFFFFFFFFFFFFF,FFFFFFF
@FS10000125:23:BPA73012-1407:1:1101:15170:1310 1:N:0:4
GGGACCAAACTTCGTCGAGTACGCTCAAAAGATAAGATCGGAAGA
+
FFFFFFFFFF::FFFFFFFFFFFFFFFFFFFFFFFFF:FFFFFFF
@FS10000125:23:BPA73012-1407:1:1101:15280:1310 1:N:0:4
GGGGCGCAACTTCGTCGAGTACGCTCAAATTAGCAGATCGGAAGA
+
F,,FFFFFFF::FFFFFFFFFFFFFFF:FFFFFFFFFFFFFFFFF
@FS10000125:23:BPA73012-1407:1:1101:16100:1310 1:N:0:4
GGGCCACAACTTCGTCGAGTACGCTCAACTAGTAAGATCGGAAGA
+
FFFFFFFFFF,FFFFFFFFFFFFFFFFFFFFFFFFFF,FFFFFFF
@FS10000125:23:BPA73012-1407:1:1101:1020:1320 1:N:0:4
GGGTACCAACTTCGTCGAGTACGCTCAACATTACAGATCGGAAGA
+
FFFFFFFFFFFFFFFFFFFFFFFFFFFFFFFFFFFFFFFFFFFFF
@FS10000125:23:BPA73012-1407:1:1101:1090:1320 1:N:0:4
GGGCGTAAACTTCGTCGAGTACGCTCATGACTTCACATCGCTTGA
+
F,,F,FFFFF,::FF::,FFF::FFFF,,FFFF:F,FFF,,F,,,
@FS10000125:23:BPA73012-1407:1:1101:1460:1320 1:N:0:4
GGGGCATAACTTCGTCGAGTACGCTCAATGTTAGAGATCGGAAGA
+
FFFF:,FFFFFFFFFFFFFFFFFFFFFFF,F,,:FFFFFFF:FFF
@FS10000125:23:BPA73012-1407:1:1101:1980:1320 1:N:0:4
GGGGGTTAGCTTCGTCGAGTACGCTCAAAGCAACAGATCGGAAGA
+
FFFFFFFFFF,,:FFFFFFFFFFFFFF,FFFFFFFFFFFFFFFFF
@FS10000125:23:BPA73012-1407:1:1101:2290:1320 1:N:0:4
GGGGGATTAACTTCGTCGAGTACGCTCAACGTTGAAGATCGGAAG
+
F:,FFFFFFFF:FFFFFFF:FFFFFFFFFFFFFFFFFFFFFFFFF
@FS10000125:23:BPA73012-1407:1:1101:2510:1320 1:N:0:4
GGGAGAGAAATCTCGTCGAGTACGCTCAACTAGAAAGATCGGAAG
+
F,,:FFFFFFFF:FF:FFFFFFFFF,FFFFFFFFFFFFFFFFFFF
@FS10000125:23:BPA73012-1407:1:1101:2820:1320 1:N:0:4
GGGGGGAAACTTCGTCGAGTACGCTCAAAGTTGTAGATCGGAAGA
+
FFFF:,FFFFF:FFFFFFFFFFFFFFF,FFFFFFFFFFFFFFFFF
@FS10000125:23:BPA73012-1407:1:1101:3040:1320 1:N:0:4
GGGCTAGAACTTCGTCGAGTACGCTCAAGTAAATAGATCGGAAGA
+
FFFFFFFFFF:,FFFFFFFFFFFFFFFFFFFFFFFFFFFFFFFFF
@FS10000125:23:BPA73012-1407:1:1101:3170:1320 1:N:0:4
GGGATGGAACTTCGTCGAGTACGCTCAATAAAGTAGATCGGAAGA
+
F,,,FFFFFF::FFFFFFFFFFFFFFF:FFFFFFFFFFFFFFFFF
@FS10000125:23:BPA73012-1407:1:1101:3660:1320 1:N:0:4
GGGCATCAACTTCGTCGAGTACGCTCAAAGTTTAAGATCGGAAGA
+
FFF:FFFFFF:,FFFFFFFFFFFFFFF:FFFFFFFFFFFFFFFFF
@FS10000125:23:BPA73012-1407:1:1101:3830:1320 1:N:0:4
GGTGCTTAACTTCGTCGAGTACGCTCAACAAAGAAGATCGGAAGA
+
:,,FFFFFFFFFFFFFFFFFFFFFFFFFFFFFFFFFFFFFF:FFF
@FS10000125:23:BPA73012-1407:1:1101:3980:1320 1:N:0:4
GGGTGGCAACTTCGTCGAGTACGCTCAAGAATGCAGATCGGAAGA
+
FFFFFFFFFF::FFFFFFFFFFFFFFFFFFFFFFFFFFFFFFFFF
@FS10000125:23:BPA73012-1407:1:1101:4670:1320 1:N:0:4
GGGGCTTAACTTCGTCGAGTACGCTCAATTTCAAAGATCGGAAGA
+
FF:FFFFFFF:,FFFFFFFFFFFFFFF:FFFFF:FFFFFFFFFFF
@FS10000125:23:BPA73012-1407:1:1101:4970:1320 1:N:0:4
GGGAGATAACTTCGTCGAGTACGCTCAAGGGAATAGATCGGAAGA
+
F,,,FFFFFF,,FFFFFFFFFFFFFFFFFFFFFFFFFFFFFFFFF
@FS10000125:23:BPA73012-1407:1:1101:5060:1320 1:N:0:4
GGGGTGCAACTTCGTCGAGTACGCTCAAATTTCTAGATCGGAAGA
+
FFFFFFFFFF:::FFFFFFFFFFFFFF:FFFFFFFFFFFFFFFFF
@FS10000125:23:BPA73012-1407:1:1101:5120:1320 1:N:0:4
ACGGCCAAACTTTCTTGTATACACTCTATGATTAAAACCGTTATA
+
F:F,:FFF,FF,,:F,FF,,FFF,FFFF:F,,FF:,F,FFFFF,F
@FS10000125:23:BPA73012-1407:1:1101:5210:1320 1:N:0:4
GGGGAGAAACTTCGTCGAGTACGCTCAAGACCAAAGATCGGAAGA
+
F,,FFFFFFF,,FFFFFFFFFFFFFFFFFFFFFFFFFFFFFF:FF
@FS10000125:23:BPA73012-1407:1:1101:5240:1320 1:N:0:4
GGGGATGAACTTCGTCGAGTACGCTCAATGTATAAGATCGGAAGA
+
FF:FFFFFFF:,FFFFFFFFFFFFFFF,FFFFFFFFFFFFFFFFF
@FS10000125:23:BPA73012-1407:1:1101:5530:1320 1:N:0:4
GGGTCATAACTTCGTCGAGTACGCTCAAATTAACAGATCGGAAGA
+
FFFFFFFFFFF:FFFFFFFFFFFFFFFFFFFFFFFFFFFFFFFFF
@FS10000125:23:BPA73012-1407:1:1101:5740:1320 1:N:0:4
GGGGTGAAACTTCGTCGAGTACGCTCAATCGAGCAGATCGGAAGA
+
FFFFF,FFFF:::,::,F,FF,,FF,,FF,,F,FF,F,F,FFF:F
@FS10000125:23:BPA73012-1407:1:1101:5750:1320 1:N:0:4
GATGATTAACTTCGTCGAGTACGCTCAATAGATGAGATCGGAAGA
+
,,FFFFFFFFF:FFFFFFFFFF:FFFF:FFFFFFF:FFFF:,:::
@FS10000125:23:BPA73012-1407:1:1101:6440:1320 1:N:0:4
GGGGGTCAACTTCGTCGAGTACGCTCAACAAGAGAGATCGAAGAG
+
FFFFFFFFFF::FFFFFFFFFFFFFFFFFFFFFFFFFFFF,FFFF
@FS10000125:23:BPA73012-1407:1:1101:6500:1320 1:N:0:4
GGGGAATAACTTCGTCGAGTACGCTCAAATAGTCAGATCGGAAGA
+
FFFFFFFFFF:,FFFFFFFFFFFFFFF:FFFFFFFFFFFFFFFFF
@FS10000125:23:BPA73012-1407:1:1101:6640:1320 1:N:0:4
GGGAGTGAACTTCGTCGAGTACGCTCAAGAGAACAGATCGGAAGA
+
FFF:FFFFFF:,FFFFFFFFFFFFFFFFFFFFFFFFFFFFFFFFF
@FS10000125:23:BPA73012-1407:1:1101:7010:1320 1:N:0:4
GGGAGATAACTTCGTCGAGTACGCTCAAGGTTGAAGATCGGAAGA
+
FF:,,FFFFFF:FFFFFFFFFFFFFFFFFFFFFFFFFFFFFFFFF
@FS10000125:23:BPA73012-1407:1:1101:7020:1320 1:N:0:4
GGGTAGCAACTTCGTCGAGTACGCTCAAACAAGTAGATCGGAAGA
+
FFF:FFFFFF:::FFFFFFFFFFFFFF:FFFFFFFFFFFFFFFFF
@FS10000125:23:BPA73012-1407:1:1101:7240:1320 1:N:0:4
GGGCAGAAACTTCGTCGAGTACGCTCAATTATATAGATCGGAAGA
+
FFFFFFFFFF::FFFFFFFFFFFFFFF,FFFFFFFFFFFFFFFFF
@FS10000125:23:BPA73012-1407:1:1101:7620:1320 1:N:0:4
GGGGGTTAACTTCGTCGAGTACGCTCAACTTATGAGATCGGAAGA
+
FFFF,FFFFFFFFFFFFFFFFFFFFFFFF,:FF:FFFFFFFFFFF
@FS10000125:23:BPA73012-1407:1:1101:7790:1320 1:N:0:4
GGGCAAAAACTTCGTCGAGTACGCTCAATTTACGAGATCGGAAGA
+
FF:,FFFFFF::FFFFFFFFFFFFFFF:FFFFFFFFFFFFFFFFF
@FS10000125:23:BPA73012-1407:1:1101:8600:1320 1:N:0:4
GGAGTCGAACTTCGTCGAGTACGCTCAAGTTGTCAGATCGGAAGA
+
F,,FFFFFFFFFFFFFFFFFFFFFFFFFFFFFFFFFFFFFFFFFF
@FS10000125:23:BPA73012-1407:1:1101:8880:1320 1:N:0:4
GGGCAAAAACTTCGTCGAGTACGCTCAACTAAACAGATCGGAAGA
+
F,,,,F,FFFFFFFFFFFFFFFFFFFFFFFFFFFFFFFFFFFFFF
@FS10000125:23:BPA73012-1407:1:1101:9170:1320 1:N:0:4
GGGCGGCAACTTCGTCGAGTACGCTCAAAGTTAAAGATCGGAAGA
+
FFFF:,FFFFF:FFFFFFFFFFFFFFFFFFFFFFFFFFFFFFFFF
@FS10000125:23:BPA73012-1407:1:1101:9320:1320 1:N:0:4
GGGGCTGAACTTCGTCGAGTACGCTCAAGGTTTCAGATCGGAAGA
+
FF,FFFFFFF,:FFFFFFFFFFFFFFFFFFFFFFFFFFFFFFFFF
@FS10000125:23:BPA73012-1407:1:1101:9770:1320 1:N:0:4
GGGGCAAGAACTTCGTCGAGTACGCTCAATGAAAAAGATCGGAAG
+
FFFFFFFFFFF::FF:FFFFFFFFF,FFFFFFFFFFFFFFFFFFF
@FS10000125:23:BPA73012-1407:1:1101:9830:1320 1:N:0:4
GATGTCCAACTTCGTCGAGTACGCTCAAGTAATTAGATCGGAAGA
+
:,,:FFFFFFFFFFFFFFFFFF:FFFFFFFFFFFFFFFFFF:FFF
@FS10000125:23:BPA73012-1407:1:1101:9850:1320 1:N:0:4
GGGCACAAACTTCGTCGAGTACGCTCAAACGGGTAGATCGGAAGA
+
F::FF,:FF,FF,,F,:F:F:,,FFF:FFF:F:F,FF::,FFF:F
@FS10000125:23:BPA73012-1407:1:1101:10090:1320 1:N:0:4
GGGTGCAAACTTCGTCGAGTACGCTCAAAATCAAAGATCGGAAGA
+
FFFF:FFFFF::FFFFFFFFFFFFFFFF:FFFF:FFFFFFFFFFF
@FS10000125:23:BPA73012-1407:1:1101:10450:1320 1:N:0:4
GGGCCCTAACTTCGTCGAGTACGCTCAAGAATACAGATCGGAAGA
+
FFF:FFFFFF:,FFFFFFFFFFFFFFFFFFFFFFFFFFFFFFFFF
@FS10000125:23:BPA73012-1407:1:1101:10580:1320 1:N:0:4
GGGAGCTGATCTTCGTCGAGTACGCTCAACATTGAAGATCGGAAG
+
FFFFFFFFFF:::FF:FFFFFFFFF,FFFFFFFFFFFFFFFFFFF
@FS10000125:23:BPA73012-1407:1:1101:10830:1320 1:N:0:4
GATGTCGAACTTCGTCGAGTACGCTCAATACGATAGATCGGAAGA
+
:,,:FF:FFFFFFFFFFFFFFFFFFFFFFFFFFFFFFFFFF:FF:
@FS10000125:23:BPA73012-1407:1:1101:11220:1320 1:N:0:4
CAGACCCAACTTCGTCGAGTACGCTCAATATTTCAGATCGGTACA
+
,FF::,F:F:FF,::FF,,FFFFFFFFFFFFFFF,,FF:F,,F,,
@FS10000125:23:BPA73012-1407:1:1101:11600:1320 1:N:0:4
GGGGCAAAACTTCGTCGAGTACGCTCAACGTCCGAGATCGGAAGA
+
FF:FFFFFFF:,FFFFFFFFFFFFFFFFFFFFFFFFFFFFFFFFF
@FS10000125:23:BPA73012-1407:1:1101:11800:1320 1:N:0:4
GGGAGGAAACTTCGTCGAGTACGCTCAACAATGCAGATCGGAAGA
+
F,,:FFFFFF::FFFFFFFFFFFFFFFFFFFFFFFFFFFFFFFFF
@FS10000125:23:BPA73012-1407:1:1101:11820:1320 1:N:0:4
GGGGAACAACTTCGTCGAGTACGCTCAAGTGTTCAGATCGGAAGA
+
FFFFFFFFFF:,FFFFFFFFFFFFFFFFFFFFFFFFFFFFFFFFF
@FS10000125:23:BPA73012-1407:1:1101:12610:1320 1:N:0:4
GGGGCGGAACTTCGTCGAGTACGCTCAACTCTATAGATCGGAAGA
+
F,,FFFFFFF:FFFFFFFFFFFFFFFFFFFFFFFFFFFFFFFFFF
@FS10000125:23:BPA73012-1407:1:1101:12680:1320 1:N:0:4
GGGGTGGAACTTCGTCGAGTACGCTCAATCCGCGAGATCGGAAGA
+
F:,FFFFFFF,:FFFFFFFFFFFFFFFFFFFFFFFFFFFFFFFFF
@FS10000125:23:BPA73012-1407:1:1101:13130:1320 1:N:0:4
GGGGCCCAACTTCATCAGTACGCTCAATAAAAAAGATCGGAAGAG
+
F,,FFFFFFF:,,,FFFF,FFFFFFFF:FFF,,FFF,,FF,FF:,
@FS10000125:23:BPA73012-1407:1:1101:13190:1320 1:N:0:4
GGGACTTAACTTCGTCGAGTACGCTCAACGTCAAAGATCGGAAGA
+
F,,FFFFFFF:,FFFFFFFFFFFFFFFFFFFFFFFFFFFFFF:FF
@FS10000125:23:BPA73012-1407:1:1101:13370:1320 1:N:0:4
GGGTGGCAACTTCGTCGAGTACGCTCAAAGGAAGAGATCGGAAGA
+
F,,FFFFF:F::FFFFF:FFFF,FFFF,FFF:FFF:FFFF,FFFF
@FS10000125:23:BPA73012-1407:1:1101:14150:1320 1:N:0:4
GGGCGGAAACTTCGTCGAGTACGCTCAAATGAATAGATCGGAAGA
+
FFFFFFFFFF::FFFFFFFFFFFFFFFFFF,FFF,,:,F:FFFFF
@FS10000125:23:BPA73012-1407:1:1101:14710:1320 1:N:0:4
GGGACCGAACTTCGTCGAGTACGCTCAATTCACTAGATCGGAAGA
+
F,,FFFFFFF::FFFFFFFFFFFFFFF,FFFFFFFFFFFF::FFF
@FS10000125:23:BPA73012-1407:1:1101:14900:1320 1:N:0:4
GGGGAGGAACTTCGTCGAGTACGCTCAACAAATAAGATCGGAAGA
+
FFFFFFFFFF:FFFFFFFFFFFFFFFFFFFFFFFFFFFFFFFFFF
@FS10000125:23:BPA73012-1407:1:1101:15400:1320 1:N:0:4
GGGTACGAACTTCGTCGAGTACGCTCAAAGGATAAGATCGGAAGA
+
F,,FFFFFFF::FFFFFFFFFFFFFFFFFFFFFFFFFFFFFFFFF
@FS10000125:23:BPA73012-1407:1:1101:15480:1320 1:N:0:4
GGGGGCTAACTTCGTCGAGTACGCTCAAGTTGACAGATCGGAAGA
+
FFFFFFFFFF::FFFFFFFFFFFFFFFFFFFFFFFFFFFFFFFFF
@FS10000125:23:BPA73012-1407:1:1101:1150:1330 1:N:0:4
GGGGCGTAACTTCGTCGAGTACGCTCAACATAATAGATCGGAAGA
+
FFFFF,:FFFFFFFFFFFFFFF:FFFFF:F,,:,FFFFFFF,:F,
@FS10000125:23:BPA73012-1407:1:1101:1520:1330 1:N:0:4
GGGGTTAAACTTCGTCGAGTACGCTCAACACTGGAGATCGGAAGA
+
FFFFFFFFFFFFFFFFFFFFFFFFFFFFFFFFFFFFFFFFFFFFF
@FS10000125:23:BPA73012-1407:1:1101:1580:1330 1:N:0:4
GGGGGATAACTTCGTCGAGTACGCTCAAGGTAGGAGATCGGAAGA
+
FFFFFFFFFFF:FFFFFFFFFFFFFFFFFFFFFFFFFFFFF,FFF
@FS10000125:23:BPA73012-1407:1:1101:1600:1330 1:N:0:4
GGGAACAAACTTCGTCGAGTACGCTCAAAGTAGTAGATCGGAAGA
+
FF,FFFFFFF::FFFFFFFFFFFFFFF:FFFFFFFFFFFFFFFFF
@FS10000125:23:BPA73012-1407:1:1101:1760:1330 1:N:0:4
GGGAGTATACTTCGTCGAGTACGCTCAATTTTCAAGATCGGAAGA
+
FFFF,F:,F:FF,:F,,F:FF,,F:,,FFF,,F,F,F,:,FFF:F
@FS10000125:23:BPA73012-1407:1:1101:1780:1330 1:N:0:4
GGGCTACAACTTCGTCGAGTACGCTCAACTTTTTAGATCGGAAGA
+
FFFFFFFFFF,FFFFFFFFFFFFFFFF:FFFFFFFFFFFFFFFFF
@FS10000125:23:BPA73012-1407:1:1101:1820:1330 1:N:0:4
GGGGCTAAACTTCGTCGAGTACGCTCAAAAAACAAGATCGGAAGA
+
FFFFFFFFFF:,FFFFFFFFFFFFFFF:FFFFFFFFFFFFFFFFF
@FS10000125:23:BPA73012-1407:1:1101:1910:1330 1:N:0:4
GGGGAATAACTTCGTCGAGTACGCTCAATGATAAAGATCGGAAGA
+
F,,FFFFFFF:,FFFFFFFFFFFFFFF,FFFFFFFFFFFFFFFFF
@FS10000125:23:BPA73012-1407:1:1101:2690:1330 1:N:0:4
GGGGTGCAACTTCGTCGAGTACGCTCAATGTATAAGATCGGAAGA
+
FFFFFFFFFF::FFFFFFFFFFFFFFF:FFFFFFFFFFFFFFFFF
@FS10000125:23:BPA73012-1407:1:1101:2780:1330 1:N:0:4
GGGGAACAACTTCGTCCAGTACGCTCAATTGTGAAGATCGGAAGA
+
FFFF,,FFFFFFFFFFFFFFFFFFFFFFFFFFFFFFF,FFFFFFF
@FS10000125:23:BPA73012-1407:1:1101:2800:1330 1:N:0:4
GGGGTTAAACTTCGTCGAGTACGCTCAAGAGATTAGATCGGAAGA
+
FF:FFFFFFFF,FFFFFFFFFFFFFFFFFFFFFFFFFFFFFFFFF
@FS10000125:23:BPA73012-1407:1:1101:3040:1330 1:N:0:4
GGGAACAACTTCGTCGAGTACGCTCAAGAATTGAGATCGGAAGAG
+
FFF:FFFFFF,:F:FFFF:FFFFFFFFFFFFFFFFF,FFF:FFFF
@FS10000125:23:BPA73012-1407:1:1101:3590:1330 1:N:0:4
GGGCTAAAACTTCGTCGAGTACGCTCAATCGAGCAGATCGGAAGA
+
FF,FFFFFFF,,FFFFFFFFFFFFFFF:FFFFFFFFFFFFFF:FF
@FS10000125:23:BPA73012-1407:1:1101:3720:1330 1:N:0:4
GGGGTAACTTCGTCGAGTACGCTCAAATTGGGAGATCGGAAGAGC
+
FFFFFFFFFF:F,FFFF:FFFF,FFF,,FFFFFFF:,FFF:F:F,
@FS10000125:23:BPA73012-1407:1:1101:3740:1330 1:N:0:4
GGGGCAAAACTTCGTCGAGTACGCTCAAAATAAAAGATCGGAAGA
+
FFFFFFFFFF:,FFF:FFFFFFFFFFF,FFFFFFFFFFFFFF:FF
@FS10000125:23:BPA73012-1407:1:1101:3780:1330 1:N:0:4
GGGCGGTAACTTCGTCGAGTACGCTCAAATAGAGAGATCGGAAGA
+
FFFFFFFFFF::FFFFFFFFFFFFFFF:FFFFFFFFFFFFFFFFF
@FS10000125:23:BPA73012-1407:1:1101:4170:1330 1:N:0:4
GGGGCTGAACTTCGTCGAGTACGCTCAAGTATCAAGATCGGAAGA
+
FF,FFFFFFF:,FFFFFFFFFFFFFFFFFFFFFFFFFFFFFFFFF
@FS10000125:23:BPA73012-1407:1:1101:4440:1330 1:N:0:4
GGGGGTAAACTTCGTCGAGTACGCTCAAGATAAGAGATCGGAAGA
+
FFFFF,,FF:FF::FF,F:FF,:FF:FFFF,:FF,FF,F:FFFFF
@FS10000125:23:BPA73012-1407:1:1101:4590:1330 1:N:0:4
GGGAGCTAACTTCGTCGAGTACGCTCAAGGTTTTAGATCGGAAGA
+
FF,FFFFFFF:,FFFFFFFFFFFFFFFFFFFFFFFFFFFFFFFFF
@FS10000125:23:BPA73012-1407:1:1101:4630:1330 1:N:0:4
GGGTGTAACTTCGTCGAGTACGCTCAAGACCATAGATCGGAAGAG
+
FF:FFFFFFF,:F:FFFF:FFFFFFFFFFFFFFFFF,FFF,FFFF
@FS10000125:23:BPA73012-1407:1:1101:5220:1330 1:N:0:4
GGGGTGTAACTTCGTCGAGTACGCTCAAGGATTCAGATCGGAAGA
+
FFFFFFFFFF,,FFF:FFFFFFFFF:FF::FFFFFFFFFFFF:FF
@FS10000125:23:BPA73012-1407:1:1101:5400:1330 1:N:0:4
GGGCGCAAACTTCGTCGAGTACGCTCAAAATAGAAGATCGGAAGA
+
FFF:FFFFFF::FFFFFFFFFFFFFFF:FFFFFFFFFFFFFFFFF
@FS10000125:23:BPA73012-1407:1:1101:5420:1330 1:N:0:4
GGGAGGCAACTTCGTCGAGTACGCTCAAAATAGGAGATCGGAAGA
+
FFFFFFFFFF,,FFFFFFFFFFFFFFF,FFFFFFFFFFFFFFFFF
@FS10000125:23:BPA73012-1407:1:1101:5620:1330 1:N:0:4
GGGGTTAAACTTCGTCGAGTACGCTCAAGATTACAGATCGGAAGA
+
FFFFFFFFFF:,FFFFFFFFFFFFFFFFFFFFFFFFFFFFFFFFF
@FS10000125:23:BPA73012-1407:1:1101:5790:1330 1:N:0:4
GGGGGAAAACTTCGTCGAGTACGCTCAATATTATAGATCGGAAGA
+
F:,FFFFFFF:,FFFFFFFFFFFFFFF,FFFFFFFFFFFFFF:FF
@FS10000125:23:BPA73012-1407:1:1101:5860:1330 1:N:0:4
GGGGGATCTTCGTCGAGTACGCTCAATACAGAAGATCGGAAGAGC
+
FFFFFFFFFF:F,FFFF:FFFF,FF:F:FFFFFFF:,FFF:FFF,
@FS10000125:23:BPA73012-1407:1:1101:6140:1330 1:N:0:4
GGGGTGGAACTTCGTCGAGTACGCTCAAAAAGTGAGATCGGAAGA
+
FFFFFFFFFF:,FFFFFFFFFFFFFFF:FFFFFFFFFFFFFFFFF
@FS10000125:23:BPA73012-1407:1:1101:6180:1330 1:N:0:4
GGGGAAAAACTTCGTCGAGTACGCTCAAAGCAATAGATCGGAAGA
+
FFFFFFFFFF:,FFFFFFFFFFFFFFF:FFFFFFFFFFFFFFFFF
@FS10000125:23:BPA73012-1407:1:1101:6210:1330 1:N:0:4
GGGGGGGAACTTCGTCGAGTACGCTCAAACGACTAGATCGGAAGA
+
FFFFF::FFFF,FFFFF:FFFF:FFFFFFFFFFFFF::FFFFFF:
@FS10000125:23:BPA73012-1407:1:1101:6570:1330 1:N:0:4
GGGGCTTCGTCGAGTACGCTCAAAAATGTAGATCGGAAGAGCACA
+
FFFFFFFFFFFFFFFFFF,:FF:FFFFFFFFFFFFFFFFFF,F,,
@FS10000125:23:BPA73012-1407:1:1101:6750:1330 1:N:0:4
GGGAGGAATCTTCGTCGAGTACGCTCAAAGTGGGAGATCGGAAGA
+
FF:FFFFFFF:,FFFFFFFFFFFFFFFFFFFFFFFFFFFFFFFFF
@FS10000125:23:BPA73012-1407:1:1101:6760:1330 1:N:0:4
GGGAGGTAACTTCGTCGAGTACGCTCAACAAAAGAGATCGGAAGA
+
FFFFFFFFFF::FFFFFFFFFFFFFFF:FFFFFFFFFFFFFFFFF
@FS10000125:23:BPA73012-1407:1:1101:6960:1330 1:N:0:4
GGGCTTCAACTTCGTCGAGTACGCTCAAAATGTTAGATCGGAAGA
+
FFF:FFFFFF:,FFFFFFFFFFFFFFF:FFFFFFFFFFFFFFFFF
@FS10000125:23:BPA73012-1407:1:1101:7010:1330 1:N:0:4
GGGAGACAACTTCGTCGAGTACGCTCAAGTATAGAGATCGGAAGA
+
:,::FFFF,F:,,FF:FFFFFFFFFFF:FFF:FFFF:FFF:F:FF
@FS10000125:23:BPA73012-1407:1:1101:7040:1330 1:N:0:4
GGGACTGAACTTCGTCGAGTACGCTCAATAGGATAGATCGGAAGA
+
FF:,FFFFFF::FFFFFFFFFFFFFFF,FFFFFFFFFFFFFFFFF
@FS10000125:23:BPA73012-1407:1:1101:7220:1330 1:N:0:4
GGGTTAGAACTTCGTCGAGTACGCTCAATGGTGGAGATCGGAAGA
+
FFFFFFFFFF:,FFFFFFFFFFFFFFF,FFFFFFFFFFFFFFFFF
@FS10000125:23:BPA73012-1407:1:1101:7490:1330 1:N:0:4
GGGGGTCAACTTCGTCGAGTACGCTCAATACTGAAGATCGGAAGA
+
FFFF,FFFFF::FFFFFFFFFFFFFFF:FFFFFFFFFFFFFFFFF
@FS10000125:23:BPA73012-1407:1:1101:7650:1330 1:N:0:4
GGGGGTTAACTTCGTCGAGTGCGCTCAAAGTTCAAGATCGGAAGA
+
FFFFFFFFFF,:FFF:FFFFFFFFFFF,FFFFFFFFFFFFFF:FF
@FS10000125:23:BPA73012-1407:1:1101:8560:1330 1:N:0:4
GGGTAGTAACTTCGTCGAGTACGCTCAAAGCACTAGATCGGAAGA
+
F::FF::FFFFFFFFFFFFFFFFFFFF:FFFFFFFFFFFFFFFFF
@FS10000125:23:BPA73012-1407:1:1101:8720:1330 1:N:0:4
GGGGCCTAACTTCGTCGAGTACGCTCAACGTGAGAGATCGGAAGA
+
FFFFFFFFFF::FFFFFFFFFFFFFFFFFFFFFFFFFFFFFFFFF
@FS10000125:23:BPA73012-1407:1:1101:9480:1330 1:N:0:4
GGGAGATAACTTCGTCGAGTACGCTCAATGTTGTAGATCGGAAGA
+
FFFFFFFFFF::FFFFFFFFFFFFFFF:FFFFFFFFFFFFFFFFF
@FS10000125:23:BPA73012-1407:1:1101:9490:1330 1:N:0:4
GGGGCCTAACTTCGTCGAGTACGCTCAAAGCATAAGATCGGAAGA
+
F:FFFFFFFF::FFFFFFFFFFFFFFF:FFFFFFFFFFFFFFFFF
@FS10000125:23:BPA73012-1407:1:1101:9500:1330 1:N:0:4
GGGGGGTAACTTCGTCGAGTACGCTCAAATCGTCAGATCGGAAGA
+
FFFFFFFFFF,:FFFFFFFFFFFFFFF:FFFFFFFFFFFFFFFFF
@FS10000125:23:BPA73012-1407:1:1101:9540:1330 1:N:0:4
GGGGCTGATCTTCGTCGAGTACGCTCAAAAACTAAGATCGGAAGA
+
FFFFF,FFF::FFFFF:FFFF:FFFFFFFFFFF:FFF,FFFFFFF
@FS10000125:23:BPA73012-1407:1:1101:9870:1330 1:N:0:4
GGGGAAGAACTTCGTCGAGTACGCTCAAGAATTTAGATCGGAAGA
+
FFFFFFFFFF::FFFFFFFFFFFFFFFFFFFFFFFFFFFFFFFFF
@FS10000125:23:BPA73012-1407:1:1101:10050:1330 1:N:0:4
GCGGAGGAACTTCGTCGAGTAAGCTCAATAAGTCAGATCGGAAGA
+
F,FFFFFFFF,,FFFFFFFFFFFFFFF,FFFFFFFFFFFFFF:FF
@FS10000125:23:BPA73012-1407:1:1101:10090:1330 1:N:0:4
GGGTTCAAACTTCGTCGAGTACGCTCAAACCTAAAGATCGGAAGA
+
FFFFFFFFFF::FFFFFFFFFFFFFFFFFFFFFFFFFFFFFFFFF
@FS10000125:23:BPA73012-1407:1:1101:10100:1330 1:N:0:4
GGGGGCCAACTTCGTCGAGTACGCTCAATGATAAAGATCGGAAGA
+
FFFFFFFFFF::FFF:FFFFFFFFFFF,FFFFFFFFFFFFFFFFF
@FS10000125:23:BPA73012-1407:1:1101:10280:1330 1:N:0:4
GGGGCCAAACTTCGTCGAGTACGCTCAAGTCAGAAGATCGGAAGA
+
FFFFFFFFFF,,FFFFFFFFFFF:FFFFFFFFFFFFF,FFFFFFF
@FS10000125:23:BPA73012-1407:1:1101:10290:1330 1:N:0:4
GGGGCGAAACTTCGTCGAGTACGCTCAATCCGGATGATCGGAAGA
+
FFFF:FFFF::F:FF:,F:FF,:FF:,FF,FFFF,::,F,FFF:F
@FS10000125:23:BPA73012-1407:1:1101:10360:1330 1:N:0:4
GGGTCTAAACTTCGTCGAGTACGCTCAAATGAGAAGATCGGAAGA
+
FFFFFFFFFF::FFFFFFFFFFFFFFFFFFFFFFFFFFFFFFFFF
@FS10000125:23:BPA73012-1407:1:1101:10480:1330 1:N:0:4
GGGCGTTAACTTCGTCGAGTACGCTCAACGGCCAAGATCGGAAGA
+
FFFF,,FFFF::FFFFFFFFFFFFFFFFF,FFF,FFFFFFFFFFF
@FS10000125:23:BPA73012-1407:1:1101:10600:1330 1:N:0:4
GCATCTTAACTTCGTCGAGTACGCTCAATGAATTAGATCGGAAGA
+
,::,FFF:FFFFFFFFFFFFFFFFFFFFFFFFFFFFFFFFFFFFF
@FS10000125:23:BPA73012-1407:1:1101:10940:1330 1:N:0:4
GGGGATCAACTTCGTCGAGTACGCTCAACTGTTTAGATCGGAAGA
+
FFFFFFFFFF,::FF:FFFFFFFFFFF:FFFFFFFFFFFFFFFFF
@FS10000125:23:BPA73012-1407:1:1101:11020:1330 1:N:0:4
GGGCAGGAACTTCGTCGAGTACGCTCAAATAGAGAGATCGGAAGA
+
FFFFFFFFFF:,FFFFFFFFFFFFFFF:FFFFFFFFFFFFFFFFF
@FS10000125:23:BPA73012-1407:1:1101:11080:1330 1:N:0:4
GGGGTCGAACTTCGTCGAGTACGCTCAATACGATAGATCGGAAGA
+
F::FFFFFFF,,FFFFFFFFFFFFFFF:FFFFFFFFFFFFFFFFF
@FS10000125:23:BPA73012-1407:1:1101:11260:1330 1:N:0:4
GGGCTTCATCTTCGTCGAGTACGCTCAATCTGACAGATCGGAAGA
+
FFF,FF,FFFFFFFFFFFFFFFFFFFFF,:F,,,FFFFFFF:FFF
@FS10000125:23:BPA73012-1407:1:1101:11800:1330 1:N:0:4
GGGGTTAAACTTCGTCGAGTACGCTCAAGTTGTCAGATCGGAAGA
+
FFFFFFFFFF,,FFFFFFFFFFFFFFFFFFFFFFFFFFFFFFFFF
@FS10000125:23:BPA73012-1407:1:1101:12000:1330 1:N:0:4
GGGTGCTAACTTCGTCGAGTACGCTCAAACACCTAGATCGGAAGA
+
FFFFFFFFFF::FFFFFFFFFFFFFFF:FFFFFFFFFFFFFFFFF
@FS10000125:23:BPA73012-1407:1:1101:12720:1330 1:N:0:4
GGGTCTGAACTTCGTCGAGTACGCTCAATGTTCCAGATCGGAAGA
+
FFFFFFFFFF,:FFFFFFFFFFFFFFF:FFFFFFFFFFFFFFFFF
@FS10000125:23:BPA73012-1407:1:1101:13310:1330 1:N:0:4
GGGACCTAACTTCGTCGAGTACGCTCAAAATTGTAGATCGGAAGA
+
FF,FFFFFFF:,FFFFFFFFFFFFFFF,FFFFFFFFFFFFFF:FF
@FS10000125:23:BPA73012-1407:1:1101:13380:1330 1:N:0:4
GGGTGCAAACTTCGTCGAGTAAGCTCAACGGACCAGATCGGAAGA
+
FFFFFFFFFF::FFFFFFFFFFFFFFF:FFFFFFFFFFFFFF:FF
@FS10000125:23:BPA73012-1407:1:1101:13770:1330 1:N:0:4
GGGGTTTAACTTCGTCGAGTACGCTCAATGCCGGAGATCGGAAGA
+
FF:FFFFFFF,,FFFFFFFFFFFFFFF,FFFFFFFFFFFFFFFFF
@FS10000125:23:BPA73012-1407:1:1101:14160:1330 1:N:0:4
GGGGCAACTTCGTCGAGTACGCTCAAAGTGAGAGATCGGAAGAGC
+
,:,FFFFFF:FF,FFFF:FFFF:FF:FFFFFFFFFF,FFFFFFF,
@FS10000125:23:BPA73012-1407:1:1101:14380:1330 1:N:0:4
GGGGTTAAACTTCGTCGAGTACGCTCAATAAAGAAGATCGGAAGA
+
FFFFFFFFFF::FFFFFFFFFFFFFFF,FFFFFFFFFFFFFFFFF
@FS10000125:23:BPA73012-1407:1:1101:14630:1330 1:N:0:4
GGGGGGCAACTTCGTCGAGTACGCTCAATAGAAAAGATCGGAAGA
+
FFFFFFFFFF::FFFFFFFFFFFFFFF:FFFFFFFFFFFFFFFFF
@FS10000125:23:BPA73012-1407:1:1101:14640:1330 1:N:0:4
GGGCGGCAACTTCGTCGAGTACGCTCAAAGTTGAAGATCGGAAGA
+
F,,,F,FFFF::FFFFFFFFFFFFFFF::FFFFFFFFFFF::FFF
@FS10000125:23:BPA73012-1407:1:1101:14700:1330 1:N:0:4
GGGTAACAACTTCGTCGAGTACGCTCAAGACGTTAGATCGGAAGA
+
FFFFFFFFFF::FFFFFFFFFFFFFFFFFFFFFFFFFFFFFFFFF
@FS10000125:23:BPA73012-1407:1:1101:14710:1330 1:N:0:4
GGGCACTAACTTCGTCGAGTACGCTCAATATTTCAGATCGGAAGA
+
FF:FFFFFFF,:FFFFFFFFFFFFFFF,FFFFFFFFF:FFFF:FF
@FS10000125:23:BPA73012-1407:1:1101:14760:1330 1:N:0:4
GGGGTATAACCTCGTCGAGTACGCTCAAGTACTCAGATCGGAAGA
+
FFFFFFFFFFFFF:::FFFFFF,FFFFFFFFFFFFFF:FF::FF:
@FS10000125:23:BPA73012-1407:1:1101:15380:1330 1:N:0:4
GGGGGCTAACTTCGTCGAGTACGCTCAACCGTCAAGATCGGAAGA
+
FFFFFFFFFF:FFFFFFFFFFFFFFFFFFFFFFFFFFFFFFFFFF
@FS10000125:23:BPA73012-1407:1:1101:16100:1330 1:N:0:4
GGGGGGAAACTTCGTCGAGTACGCTCAACTTGAAAGATCGGAAGA
+
FFFFFFFFFF:FFFFFFFFFFFFFFFFFFFFFFFFFFFFFFF:FF
@FS10000125:23:BPA73012-1407:1:1101:16200:1330 1:N:0:4
GGGCGCAAACTTCGTCGAGTACGCTCAAATAAAAAGATCGGAAGA
+
FF:FFFFFFF,:FFFFFFFFFFFFFFFF:F,FFFFFFFFFFFFFF
@FS10000125:23:BPA73012-1407:1:1101:1140:1340 1:N:0:4
GGGCTAGAACTTCGTCGAGTACGCTCAACGTTCCAGATCGGAAGA
+
FFFFFFFFFF::FFFFFFFFFFFFFFFFFFFFFFFFFFFFFFFFF
@FS10000125:23:BPA73012-1407:1:1101:1240:1340 1:N:0:4
GGGGCCAAACTTCGTCGAGTACGCTCAACAATGAAGATCGGAAGA
+
FFFFFFFFFFF:FFFFFFFFFFFFFFFFFFFFFFFFFFFFFFFFF
@FS10000125:23:BPA73012-1407:1:1101:1410:1340 1:N:0:4
GGGTGCAAACTTCGTCGAGTACGCTCAATAATTGAGATCGGAAGA
+
FFFFFFFFFF::FFFFFFFFFFFFFFF:FFFFFFFFFFFFFFFFF
@FS10000125:23:BPA73012-1407:1:1101:1440:1340 1:N:0:4
GGGGCAGAACTTCGTCGAGTACGCTCAATCACGCAGATCGGAAGA
+
FFFFFFFFFFF:FFFFFFFFFFFFFFFFFFFFFFFFF:FFFFFFF
@FS10000125:23:BPA73012-1407:1:1101:1950:1340 1:N:0:4
GGGGAAGAATAACTTCGTCGAGTACGCTCAATTTCTTAGATCGGA
+
F,,:,F:FFFFFF:FFFF::FF:FFFFFFF:FFFFF:FFF:,FFF
@FS10000125:23:BPA73012-1407:1:1101:2140:1340 1:N:0:4
GGGAAAAACTTCGTCGAGTACGCTCAATTTCTCAGATCGGAAGAG
+
FFFFFFFFFF:FF:FFFF:FFFFFFF,,FFFFFFFF,FFF:FFFF
@FS10000125:23:BPA73012-1407:1:1101:2250:1340 1:N:0:4
GGGCTGAAATTTCGTCGAGTACGCTCAATTGAGGAGATCGGAAGA
+
FFFFFFFFFFFFFFFFFFFFFFFFFFF,FFFFFFFFFFFFFFFFF
@FS10000125:23:BPA73012-1407:1:1101:2690:1340 1:N:0:4
GGGGGTGAACTTCGTCGAGTACGCTCAATTCCTCAGATCGGAAGA
+
FFFFFFFFFF::FFFFFFFFFFFFFFFFFFFFFFFFFFFFFFFFF
@FS10000125:23:BPA73012-1407:1:1101:2760:1340 1:N:0:4
GGGGTCTAATTTCGTCGAGTACGCTCAATGTAAGAGATCGGAAGA
+
FF:FFFFFFFFF:FFFFFFFFFFFFFF:FFFFFFFFFFFFFFFFF
@FS10000125:23:BPA73012-1407:1:1101:2810:1340 1:N:0:4
GGGGCTCAACTTCGTCGAGTACGCTCAAAATAAAAGATCGGAAGA
+
F,,FFFFFFF:,FFFFFFFFFFFFFFF:FFFFFFFFFFFFFFFFF
@FS10000125:23:BPA73012-1407:1:1101:2920:1340 1:N:0:4
GGGGCTGAACTTCGTCGAGTACGCTCAAATAACTAGATCGGAAGA
+
F:,FFFFFFF::FFFFFFFFFFFFFFF:FFFFFFFFFFFFFFFFF
@FS10000125:23:BPA73012-1407:1:1101:3570:1340 1:N:0:4
GGGGAATAACTTCGTCGAGTACGCTCAATTTGTGAGATCGGAAGA
+
FFF,FF,F,F::FFFFFFFFFFFFFFF,,:FF:FFFFFFFFFFFF
@FS10000125:23:BPA73012-1407:1:1101:4220:1340 1:N:0:4
GGGCGCTAACTTCGTCGAGTACGCTCAAGTGAGTAGATCGGAAGA
+
FFFFFFFFFF:,FFFFFFFFFFFFFFFFFFFFFFFFFFFFFFFFF
@FS10000125:23:BPA73012-1407:1:1101:4320:1340 1:N:0:4
GGGATAAAACTTCGTCGAGTACGCTCAAACACGGAGATCGGAAGA
+
FFFFFFFFFF:,FFFFFFFFFFFFFFFFFFFFFFFFFFFFFFFFF
@FS10000125:23:BPA73012-1407:1:1101:4410:1340 1:N:0:4
GGGAACTTCGTCGAGTACGCTCAAACAAATAGATCGGAAGAGCAC
+
FFFFFFFFFF,:F:F:F:FFFF:FFFF,FFFFFFFFFFFF:F,F,
@FS10000125:23:BPA73012-1407:1:1101:4780:1340 1:N:0:4
GGGGCCAAACTTCGTCGGGTACGCTCAAGGCCGGAGATCGGAAGA
+
FFFFFFFFFF:,FFFFFFFFFFFFFFFFFFFFFFFFFFFFFFFFF
@FS10000125:23:BPA73012-1407:1:1101:4880:1340 1:N:0:4
GGGGTTTAACTTCGTCGAGTACGCTCAAAACTAAAGATCGGAAGA
+
FFFFFFFFFF:,FFFFFFFFFFFFFFF:FFFFFFFFFFFFFFFFF
@FS10000125:23:BPA73012-1407:1:1101:5300:1340 1:N:0:4
GGGATGGAAGTTCGTCGAGTACGCTCAAACTTAGAGATCGGAAGA
+
FFFFFFFFFF,::FF:FFFFFFFFFFF:FFFFFFFFFFFFFF:FF
@FS10000125:23:BPA73012-1407:1:1101:5400:1340 1:N:0:4
GGGCCGCCTTCGTCGAGTACGCTCAAATCACTAGATCGGAAGAGC
+
FFF:FFFFFF:F:FFFF:FFFF,FFFF:FFFFFFF:,FFF:FFF,
@FS10000125:23:BPA73012-1407:1:1101:5530:1340 1:N:0:4
GGGAGTCAACTTCGTCGAGTACGCTCAAAACTAAAGATCGGAAGA
+
FFFF,:FFFF:,FFFFF:FFFF:FFFF,FFFFFFFFF,FFFFFF:
@FS10000125:23:BPA73012-1407:1:1101:5730:1340 1:N:0:4
GGGAAGGAACTTCGTCGAGTACGCTCAATTAGGGAGATCGGAAGA
+
F::FFFFFFF:,FFFFFFFFFFFFFFF:FFFFFFFFFFFFFFFFF
@FS10000125:23:BPA73012-1407:1:1101:6000:1340 1:N:0:4
GGGTGCAAACTTCGTCGAGTACGCTCAAGGTCATAGATCGGAAGA
+
FF::FFFFFF:,FFFFFFFFFFFFFFFFFFFFFFFFFFFFFFFFF
@FS10000125:23:BPA73012-1407:1:1101:6220:1340 1:N:0:4
GGGCGCTAACTTCGTCGAGTACGCTCAAGGAGAAAGATCGGAAGA
+
FFFFFFFFFFF,FFFFFFFFFFFFFFFFFFFFFFFFFFFFFFFFF
@FS10000125:23:BPA73012-1407:1:1101:7050:1340 1:N:0:4
GGGCTCGAACTTCGTCGAGTACGCTCAAGGTAGTAGATCGGAAGA
+
FFF:FFFFFF:,FFFFFFFFFFFFFFFFFFFFFFFFFFFFFFFFF
@FS10000125:23:BPA73012-1407:1:1101:7160:1340 1:N:0:4
GGGGTGTAACTTCGTCGAGTACGCTCAACCTCTGAGATCGGAAGA
+
FFFF:FFFFF:FFFFFFFFFFFFFFFFFFFFFFFFFF,FFFFFFF
@FS10000125:23:BPA73012-1407:1:1101:8030:1340 1:N:0:4
GTGGAAAAACTTCGTCGAGTACGCTCAATGAATTAGATCGGAAGA
+
F,FFFFFFFF,,FFFFFFFFFFFFFFF,FFFFFFFFFFFFFFFFF
@FS10000125:23:BPA73012-1407:1:1101:8180:1340 1:N:0:4
GGGTGACAACTTCGTCGAGTACGCTCAAGGTGGAAGATCGGAAGA
+
FFFFFFFFFF:,FFFFFFFFFFFFFFFFFFFFFFFFFFFFFFFFF
@FS10000125:23:BPA73012-1407:1:1101:8350:1340 1:N:0:4
GGGGAAGAACTTCGCTGAGTACGCTCAAGACGTGAGATCGGAAGA
+
FFFFFFFFFFFFFFF:FFFFFFFFFFFFFFFFFFFFFFFFFFFFF
@FS10000125:23:BPA73012-1407:1:1101:8710:1340 1:N:0:4
GGGCCACAACTTCGTCGAGTACGCTCAATTTGATAGATCGGAAGA
+
F,,,FFFFFF:,FFFFFFFFFFFFFFF,FFFFFFFFFFFFFFFFF
@FS10000125:23:BPA73012-1407:1:1101:8890:1340 1:N:0:4
GGGGTCGGAACTTCGTCGAGTACGCTCAACGTTGTAGATCGGAAG
+
FFFFFFFFFFF::FF:FFFFFFFFF,FFFFFFFFFFFFFFFFFFF
@FS10000125:23:BPA73012-1407:1:1101:8990:1340 1:N:0:4
GGGCGGAAACTTCGTCGAGTACGCTCAACTATAAAGATCGGAAGA
+
F:::FFFFFF:FFFFFFFFFFFFFFFFFFFFFFFFFFFFFFFFFF
@FS10000125:23:BPA73012-1407:1:1101:9000:1340 1:N:0:4
GGGTGTGAACTTCGTCGAGTACGCTCAAGGGTTGAGATCGGAAGA
+
:,,FFFFFFF,:FFFFFFFFFFFFFFFFFFFFFFFFFFFFFFFFF
@FS10000125:23:BPA73012-1407:1:1101:9020:1340 1:N:0:4
GGGGAATAACTTCGTCGAGTACGCTCAATGGTGAAGATCGGAAGA
+
FFFFFFFFFF:,FFFFFFFFFFFFFFF,FFFFFFFFFFFFFFFFF
@FS10000125:23:BPA73012-1407:1:1101:9110:1340 1:N:0:4
GGGAACAAACTTCGTCGAGTACGCTCAACAAAATAGATCGGAAGA
+
F,::FFFFFF::FFFFFFFFFFFFFFFFFFFFFFFFFFFFFFFFF
@FS10000125:23:BPA73012-1407:1:1101:9230:1340 1:N:0:4
GGGCGCAAACTTCGTCGAGTACGCTCAATTACTAAGATCGGAAGA
+
FFFFFFFFFF:,FFFFFFFFFFFFFFF,FFFFFFFFFFFFFFFFF
@FS10000125:23:BPA73012-1407:1:1101:9310:1340 1:N:0:4
GGGGGGAAACTTCGTCGAGTACGCTCAAATTCCTAGATCGGAAGA
+
F,:FFFFFFF,,FFFFFFFFFFFFFFFFFFFFFFFFFFFFFFFFF
@FS10000125:23:BPA73012-1407:1:1101:9650:1340 1:N:0:4
GGGGATAAACTTCGTCGAGTACGCTCAATTAGGAAGATCGGAAGA
+
FFFFFFFFFF::FFFFFFFFFFFFFFF:FFFFFFFFFFFFFFFFF
@FS10000125:23:BPA73012-1407:1:1101:9690:1340 1:N:0:4
GGGTAAAAACTTCGTCGAGTACGCTCAAGTTACAAGATCGGAAGA
+
FFF:FFFFFF::FFFFFFFFFFFFFFFFFFFFFFFFFFFFFFFFF
@FS10000125:23:BPA73012-1407:1:1101:9720:1340 1:N:0:4
GGGCGTTAACTTCGTCGAGTACGCTCAAAAACGGAGATCGGAAGA
+
FFF:FFFFFF::FFFFFFFFFFFFFFF:FFFFFFFFFFFFFFFFF
@FS10000125:23:BPA73012-1407:1:1101:9780:1340 1:N:0:4
GGGATGAAACTTCGTCGAGTACGCTCAATGATAGAGATCGGAAGA
+
FFFFFFFFFF:,FFFFFFFFFFFFFFF,FFFFFFFFFFFFFFFFF
@FS10000125:23:BPA73012-1407:1:1101:10220:1340 1:N:0:4
GGGGGCCAACTTCGTCGAGTACGCTCAATTTACCAGATCGGAAGA
+
FFFFFFFFFF,,FFFFFFFFFFFFFFF,FFFFFFFFFFFFFFFFF
@FS10000125:23:BPA73012-1407:1:1101:10330:1340 1:N:0:4
GGGTGGCAACTTCGTCGAGTACGCTCAACTTGGTAGATCGGAAGA
+
FFFFFFFFFF:FFFFFFFFFFFFFFFFFFFFFFFFFFFFFFFFFF
@FS10000125:23:BPA73012-1407:1:1101:10840:1340 1:N:0:4
GGGTCATAACTTCGTCGAGTACGCTCAAAGTTACAGATCGGAAGA
+
FF:F:FFFFF:,FFFFFFFFFF:FFFFFFFFFFFFFFFFFFFFFF
@FS10000125:23:BPA73012-1407:1:1101:10960:1340 1:N:0:4
GGGGTTAAACTTCGTCGAGTGCTCAACCGAATAGATCGGAAGAGC
+
FFFFFFFFFFFF:FF:FFFFFF,FFFF,FFFFFFF,,FFF:FFF,
@FS10000125:23:BPA73012-1407:1:1101:11130:1340 1:N:0:4
GGGCTCCAACTTCGTCGAGTACGCTCAATTGGTCAGATCGGAAGA
+
FFFFFFFFFFFFFFFFFFFFFFFFFFFF,F,F,FFFFFFFFFFFF
@FS10000125:23:BPA73012-1407:1:1101:11460:1340 1:N:0:4
GGGGTAGAACTTCGTCGAGTACGCTCAAGGTGAAAGATCAGAAGA
+
FFFFFFFFFF,,FFFFFFFFFFFFFFFFFFFFFFFFFFF,FF:FF
@FS10000125:23:BPA73012-1407:1:1101:11530:1340 1:N:0:4
GGGGGGTAACTTCGTCGAGTACGCTCAATTCGATAGATCGGAAGA
+
F,,FFFFFFF,,FFFFFFFFFFFFFFF:FFFFFFFFFFFFFFFFF
@FS10000125:23:BPA73012-1407:1:1101:11780:1340 1:N:0:4
GGGGTTAAACTTCGTCGAGTACGCTCAAGTTGTCAGATCGGAAGA
+
FFFFFFFFFF,,FFFFFFFFFFFFFFFFFFFFFFFFFFFFFF:FF
@FS10000125:23:BPA73012-1407:1:1101:11980:1340 1:N:0:4
GGGGTTCAACTTCGTCGAGTACGCTCAATCAAAGAGATCGGAAGA
+
FFFFFFFFFF:,FFFFFFFFFFFFFFF,FFFFFFFFFFFFFFFFF
@FS10000125:23:BPA73012-1407:1:1101:12020:1340 1:N:0:4
GGGCGGTAACTTCGTCGAGTACGCTCAAGTGACCAGATCGGAAGA
+
FFF,,FFFFF::FFFFFFFFFFFFFFFFFFFFF:FFFFFFFFFFF
@FS10000125:23:BPA73012-1407:1:1101:12530:1340 1:N:0:4
GGGGAAGAACTTCGTCGAGTACGCTCAAATTATTAGATCGGAAGA
+
FF:FFFFFFF,,FFFFFFFFFFFFFFF,FFFFFFFFFFFFFFFFF
@FS10000125:23:BPA73012-1407:1:1101:12650:1340 1:N:0:4
GGGCTCTAATTTCGTTGAGTACGCTCAATGTTATAGATCGGAAGA
+
F:::FFFFFF:FFFFFFFFFFFFFFFF:FFFFFFFFFFFFFFFFF
@FS10000125:23:BPA73012-1407:1:1101:12700:1340 1:N:0:4
GGGGTTAAACTTCGTCGAGTACGCTCAAACTTGGAGATCGGAAGA
+
FFFFFFFFFF,,FFFFFFFFFFFFFFF:FFFFFFFFFFFFFFFFF
@FS10000125:23:BPA73012-1407:1:1101:13130:1340 1:N:0:4
GGGGGGGAGCTCGTCGAGTACGCTCAAAGTGCCAGATCGGAAGAG
+
FFFFFFFFFF,FF,FFFF,FFFFFFFFFFFFFFFFF,FFF,FFFF
@FS10000125:23:BPA73012-1407:1:1101:13720:1340 1:N:0:4
GGGCGTGAACTTCGTCGAGTACGCTCAAAGGGTCAGATCGGAAGA
+
FFFFFFFFFF:,FFFFFFFFFFFFFFF:FFFFFFFFFFFFFFFFF
@FS10000125:23:BPA73012-1407:1:1101:13890:1340 1:N:0:4
GGGGTAAGACTTCGTCGAGTACGCTCAAAATTCAAGATCGGAAGA
+
FFFFFFF,F,:F,::,,F:FF,,F:,,FF,::::F,F,F,FFF:F
@FS10000125:23:BPA73012-1407:1:1101:14130:1340 1:N:0:4
GGGGTTGGAACTTCGTCGAGTACGCTCAATAGGAAAGATCGGAAG
+
FFFFFFFFFFF::FF:FFFFFFFFF,FFFFFFFFFFFFFFFFFFF
@FS10000125:23:BPA73012-1407:1:1101:14470:1340 1:N:0:4
GGGCTTTAACTTCGTCGAGTACGCTCAAAAATATAGATCGGAAGA
+
F,,FFFFFFFFFFFFFFFFFFF:FFFFF,,,:FFFFFFFFF:FF:
@FS10000125:23:BPA73012-1407:1:1101:14890:1340 1:N:0:4
GGGTCTCAACTTCGTCGAGTACGCTCAACCTCGTAGATCGGAAGA
+
FFFFFFFFFF::FFFFFFFFFFFFFFFFFFFFFFFFFFFFFFFFF
@FS10000125:23:BPA73012-1407:1:1101:15540:1340 1:N:0:4
GGGTTGCAACTTCGTCGAGTACGCTCAAATAAAAAGATCGGAAGA
+
FFFFFFFFFF,:FFFFFFFFFFFFFFF:FFFFFFFFFFFFFFFFF
@FS10000125:23:BPA73012-1407:1:1101:15560:1340 1:N:0:4
GGGGAACAACTTCGTCGAGTACGCTCAAAAAGGAAGATCGGAAGA
+
FF:FFFFFFF::FFFFFFFFFFFFFFFFFFFFFFFFFFFFFFFFF
@FS10000125:23:BPA73012-1407:1:1101:16240:1340 1:N:0:4
GGGCGTGAACTTCGTCGAGTACGCTCAAGTCGGAAGATCGGAAGA
+
FF:FFFFFFF,:FFFFFFFFFFFFFFFFFFFFFFFFFFFFFFFFF
@FS10000125:23:BPA73012-1407:1:1101:1630:1350 1:N:0:4
GGGCTGCAACTTCGTCGAGTACGCTCAAGTAATCAGATCGGAGAG
+
FF:FFFFFFFF:FFFFFFFFFFFFFFFFFFFFFFFFFFFFF,FF:
@FS10000125:23:BPA73012-1407:1:1101:1750:1350 1:N:0:4
GGGCGGGAACTTCGTCGAGTACGCTCAATATTTAAGATCGGAAGA
+
FF:FFFFFFFF:FFFFFFFFFFFFFFF:FFFFFFFFFFFFFFFFF
@FS10000125:23:BPA73012-1407:1:1101:1790:1350 1:N:0:4
GGGACCCAACTTCGTCGATAGGCTCAAGTAGTCAGATCGGAAGAG
+
FFFFFFFFFF:,FFFFFF,FFFFFFFFFFFFFFFFF,FFF,FFFF
@FS10000125:23:BPA73012-1407:1:1101:2160:1350 1:N:0:4
GGGGGACAACTTCGTCGAGTACGCTCAAATATCAAGATCGGAAGA
+
F:,FFFFFFFF:FFFFFFFFFFFFFFF:FFFFFFFFFFFFFFFFF
@FS10000125:23:BPA73012-1407:1:1101:2590:1350 1:N:0:4
GGGCAGTAACTTCGTCGAGTACGCTCAATATAGGAGATCGGAAGA
+
F,,,FFFFFF:,FFFFFFFFFFFFFFF,FFFFFFFFFFFFFFFFF
@FS10000125:23:BPA73012-1407:1:1101:2610:1350 1:N:0:4
GGGATCCAACTTCGTCGAGTACGCTCAAATATGTAGATCGGAAGA
+
FF,,FFFFFF:,FFFFFFFFFFFFFFF,FFFFFFFFFFFFFFFFF
@FS10000125:23:BPA73012-1407:1:1101:3310:1350 1:N:0:4
GGGATAGAACTTCGTCGAGTACGCTCAAGATGACAGATCGGAAGA
+
F,,:FFFFFF:,FFFFFFFFFFFFFFFFFFFFFFFFFFFFFFFFF
@FS10000125:23:BPA73012-1407:1:1101:3440:1350 1:N:0:4
GGGGGCCATCGTCGAGTACGCTCAACACAAGAGATCGGAAGAGCT
+
FF:FFFFFFFF,:FFFFF,,FFFFFFF:FFFFFFF,FFFFFFF,,
@FS10000125:23:BPA73012-1407:1:1101:3600:1350 1:N:0:4
GGGCAGGAACTTCGTCGAGTACGCTCAATAATGAAGATCGGAAGA
+
FF::FFFFFF::FFFFFFFFFFFFFFF:FFFFFFFFFFFFFFFFF
@FS10000125:23:BPA73012-1407:1:1101:3930:1350 1:N:0:4
GGGGGCTAACTTCGTCGAGTACGCTCAAAAGAGTAGATCGGAAGA
+
F:,FFFFFFF::FFFFFFFFFFFFFFF:FFFFFFFFFFFFFFFFF
@FS10000125:23:BPA73012-1407:1:1101:4030:1350 1:N:0:4
GGGGTTTAACTTCGTCGAGTACGCTCAATGATGTAGATCGGAAGA
+
F:,FFFFFFF:::FFFFFFFFFFFFFF:FFFFFFFFFFFFFFFFF
@FS10000125:23:BPA73012-1407:1:1101:4300:1350 1:N:0:4
GGGGCATTAACTTCGTCGAGTACGCTCAACATGATAGATCGGAAG
+
FFFFF,FFFFFFFFFFFFFFFFFFF:FFFFFFF:FFFFFFFFFFF
@FS10000125:23:BPA73012-1407:1:1101:4610:1350 1:N:0:4
GGGGGGGAACTTCGTCGAGTACGCTCAATTACAGAGATCGGAAGA
+
FF:FFFFFFF::FFFFFFFFFFFFFFF:FFFFFFFFFFFFFFFFF
@FS10000125:23:BPA73012-1407:1:1101:4690:1350 1:N:0:4
GGGGGAAAACTTCGTCGAGTACGCTCAAGCAATAAGATCGGAAGA
+
FFFFFFFFFF:,FFFFFFFFFFFFFFFFFFFFFFFFFFFFFFFFF
@FS10000125:23:BPA73012-1407:1:1101:5730:1350 1:N:0:4
GGGCGAGAACTTCGTCGAGTACGCTCAACGTATAAGATCGGAAGA
+
F,,:FFFFFFF:FFFFFFFFFFFFFFFFFFFFFFFFFFFFFFFFF
@FS10000125:23:BPA73012-1407:1:1101:5780:1350 1:N:0:4
GGGGCTGGACTTCGTCGAGTACGCTCAATATCAAAGATCGGAAGA
+
FFFFFF,FFF::FFFFFFFFFFFFFFF:FFFFFFFFF,FFFFFFF
@FS10000125:23:BPA73012-1407:1:1101:5920:1350 1:N:0:4
GGGAACTAACTTCGTCGAGTACGCTCAATTTGGCAGATCGGAAGA
+
FF,FFFFFFF:,FFFFFFFFFFFFFFF:FFFFFFFFFFFFFFFFF
@FS10000125:23:BPA73012-1407:1:1101:6300:1350 1:N:0:4
GGGCTAGAACTTCGTCGAGTACGCTCAATCATGTAGATCGGAAGA
+
FFF:FFFFFF::FFFFFFFFFFFFFFF:FFFFFFFFFFFFFFFFF
@FS10000125:23:BPA73012-1407:1:1101:6620:1350 1:N:0:4
GGGAGTCAACTTCGTCGAGTACGCTCAAGACAACAGATCGGAAGA
+
FF:F,F,FFFFF::F::FFFF,:FF:FFFF,FF:F:F,F:FFF:F
@FS10000125:23:BPA73012-1407:1:1101:6940:1350 1:N:0:4
GGGTCGCAACTTCGTCGAGTACGCTCAAATCTTTAGATCGGAAGA
+
FFF:FFFFFF::FFFFFFFFFFFFFFF:FFFFFFFFFFFFFFFFF
@FS10000125:23:BPA73012-1407:1:1101:7130:1350 1:N:0:4
GGGCTAAAACTTCGTCGAGTACGCTCAAGGGAATAGATCGGAAGA
+
FFF:FFFFFF::FFFFFFFFFFFFFFFFFFFFFFFFFFFFFFFFF
@FS10000125:23:BPA73012-1407:1:1101:7410:1350 1:N:0:4
GGGAAGCAACTTCGTCGAGTACGCTCAAGGAGGAAGATCGGAAGA
+
FF::FFFFFF::FFFFFFFFFFFFFFFFFFFFFFFFFFFFFFFFF
@FS10000125:23:BPA73012-1407:1:1101:7720:1350 1:N:0:4
GGGGCCGAACTTCGTCGAGTACGCTCAAGGGAACAGATCGGAAGA
+
FFFFFFFFFF::FFFFFFFFFFFFFFFFFFFFFFFFFFFFFFFFF
@FS10000125:23:BPA73012-1407:1:1101:7870:1350 1:N:0:4
GGGTGTTAACTTCGTCGAGTACGCTCAAACTGACAGATCGGAAGA
+
F:,:FFFFFF::FFFFFFFFFF:FFFF:FFFFFFFFFFFF:FFFF
@FS10000125:23:BPA73012-1407:1:1101:7940:1350 1:N:0:4
GGGGATCAACTTCGTCGAGTACGCTCAATTATAGAGATCGGAAGA
+
FFFFFFFFFF::FFFFFFFFFFFFFFF,FFFFFFFFFFFFFFFFF
@FS10000125:23:BPA73012-1407:1:1101:8350:1350 1:N:0:4
GGGTCAAAACTTCGTCGAGTACGCTCAAAAAACAAGATCGGAAGA
+
F,,:FFFFFF::FFFFFFFFFFFFFFF:FFFFFFFFFFFFFFFFF
@FS10000125:23:BPA73012-1407:1:1101:8410:1350 1:N:0:4
GGGGTTTAACTTCGTCGAGTACGCTCAAAATTGTAGATCGGAAGA
+
FFFFFFFFFF:,FFFFFFFFFFFFFFF:FFFFFFFFFFFFFFFFF
@FS10000125:23:BPA73012-1407:1:1101:8510:1350 1:N:0:4
GGGTCATAACTTCGTCGAGTACGCTCAAGAATCAAGATCGGAAGA
+
F,,FFFFFFF::FFFFFFFFFFFFFFFFFFFFFFFFFFFFFFFFF
@FS10000125:23:BPA73012-1407:1:1101:8640:1350 1:N:0:4
GGGCGGCACCTTCGTCGAGTACGCTCAATTATTTAGATCGGAAGA
+
F,,:FFF:F::FFFFFFFFFF:FFFF:FFFFFFFFFF,FFFFFFF
@FS10000125:23:BPA73012-1407:1:1101:8810:1350 1:N:0:4
GGGGTGGAACTTCGTCGAGTACGCTCAAATATCTAGATCGGAAGA
+
F:FFFFFFFF::FFFFFFFFFFFFFFFFFFFFFFFFFFFFFFFFF
@FS10000125:23:BPA73012-1407:1:1101:9010:1350 1:N:0:4
GGGAACTTCGTCGAGTACGCTCAACGAGTCAGATCGGAAGAGCAC
+
FFFFFFFFFF,FF:FFF:FFFF:FFFFFFFFFFFFFFFFF:F,F,
@FS10000125:23:BPA73012-1407:1:1101:9300:1350 1:N:0:4
GGGCGCAACTTCGTCGAGTACGCTCAAAATAGAAGATCGGAAGAG
+
FFFFFFFFFF,FF:FFFF:FFFFFFFF,FFFFFFFF:FFF:FFFF
@FS10000125:23:BPA73012-1407:1:1101:9470:1350 1:N:0:4
GGGATCAAACTTCGTCGAGTACGCTCAAGAACCGAGATCGGAAGA
+
FFFFFFFFFF,:FFFFFFFFFFFFFFFFFFFFFFFFFFFFFFFFF
@FS10000125:23:BPA73012-1407:1:1101:9560:1350 1:N:0:4
GGGCAACTTCGTCGAGTACGCTCAAGTTCCTAGATCGGAAGAGCA
+
FFFFFFFFFFF:FFFFFF,,FFFFFFFFFFFFFFF,FFFFFFF,:
@FS10000125:23:BPA73012-1407:1:1101:9580:1350 1:N:0:4
GGGCATAAACTTCGTCGAGTACGCTCAATGACATAGATCGGAAGA
+
FFFFFFFFFF::FFFFFFFFFFFFFFF,FFFFFFFFFFFFFFFFF
@FS10000125:23:BPA73012-1407:1:1101:9790:1350 1:N:0:4
GGGGCTAAACTTCGTCGAGTACGCTCAACAGATTAGATCGGAAGA
+
F,,FFFFF:F:::FFFFFFFFFFFFFFFFFFFFFFFFFFFFF:FF
@FS10000125:23:BPA73012-1407:1:1101:9810:1350 1:N:0:4
GGGACATAACTTCGTCGAGTACGCTCAAGATAGTAGATCGGAAGA
+
F:F:FFFFFF,,FFFFFFFFFFFFFFFFFFFFFFFFFFFFFF:FF
@FS10000125:23:BPA73012-1407:1:1101:10120:1350 1:N:0:4
GGGAACGAACTTCGTTGAGTACGCTCAAGGGAGGAGATCGGAAGA
+
FFFFFFFFFF,,FFF:FFFFFFFFFFFFFFFFFFFFFFFFFFFFF
@FS10000125:23:BPA73012-1407:1:1101:10240:1350 1:N:0:4
GGGGTGCAACTTCGTCGAGTACGCTCAAACCGGCAGATCGGAAGA
+
FFFFFFFFFF,:FFFFFFFFFFFFFFFFFFFFFFFFFFFFFFFFF
@FS10000125:23:BPA73012-1407:1:1101:10760:1350 1:N:0:4
GGGGGCCAACTTCGTCGAGTACGCTCAACGGCTAAGATCGGAAGA
+
FFFFFFFFFF,:FFFFFFFFFFFFFFFFFFFFFFFFFFFFFFFFF
@FS10000125:23:BPA73012-1407:1:1101:10960:1350 1:N:0:4
GGGTGGTAACTTCGTCGTTTACGCTCAAAATTTGAGATCGGAAGA
+
F::FFFFFFF,,FFFFF::FFFFFFFF:FFFFFFFFF:FFFFF::
@FS10000125:23:BPA73012-1407:1:1101:11340:1350 1:N:0:4
GGGAAACAACTTCGTCGAGTACGCTCAAGGTGACAGATCGGAAGA
+
FFFFFFFFFF,,FFFFFFFFFFFFFFFFFFFFFFFFFFFFFFFFF
@FS10000125:23:BPA73012-1407:1:1101:11390:1350 1:N:0:4
GATTAGGGAACTTCGTCGAGTACGCTCAAGGTTCCAGATCGGAAG
+
,,F,F:FFFFFF::F:FF:FFFFFF:FFFFFFFFF:FFFFFFFFF
@FS10000125:23:BPA73012-1407:1:1101:11920:1350 1:N:0:4
GGGGTTCAACTTCGTCGAGTACGCTCAAGTTGCAAGATCGGAAGA
+
FFFFFFFFFF,,:FFFFF:FF:FFF:FFFFF:FF,:F,FFFFF:F
@FS10000125:23:BPA73012-1407:1:1101:12120:1350 1:N:0:4
GGGGTCCAACTTCGTCGAGTACGCTCAAACTTCAAGATCGGAAGA
+
F:,FFFFFFF,,FFFFFFFFFFFFFFF:FFFFFFFFFFFFFFFFF
@FS10000125:23:BPA73012-1407:1:1101:12280:1350 1:N:0:4
GGGGCATAACTTCGTCGAGTACGCTCAATTGCTTAGATCGGAAGA
+
FFF:F,FF,FFFFFFFFF:FF::FF:FFFFF,,:FFF:F:FFF:F
@FS10000125:23:BPA73012-1407:1:1101:13080:1350 1:N:0:4
GGGGTAAACTTCGTCGAGTACGCTCAAATTTGATGATTGGAAGAG
+
FF:F::FF,FF,FF,,:FFF,:FF::FFFFF,,,:FF,,F:FFF,
@FS10000125:23:BPA73012-1407:1:1101:13090:1350 1:N:0:4
GGGGACTAACTTCGTCGAGTACGCTCAAGATGGAAGATCGGAAGA
+
FF:F,FFFFF::FFFFFFFFFFFFFFFFFFFFFFFFF:FFFFFFF
@FS10000125:23:BPA73012-1407:1:1101:13380:1350 1:N:0:4
GGGGTGCAACTTCGTCGAGTACGCTCAAAAGAGGAGATCGGAAGA
+
FFFFFFFFFF,,FFFFFFFFFFFFFFF,FFFFFFFFFFFFFFFFF
@FS10000125:23:BPA73012-1407:1:1101:13410:1350 1:N:0:4
GGGGTAAAACTTCGTCGAGTACGCTCAAGAGTCCAGATCGGAAGA
+
FFFFFFFFFF:,FFFFFFFFFFFFFFFFFFFFFFFFFFFFFFFFF
@FS10000125:23:BPA73012-1407:1:1101:13460:1350 1:N:0:4
GGGCGGTAACTTCGTCGAGTACGCTCAATATTCGAGATCGGAAGA
+
FFF:FFFFFF::FFFFFFFFFFFFFFF,FFFFFFFFFFFFFFFFF
@FS10000125:23:BPA73012-1407:1:1101:13760:1350 1:N:0:4
GGGGGTCAACTTCGTCGAGTACGCTCAAATCGGAAGATCGGAAGA
+
F:,F:FFFFF::FFFFFFFFFFFFFFF:FFFFFFFFFFFFFFFFF
@FS10000125:23:BPA73012-1407:1:1101:14330:1350 1:N:0:4
GGGGTGCAACTTCGTCGAGTACGCTCAAAACTGGAGATCGGAAGA
+
FFFFFFFFFF,:FFFFFFFFFFFFFFFFFFFFFFFFFFFFFFFFF
@FS10000125:23:BPA73012-1407:1:1101:14400:1350 1:N:0:4
GGGAGCCAACTTCGTCGAGTACGCTCAAATAAATAGATCGGAAGA
+
F,,,FFFFFF::FFFFFFFFFFFFFFF:FFFFFFFFFFFFFFFFF
@FS10000125:23:BPA73012-1407:1:1101:15100:1350 1:N:0:4
GGGCAAAAACTTCGTCGAGTACGCTCAAAATCCAAGATCGGAAGA
+
FFFFFFFFFF,:FFFFFFFFFFFFFFFFFFFFFFFFFFFFFFFFF
@FS10000125:23:BPA73012-1407:1:1101:15180:1350 1:N:0:4
GGGCGGAAACTTCGTCGAGTACGCTCAAATTCTGAGATCGGAAGA
+
FFF:FFFFFFF:FFFFFFFFFFFFFFFFFFFFFFFFFFFFFFFFF
@FS10000125:23:BPA73012-1407:1:1101:15630:1350 1:N:0:4
GGGACTGAACTTTCGTCGAGTACGCTCAAAAGAGCAGATCGGAAG
+
F,,FFFFFFF:::FF,FF:FFFFFF,FFFFFFFFFFFFFF:FFFF
@FS10000125:23:BPA73012-1407:1:1101:15650:1350 1:N:0:4
GGGCTGGAACTTTCGAGTACGCTCAAAGATAAAGATCGGGAGAGC
+
FFFFFFFFFF:::FFFF:FFFF:FFFFFFFFFFFFF:FF::FFF,
@FS10000125:23:BPA73012-1407:1:1101:15930:1350 1:N:0:4
GGGCCCGAATTTCGTCGAGTACGCTCAAACCCATAGATCGGAAGA
+
FFFFFFFFFF:FFFFFFFFFFFFFFFFFFFFFFFFFFFFFFFFFF
@FS10000125:23:BPA73012-1407:1:1101:16010:1350 1:N:0:4
GGGGATCAACTTCGTCGAGTACGCTCAAAAAGATAGATCGGAAGA
+
F:,FFFFFFF::FFFFFFFFFFFFFFF:FFFFFFFFF:FFFFFFF
@FS10000125:23:BPA73012-1407:1:1101:1120:1360 1:N:0:4
GGGTCGTAACTTCGTCGAGTACGCTCAATGGATAAGATCGGAAGA
+
FFFFFFFFFFF:FFFFFFFFFFFFFFF:FFFFFFFFFFFFFFFFF
@FS10000125:23:BPA73012-1407:1:1101:1250:1360 1:N:0:4
GGGGACAAACTTCGTCGAGTACGCTCAATATAGTAGATCGGAAGA
+
FFFFFFFFFF:,FFFFFFFFFFFFFFF:FFFFFFFFFFFFFFFFF
@FS10000125:23:BPA73012-1407:1:1101:2110:1360 1:N:0:4
GGGTCGTAACTTCGTCGAGTACGCTCAAAGTGAGAGATCGGAAGA
+
F,,FFFFFFFF:FFFFFFFFFFFFFFF:FFFFFFFFFFFFF:FFF
@FS10000125:23:BPA73012-1407:1:1101:3300:1360 1:N:0:4
GGGATAGAACTTCGTCGAGTACGCTCAAGATGACAGATCGGAAGA
+
FFF,FFFFFF:::FFFFFFFFFFFFFFFFFFFFFFFFFFFFFFFF
@FS10000125:23:BPA73012-1407:1:1101:3380:1360 1:N:0:4
GGGGGACATCTTCGTCGAGTACGCTCAACATAACAGATCGGAAGA
+
FFFFFFF,FFF:FFFFFFFFFFFFFFF::,,FFFFFFFFFFFFFF
@FS10000125:23:BPA73012-1407:1:1101:3570:1360 1:N:0:4
GGGCAAGAACTTCGTCGAGTACGCTCAACAGGAAAGATCGGAAGA
+
FFFFFFFFFFFFFFFFFFFFFFFFFFFFFFFFF:FFFFFFFFFFF
@FS10000125:23:BPA73012-1407:1:1101:4840:1360 1:N:0:4
GGGAAGAACTTCGTCGAGTACGCTCAAAAAACCAGATCGGAAGAG
+
FF,,FFFFFF,FF:FFFF:FFFFFFFF:FFFFFFFF,FFF,FFFF
@FS10000125:23:BPA73012-1407:1:1101:5000:1360 1:N:0:4
GGGTGAGAACTTCGTCGAGTACGCTCAAGTCAAGAGATCGGAAGA
+
FFFFFFFFFF::FFFFFFFFFFFFFFFFFFFFFFFFFFFFFFFFF
@FS10000125:23:BPA73012-1407:1:1101:5500:1360 1:N:0:4
GGGTTAGAACTTCGTCGAGTACGCTCAAAAGAATAGATCGGAAGA
+
FFF:FFFFFF::FFFFFFFFFFFFFFF:FFFFFFFFFFFFFFFFF
@FS10000125:23:BPA73012-1407:1:1101:5570:1360 1:N:0:4
GGGTGCCAACTTCGTCGAGTACGCTCAAAATATTAGATCGGAAGA
+
F,,F,FFFFFF:FFFFFFFFFFFFFFFFFFFFFF,FF,FFFFFFF
@FS10000125:23:BPA73012-1407:1:1101:5840:1360 1:N:0:4
GGGGAACAACTTCGTCGAGTACGCTCAAATCGGTAGATCGGAAGA
+
FF:FFFFFFF:,FFFFFFFFFFFFFFFFFFFFFFFFFFFFFFFFF
@FS10000125:23:BPA73012-1407:1:1101:5850:1360 1:N:0:4
GGGATCCAACTTCGTCGAGTACGCTCAATGCGAAAGATCGGAAGA
+
FF,F,FFFFFF:FFFFFFFFFFFFFFFFFF,FFFFFFFFFFFFFF
@FS10000125:23:BPA73012-1407:1:1101:5920:1360 1:N:0:4
GGGAGAAACTTCGTCGAGTACGCTCAAAACTTCAGATCGGAAGAG
+
FFFFFFFFFF,FF:FFFF:FFFFFFFF:FFFFFFFF,FFF,FFFF
@FS10000125:23:BPA73012-1407:1:1101:5970:1360 1:N:0:4
GGGCAGGAACTTCGTCGAGTACGCTCAATTGAAGAGATCGGAAGA
+
FF:FFFFFFF:,FFFFFFFFFFFFFFF:FFFFFFFFFFFFFFFFF
@FS10000125:23:BPA73012-1407:1:1101:5980:1360 1:N:0:4
GGGGTGAAACTACGTCGAGTACGCTCAATAGATTAGATCGGAAGA
+
F,,FF:FFFFF,FFFFFFFFFFFFFFF:FFFFF:FFFFFFFFF:F
@FS10000125:23:BPA73012-1407:1:1101:6360:1360 1:N:0:4
GGGGTTAAACTTCGTCGAGTACGCTCAAAGATAAAGATCGGAAGA
+
FFFFFFFFFF::FFFFFFFFFFFFFFF:FFFFFFFFFFFFFFFFF
@FS10000125:23:BPA73012-1407:1:1101:6760:1360 1:N:0:4
GGGATCCAACTTCGTCGAGTACGCTCAACCTAGGAGATCGGAAGA
+
FFF:FFFFFFFFFFFFFFFFFFFFFFFFFFFFFFFFFFFFFFFFF
@FS10000125:23:BPA73012-1407:1:1101:6780:1360 1:N:0:4
GGGGATTAACTTCGTCGAGTACGCTCAAGGGGAAAGATCGGAAGC
+
FFFFFFFFFF::FFFFFFFFFFFFFFFFFFFFFFFFFFFFFFFF,
@FS10000125:23:BPA73012-1407:1:1101:6940:1360 1:N:0:4
GGGCTGGAACTTCGTCGAGTACGCTCAAATATCAAGATCGGAAGA
+
FFF,FFFFFF::FFFFFFFFFFFFFFF:FFFFFFFFFFFFFFFFF
@FS10000125:23:BPA73012-1407:1:1101:7230:1360 1:N:0:4
GGGCAAAAACTTCGTCGAGTACGCTCAAAAGCCGAGATCGGAAGA
+
F,,,FFFFFF::FFFFFFFFFFFFFFF:FFFFFFFFFFFFFFFFF
@FS10000125:23:BPA73012-1407:1:1101:7350:1360 1:N:0:4
GGGACATAACTTCGTCGAGTACGCTCAAAATGTTAGATCGGAAGA
+
F:FFFFFFFF:,FFFFFFFFFFFFFFF:FFFFFFFFFFFFFFFFF
@FS10000125:23:BPA73012-1407:1:1101:7680:1360 1:N:0:4
GGGGGGGAACTTCGTCGAGTACGCTCAACCGTAGAGATCGGAAGA
+
FFFFFFFFFF::FFFFFFFFFFFFFFFFFFFFFFFFFFFFFFFFF
@FS10000125:23:BPA73012-1407:1:1101:7990:1360 1:N:0:4
GGGCAGTAACTTCGTCGAGTACGCTCAAATGATTAGATCGGAAGA
+
FFF:FFFFFF::FFFFFFFFFFFFFFF:FFFFFFFFFFFFFFFFF
@FS10000125:23:BPA73012-1407:1:1101:8090:1360 1:N:0:4
GGGCGACAACTTCGTCGAGTACGCTCAAATTCCAAGATCGGAAGA
+
FFFFFFFFFF:,FFFFFFFFFFFFFFFFFFFFFFFFFFFFFFFFF
@FS10000125:23:BPA73012-1407:1:1101:8150:1360 1:N:0:4
GGGCGCTAACTTCGTCGAGTACGCTCAATAGGACAGATCGGAAGA
+
FF:FFFFFFF::FFFFFFFFFFFFFFF:FFFFFFFFFFFFFFFFF
@FS10000125:23:BPA73012-1407:1:1101:8690:1360 1:N:0:4
GGGGGTATAACTTCGTCGAGTACGCTCAACTGTGAAGATCGGAAG
+
F:FFFFFFFFF::FF:FFFFFFFFF,FFFFFFFFFFFFFFFFFFF
@FS10000125:23:BPA73012-1407:1:1101:8760:1360 1:N:0:4
GGGCACCAACTTCGTCGAGTACGCTCAATCCATTAGATCGGAAGA
+
FFFFFFFFFF,,FFFFFFFFFFFFFFF:FFFFFFFFFFFFFFFFF
@FS10000125:23:BPA73012-1407:1:1101:8980:1360 1:N:0:4
GGGGAAAAACTTCGTCGAGTACGCTCAACCTTAAAGATCGGAAGA
+
FFFFFFFFFF:FFFFFFFFFFFFFFFFFFFFFFFFFFFFFFFFFF
@FS10000125:23:BPA73012-1407:1:1101:9490:1360 1:N:0:4
GGGGCATAACTTCGTCGAGTACGCTCAACCGTGAAGATCGGAAGA
+
FFFFFFFFFF::FFFFFFFFFFFFFFFFFFFFFFFFFFFFFFFFF
@FS10000125:23:BPA73012-1407:1:1101:10220:1360 1:N:0:4
GGGGGTTAACTTCGTCGAGTACGCTCAAATGTAAAGATCGGAAGA
+
FFFFFFFFFF,,FFFFFFFFFFFFFFF:FFFFFFFFFFFFFFFFF
@FS10000125:23:BPA73012-1407:1:1101:11110:1360 1:N:0:4
GATTGTAAACTTCGTCGAGTACCTCAAGAAAAGAGATTGGAAAGC
+
,,,,,FFFFFFFFFFFFFFFFF:FFFFFFFFFFFFF,,FF,FFF,
@FS10000125:23:BPA73012-1407:1:1101:11500:1360 1:N:0:4
GGGGGATAACTTCGTCGAGTACGCTCAATACATAAGATCGGAAGA
+
FFFFFFFFFF,,FFFFFFFFFFFFFFF,FFFFFFFFFFFFFF:FF
@FS10000125:23:BPA73012-1407:1:1101:12210:1360 1:N:0:4
GGGGCCGAACTTCGTCGAGTACGCTCAAGAAAATAGATCGGAAGA
+
F,,FFFFFFF::FFFFFFFFFFFFFFFFFFFFFFFFFFFFFFFFF
@FS10000125:23:BPA73012-1407:1:1101:13310:1360 1:N:0:4
GGGTACGAACTTCGTCGAGTACGCTCAACTGAATAGATCGGAAGA
+
F,,:FFFFFF::FFFFFFFFFFFFFFFFFFFFFFFFFFFFFF:FF
@FS10000125:23:BPA73012-1407:1:1101:13370:1360 1:N:0:4
GGGCCTGAACTTCGTCGAGTACGCTCAACGGGGTAGATCGGAAGA
+
,:,:FFFFFFF:FFFFFFFFFFFFFFFFF:FFFFFFFFFFFF:FF
@FS10000125:23:BPA73012-1407:1:1101:13450:1360 1:N:0:4
GGGCTCTAACTTCGTCGAGTACGCTCAATTTGGTAGATCGGAAGA
+
FF,:FFFFFF:,FFFFFFFFFFFFFFF,FFFFFFFFFFFFFFFFF
@FS10000125:23:BPA73012-1407:1:1101:13630:1360 1:N:0:4
GATGCGAAACTTCGTCGAGTACGCTCAAGATTGTAGATCGGAAGA
+
,,::F,FFFFFFFFFFFFFFFF:FFFFFFFFFFFFFFFFF::F::
@FS10000125:23:BPA73012-1407:1:1101:13920:1360 1:N:0:4
GGGCCTCAACTTCGTCGAGTACGCTCAAAGATAAAGATCGGAAGA
+
FFFF:F,FFFFFFFFFFFFFFFFFFFFFF,:FF,FFFFFFFFFFF
@FS10000125:23:BPA73012-1407:1:1101:14160:1360 1:N:0:4
GGGGGACAACTTCGTCGAGTACGCTCAATTGTAAAGATCGGAAGA
+
F,,F:FFFFF,:FFFFFFFFFFFFFFFFFFFFFFFFFFFFFFFFF
@FS10000125:23:BPA73012-1407:1:1101:14180:1360 1:N:0:4
GGGCCCAAACTTCGTCGAGTACGCTCAAATTGGCAGATCGGAAGA
+
FFF,::,,F:FF:,F,:F,F:,,FF,,F,F:,,,F:F,:,FFF:F
@FS10000125:23:BPA73012-1407:1:1101:14340:1360 1:N:0:4
GGGGCAAAACTTCGTCGAGTACGCTCAAATATAGAGATCGGAAGA
+
FFFFFFFFFF::FFFFFFFFFFFFFFFFFFFFFFFFFFFFFFFFF
@FS10000125:23:BPA73012-1407:1:1101:14390:1360 1:N:0:4
GGGGGGCAACTTCGTCGAGTACGCTCAATAGAAAAGATCGGAAGA
+
F,,FF:FFFF::FFFFFFFFFFFFFFF:FFFFFFFFFFFFFFFFF
@FS10000125:23:BPA73012-1407:1:1101:14890:1360 1:N:0:4
GGGGTGGAACTTCGTCGAGTACGCTCAATCTATAAGATCGGAAGA
+
FFFFFFFFFF::FFFFFFFFFFFFFFF:FFFFFFFFFFFFFF:FF
@FS10000125:23:BPA73012-1407:1:1101:15740:1360 1:N:0:4
GGGGTGGAAATTCGTCGAGTACGCTCAACTTTGTAGATCGGAAGA
+
FFFFFFFFFFFFFFFFFFFFFFFFFFFFFFFFFFFFFFFFFFFFF
@FS10000125:23:BPA73012-1407:1:1101:15770:1360 1:N:0:4
GGGGTCAAACTTCGTCGAGTACGCTCAAACGCGGAGATCGGAAGA
+
FFFFFFFFFF:,FFFFFFFFFFFFFFF:FFFFFFFFFFFFFFFFF
@FS10000125:23:BPA73012-1407:1:1101:16070:1360 1:N:0:4
GGGGGCTAACTTCGTCGAGTACGCTCAAACACGTAGATCGGAAGA
+
F,,F,FFFFF,:FFFFFFFFFFFFFFFFFFFFFFFFFFFFFFFFF
@FS10000125:23:BPA73012-1407:1:1101:16360:1360 1:N:0:4
GGGCCACAACTTCGTCGAGTACGCTCAAAGAGGTAGATCGGAAGA
+
FFFF::FFFF::FFFFFFFFFFFFFFF:,F,:,FFFF:FFFFFFF
@FS10000125:23:BPA73012-1407:1:1101:1030:1370 1:N:0:4
GGGGCATATCTTCGTCGAGTACGCTCAATATTCAAGATCGGAAGA
+
FFFFFFFFFF::FFFFFFFFFFFFFFFFFFFFFFFFFFFFF:FFF
@FS10000125:23:BPA73012-1407:1:1101:1160:1370 1:N:0:4
GGGTCATAACTTCGTCGAGTACGCTCAATAACATAGATCGGAAGA
+
FFFFFFFFFFF:FFFFFFFFFFFFFFFFFFFFFFFFFFFFFFFFF
@FS10000125:23:BPA73012-1407:1:1101:1900:1370 1:N:0:4
GGGGGCTAACTTCGTCGAGTACGCTCAATAGAGAAGATCGGAAGA
+
FFFFFFFFFF:,FFFFFFFFFFFFFFF,FFFFFFFFFFFFFFFFF
@FS10000125:23:BPA73012-1407:1:1101:1920:1370 1:N:0:4
GGGGCAAAACTTCGTCGAGTACGCTCAAGCAAAAAGATCGGAAGA
+
FF:FFFFFFFF:FFFFFFFFFFFFFFFFFFF,F:FFFFFFFFFFF
@FS10000125:23:BPA73012-1407:1:1101:2450:1370 1:N:0:4
GGGGAACTTCGTCGAGTACGCTCAATTAGTAAGATCGGAAGAGCA
+
FFFFFFF:FFF,FFFFFF:,FFFFF:FFFF:,FFF:FF:FFFF,F
@FS10000125:23:BPA73012-1407:1:1101:2950:1370 1:N:0:4
GGGCCTAAACTTCGTCGAGTACGCTCAACTGTTTAGATCGGAAGA
+
F:,FF,,FFFFFFFFFFFFFFFFFFFFFF:F::FFFFFFFF:FFF
@FS10000125:23:BPA73012-1407:1:1101:2990:1370 1:N:0:4
GGGGTAGAACTTCGTCGAGTACGCTCAATAGGTAAGATCGGAAGA
+
F,,FFFFFFF::FFFFFFFFFFFFFFF:FFFFFFFFFFFFFFFFF
@FS10000125:23:BPA73012-1407:1:1101:3300:1370 1:N:0:4
GGGGCGCAACTTCGTCGAGTACGCTCAACCGAACAGATCGGAAGA
+
FFFFFFFFFFFFFFFFFFFFFFFFFFFFFFFFFFFFFFFFFFFFF
@FS10000125:23:BPA73012-1407:1:1101:3520:1370 1:N:0:4
GGGGACTAACTTCGTCGAGTACGCTCAACCTAAGAGATCGGAAGA
+
FFFFFFFFFF:::FFFFFFFFFFFFFFFFFFFFFFFFFFFFFFFF
@FS10000125:23:BPA73012-1407:1:1101:3860:1370 1:N:0:4
GGGCACCAACTTCGTCGAGTACGCTCAAGTGTCAGATCGGAAGAG
+
FFFFFFFFFF,,FFFFFFFFFFFFFFFFFFFFFFFF,,FF,FFFF
@FS10000125:23:BPA73012-1407:1:1101:3900:1370 1:N:0:4
GGGATCAACCTTCGTCGAGTACGCTCAAATTTACAGATCGGAAGA
+
FFFFFFFFFF,,:FF:FFFFFFFFFFF:FFFFFFFFFFFFFF:FF
@FS10000125:23:BPA73012-1407:1:1101:4160:1370 1:N:0:4
GGCGCGAAACTTCGTCGAGTACGCTCAAGAGGTAAGATCGGAAGA
+
FF,FF:F,FF::FFFFFFFFFFFFFFFFFFFFFF:FF,FFFFFFF
@FS10000125:23:BPA73012-1407:1:1101:4480:1370 1:N:0:4
GGGGTCCAACTTCGTCGAGTACGCTCAAACTAATAGATCGGAAGA
+
FFFFFFFFFF::FFFFFFFFFFFFFFF:FFFFFFFFFFFFFFFFF
@FS10000125:23:BPA73012-1407:1:1101:4940:1370 1:N:0:4
GGGGCTTAACTTCGTCGAGTACGCTCAACGTAAGAGATCGGAAGA
+
FFFFFFFFFFF::FFFFFFFFFFFFFFFFFFFFFFFFFFFFFFFF
@FS10000125:23:BPA73012-1407:1:1101:5240:1370 1:N:0:4
GGGGAAAATCTTCGTCGAGTACGCTCAAAAATGTAGATCGGAAGA
+
FFFFFFFFFF,,FFF:FFFFFFFFFFF,FFFFFFFFFFFFFF:FF
@FS10000125:23:BPA73012-1407:1:1101:5590:1370 1:N:0:4
GGGCGTTAACTTCGTCGAGTACGCTCAAGGCCTGAGATCGGAAGA
+
F:,:FFFFFF:,FFFFFFFFFFFFFFFFFFFFFFFFFFFFFFFFF
@FS10000125:23:BPA73012-1407:1:1101:5860:1370 1:N:0:4
GGGGTGGAACTTCGTCGAGTACGCTCAACACAGTAGATCGGAAGA
+
FFFFFFFFFF::FFFFFFFFFFFFFFFFFFFFFFFFFFFFFFFFF
@FS10000125:23:BPA73012-1407:1:1101:5920:1370 1:N:0:4
GGGATATAACTTCGTCGAGTACGCTCAATGGTATAGATCGGAAGA
+
FFFFFFFFFF,,FFFFFFFFFFFFFFF,FFFFFFFFFFFFFFFFF
@FS10000125:23:BPA73012-1407:1:1101:6630:1370 1:N:0:4
GGGGGTTATCTTCGTCGAGTACGCTCAAATCCCTAGATCGGAAGA
+
FFFFFFFFFF,,FFFFFFFFFFFFFFFFFFFFFFFFFFFFFFFFF
@FS10000125:23:BPA73012-1407:1:1101:6970:1370 1:N:0:4
GGGGGAAAACTTCGTCGAGTACGCTCAACGTATTAGATCGGAAGA
+
FF:FF:,,FFFF:FF::FFFF:FFFF:FFFFFFFFFF,FFFFFFF
@FS10000125:23:BPA73012-1407:1:1101:7340:1370 1:N:0:4
GGGCATCAACTTCGTCGAGTACGCTCAAAAAAGAAGATCGGAAGA
+
FFFFFFFFFF,,FFFFFFFFFFFFFFF,FFFFFFFFFFFFFF:FF
@FS10000125:23:BPA73012-1407:1:1101:7540:1370 1:N:0:4
GGGGTTGAACTTCGTCGAGTACGCTCAAGCAATTAGATCGGAAGA
+
FFFFFFFFFF,,FFFFFFFFFFFFFFFFFFFFFFFFFFFFFFFFF
@FS10000125:23:BPA73012-1407:1:1101:7670:1370 1:N:0:4
GGGCGGCAACTTCGTCGAGTACGCTCAAAGTGTGAGATCGGAAGA
+
FFFFFFFFFF:,FFFFFFFFFFFFFFF:FFFFFFFFFFFFFFFFF
@FS10000125:23:BPA73012-1407:1:1101:7800:1370 1:N:0:4
GGGATTTAACTTCGTCGAGTACGCTCAACCCCGAAGATCGGAAGA
+
FFFFFFFFFF,:FFFFFFFFFFFFFFFFFFFFFFFFFFFFFFFFF
@FS10000125:23:BPA73012-1407:1:1101:8000:1370 1:N:0:4
GGGGGTAATCTTCGTCGAGTACGCTCAAGCTGTGAGATCGGAAGA
+
FFFFFFFFFF::FFFFFFFFFFFFFFFFFFFFFFFFFFFFFFFFF
@FS10000125:23:BPA73012-1407:1:1101:8080:1370 1:N:0:4
GGGTGTTAACTTCGTCGAGTACGCTCAAACTGACAGATCGGAAGA
+
FFFFFFFFFFF:FFFFFFFFFFFFFFF:FFFFFFFFFFFFFFFFF
@FS10000125:23:BPA73012-1407:1:1101:8090:1370 1:N:0:4
GGGGGTTCAACTTCGTCGAGTACGCTCAATACACAAGATCGGAAG
+
FFFFFFFFFFF::FFFFFFFFFFFF:FFFFFFFFFFFFFFFFFFF
@FS10000125:23:BPA73012-1407:1:1101:8410:1370 1:N:0:4
GGGTATAAACTTCGTCGAGTACGCTCAAAGTAAAAGATCGGAAGA
+
FFFFFFFFFF,:FFFFFFFFFFFFFFF:FFFFFFFFFFFFFFFFF
@FS10000125:23:BPA73012-1407:1:1101:8760:1370 1:N:0:4
GGGCCTTAACTTCGTCGAGTACGCTCAACTGAACAGATCGGAAGA
+
FFFFFFFFFF,:FFFFFFFFFFFFFFFFFFFFFFFFFFFFFFFFF
@FS10000125:23:BPA73012-1407:1:1101:8910:1370 1:N:0:4
GGGGTAACTTCGTCGAGTACGCTCAACCTGACAGATCGGAAGAGC
+
F::FFFFFFF:F:FFFF:FFFF:FFFFFFFFFFFF:,FFF:FFF,
@FS10000125:23:BPA73012-1407:1:1101:8980:1370 1:N:0:4
GGGGAATAACTTCGTCGAGTACGCTCAATGGTGAAGATCGGAAGA
+
FFFFFFFFFF,,FFFFFFFFFFFFFFF,FFFFFFFFFFFFFFFFF
@FS10000125:23:BPA73012-1407:1:1101:9000:1370 1:N:0:4
GGGGGTAACTTCGTCGAGTACGCTCAACCAAAGAGATCGGAAGAG
+
F:FFFFFFFF:FF:FFFF:FFFFFFFF:FFFFFFFF:FFF:FFFF
@FS10000125:23:BPA73012-1407:1:1101:9160:1370 1:N:0:4
GTATAGTAATTTCGTCGAGTACGCTCAAAGAATCAGATCGGATGA
+
,,F:F,FFFFFFF:FFF:FFFFFFFFF,:FFFFF:F,,FFF,,FF
@FS10000125:23:BPA73012-1407:1:1101:9650:1370 1:N:0:4
GGGGCTTAACTTCGTCGAGTACGCTCAACCCAACAGATCGGAAGA
+
FFFFFFFFFF:FFFFFFFFFFFFFFFFFFFFFFFFFFFFFFFFFF
@FS10000125:23:BPA73012-1407:1:1101:10680:1370 1:N:0:4
GGGGCATCAACTTCGTCGAGTACGCTCAATGCAGGAGATCGGAAG
+
FFFFFF:FFF:::FF:FFFFFFFFF:FFFFFFFFFFFFFFFFFFF
@FS10000125:23:BPA73012-1407:1:1101:10850:1370 1:N:0:4
GGGGATGAACTTCGTCGAGTACGCTCAATTAGAAAGATCGGAAGA
+
FFFFFFFFFF::FFFFFFFFFFFFFFF:FFFFFFFFFFFFFFFFF
@FS10000125:23:BPA73012-1407:1:1101:10900:1370 1:N:0:4
GGGCGGGAACTTCGTCGAGTACGCTCAAGTTGGGAGATCGGAAGA
+
FFFF,FFFFF,::FFFFFFFFFFFFFF:FFFFFFFFFFFFFFFFF
@FS10000125:23:BPA73012-1407:1:1101:11080:1370 1:N:0:4
GGGGTTTAACTTCGTCGAGTACGCTCAAACAAGGAGATCGGAAGA
+
FFFFFFFFFF::FFFFFFFF,FFFFFF:FFFFFFFFFFFFFFFFF
@FS10000125:23:BPA73012-1407:1:1101:11340:1370 1:N:0:4
GGGGAACAACTTCGTCGAGTACGCTCAACAATTAAGATCGGAAGA
+
FFFFFFFFFF::FFFFFFFFFFFFFFFFFFFFFFFFFFFFFF:FF
@FS10000125:23:BPA73012-1407:1:1101:12700:1370 1:N:0:4
GGGCATGAATTTCGTCGAGTACGCTCAATCACGTAGATCGGAAGA
+
FFF:FFFFFF:FFFFFFFFFFFFFFFF,FFFFFFFFFFFFFFFFF
@FS10000125:23:BPA73012-1407:1:1101:12730:1370 1:N:0:4
GGGCGGAAACTTCGTCGAGTACGCTCAACACGGTAGATCGGAAGA
+
F::FFFFFFF::FFFFFFFFFFFFFFFFFFFFFFFFFFFFFF:FF
@FS10000125:23:BPA73012-1407:1:1101:12770:1370 1:N:0:4
GGGCACAAACTTCGTCGAGTACGCTCAATACTTTAGATCGGAAGA
+
FFF,FFFFFFFFFFFFFFFFFFFFFFFF,F:,,,FFFFFFFFFFF
@FS10000125:23:BPA73012-1407:1:1101:13130:1370 1:N:0:4
GGGGCTGATCTTCGTCGAGTACGCTCAAAATACGAGATCGGAAGA
+
F:,FF::FF:,,,:FFFF,F,F:FFFF,:FFFF,F:,FFF,F,FF
@FS10000125:23:BPA73012-1407:1:1101:13200:1370 1:N:0:4
GGTGCAGAACTTCGTCGACTACGCTCAACTGTCGACATCGGATCA
+
FFF::F,F,:,FFFFFFF,FF:F:FFF:F,FF,,FFFFFF,F,FF
@FS10000125:23:BPA73012-1407:1:1101:13260:1370 1:N:0:4
GGGGTCCAACTTCGTCGAGTACGCTCAATTTGAAAGATCGGAAGA
+
FFFFFFFFFF,,FFFFFFFFFFFFFFF,FFFFFFFFFFFFFFFFF
@FS10000125:23:BPA73012-1407:1:1101:13460:1370 1:N:0:4
GGGTCCTAACTTCGTCGAGTACGCTCAAATAATTAGATCGGAAGA
+
FFFFFFFFFF::FFFFFFFFFFFFFFF:FFFFFFFFF,FFFFFFF
@FS10000125:23:BPA73012-1407:1:1101:13980:1370 1:N:0:4
GGGGTTCAACTTCGTCGAGTACGCTCAAGTTATTAGATCGGAAGA
+
FFFFFFFFFF,,FFFFFFFFFFFFFFFFFFFFFFFFFFFFFFFFF
@FS10000125:23:BPA73012-1407:1:1101:14190:1370 1:N:0:4
GGGGGGAAACTTCGTCGAGTACGCTCAATAGAAAAGATCGGAAGA
+
FFFFFFFFFF,:FFFFFFFFFFFFFFF:FFFFFFFFFFFFFFFFF
@FS10000125:23:BPA73012-1407:1:1101:14350:1370 1:N:0:4
GGGGTGCAACTTCGTCGAGTACGCTCAAAGGGGTAGATCGGAAGA
+
FFFFFFFFFF::FFFFFFFFFFFFFFFFFFFFFFFFFFFFFFFFF
@FS10000125:23:BPA73012-1407:1:1101:14430:1370 1:N:0:4
GGGGGGTAACTTCGTCGAGTACGCTCAAAAAGTAAGATCGGAAGA
+
FFFFF::FFF:FFFFFFFFFFFFFFFFFF:FFFFFFFFFFFFFFF
@FS10000125:23:BPA73012-1407:1:1101:14450:1370 1:N:0:4
GGGGCAGAACTTCGTCGAGTACGCTCAAGCCTGAAGATCGGAAGA
+
FFFFFFFFFF,,FFFFFFFFFFFFFFFFFFFFFFFFFFFFFFFFF
@FS10000125:23:BPA73012-1407:1:1101:14940:1370 1:N:0:4
GGGAAACTTCGTCGAGTACGCTCAAATGTGAAGATCGGAAGAGCA
+
FFFFFFFFFFF,FFFFFF,,FFFFFFFFFFFFFFF,FFFFFFF,,
@FS10000125:23:BPA73012-1407:1:1101:15150:1370 1:N:0:4
GATGAGGAACTTCGTCGAGTACGCTCAAACTCTTAGATCGGAAGA
+
:,F,F:FFFFFFFFFFF:FFFF:FFFFFFFFFFFFFFFFF::FF,
@FS10000125:23:BPA73012-1407:1:1101:15520:1370 1:N:0:4
GGGAGATAACTTCGTCGAGTACGCTCAATAGTCGAGATCGGAAGA
+
FF:FFFFFFF,:FFFFFFFFFFFFFFF:FFFFFFFFFFFFFFFFF
@FS10000125:23:BPA73012-1407:1:1101:15570:1370 1:N:0:4
GGGGAGGATCTTCGTCGAGTACGCTCAATTGGCTAGATCGGAAGA
+
FFFFFFFFFF,:FFFFFFFFFFFFFFF,FFFFFFFFFFFFFFFFF
@FS10000125:23:BPA73012-1407:1:1101:15670:1370 1:N:0:4
GGGGCTGAACTTCGTCGAGTACGCTCAAATTGTGAGATCGGAAGA
+
:,,FFFFFFF,,FFFFFFFFFFFFFFF:FFFFFFFFFFFFFFFF:
@FS10000125:23:BPA73012-1407:1:1101:16030:1370 1:N:0:4
GGGTCAAGAACTTCGTCGAGTACGCTCAAATCTATAGATCGGAAG
+
F,,FFFFFFFF::FF:FFFFFFFFF,FFFFFFFFFFFFFFFFFFF
@FS10000125:23:BPA73012-1407:1:1101:1030:1380 1:N:0:4
GGGTAACTTCGTCGAGTACGCTCAAGTGTTTAGATCGGAAGAGCA
+
FFF:FFFFFFF:FFFFFF,,FFFFFFFFFFFFFFF,FFFFFFF,,
@FS10000125:23:BPA73012-1407:1:1101:1670:1380 1:N:0:4
GGGGGTTAACTTCGTCGAGTACGCTCAAAGGATTAGATCGGAAGA
+
FFFFFFFFFF::FFFFFFFFFFFFFFF:FFFFFFFFFFFFFFFFF
@FS10000125:23:BPA73012-1407:1:1101:1690:1380 1:N:0:4
GGGCATTAACTTCGTCGAGTACGCTCAATGTGATAGATCGGAAGA
+
FFFFFFFFFF:,FFFFFFFFFFFFFFF,FFFFFFFFFFFFFFFFF
@FS10000125:23:BPA73012-1407:1:1101:2090:1380 1:N:0:4
GGGAACTTCGTCGAGTACGCTCAATCAACAAGATCGGAAGAGCAC
+
FFFFFFFFFF,:F:FFF,FFFF:F::F,FFFFFFFFFFFF:F,F,
@FS10000125:23:BPA73012-1407:1:1101:2350:1380 1:N:0:4
GGGGACTAACTTCGTCGAGTACGCTCAATGCCAAAGATCGGAAGA
+
F:,FFFFFFF:,FFFFFFFFFFFFFFF,FFFFFFFFFFFFFFFFF
@FS10000125:23:BPA73012-1407:1:1101:3380:1380 1:N:0:4
GGGGTGGAACTTCGTCGAGTACGCTCAAACACGCAGATCGGAAGA
+
FFFFFFFFFFFFFFFFFFFFFFFFFFFFFFFFFFFFFFFFFFFFF
@FS10000125:23:BPA73012-1407:1:1101:3720:1380 1:N:0:4
GGGAGGTGAACTTCGTCGAGTACGCTCAATTGATAAGATCGGAAG
+
FFFFFFFFFFF::FF:FFFFFFFFF,FFFFFFFFFFFFFFFFFFF
@FS10000125:23:BPA73012-1407:1:1101:3930:1380 1:N:0:4
GGGGGCCAACTTCGTCGAGTACGCTCAACCGGAGAGATCGGAAGA
+
FFFFFFFFFFF:FFFFFFFFFFFFFFFFFFFFFFFFFFFFFFFFF
@FS10000125:23:BPA73012-1407:1:1101:3990:1380 1:N:0:4
GGAGTTTAACTTCGTCGAGTACGCTCAATTAGTAAGATCGGAAGA
+
F,,FFFFFFFF:FFFFFFFFFFFFFFF:FFFFFFFFFFFFFFFFF
@FS10000125:23:BPA73012-1407:1:1101:4020:1380 1:N:0:4
GGGGTCAAACTTCGTCGAGTACGCTCAAGCTCAAAGATCGGAAGA
+
FFFF:FFFFFF:FFFFFFFFFFFFFFFFFFFFFFFFFFFFFFFFF
@FS10000125:23:BPA73012-1407:1:1101:4140:1380 1:N:0:4
GGGGTCGAACTTCGTCGAGTACGCTCAAAATATCAGATCGGAAGA
+
FFFFFFFFFF,,FFFFFFFFFFFFFFF:FFFFFFFFFFFFFF:FF
@FS10000125:23:BPA73012-1407:1:1101:4460:1380 1:N:0:4
GGGCGGGAACTTCGTCGAGTACGCTCAAAGGTATAGATCGGAAGA
+
FFFFFFFFFF:,FFFFFFFFFFFFFFF,FFFFFFFFFFFFFFFFF
@FS10000125:23:BPA73012-1407:1:1101:4510:1380 1:N:0:4
GGGCCAAAACTTCGTCGAGTACGCTCAAGAGGATAGATCGGAAGA
+
F:,:FFFFFF:,FFFFFFFFFFFFFFF:FFFFFFFFFFFFFFFFF
@FS10000125:23:BPA73012-1407:1:1101:4910:1380 1:N:0:4
GGGGGTGAACTTCGTCGAGTACGCTCAAAAAGTTAGATCGGAAGA
+
FFFF,FFFFFFFFFFFFFFFFFFFFFFFFFFFFF:FFFFFFFFFF
@FS10000125:23:BPA73012-1407:1:1101:5710:1380 1:N:0:4
GGGCCGTAACTTCGTCGAGTACGCTCAAGGTTTAAGATCGGAAGA
+
FF::FFFFFFF,FFFFFFFFFFFFFFFFFFFFFFFFFFFFFFFFF
@FS10000125:23:BPA73012-1407:1:1101:5880:1380 1:N:0:4
GGGGACTAACTTCGTCGAGTACGCTCAATTTGACAGATCGGAAGA
+
FFFF,,FFFFFFFFFFFFFFFFFFFFFF::,,FFFFFFFFFFFFF
@FS10000125:23:BPA73012-1407:1:1101:6230:1380 1:N:0:4
GGGCACGTTCTTCGTCGAGTACGCTCAATATCAAAGATCGGAAGA
+
FF:FFFFFFF,,FFFFFFFFFFFFFFF:FFFFFFFFFFFFFFFFF
@FS10000125:23:BPA73012-1407:1:1101:6450:1380 1:N:0:4
GGGCGTAAACTTCGTCGAGTACGCTCAAATTGAGAGATCGGAAGA
+
FFF:FFFFFFF:FFFFFFFFFFFFFFF:FFFFFFFFFFFFFFFFF
@FS10000125:23:BPA73012-1407:1:1101:6570:1380 1:N:0:4
GGGTGCTAACTTCGTCGAGTACGCTCAACTACGTAGATCGGAAGA
+
FFFFFFFFFF::FFFFFFFFFFFFFFFFFFFFFFFFFFFFFFFFF
@FS10000125:23:BPA73012-1407:1:1101:6880:1380 1:N:0:4
GGGGCTTAACTTCGTCGAGTACGCTCAATCGTTTAGATCGGAAGA
+
FFFFFFFFFF:,FFFFFFFFFFFFFFF,FFFFFFFFFFFFFFFFF
@FS10000125:23:BPA73012-1407:1:1101:6910:1380 1:N:0:4
GGGCTAGAACTTCGTCGAGTACGCTCAATATGTCAGATCGGAAGA
+
F:::FFFFFF,,FFFFFFFFFFFFFFF,FFFFFFFFFFFFFFFFF
@FS10000125:23:BPA73012-1407:1:1101:7260:1380 1:N:0:4
GGGGCAGAACTTCGTCGAGTACGCTCAAAGAGTGAGATCGGAAGA
+
FFFFFFFFFF,,FFFFFFFFFFFFFFF,FFFFFFFFFFFFFFFFF
@FS10000125:23:BPA73012-1407:1:1101:7500:1380 1:N:0:4
GGGGACAAACTTCGTCGAGTACGCTCAATTCCGTAGATCGGAAGA
+
FFFFFFFFFF::FFFFFFFFFFFFFFF,FFFFFFFFFFFFFFFFF
@FS10000125:23:BPA73012-1407:1:1101:7640:1380 1:N:0:4
GGGGGTAAACTTCGTCGAGTACGCTCAATAACATAGATCGGAAGA
+
FFFFFFFFFF,,FFFFFFFFFFFFFFF,FFFFFFFFFFFFFFFFF
@FS10000125:23:BPA73012-1407:1:1101:7700:1380 1:N:0:4
GGGCAGCAACTTCGTCGAGTACGCTCAATCGGCAAGATCGGAAGA
+
FFFFFFFFFF:,FFFFFFFFFFFFFFF,FFFFFFFFF:FFFF:FF
@FS10000125:23:BPA73012-1407:1:1101:8020:1380 1:N:0:4
GGGCTGCAACTTCGTCGAGTACGCTCAACAGGATAGATCGGAAGA
+
FFFFFFFFFF:F:FFFFFFFFFFFFFFFFFFFFFFFFFFFFFFFF
@FS10000125:23:BPA73012-1407:1:1101:8110:1380 1:N:0:4
GGGGCCTAACTTCGTCGAGTACGCTCAATACTATAGATCGGAAGA
+
FFFFFFFF:F:,:FFFFFFFFFFFFFF,FFFFFFFFFFFFFF:FF
@FS10000125:23:BPA73012-1407:1:1101:8120:1380 1:N:0:4
GGGGTGAAACTTCGTCGAGTACGCTCAATCCTTAAGATCGGAAGA
+
FFFFFFFFFF::FFFFFFFFFFFFFFF:FFFFFFFFF,FFFFFFF
@FS10000125:23:BPA73012-1407:1:1101:8840:1380 1:N:0:4
GGGGTAGTACTTCGTCGAGTACGCTCAACCACAAAGATCGGAAGA
+
FFFFFFFFFF,:FFFFFFFFFFFFFFFFFFFFFFFFFFFFFFFFF
@FS10000125:23:BPA73012-1407:1:1101:8890:1380 1:N:0:4
GGGTGCCAACTTCGTCGAGTACGCTCAATGAGTCAGATCGGAAGA
+
FFF:FFFFFF:,FFFFFFFFFFFFFFF:FFFFFFFFFFFFFFFFF
@FS10000125:23:BPA73012-1407:1:1101:8910:1380 1:N:0:4
GGGGCCCAACTTCGTCGAGTACGCTCAAAGGATTAGATCGGAAGA
+
F:F,F,:FFFFFFFFFFFFFFFFFFFFF,,,,:,FFFFFFFFFFF
@FS10000125:23:BPA73012-1407:1:1101:8980:1380 1:N:0:4
GGGGGGGAACTTCGTCGAGTACGCTCAAGGATTGAGATCGGAAGA
+
FFFFFFFFFF:,FFFFFFFFFFFFFFFFFFFFFFFFFFFFFFFFF
@FS10000125:23:BPA73012-1407:1:1101:9080:1380 1:N:0:4
GGGGGTCAACTTCGTCGAGTACGCTCAAGCTTAAAGATCGGAAGA
+
FFFFFFFFFF,,FFFFFFFFFFFFFFFFFFFFFFFFFFFFFFFFF
@FS10000125:23:BPA73012-1407:1:1101:9100:1380 1:N:0:4
GGGCTTCGTCGAGTACGCTCAATCTACCAGATCGGAAGAGCACAC
+
FFFFFFFFFFF:FFFFF::FF:,FFFF:FFFFFFFFFFFF,F,F:
@FS10000125:23:BPA73012-1407:1:1101:9240:1380 1:N:0:4
GGGGGCCAACTTCGTCGAGTACGCTCAATGGCCTAGATCGGAAGA
+
FFF,,F,FFFFFFFFFFFFFFFFFFFF:F,,F::FFFFFFFFFFF
@FS10000125:23:BPA73012-1407:1:1101:9350:1380 1:N:0:4
GGGGTCTAACTTCGTCGAGTACGCTCAACAACTAAGATCGGAAGA
+
FFFFFFFFFF::FFFFFFFFFFFFFFFFFFFFFFFFFFFFFFFFF
@FS10000125:23:BPA73012-1407:1:1101:9430:1380 1:N:0:4
GGGGGTTAACTTCGTCGAGTACGCTCAAGCTGGAAGATCGGAAGA
+
F,,FFFFFFF,:FFFFFFFFFFFFFFFFFFFFFFFFFFFFFFFFF
@FS10000125:23:BPA73012-1407:1:1101:9980:1380 1:N:0:4
GGGGGCAACTTCGTCGCCAAGTGTCCAGATCGGAAGAGCACACGT
+
FFFFFFFFF:,FF,FFF:FFFFFFFFF:FFFFFFFFFFFF,F,:,
@FS10000125:23:BPA73012-1407:1:1101:10020:1380 1:N:0:4
GGGGCCTAACTTCGTCGAGTACGCTCAAGTTAAGAGATCGGAAGA
+
FFFFFFFFFF,,FFFFFFFFFFFFFFFFFFFFFFFFFFFFFFFFF
@FS10000125:23:BPA73012-1407:1:1101:10240:1380 1:N:0:4
GGGAGAACTTCGTCGAGTACGCTCAATATGGTAGATCGGAAGAGC
+
FFF:FFFFFF:F,FFFF:FFFF,FF:F,FFFFFFF,,FFFFFFF,
@FS10000125:23:BPA73012-1407:1:1101:10310:1380 1:N:0:4
GGGGAGCAAACTTCGTCGAGTACGCTCAATCGAGAAGATCGGAAG
+
F::FFFFFFF:,,FF,FFFFFFFFF,FFFFFFFFFFFFFFFFFFF
@FS10000125:23:BPA73012-1407:1:1101:10980:1380 1:N:0:4
GGGGTGAAACTTCGTCGAGTACGCTCAATGTCTAGATCGGAAGAG
+
FFFFFFFFFF,,FFFFFFFFFFFFFFF,FFFFFFFF,,FF,FFFF
@FS10000125:23:BPA73012-1407:1:1101:11150:1380 1:N:0:4
GGAGTTCAACTTCGTCGAGTACGCTCAACTTCAGAGATCGGAAGA
+
:F,FFFFFFF,::FFFFFFFFFFFFFFFFFFFFFF,FFFF,,,:,
@FS10000125:23:BPA73012-1407:1:1101:11310:1380 1:N:0:4
GATGCACAACTTCGTCGAGTACGCTCAACACGGAAGATCGGAAGA
+
,,,,FFFFFF::FFFFF,FFFFFFFFFFFFFFFFFFFFFF,F,,:
@FS10000125:23:BPA73012-1407:1:1101:11360:1380 1:N:0:4
GGGGTTAACTTCGTCGAGTACGCTCAATTGCATAGATCGGAAGAG
+
FFFFFFFFFF:FF:FFFFFFFFFFFFFFFFFFFFFFF:FFFFFFF
@FS10000125:23:BPA73012-1407:1:1101:11370:1380 1:N:0:4
GGGTTCAAAATTCGTCGAGTACGCTCAACATCATAGATCGGAAGA
+
F:::FFFFFFFFFFFFFFFFFFFFFFFFFFFFFFFFFFFFFFFFF
@FS10000125:23:BPA73012-1407:1:1101:11410:1380 1:N:0:4
GGGTCCAATCTTCGTCGAGTACGCTCAATGAGTTAGATCGGAAGA
+
FFFFFFFFFF::FFFFFFFFFFFFFFF:FFFFFFFFF:FFFFFFF
@FS10000125:23:BPA73012-1407:1:1101:11420:1380 1:N:0:4
GGGGAACTTCGTCGAGTACGCTCAAAACAGAAGATCGGAAGAGCA
+
FFFFFFFFFFF,:FFFFF,,FFF:FFF:FFFFFFF,FFFF:FF,F
@FS10000125:23:BPA73012-1407:1:1101:11530:1380 1:N:0:4
GGGGTAGAACTTCGTCGAGTACGCTCAAGGTGAAAGATCGGAAGA
+
F,,FFFFFFF,,FFFFFFFFFFFFFFFFFFFFFFFFFFFFFFFFF
@FS10000125:23:BPA73012-1407:1:1101:11960:1380 1:N:0:4
GGGGGTAACTTCGTCGAGTACGCTCAAGCGTTGAGATCGGAAGAG
+
FF,FFFFFFF,FF:FFFF,FFFFFFFFFFFFFFFFF,FFF:FFFF
@FS10000125:23:BPA73012-1407:1:1101:12200:1380 1:N:0:4
GGGGGCCAACTTCGTCGAGTACGCTCAAAATTTCAGATCGGAAGA
+
FF:FFFFFFF::FFFFFFFFFFFFFFF:FFFFFFFFFFFFFFFFF
@FS10000125:23:BPA73012-1407:1:1101:12740:1380 1:N:0:4
GGGGGGCTAACTTCGTCGAGTACGCTCAATCAAAGGGATCGGAAG
+
FFFFFFFFFF,,,FF:FFFFFFFFF,FFFFFFFFFFFFFFFFFFF
@FS10000125:23:BPA73012-1407:1:1101:12930:1380 1:N:0:4
GGGGTTAGAACTTCGTCGAGTACGCTCAATGCTTCAGATCGGAAG
+
FF:FFFFFFFF,,FF:FFFFFFFFF,FFFFFFFFFFFFFFFFFFF
@FS10000125:23:BPA73012-1407:1:1101:13350:1380 1:N:0:4
GGGGCCCAACTTCGTCGAGTACGCTCAATCCGGGAGATCGGAAGA
+
FF,FFFFFFF:,FFFFFFFFFFFFFFF:FFFFFFFFFFFFFF:FF
@FS10000125:23:BPA73012-1407:1:1101:13440:1380 1:N:0:4
GGGTACGAGTAACTTCGTAGAGTACGCTCAAGGCTTCAGATCGGA
+
F:::FFFFFFF,F:FFF:FFFF:,FFFFFFFFFFF:,FFF:,FFF
@FS10000125:23:BPA73012-1407:1:1101:13470:1380 1:N:0:4
GGGGGTCGAACTTCGTCGAGTACGCTCAATTCTGCAGATCGGAAG
+
FF:FFFFFFFF,:FF:FFFFFFFFF,FFFFFFFFFFFFFFFFFFF
@FS10000125:23:BPA73012-1407:1:1101:13780:1380 1:N:0:4
GGGTATTAACTTCGTCGAGTACGCTCAACTTGGCAGATCGGAAGA
+
FFFFFFFFFF::FFFFFFFFFFFFFFFFFFFFFFFFFFFFFFFFF
@FS10000125:23:BPA73012-1407:1:1101:13990:1380 1:N:0:4
GGGGCTTAACTTCGTCGAGTACGCTCAAGGACTAAGATCGGAAGA
+
FFFFFFFFFF::FFFFFFFFFFFFFFFFFFFFFFFFFFFFFFFFF
@FS10000125:23:BPA73012-1407:1:1101:14410:1380 1:N:0:4
GGGAGTGAACTTCGTCGAGTACGCTCAACAATAAAGATCGGAAGA
+
FFFFFFFFFF:FFFFFFFFFFFFFFFFFFFFFFFFFFFFFFFFFF
@FS10000125:23:BPA73012-1407:1:1101:14740:1380 1:N:0:4
GGGGGTCAACTTCGTCGAGTACGCTCAACACTCAAGATCGGAAGA
+
FFFFFFFFFF::FFFFFFFFFFFFFFFFFFFFFFFFFFFFFFFFF
@FS10000125:23:BPA73012-1407:1:1101:14920:1380 1:N:0:4
GGGGGAAAACTTCGTCGAGTACGCTCAATGTCATAGATCGGAAGA
+
FFFFFFFFFF,,FFFFFFFFFFFFFFF,FFFFFFFFFFFFFFFFF
@FS10000125:23:BPA73012-1407:1:1101:15420:1380 1:N:0:4
GGGCACTAACTTCGTCGAGTACGCTCAACTTGCAAGATCGGAAGA
+
FFF:FFFFF:FFFFFFFFFFFFFFFFFFFF,FFFFFFFFFFFFFF
@FS10000125:23:BPA73012-1407:1:1101:16270:1380 1:N:0:4
GGGGGTTAACTTCGTCGAGTACGCTCAAACGATAAGATCGGAAGA
+
F::FFFFFFF::FFFFFFFFFFFFFFFFFFFFFFFFFFFFFFFFF
@FS10000125:23:BPA73012-1407:1:1101:1000:1390 1:N:0:4
GGGTAACAACTTCGTCGAGTACGCTCAATGAATAAGATCGGAAGA
+
FFFFFFFFFFFFFFFFFFFFFFFFFFFFFFFFFFFFFFFFFFFFF
@FS10000125:23:BPA73012-1407:1:1101:1220:1390 1:N:0:4
GGGCCTTAACTTCGTCGAGTACGCTCAAAGATACAGATCGGAAGA
+
FFFFFFFFFF::FFFFFFFFFFFFFFFFFFFFFFFFFFFFFFFFF
@FS10000125:23:BPA73012-1407:1:1101:1330:1390 1:N:0:4
GGGAAGGAACTTCGTCGAGTACGCTCAAGGTGGGAGATCGGAAGA
+
FF:FFFFFFF::FFFFFFFFFFFFFFFFFFFFFFFFFFFFF:FFF
@FS10000125:23:BPA73012-1407:1:1101:1430:1390 1:N:0:4
GGGGGGAAACTTCGTCGAGTACGCTCAAAATCCAAGATCGGAAGA
+
F:,FFFFFFFF,FFFFFFFFFFFFFFFFFFFFFFFFFFFFF,FF:
@FS10000125:23:BPA73012-1407:1:1101:1850:1390 1:N:0:4
GGGGGATAACTTCGTCGAGTACGCTCAAGAGTAGAGATCGGAAGA
+
FFFFFFFFFF:,FFFFFFFFFFFFFFFFFFFFFFFFFFFFFFFFF
@FS10000125:23:BPA73012-1407:1:1101:2240:1390 1:N:0:4
GGGTATGAACTTCGTCGAGTACGCTCAAATAGTTAGATCGGAAGA
+
F::FFFFFFF::FFFFFFFFFFFFFFF:FFFFFFFFFFFFFFFFF
@FS10000125:23:BPA73012-1407:1:1101:3010:1390 1:N:0:4
GGGTGCTAACTTCGTCGAGTACGCTCAAAATAGTAGATCGGAAGA
+
F:,,FFFFFF::FFFFFFFFFFFFFFF:FFFFFFFFFFFFFFFFF
@FS10000125:23:BPA73012-1407:1:1101:3260:1390 1:N:0:4
GGGTGGTAACTTCGTCGAGTACGCTCAAAATTCCAGATCGGAAGA
+
FFF:FFFFFFF:FFFFFFFFFFFFFFFFFFFFFFFFFFFFFFFFF
@FS10000125:23:BPA73012-1407:1:1101:3380:1390 1:N:0:4
GGGAGGCAACTTCGTCGAGTACGCTCAAGATACAAGATCGGAAGA
+
FFF,FFFFFF::FFFFFFFFFFFFFFFFFFFFFFFFFFFFFFFFF
@FS10000125:23:BPA73012-1407:1:1101:3850:1390 1:N:0:4
GGGATGTAACTTCGTCGAGTACGCTCAACACTAAAGATCGGAAGA
+
FF:FFFFFFF::FFFFFFFFFFFFFFFFFFFFFFFFFFFFFFFFF
@FS10000125:23:BPA73012-1407:1:1101:4320:1390 1:N:0:4
GGGGGTAAACTTCGTCGAGTACGCTCAAAAGGGGAGATCGGAAGA
+
F::F,FFFFF::FFFFFFFFFFFFFFF::FF:FFFFFFFFFFFFF
@FS10000125:23:BPA73012-1407:1:1101:4600:1390 1:N:0:4
GGGTATAAACTTCGTCGAGTACGCTCAAAGAATAAGATCGGAAGA
+
FFFFFFFFFF:,FFFFFFFFFFFFFFF,FFFFFFFFFFFFFFFFF
@FS10000125:23:BPA73012-1407:1:1101:4720:1390 1:N:0:4
GGGCTGTAACTTCGTCGAGTACGCTCAAATCAAAAGATCGGAAGA
+
F:::FFFFFF::FFFFFFFFFFFFFFF:FFFFFFFFFFFFFFFFF
@FS10000125:23:BPA73012-1407:1:1101:4770:1390 1:N:0:4
GGGACAGGAACTTCGTCGAGTACGCTCAAGTACAGAGATCGGAAG
+
F:,,FFFFFF:::FF:FFFFFFFFF,FFFFFFFFFFFFFFFFFFF
@FS10000125:23:BPA73012-1407:1:1101:4930:1390 1:N:0:4
GGGTCATAACTTCGTCGAGTACGCTCAAACACATAGATCGGAAGA
+
FFFFFF:FFFFFFFFFFFFFFFFFFFFFFFFFFFFFFFFFFFFFF
@FS10000125:23:BPA73012-1407:1:1101:6480:1390 1:N:0:4
GGGCGCTAACTTCGTCGAGTACGCTCAAGGAGTAAGATCGGAAGA
+
FFFFFFFFFF::FFFFFFFFFFFFFFFFFFFFFFFFFFFFFFFFF
@FS10000125:23:BPA73012-1407:1:1101:6530:1390 1:N:0:4
GGGGTTTAACTTCGTCGAGTACGCTCAACTATTCAGATCGGAAGA
+
FFFFFFFFFFFFFFFFFFFFFFFFFFFFFFFFFFFFFFFFFFFFF
@FS10000125:23:BPA73012-1407:1:1101:6770:1390 1:N:0:4
GGGAGTCAACTTCGTCGAGTACGCTCAAGAAAAAAGATCGGAAGA
+
F:::FFFFFFF:FFFFFFFFFFFFFFFFFFFF:FFFFFFFFFFFF
@FS10000125:23:BPA73012-1407:1:1101:6900:1390 1:N:0:4
GGGACGGAACTTCGTCGAGTACGCTCAAACTATAAGATCGGAAGA
+
FFFFFFFFFFF:FFFFFFFFFFFFFFF,FFFFFFFFFFFFFFFFF
@FS10000125:23:BPA73012-1407:1:1101:6970:1390 1:N:0:4
GGGGGATAACTTCGTCGAGTACGCTCAAATTGGAAGATCGGAAGA
+
FFFFFFFFFF:,FFFFFFFFFFFFFFF:FFFFFFFFFFFFFFFFF
@FS10000125:23:BPA73012-1407:1:1101:7130:1390 1:N:0:4
GGGGGGGAACTTCGTCGAGTACGCTCAATCTTTAAGATCGGAAGA
+
FFFFFFFFFF::FFFFFFFFFFFFFFF,FFFFFFFFFFFFFFFFF
@FS10000125:23:BPA73012-1407:1:1101:7320:1390 1:N:0:4
GGGCAGTAACTTCGTCGAGTACGCTCAATATTAAAGATCGGAAGA
+
FFFFFFFFFFF:FFFFFFFFFFFFFFFFFFFF,FFFF,FFFFFFF
@FS10000125:23:BPA73012-1407:1:1101:7420:1390 1:N:0:4
GGGGGGAACTTCGTCGAGTACGCTCAAAAACAAAGATCGGAAGAG
+
FFFFFFFFFF,FF:FFFF:FFFFFFF,:FFFFFFFF,FFF:FFFF
@FS10000125:23:BPA73012-1407:1:1101:8480:1390 1:N:0:4
GGGCACTAACTTCGTCGAGTACGCTCAAAACAAGAGATCGGAAGA
+
FFFFFFFFFF:,FFFFFFFFFFFFFFF:FFFFFFFFFFFFFFFFF
@FS10000125:23:BPA73012-1407:1:1101:8510:1390 1:N:0:4
GGGGGGGAACTTCGTCGAGTACGCTCAATAGTTAAGATCGGAAGA
+
FF:FFFFFFFFFFFFFFFFFFFFFFFFFFFFFFFFFF:FFFFFFF
@FS10000125:23:BPA73012-1407:1:1101:8710:1390 1:N:0:4
GGGTGATAACTTCGTCGAGTACGCTCAAGTCTCTAGATCGGAAGA
+
FFFFFFFFFF::FFFFFFFFFFFFFFFFFFFFFFFFFFFFFFFFF
@FS10000125:23:BPA73012-1407:1:1101:8850:1390 1:N:0:4
GGGTGGTAACTTCGTCGTGTACACTCATGGTGAAAGATCGCAAGA
+
FFFFF,FFFF,::,FF:,F:F:,FFF:,::FFFFFFFFF,:F:FF
@FS10000125:23:BPA73012-1407:1:1101:9000:1390 1:N:0:4
GGGGATAACTTTCGTCGAGTACGCTCAAAGTTTCAGATCGGAAGA
+
FFFFFFFFFF,,FFFFFFFFFFFFFFF:FFFFFFFFFFFFFFFFF
@FS10000125:23:BPA73012-1407:1:1101:9040:1390 1:N:0:4
GGGGTTAAACTTCGTCGAGTACGCTCAAAGATACAGATCGGAAGA
+
FFFFFFFFFF,,FFFFFFFFFFFFFFF:FFFFFFFFFFFFFFFFF
@FS10000125:23:BPA73012-1407:1:1101:9200:1390 1:N:0:4
GGGCTAGAACTTCGTCGAGTACGCTCAAGCAACCAGATCGGAAGA
+
FFF:FFFFFF:,FFFFFFFFFFFFFFFFFFFFFFFFFFFFFFFFF
@FS10000125:23:BPA73012-1407:1:1101:9400:1390 1:N:0:4
GGGCCCAAACTTCGTCGAGTACGCTCAATACATCAGATCGGAAGA
+
FFFFF,F,FFFF,:F::FFFF,:FFF,FF:F:FFF:F,F:FFFFF
@FS10000125:23:BPA73012-1407:1:1101:9840:1390 1:N:0:4
GGGCCTAAACTTCGTCGAGTACGCTCAAAAGATCAGATCGGAAGA
+
F,,,FFFFFF::FFFFFFFFFFFFFFF,FFFFFFFFFFFFFFFFF
@FS10000125:23:BPA73012-1407:1:1101:9880:1390 1:N:0:4
GGGGGGGAACTTAGTCGAGTACGCTCAACGAGATAGATCGGAAGA
+
F::FFFFFFF:FFFFFFFFFFFFFFFFFFFFFFFFFFFFFFFFFF
@FS10000125:23:BPA73012-1407:1:1101:9970:1390 1:N:0:4
GGGCCACAACTTCGTCGAGTACGCTCAAAAATGGAGATCGGAAGA
+
FFFFFFFFFF:,FFFFFFFFFFFFFFF,FFFFFFFFF:FFFFFFF
@FS10000125:23:BPA73012-1407:1:1101:10100:1390 1:N:0:4
GGCCACTAACTTCATCGAGTACACTCAATTTTAAAGATCGGAACT
+
FF,,F:FF,FFFF,F,F:F::FFF:FFFF:F,FF::F:F,:F,F,
@FS10000125:23:BPA73012-1407:1:1101:10390:1390 1:N:0:4
GGGGGCCAACTTCGTCGAGTACGCTCAACGGCTAAGATCGGAAGA
+
F,,FFFFFFF::FFFFFFFFFFFFFFFFFFFFFFFFFFFFFFFFF
@FS10000125:23:BPA73012-1407:1:1101:10650:1390 1:N:0:4
GGGCAATAACTTCGTCGAGTACGCTCAAATATTAAGATCGGAAGA
+
FFFFFFFFFFFF:FFFFFFFF:FFFFFFFFFFF:FFF,FFFFFFF
@FS10000125:23:BPA73012-1407:1:1101:10710:1390 1:N:0:4
GGGGGATAACTTCGTCGAGTACGCTCAATCGTGCAGATCGGAAGA
+
F,,F:FFFFF,:FFFFFFFFFFFFFFFFFFFFFFFFFFFFFFFFF
@FS10000125:23:BPA73012-1407:1:1101:10930:1390 1:N:0:4
GGGGCTCAACTTCGTCGAGTACGCTCAAATCTAGAGATCGGAAGA
+
FFFFFFFFFF:,FFFFFFFFFFFFFFF:FFFFFFFFFFFFFFFFF
@FS10000125:23:BPA73012-1407:1:1101:11080:1390 1:N:0:4
GGGAGGCAACTTCGTCGAGTACGCTCAACAGATAAGATCGGAAGA
+
F:::FFFFFF:FFFFFFFFFFFFFFFFFFFFFFFFFFFFFFFFFF
@FS10000125:23:BPA73012-1407:1:1101:12040:1390 1:N:0:4
GGGCCCGCAACTTCGTCGAGTACGCTCAAAGTATCAGATCGGAAG
+
F:,,FFFFFF::,FF,FFFFFFFFF,FFFFFFFFFFFFFFFFFFF
@FS10000125:23:BPA73012-1407:1:1101:12500:1390 1:N:0:4
GGGCTAAAACTTCGTCGAGTACGCTCAATTAAAAAGATCGGAAGA
+
FFF:FFFFFF:,FFFFFFFFFFFFFFF,FFFFFFFFFFFFFFFFF
@FS10000125:23:BPA73012-1407:1:1101:13080:1390 1:N:0:4
GGGCCTCAACTTCGTTGAGTACGCTCAATTTCTTAGATCGGAAGA
+
FF:FFFFFFF,,FFF:FFFFFFFFFFF,FFFFFFFFFFFFFF,FF
@FS10000125:23:BPA73012-1407:1:1101:13810:1390 1:N:0:4
GGGGCATAACTTCGTCGAGTACGCTCAATACATCAGATCGGAAGA
+
FFFFFFFFFF,:FFFFFFFFFFFFFFF:FFFFFFFFFFFFFFFFF
@FS10000125:23:BPA73012-1407:1:1101:13880:1390 1:N:0:4
GGGCCGCAACTTCGTCGAGTACGCTCAAAGAATTAGATCGGAAGA
+
FF,,F,FFFF::FFFFFFFFFFFFFFF:FFFFFFFFFFFFFFFFF
@FS10000125:23:BPA73012-1407:1:1101:14010:1390 1:N:0:4
GGGTGGTAACTTCGTCGAGTACGCTCAAGTACCTAGATCGGAAGA
+
F,,:FFFFFFFFFFFFFFFFFFFFFFFFFFFFFFFFFFFFFFFFF
@FS10000125:23:BPA73012-1407:1:1101:14390:1390 1:N:0:4
GGGACAGAACTTCGTCGAGTACGCTCAAACGTGAAGATCGGAAGA
+
FF:FFFFFFF::FFFFFFFFFFFFFFFFFFFFFFFFFFFFFFFFF
@FS10000125:23:BPA73012-1407:1:1101:14670:1390 1:N:0:4
GGGTAGGAACTTCGTCGAGTACGCTCAAGGATAAAGATCGGAAGA
+
F,,FFF,FFFFFFFFFFFFFFFFFFFFF,:,FF,FFFFFFF:FFF
@FS10000125:23:BPA73012-1407:1:1101:14770:1390 1:N:0:4
GGGCACTAACTTCGTGGAGTACGCTCAACCGTGGAGATCGGAAGA
+
FFFF:,,:F:FF::F:FF:FF:FFF:FFFF,FF,FFF,FFFFFFF
@FS10000125:23:BPA73012-1407:1:1101:14920:1390 1:N:0:4
GGGGCTTATCTTCGTCGAGTACGCTCAAATAGGAAGATCGGAAGA
+
FFFFFFFFFF,,FFFFFFFFFFFFFFF,FFFFFFFFFFFFFFFFF
@FS10000125:23:BPA73012-1407:1:1101:14980:1390 1:N:0:4
GGGGCTGAACTTCGTCGAGTACGCTCAAATTAAAAGATCGGAAGA
+
FFFFFFFFFF::FFFFFFFFFFFFFFFFFFFFFFFFFFFFFFFFF
@FS10000125:23:BPA73012-1407:1:1101:15170:1390 1:N:0:4
GGGCAACAACTTCGTCGAGTACGCTCAAGTGAGGAGATCGGAAGA
+
FFFFFFFFFF::FFFFFFFFFFFFFFFFFFFFFFFFFFFFFFFFF
@FS10000125:23:BPA73012-1407:1:1101:15330:1390 1:N:0:4
GGGCGGTAACTTCGTCGAGTACGCTCAAGAAATAAGATCGGAAGA
+
FFF:FFFFFF::FFFFFFFFFFFFFFFFFFFFFFFFFFFFFFFFF
@FS10000125:23:BPA73012-1407:1:1101:15600:1390 1:N:0:4
GGGGGAAAACTTCGTCGAGTACGCTCAATTCATAAGATCGGAAGA
+
FF:FFFFFFF::FFFFFFFFFFFFFFFFFFFFFFFFFFFFFFFFF
@FS10000125:23:BPA73012-1407:1:1101:15610:1390 1:N:0:4
GGGGCTTAACTTCGTCGAGTACGCTCAATCGAATAGATCGGAAGA
+
FFFFFFFFFF::FFFFFFFFFFFFFFFFFFFFFFFFFFFFFFFFF
@FS10000125:23:BPA73012-1407:1:1101:15910:1390 1:N:0:4
GGGGTGAAACTTCGTCGAGTACGCTCAAACTGTAAGATCGGAAGA
+
F,,FF,FFFF::FFFFFFFFFFFFFFFFFFFFFF:FF:FFFFFFF
@FS10000125:23:BPA73012-1407:1:1101:1080:1400 1:N:0:4
GGGGACTAACTTCGTCGAGTACGCTCAAAACAGCAGATCGGAAGA
+
FFFFFFFFFFF:FFFFFFFFFFFFFFF:FFFFFFFFFFFFFFFFF
@FS10000125:23:BPA73012-1407:1:1101:1300:1400 1:N:0:4
GGGACCTAACTTCGTCGAGTACGCTCAAATATATAGATCGGAAGA
+
FFF,FFFFFF,:FFFFFFFFFFFFFFFFFFFFFFFFFFFFF,FFF
@FS10000125:23:BPA73012-1407:1:1101:1370:1400 1:N:0:4
GGGGTGTAACTTCGTCGAGTACGTTCAATTGCCCAGATCGGAAGA
+
F:,FFFFFFFF:FFFFFFFFFFFFFFFFFF:FFFFFFFFFF,FF:
@FS10000125:23:BPA73012-1407:1:1101:1470:1400 1:N:0:4
GGGCGGCAACTTCGTCGAGTACGCTCAACCAAATAGATCGGAAGA
+
FF,FF,FFFFFFFFFFFFFFFFFFFFFFFF:FFFFFFFFFF:FFF
@FS10000125:23:BPA73012-1407:1:1101:2640:1400 1:N:0:4
GGGGGGTAACTTCGTCGAGTACGCTCAAAAGGCCAGATCGGAAGA
+
F,,FFFFFFF:,FFFFFFFFFFFFFFF:FFFFFFFFFFFFFFFFF
@FS10000125:23:BPA73012-1407:1:1101:2750:1400 1:N:0:4
GGGGGGAAACTTCGTCGAGTACGCTCAATTAGGCAGATCGGAAGA
+
FF:FFFFFFF::FFFFFFFFFFFFFFF:FFFFFFFFFFFFFFFFF
@FS10000125:23:BPA73012-1407:1:1101:3420:1400 1:N:0:4
GGGTGACAACTTCGTCGAGTACGCTCAATGATTCAGATCGGAAGA
+
FFF:,FF:FF:FFF:FFFFFFFFFFFFFFF,FF:FFFFFFFFFFF
@FS10000125:23:BPA73012-1407:1:1101:3960:1400 1:N:0:4
GGGGCCCAACTTCGTCGAGTACGCTCAAAAAATTAGATCGGAAGA
+
FFFFFFFFFF::FFFFFFFFFFFFFFF,FFFFFFFFFFFFFF:FF
@FS10000125:23:BPA73012-1407:1:1101:4180:1400 1:N:0:4
GGGGGTCAACTTCGTCGAGTACGCTCAAACTAAAAGATCGGAAGA
+
FFFFFFFFFFF:FFFFFFFFFFFFFFF:FFFFFFFFFFFFFFFFF
@FS10000125:23:BPA73012-1407:1:1101:4290:1400 1:N:0:4
GGGGAGCAACTTCGTCGAGTACGCTCAAATTGTTAGATCGGAAGA
+
FFFFFFFFFF::FFFFFFFFFFFFFFF:FFFFFFFFFFFFFFFFF
@FS10000125:23:BPA73012-1407:1:1101:4450:1400 1:N:0:4
GGGGTTAAACTTCGTCGAGTACGCTCAATTACATAGATCGGAAGA
+
FFFF,:FF:F:,:FFFFFFFFF:FFFF:FFFFFFFFFFFFFF,FF
@FS10000125:23:BPA73012-1407:1:1101:4480:1400 1:N:0:4
GGGTAGCAACTTCGTCGATTACGCTCAAAAATGTAGATCGGAAGA
+
FF,FFFFFFF:,FFFFFF:FFFFFFFF:FFFFFFFFFFFFFFFFF
@FS10000125:23:BPA73012-1407:1:1101:4630:1400 1:N:0:4
GGGAACTTCGTCGAGTACGCTCAAACAGTGAGATCCGAAGAGCAC
+
F,,FFFFF,F,FF,F,:,F::,,FFFFFFF,:FFF,F:FF,F,:,
@FS10000125:23:BPA73012-1407:1:1101:4840:1400 1:N:0:4
GGGTAGGAACTTCGTCGAGTACGCTCAAAGGTGTAGATCGGAAGA
+
FFF:FFFFFF::FFFFFFFFFFFFFFF:FFFFFFFFFFFFFFFFF
@FS10000125:23:BPA73012-1407:1:1101:5240:1400 1:N:0:4
GGGGAACTTCGTCGAGTACGCTCAATCAAAAAGATCGGAAGAGCA
+
F:,FFFFFFFF,:FFFFF,,FFFFF:FFFFFFFFF,FFFFFFF,,
@FS10000125:23:BPA73012-1407:1:1101:5260:1400 1:N:0:4
GGGGGTTAACTTCGTCGAGTACGCTCAACCTTTAAGATCGGAAGA
+
FFFFFFFFFF:::FFFFFFFFFFFFFFFFFFFFFFFFFFFFFFFF
@FS10000125:23:BPA73012-1407:1:1101:5630:1400 1:N:0:4
GGGAGGGAACTTCGTCGAGTACGCTCAAACCTTAAGATCGGAAGA
+
F:,F:FFFFFF:FFFFFFFFFFFFFFFFFFFFF:FFFFFFFFFFF
@FS10000125:23:BPA73012-1407:1:1101:6220:1400 1:N:0:4
GGGGGGGAACTTCGTCGAGTACGCTCAAAAGGGGAGATCGGAAGA
+
FFFFFFFFFF:,FFFFFFFFFFFFFFF:FFFFFFFFFFFFFFFFF
@FS10000125:23:BPA73012-1407:1:1101:6320:1400 1:N:0:4
GGGTGTCAACTTCGTCGAGTACGCTCAATACTCCAGATCGGAAGA
+
FFFFFFFFFF:,FFFFFFFFFFFFFFF,FFFFFFFFFFFFFFFFF
@FS10000125:23:BPA73012-1407:1:1101:6350:1400 1:N:0:4
GGGGGGGAACTTCGTCGAGTACGCTCAAGAGTAAAGATCGGAAGA
+
F,,FFFFFFF::FFFFFFFFFFFFFFFFFFFFFFFFFFFFFFFFF
@FS10000125:23:BPA73012-1407:1:1101:7070:1400 1:N:0:4
GGGACTGAACTTCGTCGAGTACGCTCAATAGGATAGATCGGAAGA
+
F,,FFFFFFF::FFFFFFFFFFFFFFF,FFFFFFFFFFFFFFFFF
@FS10000125:23:BPA73012-1407:1:1101:7380:1400 1:N:0:4
GGGGGGAAGCTTCGTCGAGTACGCTCAACGACCAAGATCGGAAGA
+
FFFFF:FFFFFFFFFFFFFFFFFFFFFFFFFFFFFFFFFFFFFFF
@FS10000125:23:BPA73012-1407:1:1101:7410:1400 1:N:0:4
GGGTGGAAACTTCGTCGAGTACGCTCAATGTGCTAGATCGGAAGA
+
FFFFF,FFFFF:FFFFFFFFFFFFFFFFFFFFFFFFFFFFFFFFF
@FS10000125:23:BPA73012-1407:1:1101:7740:1400 1:N:0:4
GGGCTATAACTTCGTCGAGTACGCTCAAAAAACGAGATCGGAAGA
+
FFF,FFFFFF,,FFFFFFFFFFFFFFFFFFFFFFFFF:FFFFFFF
@FS10000125:23:BPA73012-1407:1:1101:7820:1400 1:N:0:4
GGGTATTAACTTCGTCGAGTACGCTCAAGAATGGAGATCGGAAGA
+
FFF:FFFFFF::FFFFFFFFFFFFFFFFFFFFFFFFFFFFFFFFF
@FS10000125:23:BPA73012-1407:1:1101:8150:1400 1:N:0:4
GGGGCACAACTTCGTCGAGTACGCTCAAGAACCGAGATCGGAAGA
+
F,,FFFFFFF::FFFFFFFFFFFFFFFFFFFFFFFFFFFFFFFFF
@FS10000125:23:BPA73012-1407:1:1101:8400:1400 1:N:0:4
GGGCGCAAACTTCGTCGAGTACGCTCAATCTCCTAGATCGGAAGA
+
F:,::FFFFFF:FFFFFFFFFFFFFFFFFFFFFFFFFFFFFFFFF
@FS10000125:23:BPA73012-1407:1:1101:8450:1400 1:N:0:4
GGGGTGTAACTTCGTCGAGTACGCTCAAATAAATAGATCGGAAGA
+
F:,FFFFFFF::FFFFFFFFFFFFFFFFFFFFFFFFFFFFFFFFF
@FS10000125:23:BPA73012-1407:1:1101:8500:1400 1:N:0:4
GGGAACTTCGTCGAGTACGCTCAAGAGTACAGATCGGAAGAGCAC
+
FFFFFFFFFF,FF:F:F,FFFF:FFFF,FFFFFFFFFFFF:F,F:
@FS10000125:23:BPA73012-1407:1:1101:8590:1400 1:N:0:4
GGGGGTTAACTTCGTCGAGTACGCTCAAACCCTAAGATCGGAAGA
+
FFFFFFFFFF::FFFFFFFFFFFFFFF:FFFFFFFFFFFFFFFFF
@FS10000125:23:BPA73012-1407:1:1101:8940:1400 1:N:0:4
GGGCGAAAACTTCGTCGAGTACGCTCAAAGTAACAGATCGGAAGA
+
FFF:FFFFFF:,FFFFFFFFFFFFFFF:FFFFFFFFFFFFFFFFF
@FS10000125:23:BPA73012-1407:1:1101:9250:1400 1:N:0:4
GGGGTAAGACTTTCGTCGAGTACGCTCAACTGTACAGATCGGAAG
+
FFFFFFFFFF,,:FF:FFFFFFFFF,FFFFFFFFFFFFFFFFFFF
@FS10000125:23:BPA73012-1407:1:1101:9580:1400 1:N:0:4
GGGGGTGAACTTCGTCGAGTACGCTCAAGGTGTGAGATCGGAAGA
+
FFFFFFFFFF::FFFFFFFFFFFFFFFFFFFFFFFFFFFFFFFFF
@FS10000125:23:BPA73012-1407:1:1101:9760:1400 1:N:0:4
GGGGTGCAACTTCGTCGAGTACGCTCAACACGCAAGATCGGAAGA
+
FFFFFFF,FF,:FFFFFFFFFFFFFFFFFFFFFFFFF:FFFFFFF
@FS10000125:23:BPA73012-1407:1:1101:10430:1400 1:N:0:4
GGGGAAAACTTCGTCGAGTACGCTCAAACATCCAGATCGGAAGAG
+
F,,FFFFFFF,FF:FFFF:FFFFFFFFFFFFFFFFF:FFF:FFFF
@FS10000125:23:BPA73012-1407:1:1101:10570:1400 1:N:0:4
GGGGTACCAATTTCGTCGAGTACGCTCAAAACATAAGATCGGAAG
+
F::FFFFFFF:::FF:FFFFFFFFF,FFFFFFFFFFFFFFFFFFF
@FS10000125:23:BPA73012-1407:1:1101:10620:1400 1:N:0:4
GGGTAAGAACTTCGTCGAGTACGCTCAAGTAGTTAGATCGGAAGA
+
FFF:FFFFFF::FFFFFFFFFFFFFFFFFFFFFFFFFFFFFFFFF
@FS10000125:23:BPA73012-1407:1:1101:10730:1400 1:N:0:4
GGGAAGCAACTTCGTCGAGTACGCTCAAGTAGTAAGATCGGAAGA
+
F:,:FFFFFF,,FFFFFFFFFFFFFFFFFFFFFFFFFFFFFFFFF
@FS10000125:23:BPA73012-1407:1:1101:10770:1400 1:N:0:4
GGGGGGGAACTTCGTCGAGTACGCTCAATTAACTAGATCGGAAGA
+
F::FFFFFFF::FFFFFFFFFFFFFFF:FFFFFFFFFFFFFFFFF
@FS10000125:23:BPA73012-1407:1:1101:11050:1400 1:N:0:4
GGGGATGAACTTCGTCGAGTACGCTCAAGGCGAAAGATCGGAAGA
+
FFFFFFFFFF::FFFFFFFFFFFFFFFFFFFFFFFFF,FFFFFFF
@FS10000125:23:BPA73012-1407:1:1101:11450:1400 1:N:0:4
GGGGCGCAACTTCGTCGAGTACGCTCAAGTCAAAAGATCGGAAGA
+
F,,F,,FFFF::FFFFFFFFFFFFFFFFFFFF::FFFFFFFFFFF
@FS10000125:23:BPA73012-1407:1:1101:11500:1400 1:N:0:4
GGGCTTTAACTTCGTCGAGTACGCTCAATTATGAAGATCGGAAGA
+
FFFF:F,FFF::FFFFFFFFFFFFFFF,FFFF::FFFFFFFFFFF
@FS10000125:23:BPA73012-1407:1:1101:11950:1400 1:N:0:4
GGGTACAAACTTCGTCGAGTACACTCAACATGTGAGTTCGCAAGA
+
F,,:F:,:,F:F,:FF,:,FFF:FFF:,,,FFF,,,,FFF,:FF:
@FS10000125:23:BPA73012-1407:1:1101:13020:1400 1:N:0:4
GGGGGGTAGCTTCGTCGAGTACGCTCAAGCGAAAAGATCGGAAGA
+
FFFFFFFFFF,:FFFFFFFFFFFFFFFFFFFFFFFFFFFFFFFFF
@FS10000125:23:BPA73012-1407:1:1101:13080:1400 1:N:0:4
GGGAATAACTTCGTCGAGTACGCTCAAAATGTGAGATCGGAAGAG
+
FF:FFFFFFF,FF:FFFF:FFFFFFFF,FFFFFFFF,FFF,FFFF
@FS10000125:23:BPA73012-1407:1:1101:13190:1400 1:N:0:4
GGGACTTCGTCGAGTACGCTCAAAGTCTTAGATCGGAAGAGCACA
+
F,,FFFFFFFFFFFFFFF,FF:FFF:FFFFFFFFFFFFFFF,F,,
@FS10000125:23:BPA73012-1407:1:1101:13690:1400 1:N:0:4
GGGCATTAACTTCGTCGAGTACGCTCAAACCATAAGATCGGAAGA
+
F,,,FFFFFF:,FFFFFFFFFFFFFFF:FFFFFFFFFFFFFFFFF
@FS10000125:23:BPA73012-1407:1:1101:13710:1400 1:N:0:4
GGAGGGTTAAACTTCGTCGAGTACGCTCAAAGTAACAGATCGGAA
+
::,F,:FFFFFF::FFF,:FFF:FFFF:FFFFFFF,FFFF,FFFF
@FS10000125:23:BPA73012-1407:1:1101:13890:1400 1:N:0:4
GGGTACAAACTTCGTCGAGTACGCTCAAAGATACAGATCGGAAGA
+
FF::FFFFFF::FFFFFFFFFFFFFFFFFFFFFFFFFFFFFFFFF
@FS10000125:23:BPA73012-1407:1:1101:13980:1400 1:N:0:4
GGGTAGAAACTTCGTCGAGTACGCTCAAAATAAAAGATCGGAAGA
+
FFFFFFFFFFFFFFFFFFFFFFFFFFFFFFFFFFFFF,FFFFFFF
@FS10000125:23:BPA73012-1407:1:1101:14200:1400 1:N:0:4
GGGCTTTAACTTCGTCGAGTACGCTCAAAGTTAAAGATCGGAAGA
+
FFFF:FFFFF::FFFFFFFFFFFFFFF:FFFFFFFFF,FFFFFFF
@FS10000125:23:BPA73012-1407:1:1101:14270:1400 1:N:0:4
GGGGGGGAACTTCGTCGAGTACGCTCAATCGAGGAGATCGGAAGA
+
FFFFFF:FFF,:FFFFFFFFFFFFFFF:FFFFFFFFFFFFFFFFF
@FS10000125:23:BPA73012-1407:1:1101:14460:1400 1:N:0:4
GGGCTATAACTTCGTCGAGTACGCTCAAATGGATAGATCGGAAGA
+
FFFFFFFFFFFFFFF:FFFFF:FFFF:FFFFFFFFFF,FFFFFFF
@FS10000125:23:BPA73012-1407:1:1101:14700:1400 1:N:0:4
GGGGACCGAACTTCGTCGAGTACGCTCAATCGATAAGATCGGAAG
+
FFFFFFFFFFF,,FF,FFFFFFFFF,FFFFFFFFFFFFFFFF:FF
@FS10000125:23:BPA73012-1407:1:1101:15340:1400 1:N:0:4
GGGGTCTAACTTCGTCGAGTACGCTCAAACATAGAGATCGGAAGA
+
:,,F,FFFFFF,F:F:FFF:,FFFFFFFFFFFFFFFF,FF:,F:,
@FS10000125:23:BPA73012-1407:1:1101:15490:1400 1:N:0:4
GGGTATAAACTTCGTCGAGTACGCTCAAGAGGAAAGATCGGAAGA
+
FFFFFFFFFFF:FFFFFFFFFFFFFFFFFFFFFFFFFFFFFFFFF
@FS10000125:23:BPA73012-1407:1:1101:15520:1400 1:N:0:4
GGGTCCCAACTTCGTCGAGTACGCTCAATGACTTAGATCGGAAGA
+
F:,FFFFFFFFFFFFFFFFFFFFFFFFFFFFFFFFFF:FFFFFFF
@FS10000125:23:BPA73012-1407:1:1101:15540:1400 1:N:0:4
GGGGATAAACTTCGTCGAGTACCCTCAAAGAAAGATCGGAAGAGC
+
FFFFFFFFFF,:FFFFFFFF:FFFFFFFFFFFFFF:,FFFFFFF,
@FS10000125:23:BPA73012-1407:1:1101:1040:1410 1:N:0:4
GGGCTACAACTTCGTCGAGTACGCTCAAATAAAAAGATCGGAAGA
+
FFFFFFFFFFF:FFFFFFFFFFFFFFFFFFFFFFFFFFFFFFFFF
@FS10000125:23:BPA73012-1407:1:1101:1050:1410 1:N:0:4
GGGCTATAACTTCGTCGAGTACGCTCAAGTAATCAGATCGGAAGA
+
FFFFFFFFFFF:FFFFFFFFFFFFFFFFFFFFFFFFFFFFFFFFF
@FS10000125:23:BPA73012-1407:1:1101:1200:1410 1:N:0:4
GGGCGGCAACTTCGTCGAGTACGCTCAAAGGAGTAGATCGGAAGA
+
FFFF,F:FFFF:FFFFFFFFFFFFFFF:,,,F:FFFFFFFF:FFF
@FS10000125:23:BPA73012-1407:1:1101:1550:1410 1:N:0:4
GGGCATTAACTTCGTCGAGTACGCTCAATGTGATAGATCGGAAGA
+
FFFFFFFFFFF:FFFFFFFFFFFFFFF:FFFFFFFFFFFFFFFFF
@FS10000125:23:BPA73012-1407:1:1101:1720:1410 1:N:0:4
GGGGTAAAACTTCGTCGAGTACGCTCAAGTTGGCAGATCGGAAGA
+
FFFFFFFFFF,,FFFFFFFFFFFFFFFFFFFFFFFFFFFFFFFFF
@FS10000125:23:BPA73012-1407:1:1101:2020:1410 1:N:0:4
GGGGGCCAACTTCGTCGAGTACGCTTAAGCAAATAGATCGGAAGA
+
FFF,,:FFF:FF::F:,F,FF:,F:,,F,:FFFFF,F,F,FFF::
@FS10000125:23:BPA73012-1407:1:1101:2160:1410 1:N:0:4
GGCAGCAACTTCGTCGAGTACGCTCAAATCACAAGATCGGAAGAG
+
FF,:FFFFFF,FF:FFFFFFFFFFFF:,FFFFFFFF,FFF:FFFF
@FS10000125:23:BPA73012-1407:1:1101:2280:1410 1:N:0:4
GGGGTCGAACTTCGTCGAGTACGCTCAAGCAAATAGATCGGAAGA
+
FFFFFFFFFF,,FFFFFFFFFFFFFFF:FFFFFFFFF:FFFF:FF
@FS10000125:23:BPA73012-1407:1:1101:2510:1410 1:N:0:4
GGGGTCTAACTTCGTCGAGTACGCTCAACATACCAGATCGGAAGA
+
FFFFFFFFFF:::FFFFFFFFFFFFFFFFFFFFFFFFFFFFFFFF
@FS10000125:23:BPA73012-1407:1:1101:2530:1410 1:N:0:4
GGGCCGGAACTTCGTCGAGTACGCTCAAGCCATTAGATCGGAAGA
+
FF::FFFFFF::FFFFFFFFFFFFFFFFFFFFFFFFFFFFFFFFF
@FS10000125:23:BPA73012-1407:1:1101:3420:1410 1:N:0:4
GGGGCAAAACTTCGTCGAGTACGCTCAAAATAAAAGATCGGAAGA
+
FFFFFFFFFF,::FFFFFFFFFFFFFF:FFFFFFFFFFFFFFFFF
@FS10000125:23:BPA73012-1407:1:1101:3550:1410 1:N:0:4
GGGCTTAAACTTCGTCGAGTACGCTCAATGATTTAGATCGGAAGA
+
FFF:FFFFFF:,:FF:FFFFFFFFFFF,FFFFFFFFFFFFFFFFF
@FS10000125:23:BPA73012-1407:1:1101:3610:1410 1:N:0:4
GGGGTAAAACTTCGTCGAGTACGCTCAATTTGCAAGATCGGAAGA
+
F:,FFFFFFF::FFFFFFFFFFFFFFF:FFFFFFFFFFFFFFFFF
@FS10000125:23:BPA73012-1407:1:1101:3970:1410 1:N:0:4
GGGACTCAACTTCGTCGAGTACGCTCAATTATTTAGATCGGAAGA
+
FFF,FF,FFFFFFFFFFFFFFFFFFFFF,,F,F,FFFFFFFFFFF
@FS10000125:23:BPA73012-1407:1:1101:4230:1410 1:N:0:4
GGGTCTCAACTTCGTCGAGTACGCTCAAGTTCTCAGATCGGAAGA
+
F,,FFFFFFF:,FFFFFFFFFFFFFFFFFFFFFFFFF,FFFF,FF
@FS10000125:23:BPA73012-1407:1:1101:4320:1410 1:N:0:4
GGGTACAAACTTCGTCGAGTACGCTCAAAAGATAAGATCGGAAGA
+
FF:FFFFFFFF,FFFFFFFFFFFFFFF,FFFFFFFFFFFFFFFFF
@FS10000125:23:BPA73012-1407:1:1101:4420:1410 1:N:0:4
GGGGAAGAACTTCGTCGAGTACGCTCAATTATAAAGATCGGAAGA
+
FFFFFF,FFFF:FFFFFFFFFFFFFFF,FFF:FFFFFFFFFFFFF
@FS10000125:23:BPA73012-1407:1:1101:4600:1410 1:N:0:4
GGGACGGAACTTCGTCGAGTACGCTCAAAGTCGGAGATCGGAAGA
+
FF:FFFFFFF::FFFFFFFFFFFFFFFFFFFFFFFFFFFFFFFFF
@FS10000125:23:BPA73012-1407:1:1101:4710:1410 1:N:0:4
GGGGGCTTAACTTCGTCGAGTACGCTCAATTCGTAAGATCGGAAG
+
F::FFFFFFF:,,FF:FFFFFFFFF,FFFFFFFFFFFFFFFFFFF
@FS10000125:23:BPA73012-1407:1:1101:4740:1410 1:N:0:4
GGGCCGTAACTTCGTCGAGTACGCTCAAGGGTTAAGATCGGAAGA
+
FFFFFFFFFF:,FFFFFFFFFFFFFFFFFFFFFFFFFFFFFFFFF
@FS10000125:23:BPA73012-1407:1:1101:4750:1410 1:N:0:4
GGGGCACAACTTCGTCGAGTACGCTCAACTTCGCAGATCGGAAGA
+
F:,FFFFFFF::FFFFFFFFFFFFFFFFFFFFFFFFFFFFFFFFF
@FS10000125:23:BPA73012-1407:1:1101:4830:1410 1:N:0:4
GGGTCCCAATTTCGTCGAGTACGCTCAAACTAGCAGATCGGAAGA
+
F,,,FFFFFFFFFFFFFFFFFFFFFFF:FFFFFFFFFFFFFFFFF
@FS10000125:23:BPA73012-1407:1:1101:5010:1410 1:N:0:4
GGGACTTAACTTCGTCGAGTACGCTCAATTTTGAAGATCGGAAGA
+
FFF:FFFFFF:,:FFFFFFFFFFFFFF,FFFFFFFFFFFFFFFFF
@FS10000125:23:BPA73012-1407:1:1101:5830:1410 1:N:0:4
GGGAACTTCGTCGAGTACGCTCAAATCTTTAGATCGGAAGAGCAC
+
F:,FFFFFFF,FF:F:F:FFFF:FF,F:FFFFFFFFFFFF,F,F,
@FS10000125:23:BPA73012-1407:1:1101:6200:1410 1:N:0:4
GGGGGTCAACTTCGTCGAGTACGCTCAAAAGTAAAGATCGGAAGA
+
FFFFFFFFFF::FFFFFFFFFFFFFFF:FFFFFFFFFFFFFFFFF
@FS10000125:23:BPA73012-1407:1:1101:6210:1410 1:N:0:4
GGGATCCAACTTCGTCGAGTACGCTCAAAGTCTAAGATCGGAAGA
+
FFFFFFFFFF:,FFFFFFFFFFFFFFF:FFFFFFFFFFFFFFFFF
@FS10000125:23:BPA73012-1407:1:1101:6270:1410 1:N:0:4
GGGCACAAACTTCGTCGAGTACGCTCAAGTCCAAAGATCGGAAGA
+
:F,:FFFFFF:::FFFFFFFFFFFFFFFFFFFFFFFFFFFFFFFF
@FS10000125:23:BPA73012-1407:1:1101:6790:1410 1:N:0:4
GCAGTGAACTTTGTCGAGTACGCTCAATTCAGAAGATCGGAAGAG
+
,,,FF:FFFF:FF,FFFF,FFFFFFFF,FFFFFFFF,:FF,FF:,
@FS10000125:23:BPA73012-1407:1:1101:6830:1410 1:N:0:4
GGGTAAAAACTTCGTCGAGTACGCTCAATAGGTTAGATCGGAAGA
+
FFFFFFFFFF:,FFFFFFFFFFFFFFF,FFFFFFFFFFFFFFFFF
@FS10000125:23:BPA73012-1407:1:1101:6860:1410 1:N:0:4
GGGTCAGAACTTCGTCGAGTACGCTCAAGACGCCAGATCGGAAGA
+
FFF,FFFFFFF,FFFFFFFFFFFFFFFFFFF:FFFFFFFFFFFFF
@FS10000125:23:BPA73012-1407:1:1101:7280:1410 1:N:0:4
GGGGGATAACTTCGTCGAGTACGCTCAAGGAAAAAGATCGGAAGA
+
F:FF:FFFFF:,FFFFFFFFFFFFFFFFFFFFFFFFFFFFFFFFF
@FS10000125:23:BPA73012-1407:1:1101:7440:1410 1:N:0:4
GGGGGGAACTTCGTCGAGTACGCTCAAACTATTAGATCGGAAGAG
+
FFFFFFFFFF,FF:FFFF:FFFFFFF::FF:FFFFF,FFF:FFFF
@FS10000125:23:BPA73012-1407:1:1101:7540:1410 1:N:0:4
GGGCATCAACTTCGTCGAGTACGCTCAAAAAAGAAGATCGGAAGA
+
FF,FFFFFFF,,:FFFFFFFFFFFFFF,FFFFFFFFFFFFFFFFF
@FS10000125:23:BPA73012-1407:1:1101:7780:1410 1:N:0:4
GGGCTTAACTTCGTCGAGTACGCTCAAAGCTAAAGATCGGAAGAG
+
FFF:FFFFFF,:F:FFFF,FFFFFFF:FFFFFFFFF,FFF:FFFF
@FS10000125:23:BPA73012-1407:1:1101:7980:1410 1:N:0:4
GGGGCAAAACTTCGTCGAGTACGCTCAACCAACAAGATCGGAAGA
+
FFFFFFFFFFFFFFFFFFFFFFFFFFFFFFFFFF:FF,FFFFFFF
@FS10000125:23:BPA73012-1407:1:1101:8060:1410 1:N:0:4
GGGGAACTTCGTCGAGTACGCTCAAGTGGTAAGATCGGAAGAGCA
+
FFFFFFFFFFF,:FFFFF,,FFFFFFFFFFFFFFF,FFFFFFF,F
@FS10000125:23:BPA73012-1407:1:1101:8250:1410 1:N:0:4
GGGGTAACTTCGACGAGTACGCTCAACGTAAAAGATCGGAAGAGC
+
FFFFFFFFFF:F,FFFF:F:F:FF:FFFFF::,F:F,FFFFF,FF
@FS10000125:23:BPA73012-1407:1:1101:8430:1410 1:N:0:4
GGGGCCTAACTTCGTCGAGTACGCTCAAACTGACAGATCGGAAGA
+
FF:FFF:FFF::FFFFFFFFFFFFFFFF:FFFFFFFFFFFFFFFF
@FS10000125:23:BPA73012-1407:1:1101:8450:1410 1:N:0:4
GGGGGATAACTTCGTCGAGTACGCTCAAACTGAGAGATCGGAAGA
+
FFFFFFFFFF:,FFFFFFFFFFFFFFF:FFFFFFFFFFFFFFFFF
@FS10000125:23:BPA73012-1407:1:1101:8520:1410 1:N:0:4
GGGCAACAACTTCGTCGAGTACGCTCAAACTGGGAGATCGGAAGA
+
FFFFF,FFFFFFFFFFFFFFFFFFFFFFF,,,,,FFFFFFFFFFF
@FS10000125:23:BPA73012-1407:1:1101:8690:1410 1:N:0:4
GGGCTTCGTCGAGTACGCTCAAATTTGCAGATCGGAAGAGCACAC
+
FFFF,FF::FFFFFFFFFFFFFF::FF:FFFFFFFFFFFF:F,F:
@FS10000125:23:BPA73012-1407:1:1101:8810:1410 1:N:0:4
GGGGCAAAACTTCGTCGAGTACGCTCAAATTGAAAGATCGGAAGA
+
FFFFFFFFFF,,FFFFFFFFFFFFFFF:FFFFFFFFFFFFFFFFF
@FS10000125:23:BPA73012-1407:1:1101:9160:1410 1:N:0:4
GGGAGGGAACTTCGTCGAGTACGCTCAAGAAAGTAGATCGGAAGA
+
F:FFFFFFFF::FFFFFFFFFFFFFFFFFFFFFFFFFFFFFFFFF
@FS10000125:23:BPA73012-1407:1:1101:9240:1410 1:N:0:4
GGGGCTAACTTCTCGAGTACGCTCAACGTCTCAGATCGGAAGAGC
+
FFFFFFFFFF:F:FFFF,FFFF,FFFFFFFFFFFF:,FFF:FFF,
@FS10000125:23:BPA73012-1407:1:1101:9270:1410 1:N:0:4
GGGGTAGAACTTCGTCGAGTACGCTCAAAATTAAAGATCGGAAGA
+
FFFFFFFFFF,,FFFFFFFFFFFFFFF:FFFFFFFFFFFFFFFFF
@FS10000125:23:BPA73012-1407:1:1101:9340:1410 1:N:0:4
GGGCGGCAACTTCGTCGAGTACGCTCAATTTTGCAGATCGGAAGA
+
FFFFFFFFFF::FFFFFFFFFFFFFFF,FFFFFFFFFFFFFFFFF
@FS10000125:23:BPA73012-1407:1:1101:9480:1410 1:N:0:4
GGGCATAAACTTCGTCGAGTACGCTCAAGTGACCAGATCGGAAGA
+
FFF:FFFFFF,:FFFFFFFFFFFFFFFFFFFFFFFFFFFFFFFFF
@FS10000125:23:BPA73012-1407:1:1101:9680:1410 1:N:0:4
GGGGCAAATCTTCGTCGAGTACGCTCAATTGGTGAGATCGGAAGA
+
FFFFFFFFFF,:FFFFFFFFFFFFFFF,FFFFFFFFFFFFFFFFF
@FS10000125:23:BPA73012-1407:1:1101:10170:1410 1:N:0:4
GGGGCCCAACTTCGTCGAGTACGCTCAAGCCTTAAGATCGGAAGA
+
FFF,,F:FFF,:FFFFFFFFFFFFFFFF,:F,F:FFF,FFFFFFF
@FS10000125:23:BPA73012-1407:1:1101:10220:1410 1:N:0:4
GGGATGGAACTTCGTCGAGTACGCTCAAATAATTAGATCGGAAGA
+
FFFFFFFFFF::FFFFFFFFFFFFFFFFFFFFFFFFFFFFFFFFF
@FS10000125:23:BPA73012-1407:1:1101:10350:1410 1:N:0:4
GGGAAGAAATTTCGTCGAGTACGCTCAACGCATGAGATCGGAAGA
+
F::FFFFFFFFFFFFFFFFFFFFFFFFF:,:FFFFFFFFFFFFFF
@FS10000125:23:BPA73012-1407:1:1101:10420:1410 1:N:0:4
GGGCTGGAACTTCGTCGAGTACGCTCAATCTCTAAGATCGGAAGA
+
FFFFFFFFFF,,FFFFFFFFFFFFFFF:FFFFFFFFFFFFFFFFF
@FS10000125:23:BPA73012-1407:1:1101:10520:1410 1:N:0:4
GGGCGGTAACTTCGTCGAGTACGCTCAAAACACAAGATCGGAAGA
+
FFF:,FFFFF::FFFFFFFFFFFFFFF:FFFFFFFFFFFFFFFFF
@FS10000125:23:BPA73012-1407:1:1101:10710:1410 1:N:0:4
GGGTTAGAACTTCGTCGAGTACGCTCAACCCTACAGATCGGAAGA
+
F,:FFFFFFF::FFFFFFFFFFFFFFFFFFFFFFFFFFFFFFFFF
@FS10000125:23:BPA73012-1407:1:1101:10820:1410 1:N:0:4
GGGGGCCAACTTCGTCGAGTACGCTCAACGGCTAAGATCGGAAGA
+
FFFF:FFFFFFFFFFF:FFFFFFFFFFFF,:FF:,FF,F:FFFFF
@FS10000125:23:BPA73012-1407:1:1101:11260:1410 1:N:0:4
GGGCGGGAACTTCGTCGAGTACGCTCAAAAGTATAGATCGGAAGA
+
FFF:FFFFFF,,FFFFFFFFFFFFFFF:FFFFFFFFFFFFFFFFF
@FS10000125:23:BPA73012-1407:1:1101:11760:1410 1:N:0:4
GGGCGACAACTTCGTCGAGTACGCTCAATTATACAGATCGGAAGA
+
F:,,FFFFFF,,FFFFFFFFFFFFFFF:FFFFFFFFFFFFFF:FF
@FS10000125:23:BPA73012-1407:1:1101:12600:1410 1:N:0:4
GGGATGGAACTTCGTCGAGTACGCTCAAGAACATAGATCGGAAGA
+
FFFFFFFFFF,,FFFFFFFFFFFFFFFFFFFFFFFFFFFFFFFFF
@FS10000125:23:BPA73012-1407:1:1101:13040:1410 1:N:0:4
GGGTAATAACTTCGTCGAGTACGCTCAACCGCCTAGATCGGAAGA
+
F,,:FFFFFF::FFFFFFFFFFFFFFFFFFFFFFFFFFFFFFFFF
@FS10000125:23:BPA73012-1407:1:1101:13990:1410 1:N:0:4
GGGGGGGAACTTCGTCGAGTACGCTCAAATAGCAAGATCGGAAGA
+
F,,FFFFFFF:FFFFFFFFFFFFFFFFFFFFFFFFFFFFFFFFFF
@FS10000125:23:BPA73012-1407:1:1101:14070:1410 1:N:0:4
GGGACATAACTTCGTCGAGTACGCTCAAAGACGGAGATCGGAAGA
+
FFFFFFFFFF,:FFFFFFFFFFFFFFFFFFFFFFFFFFFFFFFFF
@FS10000125:23:BPA73012-1407:1:1101:14250:1410 1:N:0:4
GGGCTAAAACTTCGTCGAGTACGCTCAAGACTGAAGATCGGAAGA
+
FFFFFFFFFF,:FFFFFFFFFFFFFFFFFFFFFFFFFFFFFFFFF
@FS10000125:23:BPA73012-1407:1:1101:14280:1410 1:N:0:4
GGGGTCCAACTTCGTCGAGTACGCTCAATGATAAAGATCGGAAGA
+
FFFF:FFFFF,:FFFFFFFFFFFFFFF:FFFFFFFFFFFFFFFFF
@FS10000125:23:BPA73012-1407:1:1101:14350:1410 1:N:0:4
GGGGCAAAACCTCGTCGAGTACGCTCAAACATTCAGATCGGAAGA
+
FFFFFFFFFFFFFFFFFFFFFFFFFFFFFFFFFFFFF:FFFFFFF
@FS10000125:23:BPA73012-1407:1:1101:14720:1410 1:N:0:4
GGGTCGGAACTTCGTCGAGTACGCTCAACTTTAGAGATCGGAAGA
+
F,,FF:FFFF:FFFFFFFFFFF:FFFFFFFFFFFFFFFFF:::F,
@FS10000125:23:BPA73012-1407:1:1101:15320:1410 1:N:0:4
GGGAGCTAACTTCGTCGAGTACGCTCAAGGGAGCAGATCGGAAGA
+
FF:FFFFFFF::FFFFFFFFFFFFFFFFFFFFFFFFFFFFFFFFF
@FS10000125:23:BPA73012-1407:1:1101:15340:1410 1:N:0:4
GGGTAGTAACTTCGTCGAGTACGCTCAACAATTCAGATCGGAAGA
+
FFF:FFFFFFFFFFFFFFFFFFFFFFFF,F,F,,FFFFFFFFFFF
@FS10000125:23:BPA73012-1407:1:1101:15570:1410 1:N:0:4
GGGGCCCAACTTCGTCGAGTACGCTCAAGGGGGTAGATCGGAAGA
+
FFFFFFFFFFF:FFFFFFFFFFFFFFFFFFFFFFFFFFFFFFFFF
@FS10000125:23:BPA73012-1407:1:1101:15680:1410 1:N:0:4
GGGAAAAACTTCGTCGAGTACGCTCAATCCATTAGATCGGAAGAG
+
FFFFFFFFFF:FF:FFFF:FFFFFFF,:FFFFFFFF,FFF:FFFF
@FS10000125:23:BPA73012-1407:1:1101:16000:1410 1:N:0:4
GGGGTAACTTCGTCGAGTACGCTCAATTGATCAGATCGGAAGAGC
+
FF:F,F,F,,FF:FFF::FF,,FF,F,FF::,FFF::::FFFFF,
@FS10000125:23:BPA73012-1407:1:1101:16320:1410 1:N:0:4
GGGATGGAACTTCGTCGAGTACGCTCAACAAGATAGATCGGAAGA
+
FFFFFFFFFF:FFFFFFFFFFFFFFFFFFFFFFFFFFFFFFFFFF
@FS10000125:23:BPA73012-1407:1:1101:1130:1420 1:N:0:4
GGGAGGTAACTTCGTCGAGTACGCTCAACTAGTAAGATCGGAAGA
+
FFFFFFFFFFFFFFFFFFFFFFFFFFFFFFFFFFFFFFFFFFFFF
@FS10000125:23:BPA73012-1407:1:1101:1180:1420 1:N:0:4
GGGGGAGAACTTCGTCGAGTACGCTCAAGAGAAGAGATCGGAAGA
+
FFFFFFFFFF::FFFFFFFFFFFFFFFFFFFFFFFFFFFFFFFFF
@FS10000125:23:BPA73012-1407:1:1101:1460:1420 1:N:0:4
GGGGAAAAATTTCGTCGAGTACGCTCAAACTATAAGATCGGAAGA
+
FFFF::FFFFFFFFFFFFFFFFFFFFFF,FFFFFFFFFFFFFFFF
@FS10000125:23:BPA73012-1407:1:1101:1620:1420 1:N:0:4
GGGGAAAAACTTCGTCGAGTACGCTCAACGAATAAGATCGGAAGA
+
FFFFFFFFFFFFFFFFFFFFFFFFFFFFFFFFFFFFFFFFFFFFF
@FS10000125:23:BPA73012-1407:1:1101:2170:1420 1:N:0:4
GGGGGTTAACTTCGTCGAGTACGCTCAAAGTTTTTAGATCGGAAG
+
FF:FFFFFFF:,FFFFFFFFFFFFFFF,FFF,FFFFFFFFFFFFF
@FS10000125:23:BPA73012-1407:1:1101:2420:1420 1:N:0:4
GGGCAGAAACTTCGTCGAGTACGCTCAATGCGTGAGATCGGAAGA
+
FFFFFFFFFF,,FFFFFFFFFFFFFFF,FFFFFFFFFFFFFF:FF
@FS10000125:23:BPA73012-1407:1:1101:2480:1420 1:N:0:4
GGGTAGCAACTTCGTCGAGTACGCTCAAAAACACAGATCGGAAGA
+
FFF:FFFFFF:,FFFFFFFFFFFFFFF:FFFFFFFFFFFFFFFFF
@FS10000125:23:BPA73012-1407:1:1101:2850:1420 1:N:0:4
GGGGTCTAACTTCGTCGAGTACGCTCAAATAACAAGATCGGAAGA
+
F:FFFFFFFF:::FFFFFFFFFFFFFF:FFFFFFFFFFFFFFFFF
@FS10000125:23:BPA73012-1407:1:1101:2900:1420 1:N:0:4
GGGGGCTAACTTCGTCGAGTACGCTCAAAGCCTTAGATCGGAAGA
+
FFFFFFFFFFF:FFFFFFFFFFFFFFFFFFFFFFFFFFFFFFFFF
@FS10000125:23:BPA73012-1407:1:1101:3400:1420 1:N:0:4
GGGGTTTAACTTCGTCGAGTACGCTCAAAACATGAGATCGGAAGA
+
FFFFFFFFFF:,FFFFFFFFFFFFFFFFFFFFFFFFFFFFFFFFF
@FS10000125:23:BPA73012-1407:1:1101:3420:1420 1:N:0:4
GGGGCCCAACTTCGTCGAGTACGCTCAAATAAGGAGATCGGAAGA
+
FFFFFFFFFFF::FFFFFFFFFFFFFF,FFFFFFFFFFFFFFFFF
@FS10000125:23:BPA73012-1407:1:1101:3880:1420 1:N:0:4
GGGCCGAAACTTCGTCGAGTACGCTCAACGTGTTAGATCGGAAGA
+
FFFFFFFFFFFFFFFFFFFFFFFFFFFFF,FFFFFFFFFFFFFFF
@FS10000125:23:BPA73012-1407:1:1101:3920:1420 1:N:0:4
GGGCTAAAACTTCGTCGAGTACGCTCAAGGGAAAAGATCGGAAGA
+
FFF,FFFFFF::FFFFFFFFFFFFFFFFFFFFFFFFFFFFFFFFF
@FS10000125:23:BPA73012-1407:1:1101:4230:1420 1:N:0:4
GGGAGCACAACTTCGTCGAGTACGCTCAATAATTTAGATCGGAAG
+
F,,F,FFFFF:,,FF:FFFFFFFFF,FFFFFFFFFFFFFFFFFFF
@FS10000125:23:BPA73012-1407:1:1101:4370:1420 1:N:0:4
GGGGGGCTTTCGTCGAGTACGCTCAAAGCACTAGATCGGAAGAGC
+
FFFFFFFFFF:F,FFFF:FFFF,FFFFFFFFFFFF:,FFF:FFF,
@FS10000125:23:BPA73012-1407:1:1101:4580:1420 1:N:0:4
GGGACTTCGTCGAGTACGCTCAAATGACAAGATCGGAAGAGCACA
+
FFF,FFF:,FFFFFFFF,::F,FFFFF:F,FFFF,FFFFFF,F,:
@FS10000125:23:BPA73012-1407:1:1101:4630:1420 1:N:0:4
GGGCTGTAACTTCGTCGAGTACGCTCAAGATCACAGATCGGAAGA
+
FF,F:FFFFF:,FFFFFFFFFFFFFFFFFFFFFFFFFFFFFFFFF
@FS10000125:23:BPA73012-1407:1:1101:4800:1420 1:N:0:4
GGGGTCTAACCTCGTCGAGTACGCTCAATCCATAAGATCGGAAGA
+
F:FFFFFFFFFFFFFFFFFFFFFFFFFFFFFFF:FFF,FFFFFFF
@FS10000125:23:BPA73012-1407:1:1101:4870:1420 1:N:0:4
GGGGTAGAACTTCGTCGAGTACACTCAAGTAGAAAGATCGGAAGA
+
FF:FFFFFFF,,FFFFFFFFFF,FFFFFFFFFFFFFFFFFFFFFF
@FS10000125:23:BPA73012-1407:1:1101:5160:1420 1:N:0:4
GGGGCATAACTTCGTCGAGTACGCTCAACTTGATAGATCGGAAGA
+
FFFFFFFFFF::FFFFFFFFFFFFFFF:FFFFFFFFFFFFFF:FF
@FS10000125:23:BPA73012-1407:1:1101:5440:1420 1:N:0:4
GGGCGTCAACTTCGTCGAGTACGCTCAATTAGGTAGATCGGAAGA
+
FFF:FFFFFF:,FFFFFFFFFFFFFFF,FFFFFFFFFFFFFFFFF
@FS10000125:23:BPA73012-1407:1:1101:6190:1420 1:N:0:4
GGGGCCTAACTTCGTCGAGTACGCTCAACACTTTAGATCGGAAGA
+
FF:::FFFFF:,FFFFFFFFFFFFFFF:FFFFFFFFFFFFFF,FF
@FS10000125:23:BPA73012-1407:1:1101:6730:1420 1:N:0:4
GGGGTCAAACTTCGTCGAGTACGCTCAAGGATATAGATCGGAAGA
+
FFFF:FFFFF,,FFFFFFFFFFFFFFFFFFFFFFFFF:FFFFFFF
@FS10000125:23:BPA73012-1407:1:1101:7120:1420 1:N:0:4
GGTCCTAACCTCGTCGAGTACGCTCAAATGTCCAGATCGGAAGAG
+
FF,,FFFFFF,:F:FFFF:FFFFFFF:,FFFFFFFF,FFF:FFFF
@FS10000125:23:BPA73012-1407:1:1101:7330:1420 1:N:0:4
GGGGCCAAACTTCGTCGAGTACGCTCAAGCGGTGAGATCGGAAGA
+
FFFFFFFFFF::FFFFFFFFFFFFFFFFFFFFFFFFFFFFFFFFF
@FS10000125:23:BPA73012-1407:1:1101:7450:1420 1:N:0:4
GGGGCCCAACTTCGTCGAGTACGCTCAAGAATGTAGATCGGAAGA
+
FFFFFF,FFF,,FFFFFFFFFFFFFFFFFFFF,,FFFFFFFFFFF
@FS10000125:23:BPA73012-1407:1:1101:7830:1420 1:N:0:4
GGGGTTAACTTCGTCGAGTACGCTCAACACTATAGATCGGAAGAG
+
FF,FFFFFFF:FF:FFFF:FFFFFFFF,FFFFFFFF,FFF,FFFF
@FS10000125:23:BPA73012-1407:1:1101:8270:1420 1:N:0:4
GGGGTCGAACTTCGTCGAGTACGCTCAAAGGAGGAGATCGGAAGA
+
FFFFFFFFFF::FFFFFFFFFFFFFFF:FFFFFFFFFFFFFFFFF
@FS10000125:23:BPA73012-1407:1:1101:8500:1420 1:N:0:4
GGGTAACAACTTCGTCGAGTACGCTCAAATTTTGAAGATCGGAAG
+
FFFFFFFFFF:,FFFFFFFFFFFFFFF:FFFFFFFFFFFFFFFFF
@FS10000125:23:BPA73012-1407:1:1101:8550:1420 1:N:0:4
GGGATCAAACTTCGTCGAGTACGCTCAACACTGCAGATCGGAAGA
+
FFFFFFFFFF::FFFFFFFFFFFFFFFFFFFFFFFFFFFFFFFFF
@FS10000125:23:BPA73012-1407:1:1101:9120:1420 1:N:0:4
GGGCCGGAACTTCGTGAGTACGCTCAACTTAAGAGATCGGAAGAG
+
F::,FFFFFF::FFFFFF,FFFFFFFF:FFFFFFFF,:FF,FFFF
@FS10000125:23:BPA73012-1407:1:1101:9280:1420 1:N:0:4
GGGTAGAAACTTCGTCGAGTACGCTCAACACAATAGATCGGAAGA
+
FFF:FFFFFF:FFFFFFFFFFFFFFFFFFFFFFFFFFFFFFFFFF
@FS10000125:23:BPA73012-1407:1:1101:9770:1420 1:N:0:4
GGGGACTAACTTCGTCGAGTACGCTCAACAGCAGAGATCGGAAGA
+
FFFFFFFFFF::FFFFFFFFFFFFFFFFFFFFFFFFFFFFFFFFF
@FS10000125:23:BPA73012-1407:1:1101:10070:1420 1:N:0:4
GGGCGGGAACTTCGTCGAGTACGCTCAAGACTGAAGATCGGAAGA
+
F:F,FFFFFF::FFFFFFFFFFFFFFFFFFFFFFFFFFFFFFFFF
@FS10000125:23:BPA73012-1407:1:1101:10130:1420 1:N:0:4
GGGGGCTAACTTCGTCGAGTACGCTCAAGACAGTAGATCGGAAGA
+
FFFFFFFFFF::FFFFFFFFFFFFFFFFFFFFFFFFFFFFFFFFF
@FS10000125:23:BPA73012-1407:1:1101:10670:1420 1:N:0:4
GGGGTTGAACTTCGTCGGTACGCTCAAATTCCGAGATCGGAAGAG
+
F,,FFFFFFF::FFFFFF,FFFFFFFFFFFFFFFFF,:FF,FFFF
@FS10000125:23:BPA73012-1407:1:1101:10700:1420 1:N:0:4
GGGGCACAACTTCGTCGAGTACGCTCAACTATAGAGATCGGAAGA
+
FFFFFFFFFF,FFFFFFFFFFFFFFFFFFFFFFFFFFFFFFFFFF
@FS10000125:23:BPA73012-1407:1:1101:10740:1420 1:N:0:4
GGGGGTCAACTTCGTCGAGTACGCTCAACTCTAGAGATCGGAAGA
+
FFFFFFFFFF::FFFFFFFFFFFFFFFFFFFFFFFFFFFFFF:FF
@FS10000125:23:BPA73012-1407:1:1101:11190:1420 1:N:0:4
GCTGCAAAACTTCGTCGAGTACGCTCAAACAATTAGATCGGAAGA
+
:,:F:FFFFFFFFFFFFFFFFF:FFFF:FF:FFFFFFFFF,::::
@FS10000125:23:BPA73012-1407:1:1101:11850:1420 1:N:0:4
GGGCGGGAACTTCGTCGAGTACGCTCAATGGTGTAGATCGGAAGA
+
F,,,FFFFFF::FFFFFFFFFFFFFFF:FFFFFFFFFFFFFFFFF
@FS10000125:23:BPA73012-1407:1:1101:12040:1420 1:N:0:4
GGGATGCAACTTCGTCGAGTACGCTCAACACATCAGATCGGAAGA
+
FF::FFFFFF:FFFFFFFFFFFFFFFFFFFFFFFFFFFFFFFFFF
@FS10000125:23:BPA73012-1407:1:1101:12060:1420 1:N:0:4
GGGGGTTAACTTCGTCGAGTACGCTCAACTGGGGAGATCGGAAGA
+
FFFFFFFFFF::FFFFFFFFFFFFFFF:FFFFFFFFFFFFFFFFF
@FS10000125:23:BPA73012-1407:1:1101:12310:1420 1:N:0:4
GGGATGTAACTTCGTCGAGTACGCTCAAATGTATAGATCGGAAGA
+
:,,:FFFFFF:,FFFFFFFFFFFFFFF,FFFFFFFFFFFFFFFFF
@FS10000125:23:BPA73012-1407:1:1101:12400:1420 1:N:0:4
GGGGGCCCTCTTCGTCGAGTACGCTCAAGCCCGAAGATCGGAAGA
+
F:,FFFFFFF,,:FFFFFFFFFFFFFFFFFFFFFFFFFFFF,FFF
@FS10000125:23:BPA73012-1407:1:1101:12450:1420 1:N:0:4
GGGGTCGAACTTCGTCGAGTACGCTCAAATGTCCAGATCGGAAGA
+
FF,FFFFFFF:,FFFFFFFFFFFFFFF:FFFFFFFFFFFFFFFFF
@FS10000125:23:BPA73012-1407:1:1101:12690:1420 1:N:0:4
GGGCTAGAACTTCGTCGAGTACGCTCAAGTCACTAGATCGGAAGA
+
FFFFFFFFFF,:FFFFFFFFFFFFFFFFFFFFFFFFFFFFFFFFF
@FS10000125:23:BPA73012-1407:1:1101:12850:1420 1:N:0:4
GGGGTTTAACTTCGTCGAGTACGCTCAAAAAGTAAGATCGGAAGA
+
FFFFFFFFFF,,FFFFFFFFFFFFFFF:FFFFFFFFFFFFFFFFF
@FS10000125:23:BPA73012-1407:1:1101:13090:1420 1:N:0:4
GGGAACGAACTTCGTCGAGTACGCTCAAAATTATAGATCGGAAGA
+
F:,:FF:FFF::FFFFFFFFFFFFFFF:FFFFFFFFFFFFFFFFF
@FS10000125:23:BPA73012-1407:1:1101:13210:1420 1:N:0:4
GGGAGTAAACTTCGTCGAGTACGCTCAATTATGGAGATCGGAAGA
+
FFFFFFFFFFF:FFFFFFFFFFFFFFF:FFFFFFFFFFFFFFFFF
@FS10000125:23:BPA73012-1407:1:1101:13480:1420 1:N:0:4
GGGGTTGAACTTCGTCGAGTACGCTCAATACACTAGATCGGAAGA
+
FFFFFFFFFF,:FFFFFFFFFFFFFFF,FFFFFFFFFFFFFFFFF
@FS10000125:23:BPA73012-1407:1:1101:13560:1420 1:N:0:4
GGGGGATAACTTCGTCGAGTACGCTCAAGAACCAAGATCGGAAGA
+
FFFFFFFFFF::FFFFFFFFFFFFFFFFFFFFFFFFFFFFFFFFF
@FS10000125:23:BPA73012-1407:1:1101:14010:1420 1:N:0:4
GGGGCAGAACTTCGTCGAGTACGCTCAAAGTTGAAGATCGGAAGA
+
FF:FFFFFFF,:FFFFFFFFFFFFFFFFFFFFFFFFFFFFFFFFF
@FS10000125:23:BPA73012-1407:1:1101:14190:1420 1:N:0:4
GGGGTCGAACTTCGTCGAGTACGCTCAATAAATGAGATCGGAAGA
+
FFFFFFFFFF::FFFFFFFFFFFFFFF:FFFFFFFFFFFFFFFFF
@FS10000125:23:BPA73012-1407:1:1101:14330:1420 1:N:0:4
GGGGTGCAACTTCGTCGAGTACGCTCAAAACTTGAGATCGGAAGA
+
FFFFFFFFFF::FFFFFFFFFFFFFFF:FFFFFFFFFFFFFFFFF
@FS10000125:23:BPA73012-1407:1:1101:14390:1420 1:N:0:4
GGGAGTAAACTTCGTCGAGTACGCTCAAGTATTAAGATCGGAAGA
+
FF:FFFFFFF::FFFFFFFFFFFFFFFFFFFFFFFFFFFFFFFFF
@FS10000125:23:BPA73012-1407:1:1101:14480:1420 1:N:0:4
GGGTGTCAACTTCGTCGAGTACGCTCAATGATATAGATCGGAAGA
+
FFF:FFFFFF::FFFFFFFFFFFFFFF:FFFFFFFFFFFFFFFFF
@FS10000125:23:BPA73012-1407:1:1101:14590:1420 1:N:0:4
GGGCGATAACTTCGTCGAGTACGCTCAAGAGGTTAGATCGGAAGA
+
FFFFFFFFFF,:FFFFFFFFFFFFFFF:FFFFFFFFFFFFFFFFF
@FS10000125:23:BPA73012-1407:1:1101:14780:1420 1:N:0:4
GGGTGATAACTTCGTCGAGTACGCTCAATGTAACAGATCGGAAGA
+
FFFF,F:FFF::FFFFFFFFFFFFFFFFFFFFFFFFFFFFFFFFF
@FS10000125:23:BPA73012-1407:1:1101:14790:1420 1:N:0:4
GGGAGTTATCTTCGTCGAGTACGCTCAAAAGTATAGATCGGAAGA
+
F,,FFFFFFF:,FFFFFFFFFFFFFFF,FFFFFFFFFFFFFF:F:
@FS10000125:23:BPA73012-1407:1:1101:15380:1420 1:N:0:4
GGGGGGAAACTTCGTCGAGTACGCTCAACTGAGAAGATCGGAAGA
+
F:,F:,FFFFFFFFFFFFFFFFFFFFFFFFFFFFFFFFFFFFFFF
@FS10000125:23:BPA73012-1407:1:1101:15640:1420 1:N:0:4
GGGAAGGAACTTCGTCGAGTACGCTCAATAGGATAGATCGGAAGA
+
FFF,FFFFFF::FFFFFF:FFFFFFFF:FFFFFFF:F:FF,FFF,
@FS10000125:23:BPA73012-1407:1:1101:15930:1420 1:N:0:4
GGGTTCCAACTTCGTCGAGTACGCTCAAGGTGCGAGATCGGAAGA
+
FFFFFFFFFF,:FFFFFFFFFFFFFFFFFFFFFFFFFFFFFFFFF
@FS10000125:23:BPA73012-1407:1:1101:16020:1420 1:N:0:4
GGGTAGGAACTTCGTCGAGTACGCTCAAATCTAAAGATCGGAAGA
+
FFFFFFFFFF,:FFFFFFFFFFFFFFF::FFFFFFFFFFFFFFFF
@FS10000125:23:BPA73012-1407:1:1101:1430:1430 1:N:0:4
GGGGCGCAACTTCGTCGAGTACGCTCAAGAAAGGAGATCGGAAGA
+
F:,FF:FFFFF:FFFFFFFFFFFFFFFFFFFFFFFFFFFFF,FFF
@FS10000125:23:BPA73012-1407:1:1101:1490:1430 1:N:0:4
GGGGGCCAACTTCGTCGAGTACGCTCAACTAATTAGATCGCTAGA
+
FFF,F:::::,::,F::,,F:,,FF:,,,,,FFF:,,,F,,,,,,
@FS10000125:23:BPA73012-1407:1:1101:1540:1430 1:N:0:4
GGGTGGCAACTTCGTCGAGTACGCTCAAATGATTAGATCGGAAGA
+
FFFFFFFFFFFFFFFFFFFFFFFFFFFFFFFFFFFFFFFFFFFFF
@FS10000125:23:BPA73012-1407:1:1101:1650:1430 1:N:0:4
GGGGAGGAATTTCGTCGAGTACGCTCAAATGGCGAGATCGGAAGA
+
FF:FFFFFFFFFFFFFFFFFFFFFFFFFFFFFFFFFFFFFFFFFF
@FS10000125:23:BPA73012-1407:1:1101:1680:1430 1:N:0:4
GGGGAAAAGTTCGTCGAGTACGCTCAAAATAAGAGATCGGAAGAG
+
F::FFFFFFFFFF:FFFF:FFFFFFFF,FFFFFFFF,FFF:FFFF
@FS10000125:23:BPA73012-1407:1:1101:1690:1430 1:N:0:4
GGGATGAAACTTCGTCGAGTACGCTCAAAAATAGAGATCGGAAGA
+
FFFFFFFFFF:,FFFFFFFFFFFFFFF:FFFFFFFFFFFFFFFFF
@FS10000125:23:BPA73012-1407:1:1101:1790:1430 1:N:0:4
GGGTCCTAACTTCGTCGAGTACGCTCAAAGTTGAAGATCGGAAGA
+
FFFF,FFFFFF:FFFFFFFFFFFFFFFFFF:,:FFFFFFFFFFFF
@FS10000125:23:BPA73012-1407:1:1101:1960:1430 1:N:0:4
GGGGGGGTAACTTCGTCGAGTACGCTCAACCCACAAGATCGGAAG
+
FF,FFFFFFF::FFFFFFFFFFFFF,FFFFFFFFFFFFFFFFFFF
@FS10000125:23:BPA73012-1407:1:1101:2120:1430 1:N:0:4
GGGATGGAACTTCGTCGAGTACGCTCAATAGTGGAGATCGGAAGA
+
FFFFFFFFFF::FFFFFFFFFFFFFFF,FFFFFFFFFFFFFFFFF
@FS10000125:23:BPA73012-1407:1:1101:2620:1430 1:N:0:4
GGGCCAACTTCGTCGAGTACGCTCAACTTTGGAGATCGGAAGAGC
+
FFF:FFFFFF:F,FFFF,FFFF:FFFF::FFFFFFF,FFFFFFF,
@FS10000125:23:BPA73012-1407:1:1101:2810:1430 1:N:0:4
GGGAGTCAACTTCGTCGAGTACGCTCAAGAACAGAGATCGGAAGA
+
F:,,FFFFFF:,FFFFFFFFFFFFFFFFFFFFFFFFFFFFFFFFF
@FS10000125:23:BPA73012-1407:1:1101:3000:1430 1:N:0:4
GGGGTCGAACTTCGTCGAGTACGCTCAAAATGTTAGATCGGAAGA
+
F,,FFFFFFF::FFFFFFFFFFFFFFF:FFFFFFFFFFFFFFFFF
@FS10000125:23:BPA73012-1407:1:1101:3370:1430 1:N:0:4
GGGTCATAACTTCGTCGAGTACGCTCAACAATCGAGATCGGAAGA
+
F:::FFFFFFFF:FFFFFFFFFFFFFFFFFFFFFFFFFFFFFFFF
@FS10000125:23:BPA73012-1407:1:1101:3390:1430 1:N:0:4
GGAGTATAACTTCGTCGAGTACGCTCAATGAGATAGATCGGAAGA
+
F,,FFFFFFFFFFFFFFFFFFFFFFFF:FFFFFFFFFFFFF:FFF
@FS10000125:23:BPA73012-1407:1:1101:3860:1430 1:N:0:4
GGGGTTAATCTTCGTCGAGTACGCTCAACAACGCAGATCGGAAGA
+
FFFFFFFFFF:::FFFFFFFFFFFFFFFFFFFFFFFFFFFFF:FF
@FS10000125:23:BPA73012-1407:1:1101:3950:1430 1:N:0:4
GGGGTTGAACTTCGTCGAGTACGCTCAAATATTAAGATCGGAAGA
+
FF,FFFFFFF::FFFFFFFFFFFFFFF:FFFFFFFFFFFFFFFFF
@FS10000125:23:BPA73012-1407:1:1101:4320:1430 1:N:0:4
GGGGTGCAACTTCGTCGAGTACGCTCAATACTAAAGATCGGAAGA
+
F::FFFFFFF:,FFFFFFFFFFFFFFF:FFFFFFFFFFFFFFFFF
@FS10000125:23:BPA73012-1407:1:1101:4520:1430 1:N:0:4
GGGCTGTAACTTCGTCGAGTACGCTCAACCTGTGAGATCGGAAGA
+
FFFF:F,FFFFFFFFFFFFFFFFFFFFFFF,:FFFFFFFFFFFFF
@FS10000125:23:BPA73012-1407:1:1101:4610:1430 1:N:0:4
GGGGTGCAGCTTCGTCGAGTACGCTCAATGGGTTAGATCGGAAGA
+
FFFF,FFFFF:,FFFFFFFFFFFFFFF:FF:FFFFFFFFFFFFFF
@FS10000125:23:BPA73012-1407:1:1101:4960:1430 1:N:0:4
GGGCAGAAACTTCGTCGAGTACGCTCAATCAATAAGATCGGAAGA
+
FF::F,FFFFF:FFFFFFFFFFFFFFF:FFFFFFFFFFFFFFFFF
@FS10000125:23:BPA73012-1407:1:1101:5200:1430 1:N:0:4
GGGTCAGAACTTCGTCGAGTACGCTCAAAGAAAAAGATCGGAAGA
+
FFFFFFFFFF,,FFFFFFFFFFFFFFF,FFFFFFFFFFFFFFFFF
@FS10000125:23:BPA73012-1407:1:1101:5300:1430 1:N:0:4
GGGGGGTAACTTCGTCGAGTACGCTCAATGGTGGAGATCGGAAGA
+
FFFFFFFFFF:::FFFFFFFFFFFFFF,FFFFFFFFFFFFFFFFF
@FS10000125:23:BPA73012-1407:1:1101:5460:1430 1:N:0:4
GGGGTCAAACTTCGTCGAGTACGCTCAACCGCAAAGATCGGAAGA
+
FFFFFFFFFF,,:FF:FFFFFFFFFFFFFFFFFFFFFFFFFF:FF
@FS10000125:23:BPA73012-1407:1:1101:5840:1430 1:N:0:4
GGGGGTCAACTTCGTCGAGTACGCTCAATATAAGAGATCGGAAGA
+
F:,FF,:FF:FF::F::FFFF,,FFF,FFFF,F:,:F,F:FFFFF
@FS10000125:23:BPA73012-1407:1:1101:6120:1430 1:N:0:4
GGGTCGAAACTTCGTCGAGTACGCTCAAATCCGAAGATCGGAAGA
+
FFFFFFFFFFF:FFFFFFFFFFFFFFFFFFFFFFFFFFFFFFFFF
@FS10000125:23:BPA73012-1407:1:1101:6130:1430 1:N:0:4
GGGGCTTAACTTCGTCGAGTACGCTCAAAAACCGAGATCGGAAGA
+
FFFFFFFFFF:,FFFFFFFFFFFFFFFFFFFFFFFFFFFFFFFFF
@FS10000125:23:BPA73012-1407:1:1101:6200:1430 1:N:0:4
GGGGTGAAACTTCGTCGAGTACGCTCAAACTGATAGATCGGAAGA
+
FFFFFFFFFF:,FFFFFFFFFFFFFFF:FFFFFFFFFFFFFFFFF
@FS10000125:23:BPA73012-1407:1:1101:6540:1430 1:N:0:4
GGGTTCTAACTTCGTCGAGTACGCTCAACCTGTAAGATCGGAAGA
+
FFFFFFFFFF::FFFFFFFFFFFFFFFFFFFFFFFFFFFFFFFFF
@FS10000125:23:BPA73012-1407:1:1101:6660:1430 1:N:0:4
GGGGGGTAACTTCGTCGAGTACGCTCAACAGTTTAGATCGGAAGA
+
FFFFFFFFFFFFFFFFFFFFFFFFFFFFFFFFFFFFFFFFFFFFF
@FS10000125:23:BPA73012-1407:1:1101:7080:1430 1:N:0:4
GGGACGGAACTTCGTCGAGTACGCTCAAGTGGGGAGATCGGAAGA
+
FF,FF:FFFF:,FFFFFFFFFFFFFFF:FFFFFFFFFFFFFFFFF
@FS10000125:23:BPA73012-1407:1:1101:7150:1430 1:N:0:4
GTGGAGGACCTTCGTCGAGTACGCTCAAAGTTCGAGATCGGAAGA
+
:,FFFFFFFF,,FFFFFFFFFFFFFFF:FFFFFFFFFFFFFFFFF
@FS10000125:23:BPA73012-1407:1:1101:7480:1430 1:N:0:4
GGGATGTAACTTCGTCGAGTACGCTCAAGATGGCAGATCGGAAGA
+
FF:FFFFFFF,,FFFFFFFFFFFFFFFFFFFFFFFFFFFFFFFFF
@FS10000125:23:BPA73012-1407:1:1101:7520:1430 1:N:0:4
GGGGGATAACTTCGTCGAGTACGCTCAAAATGCCAGATCGGAAGA
+
FF:FFFFFFF::FFFFFFFFFFFFFFF:FFFFFFFFFFFFFFFFF
@FS10000125:23:BPA73012-1407:1:1101:7540:1430 1:N:0:4
GGGTAAACTTCGTCGAGTACGCTCAAGATACTAGATCGGAAGAGC
+
FFF:FFFFFF:F:FFFF:FFFF,FFFF:FFFFFFF:,FFFFFFF,
@FS10000125:23:BPA73012-1407:1:1101:7590:1430 1:N:0:4
GGGGCTGAACTTCGTCGAGTACGCTCAAGATTGGAGATCGGAAGA
+
FFFFFFFFFFF:FFFFFFFFFFFFFFFFFFFFFFFFFFFFFFFFF
@FS10000125:23:BPA73012-1407:1:1101:7600:1430 1:N:0:4
GGGAAGGAACTTCGTCGAGTACGCTCAATAACCGAGATCGGAAGA
+
FFF:FFFFFF::FFFFFFFFFFFFFFF:FFFFFFFFFFFFFFFFF
@FS10000125:23:BPA73012-1407:1:1101:7720:1430 1:N:0:4
GGGGCGGGAACTTCGTCGAGTACGCTCAATTTTCGAGATCGGAAG
+
FFFFFFFFFFF::FF:FFFFFFFFF,FFFFFFFFFFFFFFFFFFF
@FS10000125:23:BPA73012-1407:1:1101:8030:1430 1:N:0:4
GGGACTTCGTCGAGTACGCTCAACCTACGAAACGGAAGAGCACAC
+
FF:,FFFFFFFFFFFFFF,:FF:FFFF,FFFFFFFFFFFF,F,F,
@FS10000125:23:BPA73012-1407:1:1101:8330:1430 1:N:0:4
GGGGTTTAACTTCGTCGAGTACGCTCAATAGGTAAGATCGGAAGA
+
FFFFFFFFFF:,FFFFFFFFFFFFFFF:FFFFFFFFFFFFFFFFF
@FS10000125:23:BPA73012-1407:1:1101:8990:1430 1:N:0:4
GGGGGTTAACTTCGTCGAGTACGCTCAAAAAGTAAGATCGGAAGA
+
F:::,FFFFF::FFFFFFFFFF:FFFF,:,:FFFFFFFFFF:::F
@FS10000125:23:BPA73012-1407:1:1101:9190:1430 1:N:0:4
GGGTACGAACTTCGTCGAGTACGCTCAAATATCCAGATCGGAAGA
+
F:,,FFFFFF::FFFFFFFFFFFFFFF:FFFFFFFFFFFFFFFFF
@FS10000125:23:BPA73012-1407:1:1101:9310:1430 1:N:0:4
GGGGTTCAACTTCGTCGAGTACGCTCAAGAACAAAGATCGGAAGA
+
FFF,FF:FFF,,FFFFFFFFFFFFFFFF,F:FF,FFF:FFFFFFF
@FS10000125:23:BPA73012-1407:1:1101:9500:1430 1:N:0:4
GGGCTTCGTCGAGTACGCTCAAAAAACCAGATCGGAAGAGCACAC
+
FFFFFFFFFFF:FFFFF:FF::FFFFF:FFFFFFFFFFFF,F,F:
@FS10000125:23:BPA73012-1407:1:1101:9760:1430 1:N:0:4
GGGGTTCAACTTCGTCGAGTACGCTCAAACGTGTAGATCGGAAGA
+
F::FFFFFFF::FFFFFFFFFFFFFFFFFFFFFFFFFFFFFFFFF
@FS10000125:23:BPA73012-1407:1:1101:9800:1430 1:N:0:4
GGGCCTTAACTTCGTCGAGTACGCTCAAACGGGAAGATCGGAAGA
+
FFFFFFFFFF::FFFFFFFFFFFFFFF:FFFFFFFFFFFFFFFFF
@FS10000125:23:BPA73012-1407:1:1101:9860:1430 1:N:0:4
GGGGGGGAACTTAGTCGAGTACGCTCAACGAGATAGATCGGAAGA
+
FFFFFFFFFF:FFFFFFFFFFFFFFFFFFFFFFFFFFFFFFFFFF
@FS10000125:23:BPA73012-1407:1:1101:12420:1430 1:N:0:4
GGGCCGTAACTTCGTCGAGTACGCTCAAAAATATAGATCGGAAGA
+
FFF:,F,FFFFFFFFFFFFFFFFFFFF:F,:FFFFFFFFFFFFFF
@FS10000125:23:BPA73012-1407:1:1101:12680:1430 1:N:0:4
GGGGATTAACTTCGTCGAGTACGCTCAAGTTATTAGATCGGAAGA
+
F,,FFFFFFF,,FFFFFFFFFFFFFFFFFFFFFFFFFFFFFFFFF
@FS10000125:23:BPA73012-1407:1:1101:13840:1430 1:N:0:4
GGCGTAAAACTTCGTCGAGTACGCTCAAGAAACGAGATCGGAAGA
+
FF:::,FFFF:F:FFFFF:FFF,FFFFF,,FFF,FFFFFF:FF,F
@FS10000125:23:BPA73012-1407:1:1101:13970:1430 1:N:0:4
GGGCTGCACCTTCGTCGAGTACGCTCAAGTTGCAAGATCGGAAGA
+
FFFFFFFFFF,,FFFFFFFFFFFFFFFFFFFFFFFFF,FFFFFFF
@FS10000125:23:BPA73012-1407:1:1101:14650:1430 1:N:0:4
GGGGCACAACTTCGTCGAGTACGCTCAACCCTTAAGATCGGAAGA
+
FFFFFFFFFF::FFFFFFFFFFFFFFFFFFFFFFFFF,FFFF:FF
@FS10000125:23:BPA73012-1407:1:1101:15420:1430 1:N:0:4
GGGGTCCAACTTCGTCGAGTACGCTCAAGAAGTGAGATCGGAAGA
+
FFFFFFFFFF:,FFFFFFFFFFFFFFFFFFFFFFFFF:FFFFFFF
@FS10000125:23:BPA73012-1407:1:1101:15980:1430 1:N:0:4
GGGGTAAACTTCGTCGAGTACGCTCAATATGGAAGATCGGAAGAG
+
FFFF,FFFF,,FFFFFFFFFFFFFFF,:FFFFFFFF::FFFFFFF
@FS10000125:23:BPA73012-1407:1:1101:16100:1430 1:N:0:4
GGGGGTTAACTTCGTCGAGTACGCTCAACACCGGAGATCGGAAGA
+
FFFFF:FFFF,FFFFFFFFFFFFFFFFFFFFFFFFFF,FFFFFFF
@FS10000125:23:BPA73012-1407:1:1101:1040:1440 1:N:0:4
GGGGGTTAACTTCGTCGAGTACGCTCAAAGAAATAGATCGGAAGA
+
FFFFFFFFFF::FFFFFFFFFFFFFFFFFFFFFFFFFFFFFFFFF
@FS10000125:23:BPA73012-1407:1:1101:1280:1440 1:N:0:4
GGGAAAACTTCGTCGAGTACGCTCAAAGTGTGAGATCGGAAGAGC
+
FFFFFFFFFF:FFFFFF:F,FF,FF:FFFFFFFFF:,FFF:FFF,
@FS10000125:23:BPA73012-1407:1:1101:2070:1440 1:N:0:4
GGGGTGTAACTTCGTCGAGTACGCTCAATTTGAAAGATCGGAAGA
+
F:,FFFFFFF::FFFFFFFFFFFFFFF:FFFFFFFFFFFFFFFFF
@FS10000125:23:BPA73012-1407:1:1101:2230:1440 1:N:0:4
GGCTCTGAACTTCGTCGAGTACGCTCAATTAAGTAGATCGGAAGA
+
F,,,FFFFFFFFFFFFFFFFFFFFFFF:FFFFFFFFFFFFF,FFF
@FS10000125:23:BPA73012-1407:1:1101:2240:1440 1:N:0:4
GGGCAGTAACTTCGTCGAGTACGCTCAAACGTGGAGATCGGAAGA
+
FFFFFFFFFF:,FFFFFFFFFFFFFFFFFFFFFFFFFFFFFFFFF
@FS10000125:23:BPA73012-1407:1:1101:2400:1440 1:N:0:4
GGGTCAAAACTTCGTCGAGTACGCTCAAATCACTAGATCGGAAGA
+
FFFFFFFFFF:,FFFFFFFFFFFFFFF:FFFFFFFFFFFFFFFFF
@FS10000125:23:BPA73012-1407:1:1101:2470:1440 1:N:0:4
GGGTCTGAACTTCGTCGAGTACGCTCAAATTAGAAGATCGGAAGA
+
F:,:FF,FFFF:FFFFFFFFFFFFFFFFF,,F,FFFFFFFFFFFF
@FS10000125:23:BPA73012-1407:1:1101:2780:1440 1:N:0:4
GGGACCTAACATCGTCGAGTACGCTCAATTATTTAGATCGGATGA
+
FFF:,,,FFF,FF::FF:FFFFF:FFF:,F,,F,FFFFFF,F,F,
@FS10000125:23:BPA73012-1407:1:1101:2830:1440 1:N:0:4
GGGAGTCAACTTCGTCGAGTACGCTCAAGAACAGAGATCGGAAGA
+
F:::FFFFFF:,FFFFFFFFFFFFFFFFFFFFFFFFFFFFFFFFF
@FS10000125:23:BPA73012-1407:1:1101:3080:1440 1:N:0:4
GGGCCCAACTTCGTCGAGTACGCTCAAACTGAAAGATCGGAAGAG
+
F:,,FFFFFF:FF:FFFF:FFFFFFFFFFFFFFFFF,FFF:FFFF
@FS10000125:23:BPA73012-1407:1:1101:3180:1440 1:N:0:4
GGGGTATAACTTCGTCGAGTACGCTCAATGTGTCAGATCGGAAGA
+
FFFFFFFFFF:,FFFFFFFFFFFFFFF:FFFFFFFFFFFFFFFFF
@FS10000125:23:BPA73012-1407:1:1101:3250:1440 1:N:0:4
GGGGATAAACTTCGTCGAGTACGCTCAAGGTATAAGATCGGAAGA
+
FFFFF,FFFFF:FFFFFFFFFFFFFFFFFFFFFFFFF:FFFFFFF
@FS10000125:23:BPA73012-1407:1:1101:3420:1440 1:N:0:4
GGGGTGAAACTTCGTCGAGTACGCTCAAGGTCCGAGATCGGAAGA
+
FFFF,:FFFF::FFFFFFFFFFFFFFFFFFFFFFFFFFFFFFFFF
@FS10000125:23:BPA73012-1407:1:1101:3460:1440 1:N:0:4
GGGGTAAACTTCGTCGAGTACGCTCAATCTTCAAGATCGGAAGAG
+
FFFFFFFFF:,FF:FFFF:FFFFFFF::FFFFFFFF,FFF:FFFF
@FS10000125:23:BPA73012-1407:1:1101:3940:1440 1:N:0:4
GGGGATCAACTTCGTCGAGTACGCTCAATCGGATAGATCGGAAGA
+
FFFFFFFFFFF:FFFFFFFFFFFFFFF:FFFFFFFFFFFFFFFFF
@FS10000125:23:BPA73012-1407:1:1101:4010:1440 1:N:0:4
GGGTAAGAACTTCGTCGAGTACGCTCAAGTGACAAGATCGGAAGA
+
FFF:FFFFFF::FFFFFFFFFFFFFFFFFFFFFFFFFFFFFFFFF
@FS10000125:23:BPA73012-1407:1:1101:4300:1440 1:N:0:4
GGGCCATAACTTCGTCGAGTACGCTCAAATTTAGAGATCGGAAGA
+
FFFFFFFFFF:,FFFFFFFFFFFFFFFFFFFFFFFFFFFFFFFFF
@FS10000125:23:BPA73012-1407:1:1101:4310:1440 1:N:0:4
GGGCACCAACTTCGTCGAGTACGCTCAACTTTTAAGATCGGAAGA
+
F:,FFFFFFF:::FFFFFFFFFFFFFFFFFFFFFFFFFFFF::FF
@FS10000125:23:BPA73012-1407:1:1101:4330:1440 1:N:0:4
GGGAACTTCGTCGAGTACGCTCAAAACACAAGATCGGAAGAGCAC
+
FFFFFFFFFF,FF:F:F:FFFF:FFFFFFFFFFFFFFFFF,F,F,
@FS10000125:23:BPA73012-1407:1:1101:4480:1440 1:N:0:4
GGGTCGCAACTTCGTCGAGTACGCTCAAACCTTAAGATCGGAAGA
+
FFFFFFFFFF::FFFFFFFFFFFFFFFFFFFFFFFFFFFFFFFFF
@FS10000125:23:BPA73012-1407:1:1101:4720:1440 1:N:0:4
GGGGGTAAACTTCGTCGAGTACGCTCAAGGTCTCAGATCGGAAGA
+
FFFFFFFFFF,,FFFFFFFFFFFFFFFFFFFFFFFFFFFFFFFFF
@FS10000125:23:BPA73012-1407:1:1101:5240:1440 1:N:0:4
GGGGCCGAACTTCGTCGAGTACGCTCAATTAGGAAGATCGGAAGA
+
FF,FFFFFFF::FFFFFFFFFFFFFFF,FFFFFFFFFFFFFFFFF
@FS10000125:23:BPA73012-1407:1:1101:5260:1440 1:N:0:4
GGGAGCCAACTTCGTCGAGTACGCTCAATCATGAAGATCGGAAGA
+
FFF:FFFFFF::FFFFFFFFFFFFFFF,FFFFFFFFFFFFFFFFF
@FS10000125:23:BPA73012-1407:1:1101:5280:1440 1:N:0:4
GGGGTCAACTTCGTCGAGTACGCTCAGCGGCCCAGATCGGAAGAG
+
F:,FFFFFFF,FF:FFFF:FFFFFFFF:FFFFFFFF,FFF:FFFF
@FS10000125:23:BPA73012-1407:1:1101:5340:1440 1:N:0:4
GGGCAAAAACTTCGTCGAGTACGCTCAAGTAGCCAGATCGGAAGA
+
FFFFFFFFFF:,FFF:FFFFFFFFFFFFFFFFFFFFFFFFFFFFF
@FS10000125:23:BPA73012-1407:1:1101:5470:1440 1:N:0:4
GGGCGTCAACTTCGTCGAGTACGCTCAATTAGGTAGATCGGAAGA
+
F,,:FFFFFF,,FFFFFFFFFFFFFFF,FFFFFFFFFFFFFF:FF
@FS10000125:23:BPA73012-1407:1:1101:6090:1440 1:N:0:4
GGGCTGAACTTCGTCGAGTACGCTCAAGTGGAGAGATCGGAAGAG
+
F:,::FFFFF:FF:FFFFFFFFFFFFFFFFFFFFFF,FFF:FFFF
@FS10000125:23:BPA73012-1407:1:1101:7100:1440 1:N:0:4
GGGCGGCAACTTCGTCGAGTACGCTCAAGGATAGAGATCGGAAGA
+
FFFFFFFFFF:,FFFFFFFFFFFFFFFFFFFFFFFFFFFFFF:FF
@FS10000125:23:BPA73012-1407:1:1101:7200:1440 1:N:0:4
GGGGGGCAGTTTCGTCGAGTACGCTCAAAATAAGAGATCGGAAGA
+
FFFF,FFFFFFFFFFFFFFFFFFFFFF:F,F,:FFFFFFFFFFFF
@FS10000125:23:BPA73012-1407:1:1101:7720:1440 1:N:0:4
GGGCATCAACTTCGTCGAGTACGCTCAAGTCGAAAGATCGGAAGA
+
FF::FFFFFF::FFFFFFFFFFFFFFFFFFFFFFFFFFFFFFFFF
@FS10000125:23:BPA73012-1407:1:1101:8570:1440 1:N:0:4
GGGGCCTAACTTCGTCGAGTACGCTCAATGGGATAGATCGGAAGA
+
FF:FFFFFFFF:FFFFFFFFFFFFFFF:FFFFFFFFFFFFFFFFF
@FS10000125:23:BPA73012-1407:1:1101:8710:1440 1:N:0:4
GGGGACGTGTGCTCTTCGTCGAGTACGCTCAATGTATGAGATCGG
+
F:,FFFFFFFF:,FF:FF:FFFFFFFF:FFFFFFFF,FFF:,,FF
@FS10000125:23:BPA73012-1407:1:1101:8780:1440 1:N:0:4
GGGCGTAAACTTCGTCGAGTACGCTCAAATAATGAGATCGGAAGA
+
FFFF,FFFFFF:FFFFFFFFFFFFFFFFFFFFFFFFFFFFFFFFF
@FS10000125:23:BPA73012-1407:1:1101:9330:1440 1:N:0:4
GGGGTTGAACTTCGTCGAGTACGCTCAAGGTGATAGATCGGAAGA
+
FFFFFFFFFF::FFFFFFFFFFFFFFFFFFFFFFFFFFFFFFFFF
@FS10000125:23:BPA73012-1407:1:1101:9680:1440 1:N:0:4
GGGCGCCAACTTCGTCGAGTACGCTCAATGGTTGAGATCGGAAGA
+
FFF:FFFFFF:FFFFFFFFFFFFFFFFFFFFFFFFFF,FFFFFFF
@FS10000125:23:BPA73012-1407:1:1101:9810:1440 1:N:0:4
GGGCTCTGACTTTCGTCGAGTACGCTCAATATAGAAGATCGGAAG
+
FFFFFFFFFF:,:FF,FFFFFFFFF,FFFFFFFFFFFFFFFFFFF
@FS10000125:23:BPA73012-1407:1:1101:10080:1440 1:N:0:4
GGGGCCAAACTTCGTCGAGTACGCTCAAACTAATAGATCGGAAGA
+
FFFFFFFFFF,,FFFFFFFFFFFFFFF:FFFFFFFFFFFFFFFFF
@FS10000125:23:BPA73012-1407:1:1101:10500:1440 1:N:0:4
GGGGACTTCGTCGAGTACGCTCAATATCTAAGATCGGAAGAGCAT
+
FFFFFFFFFF,FF:F:F:FFFF:FF:FFFFFFFFFFFFFF,F,F,
@FS10000125:23:BPA73012-1407:1:1101:10740:1440 1:N:0:4
GGGACGGACCTTCGTCGAGTACGCTCAAAGGTGGAGATCGGAAGA
+
FFF:FFFFFF,,FFFFFFFFFFFFFFF,FFFFFFFFFFFFFFFFF
@FS10000125:23:BPA73012-1407:1:1101:10960:1440 1:N:0:4
GGGGGCAAACTTCGTCGAGTACGCTCAAATTCAGAGATCGGAAGA
+
FFFFFFFFFF::FFFFFFFFFFFFFFFFFFFFFFFFFFFFFFFFF
@FS10000125:23:BPA73012-1407:1:1101:11220:1440 1:N:0:4
GGGTGTTAACTTCGTCGAGTACGCTCAAGTGACCAGATCGGAAGA
+
FFFFFFFFFF::FFFFFFFFFFFFFFFFFFFFFFFFFFFFFFFFF
@FS10000125:23:BPA73012-1407:1:1101:11280:1440 1:N:0:4
GGGGGAAAACTTCGTCGAGTACGCTCAATCTAATAGATCGGAAGA
+
F:,FFFFFFF,,FFFFFFFFFFFFFFF:FFFFFFFFFFFFFFFFF
@FS10000125:23:BPA73012-1407:1:1101:12180:1440 1:N:0:4
GGGGGTGAACTTCGTCGAGTACGCTCAATATATGAGATCGGAAGA
+
FFFFFFFFFF::FFFFFFFFFFFFFFF,FFFFFFFFFFFFFFFFF
@FS10000125:23:BPA73012-1407:1:1101:12610:1440 1:N:0:4
GGGCAGAAACTTCGTCGAGTACGCTCAAACCTGCAGATCGGAAGA
+
F:,:FFFFFF,,FFFFFFFFFFFFFFF:FFFFFFFFFFFFFFFFF
@FS10000125:23:BPA73012-1407:1:1101:13780:1440 1:N:0:4
GGGACCGGAACTTCGTCGAGTACGCTCAACGCTGGAGATCGGAAG
+
FF,FFFFFFFF,,FF,FFFFFFFFF,FFFFFFFFFFFFFFFFF:F
@FS10000125:23:BPA73012-1407:1:1101:14270:1440 1:N:0:4
GGGCTTAAACTTCGTCGAGTACGCTCAAAAGTGGAGATCGGAAGA
+
FFF:FFFFFF::FFFFFFFFFFFFFFF:FFFFFFFFFFFFFFFFF
@FS10000125:23:BPA73012-1407:1:1101:14460:1440 1:N:0:4
GGGCTGGAACTTCGTCGAGTACGCTCAAGATGACAGATCGGAAGA
+
FFF:FFFFFF::FFFFFFFFFFFFFFFFFFFFFFFFFFFFFFFFF
@FS10000125:23:BPA73012-1407:1:1101:14920:1440 1:N:0:4
AAGATTTTACTTTCTCATATATCTTTTGTCTTTAAAATCTATTTT
+
F,,,F,,FFF,F:,:,:F,F,,,::,,,,:,,:FF,:,,F::,FF
@FS10000125:23:BPA73012-1407:1:1101:15580:1440 1:N:0:4
GGGATTTAACTTCGTCGAGTACGCTCAAGAACCAAGATCGGAAGA
+
FFFFFFFFFF::FFFFFFFFFFFFFFFFFFFFFFFFFFFFFFFFF
@FS10000125:23:BPA73012-1407:1:1101:15940:1440 1:N:0:4
GGGATGTAACTTCGTCGAGTACGCTCAAAGTTTCAGATCGGAAGA
+
FFFFFFFFFFF:FFFFFFFFFFFFFFFFFFFFFFFFFFFFFFFFF
@FS10000125:23:BPA73012-1407:1:1101:15990:1440 1:N:0:4
GGGGAGTAACTTCGTCGAGTACGCTCAACACTTAAGATCGGAAGA
+
F,,FFFFFFF::FFFFFFFFFFFFFFFFFFFFFFFFFFFFFFFF:
@FS10000125:23:BPA73012-1407:1:1101:16230:1440 1:N:0:4
GGGGAGGAAACTTCGTCGAGTACGCTCAATCGGCAAGTCGGAAGA
+
F,,FFFFFFFF:::F:FF:,FFFFF,FFFFF:FFFFF,FFF:FFF
@FS10000125:23:BPA73012-1407:1:1101:1190:1450 1:N:0:4
GGGCAACAACTTCGTCGAGTACGCTCAACAATGGAGATCGGAAGA
+
FFFFFFFFFFFFFFFFFFFFFFFFFFFFFFFFFFFFFFFFFFFFF
@FS10000125:23:BPA73012-1407:1:1101:1220:1450 1:N:0:4
GGGAGCAAACTTCGTCGAGTACGCTCAAATTTCAAGATCGGAAGA
+
FFFFFFFFFF::FFFFFFFFFFFFFFFFFFFFFFFFFFFFFFFFF
@FS10000125:23:BPA73012-1407:1:1101:1790:1450 1:N:0:4
GGGGTTGAACTTCGTCGAGTACGCTCAAACGAATAGATCGGAAGA
+
FF:FFFFFFF:,FFFFFFFFFFFFFFF:FFFFFFFFFFFFFFFFF
@FS10000125:23:BPA73012-1407:1:1101:1810:1450 1:N:0:4
GGGAGTCAACTTCGTCGAGTACGCTCAAGGTCAGAGATCGGAAGA
+
FFFFFFFFFF::FFFFFFFFFFFFFFFFFFFFFFFFFFFFFFFFF
@FS10000125:23:BPA73012-1407:1:1101:1900:1450 1:N:0:4
GGGCAATAACTTCGTCGAGTACGCTCAAGGTTCTAGATCGGAAGA
+
FFFFFFFFFF:,FFFFFFFFFFFFFFFFFFFFFFFFFFFFFFFFF
@FS10000125:23:BPA73012-1407:1:1101:2670:1450 1:N:0:4
GGGGCGGAACTTCGTCGAGTACGCTCAAGGAGTGAGATCGGAAGA
+
F:,FFFFFFFF,FFFFFFFFFFFFFFFFFFFFFFFFFFFFFFFFF
@FS10000125:23:BPA73012-1407:1:1101:3350:1450 1:N:0:4
GGGACTCAACTTCGTCGAGTACGCTCAAAGTTGAAGATCGGAAGA
+
F::,FFFFFF:,:FFFFFFFFFFFFFF,FFFFFFFFFFFFFF:FF
@FS10000125:23:BPA73012-1407:1:1101:3580:1450 1:N:0:4
GGGGTAAAACTTCGTCGAGTACGCTCAAATGCTTAGATCGGAAGA
+
FFFFFFFFFF:,:FF:FFFFFFFFFFF:FFFFFFFFFFFFFFFFF
@FS10000125:23:BPA73012-1407:1:1101:3650:1450 1:N:0:4
GGGGCATAACTTCGTGCGAGTACGCTCAACTAACGAGATCGGAAG
+
FFFFFFFFFF:::FFFFFFFFFFFF,FFFFFFFFFFFFFFFFFFF
@FS10000125:23:BPA73012-1407:1:1101:3780:1450 1:N:0:4
GGGATCTAACTTCGTCGAGTACGCTCAAATTAGAAGATCGGAAGA
+
FFFFFFFFFF:,FFFFFFFFFFFFFFF:FFFFFFFFFFFFFFFFF
@FS10000125:23:BPA73012-1407:1:1101:3800:1450 1:N:0:4
GGGGACAAACTTCGTCGAGTACGCTCAATGTGAAAGATCGGAAGA
+
FFFFFFFFFF::FFFFFFFFFFFFFFF,FFFFFFFFFFFFFFFFF
@FS10000125:23:BPA73012-1407:1:1101:3930:1450 1:N:0:4
GGGCCGAAACTTCGTCGAGTACGCTCAACGTGTTAGATCGGAAGA
+
FFF:FFFFFFF:FFFFFFFFFFFFFFFFFFFFFFFFFFFFFFFFF
@FS10000125:23:BPA73012-1407:1:1101:3980:1450 1:N:0:4
GGGCTTCGTCGAGTACGCTCAATTCTATAGATCGGAAGAGCACAC
+
FFF:FFFFFFF:FFF:F:FFF::FF::,FFFFFFFFFFFF,F,F,
@FS10000125:23:BPA73012-1407:1:1101:4330:1450 1:N:0:4
GGGCGGGAACTTCGTCGAGTACGCTCAAATGTTGAGATCGGAAGA
+
FF,FFFFFFF::FFFFFFFFFFFFFFFFFFFFFFFFFFFFFFFFF
@FS10000125:23:BPA73012-1407:1:1101:4450:1450 1:N:0:4
GGGGTTCAACTTCGTCGAGTACGCTCAAGGATGCAGATCGGAAGA
+
FFFFFFFFFF:,FFFFFFFFFFFFFFFFFFFFFFFFFFFFFFFFF
@FS10000125:23:BPA73012-1407:1:1101:4640:1450 1:N:0:4
GGGCGTCAACTTCGTCGAGTACGCTGATAGAGTTAGTTCGAAGGA
+
FFF,,F,FFF,,FFFFFFFFFF:,,,F,FFF,,::,:,,F,F,,,
@FS10000125:23:BPA73012-1407:1:1101:4850:1450 1:N:0:4
GGGGCCCAACTTCGTCGAGTACGCTCAAATAAAGAGATCGGAAGA
+
FF:FFFFFFF:,FFFFFFFFFFFFFFF,FFFFFFFFFFFFFFFFF
@FS10000125:23:BPA73012-1407:1:1101:5170:1450 1:N:0:4
GGGGACAAACTTCGTCGAGTACGCTCAATAGTCGAGATCGGAAGA
+
FFFFFFFFFF,,:FFFFFFFFFFFFFF,FFFFFFFFFFFFFFFFF
@FS10000125:23:BPA73012-1407:1:1101:5240:1450 1:N:0:4
GGGGTTGAACTTCGTCGAGTACGCTCAACATGAAAGATCGGAAGA
+
FF:F:FFFFF:FFFFFFFFFFFFFFFFFFFFFFFFFFFFFFFFFF
@FS10000125:23:BPA73012-1407:1:1101:5590:1450 1:N:0:4
GGGCGTGAACTTCGTCGAGTACGCTCAAATAAACAGATCGGAAGA
+
FF,:FFFFFF:,FFFFFFFFFFFFFFF:FFFFFFFFFFFFFFFFF
@FS10000125:23:BPA73012-1407:1:1101:6170:1450 1:N:0:4
GGGCGACCTTCGTCGAGTACGCTCAAGTTGGTAGATCGGAAGAGC
+
FFFFFFFFFF:F,FFFF:FFFF,FFFF,FFFFFFF:,FFF:FFF:
@FS10000125:23:BPA73012-1407:1:1101:6400:1450 1:N:0:4
GGGGCTGAACTTCGTCGAGTACGCTCAATGCACTAGATCGGAAGA
+
FFFFFFFFFF:,FFFFFFFFFFFFFFF:FFFFFFFFFFFFFFFFF
@FS10000125:23:BPA73012-1407:1:1101:6680:1450 1:N:0:4
GGGCAGAAACTTCGTCGAGTACGCTCAAAAATGGAGATCGGAAGA
+
FFFFFFFFFF:,FFFFFFFFFFFFFFF:FFFFFFFFFFFFFFFFF
@FS10000125:23:BPA73012-1407:1:1101:6880:1450 1:N:0:4
GGGGTGCAACTTCGTCGAGTACGCTCAAACGATGAGATCGGAAGA
+
FFFFFFFFFF:,FFFFFFFFFFFFFFFFFFFFFFFFFFFFFF:FF
@FS10000125:23:BPA73012-1407:1:1101:6970:1450 1:N:0:4
GGGATACGACTTCGTCGAGTACGCTCAATCCATGAGATCGGAAGA
+
FFF:FFFFFF,,:FF:FFFFFFFFFFF:FFFFFFFFFFFFFFFFF
@FS10000125:23:BPA73012-1407:1:1101:7480:1450 1:N:0:4
GGGTAACAACTTCGTCGAGTACGCTCAAATTCATAGATCGGAAGA
+
FF:FFFFFFF,,FFFFFFFFFFFFFFF:FFFFFFFFFFFFFFFFF
@FS10000125:23:BPA73012-1407:1:1101:7990:1450 1:N:0:4
GGGGCGTAACTTCGTCGAGTACGCTCAAATGTATAGATCGGAAGA
+
FF,FFFFFFF::FFFFFFFFFFFFFFF:FFFFFFFFFFFFFFFFF
@FS10000125:23:BPA73012-1407:1:1101:8040:1450 1:N:0:4
GGGGGGGAGCTTCGTCGAGTACGCTCAACTTTATAGATCGGAAGA
+
FFFFFFFFFF:F:FFFFFFFFFFFFFFFFFFFFFFFFFFFFFFFF
@FS10000125:23:BPA73012-1407:1:1101:8140:1450 1:N:0:4
GGGGTTAAACTTCGTCGAGTACGCTCAATTGCACAGATCGGAATA
+
FFFFFFFFFF,:FFFFFFFFFFFFFFF:FFFFFFFFFFFFFF:,F
@FS10000125:23:BPA73012-1407:1:1101:8190:1450 1:N:0:4
GGGGCATCAACTTCGTCGAGTACGCTCAAATATACAGATCGGAAG
+
FFFFFFFFFF:,,FF:FFFFFFFFF,FFFFFFFFFFFFFFFFFFF
@FS10000125:23:BPA73012-1407:1:1101:8330:1450 1:N:0:4
GGGGTCTAACTTCGTCGAGTACGCTCAAGAACAGAGATCGGAAGA
+
FFFFFFFFFF::FFFFFFFFFFFFFFFFFFFFFFFFFFFFFFFFF
@FS10000125:23:BPA73012-1407:1:1101:8520:1450 1:N:0:4
GGGGATCAACTTCGTCGAGTACGCTCAAAGTAATAGATCGGAAGA
+
FFFFFFFFFF:,FFFFFFFFFFFFFFF:FFFFFFFFFFFFFFFFF
@FS10000125:23:BPA73012-1407:1:1101:9000:1450 1:N:0:4
GGGAGGAAACTTCGTCGAGTACGCTCAATGAGTGAGATCGGAAGA
+
FFFF,FFFFF::FFFFFFFFFFFFFFF,FFFFFFFFFFFFFFFFF
@FS10000125:23:BPA73012-1407:1:1101:9110:1450 1:N:0:4
GGGCATGAACTTCGTCGAGTACGCTCAACAAAAAAGATCGGAAGA
+
FFF:FFFFFF::FFFFFFFFFFFFFFFFFFFFFFFFFFFFFFFFF
@FS10000125:23:BPA73012-1407:1:1101:9230:1450 1:N:0:4
GGGAACTTCGTCGAGTACGCTCAAAAAACAAGATCGGAAGGAGCA
+
FFF,FFFFFF:FF:FFF,FFFF:FFFFFFFFFFFFFFFFFFFF,,
@FS10000125:23:BPA73012-1407:1:1101:10070:1450 1:N:0:4
GGGAGTGAACTTCGTCGAGTACGCTCAAAAATTCAGATCGGAAGA
+
F,,,:FFFFF::FFFFFFFFFFFFFFFFFFFFFFFFFFFFFFFFF
@FS10000125:23:BPA73012-1407:1:1101:10080:1450 1:N:0:4
GGGGTTGAACTTCGTCGAGTACGCTCAATCTGTTAGATCGGAAGA
+
F:FF:FFFFF:,FFFFFFFFFFFFFFF,FFFFFFFFFFFFFFFFF
@FS10000125:23:BPA73012-1407:1:1101:10370:1450 1:N:0:4
GGGATTTAACTTCGTCGAGTACGCTCAAGCCCAAAGATCGGAAGA
+
FFFF,::FFFFFFFFFFFFFFFFFFFFFFFFFF:FFF,FFFFFFF
@FS10000125:23:BPA73012-1407:1:1101:10580:1450 1:N:0:4
GGGGTGGAACTTCGTCGAGTACGCTCAAACCGCGAGATCGGAAGA
+
FFFF:FFFFF::FFFFFFFFFFFFFFFFFFFFFFFFFFFFFFFFF
@FS10000125:23:BPA73012-1407:1:1101:11240:1450 1:N:0:4
GGGGACAAACCTTCGTCGAGTACGCTCAAGCCTATAGATCGGAAG
+
FF:FFFFFFFF,,FF:FFFFFFFFF,FFFFFFFFFFFFFFFFFFF
@FS10000125:23:BPA73012-1407:1:1101:11560:1450 1:N:0:4
GGGGTAGAACTTCGTCGAGTACGCTCAAGGTGAAAGATCGGAAGA
+
FFFFFFFFFF,,FFFFFFFFFFFFFFFFFFFFFFFFFFFFFFFFF
@FS10000125:23:BPA73012-1407:1:1101:11840:1450 1:N:0:4
GGGGCTTAACTTCGTCGAGTACGCTCAATACAGTAGATCGGAAGA
+
F::FFFFFFF:,FFFFFFFFFFFFFFF:FFFFFFFFFFFFFFFFF
@FS10000125:23:BPA73012-1407:1:1101:11920:1450 1:N:0:4
GGGGTTGGAACTTCGTCGAGTACGCTCAATGTCGGAGATCGGAAG
+
F:,FFFFFFFF::FF:FFFFFFFFF,FFFFFFFFFFFFFFFFFFF
@FS10000125:23:BPA73012-1407:1:1101:11970:1450 1:N:0:4
GGGGTAAAACTTCGTCGAGTACGCTCAAGCCTAAAGATCGGAAGA
+
F:,FFFFFFF,:FFFFFFFFFFFFFFFFFFFFFFFFFFFFFFFFF
@FS10000125:23:BPA73012-1407:1:1101:12190:1450 1:N:0:4
GGGAACTAACTTCGTCGAGTACGCTCAATACTAGAGATCGGAAGA
+
:,,:FFFFFF:::FFFFFFFFFFFFFF:FFFFFFFFF,FFFFFFF
@FS10000125:23:BPA73012-1407:1:1101:12260:1450 1:N:0:4
GGGCCAACTTCGTCGAGTACGCTCAATGAAAAAGATCGGAAGAGC
+
FFFFFFFFFF,F,FFFF:FFFF,FF,F:FFFFFFF:,FFFFFFF,
@FS10000125:23:BPA73012-1407:1:1101:12290:1450 1:N:0:4
GGGAGGAAACTTCGTCGAGTACGCTCAATTTCGAAGATCGGAAGA
+
FFFFFFFFFF,,FFFFFFFFFFFFFFF,FFFFFFFFFFFFFFFFF
@FS10000125:23:BPA73012-1407:1:1101:12690:1450 1:N:0:4
GGGCAGGAACTTCGTCGAGTACGCTCAAAGTAGGAGATCGGAAGA
+
FFFFFFFFFF,,FFFFFFFFFFFFFFF,FFFFFFFFFFFFFFFFF
@FS10000125:23:BPA73012-1407:1:1101:13710:1450 1:N:0:4
GGGGCTGAACTTCGTCGAGTATGCTCAAGTTTACAGATCGGAAGA
+
FF:,:FF:F:FFFF:FF:FFF:FFFFFF,,:F:FFFFFFFF:FFF
@FS10000125:23:BPA73012-1407:1:1101:13930:1450 1:N:0:4
GGGGTTTAACTTCGTCGAGTACGCACAATAGTAGAGATCAGAAGA
+
FFFFFFFFFF::FFFFFFFFFFFFFFF:FFFFFFFFFFF:FFFFF
@FS10000125:23:BPA73012-1407:1:1101:14090:1450 1:N:0:4
GGGCGTCAACTTCGTCGAGTACGCTCAATTTATAAGATCGGAAGA
+
FF::FFFFFF::FFFFFFFFFFFFFFF:FFFFFFFFFFFFFFFFF
@FS10000125:23:BPA73012-1407:1:1101:14200:1450 1:N:0:4
GGGACCAAACTTCGTCGAGTACGCTCAAGTGTTCAGATCGGAAGA
+
FFFFFFFFFF,:FFFFFFFFFFFFFFFFFFFFFFFFF,FFFFFFF
@FS10000125:23:BPA73012-1407:1:1101:14270:1450 1:N:0:4
GGGTGTGAACTTCGTCGAGTACGCTCAAGCCGTAAGATCGGAAGA
+
FFFFFFFFFF:FFFFFFFFFFFFFFFFFFFFFFFFFFFFFFFFFF
@FS10000125:23:BPA73012-1407:1:1101:14390:1450 1:N:0:4
GGGGTATAACTTCGTCGAGTACGCTCAACGTTGAAGATCGGAAGA
+
F::FFFFFFF::FFFFFFFFFFFFFFFFFFFFFFFFFFFFFFFFF
@FS10000125:23:BPA73012-1407:1:1101:14630:1450 1:N:0:4
GGGATTTAACTTCGTCGAGTACGCTCAATCGGGTAGATCGGAAGA
+
F::FFF:FFF::FFFFFFFFFFFFFFFFFFF:FFFFF:FFFFFFF
@FS10000125:23:BPA73012-1407:1:1101:14810:1450 1:N:0:4
GGGGATAAACTTCGTGGAGTACGCTCAAATTGACAGATCGGAAGA
+
FFFFFFFFFF,,FFFFFFFFFFFFFFFFFFFFFFFFFFFFFFFFF
@FS10000125:23:BPA73012-1407:1:1101:14850:1450 1:N:0:4
GGGTCGTAACTTCGTCGAGTACGCTCAAGACACAAGATCGGAAGA
+
FFFFFFFFFF::FFFFFFFFFFFFFFFFFFFFFFFFFFFFFF:FF
@FS10000125:23:BPA73012-1407:1:1101:15100:1450 1:N:0:4
GGGGTAGAACTTCGTCGAGTACGCTCAAGTGGCAAGATCGGAAGA
+
FFFFFFFFFF,:FFFFFFFFFFFFFFFFFFFFFFFFFFFFFFFFF
@FS10000125:23:BPA73012-1407:1:1101:15190:1450 1:N:0:4
GATTAGGAACTTCGTCGAGTACGCTCAAGGTTCGAGATCGGAAGA
+
,,F:F:,FFFFFF:FFF:FFFF,FFFFFFFFFFFFFFFFF:::F,
@FS10000125:23:BPA73012-1407:1:1101:15210:1450 1:N:0:4
GGGGGAAACTTCGTCGAGTACGCTCAACTTCTGAGATCGGAAGAG
+
FFFFFFFFFF:FF:FFFF:FFFFFFFF:FFFFFFFF:FFF:FFFF
@FS10000125:23:BPA73012-1407:1:1101:15230:1450 1:N:0:4
GGGAGAGAACTTCGTCGAGTACGCTCAAGGTATAAGATCGGAAGA
+
F,,FFFFFFF::FFFFFFFFFFFFFFFFFFFFFFFFFFFFFFFF:
@FS10000125:23:BPA73012-1407:1:1101:15420:1450 1:N:0:4
GGGTTACAACTTCGTCGAGTACGCTCAACATAAAAGATCGGAAGA
+
FFFFFFFFFF:FFFFFFFFFFFFFFFFFFFFFFFFFF,FFFFFFF
@FS10000125:23:BPA73012-1407:1:1101:15670:1450 1:N:0:4
GATAAAAACTTCGTCGAGTACGCTCAATCACTAAGATCGGAAGAC
+
:,,,,FFF:FFFF:F:FF:F:FFFFFFF::FF:FFFF,:F,:FF,
@FS10000125:23:BPA73012-1407:1:1101:1140:1460 1:N:0:4
GGGACACTCTTTCCCTACACGACGCTCTTCCCTTCGTCGAGTACG
+
FFFFFFF,,FFFFF:FF,F,F:::FFFFF,:FFF,FF,:FF,F,,
@FS10000125:23:BPA73012-1407:1:1101:1350:1460 1:N:0:4
GGGGTATAACTTCGTCGAGTACGCTCAATACGCAAGATCGGAAGA
+
F:,FFFFFFF::FFFFFFFFFFFFFFFFFFFFFFFFFFFFF:FFF
@FS10000125:23:BPA73012-1407:1:1101:1440:1460 1:N:0:4
GGGATGCAACTTCGTCGAGTACGCTCAAACATATTAAATCGAAAA
+
F:,FF,FFFFFFFFFFFFFFFFFFFFFFF,:,F,::,,,:F,F,,
@FS10000125:23:BPA73012-1407:1:1101:1560:1460 1:N:0:4
GGGAACGAACTTCGTTGAGTACGCTCAACCTATAAGATCGGAAGA
+
FFFFFFFFFFFFFFFFFFFFFFFFFFFFFFFFFFFFFFFFFFFFF
@FS10000125:23:BPA73012-1407:1:1101:1710:1460 1:N:0:4
GGGGAAGAATAACTTCGTCGAGTACGCTCAATTTCTTAGATCGGA
+
FFFFFFFFFFF,F,FFF:,FFF:FFFFFFFFFFFFF,FFF:,FFF
@FS10000125:23:BPA73012-1407:1:1101:1730:1460 1:N:0:4
GGGCTTGAACTTCGTCGAGTACGCTCAAGTACCTAGATCGGAAGA
+
FFFFFFFFFFF,FFFFFFFFFFFFFFFFFFFFFFFFFFFFFFFFF
@FS10000125:23:BPA73012-1407:1:1101:2310:1460 1:N:0:4
GGCAGGAAACTTCGTCGAGTACGCTCAAGGTAACAGATCGGTAGA
+
,,,:FFFFFF:,FFFFFFFFFF:FFFF:FFFFFFFFFFFFF,::F
@FS10000125:23:BPA73012-1407:1:1101:2340:1460 1:N:0:4
GGGGCTTAACTTCGTCGAGTACGCTCAAAAACGCAGATCGGAAGA
+
FFFFFFFFFF:,FFFFFFFFFFFFFFF,FFFFFFFFFFFFFF:FF
@FS10000125:23:BPA73012-1407:1:1101:2460:1460 1:N:0:4
GGGGGCAAACTTCGTCGAGTACGCTCAATGAATGAGATCGGAAGA
+
FFFFFFFFFF:,FFFFFFFFFFFFFFF,FFFFFFFFFFFFFFFFF
@FS10000125:23:BPA73012-1407:1:1101:2720:1460 1:N:0:4
GGGTCGAAACTTCGTCGAGTACGCTCAAACTAGGAGATCGGAAGA
+
FFFFFFFFFF::FFFFFFFFFFFFFFF:FFFFFFFFFFFFFFFFF
@FS10000125:23:BPA73012-1407:1:1101:3030:1460 1:N:0:4
GGGGCTGAACTTCGTCGAGTACGCTCAAACAGAAAGATCGGAAGA
+
FF:FFFFFFFFFFFFFFFFFFFFFFFFFFFFFFF:FFFFFFFFFF
@FS10000125:23:BPA73012-1407:1:1101:3580:1460 1:N:0:4
GGGGAACTTCGTCGAGTACGCTCAACCGTGGAGATCGGAAGAGCA
+
FFFFFFFFFFF,,FFFFF:,FFFFF:FFFFFFFFF,FFFFFFF,F
@FS10000125:23:BPA73012-1407:1:1101:3760:1460 1:N:0:4
GGGGTTAATCTTCGTCGAGTACGCTCAACAACGCAGATCGGAAGA
+
FFFFFFFFFF:::FFFFFFFFFFFFFFFFFFFFFFFFFFFFFFFF
@FS10000125:23:BPA73012-1407:1:1101:4040:1460 1:N:0:4
GGGGCTGAACTTCGTCGAGTACGCTCAAATACTTAGATCGGAAGA
+
FFF,F,,FFFFF::FF:FFFF,:FFF,FFFFFFFFFF,F:FFFFF
@FS10000125:23:BPA73012-1407:1:1101:4110:1460 1:N:0:4
GGGTGCCAACTTCGTCGAGTACGCTCAACAATAAAGATCGGAAGA
+
FF:FFFFFFF:::FFFFFFFFFFFFFFFFFFFFFFFFFFFFFFFF
@FS10000125:23:BPA73012-1407:1:1101:4260:1460 1:N:0:4
GGGAACTAACTTCGTCGAGTACGCTCAATACCCCAGATCGGAAGA
+
FFFFFFF,FF,:FFFFF:FFF::FFFF,FFF,FF,FF,F:,FFFF
@FS10000125:23:BPA73012-1407:1:1101:4860:1460 1:N:0:4
GGGATGGAACTTCGTCGAGTACGCTCAAGGGAAAAGATCGGAAGA
+
F::FFFFFFF,,FFFFFFFFFFFFFFF:FFFFFFFFFFFFFF:FF
@FS10000125:23:BPA73012-1407:1:1101:4920:1460 1:N:0:4
GGGACGTAACTTCGTCGAGTACGCTCAATTTAAAAGATCGGAAGA
+
FF:FFFFFFF,,FFFFFFFFFFFFFFF,FFFFFFFFFFFFFFFFF
@FS10000125:23:BPA73012-1407:1:1101:5130:1460 1:N:0:4
GGGGAAAAACTTCGTCGAGTACGCTCAAGGTATGAGATCGGAAGA
+
FFFFFFFFFF:,FFFFFFFFFFFFFFFFFFFFFFFFFFFFFF:FF
@FS10000125:23:BPA73012-1407:1:1101:5420:1460 1:N:0:4
GGGAAGGAACTTCGTCGAGTACGCTCAACATGATAGATCGGAAGA
+
FFFFFFFFFF:::FF:FFFFFFFFFFF:FFFFFFFFFFFFFF:FF
@FS10000125:23:BPA73012-1407:1:1101:5800:1460 1:N:0:4
GGGACGCAACTTCGTCGAGTACGCTCAATCATGAAGATCGGAAGA
+
FFFFFFFFFFF,FFFFFFFFFFFFFFF:FFFFFFFFFFFFFFFFF
@FS10000125:23:BPA73012-1407:1:1101:6080:1460 1:N:0:4
GGGACAAGAACTTCGTCGAGTACGCTCAAGTACACAGATCGGAAG
+
FFF:F,:,FFFF::F,FF:FFFFFF,FFF:FF:F,FFFFFFFFFF
@FS10000125:23:BPA73012-1407:1:1101:6580:1460 1:N:0:4
GGGAGAAAACTTCGTCGAGTACGCTCAAACTTTTAGATCGGAAGA
+
FFFFFFFFFFF:FFFFFFFFFFFFFFFFFFFFFFFFFFFFFFFFF
@FS10000125:23:BPA73012-1407:1:1101:6740:1460 1:N:0:4
GGGGTTCAACTTCGTCGAGTACGCTCTAGTTGAAAGATCGGAAGA
+
FFFFFFFFFF,,FFFFFFFFFFFFFFFFFFFFFFFFFFFFFF:FF
@FS10000125:23:BPA73012-1407:1:1101:7060:1460 1:N:0:4
GGGGCAAAACTTCGTCGAGTACGCTCAATATATGAGATCGGAAGA
+
FFFFFFFFFF,:FFFFFFFFFFFFFFF,FFFFFFFFFFFFFFFFF
@FS10000125:23:BPA73012-1407:1:1101:7700:1460 1:N:0:4
GGGCGTTAACTTCGTCGAGTACGCTCAATCAAGTAGATCGGAAGA
+
FFF:FFFFFF::FFFFFFFFFFFFFFF,FFFFFFFFFFFFFFFFF
@FS10000125:23:BPA73012-1407:1:1101:7720:1460 1:N:0:4
GCAGGCTAACTTCGTCGAGTACGCTCAAGTGCGAAGATCGCAACA
+
F,FFFF::FF:,FFFFF,FFFF,FFFF,FFFFFFFF,FF:,F:,F
@FS10000125:23:BPA73012-1407:1:1101:7910:1460 1:N:0:4
GGGGCACAACTTCGTCGAGTACGCTCAAATGTATAGATCGGAAGA
+
F,,,F:FFFF:,FFFFFFFFFFFFFFFF:FFFFFFFFFFFFFFFF
@FS10000125:23:BPA73012-1407:1:1101:8360:1460 1:N:0:4
GGGGTGGCAACTTCGTCGAGTACGCTCAACATGCAAGATCGGAAG
+
FFFFFFFFFF:::FF,FFFFFFFFF,FFFFFFFFFFFFFFFFFFF
@FS10000125:23:BPA73012-1407:1:1101:8530:1460 1:N:0:4
GGGATGGAACTTCGTCGAGTACGCTCAAACTGAGAGATCGGAAGA
+
FFFFFFFFFF::FFFFFFFFFFFFFFFFFFFFFFFFFFFFFFFFF
@FS10000125:23:BPA73012-1407:1:1101:8580:1460 1:N:0:4
GGGTGGCAACTTCGTCGAGTACGCTCAACATATCAGATCGGAAGA
+
FFFFFFFFFF:FFFFFFFFFFFFFFFFFFFFFFFFFFFFFFFFFF
@FS10000125:23:BPA73012-1407:1:1101:8770:1460 1:N:0:4
GGGTGGAAACTTCGTCGAGTACGCTCAACATACGAGATCGGAAGA
+
FFFFFFFFFF:,FFFFFFFFFFFFFFFFFFFFFFFFFFFFFFFFF
@FS10000125:23:BPA73012-1407:1:1101:9610:1460 1:N:0:4
GGGGTCGAACTTCGTCGAGTACGCTCAATAAAAGAGATCGGAAGA
+
FFFFFF,FF:,:,,FF:FF:F::FFF::FFFFFFFFF,::FFFFF
@FS10000125:23:BPA73012-1407:1:1101:9650:1460 1:N:0:4
GGGGGGAAACTTCGTCGAGTACGCTCAAACTCTGAGATCGGAAGA
+
FFFF:FFFFFFFFFFFFFFFFFFFFFF:FFFFFFFFFFFFFFFFF
@FS10000125:23:BPA73012-1407:1:1101:9660:1460 1:N:0:4
GGGGGAACTTCGTCGAGTACGCTCAAGCAAAAAGATCGGAAGAGC
+
FFFFFFFFFFFF:FFFF:FFF:,FFFF:FFFFFFF:,FFFFFFF,
@FS10000125:23:BPA73012-1407:1:1101:9760:1460 1:N:0:4
GGGGTACAACTTCGTCGAGTACGCTCAATACAACAGATCGGAAGA
+
FFFFF,:FFFFFFFFFFFFFFFFFFFF:::,F,FFFFFFFFFFFF
@FS10000125:23:BPA73012-1407:1:1101:9820:1460 1:N:0:4
GGGGAAAAACTTCGTCGAGTACGCTCAACCTTGAAGATCGGAAGA
+
F:,FFFFFFFFFFFFFFFFFFFFFFFFFF:FFFFFFFFFFF:FFF
@FS10000125:23:BPA73012-1407:1:1101:10180:1460 1:N:0:4
GGGGAGTAACTTCGTCGAGTACGCTCAATGATTTAGATCGGAAGA
+
FFFFFF:FFF,:FFF:FFFFFFFFFFF,FFFFFFFFF,FFFF:FF
@FS10000125:23:BPA73012-1407:1:1101:10320:1460 1:N:0:4
GGGTCCTAACTTCGTCGAGTACGCTCAATTGACGAGATCGGAAGA
+
F,:FFFFFFF::FFFFFFFFFFFFFFF:FFFFFFFFFFFFFFFFF
@FS10000125:23:BPA73012-1407:1:1101:10330:1460 1:N:0:4
GGGCGTAAACTTCGTCGAGTACGCTCAATTGAAGAGATCGGAAGA
+
FFF:FFFFFF,,FFFFFFFFFFFFFFF,FFFFFFFFFFFFFFFFF
@FS10000125:23:BPA73012-1407:1:1101:10630:1460 1:N:0:4
GGGTGTGAAACTTCGTCGAGTACGCTCAAAGTTCCAGATCGGAAG
+
F:,FFFFFFF:,,FF,FFFFFFFFF,FFFFFFFFF:FFFFFFFFF
@FS10000125:23:BPA73012-1407:1:1101:10820:1460 1:N:0:4
GGGAGATAACTTCGTCGAGTACGCTCAATAAAAGAGATCGGAAGA
+
FFFFFFFFFF:,FFFFFFFFFFFFFFF,FFFFFFFFFFFFFFFFF
@FS10000125:23:BPA73012-1407:1:1101:10880:1460 1:N:0:4
GGGATTCAACTTCGTCGAGTACGCTCAATGGATGAGATCGGAAGA
+
FFF::FFFFF,,FFFFFFFFFFFFFFF:FFFFFFFFFFFFFFFFF
@FS10000125:23:BPA73012-1407:1:1101:10920:1460 1:N:0:4
GGGGATAATTTCGTCGAGTACGCTCAATGTGAAAGATCGGAAGAG
+
FFFFFFFFFFFFF:FFFF:FFFFFFF:,FFFFFFFF,FFF:FFFF
@FS10000125:23:BPA73012-1407:1:1101:10980:1460 1:N:0:4
GGGATAGAACTTCGTCGAGTACGCTCAATATCAAAGATCGGAAGA
+
FFFFFFFFFF,:FFFFFFFFFFFFFFF:FFFFFFFFFFFFFFFFF
@FS10000125:23:BPA73012-1407:1:1101:11170:1460 1:N:0:4
GGGGCCGAACTTTCGTCGAGTACGCTCAATTAATTAGATCGGAAG
+
F:FF,:,FFF:FFFFFF,F,F,F,:F:FF:F:,FF,::F:F,,,:
@FS10000125:23:BPA73012-1407:1:1101:11250:1460 1:N:0:4
GGGGGTAAACTTCGTCGAGTACGCTCAACAGTCAAGATCGGAAGA
+
FFFFFFFFFF::FFFFFFFFFFFFFFFFFFFFFFFFFFFFFFFFF
@FS10000125:23:BPA73012-1407:1:1101:11260:1460 1:N:0:4
GGGGACAACTTCGTCGAGTACGCTCAAGTTTCTAGATCGGAAGAG
+
FFFFFFFFFF,FF:FFFF:FFFFFFFFFFFFFFFFF::FFFFFFF
@FS10000125:23:BPA73012-1407:1:1101:11390:1460 1:N:0:4
GATGTACAACTTCGTCGAGTACGCTCAATCAAAGAGATCGGAAGA
+
,,F:FFFFFFFFFFFFFFFFFF:FFFFFFFFFFFFFFFFFFFFFF
@FS10000125:23:BPA73012-1407:1:1101:11800:1460 1:N:0:4
GGGCATGAATTTCGTCGAGTACGCTCAATCACGTAGATCGGAAGA
+
FFFFFFFFFFFF:FFFFFFFFFFFFFF:FFFFFFFFFFFFFF:FF
@FS10000125:23:BPA73012-1407:1:1101:12420:1460 1:N:0:4
GGGGAACAACTTCGTCGAGTACGCTCAAGACTGGAGATCGGAAGA
+
FFFFF,,:FFFF,:F:,F:FF,:FF:,FFFFF,,F:F,:,FFFFF
@FS10000125:23:BPA73012-1407:1:1101:12710:1460 1:N:0:4
GGGCAGGAACTTCGTCGAGTACGCTCAAGACTTTAGATCGGAAGA
+
F:,FFFFFFF,,FFFFFFFFFFFFFFFFFFFFFFFFFFFFFF:FF
@FS10000125:23:BPA73012-1407:1:1101:13560:1460 1:N:0:4
GGGCGCCAACTTCGTCGAGTACGCTCAAGGGAGGAGATCGGAACA
+
:FFF,FF:FFF,:FF::F,:FFFFFFFF:FFFFFFFF:FF,F,,F
@FS10000125:23:BPA73012-1407:1:1101:13920:1460 1:N:0:4
GGGTTGAAATTTCGTCGAGTACGCTCAAGAGTGCAGATCGGAAGA
+
FFFFF:FFFFFFFFFFFFFFFFFFFFFFFFFFFFFFFFFFFFFFF
@FS10000125:23:BPA73012-1407:1:1101:14090:1460 1:N:0:4
GGGGGAGAACTTCGTCGAGTACGCTCAAGAAAAAAGATCGGAAGA
+
FFFFFFFFFF::FFFFFFFFFFFFFFFFF:F,FFFFF,FFFFFFF
@FS10000125:23:BPA73012-1407:1:1101:14320:1460 1:N:0:4
GGGGTACAACTTCGTCGAGTACGCTCAAAATTTTAGATCGGAAGA
+
FF:FFF,FF:FF,:F::F:FF,,FF:,F,,F,,:FFF,F:FFFFF
@FS10000125:23:BPA73012-1407:1:1101:14360:1460 1:N:0:4
GGGGGGTAACTTCGTCGAGTACGCTCAAAAGCCAAGATCGGAAGA
+
FFFFFFFFFF::FFFFFFFFFFFFFFFFFFFFFFFFFFFFFFFFF
@FS10000125:23:BPA73012-1407:1:1101:14370:1460 1:N:0:4
GGGGATGAACTTCGTCGAGTACGCTCAAAAATAGAGATCGGAAGA
+
FFFFFFFFFF::FFFFFFFFFFFFFFF:FFFFFFFFFFFFFFFFF
@FS10000125:23:BPA73012-1407:1:1101:14440:1460 1:N:0:4
GGGGTATAACTTCGTCGAGTACGCTCAACGTTGAAGATCGGAAGA
+
FFFFFFFFFF::FFFFFFFFFFFFFFFFFFFFFFFFF:FFFFFFF
@FS10000125:23:BPA73012-1407:1:1101:14480:1460 1:N:0:4
GGGGGGAAACTTCGTCGAGTACGCTCAAACGGAAAGATCGGAAGA
+
F,,FFFFFFF,:FFFFFFFFFFFFFFF:FFFFFFFFFFFF:::FF
@FS10000125:23:BPA73012-1407:1:1101:14530:1460 1:N:0:4
GGGCAAAAACTTCGTCGAGTACGCTCAACCAGGTAGATCGGAAGA
+
FFFFFFFFFF,:FFFFFFFFFFFFFFFFFFFFFFFFF:FFFFFFF
@FS10000125:23:BPA73012-1407:1:1101:14900:1460 1:N:0:4
GGGCTGGAACTTCGTCGAGTACGCTCAATTGGTGAGATCGGAAGA
+
FFFF:FFFFF::FFFFFFFFFFFFFFFFFFFFFFFFF:FFFFFFF
@FS10000125:23:BPA73012-1407:1:1101:15090:1460 1:N:0:4
GGGTGGAAACTTCGTCGAGTACGCTCAAAGTAGGAGATCGGAAGA
+
FFFFFFFFFFFFFFFFFFFFFFFFFFFFFFFFFFFFFFFFFFFFF
@FS10000125:23:BPA73012-1407:1:1101:15130:1460 1:N:0:4
GGGCGCTAACTTCGTCGAGTACGCTCAAACCACGAGATCGGAAGA
+
FFFFFFFFFF::FFFFFFFFFFFFFFFFFFFFFFFFF,FFFFFFF
@FS10000125:23:BPA73012-1407:1:1101:15700:1460 1:N:0:4
GGGGACCAACTTCGTCGAGTACGCTCAACATACTAGATCGGAAGA
+
FFFFFFFFFF::FFFFFFFFFFFFFFFFFFFFFFFFFFFFFFFFF
@FS10000125:23:BPA73012-1407:1:1101:16320:1460 1:N:0:4
GGGTTCGAACTTCGTCGAGTACGCTCAAGTAAGTAGATCGGAAGA
+
FFF::FFFFF,:FFFFFFFFFFFFFFFFFFFFFFFFFFFFFFFFF
@FS10000125:23:BPA73012-1407:1:1101:1520:1470 1:N:0:4
GGGGCCTAACTTCGTCGAGTGCGCTCAAGCGAGTAGATCGGAAGA
+
FFFFFFFFFFF:FFF:FFFFFFFFFFFFFFFFFFFFFFFFFFFFF
@FS10000125:23:BPA73012-1407:1:1101:1730:1470 1:N:0:4
GGCCGATAACTTCGTCGAGTACGCTCAATAAAATAGATCGGAAGA
+
F,,,,F,FFFFFFFFFFFFFFFFFFFFF,:,FF,FFFFFFF:FFF
@FS10000125:23:BPA73012-1407:1:1101:2050:1470 1:N:0:4
GGGGGTTAACTTCGTCGAGTACGCTCAAGATTTTAGATCGGAAGA
+
FF:F,,,FFFFFFFFFFFFFFFFFFFFF,FF,F,FFFFFFFFFFF
@FS10000125:23:BPA73012-1407:1:1101:2380:1470 1:N:0:4
GGGCTTTAACTTCGTCGAGTACGCTCAATTAACGAGATCGGAAGA
+
FFFFFFFFFF:,FFFFFFFFFFFFFFF,FFFFFFFFFFFFFFFFF
@FS10000125:23:BPA73012-1407:1:1101:2590:1470 1:N:0:4
GGGATATAACTTCGTCGAGTACGCTCAACACTAGAGATCGGAAGA
+
FF:FFFFFFF::FFFFFFFFFFFFFFFFFFFFFFFFFFFFFFFFF
@FS10000125:23:BPA73012-1407:1:1101:4140:1470 1:N:0:4
GGGCGACAACTTCGTCGAGTACGCTCAAACTAAAAGATCGGAAGA
+
FFFFFFFFFF:,FFFFFFFFFFFFFFF:FFFFFFFFFFFFFFFFF
@FS10000125:23:BPA73012-1407:1:1101:4240:1470 1:N:0:4
GGGGTGGAACTTCGTCGAGTACGCTCAATCCTTGAGATCGGAAGA
+
FFFFFFFFFF:,FFFFFFFFFFFFFFF:FFFFFFFFFFFFFFFFF
@FS10000125:23:BPA73012-1407:1:1101:4830:1470 1:N:0:4
GATGAATAACTTCGTCGAGTACGCTCAAACAACAAGATCGGAAGA
+
:,F:FFFFFFFFFFFFFFFFFFFFFFFFFFFFFFFFFFFFFFFFF
@FS10000125:23:BPA73012-1407:1:1101:5170:1470 1:N:0:4
GGGATGAACTTCGTCGAGTACGCTCAACTCTTGAGATCGGAAGAG
+
FFF:FFFFFF::F:FFFF:FFFFFFFF:FFFFFFFF,FFF:FFFF
@FS10000125:23:BPA73012-1407:1:1101:5430:1470 1:N:0:4
GGGAAATAACTTCGTCGAGTACGCTCAAGCGATGAGATCGGAACT
+
F,,FFFFFFF,,FFFFFFFFFF:FFFFFFFFFFFFFFFFFF::,,
@FS10000125:23:BPA73012-1407:1:1101:5600:1470 1:N:0:4
GGGGGGGAACTTCGTCGAGTACGCTCAATCCTAGAGATCGGAAGA
+
FF,FFFFFFF::FFFFFFFFFFFFFFFFFFFFFFFFFFFFFFFFF
@FS10000125:23:BPA73012-1407:1:1101:5650:1470 1:N:0:4
GGGTCAAAACTTCGTCGAGTACGCTCAAGGGGCAAGATCGGAAGA
+
F:,FFFFFFF:,FFFFFFFFFFFFFFFFFFFFFFFFFFFFFFFFF
@FS10000125:23:BPA73012-1407:1:1101:5720:1470 1:N:0:4
GGGTCCAAACTTCGTCGAGTACGCTCAAGACTTTAGATCGGAAGA
+
FF,FFFFFFF::FFFFFFFFFFFFFFFFFFFFFFFFFFFFFFFFF
@FS10000125:23:BPA73012-1407:1:1101:6310:1470 1:N:0:4
GGGATCAAACTTCGTCGAGTACGCTCAATAAATAAGATCGGAAGA
+
F:,FFFFFFF::FFFFFFFFFFFFFFFFFFFFFFFFFFFFFFFFF
@FS10000125:23:BPA73012-1407:1:1101:6530:1470 1:N:0:4
GGGGGGCAACTTCGTCGAGTACGCTCAAACCTGCAGATCGGAAGA
+
FF:FFFFFFF::FFFFFFFFFFFFFFFFFFFFFFFFFFFFFFFFF
@FS10000125:23:BPA73012-1407:1:1101:6760:1470 1:N:0:4
GGGAAGCAACTTCGTCGAGTACGCTCAAGTATATAGATCGGAAGA
+
FFFFFFFFFF::FFFFFFFFFFFFFFFFFFFFFFFFFFFFFFFFF
@FS10000125:23:BPA73012-1407:1:1101:6800:1470 1:N:0:4
GGGGGGAAACTTCGTCGAGTACACTCAAATTCGGAGATCGGAAGA
+
FFFF,FFFFF::FFFFFFFFFF,FFFFFFFFFFFFFFFFFFFFFF
@FS10000125:23:BPA73012-1407:1:1101:6830:1470 1:N:0:4
GGGCTTAAACTTCGTCGAGTACGCTCAAAGCTTCAGATCGGAAGA
+
FF::FFFFFF,,FFFFFFFFFFFFFFF:FFFFFFFFFFFFFFFFF
@FS10000125:23:BPA73012-1407:1:1101:7350:1470 1:N:0:4
GGGGTCTAACTTCGTCGAGTACGCTCAAAGATTGAGATCGGAAGA
+
F,,FFFFFFF::FFFFFFFFFFFFFFF:FFFFFFFFFFFFFFFFF
@FS10000125:23:BPA73012-1407:1:1101:8510:1470 1:N:0:4
GGGCGGTAACTTCGTCGAGTACGCTCAACTGGTGAGATCGGAAGA
+
FF,:FFFFFF:FFFFFFFFFFFFFFFFFFFFFFFFFFFFFFFFFF
@FS10000125:23:BPA73012-1407:1:1101:8720:1470 1:N:0:4
GGGTGTTAACTTCGTCGAGTACGCTCAATTTTAAAGATCGGAAGA
+
F,,F:FFFFF::FFFFFFFFFFFFFFF:FFFFFFFFFFFFFFFFF
@FS10000125:23:BPA73012-1407:1:1101:9210:1470 1:N:0:4
GGGGCTGTAACTTCGTCGAGTACGCTCAACGTTGAAGATCGGAAG
+
FF:FFFFFFF:::FF:FFFFFFFFF:FFFFFFFFFFFFFFFFFFF
@FS10000125:23:BPA73012-1407:1:1101:9730:1470 1:N:0:4
GGGGGGGAACTTCGTCGAGTACGCTCAAAAAATAAGATCGGAAGA
+
FFFFFFFFFF::FFFFFFFFFFFFFFF:FFFFFFFFFFFFFFFFF
@FS10000125:23:BPA73012-1407:1:1101:10240:1470 1:N:0:4
GGGGGTCAACTTCGTCGAGTACGCTCAATGAGTGAGATCGGAAGA
+
FFFFFFFFFF::FFFFFFFFFFFFFFFFFFFFFFFFFFFFFFFFF
@FS10000125:23:BPA73012-1407:1:1101:10270:1470 1:N:0:4
GGGGCGCAACTTCGTCGAGTACGCTCAATCACTAAGATCGGAAGA
+
FFFFFFFFFF::FFFFFFFFFFFFFFF:FFFFFFFFFFFFFFFFF
@FS10000125:23:BPA73012-1407:1:1101:10390:1470 1:N:0:4
GGGGTTGAACTTCGTCGAGTACGCTCAATTCGTTAGATCGGAAGA
+
F,:FFFFFFF,,FFFFFFFFFFFFFFF,FFFFFFFFFFFFFFFFF
@FS10000125:23:BPA73012-1407:1:1101:10840:1470 1:N:0:4
GGGGACTTCGTCGAGTACGCTCAATATCTAAGATCGGAAGAGCAC
+
FFFFFFFFFF,FF:F:F,FFFF:F::FFFFFFFFFFFFFF:F,F,
@FS10000125:23:BPA73012-1407:1:1101:10910:1470 1:N:0:4
GGGGGAAATCTTCGTCGAGTACGCTCAAGCATAGAGATCGGAAGA
+
F,,FFFFFFF,,FFFFFFFFFFFFFFFFFFFFFFFFFFFFFFFFF
@FS10000125:23:BPA73012-1407:1:1101:10920:1470 1:N:0:4
GGGCGATAACTTCGTCGAGTACGCTCAACCAGCAAGATCGGAAGA
+
F:FFFFFFFF,:FFFFFFFFFFFFFFFFFFFFFFFFFFFFFFFFF
@FS10000125:23:BPA73012-1407:1:1101:11200:1470 1:N:0:4
GGGCTGCAACTTCGTCGAGTACGCTCAATCAGGAAGATCGGAAGA
+
F,::FFFFFF:,FFFFFFFFFFFFFFF:FFFFFFFFFFFFFFFFF
@FS10000125:23:BPA73012-1407:1:1101:11650:1470 1:N:0:4
GGGGAGGAACTTCGTCGAGTACGCTCAAAATCTTAGATCGGAAGA
+
F:,FFFFFFF::FFFFFFFFFFFFFFFFFFFFFFFFFFFFFFFFF
@FS10000125:23:BPA73012-1407:1:1101:12100:1470 1:N:0:4
GGGGAAAACTTCGTCGAGTATGCTCAAGCAACCAGATCGGAAGAG
+
FFFFFFFFFF,FF:FFFF,FFFFFFFFFFFFFFFFF,FFF:FFFF
@FS10000125:23:BPA73012-1407:1:1101:12160:1470 1:N:0:4
GGGCGGCAATTTCGTCGAGTACGCTCAAATACATAGATCGGAAGA
+
FF,FFFFFFF:FFFFFFFFFFFFFFFF:FFFFFFFFFFFFFFFFF
@FS10000125:23:BPA73012-1407:1:1101:12170:1470 1:N:0:4
GGGAGGCAACTTCGTCGAGTACGCTCAATTGACCAGATCGGAAGA
+
::,:FFFFFFF:FFFFFFFFFFFFFFF:FFFFFFFFFFFFFFFFF
@FS10000125:23:BPA73012-1407:1:1101:12220:1470 1:N:0:4
GGGGGGTAACTTCGTCGAGTACGCTCAAATCTGAAGATCGGAAGA
+
FFFFFF,FFF::FFFFFFFFFFFFFFF:FFFFFFFFFFFFFFFFF
@FS10000125:23:BPA73012-1407:1:1101:12270:1470 1:N:0:4
GATCGCAAACTTCGTCGAGTACGCTCAATTTCTCAGATCGGAAGA
+
,,:F,:::F,:FFF:FF,FFFF:FFFFF,,,F:,FF:FFF:,FF,
@FS10000125:23:BPA73012-1407:1:1101:12380:1470 1:N:0:4
GGGGACCAACTTCGTCGAGTACGCTCAACGTCTTAGATCGGAAGA
+
FFFFFFFFFF:::FFFFFFFFFFFFFF:FFFFFFFFFFFFFFFFF
@FS10000125:23:BPA73012-1407:1:1101:13520:1470 1:N:0:4
GGGCGAACTTCGTCGAGTACGCTCAATATCAAAGATCGGAAGAGC
+
FFFFFFFFFFFF,FFFF:FFFF,FF:F,FFFFFFF:,FFFFFFF,
@FS10000125:23:BPA73012-1407:1:1101:13900:1470 1:N:0:4
GGGTGCTAACTTCGTCGAGTACGCTCAAAATATTAGATCGGAAGA
+
FFF:FFFFFF::FFFFFFFFFFFFFFFFFFFFFFFFFFFFFFFFF
@FS10000125:23:BPA73012-1407:1:1101:13910:1470 1:N:0:4
GGGGCCGAACTTCGTCGAGTACGCTCAATGATATAGATCGGAAGA
+
F,,FFFFFFF::FFFFFFFFFFFFFFF:FFFFFFFFFFFFFFFFF
@FS10000125:23:BPA73012-1407:1:1101:14140:1470 1:N:0:4
GGGGTTCAACTTCGTCGAGTACGCTCAATATACAAGATCGGAAGA
+
FFFF,FFFFFFFFFFFFFFFFFFFFFFF:F,,,,FFFFFFFFFFF
@FS10000125:23:BPA73012-1407:1:1101:14150:1470 1:N:0:4
GGGGCCAAACTTCGTCGAGTACGCTCAAATAAAAAGATCGGAAGA
+
F:,FFFFFFF::FFFFFFFFFFFFFFFFFFFFFFFFFFFFFFFFF
@FS10000125:23:BPA73012-1407:1:1101:14310:1470 1:N:0:4
GGGATTCAACTTCGTCGAGTACGCTCAACGGTGAAGATCGGAAGA
+
F:,:FFFFFF::FFFFFFFFFFFFFFFFFFFFFFFFFFFFFFFFF
@FS10000125:23:BPA73012-1407:1:1101:15060:1470 1:N:0:4
GGGGTAGAACTTCGTCGAGTACGCTCAAGTGGCAAGATCGGAAGA
+
FFFFFFFFFF,,FFFFFFFFFFFFFFFFFFFFFFFFFFFFFFFFF
@FS10000125:23:BPA73012-1407:1:1101:1070:1480 1:N:0:4
GGGGTGCAACTTCGTCGAGTACGCTCAATTAAATAGATCGGAAGA
+
FFFFFFFFFFF:FFFFFFFFFFFFFFF:FFFFFFFFFFFFFFFFF
@FS10000125:23:BPA73012-1407:1:1101:1100:1480 1:N:0:4
GGGATGGAACTTCGTCGAGTACGCTCAATGGTCCAGATCGGAAGA
+
FFFFFFFFFFF:FFFFFFFFFFFFFFF:FFFFFFFFFFFFFFFFF
@FS10000125:23:BPA73012-1407:1:1101:1490:1480 1:N:0:4
GGGGCATAACTTTGTCGAGTACGCTCAACTATATAGATCGGAAGA
+
FFFF,FFFF,FF,F:FFFFFFFFFFFFFFF,,FFFFFFFFF:FFF
@FS10000125:23:BPA73012-1407:1:1101:1820:1480 1:N:0:4
GGGGTTTAACTTCGTCGAGTACGCTCAACTCTGTAGATCGGAAGA
+
FFFFFFFFFFF:FFFFFFFFFFFFFFFFFFFFFFFFFFFFFFFFF
@FS10000125:23:BPA73012-1407:1:1101:2670:1480 1:N:0:4
GGGGCTCAACTTCGTCGAGTACGCTCAAAAAGATAGATCGGAAGA
+
F,,FFFFFFFF:FFFFFFFFFFFFFFF:FFFFFFFFFFFFFFFFF
@FS10000125:23:BPA73012-1407:1:1101:2840:1480 1:N:0:4
GGGCACCAACTTCGTCGAGTACGCTCAAAAACTTAGATCGGAAGA
+
F,,FFFFFFFF:FFFFFFFFFFFFFFFFFFFFFFFFFFFFF:FFF
@FS10000125:23:BPA73012-1407:1:1101:2870:1480 1:N:0:4
GATGTGCAACTTCGTCGAGTACGCTCAAGCGCTCAGATCGGAAGA
+
:,:FFFFFFFFFFFFFFFFFFFFFFFFFFFFFFFFFFFFFF,FFF
@FS10000125:23:BPA73012-1407:1:1101:3300:1480 1:N:0:4
GGGGGTAAACTTCGTCGAGTACGCTCAAAAAGACAGATCGGAAGA
+
FFFFFFFFFF::FFFFFFFFFFFFFFF:FFFFFFFFFFFFFFFFF
@FS10000125:23:BPA73012-1407:1:1101:3380:1480 1:N:0:4
GGGGCTAAACTCGAGTACGCTCAAAAATGAAGATCGGAAGAGCAC
+
FFFFFFFFFFFFF:FFF,FF:F:FFFF,FFFFFFFFFFFF:F,F,
@FS10000125:23:BPA73012-1407:1:1101:3440:1480 1:N:0:4
GGGCGGCAACTTCGTCGAGTACGCTCAAAATTGGCAGATCGGAAG
+
FF::FFFFFF:,FFFFFFFFFFFFFFF,FFFFFFFFFFFFFFFFF
@FS10000125:23:BPA73012-1407:1:1101:4270:1480 1:N:0:4
GGGGTGGAACTTTCGTCGAGTACGCTCAAATTGCTAGATCGGAAG
+
F,,FFFFFFF:,:FF:FFFFFFFFF,FFFFFFFFFFFFFFFFFFF
@FS10000125:23:BPA73012-1407:1:1101:4600:1480 1:N:0:4
GGGGAGCAACTTCGTCGAGTACGCTCAATTAATTAGATCGGAAGA
+
FF:FFFFFFF::FFFFFFFFFFFFFFF,FFFFFFFFFFFFFFFFF
@FS10000125:23:BPA73012-1407:1:1101:4630:1480 1:N:0:4
GGGCTGCAATTTCGTCGAGTACGCTCAAAGACAAAGATCGGAAGA
+
F,,:FFFFFFFFFFFFFFFFFFFFFFF:FFFFFFFFFFFFFFFFF
@FS10000125:23:BPA73012-1407:1:1101:4740:1480 1:N:0:4
GGGCTAAAACTTCGTCGAGTACGCTCAACGTGATAGATCGGAAGA
+
FFFFF:,FFFFFFFFFFFFFFFFFFFFF,FF:,FFFFFFFFFFFF
@FS10000125:23:BPA73012-1407:1:1101:4900:1480 1:N:0:4
GGGGATCAACTTCGTCGAGTACGCTCAACTCACCAGATCGGAAGA
+
FFFFFFFFFF:::FFFFFFFFFFFFFF:FFFFFFFFFFFFFFFFF
@FS10000125:23:BPA73012-1407:1:1101:5160:1480 1:N:0:4
GGGATGAACTTCGTCGAGTACGCTCAACTCTTGAGATCGGAAGAG
+
FFFFF,FFFFFFF:FFFFFFFFFFFFF::FFFFFFF::FF:FFFF
@FS10000125:23:BPA73012-1407:1:1101:5570:1480 1:N:0:4
GGGTAGAAACTTCGTCGAGTACGCTCAACATATGAGATCGGAAGA
+
FFFFFFFFFFF:FFFFFFFFFFFFFFFFFFFFFFFFFFFFFFFFF
@FS10000125:23:BPA73012-1407:1:1101:5620:1480 1:N:0:4
GGGCCGGAACTTCGTCGAGTACGCTCAAAGATATAGATCGGAAGA
+
FFFFFFFFFF:,FFFFFFFFFFFFFFF:FFFFFFFFFFFFFFFFF
@FS10000125:23:BPA73012-1407:1:1101:5730:1480 1:N:0:4
GGGGAGAGACTTTCGTCGAGTCCGCTCAAGGAACAAGATCGGAAG
+
FF,FFFFFFF,,:FF:FFFFFFFFF,FFFFFFFFFFFFFFFFFFF
@FS10000125:23:BPA73012-1407:1:1101:6110:1480 1:N:0:4
GGGGTTTAACTTCGTCGAGTACGCTCAATGCTAAAGATCGGAAGA
+
FF,F:FFFFF,,FFFFFFFFFFFFFFF:FFFFFFFFFFFFFFFFF
@FS10000125:23:BPA73012-1407:1:1101:6120:1480 1:N:0:4
GGGCTGCAACTTCGTCGAGTACGCTCAATGGTAGAGATCGGAAGA
+
FFFFFFFFFF::FFFFFFFFFFFFFFF:FFFFFFFFFFFFFFFFF
@FS10000125:23:BPA73012-1407:1:1101:6320:1480 1:N:0:4
GGGCAGCAACCTCGTCGAGTACGCTCAAGTCATCAGATCGGAAGA
+
FFFFF,FFF:::FFFFFFFFFFFFFFFF,F:F::FFFFFFFFFFF
@FS10000125:23:BPA73012-1407:1:1101:6330:1480 1:N:0:4
GGGTGATAACTTCGTCGAGTACGCTCAACCTAGCAGATCGGAAGA
+
FFFFFFFFFF::FFFFFFFFFFFFFFFFFFFFFFFFFFFFFFFFF
@FS10000125:23:BPA73012-1407:1:1101:6480:1480 1:N:0:4
GGGGGCACAACTTCGTCGAGTACGCTCAACATAGTAGATCGGAAG
+
F:FFFFFFFF::FFF:FFF:FFFFF:FFFFFFFFFFFFFFFFFFF
@FS10000125:23:BPA73012-1407:1:1101:6620:1480 1:N:0:4
GGGTCTAAACTTCGTCGAGTACGCTCAAGTAAGTAGATCGGAAGA
+
FFFFFFFFFF::FFFFFFFFFFFFFFFFFFFFFFFFFFFFFFFFF
@FS10000125:23:BPA73012-1407:1:1101:7140:1480 1:N:0:4
GGGGTCAAACTTCGTCGAGTACGCTCAATAATTTAGATCGGAAGA
+
FFFFFFFFFF:,FFFFFFFFFFFFFFF,FFFFFFFFFFFFFFFFF
@FS10000125:23:BPA73012-1407:1:1101:7850:1480 1:N:0:4
GGGGCATAACTTCGTCGAGTACGCTCAATGTTATAGATCGGAAGA
+
FFFFFFFFFF::FFFFFFFFFFFFFFF,FFFFFFFFFFFFFFFFF
@FS10000125:23:BPA73012-1407:1:1101:8830:1480 1:N:0:4
GGGGCGCAACTTCGTCGAGTACGCTCAACTTTCCAGATCGGAAGA
+
FFFFFFFFFF::FFFFFFFFFFFFFFFFFFFFFFFFFFFFFFFFF
@FS10000125:23:BPA73012-1407:1:1101:8860:1480 1:N:0:4
GGGGGGTAACTTCGTCGAGTACGCTCAAATGAACAGATCGGAAGA
+
FFFFFFFFFF:,FFFFFFFFFFFFFFF:FFFFFFFFFFFFFFFFF
@FS10000125:23:BPA73012-1407:1:1101:8940:1480 1:N:0:4
GGGCATCAACTTCGTCGAGTACGCTCAACAGGCCAGATCGGAAGA
+
FFF:FFFFFF::FFFFFFFFFFFFFFFFFF:FFFFFFFFFFFFFF
@FS10000125:23:BPA73012-1407:1:1101:8960:1480 1:N:0:4
GGGACCTAACTTCGTCGAGTACGCTCAATCGTGAAGATCGGAAGA
+
F,,:FFFFFF,,FFFFFFFFFFFFFFFFFFFFFFFFFFFFFFFFF
@FS10000125:23:BPA73012-1407:1:1101:9070:1480 1:N:0:4
GGGCAGCAACTTCGTCGAGTACGCTCAAAAATCAAGATCGGAAGA
+
FF:FFFFFFF:,FFFFFFFFFFFFFFF:FFFFFFFFFFFFFFFFF
@FS10000125:23:BPA73012-1407:1:1101:9250:1480 1:N:0:4
GGGATCTAACTTCGTCGAGTACGCTCAAATGTGAAGATCGGAAGA
+
FFF:FFFFFF::FFFFFFFFFFFFFFF:FFFFFFFFFFFFFFFFF
@FS10000125:23:BPA73012-1407:1:1101:9300:1480 1:N:0:4
GGGCACCAACTTCGTCGAGTACACTCTTTCCCTTCGTCGAGTACG
+
FFFF,FF:FFFFFFFFFFFFFF,FFFFFFFFFFF,F::F,F,F,:
@FS10000125:23:BPA73012-1407:1:1101:9580:1480 1:N:0:4
GGGGTCTAACTTCGTCGAGTACGCTCAATCTAAAAGATCGGAAGA
+
FFFFFFFFFF,:FFFFFFFFFFFFFFF:FFFFFFFFFFFFFFFFF
@FS10000125:23:BPA73012-1407:1:1101:9890:1480 1:N:0:4
GGGGTAAACTTCGTCGAGTACGCTCAAGGTTAGAGATCGGAAGAG
+
FFFFFFFFFF,FF:FFFF:FFFFFFFFFFFFFFFFF:FFF:FFFF
@FS10000125:23:BPA73012-1407:1:1101:9920:1480 1:N:0:4
GGGCTCTAACTTCGTCGAGTACGCTCAACACAGAAGATCGGAAGA
+
F,,,FFFFFF:FFFFFFFFFFFFFFFFFFFFFFFFFFFFFFF:FF
@FS10000125:23:BPA73012-1407:1:1101:10450:1480 1:N:0:4
GGGGGAAAACTTCGTCGAGTACGCTCAAATTGAGAGATCGGAAGA
+
FFFFFFFFFF:,FFFFFFFFFFFFFFF:FFFFFFFFFFFFFFFFF
@FS10000125:23:BPA73012-1407:1:1101:11090:1480 1:N:0:4
GGGAGCTAACTTCGTCGAGTACGCTCAATGTTTAAGATCGGAAGA
+
FFFFFFFFFF,,FFFFFFFFFFFFFFF,FFFFFFFFFFFFFFFFF
@FS10000125:23:BPA73012-1407:1:1101:11190:1480 1:N:0:4
GTTGTCTAACTTCGTCGAGTACGCTCAAGACTCTAGATCGGAAGA
+
,,F,FFFFFFFFFFFFFFFFFFFFFFFFFFFFFFFFFFFF::FF:
@FS10000125:23:BPA73012-1407:1:1101:11210:1480 1:N:0:4
GGGCCCTAACTTCGTCGAGTACGCTCAACTTTCATGATCGGAAGA
+
FFFF::FFF:FF,,F,,F,F:,,FF,,FF:FFF,,,F,::FFF:F
@FS10000125:23:BPA73012-1407:1:1101:11280:1480 1:N:0:4
GGGGACCAACTTCGTCGAGTACGCTCAAAAAAATAGATCGGAAGA
+
F:,FFFFFFF:,FFFFFFFFFFFFFFF:FFFFFFFFFFFFFFFFF
@FS10000125:23:BPA73012-1407:1:1101:11420:1480 1:N:0:4
GGGGGGAAACTTCGTCGAGTACGCTCAATCGGGAAGATCGGAAGA
+
FFFFFFFFFF:,FFFFFFFFFFFFFFF:FFFFFFFFFFFFFFFFF
@FS10000125:23:BPA73012-1407:1:1101:11740:1480 1:N:0:4
GGGGGCAACTTCGTCGAGTACGCTCAACGTGTGAGATCGGAAGAG
+
FFFFFF,FFF,FF:FFFF:FF:FF:FFF:::FFFFFF,FFFFFFF
@FS10000125:23:BPA73012-1407:1:1101:12110:1480 1:N:0:4
GATGTAGTAACTTCGTCGAGTACGCTCAACAACGAAGATCGGAAG
+
,,F:FFFFFFFF::F:FF:FFFFFF,FFFFFFFFFFFFFF:FFFF
@FS10000125:23:BPA73012-1407:1:1101:12300:1480 1:N:0:4
GGGGGTTAACTTCGTCGAGTACGCTCAATGATAGAGATCGGAAGA
+
FFFFFFFFFF:,FFFFFFFFFFFFFFF,FFFFFFFFFFFFFFFFF
@FS10000125:23:BPA73012-1407:1:1101:12400:1480 1:N:0:4
GGGGTTGGAACTTCGTCGAGTACGCTCAATGTCGGAGATCGGAAG
+
:,,FFF:FFFF,,FF:FFFFFFFFF,FFFFFFFFFFFFFFFFFFF
@FS10000125:23:BPA73012-1407:1:1101:12660:1480 1:N:0:4
GGGGTATAACTTCGTCGAGTACGCTCAAGGAACCAGATCGGAAGA
+
FFFF,F:FFF::FFFFFFFFF:FFFFFFFFFFFFFFF,FFFFFFF
@FS10000125:23:BPA73012-1407:1:1101:12670:1480 1:N:0:4
GGGCTCTAACTTCGTCGAGTACGCTCAAGAACAGAGATCGGAAGA
+
F:,:FFFFFF,,FFFFFFFFFFFFFFFFFFFFFFFFFFFFFFFFF
@FS10000125:23:BPA73012-1407:1:1101:12880:1480 1:N:0:4
GGGCTGCAACTTCGTCGAGTACGCTCAATAAAACAGATCGGAAGA
+
:,,,FFFFFF,,FFFFFFFFFFFFFFF,FFFFFFFFFFFFFFFFF
@FS10000125:23:BPA73012-1407:1:1101:13200:1480 1:N:0:4
GGGGGTTAACCTCGTCGAGTACGCTCAACTTAAGAGATCGGAAGA
+
F,,FFFFFFFFFFFFFFFFFFFFFFFFFFFFFFFFFFFFFFFFFF
@FS10000125:23:BPA73012-1407:1:1101:13690:1480 1:N:0:4
GGGTAGCAACTTCGTCGAGTACGCTCAACGCTTGAGATCGGAAGA
+
FFFFFFFFFFFFFFFFFFFFFFFFFFFFF,FF:FFFFFFFFFFFF
@FS10000125:23:BPA73012-1407:1:1101:14050:1480 1:N:0:4
GGGGGCCAACTTCGTCGAGTACGCTCAATCTAGGAGATCGGAAGA
+
FF:F,FFFFF::FFFFFFFFFFFFFFFFFFFFFFFFF:FFFFFFF
@FS10000125:23:BPA73012-1407:1:1101:14210:1480 1:N:0:4
GGGACTCACTCTTCGTCGAGTACGCTCAAGCCTGTAGATCGGAAG
+
FFFFFFFFF:F::FF,FFFFFFFFF,FFFFFFFFFFFFFFFFFFF
@FS10000125:23:BPA73012-1407:1:1101:14930:1480 1:N:0:4
GGGGTGCAACTTCGTCGAGTACGCTCAACTAATAAGATCGGAAGA
+
FFFF:FFFFFFFFFFFFFFFFFFFFFFF,,,FFFFFFFFFFFFFF
@FS10000125:23:BPA73012-1407:1:1101:15370:1480 1:N:0:4
GGGGGACAACTTCGTCGAGTACGCTCAATTTGAGAGATCGGAAGA
+
FFFFFFFFFF,:FFFFFFFFFFFFFFF:FFFFFFFFFFFFFFFFF
@FS10000125:23:BPA73012-1407:1:1101:15480:1480 1:N:0:4
GGGTAGGAAACTTCGTCGAGTACGCTCAATACCATAGATCGGAAG
+
F:,FFFFFFFF::FF:FFFFFFFFF,FFFFFFFFFFFFFFFFFFF
@FS10000125:23:BPA73012-1407:1:1101:15710:1480 1:N:0:4
GATGCTTAACTTCGTCGAGTACGCTCAAAACTAAAGATCGGAAGA
+
,,,,FFF:FFFFFFFFFFFFFF,FFFF:FFFFF:F:FFFFF,:::
@FS10000125:23:BPA73012-1407:1:1101:16380:1480 1:N:0:4
GGGCGGTAACTTCGTCGAGTACGCTCAAAATCAAAGATCGGAAGA
+
FFFFFFFFFF::FFFFFFFFFFFFFFFFFFFFFFFFFFFFFFFFF
@FS10000125:23:BPA73012-1407:1:1101:1080:1490 1:N:0:4
GGGGACAAGTTTCGTCGAGTACGCTCAATTTACAAGATCGGAAGA
+
FFFFFFFFFF:FFFFFFFFFFFFFFFF:FFFFFFFFFFFFFFFFF
@FS10000125:23:BPA73012-1407:1:1101:1670:1490 1:N:0:4
GGGGTGCAACTTCGTCGAGTACGCTCAATAAAGAAGATCGGAAGA
+
FFFFFFFFFF:,FFFFFFFFFFFFFFF:FFFFFFFFFFFFFFFFF
@FS10000125:23:BPA73012-1407:1:1101:1910:1490 1:N:0:4
GGGGCTTAACTTCGTCGAGTACGCTCAATTAAAAAGATCGGAAGA
+
FFFFFFFFFF:,FFFFFFFFFFFFFFF,FFFFFFFFFFFFFFFFF
@FS10000125:23:BPA73012-1407:1:1101:1960:1490 1:N:0:4
GGGAGCCGAACTTCGTCGAGTACGCTCAATAAAACAGATCGGAAG
+
FFFFFFFFFF:,FFF:FFFFFFFFF,FFFFFFFFFFFFFFFFFFF
@FS10000125:23:BPA73012-1407:1:1101:2080:1490 1:N:0:4
GGGTGGGAACTTCGTCGAGTACGCTCAATCCTCAAGATCGGAAGA
+
FFFFFFFFFFFFFFFFFFFFFFFFFFF:FFFFFFFFFFFFFFFFF
@FS10000125:23:BPA73012-1407:1:1101:2360:1490 1:N:0:4
GGGGAAGAACTTCGTCGAGTACGCTCAAAGGAGGAGATCGGAAGA
+
FFFFFFFFFF,,FFFFFFFFFFFFFFF,FFFFFFFFFFFFFFFFF
@FS10000125:23:BPA73012-1407:1:1101:2490:1490 1:N:0:4
GGGACAGAACTTCGTCGAGTACGCTCAAAATGTAAGATCGGAAGA
+
FFFFFFFFFF,,:FFFFFFFFFFFFFF,FFFFFFFFFFFFFFFFF
@FS10000125:23:BPA73012-1407:1:1101:2710:1490 1:N:0:4
GGGCTTTAACTTCGTCGAGTACGCTCAAGAGTCCAGATCGGAAGA
+
F,,:FFFFFF:,FFFFFFFFFFFFFFFFFFFFFFFFFFFFF:FFF
@FS10000125:23:BPA73012-1407:1:1101:3070:1490 1:N:0:4
GATGTCGAACTTCGTCGAGTACGCTCAAAATGTTAGATCGGAAGA
+
:,FFFFFFFFFFFFFFFFFFFFFFFFFFFFFFFFFFFFFFF:FFF
@FS10000125:23:BPA73012-1407:1:1101:3090:1490 1:N:0:4
GGGGTCTAACTTCGTCGAGTACGCTCAAATGTTCAGATCGGAAGA
+
FF:FFF,FFFFFFFFFFFFFFFFFFFFF,F,F:FFFFFFFFFFFF
@FS10000125:23:BPA73012-1407:1:1101:3200:1490 1:N:0:4
GGGGGGTAACTTCGTCGAGTACGCTCAACATCATAGATCGGAAGA
+
FFFFFFFFFFFF:FF:FFFFFFFFFFFFFFFFFFFFFFFFFFFFF
@FS10000125:23:BPA73012-1407:1:1101:3280:1490 1:N:0:4
GGGACACTCTTTCCCTTCGTCGAGTACGCTCAAAACCACAGATCG
+
FFF,FFFFFF,::FF:F,FFFF,FFFFFFFFFFFF,,FFFFF,,,
@FS10000125:23:BPA73012-1407:1:1101:3290:1490 1:N:0:4
GGGGGGAAACTTCGTCGAGTACGCTCAACAGGGAAGATCGGAAGA
+
FF:FFFFFFF:F:FFFFFFFFFFFFFFFFFFFFFFFFFFFFFFFF
@FS10000125:23:BPA73012-1407:1:1101:3710:1490 1:N:0:4
GGGTTTAAACTTCGTCGAGTACGCTCAAAGTAGTAGATCGGAAGA
+
FF,F,FFFFFFFFFFFFFFFFFFFFFFFF:FF:FFFFFFFF:FFF
@FS10000125:23:BPA73012-1407:1:1101:4260:1490 1:N:0:4
GGGGCATAACTTCGTCGAGTACGCTCAAAGGGGGAGATCGGAAGA
+
FFFFFFFFFF,,FFFFFFFFFFFFFFF,FFFFFFFFFFFFFFFFF
@FS10000125:23:BPA73012-1407:1:1101:4320:1490 1:N:0:4
GGGCGTAAACTTCGTCGAGTACGCTCAACACTGAAGATCGGAAGA
+
[truncated: 30,988,918 more chars]
