# Supplementary material for: Non-templated addition and template switching by Moloney murine leukemia virus (MMLV)-based reverse transcriptases co-occur and compete with each other
Source: J Biol Chem. 2019 Oct 22;294(48):18220–31. doi: 10.1074/jbc.RA119.010676 (PMC6885630; doi:10.1074/jbc.RA119.010676)
Supplement: Supporting Information [file supp_RA119.010676_155253_1_supp_413280_pzhsrd.zip › Template switching bias/TS-P-4rNV5FAM-A.fastq]

@FS10000125:23:BPA73012-1407:1:1101:1510:1000 1:N:0:5
GGTCGATAACTTCGTCGAGTACGCTCAAGGCTCGAGATCGGAAGA
+
:,,,:FFFFFFFFFFFFFFFFF:FFFFFFFFFFFFFFFFFF,:F,
@FS10000125:23:BPA73012-1407:1:1101:1680:1000 1:N:0:5
GGGGGCCAACTTCGTCGAGTACGCTCAATGTAAGAGATCGGAAGA
+
F:,FFFFFFFF:FFFFFFFFFFFFFFFFFFFFFFFFFFFFF:FFF
@FS10000125:23:BPA73012-1407:1:1101:1770:1000 1:N:0:5
GATACGGAACTTCGTCGAGTACGCTCAAAAAATAAGATCGGTAGA
+
:,,,F,,FFFFFF:FFF:FFFF,FFFFF,FFFF:F:FFFF,,F,,
@FS10000125:23:BPA73012-1407:1:1101:1910:1000 1:N:0:5
GGGCGCTAACTTCGTCGAGTACGCTCAATGTAGGAGATCGGAAGA
+
F:,FFFFFFF:,FFFFFFFFFFFFFFF:FFFFFFFFFFFFF:FFF
@FS10000125:23:BPA73012-1407:1:1101:2000:1000 1:N:0:5
GGGGTAGATCTTCGTCGAGTACGCTCAAAGATACAGATCGGAAGA
+
FF,FFFFFFF:,FFFFFFFFFFFFFFF:FFFFFFFFFFFFF:FFF
@FS10000125:23:BPA73012-1407:1:1101:2550:1000 1:N:0:5
GTTAAGGAACTTCGTCGAGTACGCTCAAAGAGTAAGATCGGAAGA
+
,,F,FFFFFFFFFFFFFFFFFFFFFFF:FFFFFFFFFFFFF,FF:
@FS10000125:23:BPA73012-1407:1:1101:2690:1000 1:N:0:5
GGGAACAAACTTCGTCGAGTACGCTCAAATGAGAAGATCGGAAGA
+
F,,:FFFFFF::FFFFFFFFFFFFFFF:FFFFFFFFFFFFFFFFF
@FS10000125:23:BPA73012-1407:1:1101:2750:1000 1:N:0:5
CTTTAACTTCGTCGAGTACGCTCAATTGTCTAGATCGGAAGTGCT
+
,F,:,FFFF,FFF,:FFF,:FF:,FFFFFFFFFFF,FFFF,F,,F
@FS10000125:23:BPA73012-1407:1:1101:3080:1000 1:N:0:5
GGGGCTTAACTTCGTCGAGTACGCTCAATCTATGAGATCGGAAGA
+
FF,FFFFFFF,,FFFFFFFFFFFFFFF:FFFFFFFFFFFFFFFFF
@FS10000125:23:BPA73012-1407:1:1101:3170:1000 1:N:0:5
GGGCATTAACTTCGTCGAGTACGCTCAAAGGCAAAGATCGGAAGA
+
F:,FFFFF:F:,,FF:FFFFFFFFFFF::FFFFFFFFFFFF::FF
@FS10000125:23:BPA73012-1407:1:1101:4990:1000 1:N:0:5
GATGTGGAACTTCGTCGAGTACGCTCAAGAGCTCAGATCGGAAGA
+
,,,FF:FFFFFFFFFFF:FFFF:FFFFFFFFFFFFFFFFFF:,F:
@FS10000125:23:BPA73012-1407:1:1101:5220:1000 1:N:0:5
GGGGCTTAACTTCGTCGAGTACGCTCAAAGCTTCAGATCGGAAGA
+
F::FFFFFFF,,:FFFFFFFFFFFFFF:FFFFFFFFFFFFFF:FF
@FS10000125:23:BPA73012-1407:1:1101:5820:1000 1:N:0:5
GGGCGCTAACTTCGTCGAGTACGCTCAATAGATTAGATCGGAAGA
+
FFF:,FFFFFF:FFFFFFFFFFFFFFF:FFFFFFFFFFFFFFFFF
@FS10000125:23:BPA73012-1407:1:1101:5940:1000 1:N:0:5
GGGTGGAAACTTCGTCGAGTACGCTCAAATTTTAAGATCGGAAGA
+
FFFFFFFFFF::FFFFFFFFFFFFFFF:FFFFFFFFFFFFFFFFF
@FS10000125:23:BPA73012-1407:1:1101:7500:1000 1:N:0:5
GGGCCCAGAACTTCGTCGAGTACGCTCAAATATGCAGATCGGAAG
+
FFFFFFFFFF,,::F,F,F,FF:FFFF,FFFFFFFFFFFF:F:FF
@FS10000125:23:BPA73012-1407:1:1101:8000:1000 1:N:0:5
GGGTATTAACTTCGTCGAGTACGCTCAATAGATAAGATCGGAAGA
+
F:,:FFFFFF::FFFFFFFFFFFFFFF:FFFFFFFFFFFFFFFFF
@FS10000125:23:BPA73012-1407:1:1101:10300:1000 1:N:0:5
GGGATGTAACTTCGTCGAGTACGCTCAAAATAGCAGATCGGAAGA
+
F,,:FFFFFF,,FFFFFFFFFFFFFFF:FFFFFFFFFFFFFFFFF
@FS10000125:23:BPA73012-1407:1:1101:10340:1000 1:N:0:5
GGGGCATAACTTCGTCGAGCGCTCAACCTTTTAGATCGGAAGAGC
+
FFFFFF:FFFFFFFFFFFFFF:FF,FFF,::::FFF:F:FFFFFF
@FS10000125:23:BPA73012-1407:1:1101:10460:1000 1:N:0:5
GGGGAAAAGCTTCGTCGAGTACGCTCAAAGCACAAGATCGGAAGA
+
F::FFFFFFF::FFFFFFFFFFFFFFFFFFFFFFFFFFFFFF:FF
@FS10000125:23:BPA73012-1407:1:1101:10530:1000 1:N:0:5
GGGGGGAAACTTCGTCGAGTACGCTCAACATGGCAGATCGGAAGA
+
FFFFFFFFFF::FFFFFFFFFFFFFFFFFFFFFFFFFFFFFFFFF
@FS10000125:23:BPA73012-1407:1:1101:10660:1000 1:N:0:5
GGGGCATAACTTCGTCGAGTACGCTCAAGAGGTTAGATCGGAAGA
+
FFFFFFFFFF::FFFFFFFFFFFFFFFFFFFFFFFFFFFFFFFFF
@FS10000125:23:BPA73012-1407:1:1101:10670:1000 1:N:0:5
GTTGCCAAACTTCGTCGAGTACGCTCAAACTGGTAGATCGGAAGA
+
,,F,FFFFFFFFFFFFFFFFFF:FFFFFFFFFFFFFFFFFF::F:
@FS10000125:23:BPA73012-1407:1:1101:11180:1000 1:N:0:5
GGGGCTCAACTTCGTCGAGTACGCTCAATTAAACAGATCGGAAGA
+
FFF::F,FFFFFFFFFFFFFFFFFFFFF:F,,::FFFFFFFFFFF
@FS10000125:23:BPA73012-1407:1:1101:11260:1000 1:N:0:5
GGGGAAAAACTTCGTCGAGTACGCTCAAACTCAGAGATCGGAAGA
+
F,,FFFFFFF,,FFFFFFFFFFFFFFF:FFFFFFFFFFFFFFFFF
@FS10000125:23:BPA73012-1407:1:1101:11570:1000 1:N:0:5
GAACAGAAACTTCGTCGAGTACGCTCAAATACTTAGATCGGTAGT
+
,,,FF,:FFF,,F,FFFF,FF:FFFFF:FFFFFFF,FFF::,,F,
@FS10000125:23:BPA73012-1407:1:1101:11680:1000 1:N:0:5
GGGGTCGATCTTCGTCGAGTACGCTCAAACTTTAAGATCGGAAGA
+
F,,FFFFFFF,,FFFFFFFFFFFFFFF:FFFFFFFFFFFFFFFFF
@FS10000125:23:BPA73012-1407:1:1101:12220:1000 1:N:0:5
GGGGAGGAACTTCGTCGAGTACGCTCAATATATAAGATCGGAAGA
+
FF:FFFFFFF::FFFFFFFFFFFFFFF,FFFFFFFFFFFFFFFFF
@FS10000125:23:BPA73012-1407:1:1101:12840:1000 1:N:0:5
GATGCCAAACTTCGTCGAGTACGCTCAACAGTTCAGATCGGAAGA
+
,,:,:::FFFFFFFFFF:FFFF:FFFFFFFFFFFF:FFFF:FF::
@FS10000125:23:BPA73012-1407:1:1101:12980:1000 1:N:0:5
GGGCGCCAACTTCGTCGAGTACGCTAAAATCATGAGATCGGAAGA
+
F::FFFFFFF,,FFFFFFFFFFFFFFFFFFFFFFFFFFFFFFFFF
@FS10000125:23:BPA73012-1407:1:1101:13820:1000 1:N:0:5
GGGTAAGAACTTCGTCGAGTACGCTCAACTCTTCAGATCGGAAGA
+
F:::FFFFFF,,FFFFFFFFFFFFFFFFFFFFFFFFFFFFFFFFF
@FS10000125:23:BPA73012-1407:1:1101:14610:1000 1:N:0:5
GGGGTGGAACTTCGTCGAGTACGCTAAAAAAGGGAGATCGGAAGA
+
F,,FFFFFFF,,FFFFFFFFFFFFFFF:FFFFFFFFFFFFFFFFF
@FS10000125:23:BPA73012-1407:1:1101:15210:1000 1:N:0:5
GGGGAGTTAACTTCGTCGAGTACGCACAAAAACTAAGATCGGAAG
+
FFFFFFFFFF:,,FF,FF:FFFFFF,FFFFFFFFFFFFFFFFFFF
@FS10000125:23:BPA73012-1407:1:1101:15290:1000 1:N:0:5
GGGTGATAACTTCGTCGAGTACGCTCAAAGTTAAAGATCGGAAGA
+
F:,FFFFFFF,,FFFFFFFFFF:FFFF:FFFFFFFFFFFF:FFF:
@FS10000125:23:BPA73012-1407:1:1101:15620:1000 1:N:0:5
GGGGCTTAACTTCGTCGAGTACGCTCAACATTAAAGATCGGAAGA
+
F:,FFFFFFF:FFFFFFFFFFFFFFFFF:FFF:,FFFFFFFFFFF
@FS10000125:23:BPA73012-1407:1:1101:15740:1000 1:N:0:5
GGGCCTGAACTTCGTCGAGTACGCTCAAGTGAAAAGATCGGAAGA
+
F,,:FFFFFF,:FFFFFFFFFFFFFFFFFFFFFFFFFFFFFFFFF
@FS10000125:23:BPA73012-1407:1:1101:15890:1000 1:N:0:5
GGGGAGTAACTTCGTCGAGTACGCTCAACGGATGAGATCGGAAGA
+
FFFFFFFF,F,,FFFFFF:FFF::FFFF:,:FFF:,F:FF,:F,:
@FS10000125:23:BPA73012-1407:1:1101:16340:1000 1:N:0:5
GGGTAACAACTTCGTCGAGTACGCTCAATTTAACAGATCGGAAGA
+
FFFFFFFFFF::FFFFFFFFFFFFFFF,FFFFFFFFFFFFFFFFF
@FS10000125:23:BPA73012-1407:1:1101:1000:1010 1:N:0:5
GGGGTCGAACTTCGTCGAGTACGCTCAATAAGACAGATCGGAAGA
+
FFFFFFFFFF::FFFFFFFFFFFFFFF:FFFFFFFFFFFFFFFFF
@FS10000125:23:BPA73012-1407:1:1101:1940:1010 1:N:0:5
GGGGGGAACTTCGTCGAGTACGCTCAATTTTTAAGATCGGAAGAG
+
FFFFFFFFFF,FF:FFFF:FFFFFFF,,FFFFFFFF,FFF:FFFF
@FS10000125:23:BPA73012-1407:1:1101:2030:1010 1:N:0:5
GGGCAGGAACTTCGTCGAGTACGCTCAATCACTAAGATCGGAAGA
+
F,,FFFFFFF:,FFFFFFFFFFFFFFF:FFFFFFFFFFFFFFFFF
@FS10000125:23:BPA73012-1407:1:1101:2130:1010 1:N:0:5
GGGTGATAACTTCGTCGAGTACGCTCAAGCAGGAAGATCGGAAGA
+
F:,FFFFFFF:,FFFFFFFFFFFFFFFFFFFFFFFFFFFFFFFFF
@FS10000125:23:BPA73012-1407:1:1101:2540:1010 1:N:0:5
GGGCACGAACTTCGTGGAGTACGCTCAACTCAAAAGATCGGAAGA
+
FFFFFFFFFF,,FFFFFFFFFFFFFFF:FFFFFFFFFFFFFFFFF
@FS10000125:23:BPA73012-1407:1:1101:3160:1010 1:N:0:5
GGGGTATAACTTCGTCGAGTACGCTCAACGTTGGAGATCGGAAGA
+
FF:FFFFFFF:::FFFFFFFFFFFFFFFFFFFFFFFFFFFFF:FF
@FS10000125:23:BPA73012-1407:1:1101:3350:1010 1:N:0:5
GGGCTGAAACTTCGTCGAGTACGCTCAACGATTGAGATCGGAAGA
+
F,,FFFFFFFF::FFFFFFFFFFFFFFFFFFFFFFFFFFFFFFFF
@FS10000125:23:BPA73012-1407:1:1101:3510:1010 1:N:0:5
GGGGCTTAACTTCGTCGAGTACGCTCAAGATCACAGATCGGAAGA
+
F,,FFFFFFF,,FFFFFFFFFFFFFFFFFFFFFFFFFFFFF::FF
@FS10000125:23:BPA73012-1407:1:1101:3560:1010 1:N:0:5
GGGTATGAACTTCGTCGAGTACGCTCAACACATAAGATCGGAAGA
+
FFFFFFFFFF:::FFFFFFFFFFFFFFFFFFFFFFFFFFFFFFFF
@FS10000125:23:BPA73012-1407:1:1101:4300:1010 1:N:0:5
GGGAAATAACTTCGTCGAGTACGCTCAACTTGGTAGATCGGAAGA
+
FFFF,FFFFFFFFFFFFFFFFFFFFFFF,::,F:FFFFFFFFFFF
@FS10000125:23:BPA73012-1407:1:1101:4370:1010 1:N:0:5
GGGTAGCAACTTCGTCGAGTACGCTCAACCAGCCAGATCGGAAGA
+
:,,:FFFFFFFFFFFFFFFFFFFFFFFFFFFFFFFFFFFFFFFFF
@FS10000125:23:BPA73012-1407:1:1101:4590:1010 1:N:0:5
GGAGGGCAACTTCGTCGAGTACGCTCAAGCCAACAGATCGGAAGA
+
F,,FFFFFFFF:FFFFFFFFFFFFFFFFFFFFFFFFFFFFFFFFF
@FS10000125:23:BPA73012-1407:1:1101:4710:1010 1:N:0:5
GATAACTAACCTCGTCGAGTACGCTCAATTATTTAGATCGGAAGA
+
,,F,FFFFFFFFFFFFFFFFFF:FFFFFFFFFFFFFFFFFF:FFF
@FS10000125:23:BPA73012-1407:1:1101:5120:1010 1:N:0:5
GGGGTATAACTTCGTCGAGTACGCTCAATAATCCAGATCGGAAGA
+
FF:FFFFFFF:,FFFFFFFFFFFFFFF,FFFFFFFFFFFFFFFFF
@FS10000125:23:BPA73012-1407:1:1101:5160:1010 1:N:0:5
GGGTGTAAACTTCGTCGAGTACGCTCAATGGGGTAGATCGGAAGA
+
FFFFFFFFFF,,FFFFFFFFFFFFFFF,FFFFFFFFFFFFFFFFF
@FS10000125:23:BPA73012-1407:1:1101:5220:1010 1:N:0:5
GGGGCTTAACTTCGTCGAGTACGCTCAAAACTTCAGATCGGAAGA
+
FFFFFFFFFF,,FFFFFFFFFFFFFFFF,,,FFFFFFFFFFFFFF
@FS10000125:23:BPA73012-1407:1:1101:5320:1010 1:N:0:5
GGGGGCAAACTTCGTCGAGTACGCTCAAAAGAAGAGATCGGAAGA
+
FFFFFFFFFF,,FFFFFFFFFFFFFFF,FFFFFFFFFFFFFFFFF
@FS10000125:23:BPA73012-1407:1:1101:5740:1010 1:N:0:5
GGGGATTGAACTTCGTCGAGTACGCTCAAGTGTGAAGATCGGAAG
+
FFFFFF,,FF:,:FF,FFFFFFFFF,FFFFFFFF:FFFFFFFFFF
@FS10000125:23:BPA73012-1407:1:1101:5990:1010 1:N:0:5
GATTATGAACTTCGTCGAGTACGCTCAAAGCACAAGATCGGAAAA
+
:,F,FFFFFFFFFFFFFFFFFFFFFFFFFFFFFFFFFFFFFFFFF
@FS10000125:23:BPA73012-1407:1:1101:6570:1010 1:N:0:5
GGGGGAAAACTTCGTCGAGTACGCTCAATGCGGCAGATCGGAAGA
+
FF:F:FFFFF:,FFFFFFFFFFFFFFFFFFF:FFFFF:FFFFFFF
@FS10000125:23:BPA73012-1407:1:1101:6800:1010 1:N:0:5
GGGTGCTAACTTCGTCGAGTACGCTCAACGTAGAAGATCGGAAGA
+
FFF,,F,FFFFFFFFFFFFFFFFFFFFF,,:F:FFFFFFFFFFFF
@FS10000125:23:BPA73012-1407:1:1101:7400:1010 1:N:0:5
GGGTGTAAACTTCGTCGAGTCCGCTCAAATTGTCAGATCGGAAGA
+
F:::FFFFFF,:FFFFFFFFFFFFFFF:FFFFFFFFFFFFFFFFF
@FS10000125:23:BPA73012-1407:1:1101:7870:1010 1:N:0:5
GGGGGTTAACTTCGTCGAGTACGCTCAAATCAAAAGATCGGAAGA
+
FFFFFFFFFF,,FFFFFFFFFFFFFFFFFFFFFFFFFFFFFFFFF
@FS10000125:23:BPA73012-1407:1:1101:8830:1010 1:N:0:5
GGGAGTTAACTTCGTCGAGTACGCTCAAAGCTCAAGATCGGAAGA
+
FFFFFFFFFF,,FFFFFFFFFFFFFFFFFFFFFFFFFFFFFFFFF
@FS10000125:23:BPA73012-1407:1:1101:9120:1010 1:N:0:5
GGGCTTGAACTTCGTCGAGTACGCTCAAGGGAGTAGATCGGAAGA
+
FFF:FFFFFF,,FFFFFFFFFFFFFFFFFFFFFFFFFFFFFFFFF
@FS10000125:23:BPA73012-1407:1:1101:9270:1010 1:N:0:5
GAGGTTAACTTCGTCGAGTACGCTCAAAGCTCGAGATCGGTACAG
+
,,,:,F,F:FFFF:FF:F:FFF:FFF:::FFF:F:F,FF,,F,F,
@FS10000125:23:BPA73012-1407:1:1101:9780:1010 1:N:0:5
GGGGGCAAACTTCGTCGAGTACGCTCAGAGCCAAGATCGGAAGAG
+
FFFFFFFFF:FF:FF::FFFF,FFFFFFF:F:,FFF,F:,,FF:F
@FS10000125:23:BPA73012-1407:1:1101:10260:1010 1:N:0:5
GGGTACTAACTTCGTCGAGTACGCTCAATTGTGAAGATCGGAAGA
+
FFFFFFFFFF,,FFFFFFFFFFFFFFF,FFFFFFFFFFFFFFFFF
@FS10000125:23:BPA73012-1407:1:1101:10420:1010 1:N:0:5
GGGAATCTCTTCGTCGAGTACGCTAACGATGTAGATCGGAAGAGC
+
FFF:FFFFFF:FF:FFFF:FFFFFFFFFFFFFFFF,,FFFFFFF,
@FS10000125:23:BPA73012-1407:1:1101:10510:1010 1:N:0:5
GGGGCAAAACTTCGTCGAGTACGCTCAAGATTAGAGATCGGAAGA
+
F::FFFFFFF,,FFFFFFFFFFFFFFFFFFFFFFFFFFFFFF:FF
@FS10000125:23:BPA73012-1407:1:1101:10860:1010 1:N:0:5
GGGGCCGAACTTCGTCGAGTACGCTCAAAATATCAGATCGGAAGA
+
FFFFFFFFFF:,FFFFFFFFFFFFFFF:FFFFFFFFFFFFFFFFF
@FS10000125:23:BPA73012-1407:1:1101:11190:1010 1:N:0:5
GGGGGCCAACTTCGTCGAGTACGCTCAACTGTGGAGATCGGAAGA
+
F,,:,FFFFF::FFFFFFFFFFFFFFFFFFFFFFFFFFFFFFFFF
@FS10000125:23:BPA73012-1407:1:1101:11340:1010 1:N:0:5
GGGCGGCAACTTCGTCGAGTACGCTCAAGGAGTCAGATCGGAAGA
+
FFFFFFFFFF,,FFFFFFFFFFFFFFFFFFFFFFFFFFFFFF:FF
@FS10000125:23:BPA73012-1407:1:1101:12630:1010 1:N:0:5
GGACGCTAACTTCGTCGAGTACGCTCAACAATAGCAGATCGGAAG
+
:,,,,FFFFFFFFFFFFFFFFFFFFFFFFFFFFFFFFFFF:FFF,
@FS10000125:23:BPA73012-1407:1:1101:14330:1010 1:N:0:5
GGGGGTGAACTTCGTCGAGTACGCTCAATGTAGTAGATCGGAAGA
+
FFFFFFFFFF,:FFFFFFFFFFFFFFF,FFFFFFFFFFFFFFFFF
@FS10000125:23:BPA73012-1407:1:1101:14340:1010 1:N:0:5
GGGGGTCTAACTTCGTCGAGTACGCTCAAACTAATAGATCGGAAG
+
FFFFF:,:F:FFFF:FF,F:,:F,:F:FF,F::,FF::,FF:FF:
@FS10000125:23:BPA73012-1407:1:1101:14390:1010 1:N:0:5
GGGGCTTAACTTCGTCGAGTACGCTCAAAGTTACAGATCGGAAGA
+
F,,FF:FFFF:FFFFFFFFFFFFFFFFF,,,,F:FFFFFFFFFFF
@FS10000125:23:BPA73012-1407:1:1101:14580:1010 1:N:0:5
GGGGTAGAACTTCGTCGAGTACGCTCAGACTTATAGATCGGAAGA
+
F:,FFFFFFF,:FFFFFFFFFFFFFFF,FFFFFFFFFFFFFFFFF
@FS10000125:23:BPA73012-1407:1:1101:14850:1010 1:N:0:5
GGGCTTCAACTTCGTCGAGTACGCTCAAAGCACGAGATCGGAAGA
+
FFFFFFFFFF,,FFFFFFFFFFFFFFF:FFFFFFFFF,FFFF,FF
@FS10000125:23:BPA73012-1407:1:1101:15040:1010 1:N:0:5
GGGGGCCAACTTCGTCGAGTACGCTCAAAGTCCAAGATCGGAAGA
+
F:,F:FFFFF,:FFFFFFFFFFFFFFFFFFFFFF,:FFFFFF:FF
@FS10000125:23:BPA73012-1407:1:1101:15080:1010 1:N:0:5
GGGACAAAACATTCGTCGAGTACGCTCAAGTGGTAAGATCGGAAG
+
F:,FF,F,F:FF::F,FF,FFF:FF,FFF:FF:F,FFFFF,FFF:
@FS10000125:23:BPA73012-1407:1:1101:15330:1010 1:N:0:5
GGGCATGAACTTCGTCGAGTACGCTCAAGGAGACAGATCGGAAGA
+
FFFFFFFFFF,,FFFFFFFFFFFFFFFFFFFFFFFFFFFFFFFFF
@FS10000125:23:BPA73012-1407:1:1101:15790:1010 1:N:0:5
GGGCGTTAACTTCGTCGAGTACGCTCAAACCTGAAGATCGGAAGA
+
F,,F,FFF:F,,FFFFFF,FFF:FFFF:FFFFFF:::FFF,:F,,
@FS10000125:23:BPA73012-1407:1:1101:16070:1010 1:N:0:5
GATGTAAAACTTCGTCGAGTACGCTCAAAGATAAAGATCGGAAGA
+
,,F,FFFFFF:FFFFFF:FFFF,FFFFFFFFFFFF:FFFF:,F:,
@FS10000125:23:BPA73012-1407:1:1101:16220:1010 1:N:0:5
GGGGAAGAACATCGTCGAGTCGCTCAACAAAATAGATCGGAAGAG
+
F,FFFF,FFF,:,FFFF::FFFFFFFF,F::FFFFF,FFF::FFF
@FS10000125:23:BPA73012-1407:1:1101:16240:1010 1:N:0:5
GGGCTAGAACTTCGTCGAGTACGCTCAAGAAATTAGATCGGAAGA
+
F,,:FFFFFF::FFFFFFFFFFFFFFFFFFFFFFFFFFFFFFFFF
@FS10000125:23:BPA73012-1407:1:1101:1960:1020 1:N:0:5
GGGGCCCAACTTCGTCGAGTACGCTCAAATTTGGAGATCGGAAGA
+
FFFFFFFFFF:,FFFFFFFFFFFFFFF:FFFFFFFFFFFFFFFFF
@FS10000125:23:BPA73012-1407:1:1101:2430:1020 1:N:0:5
GTGTCAAAACTTCGTCGAGTACGCTCAACCAGCTAGATCGGAAGA
+
F::FFFFFFF::FFFFFFFFFFFFFFFFFF,FFFFFFFFFF:FFF
@FS10000125:23:BPA73012-1407:1:1101:3240:1020 1:N:0:5
GGGGGCCAACTTCGTCGAGTACGCTCAATACGTCAGATCGGAAGA
+
FFFFFFFFFF,,FFFFFFFFFFFFFFF,FFFFFFFFF:FFFF:FF
@FS10000125:23:BPA73012-1407:1:1101:3480:1020 1:N:0:5
GGGGGAAAACTTCGTCGAGTACGCTCAATTGGAAAGATCGGAAGA
+
F::FFFFFFF,,FFFFFFFFFFFFFFF,FFFFFFFFFFFFFFFFF
@FS10000125:23:BPA73012-1407:1:1101:3500:1020 1:N:0:5
GGGTAGAAATTTCGTCGAGTACGCTCAAGGGCGTAGATCGGAAGA
+
FFF:FFFFFFFFFFFFFFFFFFFFFFFFFFFFFFFFFFFFFFFFF
@FS10000125:23:BPA73012-1407:1:1101:3760:1020 1:N:0:5
GGGGTGGAACTTCGTCGAGTACGCTCAAAATATAAGATCGGAAGA
+
FFFFFFFFFF::FFFFFFFFFFFFFFFFFFFFFFFFFFFFFFFFF
@FS10000125:23:BPA73012-1407:1:1101:3810:1020 1:N:0:5
GGGATTGAACTTCGTCGAGTACGCTCAAGATGGGAGATCGGAAGA
+
F:,,FFFFFF::FFFFFFFFFFFFFFFFFFFFFFFFFFFFFFFFF
@FS10000125:23:BPA73012-1407:1:1101:4560:1020 1:N:0:5
GGGCCAAAACTTCGTCGAGTACGCTCAACAAATGAGATCGGAAGA
+
FF::FFFFFF::FFFFFFFFFFFFFFFFFFFFFFFFFFFFFFFFF
@FS10000125:23:BPA73012-1407:1:1101:4690:1020 1:N:0:5
GGGGGAGAACTTCGTCGAGTACGCTCAAACTGCAAGATCGGAAGA
+
FFFFFFFFFF::FFFFFFFFFFFFFFFFFFFFFFFFFFFFFFFFF
@FS10000125:23:BPA73012-1407:1:1101:4770:1020 1:N:0:5
GGGTGCAAACTTCGTCGAGTACGCTCAACCGAGGAGATCGGAAGA
+
FF::FFFFFF::FFFFFFFFFFFFFFFFFFFFFFFFFFFFFFFFF
@FS10000125:23:BPA73012-1407:1:1101:4940:1020 1:N:0:5
GGGCAGGAACTTCGTCGAGTACGCTCAACTATGGAGATCGGAAGA
+
FFFFFFFFFF,FFFFFFFFFFFFFFFF:FFFFFFFFFFFFFFFFF
@FS10000125:23:BPA73012-1407:1:1101:5040:1020 1:N:0:5
GGGGTGTAACTTCGTCGAGTACGCTCAAATTGAGAGATCGGAAGA
+
FF,F,:FFFF::FFFFFFFFFFFFFFFFFFFFFFFFFFFFFFFFF
@FS10000125:23:BPA73012-1407:1:1101:5180:1020 1:N:0:5
GGGGGAAAACTTCGTCGAGTACGCTCAATGGAGAAGATCGGAAGA
+
FFFFFFFFFF:,FFF:FFFFFFFFFFF,FFFFFFFFFFFFFFFFF
@FS10000125:23:BPA73012-1407:1:1101:6590:1020 1:N:0:5
GATGGATTAACTTCGTCGAGTACGCTCAATAAATTAGATCGGAAG
+
,,:F,FFFFFFF::F:FFFFFFFFF,FFFFFFFFFFFFFF:FFFF
@FS10000125:23:BPA73012-1407:1:1101:6680:1020 1:N:0:5
GGGTTGAAACTTCGTCGAGTACGCTCAATTTGTAAGATCGGAAGA
+
FFFFFFFFFF:,FFFFFFFFFFFFFFF,FFFFFFFFFFFFFFFFF
@FS10000125:23:BPA73012-1407:1:1101:6740:1020 1:N:0:5
GGGTACTAATTTCGTCGAGTACGCTCAAAGCGATAGATCGGAAGA
+
FFFFFFFFFFFFFFFFFFFFFFFFFFFFFFFFFFFFFFFFFFFFF
@FS10000125:23:BPA73012-1407:1:1101:7480:1020 1:N:0:5
GGGGGGGAACTTCGTCGAGTACGCTCAAGGAAACAGATCGGAAGA
+
FF:FFFFFFF::FFFFFFFFFFFFFFFFFFFFFFFFFFFFFFFFF
@FS10000125:23:BPA73012-1407:1:1101:7750:1020 1:N:0:5
GGGGCCAAACTTCGTCGAGTACGCTCAATTGAAAAGATCGGAAGA
+
FF:FFFFFFF:,FFFFFFFFFFFFFFF:FFFFFFFFFFFFFFFFF
@FS10000125:23:BPA73012-1407:1:1101:8060:1020 1:N:0:5
GGGAAGCAACTTCGTCGAGTACGCTCAAGAGTAGAGATCGGAAGA
+
FFFFFFFFFF::FFFFFFFFFFFFFFFFFFFFFFFFFFFFFFFFF
@FS10000125:23:BPA73012-1407:1:1101:8350:1020 1:N:0:5
GGGCGACTTCGTCGAGTACGCTCAAGAAAAAAGATCGGTAGAGCA
+
F,,F,FF,,F:FFF,FFF::,FF,,:FFFFFF,FF:::,FFFF,:
@FS10000125:23:BPA73012-1407:1:1101:8570:1020 1:N:0:5
GGGGCCCAACTTCGTCGAGTACGCTCAAATCACAAGATCGGAAGA
+
FFFFFF,FFFFFFFFFFFFFFFFFFFFFF:F,:FFFFFFFFFFFF
@FS10000125:23:BPA73012-1407:1:1101:8590:1020 1:N:0:5
GGGCGAAAACTTCGTCGAGTACGCTCAATTCATCAGATCGGAAGA
+
F:,F,FFFFF::FFFFFFFFFFFFFFFFFFFFFFFFFFFFFFFFF
@FS10000125:23:BPA73012-1407:1:1101:8820:1020 1:N:0:5
GGGCTACAACTTCGTCGAGTACGCTCAATTGCGGAGATCGGAAGA
+
FFFFFFFF:F,,FFFFF:FFFF,FFFF,FFFFFFFFF,FF,F,FF
@FS10000125:23:BPA73012-1407:1:1101:8850:1020 1:N:0:5
GGGCACCAACTTCGTCGAGTACGCTCAATGGTTTAGATCGGAAGA
+
FFFFF,:FFF:,FFFFFFFFFFFFFFFF:,F:,::,F:F,FFF,,
@FS10000125:23:BPA73012-1407:1:1101:9020:1020 1:N:0:5
GGGGGGAAACTTCGTCGAGTACGCTCAATATTATAGATCGGAAGA
+
FFFFFFFFFF,,FFFFFFFFFFFFFFF:FFFFFFFFFFFFFFFFF
@FS10000125:23:BPA73012-1407:1:1101:9990:1020 1:N:0:5
GGGGATGAAGTTCGTCGAGTACGCTCAATAGCTCAGATCGGAAGA
+
F,,FFFFFFF,,FFFFFFFFFFFFFFF,FFFFFFFFFFFFFFFFF
@FS10000125:23:BPA73012-1407:1:1101:10120:1020 1:N:0:5
GGGTCTAAACTTCGTCGAGTACGCTCAACCGATAAGATCGGAAGA
+
FFFFFFFFFF::FFFFFFFFFFFFFFFFFFFFFFFFFFFFFFFFF
@FS10000125:23:BPA73012-1407:1:1101:10160:1020 1:N:0:5
GGGCTTCGTCGAGTACGCTCAATGTGCAAGATCGGAAGAGCACAC
+
F:,F,FFFFFF:F:FFF:F:F,:FFFFFFFFFFFFFFFFF,F,F,
@FS10000125:23:BPA73012-1407:1:1101:10620:1020 1:N:0:5
GAAACTTAACTTCGTCGAGTACGCTCAAAACCACAGATCGGAAGA
+
F,FF:::FFF,,::F:FFFFFFFFFFF:FFFFFFFFF,FFFF:FF
@FS10000125:23:BPA73012-1407:1:1101:10650:1020 1:N:0:5
GGGGCTTAACTTCGTCGAGTACGCTCAATGACTTAGATCGGAAGA
+
F,,FFFFFFF:,FFFFFFFFFFFFFFF:FFFFFFFFFFFFFFFFF
@FS10000125:23:BPA73012-1407:1:1101:10660:1020 1:N:0:5
GGGGGCAAACTTCGTCGAGTACGCTCAAGGTGGAAGATCGGAAGA
+
FFFFFFFFFF,,FFFFFFFFFFFFFFFFFFFFFFFFFFFFFFFFF
@FS10000125:23:BPA73012-1407:1:1101:10690:1020 1:N:0:5
GGGCCAAACTTCATCGAGTACGCTCAATCGGAAAGATCGGAAGAG
+
F,,,FFFFFF,FF:FFFF:FFFFFFF:,FFFFFFFF,FFF,FFFF
@FS10000125:23:BPA73012-1407:1:1101:11100:1020 1:N:0:5
GGGCGCCAACTTCGTCGAGTACGCTCAAAAAAACAGATCGGAAGA
+
FFF:,FFFFF::FFFFFFFFFFFFFFFFFFFFFFFFFFFFFFFFF
@FS10000125:23:BPA73012-1407:1:1101:11500:1020 1:N:0:5
GGGCGCAACTTCGTCGAGTACGCTCAAATGATCAGATCGGAAGAG
+
FFFFFFFFFF,FF:FFFF:FFFFFFF:,FFFFFFFF,FFF:FFFF
@FS10000125:23:BPA73012-1407:1:1101:11790:1020 1:N:0:5
GATGATCAACTTCGTCGAGTACGCTCAAAAGTCTAGATCGGAAGA
+
,,F:FFFFFF::FFFFFFFFFF:FFFFFFFFFFFFFFFFFF::F:
@FS10000125:23:BPA73012-1407:1:1101:12700:1020 1:N:0:5
GGGGCTTAACTTCGTCGAGTACGCTCAAACGTTAAGATCGGAAGA
+
FFFFFFFFFF,,FFFFFFFFFFFFFFF:FFFFFFFFFFFFFFFFF
@FS10000125:23:BPA73012-1407:1:1101:13410:1020 1:N:0:5
GGGGACCAACTTCGTCGAGTACGCTCAAGATAGAAGATCGGAAGA
+
F,,FFFFFFF:,FFFFFFFFFFFFFFFFFFFFFFFFFFFFFFFFF
@FS10000125:23:BPA73012-1407:1:1101:14890:1020 1:N:0:5
GGGGCCTAACTTCGTCGAGTACGCTCAAATGTGCAGATCGGAAGA
+
FFFFFFFFFF,,FFFFFFFFFFFFFFF:FFFFFFFFF,FFFFFFF
@FS10000125:23:BPA73012-1407:1:1101:15510:1020 1:N:0:5
GATGGTTAACTTCGTCGAGTACGCTCAATGTTAAAGATCGGAAGA
+
,,:,,FFFFFFFF:FFFF:FFF,FFFFFFFFF:FFFFFFF,,::,
@FS10000125:23:BPA73012-1407:1:1101:16210:1020 1:N:0:5
GATGTTGCAACTTCGTCGAGTACGCTCAATTAAACAGATCGGAAG
+
,,F,FF,FFFFF::FFFF:,FFFFF,FFFFFFFFF::FFF::FF,
@FS10000125:23:BPA73012-1407:1:1101:16400:1020 1:N:0:5
GGGGTTTAACTTCGTTGAGTACGCTCAATTACATAGATCGGAAGA
+
F::FFFFFFF,,FFFFFFFFFFFFFFF:FFFFFFFFFFFFFFFFF
@FS10000125:23:BPA73012-1407:1:1101:1420:1030 1:N:0:5
GGGGATCAACTTCGTCGAGTACGCTCAACGTCGCAGATCGGAAGA
+
F:FFFFFFFF::FFFFFFFFFFFFFFFFF:FFFFFFFFFFF,::F
@FS10000125:23:BPA73012-1407:1:1101:2360:1030 1:N:0:5
GGGAGGCAACTTCGTCGAGTACGCTCAAAATGCCAGATCGGAAGA
+
FFFFFFFFFF:,FFFFFFFFFFFFFFF:FFFFFFFFFFFFF:FFF
@FS10000125:23:BPA73012-1407:1:1101:2590:1030 1:N:0:5
GGGTATAACTTGTCGAGTACGCTCAAGATCAAAGATCGGAAGAGC
+
F,,:FFFFFF:F:FFFF,FFFF,FFFFFFFFFFFF:,FFFFFFF,
@FS10000125:23:BPA73012-1407:1:1101:2970:1030 1:N:0:5
GGGATTTAACTTCGTCGAGTACGCTCAAGTTGGAAGATCGGAAGA
+
F::FFFFFFF::FFFFFFFFFFFFFFFFFFFFFFFFF:FFFFFFF
@FS10000125:23:BPA73012-1407:1:1101:3300:1030 1:N:0:5
GGACAATAACTTCGTCGAGTACGCTCAAATCTACAGATCGGAAGA
+
,F,,FFFFFFF:FFFFFFFFFFFFFFF,FFFFFFFFF:FF:FF::
@FS10000125:23:BPA73012-1407:1:1101:3460:1030 1:N:0:5
GGGGCTGAACTTCGTCGAGTACGCTCAAGATAATAGATCGGAAGA
+
FFFFF,:FFFFFFFFFFFFFFFFFFFFFFFFFF:FFF,FFFFFFF
@FS10000125:23:BPA73012-1407:1:1101:4160:1030 1:N:0:5
GGGAAACTTCGTCGAGTACGCTCAAATGGGTAGATCGGAAGAGCA
+
FF::FFFFFFF,FFFFFF,,FFF:FFFFFFFFFFF,FFFFFFF,:
@FS10000125:23:BPA73012-1407:1:1101:5210:1030 1:N:0:5
GATTTGTAACTTCGTCGAGTACGCTCAAAGGTAAAGATCGGAAGA
+
,,:,FFFFFFFFFFFFFFFFFFFFFFFFFFFFFFFFFFFFF:FFF
@FS10000125:23:BPA73012-1407:1:1101:5650:1030 1:N:0:5
GGGGTTCAACTTCGTCGAGTACGCTCAAACTAGTAGATCGGAAGA
+
FF:FFFFFFF:,FFFFFFFFFFFFFFFFFFFFFFFFFFFFFFFFF
@FS10000125:23:BPA73012-1407:1:1101:6220:1030 1:N:0:5
GGCGAAGAACTTCGTCGAGTACGCTCAAGATAAGAGATCGGAAGA
+
,FFF,::FFFF,FFF:F::FF::FF:,FFF::FFF::FFF,,,,:
@FS10000125:23:BPA73012-1407:1:1101:6600:1030 1:N:0:5
GGGAGTAAACTTCGTCGAGTACGCTCAACATCGAAGATCGGAAGA
+
F,,,FFFFFF::FFFFFFFFFFFFFFFFFFFFFFFFFFFFFFFFF
@FS10000125:23:BPA73012-1407:1:1101:6660:1030 1:N:0:5
GGGCAGCAACTTCGTCGAGTACGCTCAAAACGATAGATCGGAAGA
+
FFFFFFFFFFF::FFFFFFFFFFFFFF:FFFFFFFFFFFFFFFFF
@FS10000125:23:BPA73012-1407:1:1101:7050:1030 1:N:0:5
GGGATACAACTTCGTCGAGTACGCTCAACCGAGTAGATCGGAAGA
+
FFFFFFFFFF::FFFFFFFFFFFFFFFFFFFFFFFFFFFFFFFFF
@FS10000125:23:BPA73012-1407:1:1101:7610:1030 1:N:0:5
GTTGTTTAACTTCGTCGAGTACGCTCAAAGTTATAGATCGGAAGA
+
,,::,FFFFFFFFFFFFFFFFFFFFFFFFFFFFFFFFFFFFFFFF
@FS10000125:23:BPA73012-1407:1:1101:8010:1030 1:N:0:5
GGGCGGCAACTTCGTCGAGTACGCTCAAGACTATAGATCGGAAGA
+
FF::F:FFFFF,FFFFFFFFFFFFFFFFFFFFFFFFF:FFFFFFF
@FS10000125:23:BPA73012-1407:1:1101:8050:1030 1:N:0:5
GGGGCATAACTTCGTCGAGTACGCTCAAGTGATAAGATCGGAAGA
+
FFFFFFFFFF::FFFFFFFFFFFFFFFFFFFFFFFFFFFFFFFFF
@FS10000125:23:BPA73012-1407:1:1101:8110:1030 1:N:0:5
GGGCTTGAACTTCGTCGAGTACGCTCAAAACCTTAGATCGGAAGA
+
F,,,FFFFFF::FFFFFFFFFFFFFFF:FFFFFFFFFFFFFFFFF
@FS10000125:23:BPA73012-1407:1:1101:8650:1030 1:N:0:5
GGGCGGGAACTTCGTCGAGTACGCTCAAAGCTTTAGATCGGAAGA
+
FFFFFFFFFF::FFFFFFFFFFFFFFFFFFFFFFFFFFFFFFFFF
@FS10000125:23:BPA73012-1407:1:1101:9140:1030 1:N:0:5
GGGAGCTAACTTCGTCGAGTACGCTCAATGGGGGAGATCGGAAGA
+
FFF,FFFFFF::FFFFFFFFFFFFFFF:FFFFFFFFFFFFFFFFF
@FS10000125:23:BPA73012-1407:1:1101:10960:1030 1:N:0:5
GGGCATGAACTTCGTCGAGTACGCTCAAAAACTGAGATCGGAAGA
+
F,,:FFFFFF,,FFFFFFFFFFFFFFF:FFFFFFFFFFFFFFFFF
@FS10000125:23:BPA73012-1407:1:1101:11740:1030 1:N:0:5
GGGGTTAAACTTCGTCGAGTACGCTCAACAAGATAGATCGGAAGA
+
FFFFFFFFFF,,FFFFFFFFFFFFFFFFFFFFFFFFFFFFFFFFF
@FS10000125:23:BPA73012-1407:1:1101:12170:1030 1:N:0:5
GGGGGAAAACTTCGTCGAGTACGCTCAACCTAAGAGATCGGAAGA
+
F,,FFFFFFF::FFFFFFFFFFFFFFFFFFFFFFFFFFFFFFFFF
@FS10000125:23:BPA73012-1407:1:1101:12440:1030 1:N:0:5
GGGCAAAAATTTCGTCGAGTACGCTCAAGATCTCAGATCGGAAGA
+
FF,:FFFFFFFFFFFFFFFFFFFFFFFFFFFFFFFFFFFFFFFFF
@FS10000125:23:BPA73012-1407:1:1101:12680:1030 1:N:0:5
GGGCGCTCTTCCGATCTGGGGTCCAACTTCGTCGAGTACGCTCAA
+
FF,F:FFFFF:FFFF:FFF,FFFFFFF:FFFFFFFF,FFF,,,FF
@FS10000125:23:BPA73012-1407:1:1101:13150:1030 1:N:0:5
GTTTCAGAACTTCGTCGAGTACGCTCAAAAACCCAGATCGGAAGA
+
,,F,FF:FFF:FFFFFFFFFFF:FFFFFFFFFFFFFFFFF::F:,
@FS10000125:23:BPA73012-1407:1:1101:13380:1030 1:N:0:5
GGGGTTTGAACTTCGTCGAGTACGCTCAAGCCTAGAGATCGGAAG
+
FFFFFFFFFFF,,FF,FFFFFFFFF,FFFFFFFFFFFFFFFFFFF
@FS10000125:23:BPA73012-1407:1:1101:15210:1030 1:N:0:5
GGGAGCAACCTTCGTCGAGTACGCTCAAGGAGACAGATCGGAAGA
+
FFFFFFFFFF,,FFFFFFFFFFFFFFFFFFFFFFFFFFFFFFFFF
@FS10000125:23:BPA73012-1407:1:1101:15250:1030 1:N:0:5
GGGCTCGAACTTCGTCGAGTACGCTCAAAGTCCAAGATCGGAAGA
+
FFFFFFFFFF,:FFFFFFFFFFFFFFFFFFFFFFFFFFFFFFFFF
@FS10000125:23:BPA73012-1407:1:1101:15780:1030 1:N:0:5
GGGGTTGAACTTCGTCGAGTACGCTCAATTGGGAAGATCGGAAGA
+
FFFFFFFFFF,:FFFFFFFFFFFFFFF,FFFFFFFFFFFFFFFFF
@FS10000125:23:BPA73012-1407:1:1101:16040:1030 1:N:0:5
GGGACACTCTTTCCCTACACGACGCTCTTCCGATTGGGAAACTTC
+
FFFFFFFFFF::,FF:F,:FFFFFF,FFF:FFFFFFFFFFF,:F,
@FS10000125:23:BPA73012-1407:1:1101:16220:1030 1:N:0:5
GGGCGAGAATTTCGTCGAGTACGCTCAACATTGGAGATCGGAAGA
+
FFF:FFFFFFFFFFFFFFFFFFFFFFFFFFFFFFFFFFFFFFFFF
@FS10000125:23:BPA73012-1407:1:1101:16260:1030 1:N:0:5
GGGGGGTAACTTCGTCGAGTACGCTCAAAACACGAGATCGGAAGA
+
FFFFFFFFFF::FFFFFFFFFFFFFFF:FFFFFFFFFFFFFFFFF
@FS10000125:23:BPA73012-1407:1:1101:16440:1030 1:N:0:5
GGGGAGTAACTTCGTCGAGTACGCTCAAATGGTGAGATCGGAAGA
+
FFFFF,FFFF::FFFFFFFFFFFFFFFFFFF:F:FFFFFFFFFFF
@FS10000125:23:BPA73012-1407:1:1101:1210:1040 1:N:0:5
GGGTTTCAACTTCGTCGAGTACGCTCAATCGATGAGATCGGAAGA
+
F:,FFFFFFFF:FFFFFFFFFFFFFFFFFFFFFFFFFFFFF,FFF
@FS10000125:23:BPA73012-1407:1:1101:1620:1040 1:N:0:5
GGGTAGTAACTTCGTCGAGTACGCTCAAATTATTAGATCGGAAGA
+
FFFFFFFFFFF:FFFFFFFFFFFFFFF:FFFFFFFFFFFFFFFFF
@FS10000125:23:BPA73012-1407:1:1101:1810:1040 1:N:0:5
GGGTAGAAACTTCGTCGAGTACGCTCAATATAAAAGATCGGAAGA
+
FFFFFFFFFF:,FFFFFFFFFFFFFFF:FFFFFFFFFFFFFFFFF
@FS10000125:23:BPA73012-1407:1:1101:1820:1040 1:N:0:5
GGGCACCAACTTCGTCGAGACGCTCAATATGAGAGATCGGAAGAG
+
FFFFFFFFFF::FFFFFFFFFFFFFF:,FFFFFFFF,:FF:FFFF
@FS10000125:23:BPA73012-1407:1:1101:2700:1040 1:N:0:5
GGGGATCAACTTCGTCGAGTACGCTCAAAATAACAGATCGGAAAA
+
FFFFFFFFFF:,FFFFFFFFFFFFFFF,FFFFFFFFFFFFFFFFF
@FS10000125:23:BPA73012-1407:1:1101:3000:1040 1:N:0:5
GGGGTTCATCTTCGTCGAGTACGCTCAACACAGAAGATCGGAAGA
+
F,,FFFFFFF:,FFFFFFFFFFFFFFFFFFFFFFFFF:FFFFFFF
@FS10000125:23:BPA73012-1407:1:1101:3180:1040 1:N:0:5
GGGCGTTAACTTCGTCGAGTACGCTCAAGGGGATAGATCGGAAGA
+
FFFFFFFFFF:,FFFFFFFFFFFFFFFFFFFFFFFFFFFFFFFFF
@FS10000125:23:BPA73012-1407:1:1101:3700:1040 1:N:0:5
GGGGCAAAACTTCGTCGAGTACGCTCAACACCAAAGATCGGAAGA
+
FFFFFFFFFFFFFFFFFFFFFFFFFFFFFFFFFFFFFFFFFFFFF
@FS10000125:23:BPA73012-1407:1:1101:3810:1040 1:N:0:5
GGGGTAATAACCTCGTCGAGTACGCTCAATAAAACAGATCGGAAG
+
FF:F:FFFFFFFFFFFFFFFFFFFF:FFFFFFFFFFFFFFFFFFF
@FS10000125:23:BPA73012-1407:1:1101:4180:1040 1:N:0:5
GGGATTCAACTTCGTCGAGTACGCTCAATGTAACAGATCGGAAGA
+
FFFFFFFFFF::FFFFFFFFFFFFFFF,FFFFFFFFFFFFFFFFF
@FS10000125:23:BPA73012-1407:1:1101:4220:1040 1:N:0:5
GGGAAGAAACTTCGTCGAGTACGCTCAACTTAAGAGATCGGAAGA
+
FF:,FFFFFFFFFFFFFFFFFFFFFFFFFFFFFFFFFFFFFFFFF
@FS10000125:23:BPA73012-1407:1:1101:4520:1040 1:N:0:5
GGGGTTCAACTTCGTCGAGTACGCTCAAGGTGTTAGATCGGAAGA
+
F:,FFFFFFF:,FFFFFFFFFFFFFFFFFFFFFFFFFFFFFFFFF
@FS10000125:23:BPA73012-1407:1:1101:4570:1040 1:N:0:5
GGGCTTGAACTTCGTCGAGTACGCTCAATGGTAAAGATCGGAAGA
+
F,,:FFFFFF:,FFFFFFFFFFFFFFF,FFFFFFFFFFFFFFFFF
@FS10000125:23:BPA73012-1407:1:1101:5000:1040 1:N:0:5
GGGGGGGAACTTCGTCGAGTACGCTCAAGCAGATAGATCGGAAGA
+
FFFFFFFFFF,,FFFFFFFFFFFFFFFFFFFFFFFFFFFFFF:FF
@FS10000125:23:BPA73012-1407:1:1101:5340:1040 1:N:0:5
GGGCATGAACTTCGTCGAGTACGCTCAACTAATCAGATCGGAAGA
+
FFF:FFFFFF:F:FF:FFFFFFFFFFFFFFFFFFFFFFFFFF:FF
@FS10000125:23:BPA73012-1407:1:1101:6080:1040 1:N:0:5
GGGGCTAACTTCGTCGAGTACGCTCAATGATTGAGATCGGAAGAG
+
F,,,:F:FFF:FFFFF:FFFFFFFFF,:FFFFFFFF,,:::FFFF
@FS10000125:23:BPA73012-1407:1:1101:6100:1040 1:N:0:5
GGGGCTAACTTCGTCGAGTACGCTCAAATCGAGAGATCGGAAGAG
+
FFFFFFFFFF:FF:FFFF:FFFFFFFF:FFFFFFFF,FFF:FFFF
@FS10000125:23:BPA73012-1407:1:1101:6810:1040 1:N:0:5
GGGCATTAACTTCGTCGAGTACGCTCAATGAGTTAGATCGGAAGA
+
FFFFFFF:F::FFF:FF:FFFFFFFFFF:FF,,FFFFFFFF:FFF
@FS10000125:23:BPA73012-1407:1:1101:7010:1040 1:N:0:5
GGGACAGAACTTCGTCGAGTACGCTCAAAGTCATAGATCGGAAGA
+
FF:FFFFFFF:,FFFFFFFFFFFFFFF:FFFFFFFFFFFFFFFFF
@FS10000125:23:BPA73012-1407:1:1101:7780:1040 1:N:0:5
GGGGGCCAACTTCGTCGAGTACGCTCAAGAAATTAGATCGGAAGA
+
FFFFFFFFFF::FFFFFFFFFFFFFFFFFFFFFFFFFFFFFFFFF
@FS10000125:23:BPA73012-1407:1:1101:7920:1040 1:N:0:5
GGGTGTTAACTTCGTCGAGTACGCTCAACATCCGAGATCGGAAGA
+
:,,FFFFFFFFF:FF:FFFFF::FFFFFFFFF,:,FF,F:FFFFF
@FS10000125:23:BPA73012-1407:1:1101:7930:1040 1:N:0:5
GGGGCTCAACTTCGTCGAGTACGCTCAAGTTGGAAGATCGGAAGA
+
F:,FFFFFFF::FFFFFFFFFFFFFFFFFFFFFFFFF,FFFFFFF
@FS10000125:23:BPA73012-1407:1:1101:8090:1040 1:N:0:5
GGGACTGAACTTCGTCGAGTACGCTCAACTTATTAGATCGGAAGA
+
FFF:FFFFFFFFFFFFFFFFFFFFFFFFFFFFFFFFFFFFFFFFF
@FS10000125:23:BPA73012-1407:1:1101:8170:1040 1:N:0:5
GGGCGTGAACTTCGTCGAGTACGCTCAAATGGATAGATCGGAAGA
+
FFF:FFFFFF::FFFFFFFFFFFFFFFFFFFFFFFFF,FFFFFFF
@FS10000125:23:BPA73012-1407:1:1101:8500:1040 1:N:0:5
GGGTGCGAACTTCGTCGAGTACGCTCAACTGAATAGATCGGAAGA
+
FFF:,F:FFFFFFFFFFFFFFFFFFFFFFFFFFFFFFFFFFFFFF
@FS10000125:23:BPA73012-1407:1:1101:8720:1040 1:N:0:5
GGGAAGGAACTTCGTCGAGTACGCTCAATGAAACAGATCGGAAGA
+
F,,,FFFFFF::FFFFFFFFFFFFFFF:FFFFFFFFFFFFFFFFF
@FS10000125:23:BPA73012-1407:1:1101:9320:1040 1:N:0:5
GGGGGTAAACTTCGTCGAGTACGCTCAAATGGTCAGATCGGAAGA
+
F,,F,FFFFF,:FFFFFFFFFFFFFFF:FFFFFFFFFFFFFFFFF
@FS10000125:23:BPA73012-1407:1:1101:10210:1040 1:N:0:5
GGGAGAAAACTTCGTCGAGTACGCTCAAGGTTATAGATCGGAAGA
+
FFFFFFFFFF,,FFFFFFFFFFFFFFFFFFFFFFFFFFFFFFFFF
@FS10000125:23:BPA73012-1407:1:1101:10760:1040 1:N:0:5
GGGGAACAACTTCGTCGAGTACGCTCAACAGGAAAGATCGGAAGA
+
F,,FFFFFFF::FFFFFFFFFFFFFFFFFFFFFFFFFFFFFFFFF
@FS10000125:23:BPA73012-1407:1:1101:10900:1040 1:N:0:5
GGGGAATAACACTCTTTCGAGTACGCTCAATCTTGGAGATCGGAA
+
FFFFFF,FFFFF,F,:FF:FFF:FF:FFFFF::F::FFFF:FFFF
@FS10000125:23:BPA73012-1407:1:1101:11040:1040 1:N:0:5
GGGACTGAACTTCGTCGAGTACGCTCAAACGTTAAGATCGGAAGA
+
F,,,FFFFFF::FFFFFFFFFFFFFFF:FFFFFFFFFFFFFFFFF
@FS10000125:23:BPA73012-1407:1:1101:11050:1040 1:N:0:5
GGGGGCTAACTTCGTCGAGTACGCTCAAGATCAGAGATCGGAAGA
+
F,,,,FFFFF::FFFFFFFFFFFFFFFF,FF,F,FFFFFFFFFFF
@FS10000125:23:BPA73012-1407:1:1101:11690:1040 1:N:0:5
GATGTTAAACTTCGTCGAGTACGCTCAATTGACAAGATCGGAAGA
+
:,F:FFFFFFFFFFFFFFFFFFFFFFF:FFFFFFFFFFFFFFFFF
@FS10000125:23:BPA73012-1407:1:1101:12170:1040 1:N:0:5
GGGGGCCAACTTCGTCGAGTACGCTCAACATACCAGATCGGAAGA
+
F,,FFFFFFF:::FFFFFFFFFFFFFFFFFFFFFFFFFFFFFFFF
@FS10000125:23:BPA73012-1407:1:1101:12370:1040 1:N:0:5
GGGCGAGAACTTCGTCGAGTACGCTCAAGTCGACAGATCGGAAGA
+
F:,:FFFFFF::FFFFFFFFFFFFFFFFFFFFFFFFFFFFFFFFF
@FS10000125:23:BPA73012-1407:1:1101:13090:1040 1:N:0:5
GGGGTACAACTTCGTCGAGTACGCTCAAAGGTGTAGATCGGAAGA
+
F,,FFFFFFF,,FFFFFFFFFFFFFFF,FFFFFFFFFFFFFFFFF
@FS10000125:23:BPA73012-1407:1:1101:13600:1040 1:N:0:5
GGGGTTAAACTTCGTCGAGTACGCTCAACCTCTAAGATCGGAAGA
+
FF:FFF:,FF::FFFFFFFFFFFFFFFFF:FFFFFFF,FFFFFFF
@FS10000125:23:BPA73012-1407:1:1101:13720:1040 1:N:0:5
GGGGACAAACTTCGTCGAGTACGCTCAAGAGTATAGATCGGAAGA
+
::,FFFFFFF,,FFFFFFFFF::FFF::F:FFFFF,FFFFFF:,F
@FS10000125:23:BPA73012-1407:1:1101:14190:1040 1:N:0:5
GGGGTGGAACTTCGTCGAGTACGCTCAATAACGCAGATCGGAAGA
+
F::FFFFFFF::FFFFFFFFFFFFFFFFFFFFFFFFFFFFFFFFF
@FS10000125:23:BPA73012-1407:1:1101:14620:1040 1:N:0:5
GGGGTGGAACTTCGTCGAGTACGCTAAAAAAGGGAGATCGGAAGA
+
F:,FFFFFFF,:FFFFFFFFFFFFFFF:FFFFFFFFFFFFFFFFF
@FS10000125:23:BPA73012-1407:1:1101:14860:1040 1:N:0:5
GGGGCTAAACTTCGTGAGTACGCTCAAATCTGAAGATCGGAAGAG
+
FF:FFFFFFF,,FFFFFF:FFFFFFFF:FFFFFFFF::FF,FF::
@FS10000125:23:BPA73012-1407:1:1101:15760:1040 1:N:0:5
GGGGAAGAACTTCGTCGAGTACGCCAAATCTGTAGATCGGAAGAC
+
F,,FFFFF:F:,FFFFFF:FFF,FFF:FFFFFFFF:,,FF,FF:,
@FS10000125:23:BPA73012-1407:1:1101:16260:1040 1:N:0:5
GGGCAGGCTCTTCGTCGAGTACGCTCAAGACGTTAGATCGGAAGA
+
FFFF:,:F:F::FFFFFFFFFFFFFFFF:FFFFFFFFFFFFFFFF
@FS10000125:23:BPA73012-1407:1:1101:1470:1050 1:N:0:5
GGGGGAAAACTTCGTCGAGTACGCTCAACCCAGTAGATCGGAAGA
+
F::FFFFFFF::FFFFFFFFFFFFFFFFFFFFFFFFFFFFF,FFF
@FS10000125:23:BPA73012-1407:1:1101:1670:1050 1:N:0:5
GGGCGTTAACTTCGTCGAGTACGCTCAATTTTCAAGATCGGAAGA
+
FF:FFFFFFF:,FFFFFFFFFFFFFFF:FFFFFFFFFFFFFFFFF
@FS10000125:23:BPA73012-1407:1:1101:1880:1050 1:N:0:5
GGGTTTCAACTTCGTCGAGTACGCTCAATTAAGGAGATCGGAAGA
+
FFFFF,FFFF::FFFFFFFFFFFFFFF:FF:FFFFFF,FFFFFFF
@FS10000125:23:BPA73012-1407:1:1101:2340:1050 1:N:0:5
GGGGTCAAACTTCGTCGAGTACGCTCAATGCCATAGATCGGAAGA
+
FFFFFFFFFF,,FFF:FFF:FFFFFFF,F:FFFFFFFFFF:F:FF
@FS10000125:23:BPA73012-1407:1:1101:2570:1050 1:N:0:5
GGGAACGAACTTCGTCGTTTACGCTCAATCATTGAGATCGGAAGA
+
F:,,FFFFFF,,FFFFF:FFFFFFFFF:FFFFFFFFFFFFFFFFF
@FS10000125:23:BPA73012-1407:1:1101:3420:1050 1:N:0:5
GGGGGTTAACTTCGTCGAGTACGCTCAAAAGTATAGATCGGAAGA
+
FFFF,,FFFF,,FFFFFFFFFFFFFFF,FFFFF:FFFFFFFFFFF
@FS10000125:23:BPA73012-1407:1:1101:3940:1050 1:N:0:5
GGGGCTTAACTTCGTCGAGTACGCTCAATGCAATAGATCGGAAGA
+
FFFFFFFFFF::FFFFFFFFFFFFFFF,FFFFFFFFFFFFFFFFF
@FS10000125:23:BPA73012-1407:1:1101:4180:1050 1:N:0:5
GGGCGTCAACTTCGTCGAGTACGCTCAAGATATTAGATCGGAAGA
+
FFF:FFFFFF::FFFFFFFFFFFFFFFFFFFFFFFFFFFFFFFFF
@FS10000125:23:BPA73012-1407:1:1101:4300:1050 1:N:0:5
GGGGCAGAACTTCGTCGAGTACGCTCAACAGACGAGATCGAAGAG
+
FFFFFFFFFFFFFFFFFFFFFFFFFFFFFFFFFFFFFFFF,FFFF
@FS10000125:23:BPA73012-1407:1:1101:4470:1050 1:N:0:5
GGGCTATAACTTCGTCGAGTACGCTCAAACGATAAGATCGGAAGA
+
F,,:FFFFFF:,FFFFFFFFFFFFFFF:FFFFFFFFFFFFFFFFF
@FS10000125:23:BPA73012-1407:1:1101:5060:1050 1:N:0:5
GGGCGACAACTTCGTCGAGTACGCTCAAGGTATTAGATCGGAAGA
+
FFFFFFFFFF,,FFFFFFFFFFFFFFFFFFFFFFFFFFFFFF:FF
@FS10000125:23:BPA73012-1407:1:1101:5150:1050 1:N:0:5
GGGTGAGAACTTCGTCGAGTACGCTCAATGACAGAGATCGGTAGA
+
F,,F,FFF:F:,:FFFFFFFFF:FFFF,FFFFFFFFFFFFF,F,F
@FS10000125:23:BPA73012-1407:1:1101:5240:1050 1:N:0:5
GGCGTGGAACTTCGTCGAGTACGCTCAATCCAGCAGATCGGAAGA
+
:,,FFFFFFFF,FFFFFFFFFFFFFFF:FFFFFFFFFFFFF::FF
@FS10000125:23:BPA73012-1407:1:1101:5390:1050 1:N:0:5
GAGGTTGAACTTCGTCGAGTACGCTCAAAAACCAAGATCGGAAGA
+
F,FFFFFFFF,,FFFFFFFFFFFFFFF:FFFFFFFFFFFFFF:FF
@FS10000125:23:BPA73012-1407:1:1101:5520:1050 1:N:0:5
GGGATGGACGTCGAGTACGCTCAAAGTGACAGATCGGAAGAGCAC
+
FFF:FFFFFF,FF:F:F:FFFF:FFFFFFFFFFFFFFFFF,F,F,
@FS10000125:23:BPA73012-1407:1:1101:5600:1050 1:N:0:5
GGGGATGAACTTCGTCGAGTACGCTCAAGTAACAAGATCGGAAGA
+
FFFFFFFFFF:,FFFFFFFFFFFFFFFFFFFFFFFFFFFFFFFFF
@FS10000125:23:BPA73012-1407:1:1101:5730:1050 1:N:0:5
GGGTGGCAACTTCGTCGAGTACGCTCAATACTATAGATCGGAAGA
+
F:,:FFFFFF:,FFFFFFFFFFFFFFF:FFFFFFFFFFFFFFFFF
@FS10000125:23:BPA73012-1407:1:1101:7050:1050 1:N:0:5
GGGCACGAACTTCGTCGAGTACGCTCAATGCTGAAGATCGGAAGA
+
F:,FFF,FFFF:FFFFFFFFFFFFFFF:F,:F,FFFFFFFFFFFF
@FS10000125:23:BPA73012-1407:1:1101:7330:1050 1:N:0:5
GGGGCTAAACTTCGTCGAGTACGCTCAAGCCCCGAGATCGGAAGA
+
FFFFFFFFFF:,FFFFFFFFFFFFFFFFFFFFFFFFFFFFFFFFF
@FS10000125:23:BPA73012-1407:1:1101:8020:1050 1:N:0:5
GGGTGTTAACTTAGTCGAGTACGCTCAAATTAGCAGATCGGAAGA
+
FFFFFF,FFFFFFFFFFFFFFFFFFFF,FFFFFFFFFFFFFFFFF
@FS10000125:23:BPA73012-1407:1:1101:8300:1050 1:N:0:5
GGGGGGGAACTTCGTCGAGTACGCTCAAGTAATCAGATCGGAAGA
+
FF:FFFFFFFFFFFFFFFFFFFFFFFFFFFFFFFFFF,FFFFFFF
@FS10000125:23:BPA73012-1407:1:1101:9110:1050 1:N:0:5
GGGCGCCAACTTCGTCGAGTACGCTCAATCAAGGAGATCGGAAGA
+
F::FFFFFFFFFFFFFFFFFFFFFFFFFFF,,,FFFFFFFFFFFF
@FS10000125:23:BPA73012-1407:1:1101:9230:1050 1:N:0:5
GGGCACGAACTTCGTCGAGTACGCTCAACTAATTAGATCGGAAGA
+
FFFFFFFFFF:::FFFFFFFFFFFFFFFFFFFFFFFFFFFFFFFF
@FS10000125:23:BPA73012-1407:1:1101:9440:1050 1:N:0:5
GGGGTCGAACTTCGTCGAGTACGCTCAAATAATAAGATCGGAAGA
+
FFFFFFFFFF,,FFFFFFFFFFFFFFF:FFFFFFFFFFFFFFFFF
@FS10000125:23:BPA73012-1407:1:1101:9730:1050 1:N:0:5
GGGGAGTAACTTCGTCGAGTACGCTCAATTACGGAGATCGGAAGA
+
FFFFFFFFFFF:FFFFFFFFFFFFFFF:FFFFFFFFFFFFFFFFF
@FS10000125:23:BPA73012-1407:1:1101:10050:1050 1:N:0:5
GGGGGTGAACTTCGTCGAGTACGCTCAATGCAACAGATCGGAAGA
+
FFFFFFFFFF,,FFFFFFFFFFFFFFF,FFFFFFFFFFFFFFFFF
@FS10000125:23:BPA73012-1407:1:1101:10120:1050 1:N:0:5
GGGCCAAAACTTCGTCGAGTACGCTCAACGGTGAAGATCGGAAGA
+
FFFFFFFFFF,:FFFFFFFFFFFFFFFFFFFFFFFFFFFFFFFFF
@FS10000125:23:BPA73012-1407:1:1101:10180:1050 1:N:0:5
GGGGGGGAACTTCGTCGAGTACGCTCAACAAATTAGATCGGAAGA
+
FFFF:FFFFF,FFFFFFFFFFFFFFFFFFFFFFFFFFFFFFFFFF
@FS10000125:23:BPA73012-1407:1:1101:10580:1050 1:N:0:5
GGGCTCGAACTTCGTCGAGTACGCTCAAGGATACAGATCGGAAGA
+
FFFFFFFFFF:,FFFFFFFFFFFFFFFFFFFFFFFFFFFFFFFFF
@FS10000125:23:BPA73012-1407:1:1101:10600:1050 1:N:0:5
GGGGTCTAACTTCGTCGAGTACGCTCAATTTTGCAGATCGGAAGA
+
F:FFFFFFFF::FFFFFFFFFFFFFFF:FFFFFFFFFFFFFFFFF
@FS10000125:23:BPA73012-1407:1:1101:11280:1050 1:N:0:5
GGGCTGCAACATCGTCGAGTACGCTCAACAGTAAAGATCGGAAGA
+
FFFFFFFFFFF,FFFFFFFFFFFFFFFFFFFFFFFFFFFFFF:FF
@FS10000125:23:BPA73012-1407:1:1101:11740:1050 1:N:0:5
GGGAACTTCGACGAGTACGCTCAACAAAGTAGATCGGAAGAGCAC
+
FFFFFFFFFF,:F:F,F,FFFFFFFF,,FFFFFFFFFFFF:F,F,
@FS10000125:23:BPA73012-1407:1:1101:11980:1050 1:N:0:5
GGGCTAGATCTTCGTCGAGTACGCTCAACTCCAAAGATCGGAAGA
+
FFFFFFFFFF,::FFFFFFFFFFFFFF:F,FFFFFFFFFFFFFFF
@FS10000125:23:BPA73012-1407:1:1101:12780:1050 1:N:0:5
GGGGTCTAACTTCGTCGAGTACGCTCAACAAATAAGATCGGAAGA
+
FFFFFFFFFF::FFFFFFFFFFFFFFF:FFFFFFFFF,FFFFFFF
@FS10000125:23:BPA73012-1407:1:1101:13590:1050 1:N:0:5
GGGTAATAACTTCGTCGAGTACGATCAACTGGCAAGATCGGAAGA
+
:,,FFFFFFF:,FFFFFFFFFFF:FFFFFFFFFFFFFFFF:F:F:
@FS10000125:23:BPA73012-1407:1:1101:13920:1050 1:N:0:5
GGGTCGGAACTTCGTCGAGTACGCTCAAAGTTCTAGATCGGAAGA
+
F:,FF:FFFF,,FFFFFFFFFFFFFFF:FFFFFFFFFFFFFFFFF
@FS10000125:23:BPA73012-1407:1:1101:15100:1050 1:N:0:5
GGGTATAATCTTCGTCGAGTACGCTCAACGTTTAAGATCGGAAGA
+
FFFF:FFFFFFFFFFFFFFFFFFFFFFFF,:FFFFFFFFFFFFFF
@FS10000125:23:BPA73012-1407:1:1101:15450:1050 1:N:0:5
GGGGGAAAACTTCGTCGAGTACGCTCAAACATGTAGATCGGAAGA
+
FFFFFFFFFF,,FFFFFFFFFFFFFFFFFFFFFFFFFFFFFFFFF
@FS10000125:23:BPA73012-1407:1:1101:15650:1050 1:N:0:5
GGGTCGGAACTTCGTCGAGTACGCTCAAGTTATTAGATCGGAAGA
+
FFF:FFFFFF::FFFFFFFFFFFFFFFFFFFFFFFFFFFFFFFFF
@FS10000125:23:BPA73012-1407:1:1101:15810:1050 1:N:0:5
GGGGCGGCAACTTCGTCGAGTACGCTCAATGAGCAAGATCGGAAG
+
FFFFFFFFFF:,,FF,FFFFFFFFF,FFFFFFFFFFFFFFFFFFF
@FS10000125:23:BPA73012-1407:1:1101:16140:1050 1:N:0:5
GGGGCTGAACTTCGTCGGGTACGCTCAATACAGGAGATCGGAAGA
+
FFFFFF:FFF::FFFFFFFFFFFFFFF,FFFF:FFFFFFFFFFFF
@FS10000125:23:BPA73012-1407:1:1101:16180:1050 1:N:0:5
GGGCATTAACTTCGTCGAGTACGCTCAAATTGGAAGATCGGAAGA
+
FFF:FFFFFF,,FFFFFFFFFFFFFFF:FFFFFFFFFFFFFFFFF
@FS10000125:23:BPA73012-1407:1:1101:1440:1060 1:N:0:5
GGGGATCAACTTCGTCGAGTACGCTCAACGTCGCAGATCGGAAGA
+
F::FFFFFFFF:FFFFFFFFFFFFFFFFFFFFFFFFFFFFF:FFF
@FS10000125:23:BPA73012-1407:1:1101:1680:1060 1:N:0:5
GGGCTGGAACTTCGTCGAGTACGCTCAACTAGACAGATCGGAAGA
+
F:,FFFFFFFFFFF:FFFF,FFFFFFFF,::,,,FFFFFFFFFFF
@FS10000125:23:BPA73012-1407:1:1101:1800:1060 1:N:0:5
GGGGGTTAACTTCGTCGAGTACGCTCAATCCATAAGATCGGAAGA
+
FFFFFFFFFF::FFFFFFFFFFFFFFF:FFFFFFFFFFFFFFFFF
@FS10000125:23:BPA73012-1407:1:1101:1810:1060 1:N:0:5
GGGATTAAACTTCGTCGAGTACGCTCAAGGGGCAAGATCGGAAGA
+
FFFFFFFFFF:,FFFFFFFFFFFFFFFFFFFFFFFFFFFFFFFFF
@FS10000125:23:BPA73012-1407:1:1101:2460:1060 1:N:0:5
GGGGGAACTTCGTCGAGTACGCTCAAGGGAGGAGATCGGAAGAGC
+
FFFFF:FF:F:FFF:FFFF,FF,F::FF::::,,FF,:FFFFFF,
@FS10000125:23:BPA73012-1407:1:1101:2980:1060 1:N:0:5
GGGAGGGAACTTCGTCGAGTACGCTCAATAACTCAGATCGGAAGA
+
FFFFFFFFFF,,:FF:FFFFFFFFFFF,FFFFFFFFFFFFFF:FF
@FS10000125:23:BPA73012-1407:1:1101:3880:1060 1:N:0:5
GGGCGGGAATTTCGTCGAGTACGCTCAAGTGTGAAGATCGGAAGA
+
FF,,FFFFFFFFFFFFFFFFFFFFFFFFFFFFFFFFFFFFFFFFF
@FS10000125:23:BPA73012-1407:1:1101:4050:1060 1:N:0:5
GGGGTTGAACTTCGTCGAGTACGCTCAAGATACGAGATCGGAAGA
+
FF,FFFFFFF:,FFFFFFFFFFFFFFFFFFFFFFFFFFFFFFFFF
@FS10000125:23:BPA73012-1407:1:1101:4260:1060 1:N:0:5
GGCCTATAACTTCGTCGAGTACGCTCAATACAATAGATCGGAAGA
+
F,,,FFFFFFF,FFFFFFFFFFFFFFF,FFFFFFFFFFFFFFFFF
@FS10000125:23:BPA73012-1407:1:1101:4670:1060 1:N:0:5
GATTGTAAACTTCGTCGAGTACGCTCAAGACGACAGATCGGAAGA
+
,,F,:FFFFFFFFFFFFFFFFFFFFFFFFFFFFFFFFFFFF:FFF
@FS10000125:23:BPA73012-1407:1:1101:4980:1060 1:N:0:5
GGGGGCAAACTTCGTCGAGTACGCTCAAAGAAATAGATCGGAAGA
+
FFFFFFFFFF,,FFFFFFFFFFFFFFF,FFFFFFFFFFFFFFFFF
@FS10000125:23:BPA73012-1407:1:1101:5020:1060 1:N:0:5
GGGTGACAACTTCGTCGAGTACGCTCAATGATATAGATCGGAAGA
+
FFFFFFFFFF,,FFFFFFFFFFFFFFF,FFFFFFFFFFFFFF:FF
@FS10000125:23:BPA73012-1407:1:1101:5160:1060 1:N:0:5
GGGGTTTAACTTCGTCGAGTACGCTCAAGAAAAAAGATCGGAAGA
+
FFFFFFFFFF:,FFFFFFFFFFFFFFFFFFFFFFFFFFFFFFFFF
@FS10000125:23:BPA73012-1407:1:1101:5300:1060 1:N:0:5
GGGTATTAACTTCGTCGAGTACGCTCAACAGCCTAGATCGGAAGA
+
FFFFFFFFFF,::FF:FFFFFFFFFFF:FFFFFFFFFFFFFF:FF
@FS10000125:23:BPA73012-1407:1:1101:5380:1060 1:N:0:5
GGGGTCCAACTTCGTCGAGTACGCTCAATATTCCAGATCGGAAGA
+
FFFFFFFFFF,,FFFFFFFFFFFFFFF,FFFFFFFFFFFFFF:FF
@FS10000125:23:BPA73012-1407:1:1101:5680:1060 1:N:0:5
GGGTGGTAACTTCGTCGAGTACGCTCAATAGAACAGATCGGAAGA
+
F:,:FF,FFFF:FFFFFFFFFFFFFFFFFFFF:FFFFFFFFFFFF
@FS10000125:23:BPA73012-1407:1:1101:5890:1060 1:N:0:5
GGGATTGAACTTCGTCGAGTACGCTCAAGATGTAAGATCGGAAGA
+
FFFFFFFFFF:,FFFFFFFFFFFFFFFFFFFFFFFFFFFFFFFFF
@FS10000125:23:BPA73012-1407:1:1101:6100:1060 1:N:0:5
GGGGGAAACTTCGTCGAGTACGCTCAATACTGAAGATCGGAAGAG
+
FFFFF,,FFFFFF:FF:FFFFFFFFFF:FFFFFFFF:,FF:FFFF
@FS10000125:23:BPA73012-1407:1:1101:6600:1060 1:N:0:5
GGGACTGAACTTCGTCGAGTACGCTCAAACGGGTAGATCGGAAGA
+
FFF,FFFFFF::FFFFFFFFFFFFFFFFFFFFFFFFFFFFFFFFF
@FS10000125:23:BPA73012-1407:1:1101:7220:1060 1:N:0:5
GGGCGGTAACTTCGTCGAGTACGCTCAAAGGTAGAGATCGGAAGA
+
FFF:FFFFFF:,FFFFFFFFFFFFFFF:FFFFFFFFFFFFFFFFF
@FS10000125:23:BPA73012-1407:1:1101:7240:1060 1:N:0:5
GGGGGGAACTTCGTCGAGTACGCTCAATTCCATAGATCGGAAGAG
+
FFFF,,FFFF:FF:FFFF:FFFFFFFF,FFFFFFFF:FFF:FFFF
@FS10000125:23:BPA73012-1407:1:1101:7570:1060 1:N:0:5
GGGAAGAACTTCGTCGAGTACGCTCAATTATGCAGATCGGAAGAG
+
F:::FFFFF::FFFFFFF:FFFFFFF,,FFFFFFFF,FFF:FFFF
@FS10000125:23:BPA73012-1407:1:1101:7600:1060 1:N:0:5
GGGGTCGAACTTCGTCGAGTACGCTCAAATCAAAAGATCGGAAGA
+
FFFFFFFFFF,,FFFFFFFFFFFFFFFFFFFFFFFFFFFFFFFFF
@FS10000125:23:BPA73012-1407:1:1101:7760:1060 1:N:0:5
GGGGAAAAACTTCGTCGAGTACGCTCAATTCCGTAGATCGGAAGA
+
FFFFFFFFFF::FFFFFFFFFFFFFFFFFFFFFFFFFFFFFFFFF
@FS10000125:23:BPA73012-1407:1:1101:7830:1060 1:N:0:5
GGGCACTAACTTCGTCGAGTACGCTCAAGATAATAGATCGGAAGA
+
FF::FFFFFF,:FFFFFFFFFFFFFFFFFFFFFFFFFFFFFFFFF
@FS10000125:23:BPA73012-1407:1:1101:8050:1060 1:N:0:5
GGGTATGACCTTCGTCGAGTACGCTCAAAGGAAAAGATCGGAAGA
+
FFFFF:FFFF,:FFFFFFFFFFFFFFFFFFFFFFFFFFFFFFFFF
@FS10000125:23:BPA73012-1407:1:1101:8180:1060 1:N:0:5
GGGAGCAAACTTCGTCGAGTACGCTCAAACATAAAGATCGGAAGA
+
FFFFFFFFFF::FFFFFFFFFFFFFFFFFFFFFFFFFFFFFFFFF
@FS10000125:23:BPA73012-1407:1:1101:8650:1060 1:N:0:5
GGGTCGGAACTTCGTCGAGTACGCTCAAAATAATAGATCGGAAGA
+
FFFFFFFFFFF:FFFFFFFFFFFFFFF:FFFFFFFFFFFFFFFFF
@FS10000125:23:BPA73012-1407:1:1101:8970:1060 1:N:0:5
GGGCAGCAACTTCGTCGAGTACGCTCAAGGCAGTAGATCGGAAGA
+
FF:F::FFFF:,FFFFFFFFFFFFFFFFFFFFFFFFFFFFFFFFF
@FS10000125:23:BPA73012-1407:1:1101:9640:1060 1:N:0:5
GGGAGTCAACTTCGTCGAGTACGCTCAAGATATAAGATCGGAAGA
+
F::F,:FFFF::FFFFFFFFFFFFFFFFFFFFFFFFFFFFFFFFF
@FS10000125:23:BPA73012-1407:1:1101:10100:1060 1:N:0:5
GGCGCGAAACTTCGTCGAGTACGCTCAACCCCTGAGATCGGTACA
+
,F,:F,FFFFF:F:FFFFFFFF,FFFFFFF:FFF:FFFFF,,:,F
@FS10000125:23:BPA73012-1407:1:1101:10140:1060 1:N:0:5
GGGTAACAACTTCGTCGAGTACGCTCAAACGGTTAGATCGGAAGA
+
FFFFFFFFFF::FFFFFFFFFFFFFFFFFFFFFFFFFFFFFFFFF
@FS10000125:23:BPA73012-1407:1:1101:10410:1060 1:N:0:5
GGGAACTTCGTCGAGTACGCTCAAGAACACAGATCGGAAGAGCAC
+
FFF:FFFFFF,FF:F:F,FFFF,FFFF:FFFFFFFFFFFF,F,F,
@FS10000125:23:BPA73012-1407:1:1101:11180:1060 1:N:0:5
GGGGGGTAACTTCGTCGAGTACGCTCAATAGTAAAGATCGGAAGA
+
FFFFFFFFFF,:FFFFFFFFFFFFFFF:FFFFFFFFFFFFFFFFF
@FS10000125:23:BPA73012-1407:1:1101:11260:1060 1:N:0:5
GGGACATAACTTCGTCGAGTACGCTCAACTGCACAGATCGGAAGA
+
FFF:FFFFFF,:FFFFFFFFFFFFFFFFFFFFFFFFFFFFFFFFF
@FS10000125:23:BPA73012-1407:1:1101:12600:1060 1:N:0:5
GGGTGACAACTTCGTCGAGTACGCTCAAATCCTTAAGATCGGAAG
+
FFFFFFFFFF:::FFFFFFF:FFFFFF,FFFFFFFF,FFF,FFFF
@FS10000125:23:BPA73012-1407:1:1101:12650:1060 1:N:0:5
GGGGGGAAACTTCGTCGAGTACGCTCAAACTGTTAGATCGGAAGA
+
F:,F:FFFFF,:FFFFFFFFFFFFFFFFFFFFFFF:FFFFFFF,F
@FS10000125:23:BPA73012-1407:1:1101:13020:1060 1:N:0:5
GGGATCTAACTTCGTCGAGTACGCTCAAAATGGTAGATCGGAAGA
+
FF:FFFFFFF,,FFFFFFFFFFFFFFF:FFFFFFFFFFFFFFFFF
@FS10000125:23:BPA73012-1407:1:1101:14020:1060 1:N:0:5
GGGCGGCTCTTCGTCGAGTACGCTCAAGACTAAAGATCGGAAGAG
+
FFFFFFFFF:,FF:FFFF:FFFFFFFFFFFFFFFFF:FFF:FFFF
@FS10000125:23:BPA73012-1407:1:1101:14100:1060 1:N:0:5
GGGCGACAACTTCGTCGAGTACGCTCAACACAACAGATCGGAAGA
+
FFF:,FFFFF,::F,,,F::F,:F::,FFFF,FFFFF:F:FFFFF
@FS10000125:23:BPA73012-1407:1:1101:14140:1060 1:N:0:5
GGGATGTAACTTCGTCGAGTACGCTCAACATAAAAGATCGGAAGA
+
FFFFFFFFFF:FFFFFFFFFFFFFFFFFFFFFFFFFFFFFFFFFF
@FS10000125:23:BPA73012-1407:1:1101:14320:1060 1:N:0:5
GGGTGTCAACTTCGTCGAGTACGCTCAATTTCTAAGATCGAAGAG
+
FFFFFFFFFF,:FFFFFFFFFFFFFFF:FFFFFFFFFFFF,FFFF
@FS10000125:23:BPA73012-1407:1:1101:14850:1060 1:N:0:5
GGGTTGGAACTTCGTCGAGTACGCTCAAAATAGAAGATCGGAAGA
+
:FFFFF:FFF,,FFFFFF:FFF:FFFF:FFFFFFFFF,FFFF,FF
@FS10000125:23:BPA73012-1407:1:1101:14860:1060 1:N:0:5
GGGCCACAACTACGTCGAGTACGCTCAATACATTAGATCGGAAGA
+
FFFF:,FFFFFFFFFFFFFFFFFFFFFFF:FFF,FFFFFFFFFFF
@FS10000125:23:BPA73012-1407:1:1101:15140:1060 1:N:0:5
GGGACCTAACTACGTCGAGTACGCTCAATTAAAGAGATCGGTAGA
+
F::FFF,,FF:,FFF,:,,:FFFFFFFFFFFFFFFFF:FF:,FFF
@FS10000125:23:BPA73012-1407:1:1101:15160:1060 1:N:0:5
GGGATTCAACTTCGTCGAGTACGCTCAACTGACAAGATCGGAAGA
+
FFFFFFFFFF:FFFFFFFFFFFFFFFFFFFFFFFFFFFFFFFFFF
@FS10000125:23:BPA73012-1407:1:1101:15310:1060 1:N:0:5
GGCGGACAACTTCGTCGAGTACGCTCAAGGGACCAGATCGGAAGA
+
:,,F:FFFFF::FFFFFF:FFFFFFFF:F:FFFFFFFFFF::::,
@FS10000125:23:BPA73012-1407:1:1101:15690:1060 1:N:0:5
GGGGGAACTTCGTCGAGTACGCTCAATGATGGAGATCGGAAGAGC
+
FFFFFFFFF,FF,FFFFFFFF::FFF:FFFFFFFFF:FFFFFFF:
@FS10000125:23:BPA73012-1407:1:1101:16200:1060 1:N:0:5
GGGGGTTTAACTTCGTCGAGTACGCTCAACGGAATAGATCGGAAG
+
FFFFFFFFFFFF:FFFFFFFFFFFF,FFFFFFFFFFFFFFFFFFF
@FS10000125:23:BPA73012-1407:1:1101:16420:1060 1:N:0:5
GGGCGCCAACTTCGTCGAGTACGCTCAATATAACAGATCGGAAGA
+
FFFFFFFFFF:,FFFFFFFFFFFFFFF:FFFFFFFFF:FFFFFFF
@FS10000125:23:BPA73012-1407:1:1101:1110:1070 1:N:0:5
GGGTTTGAACTTCGTCGAGTACGCTCAAAATTACAGATCGGAAGA
+
FFFFFFFFFFF:FFFFFFFFFFFFFFFFFFFFFFFFFFFFF:FFF
@FS10000125:23:BPA73012-1407:1:1101:1400:1070 1:N:0:5
GGGATGGAACTTCGTCGAGTACGCTCAATATACGAGATCGGAAGA
+
F:,FFFFFFFF:FFFFFFFFFFFFFFF:FFFFFFFFFFFFF:FFF
@FS10000125:23:BPA73012-1407:1:1101:1450:1070 1:N:0:5
GGGCTGCAACTTCGTCGAGTACGCTCAAAGAATTAGATCGGAAGA
+
F,,:FFFFFFF:FFFFFFFFFFFFFFFFFFFFFFFFFFFFF:FFF
@FS10000125:23:BPA73012-1407:1:1101:1570:1070 1:N:0:5
GGGACTTAACTTCGTCGAGTACGCTCAACAGTTAAGATCGGAAGA
+
F:,:FFFFFF:FFFFFFFFFFFFFFFFFFFFFFFFFFFFFF:FFF
@FS10000125:23:BPA73012-1407:1:1101:1630:1070 1:N:0:5
GGGGCTTAATTTCGTCGAGTACGCTCAAGGTCACAGATCGGAAGA
+
FF:F,,FFFFFFFFFFFFFFFFFFFFFF,,FFFFFFFFFFF:FFF
@FS10000125:23:BPA73012-1407:1:1101:1850:1070 1:N:0:5
GGGGTCAAACTTCGTCGAGTACGCTCAAGGTCTTAGATCGGAAGA
+
F:,FFFFFFF:,FFFFFFFFFFFFFFFFFFFFFFFFFFFFFFFFF
@FS10000125:23:BPA73012-1407:1:1101:2030:1070 1:N:0:5
GGGGGGCAACTTCGTCGAGTACGCTCAAACCAAAAGATCGGAAGA
+
F,,F,:FFFF::FFFFFFFFFFFFFFF:FFFFF:FFF,FFFFFFF
@FS10000125:23:BPA73012-1407:1:1101:2880:1070 1:N:0:5
GGGCTTCGTCGAGTACGCTCAAGTGCCTAGATCGGAAGAGCACAC
+
F:,FFFFFFFFFF:F:F:FFFFFFFFF,FFFFFFFFFFFF,F,F,
@FS10000125:23:BPA73012-1407:1:1101:2980:1070 1:N:0:5
GGGTTCAAACTTCGTCGAGTACGCTCAAACATGGAGATCGGAAGA
+
FFFFFFFFFF,,FFF:FFFFFFFFFFF,FFFFFFFFFFFFFF:FF
@FS10000125:23:BPA73012-1407:1:1101:3430:1070 1:N:0:5
GTTGACCAACTTCGTCGAGTACGCTCAAATTCTCAGATCGGAAGA
+
,,FFFFFFFFFFFFFFFFFFFFFFFFF:FFFFFFFFFFFFF,:::
@FS10000125:23:BPA73012-1407:1:1101:4200:1070 1:N:0:5
GGGCTCCAACTTCGTCGAGTACGCTCAACACACCAGATCGGAAGA
+
FF,,FFFFFFFF:FF::FFFF:FFFFFF:FF,:FFFF,F:FFFFF
@FS10000125:23:BPA73012-1407:1:1101:5340:1070 1:N:0:5
GGGGGAAAACTTCGTCAGTACGCTCAATCTATCAGATCGGAAGAG
+
FFFFFFFFFF,,F:F::::FFF:FFFF:FFFFFFFF,FFF,FFFF
@FS10000125:23:BPA73012-1407:1:1101:6240:1070 1:N:0:5
GGGGAAAAACTTCGTCGAGTACGCTCAAAATGGGAGATCGGAAGA
+
FF:FFFFFFF::FFFFFFFFFFFFFFFFFFFFFFFFFFFFFFFFF
@FS10000125:23:BPA73012-1407:1:1101:6460:1070 1:N:0:5
GGGGTGCAACTTCGTCGAGTACGCTCAAAGTGAAAGATCGGAAGA
+
FFF:F,,FFFF:FFFFFFFFFFFFFFFFFFF,F:FFFFFFFFFFF
@FS10000125:23:BPA73012-1407:1:1101:6630:1070 1:N:0:5
GATTACAAACTTCGTCGAGTACGCTCAATATAATAGATCGGAAGA
+
,,:,,F:FFFFFFFFFFFFFFF:FFFFFFFFFFFFFFFFF:FFF:
@FS10000125:23:BPA73012-1407:1:1101:7210:1070 1:N:0:5
GGGTGATAACTTCGTCGAGTACGCTCAATAGTCAAGATCGGAAGA
+
F,,:FFFFFF::FFFFFFFFFFFFFFF,FFFFFFFFFFFFFFFFF
@FS10000125:23:BPA73012-1407:1:1101:7220:1070 1:N:0:5
GGGGGAACTCTTCGTCGAGTACGCTCAAAAAAGAAGATCGGAAGA
+
F::FFFFFF:,:FFFFFFFFFFFFFFF,FFFFFFFFFFFFFF:FF
@FS10000125:23:BPA73012-1407:1:1101:7260:1070 1:N:0:5
GGATAAAAAATTCGTCGAGTACGCTCAACAAGAAAGATCGGAAGA
+
FF,,FFF,:F:FFFFFFFFFFF:FFFFFFFFFFF:FFFFFFFFFF
@FS10000125:23:BPA73012-1407:1:1101:7410:1070 1:N:0:5
GGGGTTTAACTTCGTCGAGTACGCTCAATATGGAAGATCGGAAGA
+
FF,FFFFFFF:,FFFFFFFFFFFFFFF,FFFFFFFFFFFFFFFFF
@FS10000125:23:BPA73012-1407:1:1101:7700:1070 1:N:0:5
GGGCCGAAACTTCGTCGAGTACGCTCAACACCCAAGATCGGAAGA
+
FFF:FFFFFFF:FFFFFFFFFFFFFFFFFFFFFFFFFFFFFFFFF
@FS10000125:23:BPA73012-1407:1:1101:8390:1070 1:N:0:5
GGGGGCCAACTTCGTCGAGTACGCTCAAACTAGTAGATCGGAAGA
+
:,,F,FFFFF::FFFFFFFFFFFFFFF:FFFFFFFFFFFFFFFFF
@FS10000125:23:BPA73012-1407:1:1101:9080:1070 1:N:0:5
GTTGTCAAACTTCGTCGAGTACGCTCAAGTAATTAGATCGGAAGA
+
,,:,:FFFFFFFFFFFFFFFFFFFFFFFFFFFFFFFFFFFF:F:F
@FS10000125:23:BPA73012-1407:1:1101:9610:1070 1:N:0:5
GGGGTCCAACTTCGTCGAGTACGCTCAAAATCTTAGATCGGAAGA
+
FF:FFF:,F:FF,,F::FFFF,,FF::FF:FFFFF:F,F:FFF:F
@FS10000125:23:BPA73012-1407:1:1101:10100:1070 1:N:0:5
GGGGACAAACTTCGTCGAGTACGCTCAATTATGTAGATCGGAAGA
+
FFFFFFFFFF,,FFFFFFFFFFFFFFF,FFFFFFFFFFFFFFFFF
@FS10000125:23:BPA73012-1407:1:1101:10900:1070 1:N:0:5
GGGATGGAACTTCGTCGAGTACGCTCAAAACCTAAGATCGGAAGA
+
FFF:FFFFFF,:FFFFFFFFFFFFFFFFFFFFFFFFFFFFFFFFF
@FS10000125:23:BPA73012-1407:1:1101:10930:1070 1:N:0:5
GGGCGCAAACTTCGTCGAGTACGCTCAATCTGATAGATCGGAAGA
+
FFF:FFFFFF:,FFFFFFFFFFFFFFF:FFFFFFFFFFFFFFFFF
@FS10000125:23:BPA73012-1407:1:1101:11160:1070 1:N:0:5
GGGTCAGAACTTCGTCGAGTACGCTCAAAGTAAAAGATCGGAAGA
+
FF:FFFFFFF:,FFFFFFFFFFFFFFF:FFFFFFFFFFFFFFFFF
@FS10000125:23:BPA73012-1407:1:1101:11560:1070 1:N:0:5
GGGGACAATCTTCGTCGAGTACGCTCAAACTAGAAGATCGGAAGA
+
F:,FFFFFFF,,FFFFFFFFFFFFFFF:FFFFFFFFFFFFFFFFF
@FS10000125:23:BPA73012-1407:1:1101:11800:1070 1:N:0:5
GGGGTATATCTTCGTCGAGTACGCTCAATGTTTAAGATCGGAAGA
+
FF:FFFFFFF,,FFFFFFFFFFFFFFF:FFFFFFFFFFFFFFFFF
@FS10000125:23:BPA73012-1407:1:1101:12380:1070 1:N:0:5
GGGTCTAAACTTCGTCGAGTACGCTCAAAGTATGAGATCGGAAGA
+
FFFF:FFFFFF:FFFFFFFFFFFFFFFFFFFFFFFFFFFFFFFFF
@FS10000125:23:BPA73012-1407:1:1101:12820:1070 1:N:0:5
GGGAACTTCGTCGAGTACGCTCAAATTCAGAGATCGGAAGAGCAC
+
FFFFFFFFFF:FFFFFF,FF:FFFF:FFFFFFFFFFFFFF:F,F,
@FS10000125:23:BPA73012-1407:1:1101:13290:1070 1:N:0:5
GGGTGCAAACTTCGTCGAGTACGCTCAACTCAGTAGATCGGAAGA
+
:,,F,FFFFFFFFFFFFFFFFFFFFFFFFFFFFFFFF,FFFFFFF
@FS10000125:23:BPA73012-1407:1:1101:13670:1070 1:N:0:5
GATTGGTAACTTCGTCGAGTACGCTCAATATATAAGATCGGAAGA
+
,,F,,:FFFFFFFFFFF:FFFF:FFFFFFFFFFFFFFFFF:::F,
@FS10000125:23:BPA73012-1407:1:1101:13980:1070 1:N:0:5
GGGTGCCAACTTCGTCGAGTACGCTCAAAGTGATAGATCGGAAGA
+
FFF,,:FFFFFF::FF:F::::FFFF:FFFFF:F::F::,F:F::
@FS10000125:23:BPA73012-1407:1:1101:14230:1070 1:N:0:5
GGGTGCCAACTTCGTCGAGTACGCTCAATGGACCAGATCGGAAGA
+
F:,:FFFFFF::FFFFFFFFFFFFFFFFFFFFFFFFF:FFFFFFF
@FS10000125:23:BPA73012-1407:1:1101:14340:1070 1:N:0:5
GGGGTGAAACTTCGTCGAGTACGCTCAACTATAAAGATCGGAAGA
+
FFFFFFFFFF:FFFFFFFFFFFFFFFFFFFFFFFFFFFFFFFFFF
@FS10000125:23:BPA73012-1407:1:1101:14370:1070 1:N:0:5
GGGCCGCATCTTCGTCGAGTACGCTCAAAACAACAGATCGGAAGA
+
FFFFFFFFFF:,FFFFFFFFFFFFFFFFFFFFFFFFF,FFFFFFF
@FS10000125:23:BPA73012-1407:1:1101:14500:1070 1:N:0:5
GGGTTGCTAACTTCGTCGAGTACGCTCAATAATTAAGATCGGAAG
+
FFFFFFFFFFF::FF,FFFFFFFFF,FFFFFFFFFFFFFFFFFFF
@FS10000125:23:BPA73012-1407:1:1101:14700:1070 1:N:0:5
GGGTAGCAACTTCGTCGAGTACGCTCAACTAATTAGATCGGAAGA
+
FFF,FF,FFFFFFFFFFFFFFFFFFFFFF,FF,,FFFFFFFFFFF
@FS10000125:23:BPA73012-1407:1:1101:15130:1070 1:N:0:5
GGGGGTGAACTTCGTCGAGTACGCTCAAGTGACTAGATCGGAAGA
+
FFFFFFFFFF,:FFFFFFFFFFFFFFFFFFFFFFFFFFFFFFFFF
@FS10000125:23:BPA73012-1407:1:1101:15760:1070 1:N:0:5
GGGATTCAACTTCGTCGAGTACGCTCAAAAACTTAGATCGGAAGA
+
FFFFFFFFFF,,FFFFFFFFFFFFFFF:FFFFFFFFFFFFF:FFF
@FS10000125:23:BPA73012-1407:1:1101:15850:1070 1:N:0:5
GGGGGTCAACTCGTCGAGTACGCTCAAGCCATAAGATCGGAAGAG
+
FFFFFFFFFF,FFFFFFF:FFFFFFFFFFFFFFFFFF:FF:FFFF
@FS10000125:23:BPA73012-1407:1:1101:16270:1070 1:N:0:5
GGGTACAAACTTCGTCGAGTACGCTCAAACTCCGAGATCGGAAGA
+
F,,F:F:FFF::FFFFFFFFFFFFFFFFFFF::FFFF:FFFFFFF
@FS10000125:23:BPA73012-1407:1:1101:1490:1080 1:N:0:5
GGGTTTGAACTTCGTCGAGTACGCTCAAAATGAAAGATCGGAAGA
+
F,,F,FFFFFF:FFFFFFFFFF:FFFFFFFFF:FFFF:FFF,FFF
@FS10000125:23:BPA73012-1407:1:1101:1530:1080 1:N:0:5
GGGCCCGAACTTCGTCGAGTACGCTCAACCAATAAGATCGGAAGA
+
F:,FFFFFFFFFFFFFFFFFFFFFFFFFFFFFFFFFFFFFF,FFF
@FS10000125:23:BPA73012-1407:1:1101:2020:1080 1:N:0:5
GGGATCCAACTTCGTCGAGTACGCTCAATGTCATAGATCGGAAGA
+
FFFFF,,,F,:F,:,,:F,F:,:F:,,F::,FFF,,F,:,FFF:F
@FS10000125:23:BPA73012-1407:1:1101:2280:1080 1:N:0:5
GGGGTTTAACTTCGTCGAGTACGCTCAAACTCATAGATCGGAAGA
+
FFFFFFFFFF:,FFFFFFFFFFFFFFFFFFFFFFFFFFFFFFFFF
@FS10000125:23:BPA73012-1407:1:1101:2410:1080 1:N:0:5
GGGCCTAAACTTCGTCGAGTACGCTCAAATCAATAGATCGGAAGA
+
F,,FFFFFFF:,FFFFFFFFFFFFFFF:FFFFFFFFFFFFFFFFF
@FS10000125:23:BPA73012-1407:1:1101:2420:1080 1:N:0:5
GGGGCATAACTTCGTCGAGTACGCTCAAGTTAGGAGATCGGAAGA
+
FFFFFFFFFF,,FFFFFFFFFFFFFFF:FFFFFFFFFFFFFFFFF
@FS10000125:23:BPA73012-1407:1:1101:2740:1080 1:N:0:5
GGGACTTCGTCGAGTACGCTCAAGTTCCAAGATCGGAAGAGCACA
+
FFF,FFFFFFFFFFFFFF:FFF:FF:F:FFFFFFFFFFFFF,F,,
@FS10000125:23:BPA73012-1407:1:1101:2940:1080 1:N:0:5
GGGCAGTAACTTCGTCGAGTACGCTCAATCATTAAGATCGGAAGA
+
FFFFFFFFFF:,FFFFFFFFFFFFFFF,FFFFFFFFFFFFFF:FF
@FS10000125:23:BPA73012-1407:1:1101:3100:1080 1:N:0:5
GGGGGAAAACTTCGTCGAGTACGCTCAAGCGATTAGATCGGAAGA
+
FFFFFFFFFF:,FFFFFFFFFFFFFFFFFFFFFFFFFFFFFFFFF
@FS10000125:23:BPA73012-1407:1:1101:3130:1080 1:N:0:5
GGGGCTTGAACTTCGTCGAGTACGCTCAAGTGTGGAGATCGGAAG
+
F:,FFFFFFF:,,FF:FFFFFFFFF,FFFFFFFFFFFFFFFFFFF
@FS10000125:23:BPA73012-1407:1:1101:3540:1080 1:N:0:5
GGGTCCAAATTTCGTCGAGTACGCTCAAGTTTCCAGATCGGAAGA
+
FFFF,:FFFFFFFFFFFFFFFFFFFFFFFFFFFFFFFFFFFFFFF
@FS10000125:23:BPA73012-1407:1:1101:4950:1080 1:N:0:5
GATTATTAACTTCGTCGAGTACGCTCAATATTGGAGATCGGAAGA
+
,,F,FFFFFFFFFFFFFFFFFFFFFFF,FFFFFFFFFFFFF::F:
@FS10000125:23:BPA73012-1407:1:1101:5130:1080 1:N:0:5
GGGAACTTCGTCGAGTACGCTCAAATACGTAGATCGGAAGAGCAC
+
F,,,FFFFFF,FF:FFF,FFFF:FFFF:FFFFFFFFFFFF,F,F,
@FS10000125:23:BPA73012-1407:1:1101:5150:1080 1:N:0:5
GGCTAGGAACTTCGTCGAGTACGCTCAAACAATAAGATCGGAAGA
+
F,,:FFFFFF::FFFFFFFFFFFFFFFFFFFFFFFFFFFFF:FFF
@FS10000125:23:BPA73012-1407:1:1101:5250:1080 1:N:0:5
GGGCACCAACTTCGTCGAGTACGCTCAACATGAAAGATCGGAAGA
+
F,,,FFFFFF:::FFFFFFFFFFFFFFFFFFFFFFFFFFFFFFFF
@FS10000125:23:BPA73012-1407:1:1101:5300:1080 1:N:0:5
GGGGACAAACTTCGTCGAGTACGCTCAAGAATACAGATCGGAAGA
+
FFFFFFFFFF:,FFFFFFFFFFFFFFFFFFFFFFFFFFFFFFFFF
@FS10000125:23:BPA73012-1407:1:1101:5780:1080 1:N:0:5
GGGAAATAACTTCGTCGAGTACGCTCAATAATGAAGATCGGAAGA
+
FFFFFFFFFFF:FFFFFFFFFFFFFFF:FFFFFFFFFFFFFFFFF
@FS10000125:23:BPA73012-1407:1:1101:5800:1080 1:N:0:5
GGAACTTAACTTCGTCGAGTACGCTCAAAAGGGAAGATCGGAAGA
+
F,,,FFFFFF::FFFFFFFFFFFFFFF:FFFFFFFFFFFFFFFFF
@FS10000125:23:BPA73012-1407:1:1101:6380:1080 1:N:0:5
GGGGTAAAACTTCGTCGAGTACGCTCAAGTAAAGAGATCGGAAGA
+
F:,FFFFFFF:,FFFFFFFFFFFFFFF:FFFFFFFFFFFFFFFFF
@FS10000125:23:BPA73012-1407:1:1101:6440:1080 1:N:0:5
GGGGCATCAACTTCGTCGAGTACGCTCAAAGAGTTAGATCGGAAG
+
FFFFFFFFFFF,:FF:FFFFFFFFF,FFFFFFFFFFFFFFFFFFF
@FS10000125:23:BPA73012-1407:1:1101:6670:1080 1:N:0:5
GATTCCCAACTTCGTCGAGTACGCTCAAATTCGGAGATCGGAAGA
+
,,:,FFFFFFFFFFFFFFFFFFFFFFFFFFFFFFFFFFFFFFFFF
@FS10000125:23:BPA73012-1407:1:1101:7240:1080 1:N:0:5
GGGGGTAAACTTCGTCGAGTACGCTCAATTCATGAGATCGGAAGA
+
FF,FFFFFFF:,FFFFFFFFFFFFFFF:FFFFFFFFFFFFFFFFF
@FS10000125:23:BPA73012-1407:1:1101:7780:1080 1:N:0:5
GGGGTTAAACTTCGTCGAGTACGCTCAATGATATAGATCGGAAGA
+
FFFFFFFFFFF:FFFFFFFFFFFFFFF:FFFFFFFFFFFFFFFFF
@FS10000125:23:BPA73012-1407:1:1101:7870:1080 1:N:0:5
GGGCCGAAACTTCGTCGAGTACGCTCAACACCCAAGATCGGAAGA
+
F,,,FFFFFF:FFFFFFFFFFFFFFFFFFFFFFFFFFFFFFFFFF
@FS10000125:23:BPA73012-1407:1:1101:8080:1080 1:N:0:5
GGGTGGAAACTTCGTCGAGTACGCTCAAAAATTCCAGATCGGAAG
+
F,,:FFFFFFF:FFFFFFFFFFFFFFF:FFFFFFFFFFFFFFFFF
@FS10000125:23:BPA73012-1407:1:1101:8110:1080 1:N:0:5
GGAGCTGAACTTCGTCGAGTACGCTCAATCATATAGATCGGAAGA
+
F,,FFFFFFFF:FFFFFFFFFFFFFFFFFFFFFFFFFFFFFFFFF
@FS10000125:23:BPA73012-1407:1:1101:8480:1080 1:N:0:5
GGGTAAAAACTTCGTCGAGTACGCTCAAATTATGAGATCGGAAGA
+
FFFFFFFFF:FF,,F,:F,FF,,FF,:FFFF,FFF,F,F:FFF:F
@FS10000125:23:BPA73012-1407:1:1101:8540:1080 1:N:0:5
GGGAAACTTCGTCGAGTACGCTCAATAACGTAGATCGGAAGAGCA
+
FFFFFFFFFFF,:FFFFF,,FFFFFFF:FFFFFFF,FFFFFFF,F
@FS10000125:23:BPA73012-1407:1:1101:8750:1080 1:N:0:5
GGGGGTAAACTTCGTCGAGTACGCTCAATAGTATAGATCGGAAGA
+
FFFFFFFFFF,,FFFFFFFFFFFFFFF,FFFFFFFFFFFFFFFFF
@FS10000125:23:BPA73012-1407:1:1101:8840:1080 1:N:0:5
GGGGTGTAACTTCGTCGAGTACGCTCAACAGGAAAGATCGGAAGA
+
FFFFFFFFFF:FFFFFFFFFFFFFFFFFFFFFFFFFFFFFFFFFF
@FS10000125:23:BPA73012-1407:1:1101:8870:1080 1:N:0:5
GCTGTGTAACTTCGTCGAGTACGCTCAACTCGAGAGATCGGAAGA
+
,,,:FFFFFFFFFFFFFFFFFFFFFFFFFFFFFFFFFFFFFFFFF
@FS10000125:23:BPA73012-1407:1:1101:9120:1080 1:N:0:5
GGGGCACAACTTCGTCGAGTACGCTCAAGCAGAGAGATCGGAAGA
+
F::FFFFFFF,,FFFFFFFFFFFFFFFFFFFFFFFFFFFFFFFFF
@FS10000125:23:BPA73012-1407:1:1101:9480:1080 1:N:0:5
GGGCGGCAACTTCGTCGAGTACGCTCAAGACCTGAGATCGGAAGA
+
FFFF:FFFFF,:FFFFFFFFFFFFFFFFFFFFFFFFFFFFFFFFF
@FS10000125:23:BPA73012-1407:1:1101:10820:1080 1:N:0:5
GGGTAAACTTCGTCGAGTACGCTCAATGTTCAAGATCGGAAGAGC
+
FFFFFFFF:FFF:FFFFFFFF::FFFFFF:FFFFF::FFFFFFF:
@FS10000125:23:BPA73012-1407:1:1101:10980:1080 1:N:0:5
GGGTGTGAACTTCGTCGAGTACGCTCAAGGGCGCAGATCGGAAGA
+
FFFFFFFFFF:,FFFFFFFFFFFFFFFFFFFFFFFFFFFFFFFFF
@FS10000125:23:BPA73012-1407:1:1101:11160:1080 1:N:0:5
GGGAGCAAACTTCGTCGAGTACGCTCAAACAGGTAGATCGGAAGA
+
FFF:FFFFFF::FFFFFFFFFFFFFFFFFFFFFFFFFFFFFFFFF
@FS10000125:23:BPA73012-1407:1:1101:11300:1080 1:N:0:5
GAAAAAACTTCGTCGAGTACGCTCAATACCCGAGATCGGAACAGC
+
F,FFF,FF::,FFFF:F,:,:F:,FF:,F,,:FFF,,FFF:,,,,
@FS10000125:23:BPA73012-1407:1:1101:12140:1080 1:N:0:5
GGGTTGTAACTTCGTCGAGTACGCTCAACTGAGTAGATCGGAAGA
+
FFFFFFFFFFFFFFFFFFFFFFFFFFFFFFFFFFFFF,FFFFFFF
@FS10000125:23:BPA73012-1407:1:1101:12560:1080 1:N:0:5
GGGTATTAACTTTCGTCGAGTACGCTCAAGAGATGAGATCGGAAG
+
F:,FFFFFFFF,:FF:FFFFFFFFF:FFFFFF:F:FFFFFFFFFF
@FS10000125:23:BPA73012-1407:1:1101:13530:1080 1:N:0:5
GGGAAGCAACTTCGTCGAGTACGCTCAAATTCACAGATCGGAAGA
+
F:,FFFFFFF,,FFFFFFFFFFFFFFF:FFFFFFFFFFFFFFFFF
@FS10000125:23:BPA73012-1407:1:1101:13570:1080 1:N:0:5
GGGTGTTAACTTCGTCGAGTACGCTCAATTTTTGAGATCGGAAGA
+
FF::FFFFFF::FFFFFFFFFFFFFFF,FFFFFFFFFFFFFFFFF
@FS10000125:23:BPA73012-1407:1:1101:13640:1080 1:N:0:5
GGGGGTTAACTTCGTCGAGTACGCTCAACTTTGAAGATCGGAAGA
+
FFFFFFFFFF::FFFFFFFFFFFFFFFFFFFFFFFFFFFFFFFFF
@FS10000125:23:BPA73012-1407:1:1101:13980:1080 1:N:0:5
GGGAGTAAACTTCGTCGAGTACGCTCAATTGTCAAGATCGGAAGA
+
FFFFFFFFFF::FFFFFFFFFFFFFFF:FFFFFFFFFFFFFFFFF
@FS10000125:23:BPA73012-1407:1:1101:14290:1080 1:N:0:5
GGGCCTAAACTTCGTCGAGTACGCTCAAGTCTTGAGATCGGAAGA
+
FFFFF:FFFFFF,:F,,F:FF,,FF:,F,FF,FF,:F,F,FFFFF
@FS10000125:23:BPA73012-1407:1:1101:15250:1080 1:N:0:5
GGGTTGCAACTTCGTCGAGTACGCTCAACGCACGAGATCGGAAGA
+
FFFFFFFFFFFFFFFFFFFFFFFFFFFFF:FFFFFFFFFFFFFFF
@FS10000125:23:BPA73012-1407:1:1101:15580:1080 1:N:0:5
GGGGTTAAACTTCGTCGAGTACGCTCAATATGTAAGATCGGAAGA
+
F:,F:FFFFF,:FFFFFFFFFFFFFFFFFFFFFFFFFFFFFFFFF
@FS10000125:23:BPA73012-1407:1:1101:15860:1080 1:N:0:5
GGGGGGGATCTTCGTCGAGTACGCTCAACCGCATAGATCGGAAGA
+
FFFFFFFFFF,,FFFFFFFFFFFFFFFFF::FFFFFFFFFFFFFF
@FS10000125:23:BPA73012-1407:1:1101:16010:1080 1:N:0:5
GGGGTCCAACTTCGTCGAGTACGCTCAAACAGGCAGATCGGAAGA
+
F,,FFFFFFF,,F:FFFF:FFF:FFFF,FFFFFFF,FFFF,,F:,
@FS10000125:23:BPA73012-1407:1:1101:1210:1090 1:N:0:5
GGGACAAAACTTCGTCGAGTACGCTCAAAAACTGAGATCGGAAGA
+
FFF,:,FFFFFFFFFFFFFFF:FFFF:F:,FFF,FFFFFFFFFFF
@FS10000125:23:BPA73012-1407:1:1101:1490:1090 1:N:0:5
GGGTGTTAACTTCGTCGAGTACGCTCAATATGTGAGATCGGAAGA
+
FF,FFFFFFF::FFFFFFFFFFFFFFF:FFFFFFFFFFFFFFFFF
@FS10000125:23:BPA73012-1407:1:1101:1530:1090 1:N:0:5
GGGCTGGAACTTCGTCGAGTACGCTCAATTGTTAAGATCGGAAGA
+
F:,FFFFFFFF:FFFFFFFFFFFFFFFFFFFFFFFFFFFFF:FFF
@FS10000125:23:BPA73012-1407:1:1101:1550:1090 1:N:0:5
GGGGGAAAACTTCGTCGAGTACGCTCAAGTAAATAGATCGGAAGA
+
FFFFFFFFFF::FFFFFFFFFFFFFFFFFFFFFFFFFFFFF:FFF
@FS10000125:23:BPA73012-1407:1:1101:2340:1090 1:N:0:5
GGGAACTTCGTCGAGTACGCTCAATATTGGAGATCGGAAGAGCAC
+
FFFFFFFFFF,,F:F,F:FFFFFF:,:,FFFFFFFFFFFF:F,::
@FS10000125:23:BPA73012-1407:1:1101:2580:1090 1:N:0:5
GGGGGATAACTTCGTCGAGTACGCTCAATGATAAAGATCGGAAGA
+
FFFFFFFFFF,,FFFFFFFFFFFFFFF,FFFFFFFFFFFFFFFFF
@FS10000125:23:BPA73012-1407:1:1101:2610:1090 1:N:0:5
GGGTGGTAACTTCGTCGAGTACGCTCAATTGTCAAGATCGGAAGA
+
FFFFFFFFFF:,FFFFFFFFFFFFFFF,FFFFFFFFFFFFFFFFF
@FS10000125:23:BPA73012-1407:1:1101:3860:1090 1:N:0:5
GGGTCCAAACTTCGTCGAGTACGCTCAACTCATTAGATCGGAAGA
+
F:F:FFFFFFFFFFF:FFFFFFFFFFFFFFFFFFFFFFFFFFFFF
@FS10000125:23:BPA73012-1407:1:1101:4010:1090 1:N:0:5
GGGAGCTAACTTCGTCGAGTACGCTCAAATCTCTAGATCGGAAGA
+
FF::FFFFFF::FFFFFFFFFFFFFFFF,,F:::FFFFFFFFFFF
@FS10000125:23:BPA73012-1407:1:1101:4090:1090 1:N:0:5
GGGGTCAAACTTCGTCAGTACGCTCAATAGATCAGATCGGAAGAG
+
F:,FFFFFFF:,FFFFFF:FFFFFFFF,FFFFFFFF,FFF,FFFF
@FS10000125:23:BPA73012-1407:1:1101:4550:1090 1:N:0:5
GGGGCAGAACTTCGTCGAGTACGCTCAATTATATAGATCGGAAGA
+
F,,FFFFFFF::FFFFFFFFFFFFFFF:FFFFFFFFFFFFFFFFF
@FS10000125:23:BPA73012-1407:1:1101:4780:1090 1:N:0:5
GGGAATAAACTTCGTCGAGTACGCTCAAATGCAAAGATCGGAAGA
+
FFFFF,,FF:FF::F:,F:FF,:FF::FFF::,FFFF,F:FFFFF
@FS10000125:23:BPA73012-1407:1:1101:5030:1090 1:N:0:5
GGGGAAAAATCTTCGTCGAGTACGCTCAAGCTCTAAGATCGGAAG
+
F,,FFFFFFF:::FF:FFFFFFFFF,FFFFFFFFFFFFFFFFFFF
@FS10000125:23:BPA73012-1407:1:1101:5820:1090 1:N:0:5
GGGGGGTAACTTCGTCGAGTACGCTCAAGAGTTGAGATCGGAAGA
+
FFFFF,FFFFF:FFFFFFFFFFFFFFFFFFFFFFFFF:FFFFFFF
@FS10000125:23:BPA73012-1407:1:1101:6020:1090 1:N:0:5
GGGCGGGAACTTCGTCGAGTACGCTCAAGGCAATAGATCGGAAGA
+
FFF:FFFFFF::FFFFFFFFFFFFFFFFFFFFFFFFFFFFFFFFF
@FS10000125:23:BPA73012-1407:1:1101:6070:1090 1:N:0:5
GATGAGGAAACTTCGTCGAGTACGCTCAATCTCGGAGATCGGAAG
+
:,FFFFFFFFFF::F:FF:FFFFFF,FFFFFFFFF:FFFF,F:FF
@FS10000125:23:BPA73012-1407:1:1101:6140:1090 1:N:0:5
GGGTGGCAACTTCGTCGAGTACGCTCAAGTAGAAAGATCGGAAGA
+
FFFF,,FFFFFFFFFFFFFFFFFFFFFFFFFFFFFFFFFFFFFFF
@FS10000125:23:BPA73012-1407:1:1101:6450:1090 1:N:0:5
GGGCTATAACTTCGTCGAGTACGCTCAATAAGGTAGATCGGAAGA
+
FF::FFFFFF:,FFFFFFFFFFFFFFF,FFFFFFFFFFFFFFFFF
@FS10000125:23:BPA73012-1407:1:1101:6670:1090 1:N:0:5
GGGTCTTAACTTCGTCGAGTACGCTCAACTTAATAGATCGGAAGA
+
F::FFFFFFFFFFFFFFFFFFFFFFFFFFFFFFFFFFFFFFFFFF
@FS10000125:23:BPA73012-1407:1:1101:7440:1090 1:N:0:5
GGGGGTAAACTTCGTCGAGTACGCTCAACTGACTAGATCGGAAGA
+
FFFFFFFFFF:FFFFFFFFFFFFFFFFFFFFFFFFFFFFFFFFFF
@FS10000125:23:BPA73012-1407:1:1101:7700:1090 1:N:0:5
GGGGTTTAACTTCGTCGAGTACGCTCAAATATCCAGATCGGAAGA
+
FFFFFFFFFF:,FFFFFFFFFFFFFFF:FFFFFFFFFFFFFFFFF
@FS10000125:23:BPA73012-1407:1:1101:8240:1090 1:N:0:5
GGGGTGTAACTTCGTCGAGTACGCTCAAAATATCAGATCGGAAGA
+
FFFFF,FFFF:FFFFFFFFFFFFFFFFF,:FFFFFFFFFFFFFFF
@FS10000125:23:BPA73012-1407:1:1101:8880:1090 1:N:0:5
GGGGATTAACTTCGTCGAGTACGCTCAAATTGGTAGATCGGAAGA
+
FFFF,,FFFFFFFFFFFFFFFFFFFFFF,,:FF,FFFFFFFFFFF
@FS10000125:23:BPA73012-1407:1:1101:9380:1090 1:N:0:5
GGGTACTAACTTCGTCGAGTACGCTCAAATTAACAGATCGGAATA
+
FFFFFFFFFFFFFFFFFFFFFFFFFFF:,,,,FFFFFFFFFF:,:
@FS10000125:23:BPA73012-1407:1:1101:9640:1090 1:N:0:5
GGGATGAAACTTCGTCGAGTACGCTCAAAACAATAGATCGGAAGA
+
FFFF,FFFFF::FFFFFFFFFFFFFFF:FFFFFFFFFFFFFFFFF
@FS10000125:23:BPA73012-1407:1:1101:9850:1090 1:N:0:5
GGGGAAGGAACTTCGTCGAGTACGCTAAGATACGAGATCGGAAGA
+
FFFFFFFFFFF::FF:FFFFFFFFFFFFFFFFFFFFFFFFFFFFF
@FS10000125:23:BPA73012-1407:1:1101:10150:1090 1:N:0:5
GGGAAGTAACTTCGTCGAGTACGCTCAACTGAGTAGATCGGAAGA
+
F::FFFFFFF::FFFFFFFFFFFFFFFFFFFFFFFFFFFFFFFFF
@FS10000125:23:BPA73012-1407:1:1101:10180:1090 1:N:0:5
GGGTGAAAACTTCGTCGAGTACGCTCAATACATTAGATCGGAAGA
+
FFFFFFFFFF,,FFFFFFFFFFFFFFF,FFFFFFFFFFFFFFFFF
@FS10000125:23:BPA73012-1407:1:1101:10210:1090 1:N:0:5
GGGACGGAACTTCGTCGAGTACGCTCAACAGCCCAGATCGGAAGA
+
FFFFFFFFFF::FFFFFFFFFFFFFFFFFFFFFFFFFFFFFFFFF
@FS10000125:23:BPA73012-1407:1:1101:10690:1090 1:N:0:5
CCAGGACCAACTTCGTCGTCTACGCTCTACTAATGACATCAGATG
+
,,F:,:FFF,F,:F,:F:,FF,F:F::,FFFFFF,F,:FF,:F,,
@FS10000125:23:BPA73012-1407:1:1101:10810:1090 1:N:0:5
GGGAACTAACTTCGTCGAGTACGCTCAAGTAGACAGATCGGAAGA
+
F::FFFFFFF,,FFFFFFFFFFFFFFFFFFFFFFFFFFFFFFFFF
@FS10000125:23:BPA73012-1407:1:1101:11060:1090 1:N:0:5
GGGTAACAACTTCGTCGAGTACGCTCAAAACTATAGATCGGAAGA
+
FFFFFFFFFF::FFFFFFFFFFFFFFFFFFFFFFFFFFFFFFFFF
@FS10000125:23:BPA73012-1407:1:1101:11400:1090 1:N:0:5
GGGACTGAACTTCGTCGAGTACGCTCAAACAGGAAGATCGGAAGA
+
FFFFFFFFFF,,FFFFFFFFFFFFFFF:FFFFFFFFFFFFFF:FF
@FS10000125:23:BPA73012-1407:1:1101:11860:1090 1:N:0:5
GGGCGTAAACTTCGTCGAGTACGCTCAAACGATAAGATCGGAAGA
+
FFFFFFFFFF,,:FF:FFFFFFFFF:F:FFFFFFFFFFFFFF:FF
@FS10000125:23:BPA73012-1407:1:1101:12310:1090 1:N:0:5
GGGAGACAACTTCGTCGAGTACGCTCAATTAGAGAGATCGGAAGA
+
:,,:FFFFFF,,FFF:F:FFFF,FFFF,FFFFFFFFF:FF,FFFF
@FS10000125:23:BPA73012-1407:1:1101:12520:1090 1:N:0:5
GGGTGTGAACTTCGTCGAGTACGCTCAAGGGGAAAGATCGGAAGA
+
FF::FFFFFF,,FFFFFFFFFFFFFFFFFFFFFFFFFFFFFFFFF
@FS10000125:23:BPA73012-1407:1:1101:12770:1090 1:N:0:5
GGATCTCAACTTCGTCGAGTACGCTCAATTACGCAGATCGGAAGA
+
:,,,FFFFFF::FFFFFFFFFFFFFFF:FFFFFFFFFFFFFFFFF
@FS10000125:23:BPA73012-1407:1:1101:13990:1090 1:N:0:5
GGGGGACAACTTCGTCGAGTACGCTCAAAAATAAAGATCGGAAGA
+
FFFFFFFFFF,,FFFFFFFFFFFFFFFFFFFFFFFFFFFFFFFFF
@FS10000125:23:BPA73012-1407:1:1101:14230:1090 1:N:0:5
GGGTGCGAACTTCGTTGAGTACGCTCAATTTGTAAGATCGGAAGA
+
FFF:FFFFFF::FFF:FFFFFFFFFFF:FFFFFFFFFFFFFFFFF
@FS10000125:23:BPA73012-1407:1:1101:14440:1090 1:N:0:5
GGGGCAAAACTTCGTCGAGTACGCTCAATTCAGAAGATCGGAAGA
+
F,,FFFFFFF::FFFFFFFFFFFFFFFFFFFFFFFFFFFFFFFF:
@FS10000125:23:BPA73012-1407:1:1101:15000:1090 1:N:0:5
GGGCGCCAACTTCGTCGAGTACGCTCAATGAGTTAGATCGGAAGA
+
F,,:FFFFFF,,FFFFFFFFFFFFFFF:FFFFFFFFFFFFF::FF
@FS10000125:23:BPA73012-1407:1:1101:15170:1090 1:N:0:5
GGGCAGGAACTTCGTCGAGTACGCTCAAGACTAGAGATCGGAAGA
+
FFFFFFFFFF,:FFFFFFFFFFFFFFFFFFFFFFFFFFFFFFFFF
@FS10000125:23:BPA73012-1407:1:1101:15940:1090 1:N:0:5
GGGGGCTAACTTCGTCGAGTACGCTCAATGCACAAGATCGGAAGA
+
FFFFFFFFFF:,FFFFFFFFFFFFFFF,FFFFFFFFFFFFFF:FF
@FS10000125:23:BPA73012-1407:1:1101:1200:1100 1:N:0:5
GGGGGTTAATTTCGTCGAGTACGCTCAAGATGTAAGATCGGAAGA
+
FFFFFFFFFFFFFFFFFFFFFFFFFFFFFFFFFFFFFFFFFFFFF
@FS10000125:23:BPA73012-1407:1:1101:1460:1100 1:N:0:5
GGGCACCAACTTCGTCGAGTACGCTCAAGCGATTAGATCGGAAGA
+
FFFFFFFFFF:,FFFFFFFFFFFFFFFFFFFFFFFFFFFFFFFFF
@FS10000125:23:BPA73012-1407:1:1101:1470:1100 1:N:0:5
GGGGGTTAACTTCGTCGAGTACGCTCAATCTTAGAGATCGGAAGA
+
FFFF,:::FFF::FFFFFFFFFFFFFFFFFFF,F:FF,FFF:FFF
@FS10000125:23:BPA73012-1407:1:1101:1770:1100 1:N:0:5
GGGAAGTAACTTCGTCGAGTACGCTCAATGGAACAGATCGGAAGA
+
FFFFFFFFFFF:FFFFFFFFFFFFFFF,FFFFFFFFFFFFFFFFF
@FS10000125:23:BPA73012-1407:1:1101:1840:1100 1:N:0:5
GGGCGTAAACTTCGTCGAGTACGCTCAAGCTCAAAGATCGGAAGA
+
F:,F,F,FFFFFFFFFFFFFFFFFFFFF,F,,F,FFFFFFF:FFF
@FS10000125:23:BPA73012-1407:1:1101:2090:1100 1:N:0:5
GGGATGCAACTTCGTCGAGTACGCTCAAGAAAACAGATCGGAAGA
+
FF:FFFFFFFF:FFFFFFFFFFFFFFFFFFFFFFFFFFFFFFFFF
@FS10000125:23:BPA73012-1407:1:1101:2210:1100 1:N:0:5
GGGGCTTAACTTCGTCGAGTACGCTCAATGCTAGAGATCGGAAGA
+
FFFFFFFFFF:,FFFFFFFFFFFFFFF:FFFFFFFFFFFFFFFFF
@FS10000125:23:BPA73012-1407:1:1101:3210:1100 1:N:0:5
GGGATTCAACTTCGTCGAGTACGCTCAATAATGGAGATCGGAAGA
+
F,,,FFFFFF::FFFFFFFFFFFFFFF:FFFFFFFFF:FFFFFFF
@FS10000125:23:BPA73012-1407:1:1101:3320:1100 1:N:0:5
GGGACTAACTTCGTCGAGTACGCTCAATTACCGAGATCGGAAGAG
+
FFF:FFFFFF,FF:FFFF:FFFFFFF,,FFFFFFFF,FFF:FFFF
@FS10000125:23:BPA73012-1407:1:1101:3780:1100 1:N:0:5
GGGGTCCAACTTCGTCGAGTACGCTCAATGTGAGAGATCGGAAGA
+
FFFFFFFFFF::FFFFFFFFFFFFFFF:FFFFFFFFFFFFFFFFF
@FS10000125:23:BPA73012-1407:1:1101:3840:1100 1:N:0:5
GGGGATGAACTTCGTCGAGTACGCTCAAATATAGAGATCGGAAGA
+
FFFFFFFFFF:,FFFFFFFFFFFFFFF:FFFFFFFFFFFFFFFFF
@FS10000125:23:BPA73012-1407:1:1101:3990:1100 1:N:0:5
GGGTACAAACTTCGTCGAGTACGCTCAATTGGAGAGATCGGAAGA
+
F:,:FFFFFF:,FFFFFFFFFFFFFFF:FFFFFFFFFFFFFFFFF
@FS10000125:23:BPA73012-1407:1:1101:4200:1100 1:N:0:5
GGGCACAAACTTCGTCGAGTACGCTCAATAAATAAGATCGGAAGA
+
F:::FFFFFF:,FFFFFFFFFFFFFFF:FFFFFFFFFFFFFFFFF
@FS10000125:23:BPA73012-1407:1:1101:4210:1100 1:N:0:5
GGGTCTAAACTTCGTCGAGTACGCTCAAGGGTCAAGATCGGAAGA
+
FFF:FFFFFF::FFFFFFFFFFFFFFFFFFFFFFFFFFFFFFFFF
@FS10000125:23:BPA73012-1407:1:1101:4600:1100 1:N:0:5
GGGGGCCAACCTTCGTCGAGTACGCTCAAAATAGGAGATCGGAAG
+
FF:FF:FFF:F::FF:FFFFFFFFF,FFF::FF:FFFFFFFFFFF
@FS10000125:23:BPA73012-1407:1:1101:4640:1100 1:N:0:5
GGGTGCAAACTTCGTCGAGTACGCTCAAGATTTGAGATCGGAAGA
+
FFF:FFFFFF::FFFFFFFFFFFFFFFFFFFFFFFFFFFFFFFFF
@FS10000125:23:BPA73012-1407:1:1101:4690:1100 1:N:0:5
GGGGATCAACTTCGTCGAGTACGCTCAATATTCCAGATCGGAAGA
+
FFFFFFFFFF,:FFFFFFFFFFFFFFF,FFFFFFFFFFFFFFFFF
@FS10000125:23:BPA73012-1407:1:1101:5220:1100 1:N:0:5
GGGAGGGAACTTCGTCGAGTACGCTCAAAAGACGAGATCGGAAGA
+
FFFFFFFFFF:::FFFFFFFFFFFFFF:FFFFFFFFFFFFFFFFF
@FS10000125:23:BPA73012-1407:1:1101:6420:1100 1:N:0:5
GGGGGAAAACTTCGTCGAGTACGCTCAAAGCTGCAGATCGGAAGA
+
FFFFFFFFFF:,FFFFFFFFFFFFFFF:FFFFFFFFFFFFFFFFF
@FS10000125:23:BPA73012-1407:1:1101:6530:1100 1:N:0:5
GGGGTTGAATTTCGTCGAGTACGCTCAACGGATAAGATCGGAAGA
+
FF,FFFFFFFFFFFFFFFFFFFFFFFFFFFFFFFFFFFFFFFFFF
@FS10000125:23:BPA73012-1407:1:1101:7290:1100 1:N:0:5
GGGGTCAAACTTCGTCGAGTACGCTCAAGATAAGAGATCGGAAGA
+
FF:FFFFFFF,,FFFFFFFFFFFFFFFFFFFFFFFFFFFFFFFFF
@FS10000125:23:BPA73012-1407:1:1101:8200:1100 1:N:0:5
GGGAGGCAACTTCGTCGAGTACGCTCAATGGATAAGATCGGAAGA
+
F::,FFFFFF::FFFFFFFFFFFFFFF:FFFFFFFFFFFFFFFFF
@FS10000125:23:BPA73012-1407:1:1101:8330:1100 1:N:0:5
GGGAGTGGAACTTCGTCGAGTACGCTCAACGCAACAGATCGGAAG
+
FFFFF:FFFFFFFFFFFF,:FFFFF,F:FF:FFFFF:FFF:FFFF
@FS10000125:23:BPA73012-1407:1:1101:8540:1100 1:N:0:5
GGGCGTCAAACTTTCGTCGAGTACGCTCAATATATTAGATCGGAA
+
FFF:FFFFFFF::,FFF,FFFF:FFFF:FFFFFFF,FFFF,FFFF
@FS10000125:23:BPA73012-1407:1:1101:8600:1100 1:N:0:5
GGGGGGAACTTCGTCGAGTACGCTCAAATTATGAGATCGGAAGAG
+
F:,F,,:FFFFFFFFFFFFF:FFFFF:FFFFFF:FF:F:F:FFF:
@FS10000125:23:BPA73012-1407:1:1101:9270:1100 1:N:0:5
GGGGGTTAACTTCGTCGAGTACGCTCAAGTCGTTAGATCGGAAGA
+
F,,F:FFFFF,:FFFFFFFFFFFFFFFFFFFFFFFFFFFFFFFFF
@FS10000125:23:BPA73012-1407:1:1101:9480:1100 1:N:0:5
GGGGCTTTAACTTCGTCGAGTACGCTCAATGTATCAGATCGGAAG
+
FFFFFFFFFF:,:FF:FFFFFFFFF,FFFFFFFFFFFFFFFFFFF
@FS10000125:23:BPA73012-1407:1:1101:9680:1100 1:N:0:5
GGGTGCTAAATTCGTCGAGTACGCTCAATGCGCGGGATCGGAAGA
+
FFFFFFFFFFFFFFFFFFFFFFFFFFFFFFFFFFFFFFFFFFFFF
@FS10000125:23:BPA73012-1407:1:1101:10130:1100 1:N:0:5
GGGCAACAACTTCGTCGAGTACGCTCAAGCAAAGAGATCGGAAGA
+
FFF:FFFFFF,,FFFFFFFFFFFFFFFFFFFFFFFFFFFFFFFFF
@FS10000125:23:BPA73012-1407:1:1101:10560:1100 1:N:0:5
GGGATGCAACTTCGTCGAGTACGCTCAACCCGATAGATCGGAAGA
+
FFFFFFFFFF::FFFFFFFFFFFFFFFFFFFFFFFFFFFFFF:FF
@FS10000125:23:BPA73012-1407:1:1101:10570:1100 1:N:0:5
GGGATCCAACTTCGTCGAGTACGCTCAATCCAAGAGATCGGAAGA
+
F::FFFFFFF,,FFFFFFFFFFFFFFF:FFFFFFFFFFFFFFFFF
@FS10000125:23:BPA73012-1407:1:1101:11140:1100 1:N:0:5
GGGCGGGAACTTCGTCGAGTACGCTCAATGTCAGAGATCGGAAGA
+
FFF:FFFFFF::FFFFFFFFFFFFFFF:FFFFFFFFFFFFFFFFF
@FS10000125:23:BPA73012-1407:1:1101:11200:1100 1:N:0:5
GGGGGAAAACTTCGTCGAGTACGCTCAACGGAAAAGATCGGAAGA
+
F,,FFFFFFF::FFFFFFFFFFFFFFFFFFFFFFFFFFFFFFFFF
@FS10000125:23:BPA73012-1407:1:1101:11640:1100 1:N:0:5
GGGCAATGACTTCGTCGAGTACGCTCAAAATAAAAGATCGGAAGA
+
FFFFFFFFFF,,FFFFFFFFFFFFFFF:FFFFFFFFFFFFFF:FF
@FS10000125:23:BPA73012-1407:1:1101:12800:1100 1:N:0:5
GGGGCCCAACTTCGTCGAGTACGCTCAAGTGACCAGATCGGAAGA
+
:,,FFFFFFF,,FFFFFFFFFFFFFFFFFFFFFFFFFFFFFFFFF
@FS10000125:23:BPA73012-1407:1:1101:13290:1100 1:N:0:5
GGGGGGTAACTTCGTCGAGTACGCTCAACAGGTGAGATCGGAAGA
+
FF:FFFFFFFF:FFFFFFFFFFFFFFFFFFFFFFFFFFFFFFFFF
@FS10000125:23:BPA73012-1407:1:1101:14450:1100 1:N:0:5
GGGGTCCAACTTCGTCGAGTACGCTCAATATGTCAGATCGGAAGA
+
FFFFFF:F:F::FFFFFFFFFFFFFFF:FFF:FFFFF:FFFFFFF
@FS10000125:23:BPA73012-1407:1:1101:14680:1100 1:N:0:5
GGGGCAGAACTTCGTCGAGTACGCTCAAATGCCCAGATCGGAAGA
+
F,,FFFFFFF,,FFFFFFFFFFFFFFF:FFFFFFFFF:FFF:FF:
@FS10000125:23:BPA73012-1407:1:1101:14840:1100 1:N:0:5
GGGGTAGAACTTCGTCGAGTACGCCTCAATTGAAAAGATCGGAAG
+
F,,FFFFFFF::FFFFFFFFFFFFF,FFFFFFFFFFFFFF::FF:
@FS10000125:23:BPA73012-1407:1:1101:15340:1100 1:N:0:5
GGGGTTTAACTTCGTCGAGTACGCTCAAACGATTAGATCGGAAGA
+
FFFF:F,FFFF,FFFFFFFFFFFFFFFF,F,:FFFFFFFFFFFFF
@FS10000125:23:BPA73012-1407:1:1101:15720:1100 1:N:0:5
GGGGTCTAACTTCGTCGAGTACGCTCAAACGTTTAGATCGGAAGA
+
F:,F,FFFFF,,:FFFF,F:FFFFFF::FFFFFFFFFFFFFF::,
@FS10000125:23:BPA73012-1407:1:1101:15810:1100 1:N:0:5
GGGCACCAACTTCGTCGAGTACGCTCAAACCTGTAGATCGGAAGA
+
FFF:,F:FFFF,FFFFFFFFFFFFFFFF,FF,,:FFFFFFFFFFF
@FS10000125:23:BPA73012-1407:1:1101:1090:1110 1:N:0:5
GGGTGGCAACTTCGTCGAGTACGCTCAATAGACAAGATCGGAAGA
+
FFFFFFFFFFFFFFFFFFFFFFFFFFF:FFFFFFFFFFFFFFFFF
@FS10000125:23:BPA73012-1407:1:1101:1320:1110 1:N:0:5
GGGCCGGAACTTCGTCGAGTACGCTCAAAATCACAGATCGGAAGA
+
FFFFFFFFFFF:FFFFFFFFFFFFFFFFFFFFFFFFFFFFF,FFF
@FS10000125:23:BPA73012-1407:1:1101:1420:1110 1:N:0:5
GGGCAATAACTTCGTCGAGTACGTTCAACTGATGAGATCGGAAGA
+
FFFFFF,FFFFFFFFFFFFFFFF:FFFF,,FF,,FFFFFFF:FFF
@FS10000125:23:BPA73012-1407:1:1101:1600:1110 1:N:0:5
GGGCGGGAACTTCGTCGAGTACGCTCAAAGTAAAAGATCGGAAGA
+
FF:FFFFFFFF:FFFFFFFFFFFFFFF:FFFFFFFFFFFFF:FFF
@FS10000125:23:BPA73012-1407:1:1101:1860:1110 1:N:0:5
GGGCTTTAACTTCGTCGAGTACGCTCAATGTACCGAGATCGGAAG
+
FFFFFFFFFF:,FFFFFFFFFFFFFFF,FFFFFFFFFFFFFFFFF
@FS10000125:23:BPA73012-1407:1:1101:2020:1110 1:N:0:5
GGGGGTAAACTTCGTCGAGTACGCTCAAAGTTTAAGATCGGAAGA
+
FFFFFFFFFF::FFFFFFFFFFFFFFF:FFFFFFFFF,FFFF:FF
@FS10000125:23:BPA73012-1407:1:1101:2130:1110 1:N:0:5
GGGGACTAACTTCGTCGAGTACGCTCAACTTCTAAGATCGGAAGA
+
FFFFFFFFFFFFFFFFFFFFFFFFFFFFFFFFFFFFFFFFFFFFF
@FS10000125:23:BPA73012-1407:1:1101:2840:1110 1:N:0:5
GGGGCATAACTTCGTCGAGTACGCTCAAATTTTGAGATCGGAAGA
+
FFFFFFFFFF::FFFFFFFFFFFFFFFFFFFFFFFFFFFFFFFFF
@FS10000125:23:BPA73012-1407:1:1101:3060:1110 1:N:0:5
GGGCCTAAACTTCGTCGAGTACGCTCAAATATTAAGATCGGAAGA
+
FFFFFFFFFF::FFFFFFFFFFFFFFF:FFFFFFFFFFFFFFFFF
@FS10000125:23:BPA73012-1407:1:1101:3600:1110 1:N:0:5
GGGGCAAAACTTCGTCGAGACGCTCAATCGTGGAGATCGGAAGAG
+
FFFF,FFFFFFFFFFFFFFFFFFFFFF:F:FFFFFF:,FF,FFFF
@FS10000125:23:BPA73012-1407:1:1101:3620:1110 1:N:0:5
GGGTCTGAACTTCGTCGAGTACGCTCAAACTCAGAGATCGGAAGA
+
FFFFFFFFFFF:FFFFFFFFFFFFFFFFFFFFFFFFFFFFFFFFF
@FS10000125:23:BPA73012-1407:1:1101:4480:1110 1:N:0:5
GGGCATCAACTTCGTCGAGTACGCTCAAATAACCAGATCGGAAGA
+
F,,:FFFFFF::FFFFFFFFFFFFFFFFFFFFFFFFFFFFFFFFF
@FS10000125:23:BPA73012-1407:1:1101:4760:1110 1:N:0:5
GGGGAGCAACTTCGTCGAGTACGCTCAAAGGTGAAGATCGGAAGA
+
F,,FFFFFFF:,FFFFFFFFFFFFFFFFFFFFFFFFFFFFFFFFF
@FS10000125:23:BPA73012-1407:1:1101:4930:1110 1:N:0:5
GGGAGTGAACTTGTCGAGTACGCTCAAAGATCGAGATCGGAAGAG
+
FF::FFFFFF::F:FFFF,FFFFFFFFFFFFFFFFF,FFF,FFFF
@FS10000125:23:BPA73012-1407:1:1101:5000:1110 1:N:0:5
GGGTAGGAATTTCGTCGAGTACGCTCAAAGCGTAAGATCGGAAGA
+
F:::FFFFFFFFFFFFF:FFFFFFFFFFFFFFFFFFFFFFFFFFF
@FS10000125:23:BPA73012-1407:1:1101:5320:1110 1:N:0:5
GGGCAGTAACTTCGTCGAGTACGCTCAATCTAAGAGATCGGAAGC
+
FF::FFFFFF:F,FF:FFFFFFFFFFF,FFFFFFFFFFFFFFFF,
@FS10000125:23:BPA73012-1407:1:1101:5410:1110 1:N:0:5
GGGCAGTAACTTCGTCGAGTACGCTCAACAACAAAGATCGGAAGA
+
F:,:FFFFFF:::FFFFFFFFFFFFFFFFFFFFFFFFFFFFFFFF
@FS10000125:23:BPA73012-1407:1:1101:6480:1110 1:N:0:5
GTTTAACAACTTCGTCGAGTACACTCAAGTATAGACATCGGATCA
+
FFFF,FF,FFF:::FF:FFF,F,FFF:FFFFF::F:F,FF,F:,F
@FS10000125:23:BPA73012-1407:1:1101:7470:1110 1:N:0:5
GGGGTATAACTTCGTCGAGTACGCTCAAGTAACTAGATCGGAAGA
+
F:,FFFFFFF::FFFFFFFFFFFFFFFFFFFFFFFFFFFFFFFFF
@FS10000125:23:BPA73012-1407:1:1101:7780:1110 1:N:0:5
GGGGCAAAACTTCGTCGAGTACGCTCAACTTTATAGATCGGAAGA
+
FF,FFFFFFF:FFFFFFFFFFFFFFFFFFFFFFFFFF,FFFFFFF
@FS10000125:23:BPA73012-1407:1:1101:7790:1110 1:N:0:5
GGGGCTCAACTTCGTCGAGTACGCTCAAGGAGATAGATCGGAAGA
+
F,:FFFFFFFF:FFFFFFFFFFFFFFFFFFFFFFFFF:FFFFFFF
@FS10000125:23:BPA73012-1407:1:1101:8580:1110 1:N:0:5
GGGTCCTAACTTCGTCGAGTACGCCCAATTAACTAGATCGGAAGA
+
FFFFFFFFFFF:FFFFFFFFFFFF,FF:FFFFFFFFF,FFFFFFF
@FS10000125:23:BPA73012-1407:1:1101:8620:1110 1:N:0:5
GGGTCGGAACTTCGTCGAGTACGCTCAAAATAATAGATCGGAAGA
+
FFFFFFFFFFF:FFFFFFFFFFFFFFF:FFFFFFFFFFFFFFFFF
@FS10000125:23:BPA73012-1407:1:1101:8680:1110 1:N:0:5
GGGCAGAAAACTTCGTCGAGTACGCTCAAAATCATAGATCGGAAG
+
FFF:FFFFFF:,:FF:FFFFFFFFF,FFFFFFFFFFFFFFFFFFF
@FS10000125:23:BPA73012-1407:1:1101:8780:1110 1:N:0:5
GGGTCTGAACTTCGTCGAGTACGCTCAAATTCTGAGATCGGAAGA
+
FFF:FFFFFF::FFFFFFFFFFFFFFFFFFFFFFFFFFFFFFFFF
@FS10000125:23:BPA73012-1407:1:1101:8840:1110 1:N:0:5
GGGGATTAACTTCGTCGAGTACGCTCAAAACTAAAGATCGGAAGA
+
F,,FFFFFFF::FFFFFFFFFFFFFFFFFFFFFFFFFFFFFFFFF
@FS10000125:23:BPA73012-1407:1:1101:9000:1110 1:N:0:5
GGGGTGTAACTTCGTCGAGTACGCTCAATTACACAGATCGGAAGA
+
FFFF,,FFFF::FFFFFFFFFFFFFFFFFFFFFF,FF,FFFFFFF
@FS10000125:23:BPA73012-1407:1:1101:9210:1110 1:N:0:5
GGGCTCAAACTTCGTCGAGTACGCTCAAACGATTAGATCGGAAGA
+
FFFF,:FFFF::FFFFFFFFF:FFFFFFFFFFFFFFF,FFFFFFF
@FS10000125:23:BPA73012-1407:1:1101:9380:1110 1:N:0:5
GGGACTGAACTTGTCGAGTACGCTCAACAGTGAAGATCGGAAGAG
+
FFFFFFFFFFFFF:FFFF:FFFFFFFF:FFFFFFFF,FFF:FFFF
@FS10000125:23:BPA73012-1407:1:1101:10020:1110 1:N:0:5
GGGGTGGAACTTCGTCGAGTACGCTCAAGTTATGAGATCGGAAGA
+
FFFFFFFFFF,,FFFFFFFFFFFFFFFFFFFFFFFFFFFFFFFFF
@FS10000125:23:BPA73012-1407:1:1101:10090:1110 1:N:0:5
GGGCTAAAACTTCGTCGAGTACGCTCAACACTGTAGATCGGAAGA
+
FFF:FFFFFF::FFFFFFFFFFFFFFFFFFFFFFFFF:FFFFFFF
@FS10000125:23:BPA73012-1407:1:1101:10400:1110 1:N:0:5
GGGCCCAAACTTCGTCGAGTACGCTCAAAAGTGAAGATCGGAAGA
+
FF:,FFFFFF,,FFFFFFFFFFFFFFF,FFFFFFFFFFFFFFFFF
@FS10000125:23:BPA73012-1407:1:1101:10530:1110 1:N:0:5
GGGGGCCAAATTCGTCGAGTACGCTCAACGTTGAAGATCGGAAGA
+
FFFFFFFFFFFFFFFFFFFFFFFFFFFFFFFFFFFFF:FFFFFFF
@FS10000125:23:BPA73012-1407:1:1101:11300:1110 1:N:0:5
GGGTATTAACTTCGTCGAGTACGCTCAACTGGTCAGATCGGAAGA
+
F:FFFFFFFF::FFFFFFFFFFFFFFFFFFFFFFFFFFFFFFFFF
@FS10000125:23:BPA73012-1407:1:1101:11740:1110 1:N:0:5
GGGGTAGTAACTTCGTCGAGTACGCTCAAGTGGAAAGATCGGAAG
+
FFFF:F:FFFF,:FFFFFF,FFFFF:FFFFFFFFFFFFFFFFFFF
@FS10000125:23:BPA73012-1407:1:1101:12050:1110 1:N:0:5
GGGCATAAACTTCGTCGAGTAGAAGAGCACACGTCTGAACTCCAG
+
F:,:FFFFFF,,FFFFFFFFFF,:FFF,FFFFFFF,FFFF,,,:,
@FS10000125:23:BPA73012-1407:1:1101:12460:1110 1:N:0:5
GGGCTACAACTTCGTCGAGTACGCTCAACTTACCAGATCGGAAGA
+
FFF:FFFFFF::FFFFFFFFFFFFFFFFFFFFFFFFFFFFFFFFF
@FS10000125:23:BPA73012-1407:1:1101:12580:1110 1:N:0:5
GGGAGTTAACTTCGTCGAGTACGCTCAATGTAACAGATCGGAAGA
+
FFFFFFFFFF,,FFFFFFFFFFFFFFF,FFFFFFFFFFFFFFFFF
@FS10000125:23:BPA73012-1407:1:1101:13160:1110 1:N:0:5
GGGCACCAACTTCGTCGAGTACGCTCAACATTACAGATCGGAAGA
+
FFF:FFFFFF::FFFFFFFFFFFFFFFFFFFFFFFFFFFFFFFFF
@FS10000125:23:BPA73012-1407:1:1101:13840:1110 1:N:0:5
GGGGGGGAACTTCGTCGAGTACGCTCAATTGGGCAGATCGGAAGA
+
F:,FFFFFFF,:FFFFFFFFFF:FFFFFFFFFFFFFFFFFF,FFF
@FS10000125:23:BPA73012-1407:1:1101:14530:1110 1:N:0:5
GGGGCCAAACTTCGTCGAGTACGCTCAATGCAAGAGATCGGAAGA
+
FFFFFFFFFF,,FFFFFFFFFFFFFFFFFFFFFFFFF,FFFFFFF
@FS10000125:23:BPA73012-1407:1:1101:14890:1110 1:N:0:5
GGGGCCGCAACTTCGTCGAGTACGCTCAATAATCCAGATCGGAAG
+
FFFFFF:FFFF:FFFFFFF,FFFFFFFFFF:FFFFFFFFFFFFFF
@FS10000125:23:BPA73012-1407:1:1101:16160:1110 1:N:0:5
GGGGTGGGAACTTCGTCGAGTACGCTCAACGTTTTAGATCGGAAG
+
FFFFFFFFFFF::FF:FFFFFFFFF,FFFFFFFFFFFFFFFFFFF
@FS10000125:23:BPA73012-1407:1:1101:16310:1110 1:N:0:5
GATGCTAAACTTCGTCGAGTACGCTCAATAGTCTAGATCGGAAGA
+
,,F,F,:FFFFFFFFFFFFFFF:FFFFFFFFFFFFFFFFF:,FF,
@FS10000125:23:BPA73012-1407:1:1101:1400:1120 1:N:0:5
GGGCATTAACTTCGTCGAGTACGCTCAAGAAATAAGATCGGAAGA
+
F:,:FFFFFF::FFFFFFFFFFFFFFFFFFFFFFFFFFFFFFFFF
@FS10000125:23:BPA73012-1407:1:1101:1920:1120 1:N:0:5
GGGCGGTAACTTCGTCGAGTACGCTCAAATTTGGAGATCGGAAGA
+
F,,F:FFFFF::FFFFFFFFFFFFFFF:FFFFFFFFFFFFF:FFF
@FS10000125:23:BPA73012-1407:1:1101:3180:1120 1:N:0:5
GGGGATCAACTTCGTCGAGTACGCTCAATGTATGAGATCGGAAGA
+
FFFFFFFFFF:,FFFFFFFFFFFFFFF,FFFFFFFFFFFFFFFFF
@FS10000125:23:BPA73012-1407:1:1101:5740:1120 1:N:0:5
GGGCAACAACTTCGTCGAGTACGCTCAACCTCGTAGATCGGAAGA
+
FFF:FFFFFF::FFFFFFFFFFFFFFFFFFFFFFFFFFFFFFFFF
@FS10000125:23:BPA73012-1407:1:1101:6160:1120 1:N:0:5
GGGTCTTAACTTCGTCGAGTACGCTCAACGGTGTAGATCGGAAGA
+
FF,FFFFFFF::FFFFFFFFFFFFFFFFF:FFFFFFFFFFFFFFF
@FS10000125:23:BPA73012-1407:1:1101:6500:1120 1:N:0:5
GGGCACCAACTTCGTCGAGTACGCTCAACATTAGAGATCGGAAGA
+
FFF:,:FFFFFFFF:FFFFFFFFFFFFF,F,,FFFFFFFFFFFFF
@FS10000125:23:BPA73012-1407:1:1101:6530:1120 1:N:0:5
GGGTGCCAACTTCGTCGAGTACGCTCAATGTTAAAGATCGGAAGA
+
F,,F:FFFFF::FFFFFFFFFFFFFFF:FFFFFFFFFFFFFFFFF
@FS10000125:23:BPA73012-1407:1:1101:7300:1120 1:N:0:5
GGGTGAAAACTTTGTCGAGTACGCTCAAACGGTTAGATCGGAAGA
+
FFFFFFFFFF:,:FFFFFFFFFFFFFF:FFFFFFFFFFFFFFFFF
@FS10000125:23:BPA73012-1407:1:1101:7610:1120 1:N:0:5
GGGTAGCTTCGTCGAGTACGCTCAATCCTGAAGATCGGAAGAGCA
+
F:,:F,:,:F,FFF:FFFF,,FF,:F,F,:,,FFF:::,FFFF,F
@FS10000125:23:BPA73012-1407:1:1101:7700:1120 1:N:0:5
GGGGCTCAACTTCGTCGAGCACGCTCAATATTCAAGATCGGAAGA
+
FFFFFFFFFF,,FFFFFFFFFFFFFFF,FFFFFFFFF,FFFFFFF
@FS10000125:23:BPA73012-1407:1:1101:7860:1120 1:N:0:5
GGGGGGCAACTTCGTCGAGTACGCTCAATAAGGGAGATCGGAAGA
+
FFFFFFFFFF::FFFFFFFFFFFFFFF,FFFFFFFFFFFFFFFFF
@FS10000125:23:BPA73012-1407:1:1101:7960:1120 1:N:0:5
GGGGGATATCTTCGTCGAGGACGCTCAACGTTTCAGATCGGAAGA
+
F:,F:FFFFFFFFFFFFFFFFFFFFFFFFFFFFFFFFFFFFFFFF
@FS10000125:23:BPA73012-1407:1:1101:8150:1120 1:N:0:5
GGGGTAAAACTTCGTCGAGTACGCTCAAGATGGTAGATCGGAAGA
+
FF:FFFFFFFF:FFFFFFFFFFFFFFFFFFFFFFFFF:FFFFFFF
@FS10000125:23:BPA73012-1407:1:1101:8720:1120 1:N:0:5
GGGGGTAAACTTCGTCGAGTACGCTCAATAGTATAGATCGGAAGA
+
F:,FFFFFFF:,FFFFFFFFFFFFFFFFFFFFFFFFFFFFFFFFF
@FS10000125:23:BPA73012-1407:1:1101:9470:1120 1:N:0:5
GGGGAACCTTCGTCGAGTACGCTCAAGGGAGGAGATCGGAAGAGC
+
F:,FFFFFFF:F:F:FFFF,FF,FFFFFFFFFFFF:,FFFFFFF,
@FS10000125:23:BPA73012-1407:1:1101:10940:1120 1:N:0:5
CGATAACAGCTTCGTCGACTACACTCATCCAAATACTTCGAATCT
+
,:::FFFF,:F:,,F,,FF:FF,FFF,,,FFF,FF,FF:,::,,:
@FS10000125:23:BPA73012-1407:1:1101:11310:1120 1:N:0:5
GTGGTGTAACTTCGTCGAGTACGCTCAATGAATAAGATCGGAAGA
+
,,:FFFFFFF,,FFFFFFFFFFFFFFF:FFFFFFFFFFFFFF:FF
@FS10000125:23:BPA73012-1407:1:1101:12660:1120 1:N:0:5
GGGTACTAACTTCGTCGAGTACGCTCAAAAGATGAGATCGGAAGA
+
FFFFFFFFFF:,FFFFFFFFFFFFFFF:FFFFFFFFFFFFFFFFF
@FS10000125:23:BPA73012-1407:1:1101:12780:1120 1:N:0:5
GGGCCTAAACTTCGTCGAGTACGCTCAAAGTTCGAGATCGGAAGA
+
FFF:FFFFFF,,FFFFFFFFFFFFFFF:FFFFFFFFFFFFFFFFF
@FS10000125:23:BPA73012-1407:1:1101:13060:1120 1:N:0:5
GGGCAGCAACTTCGTCGAGTACGCTCAAACAGATAGATCGGAAGA
+
FFF:FFFFFF,,FFFFFFFFFFFFFFF:FFFFFFFFFFFFFFFFF
@FS10000125:23:BPA73012-1407:1:1101:13220:1120 1:N:0:5
GGGACTTCGTCGAGTACGCTCAAAGCCATAGATCGGAAGAGCACA
+
FFFFFFFFFFFFFFFFFF,:FFFFFFFFFFFFFFFFFFFFF,F,:
@FS10000125:23:BPA73012-1407:1:1101:13400:1120 1:N:0:5
GGGCGTAAACTTCGTCGAGTACGCTCAATAGAACAGATCGGAAGA
+
F,,:FFFFFF::FFFFFFFFFFFFFFF,FFFFFFFFFFFFFFFFF
@FS10000125:23:BPA73012-1407:1:1101:13660:1120 1:N:0:5
GGGGTTGTAACTTCGTCGAGTACGCTCAACGGAAAAGATCGGAAG
+
FFFFFFFFFFF:FFFFFFF,FFFFF:FFFF:FFFFFFFFFFFFFF
@FS10000125:23:BPA73012-1407:1:1101:14330:1120 1:N:0:5
GGGACTTCGTCGAGTACGCTCAATGAAAAGGATCGGAAGAGCACA
+
FFFFFFFFFFFFFFFFFF,:FFFFFF::FFFFFFFFFFFFF,F,,
@FS10000125:23:BPA73012-1407:1:1101:14500:1120 1:N:0:5
GGGATTTAACTTCGTCGAGTACGCTCAATAATGCAGATCGGAAGA
+
FFFFFFFFFF,:FFFFFFFFFFFFFFF,FFFFFFFFFFFFFFFFF
@FS10000125:23:BPA73012-1407:1:1101:14620:1120 1:N:0:5
GGGCACTAACTTCGTCGAGTACGCTCAAAGAGGAAGATCGGAAGA
+
F:::FFFFFF:,FFFFFFFFFFFFFFF:FFFFFFFFFFFFFFFFF
@FS10000125:23:BPA73012-1407:1:1101:15140:1120 1:N:0:5
GGGGCAAAACTTCGTCGAGTACGCTCAAGTATGAAGATCGGAAGA
+
FFFFFFFFFF::FFFFFFFFFFFFFFFFFFFFFFFFFFFFFFFFF
@FS10000125:23:BPA73012-1407:1:1101:16060:1120 1:N:0:5
GGGGTGCAACTTCGTCGAGTACGCTCAACTGTAGAGATCGGAAGA
+
FFFFFFFFFF,:FFFFFFFFFFFFFFFFFFFFFFFFFFFFFFFFF
@FS10000125:23:BPA73012-1407:1:1101:1220:1130 1:N:0:5
GGGGTATAACTTCGTCGAGTACGCTCAAGGGAGTAGATCGGAAGA
+
FFFFFFFFFF:,FFFFFFFFFFFFFFFFFFFFFFFFFFFFFFFFF
@FS10000125:23:BPA73012-1407:1:1101:1420:1130 1:N:0:5
GGGGGGGAACTTCGTCGAGTACGCTCAATCAAATAGATCGGAAGA
+
FFFFFFFFFFF:FFFFFFFFFFFFFFF:FFFFFFFFFFFFFFFFF
@FS10000125:23:BPA73012-1407:1:1101:1650:1130 1:N:0:5
GGGCCAGAACTTCGTCGAGTACGCTCAAACACTTAGATCGGAAGA
+
FFFFFF:FFFFFFFFFFFFFFFFFFFFFFFFFFFFFF:FFFFFFF
@FS10000125:23:BPA73012-1407:1:1101:1730:1130 1:N:0:5
GGGGTTCAATTTCGTCGAGTACGCTCAAGAAGCGAGATCGGAAGA
+
FFFFFFFFFFFFFFFFFFFFFFFFFFFFFFFFFFFFF:FFFFFFF
@FS10000125:23:BPA73012-1407:1:1101:2170:1130 1:N:0:5
GGGATTAAACTTTCGAGTACGCTCAACGTGTCAGATCGGAAGAGC
+
FFFFFFFFFF:,:FFFF,FFFF,FFFFFFFFFFFF:,FFF:FFF,
@FS10000125:23:BPA73012-1407:1:1101:3150:1130 1:N:0:5
GATTTCAAACTTCGTCGAGTACGCTCAACACTTTAGATCGGAAGA
+
:,F,FFFFFFFFFFFFFFFFFFFFFFFFFFFFFFFFFFFFF:FFF
@FS10000125:23:BPA73012-1407:1:1101:3330:1130 1:N:0:5
GGGGCATTAACTTCGTCGAGTACGCTCAATAATTTAGATCGGAAG
+
F:,F,FFFFFFFFFFFFFFFFFFFF:FFFFF,FFFFFFFFFFFFF
@FS10000125:23:BPA73012-1407:1:1101:3460:1130 1:N:0:5
GGGTAAGAACTTCGTCGAGTACGCTCAATATAGTAGATCGGAAGA
+
FFF:FFFFFF::FFFFFFFFFFFFFFF,FFFFFFFFFFFFFFFFF
@FS10000125:23:BPA73012-1407:1:1101:3920:1130 1:N:0:5
GGGAGTCAACTTCGTCGAGTACGCTCAACAAATGAGATCGGAAGA
+
FFF:FFFFFFF::FFFFFFFFFFFFFFFFFFFFFFFFFFFFFFFF
@FS10000125:23:BPA73012-1407:1:1101:4060:1130 1:N:0:5
GGGGAGAAACTTCGTCGAGTACGCTCAAGCTGGAAGATCGGAAGA
+
FFFFFFFFFF::FFFFFFFFFFFFFFFFFFFFFFFFFFFFFFFFF
@FS10000125:23:BPA73012-1407:1:1101:4450:1130 1:N:0:5
GGGGGGAAACTTCGTCGAGTACGCTCAATTTTGCAGATCGGAAGA
+
F:,,FF:FFF::FFFFFFFFFFFFFFF:::FFFFFFFFFFFFFFF
@FS10000125:23:BPA73012-1407:1:1101:4630:1130 1:N:0:5
GATTGCAAACTTCGTCGAGTACGCTCAAGATTTGAGATCGGAAGA
+
,,F,:FFFFFFFFFFFFFFFFFFFFFFFFFFFFFFFFFFFF:FFF
@FS10000125:23:BPA73012-1407:1:1101:5520:1130 1:N:0:5
GGGGGTCAACTTCGTCGAGTACGCTCAAAACAATAGATCGGAAGA
+
FFFFFFFFFF:,FFFFFFFFFFFFFFFFFFFFFFFFFFFFFFFFF
@FS10000125:23:BPA73012-1407:1:1101:5550:1130 1:N:0:5
GGGACCTAACCTCGTCGAGTACGCTCAATCAGACAGATCGGAAGA
+
F,,FFFFFFFF:FFFFFFFFFFFFFFFFFFFFFFFFFFFFFFFFF
@FS10000125:23:BPA73012-1407:1:1101:5720:1130 1:N:0:5
GGGGTCCAACTTCGTCGAGTACGCTCAAATGTGAAGATCGGAAGA
+
FF:F,:FF,:F::,FF:F:::FF:FFF,FFFFFFFF,FFF,FFFF
@FS10000125:23:BPA73012-1407:1:1101:6100:1130 1:N:0:5
GGGCTAAAACTTCGTCGAGTACGCTCAAAAAGTTAGATCGGAAGA
+
FFF:FFFFFF::FFFFFFFFFFFFFFFFFFFFFFFFFFFFFFFFF
@FS10000125:23:BPA73012-1407:1:1101:6740:1130 1:N:0:5
GGGTCACAACTTCGTCGAGTACGCTCAATAGTATAGATCGGAAGA
+
FFFFFFFFFF:,FFFFFFFFFFFFFFF,FFFFFFFFFFFFFFFFF
@FS10000125:23:BPA73012-1407:1:1101:7360:1130 1:N:0:5
GGGCGCAAACTTCGTCGAGTACGCTCAAGCGATCAGATCGGAAGA
+
FF:FFFFFFF,,FFFFFFFFFFFFFFFFFFFFFFFFFFFFFFFFF
@FS10000125:23:BPA73012-1407:1:1101:7400:1130 1:N:0:5
GGGGCAAACTTTCGTCGAGTACGCTCAAACAACTAGATCGGAAGA
+
FFFFFFFFFF,:FFFFFFFFFFFFFFF:FFFFFFFFFFFFFFFFF
@FS10000125:23:BPA73012-1407:1:1101:7420:1130 1:N:0:5
GGGCTGTAACTTCGTCGAGTACGCTCAAAGTTGGAGATCGGAAGA
+
FFF:FFFFFF:,FFFFFFFFFFFFFFF,FFFFFFFFFFFFFFFFF
@FS10000125:23:BPA73012-1407:1:1101:7450:1130 1:N:0:5
GGGTTCGAACTTCGTCGAGTACGCTCAACACACAAGATCGGAAGA
+
F,,FFF,FFFFFFFFFFFFFFFFFFFFFFFFFFFFFF,FFFFFFF
@FS10000125:23:BPA73012-1407:1:1101:7630:1130 1:N:0:5
GGGGGATAACTTCGTCGAGTACGCTCAATATAAAAGATCGGAAGA
+
F:,FFFFFFF::FFFFFFFFFFFFFFF,FFFFFFFFFFFFFFFFF
@FS10000125:23:BPA73012-1407:1:1101:8010:1130 1:N:0:5
GGGCTCGAACTTCGTCGAGTACGCTCAACCGTTCAGATCGGAAGA
+
F,,:FFFFFF::FFFFFFFFFFFFFFFFFFFFFFFFFFFFFFFFF
@FS10000125:23:BPA73012-1407:1:1101:8210:1130 1:N:0:5
GGGATACGACTTTCGTCGAGTACGCTCAAAGTTATAGATCGGAAG
+
FFF:FFFFFF,,:FF:FFFFFFFFF,FFFFFFFFFFFFFFFFFFF
@FS10000125:23:BPA73012-1407:1:1101:8730:1130 1:N:0:5
GGGTGGGAACTTCGTCGAGTACGCTCAATTGTATAGATCGGAAGA
+
FFFFF,FFFFFFFFFFFFFFFFFFFFFFFFFFFFFFFFFFFFFFF
@FS10000125:23:BPA73012-1407:1:1101:8880:1130 1:N:0:5
GGGGGGAAACTTCGTCGAGTACGCTCAAAGTATCAGATCGGAAGA
+
F,,F,,FFFF::FFFFFFFFFFFFFFFFFFFFFFFFFFFFFFFFF
@FS10000125:23:BPA73012-1407:1:1101:9740:1130 1:N:0:5
GGGGATGAACTTCGTCGAGTACGCTCAAAGGACAAGATCGGAAGA
+
FFFFFFFFFF,,FFFFFFFFFFFFFFF,FFFFFFFFFFFFFFFFF
@FS10000125:23:BPA73012-1407:1:1101:9980:1130 1:N:0:5
GGGAGCTAACTTCGTCGAGTACGCTCAACGGGGGAGATCGGAAGA
+
F::F:FFFFF,:FFFFFFFFFFFFFFFFF:FFFFFFF,FFFFFFF
@FS10000125:23:BPA73012-1407:1:1101:10140:1130 1:N:0:5
GGGAAACTTCGTCGAGTACGCTCAAGGCCCTAGATCGGAAGAGCA
+
FFFFFFFFFFF,:FFFFF,,FFFFFFF:FFFFFFF,FFFFFFF,F
@FS10000125:23:BPA73012-1407:1:1101:10150:1130 1:N:0:5
GGACAACAACTTCGTCGAGTACGCTCAATTTTAAAGATCGGAAGA
+
FF,FF,FFFF:FFFFFFFFFFF:FFFF:FFF,FFFFFFFFF,:FF
@FS10000125:23:BPA73012-1407:1:1101:10420:1130 1:N:0:5
GGGGTGTAATTTCGTCGAGTACGCTCAAAGAATTAGATCGGAAGA
+
FFFFFFFFFFFFFFFFFFFFFFFFFFF:FFFFFFFFFFFFFFFFF
@FS10000125:23:BPA73012-1407:1:1101:10530:1130 1:N:0:5
GGGGAAAACTTCGTCGAGTACGCTCAACTTAGAAGATCGGAAGAG
+
FFFFFFFFFF:FF:FFFF:FFFFFFFF:FFFFFFFF,FFF:FFFF
@FS10000125:23:BPA73012-1407:1:1101:12990:1130 1:N:0:5
GGGCATGAACTTCGTCGAGTACGCTCAAATATTAAGATCGGAAGA
+
:,,:FFFFFF,,FFFFFFFFFFFFFFF:FFFFFFFFFFFFFFFFF
@FS10000125:23:BPA73012-1407:1:1101:15050:1130 1:N:0:5
GGGACATAACTTCGTCGAGTACGCTCAAAAACCGAGATCGGAAGA
+
FFF:FFFFFF,,FFFFFFFFFFFFF:F:FFFFFFFFF,FFFF:FF
@FS10000125:23:BPA73012-1407:1:1101:15530:1130 1:N:0:5
GGGGTTCAACTTCGTCGAGTACGCTCAAGCGGCAAGATCGGAAGA
+
FFFFFFFFFF,,FFFFFFFFFFFFFFFFFFFFFFFFFFFFFFFFF
@FS10000125:23:BPA73012-1407:1:1101:15770:1130 1:N:0:5
GGGGGCAAGCTTCGTCGAGTACGCTCAAAAAGGTAGATCGGAAGA
+
FFFFFFFFFF,,FFFFFFFFFFFFFFF:FFFFFFFFFFFFFFFFF
@FS10000125:23:BPA73012-1407:1:1101:15800:1130 1:N:0:5
GGGGTGAAACTTCGTCGAGTACGCTCAATTCTCAAGATCGGAAGA
+
FFFFFFFFFF,,FFFFFFFFFFFFFFFFFFFFFFFFFFFFFFFFF
@FS10000125:23:BPA73012-1407:1:1101:16340:1130 1:N:0:5
GGGTCTCAACTTCGTCGAGTACGCTCAATACAAAAGATCGGAAGA
+
FFFFFFFFFF::FFFFFFFFFFFFFFF:FFFFFFFFF,FFFFFFF
@FS10000125:23:BPA73012-1407:1:1101:1040:1140 1:N:0:5
GGGTGTTAACTTCGTCGAGTACGCTCAATTTTTTAGATCGGAAGA
+
FFFFFFFFFFF:FFFFFFFFFFFFFFF:FFFFFFFFFFFFFFFFF
@FS10000125:23:BPA73012-1407:1:1101:1120:1140 1:N:0:5
GGGCCTGAATTTCGTCGAGTACGCTCAATTACCCAGATCGGAAGA
+
FFFF:F:FFFFFFFF:FFFFFF:FFFFFFFFF,FFFF,F:FFFFF
@FS10000125:23:BPA73012-1407:1:1101:1190:1140 1:N:0:5
GGGGTTCAACTTCGTCGAGTACGCTCAATGTTCTAGATCGGAAGA
+
FFFFFFFFFF::FFFFFFFFFFFFFFF:FFFFFFFFFFFFF:FFF
@FS10000125:23:BPA73012-1407:1:1101:1230:1140 1:N:0:5
GGGCAAGAACTTCGTCGAGTACGCTCAACATATTAGATCGGAAGA
+
FFFFFFFFFFFFFFFFFFFFFFFFFFFFFFFFFFFFFFFFF:FFF
@FS10000125:23:BPA73012-1407:1:1101:2410:1140 1:N:0:5
GGGATTCAACTTCGTCGAGTACGCTCAAATTGCCAGATCGGAAGA
+
F::FFFFFFF,,FFFFFFFFFFFFFFF,FFFFFFFFFFFFF:FFF
@FS10000125:23:BPA73012-1407:1:1101:2840:1140 1:N:0:5
GGGTAGCAACTTCGTCGAGTACGCTCAAGATAGTAGATCGGAAGA
+
FFF:FFFFFF::FFFFFFFFFFFFFFFFFFFFFFFFFFFFFFFFF
@FS10000125:23:BPA73012-1407:1:1101:2920:1140 1:N:0:5
GGGCGGTAACTTCGTCGAGTACGCTCAACCTGAAAGATCGGAAGA
+
FF::FFFFFFFFFFFFFFFFFFFFFFFFFFFFFFFFFFFFFFFFF
@FS10000125:23:BPA73012-1407:1:1101:3190:1140 1:N:0:5
GATGACTAACTTCGTCGAGTACGCTCAACTGTAGAGATCGGAAGA
+
:,FFFFFFFFFFFFFFFFFFFFFFFFFFFFFFFFFFFFFFF:FFF
@FS10000125:23:BPA73012-1407:1:1101:3640:1140 1:N:0:5
GGGCAGTAACTTCGTCGAGTACGCTCAAAAATCTAGATCGGAAGA
+
FFF:FFFFFFFF:FFFFFFFF:FFFFFFFF,,,,FFF,FFFFFFF
@FS10000125:23:BPA73012-1407:1:1101:3850:1140 1:N:0:5
GGGAAGGAACTTCGTCGAGTACGCTCAACAGATAAGATCGGAAGA
+
F:,:FFFFFFFFFFFFFFFFFFFFFFFFFFFFFFFFFFFFFFFFF
@FS10000125:23:BPA73012-1407:1:1101:3890:1140 1:N:0:5
GGGGTGAACTTCGTCGAGTACGCTCAATAAATTAGATCGGAAGAG
+
F:,FFFFFFF:FFFFFFFFFFFFFFF,:FFFFFFFF:FFF:FFFF
@FS10000125:23:BPA73012-1407:1:1101:4180:1140 1:N:0:5
GGGGATCAACTTCGTCGAGTACGCTCAAATATAGAGATCGGAAGA
+
FFFFFFFFFF:,FFF:FFFFFFFFFFF,FFFFFFFFFFFFFF:FF
@FS10000125:23:BPA73012-1407:1:1101:4200:1140 1:N:0:5
GGGTCCTAACTTCGTCGAGTACGCTCAATAAATTAGATCGGAAGA
+
FFFFFFFFFF,,FFFFFFFFFFFFFFF:FFFFFFFFF:FF:F,FF
@FS10000125:23:BPA73012-1407:1:1101:4210:1140 1:N:0:5
GGGAGACAGTTTCGTCGAGTACGCTCAATTCGACAGATCGGAAGA
+
F:,F,FFF:FFFFFFFFFFFFFFFFFFFFFFF,FFFFFFFFFFFF
@FS10000125:23:BPA73012-1407:1:1101:4400:1140 1:N:0:5
GGGGGAAAACTTCGTCGAGTACGCTCAAACGGGAAGATCGGAAGA
+
F:,FFFFFFF::FFFFFFFFFFFFFFF:FFFFFFFFFFFFFFFFF
@FS10000125:23:BPA73012-1407:1:1101:4460:1140 1:N:0:5
GGGGGTCAACTTCGTCGAGTACGCTCAAAGCCATAGATCGGAAGA
+
FFFFFFFFFF::FFFFFFFFFFFFFFFFFFFFFFFFF,FFFFFFF
@FS10000125:23:BPA73012-1407:1:1101:5620:1140 1:N:0:5
GGGGTCCAACTTCGTCGAGTACGCTCAATGGGCAAGATCGGAAGA
+
FFFF,FFFFF:,FFFFFFFFFFFFFFFFFFFFFFFFFFFFFFFFF
@FS10000125:23:BPA73012-1407:1:1101:5760:1140 1:N:0:5
GGGTAACAACTTCGTCGAGTACGCTCAAAAAAAAAGATCGGAAGA
+
F:FFFFFFFF,,FFFFFFFFFFFFFFF,FFFFFFFFFFFFFFFFF
@FS10000125:23:BPA73012-1407:1:1101:5780:1140 1:N:0:5
GGGAAAACCTTCGTCGAGTACGCTCAAAGGTGTAGATCGGAAGAG
+
FFFFFFFFFF:FFFFFFFFFFFFFFF:FFFFFFFFF:FFF:FFFF
@FS10000125:23:BPA73012-1407:1:1101:5840:1140 1:N:0:5
GGGCCTGAACTTCGTCGAGTACGCTCAAATGAGTAGATCGGAAGA
+
F:,F:FFFFF:FFFFFFFFFFFFFFFFFFFFFFFFFFFFFFFFFF
@FS10000125:23:BPA73012-1407:1:1101:5920:1140 1:N:0:5
GGGGACGAACTTCGTCGAGTACGCTCAAATAACGAGATCGGAAGA
+
FF:FFFFFFF::FFFFFFFFFFFFFFFFFFFFFFFFFFFFFFFFF
@FS10000125:23:BPA73012-1407:1:1101:6060:1140 1:N:0:5
GGGCATCAACTTCGTCGAGTACGCTCAACTAAGCAGATCGGAAGA
+
FFFFFFFFFF::FFFFFFFFFFFFFFFFFFFFFFFFFFFFFFFFF
@FS10000125:23:BPA73012-1407:1:1101:6360:1140 1:N:0:5
GGGATGCAACTTCGTCGAGTACGCTCAATAGGAGAGATCGGAAGA
+
FFFFFFFFFF,,FFFFFFFFFFFFFFF,FFFFFFFFFFFFFFFFF
@FS10000125:23:BPA73012-1407:1:1101:6650:1140 1:N:0:5
GGGGGAGAACTTCGTCGAGTACGCTCAACATAAAAGATCGGAAGA
+
F,,FFFFFFF::FFFFFFFFFFFFFFFFFFFFFFFFFFFFFFFFF
@FS10000125:23:BPA73012-1407:1:1101:6660:1140 1:N:0:5
GGGGAGAAACTTCGTCGAGTACGCTCAATTTAGGAGATGGAAGAG
+
FFFFFFFFFF:,FFFFFFFFFFFFFFF,FFFFFFFFFFFF,FFFF
@FS10000125:23:BPA73012-1407:1:1101:6700:1140 1:N:0:5
GGAGTTGAACTTCGTCGAGTACGCTCAAACATATAGATCGGAAGA
+
,F:FF,FFFFF,::FFFFFFFFFFFFFFFFFFFF:FF,FF,FFFF
@FS10000125:23:BPA73012-1407:1:1101:6950:1140 1:N:0:5
CTTGTAGAACTTCGTCGAGTACACTCATAGGCGGAGTTCGGTACA
+
:,,F,F,FFF::FFFFF:FFFF,:FFF,FFF::FFF,FFF,:F:,
@FS10000125:23:BPA73012-1407:1:1101:7420:1140 1:N:0:5
GGGAACTTCGTCGAGTACGCTCAACATACCAGATCGGAAGAGCAC
+
FFFFFFFFFF,:F:F:F,FFFF:FF,,FFFFFFFFFFFFF:F,F:
@FS10000125:23:BPA73012-1407:1:1101:8020:1140 1:N:0:5
GGGTGGGAACTTCGTCGAGTACGCTCAATGTCACAGATCGGAAGA
+
FFFFFFFFFF::FFFFFFFFFFFFFFF:FFFFFFFFFFFFFFFFF
@FS10000125:23:BPA73012-1407:1:1101:8080:1140 1:N:0:5
GGGGTGAACTTCGTCGAGTACGCTCAAGTCTGAAGATCGGAAGAG
+
FF:FFFFFFF,FF:FFFF:FFFFFFFFFFFFFFFFF,FFF,FFFF
@FS10000125:23:BPA73012-1407:1:1101:8540:1140 1:N:0:5
GGGGCATAACTTCGTCGAGTACGCTCAAACTAGGAGATCGGAAGA
+
FFFFFFFFFF::FFFFFFFFFFFFFFF:FFFFFFFFFFFFFFFFF
@FS10000125:23:BPA73012-1407:1:1101:8720:1140 1:N:0:5
GGGGGGAAACTTCGTCGAGTACGCTCAACAAGTTAGATCGGAAGA
+
F,,FFFFFFF::FFFFFFFFFFFFFFFFFFFFFFFFFFFFFFFFF
@FS10000125:23:BPA73012-1407:1:1101:8980:1140 1:N:0:5
GGGGCTGAACTTCGTCGAGTACGCTCAATAATGGAGATCGGAAGA
+
FFFFFFFFFF::FFFFFFFFFFFFFFF:FFFFFFFFFFFFFFFFF
@FS10000125:23:BPA73012-1407:1:1101:9020:1140 1:N:0:5
GGGGTAAAACTTCGTCGACTACGCTCAAATGGTCAGATCGGAAGA
+
FFFFFFFFFF::FFFFFF,FFFFFFFF,FFFFFFFFFFFFFFFFF
@FS10000125:23:BPA73012-1407:1:1101:9100:1140 1:N:0:5
GGGCATAAACTTCGTCGAGTACGCTCAAGGAATCAGATCGGAAGA
+
FFFFFFFFFF,,FFFFFFFFFFFFFFFFFFFFFFFFFFFFFFFFF
@FS10000125:23:BPA73012-1407:1:1101:9140:1140 1:N:0:5
GGGGGAAAACTTCGTCGAGTACGCTCAATTTCTAAGATCGGAAGA
+
FFFFFFFFFF::FFFFFFFFFFFFFFF:FFFFFFFFFFFFFFFFF
@FS10000125:23:BPA73012-1407:1:1101:9160:1140 1:N:0:5
GGGAACCAACTTCGTCGAGTACGCTCAACCATGAAGATCGGAAGA
+
FFFFFFFFFFF:FFFFFFFFFFFFFFFFFFFFFFFFFFFFFFFFF
@FS10000125:23:BPA73012-1407:1:1101:9390:1140 1:N:0:5
GGGAGCTAACTTCGTCGAGTACGCTCAATCATTCAGATCGGAAGA
+
F,,:FFFFFF:,FFFFFFFFFFFFFFF:FFFFFFFFFFFFFF:FF
@FS10000125:23:BPA73012-1407:1:1101:9400:1140 1:N:0:5
GGGGTGGAACTTCGTCGAGTACGCTCAACTATGGAGATCGGAAGA
+
F::FFFFFFF:FFFFFFFFFFFFFFFFFFFFFFFFFFFFFFFFFF
@FS10000125:23:BPA73012-1407:1:1101:9440:1140 1:N:0:5
GGGTAAAAACTTCGTCGAGTACGCTCAATTGAGAAGATCGGAAGA
+
F:F:FFFFFF::FFFFFFFFFFFFFFF,FFFFFFFFFFFFFFFFF
@FS10000125:23:BPA73012-1407:1:1101:10780:1140 1:N:0:5
GGGGAGAGTTTCGTCGAGTACGCTCAATTGACCAGATCGGAAGAG
+
FFFFFFFFFF:FF:FFFF,FFFFFFF,,FFFFFFF:,FFF:FFFF
@FS10000125:23:BPA73012-1407:1:1101:11740:1140 1:N:0:5
GGGCAAAAACTTCGTCGAGTACGCTCAATTATAAAGATCGGAAGA
+
FFF:FFFFFF,,FFFFFFFFFFFFFFF,FFFFFFFFFFFFFFFFF
@FS10000125:23:BPA73012-1407:1:1101:12090:1140 1:N:0:5
GGGAGAAAACTTCGTCGAGTACGCTCAAGTAAAGAGATCGGAAGA
+
:,,:FFFFFF:,FFFFFFFFFFFFFFFFFFFFFFFFFFFFFFFFF
@FS10000125:23:BPA73012-1407:1:1101:12210:1140 1:N:0:5
GGGGCCAAACTTCGTCGAGTACGCTCAACAGTTCAGATCGGAAGA
+
F:,FFFFFFF,,FFFFFFFFFFFFFFFFFFFFFFFFFFFFFFFFF
@FS10000125:23:BPA73012-1407:1:1101:13020:1140 1:N:0:5
GGGCACCAACTTCGTCGAGTACGCTCAACGGCTCAGATCGGAAGA
+
FFFFFFFFFF,,:FFFFFFFFFFFFFFFFFFFFFFFFFFFFFFFF
@FS10000125:23:BPA73012-1407:1:1101:13320:1140 1:N:0:5
GGGACTTCGTCGAGTACGCTCAAAGGTTTAGATCGGAAGAGCACA
+
FF:FFFFFFFFFFFFFFF,:FFFFFFF,FFFFFFFFFFFFF,F,,
@FS10000125:23:BPA73012-1407:1:1101:14160:1140 1:N:0:5
GGGCGCAAACTTCGTCGAGTACGCTCAACAAGATAGATCGGAAGA
+
F,,::FFFFF:FFFFFFFFFFFFFFFFFFFFFFFFFF:FFFFFFF
@FS10000125:23:BPA73012-1407:1:1101:15420:1140 1:N:0:5
GGGCCTGAACTTCGTCGAGTACGCTCAAGTTGTCAGATCGGAAGA
+
FFFFFFFFFF::FFFFFFFFFFFFFFFFFFFFFFFFFFFFFFFFF
@FS10000125:23:BPA73012-1407:1:1101:15720:1140 1:N:0:5
GGGAGCTAACTTCGTCGAGTACGCTCAACATCGTAGATCGGAAGA
+
FFFFFFFFFF,,FFFFFFFFFFFFFFFFFFFFFFFFFFFFFFFFF
@FS10000125:23:BPA73012-1407:1:1101:1050:1150 1:N:0:5
GGGGTCGAACTTCGTCGAGTACGCTCAAAGTAGTAGATCGGAAGA
+
FFFFFFFFFFF:FFFFFFFFFFFFFFF:FFFFFFFFFFFFF:FFF
@FS10000125:23:BPA73012-1407:1:1101:1110:1150 1:N:0:5
GGGGGTTATCTTCGTCGAGTACGCTCAATGGTAAAGATCGGAAGA
+
FFFFFFFFFF::FFFFFFFFFFFFFFF:FFFFFFFFFFFFFFFFF
@FS10000125:23:BPA73012-1407:1:1101:1500:1150 1:N:0:5
GGGCAGGAACTTCGTCGAGTACGCTCAATAATTCAGATCGGAAGA
+
FFFFF,:FFFF:FFFFFFFFFFFFFFFFFFFFFFFFFFFFF:FFF
@FS10000125:23:BPA73012-1407:1:1101:2090:1150 1:N:0:5
GGGATTTAACTTCGTCGAGTACGCTCAATATTTAAGATCGGAAGA
+
F:,F:FFFFF:,FFFFFFFFFFFFFFF,FFFFFFFFFFFFFFFFF
@FS10000125:23:BPA73012-1407:1:1101:2420:1150 1:N:0:5
GGGGTTGAACTTCGTCGAGTACGCTCAAAACGGAAGATCGGAAGA
+
FFFFFFFFFF,,FFFFFFFFFFFFFFF:FFFFFFFFFFFFFFFFF
@FS10000125:23:BPA73012-1407:1:1101:2500:1150 1:N:0:5
GCCGCTAAACTTCGTCGAGTACGCTCAAGACAGGAGATCGGATCA
+
FFF,FFFFFF,F:FFFFF,:FF:FFFF,,,F,F:F,F,FFFF,,F
@FS10000125:23:BPA73012-1407:1:1101:2690:1150 1:N:0:5
GGGCTAAAACTTCGTCGAGTACGCTCAAAATGTCAGATCGGAAGA
+
F,,:FFFFFF::FFFFFFFFFFFFFFF:FFFFFFFFFFFFFFFFF
@FS10000125:23:BPA73012-1407:1:1101:2870:1150 1:N:0:5
GATTGGAAACTTCGTCGAGTACGCTCAAGATTAAAGATCGGAAGA
+
,,F,,FFFFFFFFFFFFFFFFFFFFFFFFFFFFFFFFFFFF,FFF
@FS10000125:23:BPA73012-1407:1:1101:4140:1150 1:N:0:5
GGGGCTGAACTTCGTCGAGTACGCTCAATCACGGAGATCGGAAGA
+
FFFFFFFFFF::FFFFFFFFFFFFFFF:FFFFFFFFFFFFFFFFF
@FS10000125:23:BPA73012-1407:1:1101:4940:1150 1:N:0:5
GGGCCACAACTTCGTCGAGTACGCTCAAACATTAAGATCGGAAGA
+
FFF:FFFFFF::FFFFFFFFFFFFFFF:FFFFFFFFFFFFFFFFF
@FS10000125:23:BPA73012-1407:1:1101:5360:1150 1:N:0:5
ATTGTACAAACTTCGTCGAGTACGCTCAAGTCATGAGATCGGAAG
+
,,,,FFFFFFF:F,F,FFF,FF:FF:FFFFFFFFF,FFFF,F,FF
@FS10000125:23:BPA73012-1407:1:1101:5940:1150 1:N:0:5
GGGATAAAACTTCGTCGAGTACGCTCAAAGCAAAAGATCGGAAGA
+
FFFFFFFFFF:,FFFFFFFFFFFFFFFFFFFFFFFFFFFFFFFFF
@FS10000125:23:BPA73012-1407:1:1101:6000:1150 1:N:0:5
GGGTAGTAACTTCGTCGAGTACGCTCAAAGACTAAGATCGGAAGA
+
FF,FF,:FFFF,FFFFFFFFFFFFFFFF,FFFFFFFFFFFFFFFF
@FS10000125:23:BPA73012-1407:1:1101:6280:1150 1:N:0:5
GGGTCGCAACTTCGTCGAGTACGCTCAATATATCAGATCGGAAGA
+
FF:,FF,FFFFFFFFFFFFFFFFFFFFF,:FF,FFFFFFFFFFFF
@FS10000125:23:BPA73012-1407:1:1101:6290:1150 1:N:0:5
GGGGCAAAACTTCGTCGAGTACGCTCAAAATACAAGATCGGAAGA
+
FFFFFFFFFF:,FFFFFFFFFFFFFFF:FFFFFFFFFFFFFFFFF
@FS10000125:23:BPA73012-1407:1:1101:6390:1150 1:N:0:5
GGGTGTGAACTTCGTCGAGTACGCTCAAAAGTGCAGATCGGAAGA
+
F,,FFFFFFF:,FFFFFFFFFFFFFFF:FFFFFFFFFFFFFFFFF
@FS10000125:23:BPA73012-1407:1:1101:6430:1150 1:N:0:5
GGGATAGAACTTCGTCGAGTACGCTCAAATCCTAAGATCGGAAGA
+
F:,FFFFFFF::FFFFFFFFFFFFFFFFFFFFFFFFF,FFFFFFF
@FS10000125:23:BPA73012-1407:1:1101:7000:1150 1:N:0:5
GGGTGGTAACTTCGTCGAGTACGCTCAACTGTAGAGATCGGAAGA
+
:,,FF,:,FFFFFFFFFFFFFFFFFFFFFFFFFFFFFFFFFFFFF
@FS10000125:23:BPA73012-1407:1:1101:8420:1150 1:N:0:5
GGGGCCAAACTTCGTCGAGTACGCTCAATTGAAAAGATCGGAAGA
+
FFFFFFFFFF::FFFFFFFFFFFFFFF,FFFFFFFFFFFFFFFFF
@FS10000125:23:BPA73012-1407:1:1101:8770:1150 1:N:0:5
GGGGCAAACTTCGTCGAGTACGCTCAACAAGTCAGATCGGAAGAG
+
F::FFFFFFFFFF:FFFF:FFFFFFFF:FFFFFFFF:FFF:FFFF
@FS10000125:23:BPA73012-1407:1:1101:8810:1150 1:N:0:5
GGGGGGCAACTTCGTCGAGTACGCTCAATAGAATAGATCGGAAGA
+
FFFF::FFFF::FFFFFFFFFFFFFFFFFFFFFFFFFFFFFF:FF
@FS10000125:23:BPA73012-1407:1:1101:9780:1150 1:N:0:5
GGGCACCACCTTTCGTCGAGTACGCTCAATACAGGAGATCGGAAG
+
FFF:,FFF:F::FF,FF:F:F,F,FF:FFF:F::,F::FFF:FF,
@FS10000125:23:BPA73012-1407:1:1101:10530:1150 1:N:0:5
GGGGTAAAACTTCGTCGAGTACGCTCAAACCTGAAGATCGGAAGA
+
FFF,F,:FFF:,FFFFFFFFFFFFFFF:::FF:FFFFFFFFFFFF
@FS10000125:23:BPA73012-1407:1:1101:10760:1150 1:N:0:5
GGGTCAAAACTTCGTCGAGTACGCTCAAGAGTTAAGATCGGAAGA
+
FFFFFFFFFF:,FFFFFFFFFFFFFFFFFFFFFFFFFFFFFFFFF
@FS10000125:23:BPA73012-1407:1:1101:11160:1150 1:N:0:5
GGGTACTAATTTCGTCGAGTACGCTCAAATAATGAGATCGGAAGA
+
:,,,:F:F,FFFFFFFFFFFFFFFFFFF:,F,,,FFFFFFFFFFF
@FS10000125:23:BPA73012-1407:1:1101:11240:1150 1:N:0:5
GGGGGATAACTTCGTCGAGTACGCTCAAACATGAAGATCGGAAGA
+
:,,F:FFFFF:,FFFFFFFFFFFFFFF:FFFFFFFFFFFFFFFFF
@FS10000125:23:BPA73012-1407:1:1101:11810:1150 1:N:0:5
GGGCGGCAACTTCGTCGAGTACGCTCAATATGAAAGATCGGAAGA
+
FF:FFFFFFF,,FFFFFFFFFFFFFFF:FFFFFFFFFFFFFFFFF
@FS10000125:23:BPA73012-1407:1:1101:13370:1150 1:N:0:5
GATGTTCAACTTCGTCGAGTACGCTCAAACAACTAGATCGGAAGA
+
:,F:FFFFFFFFFFFFFFFFFFFFFFF:FFFFFFFFFFFFFFFFF
@FS10000125:23:BPA73012-1407:1:1101:15620:1150 1:N:0:5
GGGGATAATCTTCGTCGAGTACGCTCAAAATGAAAGATCGGAAGA
+
FF:FFFFFFF::FFFFFFFFFFFFFFF:FFFFFFFFFFFFFFFFF
@FS10000125:23:BPA73012-1407:1:1101:16280:1150 1:N:0:5
GGGTGTTAACTTTTGTCGAGTACGCTCAATACTCGAGATCGGAAG
+
FFFFFFFFFF::F,F:FFFFFFFFF,FFFFFFFFFFFFFFFFFFF
@FS10000125:23:BPA73012-1407:1:1101:16420:1150 1:N:0:5
GGGCGTTAACTTTCGTCGAGTACGCTCAACAGCCCAGATCGGAAG
+
FFFFFFFFFF:,::F,FFF,FFFFF,FFFFFFFFFFFFFFFFFFF
@FS10000125:23:BPA73012-1407:1:1101:1090:1160 1:N:0:5
GGGTCCAAACTTCGTCGAGTACGCTCACCTTAAAAGATCGGAAGA
+
FFFFFFFFFFF:FFFFFFFFFFFFFFF:FFFFFFFFFFFFFFFFF
@FS10000125:23:BPA73012-1407:1:1101:1140:1160 1:N:0:5
GGGCCTAAACTTCGTCGAGTACGCTCAACGAACAAGATCGGAAGA
+
FFFFFFFFF:FFFFFFFFFFFFFFFFFFFFFFFFFFF:FFFFFFF
@FS10000125:23:BPA73012-1407:1:1101:1200:1160 1:N:0:5
GGGTCCAAACTTCGTCGAGTACGCTCAAACACGCAGATCGGAAGA
+
FFFFFFFFFFFFFFFFFFFFFFFFFFFFFFFFFFFFF,FFF:FFF
@FS10000125:23:BPA73012-1407:1:1101:1270:1160 1:N:0:5
GGGATTTAACTTCGTCGAGTACGCTCAATTGTAAAGATCGGAAGA
+
F,,FFFFFFF::FFFFFFFFFFFFFFF:FFFFFFFFFFFFF,FFF
@FS10000125:23:BPA73012-1407:1:1101:1480:1160 1:N:0:5
GGGGTTGGAACTTCGTCGAGTACGCTCAAACGTCCAGATCGGAAG
+
F:,FFF:FFFF:FFFFFFF,FFFFF:FFFFFFFFFFFFFFF:FFF
@FS10000125:23:BPA73012-1407:1:1101:1650:1160 1:N:0:5
GGGGCGAACTTCGTCGAGTACGCTCAATGTACGAGATCGGAAGAG
+
FF:FFFFFFF:FF:FFFF:FFFFFFF:,FFFFFFFF,FFF:FFFF
@FS10000125:23:BPA73012-1407:1:1101:1890:1160 1:N:0:5
GGGCAACTTCGTCGAGTACGCTCAATCCGCCAGATCGGAAGAGCA
+
FF:FFFFFFFF:FFFFFF:,FFFFFFF::FFFFFF,FFFFFFF,,
@FS10000125:23:BPA73012-1407:1:1101:1910:1160 1:N:0:5
GGGAGATAACTTCGTCGAGTACGCTCAACGGAATAGATCGGAAGA
+
FF,FFFFFFFF:FFFFFFFFFFFFFFFFFFFFFFFFFFFFFFFFF
@FS10000125:23:BPA73012-1407:1:1101:2250:1160 1:N:0:5
GGGGTGTAACTTCGTCGAGTACGCTCAAGGGGACAGATCGGAAGA
+
F,,FF,F:FFF,FFFFF,FFFF:FFFF:F:FFFFFFF:FFFFFF,
@FS10000125:23:BPA73012-1407:1:1101:2390:1160 1:N:0:5
GGGCTGCAACTTCGTCGAGTACGCTCAAAGTACGAGATCGGAAGA
+
F:,FFFFFFF,,:FFFFFFFFFFFFFF:FFFFFFFFFFFFF:FFF
@FS10000125:23:BPA73012-1407:1:1101:4290:1160 1:N:0:5
GGGGTGTAACTTCGTCGAGTACGCTCAAGTTAGGAGATCGGAAGA
+
F,,FF,,FFFF::FFF:FFFF,FFFF:FFFFFFFFFF,F:FFFFF
@FS10000125:23:BPA73012-1407:1:1101:4620:1160 1:N:0:5
GGGGCAAAACTTCGTCGAGTACGCTCAAGTATGGAGATCGGAAGA
+
FF:FFFFFFF::FFFFFFFFFFFFFFFFFFFFFFFFFFFFFFFFF
@FS10000125:23:BPA73012-1407:1:1101:4850:1160 1:N:0:5
GGGGTGGAACTTCGTCGAGTACGCTCAAGTAGTGAGATCGGAAGA
+
FF:FFFFFFF::FFFFFFFFFFFFFFFFFFFFFFFFFFFFFFFFF
@FS10000125:23:BPA73012-1407:1:1101:5020:1160 1:N:0:5
GGGCGCTAACTTCGTCGAGTACGCTCAACTAGTCAGATCGGAAGA
+
FF,,:FFFFFFFFFFFFFFFFFFFFFFFFFFFFFFFFFFFFFFFF
@FS10000125:23:BPA73012-1407:1:1101:5280:1160 1:N:0:5
GGGGAAAAACTTCGTCGAGTACGCTCAAAGAATGAGATCGGAAGA
+
F::FFFFFFF:,FFFFFFFFFFFFFFFFFFFFFFFFFFFFFFFFF
@FS10000125:23:BPA73012-1407:1:1101:5920:1160 1:N:0:5
GGGTGCCAACTTCGTCGAGTACGCTCAATAAATAAGATCGGAAGA
+
FFFFFFFFFF::FFFFFFFFFFFFFFF:FFFFFFFFFFFFFFFFF
@FS10000125:23:BPA73012-1407:1:1101:6160:1160 1:N:0:5
GGGGGTTAACTTCGTCGAGTACGCTCAATCCAGCAGATCGGAAGA
+
F,,FFFFFFF::FFFFFFFFFFFFFFF:FFFFFFFFFFFFFFFFF
@FS10000125:23:BPA73012-1407:1:1101:6500:1160 1:N:0:5
GGGACCTAACTTCGTCGAGTACGCTCAAAATTTCAGATCGGAAGA
+
FFFFFFFFFF:,FFFFFFFFFFFFFFF:FFFFFFFFFFFFFFFFF
@FS10000125:23:BPA73012-1407:1:1101:6720:1160 1:N:0:5
GGGGTAGAACTTCGTCGAGTACGCTCAACAACTAAGATCGGAAGA
+
F,,FF:FFFFFFFFFF:FFFF::FFFFFF::FFFFFF,F:FFF:F
@FS10000125:23:BPA73012-1407:1:1101:6970:1160 1:N:0:5
GGGTCTTGTTTTCCTTATATATCCTTTTTTCGTTTTATCGCTAGA
+
F,,:FFF,F::FF,:FFFF,:F:F,F,FF,FF,,::F:FF,,,,,
@FS10000125:23:BPA73012-1407:1:1101:7480:1160 1:N:0:5
GGGGTAGAACTTCGTCGAGTACGCTCAAGGTAGTAGATCGGAAGA
+
F,,FFFFFFF::FFFFFFFFFFFFFFFFFFFFFFFFFFFFFFFFF
@FS10000125:23:BPA73012-1407:1:1101:7650:1160 1:N:0:5
GGGGCATAACTTCGTCGAGTACGCTCAAATGGTCAGATCGGAAGA
+
F:,:::FFFF::FFFFFFFFFFFFFFF:FFFFFFFFFFFFFFFFF
@FS10000125:23:BPA73012-1407:1:1101:8220:1160 1:N:0:5
GGGGTAAAACTTCGTCGAGTACGCTCAAGATGGTAGATCGGAAGA
+
FFFFFFFFFF::FFFFFFFFFFFFFFFFFFFFFFFFFFFFFFFFF
@FS10000125:23:BPA73012-1407:1:1101:8290:1160 1:N:0:5
GGGGAATAACTTCGTCGAGTACGCTCAAGGCGATAGATCGGAAGA
+
FFFFFFFFFF::FFFFFFFFFFFFFFFFFFFFFFFFFFFFFFFFF
@FS10000125:23:BPA73012-1407:1:1101:8410:1160 1:N:0:5
GGGCCTGAACTTAGTCGAGTACGCTCAATTACGAAGATCGGAAGA
+
F,,,FFFFFF:FFFFFFFFFFFFFFFF:FFFFFFFFFFFFFFFFF
@FS10000125:23:BPA73012-1407:1:1101:8860:1160 1:N:0:5
GGGAATTAACTTCGTCGAGTACGCTCAAAGTGAGAGATCGGAAGA
+
F,,F:FFFFF::FFFFFFFFFFFFFFF:FFFFFFFFFFFFFFFFF
@FS10000125:23:BPA73012-1407:1:1101:9660:1160 1:N:0:5
GGGGGATAACTTCGTCGAGTACCTCAAATTGTAAGATCGGAAGAG
+
FFFFFFFFFF,:FFFFFFFFFFFFFFF:FFFFFFFF,,FF,FFFF
@FS10000125:23:BPA73012-1407:1:1101:9700:1160 1:N:0:5
GGGGGGAAACTTCGTCGAGTACGCTCAATGGGGAAGATCGGAAGA
+
FFFFFFFFFF,:FFFFFFFFFFFFFFF,FFFFFFFFFFFFFFFFF
@FS10000125:23:BPA73012-1407:1:1101:9940:1160 1:N:0:5
TGGTTAACTTCGTAGTACGCTCAACTGTAGAGATCGGAAGAGCAC
+
,FF,FFFFFF:F:FF:F:FFFF:FF:F,FFFFFFFFFFFF:F,F,
@FS10000125:23:BPA73012-1407:1:1101:10270:1160 1:N:0:5
GGGTTGTAACTTCGTCGAGTACGCTCAACCATATAGATCGGAAGA
+
F,,FFFFFFF::FFFFFFFFFFFFFFFFFFFFFFFFFFFFFFFFF
@FS10000125:23:BPA73012-1407:1:1101:11120:1160 1:N:0:5
GGGCTGTAACTTCGTCGAGTACGCTCAAGAACAAAGATCGGAAGA
+
F,,,FF:FFF::FFFFFFFFFFFFFFFF:FFFFFFFFFFFFFFFF
@FS10000125:23:BPA73012-1407:1:1101:11380:1160 1:N:0:5
GGGTACCAACTTCGTCGAGTACGCTCAACTTTGAAGATCGGAAGA
+
FFF:,FF:F:FF::F,,F,FF,,FF,,FF:FF:,F:F,:,FFF,F
@FS10000125:23:BPA73012-1407:1:1101:11490:1160 1:N:0:5
GGGGGTCAACTTCGTCGAGTACGCTCAAAAAGAGAGATCGGAAGA
+
:,,FFFFFFF,,FFFFFFFFFFFFFFF,FFFFFFFFFFFFFFFFF
@FS10000125:23:BPA73012-1407:1:1101:12220:1160 1:N:0:5
GGGGAACAACTTCGTCGAGTACGCTCAAACATCGAGATCGGAAGA
+
FFFFFFFFFF:,FFFFFFFFFFFFFFF:FFFFFFFFFFFFFFFFF
@FS10000125:23:BPA73012-1407:1:1101:13190:1160 1:N:0:5
GGATCAGAACTTCGTCGAGTACGCTCAAAAACCCAGATCGGAAGA
+
:,,:FFFFFF::FFFFFFFFFFFFFFFFFFFFFFFFFFFFFF:FF
@FS10000125:23:BPA73012-1407:1:1101:13860:1160 1:N:0:5
GGGGTTAACTTCGTCGAGTACGCTCAAGCATGCAGATCGGAAGAG
+
FFFF,FFFFF,FF:FFFF:FFFFFFFFFFFFFFFFF::FF:FFFF
@FS10000125:23:BPA73012-1407:1:1101:14330:1160 1:N:0:5
GGGCGATAACTTCGTCGAGTACGCTCAACCAGACAGATCGGAAGA
+
FFFF,:,FF:FF::F::F:FF,:FF:,FF:FF,F,:F,F,FFFFF
@FS10000125:23:BPA73012-1407:1:1101:14780:1160 1:N:0:5
GGGATTGAACTTCGTCGAGTACGCTCAAGCGTCGAGATCGGAAGA
+
FF:FFFFFFF::FFFFFFFFFFFFFFFFFFFFFFFFFFFFFF:FF
@FS10000125:23:BPA73012-1407:1:1101:14980:1160 1:N:0:5
GGGCACAAACTTCGTCGAGTACGCTCAACCCACCAGATCGGAAGA
+
FFFFFF,FFF,FFFFFFFFFFFFFFFFF:,:,FFFFFFFFFFFFF
@FS10000125:23:BPA73012-1407:1:1101:15560:1160 1:N:0:5
GGGGAAAAACTTCGTCGAGTACGCTCAAAATTTTAGATCGGAAGA
+
F,,FFFFFFF::FFFFFFFFFFFFFFFFFFFFFFFFFFFFFFFFF
@FS10000125:23:BPA73012-1407:1:1101:15930:1160 1:N:0:5
GGGAAGGAACTTCGTCGAGTACGCTCAAAGTCGGAGATCGGAAGA
+
F,,,FFFF,F:,F:FFF:,F:F:FFFF,,:FF:F:,,,F:FF,:F
@FS10000125:23:BPA73012-1407:1:1101:1670:1170 1:N:0:5
GGGGAGATAACTTCGTCGAGTACGCTCAAGAAACTAGATCGGAAG
+
F,,FFFFFFFF,:FF:FFFFFFFFF,FFFFFFFFFFFFFFFFFFF
@FS10000125:23:BPA73012-1407:1:1101:2300:1170 1:N:0:5
GGGCAGGAACTTCGTCGAGTACGCTCAAAATTTAAGATCGGAAGA
+
FFFFFFFFFF:,FFFFFFFFFFFFFFF:FFFFFFFFFFFFFFFFF
@FS10000125:23:BPA73012-1407:1:1101:2650:1170 1:N:0:5
GGGCTGGAACTTCGTCGAGTACGCTCAACGTGGGAGATCGGAAGA
+
F::F:FFFFFF:FFFFFFFFFFFFFFFFFFFFFFFFFFFFFFFFF
@FS10000125:23:BPA73012-1407:1:1101:2660:1170 1:N:0:5
GGGGATAAACTTCGTCGAGTACGCTCAAACAAAAAGATCGGAAGA
+
FFFFFFFFFFF:FFFFFFFFFFFFFFFFFFFFFFFFF,FFFFFFF
@FS10000125:23:BPA73012-1407:1:1101:3270:1170 1:N:0:5
GATGAGTATCTTCGTCGAGTACGCTCAAAGAATAAGATCGGAAGA
+
F,FFFFFFFFFFFFFFFFFFFFFFFFF:FFFFFFFFFFFFF,FFF
@FS10000125:23:BPA73012-1407:1:1101:4170:1170 1:N:0:5
GGGGTGAAACTTCGTCGAGTACGCTCAAGACGTAAGATCGGAAGA
+
FFFFFFFFFF:,FFFFFFFFFFFFFFFFFFFFFFFFFFFFFFFFF
@FS10000125:23:BPA73012-1407:1:1101:4540:1170 1:N:0:5
GGGGTGGAACTTCGTCGAGTACGCTCAACAATTTAGATCGGAAGA
+
FFFFFFFFFF:FFFFFFFFFFFFFFFFFFFFFFFFFFFFFFFFFF
@FS10000125:23:BPA73012-1407:1:1101:5050:1170 1:N:0:5
GGGCAGCAACTTCGTCGAGTACGCTCAAATTATCAGATCGGAAGA
+
F,,,FFFFFF:,FFFFFFFFFFFFFFF:FFFFFFFFFFFFFFFFF
@FS10000125:23:BPA73012-1407:1:1101:5130:1170 1:N:0:5
GGGTCCGAGCTTCGTCGAGTACGCTCAATGGGATAGATCGGAAGA
+
FFFFF,FFFFFFFF:FFFFFFFFFFFF:F,:,FFFFFFFFFFFFF
@FS10000125:23:BPA73012-1407:1:1101:5620:1170 1:N:0:5
GGGGGGTAAACTTCGTCGAGTACGCTCAAAAGATAAGATCGGAAG
+
FFFFFFFFFF:,:FF,FFFFFFFFF,FFFFFFFFFFFFFFFFFFF
@FS10000125:23:BPA73012-1407:1:1101:5630:1170 1:N:0:5
GGGGGTCAACTTCGTCGAGTACGCTCAATAAATTAGATCGGAAGA
+
F:,FFFFFFF:,FFFFFFFFFFFFFFF:FFFFFFFFFFFFFFFFF
@FS10000125:23:BPA73012-1407:1:1101:5760:1170 1:N:0:5
GGGCTAAAACTTCGTCGAGTACGCTCAAGCTTTTAGATCGGAAGA
+
FFF:FFFFF:FFFFFFFFFFFFFFFFFFF,:,,FFFFFFFF:FFF
@FS10000125:23:BPA73012-1407:1:1101:6060:1170 1:N:0:5
GGGGTGCAACTTCGTCGAGTACGCTCAAGTAGTAAGATCGGAAGA
+
FFFFFFFFFFF,FFFFFFFFFFFFFFFFFFFFFFFFFFFFFFFFF
@FS10000125:23:BPA73012-1407:1:1101:6450:1170 1:N:0:5
GGGCTGAAACTTCGTCGAGTACGCTCAATGCATTAGATCGGAAGA
+
FFF:FFFFFF:,FFFFFFFFFFFFFFF:FFFFFFFFFFFFFFFFF
@FS10000125:23:BPA73012-1407:1:1101:6490:1170 1:N:0:5
GGGAATAACTTCGTCGAGTACGCTCAATCGCTGAGATCGGAAGAG
+
FFFFFFFFFF:FF:FFFF,FFFFFFFF,FFFFFFFF,:FF:FFFF
@FS10000125:23:BPA73012-1407:1:1101:6530:1170 1:N:0:5
GGGATCAACTTCGTCGAGTACGCTCAACAGGTTAGATCGGAAGAG
+
F:,:FFFFFF::F:FFFF:FFFFFFFF,FFFFFFFF,FFF:FFFF
@FS10000125:23:BPA73012-1407:1:1101:6730:1170 1:N:0:5
GGGCAGGAACTTCGTCGAGTACGCTCAATCATTCAGATCGGAAGA
+
F::FFFFFFF:,FFFFFFFFFFFFFFF:FFFFFFFFFFFFFFFFF
@FS10000125:23:BPA73012-1407:1:1101:7020:1170 1:N:0:5
GGGGGTTGACTTCGTCGAGTACGCTCAATTCCAAAGATCGGAAGA
+
FFFFFFFFFF,,:FFFFFFFFFFFFFF,FFFFFFFFF,FFFFFFF
@FS10000125:23:BPA73012-1407:1:1101:7480:1170 1:N:0:5
GGGATACAACTTCGTCGAGTACGCTCAAGTACGGAGATCGGAAGA
+
FFFF,FFFFF,,FFFFFFFFFFFFFFFFFFFFFFFFFFFFFFFFF
@FS10000125:23:BPA73012-1407:1:1101:7600:1170 1:N:0:5
GGGAGTTAACTTCGTCGAGTACGCTCAACTTTCTAGATCGGAAGA
+
:,::FFFFFF:FFFFFFFFFFF:FFFFFFFFFFFFFFFFFFFFFF
@FS10000125:23:BPA73012-1407:1:1101:8390:1170 1:N:0:5
GGCGTCAAATTTCGTCGAGTACGCTCAACCATTCAGTTCGATTGT
+
,,,FFF:FFF:F,:FFFF,FFF::FFFFF:FFF:FF:,FF,,,:,
@FS10000125:23:BPA73012-1407:1:1101:8430:1170 1:N:0:5
GGGAGTAAACTTCGTCGAGTACGCTCAAAACAAAAGATCGGAAGA
+
F:::FFFFFF:,FFFFFFFFFFFFFFF:FFFFFFFFFFFFFFFFF
@FS10000125:23:BPA73012-1407:1:1101:8920:1170 1:N:0:5
GGGGATCAACTTCGTCGAGTACGCTCAAACAGCAAGATCGGAAGA
+
FF:FFFFFF::::FFF:FFFF,FFFF:FFF:FF:FFF,F:FFFFF
@FS10000125:23:BPA73012-1407:1:1101:9460:1170 1:N:0:5
GGGGCTGAACTTCGTCGAGTACGCTCAAGCTGTGAGATCGGAAGA
+
FFFFFFFFFF,:FFFFFFFFFFFFFFFFFFFFFFFFFFFFFFFFF
@FS10000125:23:BPA73012-1407:1:1101:10180:1170 1:N:0:5
GGGCTTTAACTTCGTCGAGTACGCTCAACACTTGAGATCGGAAGA
+
FFF:FFFFFF,,FFFFFFFFFFFFFFFFFFFFFFFFFFFFFFFFF
@FS10000125:23:BPA73012-1407:1:1101:10210:1170 1:N:0:5
GGGGCATAACTTCGTCGAGTACGCTCAAGTTGCAAGATCGGAAGA
+
FFFFFFFFFF,,FFFFFFFFFFFFFFFFFFFFFFFFFFFFFFFFF
@FS10000125:23:BPA73012-1407:1:1101:10570:1170 1:N:0:5
GGGGGGGAACTTCGTCGAGTACGCTCAAGGGGGAAGATCGGAAGA
+
FFFFFFFFFF::FFFFFFFFFFFFFFFFFFFFFFFFFFFFFFFFF
@FS10000125:23:BPA73012-1407:1:1101:11330:1170 1:N:0:5
GGGCCGCAACTTCGTCGAGTACGCTCAATTTGCTAGATCGGAAGA
+
FFFFFFFFFF,,FFFFFFFFFFFFFFF,FFFFFFFFFFFFFF:FF
@FS10000125:23:BPA73012-1407:1:1101:11480:1170 1:N:0:5
GGGTAGTAACTTCGTCGAGTACGCTCAATACCCTAGATCGGAAGA
+
FFFFFFFFFF:,FFFFFFFFFFFFFFF:FFFFFFFFFFFFFFFFF
@FS10000125:23:BPA73012-1407:1:1101:12930:1170 1:N:0:5
GGGCTATAACTTCGTCGAGTACGCTCAATGTTAGAGATCGGAAGA
+
FF,FFFFFFF,,FFFFFFFFFFFFFFF,FFFFFFFFFFFFFFFFF
@FS10000125:23:BPA73012-1407:1:1101:13130:1170 1:N:0:5
GGGGCCGAACTTCGTCGAGTACGCTCAACGGGTCAGATCGGAAGA
+
::,FFFFFFF,:FFFFFFFFFFFFFFFFFFFFFFFFFFFFFFFFF
@FS10000125:23:BPA73012-1407:1:1101:13320:1170 1:N:0:5
GGGAATAAACTTCGTCGAGTACGCTCAATTCCTGAGATCGGAAGA
+
::,FFFF:FFF,FFFFF,FFFF,FFFFFFFFFFFF:::FFFFFF,
@FS10000125:23:BPA73012-1407:1:1101:13380:1170 1:N:0:5
GGGCAATAACTTCGTCGAGTACGCTCAAAAGAAAAGATCGGAAGA
+
FFF:FFFFFF,,FFFFFFFFFFFFFFF,FFFFFFFFFFFFFFFFF
@FS10000125:23:BPA73012-1407:1:1101:13840:1170 1:N:0:5
GGGGGAGAACTTCGTCGAGTACGCTCAAATTACAAGATCGGAAGA
+
FFFFFFFFFF,,FFFFFFFFFFFFFFF:FFFFFFFFFFFFFFFFF
@FS10000125:23:BPA73012-1407:1:1101:14320:1170 1:N:0:5
GGGGTCGAACTTCGTCGAGTACGCTCAAGCTCAAAGATCGGAAGA
+
F::FFFFFFF,,FFFFFFFFFFFFFFFFFFFFFFFFFFFFFFFFF
@FS10000125:23:BPA73012-1407:1:1101:14780:1170 1:N:0:5
GGGTGAACTTCGTCGAGTACGCTCAAAATAGGAGATCGGAAGAGC
+
FFFFF:FFFFFF:FFFF:F:FF,FF,F,FFFFFFFF,FFFFFFF,
@FS10000125:23:BPA73012-1407:1:1101:14940:1170 1:N:0:5
GGGATTTAACTTCGTCGAGTACGCTCAAGGATAAAGATCGGAAGA
+
FFFFFFFFFF,,FFFFFFFFFFFFFFFFFFFFFFFFFFFFFFFFF
@FS10000125:23:BPA73012-1407:1:1101:15010:1170 1:N:0:5
GGGGCTCAACTTCGTCGAGTACGCTCAACCTGAGAGATCGGAAGA
+
FFFFFFFFFF,:FFFFFFFFFFFFFFFFFFFFFFFFF:FFFFFFF
@FS10000125:23:BPA73012-1407:1:1101:15100:1170 1:N:0:5
GGGTGGCAACTTCGTCGAGTACGCTCAAATTGGAAGATCGGAAGA
+
FFFFFFFFFF::FFFFFFFFFFFFFFF:FFFFFFFFFFFFFFFFF
@FS10000125:23:BPA73012-1407:1:1101:15420:1170 1:N:0:5
GGGACTCAACTTCGTCGAGTACGCTCAATTGGGTAGATCGGAAGA
+
FFFFF:FFFFFFFFFFFFFFFFFFFFFFFFF:FFFFF,FFFFFFF
@FS10000125:23:BPA73012-1407:1:1101:15930:1170 1:N:0:5
GGGTTGTAACTTCGTCGAGTACGCTCAACAGGGAAGATCGGAAGA
+
FFF,FFFFFF,:FFFFFFFFFFFFFFFFFFFFFFFFFFFFFFFFF
@FS10000125:23:BPA73012-1407:1:1101:16440:1170 1:N:0:5
GGGGGAAACTTCGTCGAGTACGCTCAAGATTCTAGATCGGAAGAG
+
FF:FFFFFF:,FF:FFFFFFFFFFFFFFFFFFFFFF:FFF:FFFF
@FS10000125:23:BPA73012-1407:1:1101:1620:1180 1:N:0:5
GGGGGGGAACTTCGTCGAGTACGCTCAATGCAGCAGATCGGAAGA
+
FF,F,:FFFF:FFFFFFFFFF::FFFF:F,FFFF:FF,FFFF,FF
@FS10000125:23:BPA73012-1407:1:1101:1890:1180 1:N:0:5
GGGAGAGAACTTCGTCGAGTACGCTCAAGACTTAAGATCGGAAGA
+
FFFFFFFFFFF,FFFFFFFFFFFFFFFFFFFFFFFFFFFFFFFFF
@FS10000125:23:BPA73012-1407:1:1101:2290:1180 1:N:0:5
GGGGGTTAACTTCGTCGAGTACGCTCAACCTGTCAGATCGGAAGA
+
FF,FF::FFFF:FFFFFFFFFFFFFFFF,,F::FFFFFFFF:FFF
@FS10000125:23:BPA73012-1407:1:1101:2780:1180 1:N:0:5
GGGGGCAACTTCGTCGAGTACGCTCAAACGCATAGATCGGAAGAG
+
FFFF:FFFFF:FF:FFFF:FFFFFFFFFFFFFFFFF,FFF:FFFF
@FS10000125:23:BPA73012-1407:1:1101:2810:1180 1:N:0:5
GGGCTCTTCCGATCTGGGGTTTATCTTCGTCGAGTATGCTCAAAA
+
F,,FFFFFFFF,:FFFFFFFFF:FF:F:FFFFFFFF,FFF,::FF
@FS10000125:23:BPA73012-1407:1:1101:2850:1180 1:N:0:5
GGGGATTAACTTCGTCGAGTACGCTCAAACTGGAAGATCGGAAGA
+
F,,FF:FFFFF:FFFFFFFFFFFFFFFFFFFFFFFFF:FFFFFFF
@FS10000125:23:BPA73012-1407:1:1101:2930:1180 1:N:0:5
GGGCACTAACTTCGTCGAGTACGCTCAATAGTGTAGATCGGAAGA
+
FFF:FFFFFFF::FFFFFFFFFFFFFF,FFFFFFFFFFFFFFFFF
@FS10000125:23:BPA73012-1407:1:1101:2990:1180 1:N:0:5
GGGGAGTAACTTCGTCGAGTACGCTCAAAGCTTGAGATCGGAAGA
+
F:,FFFFFFF:,FFFFFFFFFFFFFFF:FFFFFFFFFFFFFFFFF
@FS10000125:23:BPA73012-1407:1:1101:3000:1180 1:N:0:5
GGGTGGAAACTTCGTCGAGTACGCTCAAGAATAAAGATCGGAAGA
+
FFFFFFFFFFF:FFFFFFFFFFFFFFFFFFFFFFFFFFFFFFFFF
@FS10000125:23:BPA73012-1407:1:1101:3720:1180 1:N:0:5
GGGGCCCAACTTCGTCGAGTACGCTCAACTGGTTAGATCGGAAGA
+
FFF,FF,FFFFFFFFFFFFFFFFFFFFFFF,:FFFFFFFFFFFFF
@FS10000125:23:BPA73012-1407:1:1101:4090:1180 1:N:0:5
GGGGAAAACTTCGTCGAGTACGCTCAAGATAGAAGATCGGAAGAG
+
FF,FFFFFFF:FF:FFFF:FFFFFFFFFFFFFFFFF,FFF,FFFF
@FS10000125:23:BPA73012-1407:1:1101:4620:1180 1:N:0:5
GGGCGTCAACTTCGTCGAGTACGCTCAAGATATTAGATCGGAAGA
+
FFF:FFFFFF::FFFFFFFFFFFFFFFFFFFFFFFFFFFFFFFFF
@FS10000125:23:BPA73012-1407:1:1101:5720:1180 1:N:0:5
GGGATACAACTTCGTCGAGTACGCTCAATTGATTAGATCGGAAGA
+
FFFFFFFFFF,,FFFFFFFFFFFFFFF,FFFFFFFFFFFFFFFFF
@FS10000125:23:BPA73012-1407:1:1101:5730:1180 1:N:0:5
GGGCCCAAACTTCGTCGAGTACGCTCAATATGGGAGATCGGAAGA
+
FFFFFFFFFF:,FFFFFFFFFFFFFFF:FFFFFFFFFFFFFF:FF
@FS10000125:23:BPA73012-1407:1:1101:6860:1180 1:N:0:5
GGGGTTAATCTTCGTCGAGTACGCTCAACGAGATAGATCGGAAGA
+
FFFF:,FF,FFFFFFFFFFFFFFFFFFFFFFF,,FFFFFFFFFFF
@FS10000125:23:BPA73012-1407:1:1101:6900:1180 1:N:0:5
GGGGGTCAACTTCGTCGAGTACGCTCAAATGTGTAGATCGGAAGA
+
FFFFFFFFFF,,FFFFFFFFFFFFFFF,FFFFFFFFFFFFFFFFF
@FS10000125:23:BPA73012-1407:1:1101:6910:1180 1:N:0:5
GGGGGCAAAACTTCGTCGAGTACGCTCAAGTTGTTAGATCGGAAG
+
:,,FFFFFFFF::FF:FFFFFFFFF,FFFFFFFFFFFFFF,FFFF
@FS10000125:23:BPA73012-1407:1:1101:7100:1180 1:N:0:5
GGGACACAACTTCGTCGAGTACGCTCAACACTATTGATCGGAAGA
+
FFFF:FFFF:FF::F,,F:FF,:FF:,FFFFFFF,,F,F:FFFFF
@FS10000125:23:BPA73012-1407:1:1101:7340:1180 1:N:0:5
GGGGCACAACTTCGTCGAGTACGCTCAAGACCGGAGATCGGAAGA
+
FFFFFFFFFF,,FFFFFFFFFFFFFFFFFFFFFFFFFFFFFFFFF
@FS10000125:23:BPA73012-1407:1:1101:7400:1180 1:N:0:5
GGGAACTTCGTCGAGTACGCTCAATATTTTAGATCGGAAGAGCAC
+
FFFFFFFFFF,:F:F,F,FFFF:F,::,FFFFFFFFFFFF:F,F:
@FS10000125:23:BPA73012-1407:1:1101:7920:1180 1:N:0:5
GGGCAGTAACTTCGTCGAGTACGCTCAAAAGTTAAGATCGGAAGA
+
F,,,FFFFFF:,FFFFFFFFFFFFFFF:FFFFFFFFFFFFFFFFF
@FS10000125:23:BPA73012-1407:1:1101:8910:1180 1:N:0:5
GGGCAGAAACTTCGTCGAGTACGCTCAAACCCGGAGATCGGAAGA
+
F,,,FFFFFF:,FFFFFFFFFFFFFFFFFFFFFFFFFFFFFFFFF
@FS10000125:23:BPA73012-1407:1:1101:9780:1180 1:N:0:5
GGGAAGTAACTTCGTCGAGTACGCTCAAGTGCTAAGATCGGAAGA
+
FFFFFFFFFF::FFFFFFFFFFFFFFFFFFFFFFFFFFFFFFFFF
@FS10000125:23:BPA73012-1407:1:1101:10340:1180 1:N:0:5
GGGGTTGAACTTCGTCGAGTACGCTCAAGATTAAAGATCGGAAGA
+
FFFFFFFFFF,,FFFFFFFFFFFFFFFFFFFFFFFFFFFFFFFFF
@FS10000125:23:BPA73012-1407:1:1101:10610:1180 1:N:0:5
GGGGGCAAACTTCGTCGAGTACGCTCAAAAAAACAGATCGGAAGA
+
FFFFFFFFFF,,FFFFFFFFFFFFFFF,FFFFFFFFFFFFFFFFF
@FS10000125:23:BPA73012-1407:1:1101:10770:1180 1:N:0:5
GGGGAACAACTTCGTCGAGTACGCTCAATGCAAAAGATCGGAAGA
+
F,,FFFFFFF,,FFFFFFFFFFFFFFF:FFFFFFFFFFFFFFFFF
@FS10000125:23:BPA73012-1407:1:1101:10840:1180 1:N:0:5
GGGGGGTAACTTCGTCGAGTACGCTCAACTTTACAGATCGGAAGA
+
FF:FFFFFFF:FFFFFFFFFFFFFFFFFFFFFFFFFFFFFFFFFF
@FS10000125:23:BPA73012-1407:1:1101:11080:1180 1:N:0:5
GGGGTGGCAACTTCGTCGAGTACGCTCAAGCGGAGAGATCGGAAG
+
FFFFFFFFFF:,,FF:FFF:FFFFF,FFFFFFFFFFFFFFFFFFF
@FS10000125:23:BPA73012-1407:1:1101:11520:1180 1:N:0:5
GGGATGGAACTTCGTCGAGTACGCTCAAAGAACAAGATCGGAAGA
+
F,,FFFFFFF,,FFFFFFFFFFFFFFF:FFFFFFFFFFFFFF:FF
@FS10000125:23:BPA73012-1407:1:1101:11780:1180 1:N:0:5
GGGCGCCAACTTCGTCGAGTACGCTCAATCATTGAGATCGGAAGA
+
FFF:FFFFFF,,FFFFFFFFFFFFFFF,FFFFFFFFFFFFFF:FF
@FS10000125:23:BPA73012-1407:1:1101:12340:1180 1:N:0:5
GGGGGATAACTTCGTCGAGTACGCTCAAGATTAGAGATCGGAAGA
+
FFFFFFFFFF:,FFFFFFFFFFFFFFFFFFFFFFFFFFFFFFFFF
@FS10000125:23:BPA73012-1407:1:1101:13350:1180 1:N:0:5
GATGTTGAACTTCGTCGAGTACGCTCAATCAAAAAGATCGGAAGA
+
,,:,FF:FFFFFFFFFFFFFFF:FFFFFFFFFFFFFFFFFF:FF:
@FS10000125:23:BPA73012-1407:1:1101:13880:1180 1:N:0:5
GGGGCACAACTTCGTCGAGTACGCTCAAGCGAGAAGATCGGAAGA
+
F::FFFFFFF::FFFFFFFFFFFFFFFFFFFFFFFFFFFFFFFFF
@FS10000125:23:BPA73012-1407:1:1101:13910:1180 1:N:0:5
GGGCATCAACTTCGTCGAGTACGCTCAATCTCATAGATCGGAAGA
+
F,,:FFFFFF,:FFFFFFFFFFFFFFF:FFFFFFFFFFFFFFFFF
@FS10000125:23:BPA73012-1407:1:1101:14470:1180 1:N:0:5
GATGACGAACTTCGTCGAGTACGCTCAATGAGAAAGATCGGAAGA
+
:,F,FF:FFFFFF,FFF,,FFF,FFFF:FF:FF:F,:FFF,,::,
@FS10000125:23:BPA73012-1407:1:1101:14530:1180 1:N:0:5
GGGGTTCAACTTCGTCGAGTACGCTCAAGGGAGTAGATCGGAAGA
+
F,,FFFFFFF:,FFFFFFFFFFFFFFFFFFFFFFFFFFFFFFFFF
@FS10000125:23:BPA73012-1407:1:1101:14780:1180 1:N:0:5
GGGCAACTTCGTCGAGTACGCTCAAGTCGTGAGATCGGAAGAGCA
+
FFFFFFFFFFF,FFFFFF,,FFFFFFF:FFFFFFF,FFFFFFF,,
@FS10000125:23:BPA73012-1407:1:1101:14920:1180 1:N:0:5
GGGCATCAACTTCGTCGAGTACGCTCAAGGTTGAAGATCGGAAGA
+
F,,:FFFF:F,,:FFFF,FFFF:FFFF,FFFFFFFFF,FF,F,F,
@FS10000125:23:BPA73012-1407:1:1101:15410:1180 1:N:0:5
GGGAACTTCGTCGAGTACGCTCAAGTAACCAGATCGGAAGAGCAC
+
FFFF:F:,::,FF,F:::,FF,:F:F,FFFFFFF::FFF:FF:FF
@FS10000125:23:BPA73012-1407:1:1101:15450:1180 1:N:0:5
GGGTGTTAACTTCGTCGAGTACGCTCAAACATAAAGATCGGAAGA
+
FFFFFFFFFF::FFFFFFFFFFFFFFFFFFFFFFFFFFFFFFFFF
@FS10000125:23:BPA73012-1407:1:1101:15810:1180 1:N:0:5
GGGCATGAACTTCGTCGAGTACGCTCAACTGTCAAGATCGGAAGA
+
FFFFFFFFFF,FFFFFFFFFFFFFFFFFFFFFFFFFFFFFFFFFF
@FS10000125:23:BPA73012-1407:1:1101:16350:1180 1:N:0:5
GGGCACTAACTTCGTCGAGTACGCTCAAACAGATAGATCGGAAGA
+
F,,FFFFFFF::FFFFFFFFFFFFFFFFFF,:FFFFFFFFFFFFF
@FS10000125:23:BPA73012-1407:1:1101:1120:1190 1:N:0:5
GGGTGAAAACTTCGTCGAGTACGCTCAAACTAGAAGATCGGAAGA
+
FFFFFFFFFFF:FFFFFFFFFFFFFFFFFFFFFFFFFFFFFFFFF
@FS10000125:23:BPA73012-1407:1:1101:1920:1190 1:N:0:5
GGGCACAAACTTCGTCGAGTACGCTCAAGTTTTTAGATCGGAAGA
+
::,:FFFFFF:,FFFFFFFFFFFFFFFFFFFFFFFFFFFFF,FFF
@FS10000125:23:BPA73012-1407:1:1101:2220:1190 1:N:0:5
GGGCAAGAACTTCGTCGAGTACGCTCAACATGCAAGATCGGAAGA
+
FFFFFFFFFFFFFFFFFFFFFFFFFFFFFFFFFFFFFFFFFFFFF
@FS10000125:23:BPA73012-1407:1:1101:2590:1190 1:N:0:5
GGGTAACAACTTCGTCGAGTACGCTCAAAGATTAAGATCGGAAGA
+
F,,:FFFFFF:,FFFFFFFFFFFFFFF,FFFFFFFFFFFFFFFFF
@FS10000125:23:BPA73012-1407:1:1101:2760:1190 1:N:0:5
GGGGTGAATCTTCGTCGAGTACGCTTAAACTGGTAGATCGGAAGA
+
F:,FFFFFFF::FFFFFFFFFFFFFFFFFFFFFFFFFFFFFFFFF
@FS10000125:23:BPA73012-1407:1:1101:2780:1190 1:N:0:5
GGGGTTAACTTCGTCGAGTACGCTCAAATATCCAGATCGGAAGAG
+
FFFFFFFFFF:FF:FFFFFFFFFFFFF,FFFFFFFF,FFF:FFFF
@FS10000125:23:BPA73012-1407:1:1101:3650:1190 1:N:0:5
GGGTCACAACTTCGTCGAGTACGCTCAATAGGTGAGATCGGAAGA
+
F:,,:,FFFFFFFFFFFFFFFFFFFFFF,:,,F,FFFFFFFFFFF
@FS10000125:23:BPA73012-1407:1:1101:3690:1190 1:N:0:5
GGGGTAAACTTCGTCGAGTACGCTCAAGACCATAGATCGGAAGAG
+
FF:FFFFFFF:FFFFFFF:FFFFFFFFFFFFFFFFF,FFF:FFFF
@FS10000125:23:BPA73012-1407:1:1101:4040:1190 1:N:0:5
GGGGGTTATCTTCGTCGAGTACGCTCAACGCAATAGATCGGAAGA
+
FFFFFFFFFFF:FFFFFFFFFFFFFFFFF:FFFFFFFFFFFFFFF
@FS10000125:23:BPA73012-1407:1:1101:4110:1190 1:N:0:5
GGAGCCAAACTTCGTCGAGTACGCTCAATTGGACAGATCGGAAGA
+
F:,FFFFFFFF:FFFFFFFFFFFFFFF,FFFFFFFFFFFFFFFFF
@FS10000125:23:BPA73012-1407:1:1101:4300:1190 1:N:0:5
GGGAAACTTCGTCGAGTACGCTCAACCTTATAGATCGGAAGAGCA
+
FFF:FFFFFFF,:FFFFF,,FFFFFFFFFFFFFFF,FFFFFFF,F
@FS10000125:23:BPA73012-1407:1:1101:4730:1190 1:N:0:5
GGGGCAACTTCGTCGAGTACGCTCAATTCGGGAGATCGGAAGAGC
+
F:,FFFFFFF:F,FFFF:FFFF,FF:FFFFFFFFF:,FFF:FFF,
@FS10000125:23:BPA73012-1407:1:1101:5210:1190 1:N:0:5
GGGATTGAACTTCGTCAAGTACGCTCAATCGCCGAGATCGGAAGA
+
FFFFFFFFFFFFFF:F:FFFFFFFFFFF,FFF:FFFFFFFF:FFF
@FS10000125:23:BPA73012-1407:1:1101:5230:1190 1:N:0:5
GATGTGCAACTTCGTCGAGTACGCTCAACTGAGCAGATCGGAAGA
+
:,FFFFFFFFFFFFFFF:FFFFFFFFFFFFFFFFFFFFFFF:,F:
@FS10000125:23:BPA73012-1407:1:1101:5420:1190 1:N:0:5
GGGGCGAAACTTCGTCGAGTACGCTCAAGTTCGGAGATCGGAAGA
+
FFFFFFFFFF,,FFFFFFFFFFFFFFFFFFF:F:FFFFFFFFFFF
@FS10000125:23:BPA73012-1407:1:1101:5700:1190 1:N:0:5
GGGGCCTTAACTTCGTCGAGTACGCTCAAAATACAAGATCGGAAG
+
FFFFF,:FFFFFFFF:FFFFFFFFF:FFFF,F:::FFFFFFFFFF
@FS10000125:23:BPA73012-1407:1:1101:5720:1190 1:N:0:5
GGGAGTCAACTTCGTCGAGTACGCTCAATCCTTAAGATCGGAAGA
+
F,,:FFFFFF:,FFFFFFFFFFFFFFFFFFFFFFFFFFFFFFFFF
@FS10000125:23:BPA73012-1407:1:1101:5840:1190 1:N:0:5
GGGGGTGGACTTCGTCGAGTACGCTCAAAGGTATAGATCGGAAGA
+
FFFFFFFFFF,,FFFFFFFFFFFFFFF:FFFFFFFFFFFFFFFFF
@FS10000125:23:BPA73012-1407:1:1101:5970:1190 1:N:0:5
GGGGGCTAACTTCGTCGAGTACGCTCAATTGGAAAGATCGGAAGA
+
FFFF,FFFFF::FFFFFFFFFFFFFFFFFFFFFFFFFFFFFFFFF
@FS10000125:23:BPA73012-1407:1:1101:6010:1190 1:N:0:5
GGGCGATAACTTCGTCGAGTACGCTCAAAGCAATAGATCGGAAGA
+
F,,,,FFFFF::FFFFFFFFFFFFFFF:FFFFFFFFFFFFFFFFF
@FS10000125:23:BPA73012-1407:1:1101:6220:1190 1:N:0:5
GGGCGGGAACTTCGTCGAGTACGCTCAATATTTGAGATCGGAAGA
+
FFFFFFFFFFF:FFFFFFFFFFFFFFF:FFFFFFFFFFFFFFFFF
@FS10000125:23:BPA73012-1407:1:1101:6450:1190 1:N:0:5
GGGATAGAACTTCGTCGAGTACGCTCAAATGCAAAGATCGGAAGA
+
FFFFFFFFFF:,FFFFFFFFFFFFFFF:FFFFFFFFFFFFFFFFF
@FS10000125:23:BPA73012-1407:1:1101:7240:1190 1:N:0:5
GGGAACTTCGTCGAGTACGCTCAAGATTAAAGATCGGAAGAGCAC
+
F,,FFFFFFF,FF:FFF,FFFF:FFF,,FFFFFFFFFFFF:F,F:
@FS10000125:23:BPA73012-1407:1:1101:7930:1190 1:N:0:5
GGGGATGAACTTCGTCGAGTACGCTCAATGAAAGAGATCGGAAGA
+
F,,FFFFFFF::FFFFFFFFFFFFFFF,FFFFFFFFFFFFFFFFF
@FS10000125:23:BPA73012-1407:1:1101:8790:1190 1:N:0:5
GAAGTCAAACTTCGTCGAGTACGCTCAAAAAAAAAGATCGGAAGA
+
F,,FFFFFFFFFFFFFFFFFFFFFFFF:FFFFFFFFFFFFFFFFF
@FS10000125:23:BPA73012-1407:1:1101:9340:1190 1:N:0:5
GGGTATAAACTTCGTCGAGTACGCTCAATCCGGGAGATCGGAAGA
+
FFFFFFFFFF::FFFFFFFFFFFFFFF:FFFFFFFFFFFFFFFFF
@FS10000125:23:BPA73012-1407:1:1101:9410:1190 1:N:0:5
GGGCAACAACTTCGTCGAGTACGCTCAATTATTTAGATCGGAAGA
+
F,,FF:,FFFFFFFFFFFFFFFFFFFFFFF,FF,FFFFFFFFFFF
@FS10000125:23:BPA73012-1407:1:1101:9450:1190 1:N:0:5
GGGTACCAACTTCGTCGAGTACGCTCAACTCTGGAGATCGGAAGA
+
FFFF,:FFFFFFFFFFFFFFF,FFF:FFFFF:F:FFF,F:FFFFF
@FS10000125:23:BPA73012-1407:1:1101:10450:1190 1:N:0:5
GGGGAACTTCGTCGAGTACGCTCAATTCGACAGATCGGAAGAGCA
+
FFFFFFFFFFF,FFFFFF,,FFFFF:F:FFFFFFF,FFFFFFF,:
@FS10000125:23:BPA73012-1407:1:1101:10710:1190 1:N:0:5
GTTTGACAACTTTGTCGAGTACGCTCAATTAAAAAGATCGGAAGA
+
,,F,,FFFFFFF:FFFFFFFFF:FFFFFFFFFFFFFFFFFF::::
@FS10000125:23:BPA73012-1407:1:1101:10740:1190 1:N:0:5
GGGCCCTAACTTCGTCGAGTACGCTCAAAATTTTAGATCGGAAGA
+
:,::,,:FF:FFFFFF::,FFFFFFF:,FFFFFF:F,,FFF:,::
@FS10000125:23:BPA73012-1407:1:1101:10770:1190 1:N:0:5
GGGAGAAAACTTCGTCGAGTACGCTCAAGAAATAAGATCGGAAGA
+
F,,,FFFFFF:,FFFFFFFFFFFFFFFFFFFFFFFFFFFFFFFFF
@FS10000125:23:BPA73012-1407:1:1101:11880:1190 1:N:0:5
GGGCGGTAACCTCGTCGAGTACGCTCAATAAGTAAGATCGGAAGA
+
FF:FFFFFFFF,FFFFFFFFFFFFFFF:FFFFFFFFFFFFFFFFF
@FS10000125:23:BPA73012-1407:1:1101:13180:1190 1:N:0:5
GGGAGTTAACTTCGTCGAGTACGCTCAATTCCTGAGATCGGAAGA
+
FFFFFFFFFF:,FFFFFFFFFFFFFFF:FFFFFFFFFFFFFFFFF
@FS10000125:23:BPA73012-1407:1:1101:13780:1190 1:N:0:5
GGGAACGAACTTCGTCGAGTACGCTCAACGTTCAAGATCGGAAGA
+
FFFFFFFFFF::FFFFFFFFFFFFFFFFFFFFFFFFFFFFFFFFF
@FS10000125:23:BPA73012-1407:1:1101:14060:1190 1:N:0:5
GGGGTGGAACTTCGTCGAGTACGCTCAAGAAAAAGATCGGAAGAG
+
FFFFF,,FFFF:FFF:FFFFFFFFFF:F:F,F:,FFFF:FFFF::
@FS10000125:23:BPA73012-1407:1:1101:14370:1190 1:N:0:5
GGGATATAACTTCGTCGAGTACGCTCAACCCGACAGATCGGAAGA
+
FFFFFFFFFF:FFFFFFFFFFFFFFFFFFFFFFFFFFFFFFFFFF
@FS10000125:23:BPA73012-1407:1:1101:15210:1190 1:N:0:5
GGGCATCAACTTGTCGAGTACGCTCAAAGTGAGAGATCGGAAGAG
+
FFF:FFFFFF:FF:FFFF:FFFFFFFFFFFFFFFFF::FF:FFFF
@FS10000125:23:BPA73012-1407:1:1101:15530:1190 1:N:0:5
GGGGCAAAAATTCGTCGAATACGCTCAATAAATGAGATCGGAAGA
+
F::FF,FFFF:F:FF:FFFFF:FFFFFFFFFFFF:FF,FFFFFFF
@FS10000125:23:BPA73012-1407:1:1101:15980:1190 1:N:0:5
GGGATACAACTTCGTCGAGTACGCTCAATAAAGGAGATCGGAAGA
+
FFFFFFFFFF:,FFFFFFFFFFFFFFF,FFFFFFFFF:FFFFFFF
@FS10000125:23:BPA73012-1407:1:1101:1010:1200 1:N:0:5
GGGGTCGAACTTCGTCGAGTACGCTCAAGCGAAAAGATCGGAAGA
+
FFFFFFFFFFF:FFFFFFFFFFFFFFFFFFFFFFFFFFFFFFFFF
@FS10000125:23:BPA73012-1407:1:1101:1020:1200 1:N:0:5
GGGCTTTAACTTCGTGAGTACGCTCAATCGGGAAGATCGGAAGAG
+
FFFFFFFFFFF,FFFFFF:FFFFFFFF:FFFFFFFF,FFF,FFFF
@FS10000125:23:BPA73012-1407:1:1101:1030:1200 1:N:0:5
GGGTCATAACTTCGTCGAGTACGCTCAAGGCCCAAGATCGGAAGT
+
FF:FFFFFFFF:FFFFFFFFFFFFFFFFFFFFFFFFFFFFF,FFF
@FS10000125:23:BPA73012-1407:1:1101:1180:1200 1:N:0:5
GGGCGTTAACTTCGTCGAGTACGCTCAATGTGATAGATCGGAAGA
+
FFFFFFFFFFF:FFFFFFFFFFFFFFF:FFFFFFFFFFFFFFFFF
@FS10000125:23:BPA73012-1407:1:1101:1490:1200 1:N:0:5
GGGAGTCAACTTCGTCGAGTACGCTCAATTCAAGAGATCGGAAGA
+
F:,:FFFFFF::FFFFFFFFFFFFFFF:FFFFFFFFFFFFF,FFF
@FS10000125:23:BPA73012-1407:1:1101:1780:1200 1:N:0:5
GGGTAAAAACTTCGTCGAGTACGCTCAAAGAAAAAGATCGGAAGA
+
FFFFFFFFFFF:FFFFFFFFFFFFFFF:FFFFFFFFFFFFFFFFF
@FS10000125:23:BPA73012-1407:1:1101:1890:1200 1:N:0:5
GGGCGACAACTTCGTCGAGTACGCTAACATGGAAGATCGGAAGAG
+
F:,:FFFFFF::FFFFFFFFFFFFFFF,FFFFFFFF,:FF,FFFF
@FS10000125:23:BPA73012-1407:1:1101:1920:1200 1:N:0:5
GGGGTGAAACTTCGTCGAGTACGCTCAAAACAATAGATCGGAAGA
+
FFFFFFFFFF:,FFFFFFFFFFFFFFF:FFFFFFFFFFFFFFFFF
@FS10000125:23:BPA73012-1407:1:1101:2100:1200 1:N:0:5
GGGTTATAACTTCGTCGAGTACGCTCAAGGACTAAGATCGGAAGA
+
FFF,,F,F,FFFFFFFFFFFFFFFFFFF,F,FFFFFFFFFFFFFF
@FS10000125:23:BPA73012-1407:1:1101:2520:1200 1:N:0:5
GGGCGTTAACTTCGTCGAGTACGCTCAAATACATAGATCGGAAGA
+
F::FFFFF,F::FFFFFFFFFFFFFFF:FFFFFFFFFFFFF:FFF
@FS10000125:23:BPA73012-1407:1:1101:2580:1200 1:N:0:5
GGGACGCAACTTTCGTCGAGTATGCTCAAAGTTAAAGATCGGAAG
+
FFFFFFFFFF,,:FF:FFFFFF:FF,FFFFFFFFFFFFFFFFFFF
@FS10000125:23:BPA73012-1407:1:1101:3250:1200 1:N:0:5
GGGAACCAACTTCGTCGAGTACGCTCAAGCTCGGAGATCGGAAGA
+
F,,,:,FFFFFFFFFFFFFFFFFFFFFF,:FF,FFFFFFFF:FFF
@FS10000125:23:BPA73012-1407:1:1101:3300:1200 1:N:0:5
GGGGGTAACTTCGTCGAGTACGCTCAAAAACAGAGATCGGAAGAG
+
FFFF,FFFF::FF:FFFFFFFFFFFF,:FFFFFFFF,,F:FFFFF
@FS10000125:23:BPA73012-1407:1:1101:3780:1200 1:N:0:5
GGGAGACAACTTCGTCGAGTACGCTCAAGTTACGAGATCGGAAGA
+
FFFFFFFFFF,,:FFFFFFFFFFFFFFFFFFFFFFFFFFFFFFFF
@FS10000125:23:BPA73012-1407:1:1101:4540:1200 1:N:0:5
GGGGTTTAACTTCGTCGAGTACGCTCAAGCCAGCAGATCGGAAGA
+
FFFFFFFFFF:,FFFFFFFFFFFFFFFFFFFFFFFFFFFFFFFFF
@FS10000125:23:BPA73012-1407:1:1101:4620:1200 1:N:0:5
GGGGTGAAACTTCGTCGAGTACGCTCAAAAAGACAGATCGGAAGA
+
F::FFFFFFF::FFFFFFFFFFFFFFF:FFFFFFFFFFFFFFFFF
@FS10000125:23:BPA73012-1407:1:1101:4790:1200 1:N:0:5
GATGTTAAACTTCGTCGAGTACGCTCAAGAGTTAAGATCGGAAGA
+
:,:FFFFFFFFFFFFFFFFFFFFFFFFFFFFFFFFFFFFFF,FFF
@FS10000125:23:BPA73012-1407:1:1101:5700:1200 1:N:0:5
GGGTCTGAACTTCGTCGAGTACGCTCAACTGGGCAGATCGGAAGA
+
FFFFFFFFFF::FFFFFFFFFFFFFFFFFFFFFFFFFFFFFFFFF
@FS10000125:23:BPA73012-1407:1:1101:5810:1200 1:N:0:5
GGGATGGAACTTCGTCGAGTACGCTCAACGTGAAAGATCGGAAGA
+
FFFFFFFFFFF:FFFFFFFFFFFFFFFFFFFFFFFFFFFFFFFFF
@FS10000125:23:BPA73012-1407:1:1101:5980:1200 1:N:0:5
GGGAGGAAACTTCGTCGCGTACGCTCAAAAATCCAGATCGGAAGA
+
FFFFFFFFFF::FF:FF,FFFFFFFFF:FFFFFFFFFFFFFF:FF
@FS10000125:23:BPA73012-1407:1:1101:6060:1200 1:N:0:5
GGGCATGAACTTCGTCGAGTACGCTCAAAAAACTAGATCGGAAGA
+
FFFFFFFFFF:,FFFFFFFFFFFFFFFFFFFFFFFFFFFFFFFFF
@FS10000125:23:BPA73012-1407:1:1101:6680:1200 1:N:0:5
GGGCCTGAACTTCGTCGAGTACGCTCAATTGTGTAGATCGGAAGA
+
FFFFFFFFFF:,FFFFFFFFFFFFFFF:FFFFFFFFFFFFFFFFF
@FS10000125:23:BPA73012-1407:1:1101:6760:1200 1:N:0:5
GGGCACTAACTTCGTCGAGTACGCTCAATCTAAGAGATCGGAAGA
+
FF::FFFFFF,,FFFFFFFFFFFFFFF:FFFFFFFFFFFFFFFFF
@FS10000125:23:BPA73012-1407:1:1101:6810:1200 1:N:0:5
GGGCGATAACTTCGTCGAGTACGCTCAAGTCCAGAGATCGGAAGA
+
FFFFFFFFFF::FFFFFFFFFFFFFFFFFFFFFFFFFFFFFFFFF
@FS10000125:23:BPA73012-1407:1:1101:8010:1200 1:N:0:5
GGGAATGAACTTCGTCGAGTACGCTCAATCCATAAGATCGGAAGA
+
FFFFFFFFFFFFFFFFFFFFFFFFFFFFFFFFFFFFFFFFFFFFF
@FS10000125:23:BPA73012-1407:1:1101:8120:1200 1:N:0:5
GGGTAGAAACTTCGTCGAGTACGCTCAAGAAATGAGATCGGAAGA
+
FFFFFFFFFF::FFFFFFFFFFFFFFFFFFFFFFFFFFFFFFFFF
@FS10000125:23:BPA73012-1407:1:1101:8190:1200 1:N:0:5
GGGTGGCAACTTCGTCGAGTACGCTCAAAACACAAGATCGGAAGA
+
FF:FFFFFFF::FFFFFFFFFFFFFFFFFFFFFFFFFFFFFFFFF
@FS10000125:23:BPA73012-1407:1:1101:8880:1200 1:N:0:5
GGGGTAAACTTCGTCGAGTACGCTCAATTCAATAGATCGGAAGAG
+
F,,F,FFFFF:FFFFFFF:FFFFFFFFFFFFFFFFFF:FF:FFFF
@FS10000125:23:BPA73012-1407:1:1101:9340:1200 1:N:0:5
GGGAAACAACTTCGTCGAGTACGCTCAACGCTCCAGATCGGAAGA
+
F:,FFF,FFFFFFFFFFFFFFFFFFFFF,,,,,FFFFFFFF:FFF
@FS10000125:23:BPA73012-1407:1:1101:9450:1200 1:N:0:5
GGGAGCAGACTGTCGAGTACGCTCAACGCTCCAGATCGGAAGAGC
+
F,::FFFFFF:F:FFFF:FFFF,FFFFFFFFFFFF:,FFFFFFF,
@FS10000125:23:BPA73012-1407:1:1101:9660:1200 1:N:0:5
GGGAGTCAACTTCGTCGAGTACGCTCAACAGAACAGATCGGAAGA
+
FFF::FFFFF:FFFFFFFFFFFFFFFFFFFFFFFFFFFFFFFFFF
@FS10000125:23:BPA73012-1407:1:1101:9690:1200 1:N:0:5
GGGGTGCAACTTCGTCGAGTACGCTCAATAGTAGAGATCGGAAGA
+
F::FFFFFFF:,FFFFFFFFFFFFFFF,FFFFFFFFFFFFFFFFF
@FS10000125:23:BPA73012-1407:1:1101:9720:1200 1:N:0:5
GGGCTCTAACTTCGTCGAGTACGCTCAATGTCGGAGATCGGAAGA
+
F,:,FFFFFF::FFFFFFFFFFFFFFF,FFFFFFFFFFFFFFFFF
@FS10000125:23:BPA73012-1407:1:1101:10500:1200 1:N:0:5
GGGGACTAACTTCGTCGAGTACGCTCAATTTGACAGATCGGAAGA
+
FFFFFFFFFF,,FFFFFFFFFFFFFFF,FFFFFFFFFFFFFFFFF
@FS10000125:23:BPA73012-1407:1:1101:10860:1200 1:N:0:5
GGGGTTAAACTTCGTCGAGTACGCTCAACGTTCGAGATCGGAAGA
+
FFFFFFFFFF::FFFFFFFFFFFFFFFFFFFFFFFFFFFFFFFFF
@FS10000125:23:BPA73012-1407:1:1101:10900:1200 1:N:0:5
GGGTTTCAACTTCGTCGAGTACGCTCAATTTTCGAGATCGGAAGA
+
FFFFFFFF,F:,::F:FFF::FFFFFFFFFFFF:FF:FFF:F:FF
@FS10000125:23:BPA73012-1407:1:1101:12100:1200 1:N:0:5
GGGCCTTAACTTCGTCGAGTACGCTCAAATCTACAGATCGGAAGA
+
FFFFF,:FFF,,FFFFFFFFFF:FFFF,FFFFFFFFF,FF,FFFF
@FS10000125:23:BPA73012-1407:1:1101:12220:1200 1:N:0:5
GGGTAGGAACTTCGTCGAGTACGCTCAAAGTAGTAGATCGGAAGA
+
FFFFFFFFFF::FFFFFFFFFFFFFFF:FFFFFFFFFFFFFFFFF
@FS10000125:23:BPA73012-1407:1:1101:12700:1200 1:N:0:5
GGGAGATAACTTCGTCGAGTACGCTCAACGGGATAGATCGGAAGA
+
FFFF,FFFFFFFFFFFFFFFFFFFFFFFF:FFFFFFF,FFFFFFF
@FS10000125:23:BPA73012-1407:1:1101:13060:1200 1:N:0:5
GGGAAAGAACTTCGTCGAGTACGCTCAAACCTATAGATCGGAAGA
+
FFFFFFFFFF,:FFFFFFFFFFFFFFF:FFFFFFFFFFFFFFFFF
@FS10000125:23:BPA73012-1407:1:1101:13760:1200 1:N:0:5
GGGAGGGAACTTCGTCGAGTACGCTCAATAGGTGAGATCGGAAGA
+
F,,FFFFFFF,:FFFFFFFFFFFFFFF:FFFFFFFFFFFFFF:FF
@FS10000125:23:BPA73012-1407:1:1101:14530:1200 1:N:0:5
GGGATGAACTTCGTCGAGTACGCTCAATGACCCAGATCGGAAGAG
+
F,,FFFFFFF:FF:FFFF:FFFFFFF::FFFFFFFF:FFF:FFF:
@FS10000125:23:BPA73012-1407:1:1101:14930:1200 1:N:0:5
GGGTGTGAACTTCGTCGAGTACGCTCAAAATTATAGATCGGAAGA
+
FFFFFFFFFFF:FFFFFFFFFFFFFFFFFFFFFFFFFFFFFFFFF
@FS10000125:23:BPA73012-1407:1:1101:15220:1200 1:N:0:5
GGGATAGAACTTCGTCGAGTACGCTCAAGATATGAGATCGGAAGA
+
FFFFFFFFFF::FFFFFFFFFFFFFFFFFFFFFFFFFFFFFFFFF
@FS10000125:23:BPA73012-1407:1:1101:15520:1200 1:N:0:5
GGGGTTGAACTTCGTCGAGTACGCTCAACGATCAAGATCGGAAGA
+
:,,FFFFFFFF:FFFFFFFFFFFFFFFFFFFFFFFFF:FFFFFFF
@FS10000125:23:BPA73012-1407:1:1101:15660:1200 1:N:0:5
GGGCCCTAACTTCGTCGAGTACGCTCAATTGTATAGATCGGAAGA
+
FFF::,,FFFFFFFFFFFFFFF:FFFFFFFFFF:FFFFFFFFFFF
@FS10000125:23:BPA73012-1407:1:1101:15690:1200 1:N:0:5
GGGTTGTAACTTCGTCGAGTACGCTCAATTGTAGAGATCGGAAGA
+
FFF,FFFFFF::FFFFFFFFFFFFFFF:FFFFFFFFFFFFFFFFF
@FS10000125:23:BPA73012-1407:1:1101:15940:1200 1:N:0:5
GGGTGCCGAACTTCGTCGAGTACGCTCAAATGTGGAGATCGGAAG
+
FFF,FFFFFFF,,FF,FF:FFFFFF,FFFFFFFFFFFFFFFFFFF
@FS10000125:23:BPA73012-1407:1:1101:1010:1210 1:N:0:5
GGGAGGGAACTTCGTCGAGTACGCTCAATGGGAAAGATCGGAAGA
+
FFFFFFFFFF::FFFFFFFFFFFFFFF:FFFFFFFFFFFFFFFFF
@FS10000125:23:BPA73012-1407:1:1101:1110:1210 1:N:0:5
GGGGGTCAACTTCGTCGAGTACGCTCAAGGGATAAGATCGGAAGA
+
FFFFFFFFFF:,FFFFFFFFFFFFFFFFFFFFFFFFFFFFFFFFF
@FS10000125:23:BPA73012-1407:1:1101:1350:1210 1:N:0:5
GGGGGCCAACTTCGTCGAGTACGCTCAAAAATATAGATCGGAAGA
+
FFFFFFFFFF::FFFFFFFFFFFFFFFFFFFFFFFFFFFFFFFFF
@FS10000125:23:BPA73012-1407:1:1101:1390:1210 1:N:0:5
GGGACTGAACTTCGTCGAGTACGCTCAATTGCTCAGATCGGAAGA
+
FFFFFFFFFFF:FFFFFFFFFFFFFFFFFFFFFFFFFFFFFFFFF
@FS10000125:23:BPA73012-1407:1:1101:1600:1210 1:N:0:5
GCAACTAAACTTCGTCGAGTACGCTCAATAACTAAGATCGCTTGA
+
F:,FFF::FF::,FF,:F,F:,,:F:F,FF,FFF,,,,:,,,,::
@FS10000125:23:BPA73012-1407:1:1101:1800:1210 1:N:0:5
GGGGTAGAACTTCGTCGAGTACGCTCAATAATTAAGATCGGAAGA
+
FFFFFFFFFF:::FFFFFFFFFFFFFF,FFFFFFFFFFFFFFFFF
@FS10000125:23:BPA73012-1407:1:1101:2180:1210 1:N:0:5
GGGGAAACTTCGTCGAGTACGCTCAATTTAACAGATCGGAAGAGC
+
FFFFFFFFFF:F,FFFF:FFFF:FF:,:FFFFFFFF:FFFFFFF:
@FS10000125:23:BPA73012-1407:1:1101:2410:1210 1:N:0:5
GGGGAAAACTTCGTCGAGTACGCTCAATTAAATAGATCGGAAGAG
+
F:,FFFFFFF,FF:FFFF:FFFFFFF,,FFFFFFFF,FFF:FFFF
@FS10000125:23:BPA73012-1407:1:1101:2720:1210 1:N:0:5
GGGTAGCAAATTCGTCGAGTACGCTCAAATAAAGAGATCGGAAGA
+
F:,:FFFFFFFFFFFFFFFFFFFFFFF:FFFFFFFFFFFFFFFFF
@FS10000125:23:BPA73012-1407:1:1101:2730:1210 1:N:0:5
GGGCGTCAACTTCGTCGAGTACGCTCAATGACTAAGATCGGAAGA
+
FF,:FFFFFF:,FFFFFFFFFFFFFFF,FFFFFFFFFFFFFFFFF
@FS10000125:23:BPA73012-1407:1:1101:2920:1210 1:N:0:5
GGGGCATAACTTCGTCGAGTACGCTCAAGAGATTAGATCGGAAGA
+
FFFFFFFFFF,,FFFFFFFFFFFFFFF:FFFFFFFFFFFFFFFFF
@FS10000125:23:BPA73012-1407:1:1101:3390:1210 1:N:0:5
GGGCGCCAACTTCGTCGAGTACGCTCAATTCAAGAGATCGGAAGA
+
FF::FFFFFF::FFFFFFFFFFFFFFF:FFFFFFFFFFFFFFFFF
@FS10000125:23:BPA73012-1407:1:1101:3560:1210 1:N:0:5
GGGGGATAACTTCGACTGAGTACGCTCAAACGCACAGATCGGAAG
+
FFFFFFFFFF::FFF:FFFFFFFFF,FFFFFFFFFFFFFFFFFFF
@FS10000125:23:BPA73012-1407:1:1101:3640:1210 1:N:0:5
GGGCTTCAACTTCGTCGAGTACGCTCAATCATAAAGATCGGAAGA
+
FFF:FFFFFF::FFFFFFFFFFFFFFF:FFFFFFFFFFFFFFFFF
@FS10000125:23:BPA73012-1407:1:1101:4100:1210 1:N:0:5
GGGGAAAAACTTCGTCGAGTACGCTCAAACTTCTAGATCGGAAGA
+
FFFFFFFFFF:,FFF:FFFFFFFFFFF:FFFFFFFFFFFFFFFFF
@FS10000125:23:BPA73012-1407:1:1101:4160:1210 1:N:0:5
GGGGTGAAACTTCGTCGAGTACGCTCAAGACGTAAGATCGGAAGA
+
FFFFFFFFFFF:FFFFFFFFFFFFFFFFFFFFFFFFFFFFFFFFF
@FS10000125:23:BPA73012-1407:1:1101:4510:1210 1:N:0:5
GGGTGTAAACTTCGTCGAGTACGCTCAAAAGGCAAGATCGGAAGA
+
FF:FFFFFFF:,FFFFFFFFFFFFFFF:FFFFFFFFFFFFFFFFF
@FS10000125:23:BPA73012-1407:1:1101:4980:1210 1:N:0:5
GGGCAGCAACTTCGTCGAGTACGCTCAAAGCACAAGATCGGAAGA
+
FFFFFFFFFF,,FFF:FFFFFFFFFFF:FFFFFFFFF,FFFF:FF
@FS10000125:23:BPA73012-1407:1:1101:5010:1210 1:N:0:5
GGGGGGTAACTTCGTCGAGTACGCTCAAGAGCACAGATCGGAAGA
+
FFFFFFFFFF,,FFFFFFFFFFFFFFFFFFFFFFFFFFFFFFFFF
@FS10000125:23:BPA73012-1407:1:1101:5520:1210 1:N:0:5
GGGAAGTAACTTCGTCGAGTACGCTCAAGCGGAAAGATCGGAAGA
+
FFFFFFFFFF:,FFFFFFFFFFFFFFFFFFFFFFFFFFFFFFFFF
@FS10000125:23:BPA73012-1407:1:1101:5850:1210 1:N:0:5
GGGATGTAACTTCGTCGAGTACGCTCAAGATTCCAGATCGGAAGA
+
F:,:F,FFFFFFFFFFFFFFFFFFFFFF,FFF,,FFFFFFFFFFF
@FS10000125:23:BPA73012-1407:1:1101:5960:1210 1:N:0:5
GGGAAGCAACTTCGTCGAGTACGCTCAACACCGGAGATCGGAAGA
+
F:,F,,FFFF:FFFFFFFFFFFFFFFFF:::F:FFFFFFFFFFFF
@FS10000125:23:BPA73012-1407:1:1101:6260:1210 1:N:0:5
GGGGACAAATTTCGTCGAGTACGCTCAACAGCTAAGATCGGAAGA
+
FFFFFFFFFFFFFFFFFFFFFFFFFFFFFFFFFFFFFFFFFFFFF
@FS10000125:23:BPA73012-1407:1:1101:6600:1210 1:N:0:5
GGGCGTAAACTTCGTCGAGTACGCTCAATGTTAAAGATCGGAAGA
+
FFFFFFFFFF:,FFFFFFFFFFFFFFF,FFFFFFFFFFFFFFFFF
@FS10000125:23:BPA73012-1407:1:1101:6660:1210 1:N:0:5
GGGCCCACAACTTCGTCGAGTACGCTCAACTGGAAAGATCGGAAG
+
FFFFFFFFFF:,:FF:FFFFFFFFF,FFFFFFFFFFFFFFFFFFF
@FS10000125:23:BPA73012-1407:1:1101:6790:1210 1:N:0:5
GGGGTTAAATTTCGTCGAGTACGCTCAATATTAGAGATCGGAAGA
+
F,,FFFFFFFFFFFFFFFFFFFFFFFF,FFFFFFFFFFFFFFFFF
@FS10000125:23:BPA73012-1407:1:1101:7570:1210 1:N:0:5
GGGAGAAAACTTCGTCGAGTACGCTCAAATAGTGAGATCGGAAGA
+
FFF:FFFFFF,,FFFFFFFFFFFFFFF:FFFFFFFFFFFFFFFFF
@FS10000125:23:BPA73012-1407:1:1101:8010:1210 1:N:0:5
GGGCTTCGTCGAGTACGCTCAACAATTTAGATCGGAAGAGCACAC
+
F:::FFFFFFFFFFFFF:FF:FFFF::,FFFFFFFFFFFF:F,F:
@FS10000125:23:BPA73012-1407:1:1101:8050:1210 1:N:0:5
GGGGGAGAACTTCGTCGAGTACGCTCAATTAGAAAGATCGGAAGA
+
FFFFFFFFFF,:FFFFFFFFFFFFFFF:FFFFFFFFFFFFFFFFF
@FS10000125:23:BPA73012-1407:1:1101:8140:1210 1:N:0:5
GGGTCAACTTCGTCGAGTACGCTCAAGTCTAAAGATCGGAAGAGC
+
FFFFFFFFFFFF,FFFF:FFFF,FFFFFFFFFFFF:,FFFFFFF:
@FS10000125:23:BPA73012-1407:1:1101:8170:1210 1:N:0:5
GGGGTTTAACTTCGTCGAGTACGCTCAACATTAAAGATCGGAAGA
+
FFFFFFFFFFF::FFFFFFFFFFFFFFFFFFFFFFFFFFFFFFFF
@FS10000125:23:BPA73012-1407:1:1101:8200:1210 1:N:0:5
GGGGATTAACTTCGTCGAGTACGCTCAAATATCAAGATCGGAAGA
+
FFFFFFFFFF::FFFFFFFFFFFFFFFFFFFFFFFFFFFFFFFFF
@FS10000125:23:BPA73012-1407:1:1101:8230:1210 1:N:0:5
GGGGTATAACTTCGTCGAGTACGCTCAAAAGGAAAGATCGGAAGA
+
FF:FFFFFFF:,FFFFFFFFFFFFFFF:FFFFFFFFFFFFFFFFF
@FS10000125:23:BPA73012-1407:1:1101:8690:1210 1:N:0:5
GGGGCACAACTTCGTCGAGTACGCTCAAGTCCCGAGATCGGAAGA
+
FFFFFFFFFF,,FFFFFFFFFFFFFFFFFFFFFFFFFFFFFFFFF
@FS10000125:23:BPA73012-1407:1:1101:9090:1210 1:N:0:5
GGGAGCAAACTTTCGTCGAGTACGCTCAACGGCCGAGATCGGAAG
+
FFF:FFFFFF:::FF:FFFFFFFFF:FFFFFFFFFFFFFFFFFFF
@FS10000125:23:BPA73012-1407:1:1101:9610:1210 1:N:0:5
GGGGTTTAACTTCGTCGAGTACGCTCAATAATCAAGATCGGAAGA
+
FFFFFFFFFFF:FFFFFFFFFFFFFFFFFFFFFFFFF:FFFFFFF
@FS10000125:23:BPA73012-1407:1:1101:9740:1210 1:N:0:5
GGGAGGGAACTTCGTCGAGTACGCTCAAAATATAAGATCGGAAGA
+
FFF:FFFFFF::FFFFFFFFFFFFFFFFFFFFFFFFFFFFFFFFF
@FS10000125:23:BPA73012-1407:1:1101:10240:1210 1:N:0:5
GGGGACTAACTTCGTCGAGTACGCTCAATCTCGGAGATCGGAAGA
+
FFFFFFFFFF,,FFFFFFFFFFFFFFF,FFFFFFFFFFFFFFFFF
@FS10000125:23:BPA73012-1407:1:1101:10820:1210 1:N:0:5
GGGGGGTAACTTCGTCGAGTACGCTCAACTTTACAGATCGGAAGA
+
FFFFFFFFFFFF:FFFFFFFFFFFFFFFFFFFFFFFFFFFFFFFF
@FS10000125:23:BPA73012-1407:1:1101:11570:1210 1:N:0:5
GGGCTATAATTTCGTCGAGTACGCTCAATCGTTTAGATCGGAAGA
+
F,,:FFFFFF:FFFFFFFFFFF:FFFF,FFFFFFFFFFFF:F,FF
@FS10000125:23:BPA73012-1407:1:1101:11680:1210 1:N:0:5
GGGTACCAACTTCGTCGAGTACGCTCAAAACTGAGATCGGAAGAG
+
F:,FFF:FFF,,FFFFFFFFFFFFFFF:FFFFFFFF:,FF:FFF:
@FS10000125:23:BPA73012-1407:1:1101:13150:1210 1:N:0:5
GGGGACAAACTTCGTCGAGTACGCTCAATGTTAAAGATCGGAAGA
+
F,,FFFFFFF,,FFFFFFFFFFFFFFF,FFFFFFFFFFFFFF:F:
@FS10000125:23:BPA73012-1407:1:1101:13270:1210 1:N:0:5
GGGACTTCGTCGAGTACGCTCAACGGTGAGGATCGGAAGAGCACT
+
::,:FFFFFFFFFFFFFF,:FF:FFFFFFFFFFFFFFFFFF,F,,
@FS10000125:23:BPA73012-1407:1:1101:13560:1210 1:N:0:5
GGGAGGCAACTTCGTCGAGTACGCTCAAGATACTAGATCGGAAGA
+
F::FFFFFFF,,FFFFFFFFFFFFFFF:FFFFFFFFF:FFFF,FF
@FS10000125:23:BPA73012-1407:1:1101:13630:1210 1:N:0:5
GAGAGAGAACTTCGTCGAGTACGCTCAAGCAAGTAGATCGGAAGA
+
:,FFFFFFFF,,FFFFFFFFFFFFFFFFFFFFFFFFFFFFFFFFF
@FS10000125:23:BPA73012-1407:1:1101:13810:1210 1:N:0:5
GGGCGCGAACTTCGTCGAGTACGCTCAAAAAAAAAGATCGGAAGA
+
FFF:FF,,FFF::FF::FFFFFFFFFFF,::,FFFFFFFFFFFFF
@FS10000125:23:BPA73012-1407:1:1101:13860:1210 1:N:0:5
GGGGGTCAACTTCGTCGAGTACGCTCAAGTTGTAAGATCGGAAGA
+
FFFFFFFFFF,,FFFFFFFFFFFFFFFFFFFFFFFFFFFFFFFFF
@FS10000125:23:BPA73012-1407:1:1101:14030:1210 1:N:0:5
GGGTATTAACTTCGTCGAGTACGCTCAATTTGGGAGATCGGAAGA
+
FFFFFFFFFF::FFFFFFFFFFFFFFF,FFFFFFFFFFFFFFFFF
@FS10000125:23:BPA73012-1407:1:1101:14080:1210 1:N:0:5
GGGGCTGGAACTTCGTCGAGTACGCTCAATTAGTCAGATCGGAAG
+
F:,FFF:FFFF::FF:FFFFFFFFF,FFFFFFFFFFFFFFFFFFF
@FS10000125:23:BPA73012-1407:1:1101:14560:1210 1:N:0:5
GGGGCAAAACTTCGTCGAGTACGCTCAAGTATGAAGATCGGAAGA
+
FFF,,F:FFF::FFFFFFFFFFFFFFFF:FFFFFFFFFFFFFFFF
@FS10000125:23:BPA73012-1407:1:1101:15560:1210 1:N:0:5
GGGGTAAAACTTCGTCGAGTACGCTCAAAAGGGGAGATCGGAAGA
+
F:,FFFFFFF::FFFFFFFFFFFFFFF:FFFFFFFFFFFFFFFFF
@FS10000125:23:BPA73012-1407:1:1101:15940:1210 1:N:0:5
GGGGTTGAACTTCGTCGAGTACGCTCAAAAGGTTAGATCGGAAGA
+
FFFFFFFFFF,,FFFFFFFFFFFFFFF:FFFFFFFFFFFFFF:FF
@FS10000125:23:BPA73012-1407:1:1101:1070:1220 1:N:0:5
GGGGAAAAACTTCGTCGAGTACGCTCAATAAAGAAGATCGGAAGA
+
FFFFFFFFFFF:FFFFFFFFFFFFFFF:FFFFFFFFFFFFFFFFF
@FS10000125:23:BPA73012-1407:1:1101:1480:1220 1:N:0:5
GGGCTGGAACTTCGTCGAGTACGCTCAATGGTCAAGATCGGAAGA
+
FFFF,F:FFFF:FFFFFFFFFF:FFFFFF,:FFFF:FFFFF:::F
@FS10000125:23:BPA73012-1407:1:1101:1570:1220 1:N:0:5
GGGAATAACTTCGTCGAGTACGCTCAAATTTCCAGATCGGAAGAG
+
FF,FFFFFFF:FF:FFFF:FFFFFFFFFFFFFFFFF,FFF::FF:
@FS10000125:23:BPA73012-1407:1:1101:1720:1220 1:N:0:5
GGGTATGAACTTGAGTACGCTCAATGGCATAGATCGGAAGAGCAC
+
FF::FFFFFFFFF,FFF,FF:F:FFFF:FFFFFFFFFFFF:F,F,
@FS10000125:23:BPA73012-1407:1:1101:2440:1220 1:N:0:5
GGGGGGGAACTTCGTCGAGTACGCTCAATCCGCGAGATCGGGAGA
+
F::FFFFFFF,,FFFFFFFFFFFFFFF:FFFFFFFFFFFFF,FFF
@FS10000125:23:BPA73012-1407:1:1101:3170:1220 1:N:0:5
GGGGGTTAACTTCGTCGAGTACGCTCAAGTGGAAAGATCGGAAGA
+
F,,FF:FFFF::FFFFFFFFFFFFFFF,FFFFFFFFFFFFFFFF:
@FS10000125:23:BPA73012-1407:1:1101:3790:1220 1:N:0:5
GGGGGCAAACTTCGTCGAGTACGCTCAAACTGTTAGATCGGAAGA
+
F,,FFFFFFF::FFFFFFFFFFFFFFFFFFFFFFFFFFFFFFFFF
@FS10000125:23:BPA73012-1407:1:1101:3980:1220 1:N:0:5
GGGGGGAAACTTCGTCGAGTACGCTCAATTTTGCAGATCGGAAGA
+
FFFFFFFFFFF:FFFFFFFFFFFFFFF:FFFFFFFFFFFFFFFFF
@FS10000125:23:BPA73012-1407:1:1101:4010:1220 1:N:0:5
GGGGTTAAACTTCGTCGAGTACGCTCAAATACACAGATCGGAAGA
+
FF:FFFFFFF:,FFFFFFFFFFFFFFF:FFFFFFFFFFFFFFFFF
@FS10000125:23:BPA73012-1407:1:1101:4930:1220 1:N:0:5
GGGGGGAAACTTCGTCGAGTACGCTCAAGGGGCCAGATCGGAAGA
+
FFFFFFFFFF,,FFFFFFFFFFFFFFFFFFFFFFFFFFFFFF:FF
@FS10000125:23:BPA73012-1407:1:1101:6440:1220 1:N:0:5
GGGTGAAAACTTCGTCGAGTACGCTCAATCATGCAGATCGGAAGA
+
FFFFFFFFFF:,FFFFFFFFFFFFFFF:FFFFFFFFFFFFFFFFF
@FS10000125:23:BPA73012-1407:1:1101:6490:1220 1:N:0:5
GGGTCATAACTTCGTCGAGTACGCTCAAAAGGCAAGATCGGAAGA
+
F,,:FFFFFF:,FFFFFFFFFFFFFFF:FFFFFFFFFFFFFFFFF
@FS10000125:23:BPA73012-1407:1:1101:7330:1220 1:N:0:5
GGGGGTTAACTTCGTCGAGTACGCTCAAAATTACAGATCGGAAGA
+
FFFFFFFFFF,,FFFFFFFFFFFFFFF,FFFFFFFFFFFFFFFFF
@FS10000125:23:BPA73012-1407:1:1101:7530:1220 1:N:0:5
GGGACCAAACTTCGTCGAGTACGCTCAAATCTATAGATCGGAAGA
+
FFF:FFFFFF::FFFFFFFFFFFFFFFFFFFFFFFFFFFFFFFFF
@FS10000125:23:BPA73012-1407:1:1101:7760:1220 1:N:0:5
GGGTAGTAACTTCGTCGAGTACGCTCAAGAATGTAGATCGGAAGA
+
FFFFFFFFFFF:FFFFFFFFFFFFFFFFFFFFFFFFFFFFFFFFF
@FS10000125:23:BPA73012-1407:1:1101:7770:1220 1:N:0:5
GGGCACAAACTTCGTCGAGTACGCTCAATCTTATAGATCGGAAGA
+
FFF,FF:FFFFFFFFFFFFFFFFFFFFFF,FFFFFFFFFFFFFFF
@FS10000125:23:BPA73012-1407:1:1101:9120:1220 1:N:0:5
GGGAATCAACTTCGTCGAGTACGCTCAAGGGAGGAGATCGGAAGA
+
F:,FF:FFFF::FFFFFFFFFFFFFFFF:,:F::F:FFFF:FF::
@FS10000125:23:BPA73012-1407:1:1101:9370:1220 1:N:0:5
GGGTTGGAACTTCGTCGAGTACGCTCAAGTGTTTAGATCGGAAGA
+
FFFFFFFFFF::FFFFFFFFFFFFFFFFFFFFFFFFFFFFFFFFF
@FS10000125:23:BPA73012-1407:1:1101:10140:1220 1:N:0:5
GGGCATGATCTTCGTCGAGTACGCTCAATAGGGGAGATCGGAAGA
+
FFF:FFFFFF,,FFFFFFFFFFFFFFF,FFFFFFFFFFFFFF:FF
@FS10000125:23:BPA73012-1407:1:1101:10270:1220 1:N:0:5
GGGTGTTAACTTCGTCGAGTACGCTCAAGGCCCAAGATCGGAAGA
+
F,,FFFFFFF,,FFFFFFFFFFFFFFF:FFFFFFFFFFFFFFFFF
@FS10000125:23:BPA73012-1407:1:1101:10390:1220 1:N:0:5
GGGCCCGAACTTCGTCGAGTACGCTCAATAAACTAGATCGGAAGA
+
F,,:FFFFFF,,FFFFFFFFFFFFFFF:FFFFFFFFFFFFFFFFF
@FS10000125:23:BPA73012-1407:1:1101:10500:1220 1:N:0:5
GGGCGTGAACTTCGTCGAGTACGCTCAACTTAAAAGATCGGAAGA
+
FFFFFFFFFF:FFFFFFFFFFFFFFFF:FFFFFFFFFFFFFF:FF
@FS10000125:23:BPA73012-1407:1:1101:10520:1220 1:N:0:5
GGGGACACCAACTTCGTCGAGTACGCTCAAAGCAGGAGATCGGAA
+
FFFFFFFFFFFF::FFF:FFFF:FFFFFFFFFFFFFFFFF,FFFF
@FS10000125:23:BPA73012-1407:1:1101:10870:1220 1:N:0:5
GGGGAACTTCGTCGAGTACGCTCAATATAGTAGATCGGAAGAGCA
+
F:,FFFFFFFF,:FFFFF,,FFFFFFF,FFFFFFF,FFFFFFF,,
@FS10000125:23:BPA73012-1407:1:1101:11450:1220 1:N:0:5
GGGCGTGAACTTCGTCGAGTACGCTCAAAGAGGAAGATCGGAAGA
+
F:,::FFFFF,,FFFFFFFFFFFFFFFFFFFFFFFFFFFFFFFFF
@FS10000125:23:BPA73012-1407:1:1101:11900:1220 1:N:0:5
GGGAGGTAACTTCGTCGAGTACGCTCAAACTAATAGATCGGAAGA
+
FFFFFFFFFF::FFFFFFFFFFFFFFF:FFFFFFFFFFFFFFFFF
@FS10000125:23:BPA73012-1407:1:1101:12040:1220 1:N:0:5
GGGTATGAACTTCGTCGAGTACGCTCAATACCCAAGATCGGAAGA
+
F:,:FFFFFF:,FFFFFFFFFFFFFFF,FFFFFFFFFFFFFFFFF
@FS10000125:23:BPA73012-1407:1:1101:13050:1220 1:N:0:5
GGGGTCAAACTTCGTCGAGTACGCTCAAACGTTAAGATCGGAAGA
+
F,,FFFFFFF,,FFFFFFFFFFFFFFF:FFFFFFFFFFFFFFFFF
@FS10000125:23:BPA73012-1407:1:1101:13520:1220 1:N:0:5
GGGGGAAAACTTCGTCGAGTACGCTCAACTGCAGAGATCGGAAGA
+
FF,FFFFFFF::FFFFFFFFFFFFFFFFFFFFFFFFFFFFFFFFF
@FS10000125:23:BPA73012-1407:1:1101:13530:1220 1:N:0:5
GGGGAATAACTTCGTCGAGTACGCTCAAATTGACAGATCGGAAGA
+
FF:FFFF:FF::FFFFFFFFFFFFFFFFFFFFFFFFF:FFFFFFF
@FS10000125:23:BPA73012-1407:1:1101:13560:1220 1:N:0:5
GGGGATTAACTTCGTCGAGTACGCTAAATAGATTAGATCGGAAGA
+
FFFFFFFFFF:,FFFFFFFFFFFFFFF:FFFFFFFFFFFFFFFFF
@FS10000125:23:BPA73012-1407:1:1101:13640:1220 1:N:0:5
GGGGTAGAACTTCGTCGAGTACGCTCAAGAATTAAGATCGGAAGA
+
FFFFFFFFFF::FFFFFFFFFFFFFFFFFFFFFFFFFFFFFFFFF
@FS10000125:23:BPA73012-1407:1:1101:13660:1220 1:N:0:5
GGGGGCAACTTCGTCGAGTACGCTCAAATCCGCAGATCGGAAGAG
+
FFFFFFFFFF,FF:FFFF,FFFFFFFF,FFFFFFFF,FFF:FFFF
@FS10000125:23:BPA73012-1407:1:1101:14000:1220 1:N:0:5
GGGCATTAACTTCGTCGAGTACGCTCAACTGGGTAGATCGGAAGA
+
FFFFFFFFFF,:FFFFFFFFFFFFFFFFFFFFFFFFFFFFFFFFF
@FS10000125:23:BPA73012-1407:1:1101:14930:1220 1:N:0:5
GGGGACAAACTTCGTCGAGTACGCTCAACCTAGAAGATCGGAAGA
+
FFFFFFFFFF,:FFFFFFFFFFFFFFFFFFFFFFFFFFFFFFFFF
@FS10000125:23:BPA73012-1407:1:1101:15360:1220 1:N:0:5
GGGGGACAACTTCGTCGAGTACGCTCAAATCGATAGATCGGAAGA
+
F:,F,FF:FF,:FFFFFFFFFFFFFFFFFFFFFFFFF,FFFFFFF
@FS10000125:23:BPA73012-1407:1:1101:15430:1220 1:N:0:5
GATTACGAACTTCGTAGAGTACGCTCAAGCTTCTAGATCGGAAGA
+
:,F,FF:FFFFFFFFFFFFFFFFFFFFFFFFFFFFFFFFF:FFF:
@FS10000125:23:BPA73012-1407:1:1101:15560:1220 1:N:0:5
GGAGTAAAACTTCGTCGAGTACGCTCAATCTAGTAGATCGGAAGA
+
::,,F:FFFF::FFFFFFFFFF:FFFFFFFFFFFFFFFFF:,F:,
@FS10000125:23:BPA73012-1407:1:1101:16070:1220 1:N:0:5
GGGACAGGAACTTCGTCGAGTACGCTCAAAAAAACAGATCGGAAG
+
F:,:F,,FFFF:,FF:FF:,FFFFF,FFF,FFF::FFFFFFFFFF
@FS10000125:23:BPA73012-1407:1:1101:16420:1220 1:N:0:5
GGGGCCCAACTTCGTCGAGTACGCTCAATACGAGAGATCGGAAGA
+
FFFFFFFFFF::FFFFFFFFFFFFFFF:FFFFFFFFF:FFFFFFF
@FS10000125:23:BPA73012-1407:1:1101:16430:1220 1:N:0:5
GGGGTTGAGCTTCGTCGAGTACGCTCAAAGTGGTAGATCGGAAGA
+
FF:FFFFFFF,,FFFFFFFFFFFFFFF:FFFFFFFFFFFFFFFFF
@FS10000125:23:BPA73012-1407:1:1101:1020:1230 1:N:0:5
GGGCGCCAACTTCGTCGAGTACGCTCAAGTTGTCAGATCGGAAGA
+
FFFFFFFFFFF:FFFFFFFFFFFFFFFFFFFFFFFFFFFFF,FFF
@FS10000125:23:BPA73012-1407:1:1101:1210:1230 1:N:0:5
GGGGAAGAACTTCGTCGAGTACGCTCAAATACCAAGATCGGAAGA
+
FFFFFFFFFFFFFFFFFFFFFFFFFFFFFFFFFFFFFFFFF:FFF
@FS10000125:23:BPA73012-1407:1:1101:1310:1230 1:N:0:5
GGGGACTAACTTCGTCGAGTACGCTCAAAAAAATAGATCGGAAGA
+
FFFFFFFFFFF:FFFFFFFFFFFFFFFFF:,,FFFFFFFFFFFFF
@FS10000125:23:BPA73012-1407:1:1101:1460:1230 1:N:0:5
GGGGTGAAACTTCGTCGAGTACGCTCAACATTATAGATCGGAAGA
+
FFFFFFFFFF:FFFFFFFFFFFFFFFFFFFFFFFFFFFFFFFFFF
@FS10000125:23:BPA73012-1407:1:1101:2040:1230 1:N:0:5
GGGCCCAAACTTCGTCGAGTACGCTCAAGTTCCAAGATCGGAAGA
+
FFFFFFFFFF::FFFFFFFFFFFFFFFFFFFFFFFFFFFFFFFFF
@FS10000125:23:BPA73012-1407:1:1101:2120:1230 1:N:0:5
GGGGTAAACTTCGTCGAGTACGCTCAATTCCTGAGATCGGAAGAG
+
FF,FFFFFFF,FF:FFFF:FFFFFFFF,FFFFFFFF,FFF:FFFF
@FS10000125:23:BPA73012-1407:1:1101:2190:1230 1:N:0:5
GTTGACCAACTTCGTCGAGTACGCTCAAAAACTAAGATCGGAAGA
+
,,F::FF:FFFFFFFFF,FFFF:FFFFFF:FFFFF:FFFFF,FF,
@FS10000125:23:BPA73012-1407:1:1101:2220:1230 1:N:0:5
GGGCACTAACTTCGTCGAGTACGCTCAAGAAAAAAGATCGGAAGA
+
F:,FFFFFFF:,FFFFFFFFFFFFFFFFFFFFFFFFFFFFFFFFF
@FS10000125:23:BPA73012-1407:1:1101:2870:1230 1:N:0:5
GGGCATGAACTTCGTCGAGTACGCTCAACACGGAAGATCGGAAGA
+
F,,,FFFFFFFF:FFFFFFFFFFFFFFFFFFFFFFFFFFFFFFFF
@FS10000125:23:BPA73012-1407:1:1101:3250:1230 1:N:0:5
GGGATGAAACTTCGTCGAGTACGCTCAATTGCAAAGATCGGAAGA
+
FFF:FFFFFF:,FFFFFFFFFFFFFFF,FFFFFFFFFFFFFFFFF
@FS10000125:23:BPA73012-1407:1:1101:3740:1230 1:N:0:5
GGGATTTAACTTCGTCGAGTACGCTCAATTCATCAGATCGGAAGA
+
FFFFFFFFFF:,FFFFFFFFFFFFFFF,FFFFFFFFFFFFFFFFF
@FS10000125:23:BPA73012-1407:1:1101:4000:1230 1:N:0:5
GGGGTTAAACTTCGTCGAGTACGCTCAAATACACAGATCGGAAGA
+
FF,FFFFFFF:,FFFFFFFFFFFFFFF:FFFFFFFFFFFFFFFFF
@FS10000125:23:BPA73012-1407:1:1101:4340:1230 1:N:0:5
GGGAGTAAACTTCGTCGAGTACGCTCAAATTGAAAGATCGGAAGA
+
FFFFFFFFFFF:FFFFFFFFFFFFFFF:FFFFFFFFFFFFFFFFF
@FS10000125:23:BPA73012-1407:1:1101:4960:1230 1:N:0:5
GGGACATAACTTCGTCGAGTACGCTCAAAAAATGAGATCGGAAGA
+
FFF:FFFFFF,,FFFFFFFFFFFFFFFFFFFFFFFFFFFFFFFFF
@FS10000125:23:BPA73012-1407:1:1101:5290:1230 1:N:0:5
GGGAGGGAACTTCGTCGAGTACGCTCAATGCGGGAGATCGGAAGA
+
:,,,FFFFFF::FFFFFFFFFFFFFFFFFFFFFFFFFFFFFFFFF
@FS10000125:23:BPA73012-1407:1:1101:6130:1230 1:N:0:5
GGGGGAGAACTTCGTCGAGTACGCTCAAAGATCAAGATCGGAAGA
+
FFFFFFFFFF:,FFFFFFFFFFFFFFF:FFFFFFFFFFFFFFFFF
@FS10000125:23:BPA73012-1407:1:1101:6290:1230 1:N:0:5
GGGAACTTCGTCGAGTACGCTCAAAAATTTAGATCGGAAGAGCAC
+
FFFFFFFFFF:FF:FFF:FFFF:FFF,,FFFFFFFFFFFF:F,F:
@FS10000125:23:BPA73012-1407:1:1101:6490:1230 1:N:0:5
GGGCTTAAACTTCGTCGAGTACGCTCAAAGGTGAAGATCGGAAGA
+
F::FFFFFFF:,FFFFFFFFFFFFFFF:FFFFFFFFFFFFFFFFF
@FS10000125:23:BPA73012-1407:1:1101:7000:1230 1:N:0:5
GGGTTTAAACTTCGTCGAGTACGCTCAAGATGAAAGATCGGAAGA
+
F:F,FFFFFF:FFFFFFFFFFFFFFFFFFFFFFFFFFFFFFFFFF
@FS10000125:23:BPA73012-1407:1:1101:7040:1230 1:N:0:5
GGGCGACAACTTCGTCGAGTACGCTCAAGAAAGAAGATCGGAAGA
+
F:,,FFFFFF::FFFFFFFFFFFFFFFFFFFFFFFFFFFFFFFFF
@FS10000125:23:BPA73012-1407:1:1101:7590:1230 1:N:0:5
GGGGGTCAACTTCGTCGAGTACGCTCAAGGCACTAGATCGGAAGA
+
F,,F,FFFFF::FFFFFFFFFFFFFFFFFFFFFFFFFFFFFFFFF
@FS10000125:23:BPA73012-1407:1:1101:8080:1230 1:N:0:5
GGGCGTGATCTTCGTCGAGTACGCTCAAAATTAGAGATCGGAAGA
+
FFFFFFFFFF::FFFFFFFFFFFFFFFFFFFFFFFFFFFFFFFFF
@FS10000125:23:BPA73012-1407:1:1101:9200:1230 1:N:0:5
GGGCAACAACTTCGTCGAGTACGCTCAAGATGACAGATCGGAAGA
+
F,,,FFFFFF:,FFFFFFFFFFFFFFFFFFFFFFFFFFFFFFFFF
@FS10000125:23:BPA73012-1407:1:1101:10000:1230 1:N:0:5
GGGAAGGAACTTCGTCGAGTACGCTCAATCATTCAGATCGGAAGA
+
FFFFFFFFFF::FFFFFFFFFFFFFFF:FFFFFFFFFFFFFFFFF
@FS10000125:23:BPA73012-1407:1:1101:10460:1230 1:N:0:5
GGGGAGGAACTTCGTCGAGTACGCTCAAAAAGACAGATCGGAAGA
+
FFFFFFFFFF:,FFFFFFFFFFFFFFF:FFFFFFFFFFFFFFFFF
@FS10000125:23:BPA73012-1407:1:1101:11300:1230 1:N:0:5
GGGTAATAACTTCGTCGAGTACGCTCAATCTTTTAGATCGGAAGA
+
FFF:FFFFFF:,FFFFFFFFFFFFFFF:FFFFFFFFFFFFFFFFF
@FS10000125:23:BPA73012-1407:1:1101:11580:1230 1:N:0:5
GGGGGTAAACTTCGTCGAGTACGCTCAACGGGTAAGATCGGAAGA
+
FFFFFFFFFF,,FFFFFFFFFFFFFFF:FFFFFFFFFFFFFFFFF
@FS10000125:23:BPA73012-1407:1:1101:11810:1230 1:N:0:5
GGGAGGGAACTTCGTCGAGTACGCTCAAAGGTGTAGATCGGAAGA
+
F,,,FFFFFF,,FFFFFFFFFFFFFFF:FFFFFFFFFFFFFFFFF
@FS10000125:23:BPA73012-1407:1:1101:12240:1230 1:N:0:5
GATTCGAACTTCGTCGAGTACGCTCAAGCATCGAGATCGGAAGAG
+
,,F,F,FFFFFFF,FFFF,FFFFFFFFFFFFFFFFF,,FF,FF:,
@FS10000125:23:BPA73012-1407:1:1101:12620:1230 1:N:0:5
GGGGTGCAACTTCGTCGAGTACGCTCAAACTGTGAGATCGGAAGA
+
FFFF,FFFFF,,FFFFFFFFFFFFFFF:FFFFFFFFFFFFFFFFF
@FS10000125:23:BPA73012-1407:1:1101:13520:1230 1:N:0:5
GGGCTATAACTTCGTCGAGTACGCTCAAGTCTTGAGATCGGAAGA
+
FFFFFFFFFF,,FFFFFFFFFFFFFFFFFFFFFFFFFFFFFFFFF
@FS10000125:23:BPA73012-1407:1:1101:13750:1230 1:N:0:5
GATGCTAAACTTCGTCGAGTACGCTCAAATAAAAAGATCGGAAGA
+
,,::FFFFFFF:FFFFFFFFFF:FFFF:FFFFFFFFFFFF:FFF:
@FS10000125:23:BPA73012-1407:1:1101:13840:1230 1:N:0:5
GGGTGTCAATTTCGTCGAGTACGCTCAAGGGAAGAGATCGGAAGA
+
FFFFFFFFFFFFFFFFFFFFFFFFFFFFFFFFFFFFFFFFFFFFF
@FS10000125:23:BPA73012-1407:1:1101:13970:1230 1:N:0:5
GGGAACAAACTTCGTCGAGTACGCTCAACTATCAAGATCGGAAGA
+
FFFFF,,FFFFFFFFFFFFFFFFFFFFFF::F:FFFFFFFFFFFF
@FS10000125:23:BPA73012-1407:1:1101:14250:1230 1:N:0:5
GGGTACTAACTTCGTCGAGTACGCTCAATTTATTAGATCGGAAGA
+
FFFFFFFFFF::FFFFFFFFFFFFFFF,FFFFFFFFFFFFFFFFF
@FS10000125:23:BPA73012-1407:1:1101:14340:1230 1:N:0:5
GGGGCAAAACTTCGTCGAGTACGCTCAATAATCGAGATCGGAAGA
+
FFFFFFFFFFF:FFFFFFFFFFFFFFFFF:F,F:FFFFFFFFFFF
@FS10000125:23:BPA73012-1407:1:1101:14580:1230 1:N:0:5
GGGGCGAAACTTCGTCGAGTACGCTCAACTGTGGAGATCGGAAGA
+
FFFFFFFFFF:FFFFFFFFFFFFFFFFFFFFFFFFFFFFFFFFFF
@FS10000125:23:BPA73012-1407:1:1101:14700:1230 1:N:0:5
GGGCGCAAACTTCGTCGAGTACGCTCAACAACCCAGATCGGAAGA
+
FFFFFFFFFF,:FFFFFFFFFFFFFFFFFFFFFFFFFFFFFFFFF
@FS10000125:23:BPA73012-1407:1:1101:14740:1230 1:N:0:5
GGGGCTGAACTTCGTGAGTACGCTCAAGGCTGGAGATCGGAAGAG
+
FFFFFFFFFF,,FFFFFF,FFFFFFFFFFFFFFFFF:FFF,FFFF
@FS10000125:23:BPA73012-1407:1:1101:14820:1230 1:N:0:5
GGCGATAAACTTCGTCGAGTACGCTCAATCACGGAGATCGGAAGA
+
:,,FF:FFFF,:FFFFF:FFFF,FFFFFFFFF:FFFFFFF,F:FF
@FS10000125:23:BPA73012-1407:1:1101:16360:1230 1:N:0:5
GGGGGAAAACTTCGTCGAGTACGCTCAACGGGCAAGATCGGAAGA
+
FFFFFFFFFF::FFFFFFFFFFFFFFFFFFFFFFFFFFFFFFFFF
@FS10000125:23:BPA73012-1407:1:1101:1340:1240 1:N:0:5
GGGTCATAACTTCGTCGAGTACGCTCAATATAGAAGATCGGAAGA
+
FFF:F:FFFFFFFFFFFFFFFFFFFFFFF:F,F,FFFFFFF:FFF
@FS10000125:23:BPA73012-1407:1:1101:1890:1240 1:N:0:5
GGGCCACAACTTCGTCGAGTACGCTCAAAGGTGTAGATCGGAAGA
+
F:,FFFFFFFF:FFFFFFFFFFFFFFF:FFFFFFFFF,FFFFFFF
@FS10000125:23:BPA73012-1407:1:1101:2130:1240 1:N:0:5
GGGAGTGTAACTTCGTCGAGTACGCTCAAAACATGAGATCGGAAG
+
FF::FFFFFFF,:FF:FFFFFFFFF,FFFFFFFFFFFFFFFFFFF
@FS10000125:23:BPA73012-1407:1:1101:2620:1240 1:N:0:5
GGGAGAAAACTTCGTCGAGTACGCTCAAGAATTAAGATCGGAAGA
+
FFFFFFFFFF:,FFFFFFFFFFFFFFFFFFFFFFFFFFFFFFFFF
@FS10000125:23:BPA73012-1407:1:1101:3180:1240 1:N:0:5
GGGGGTCAACTTCGTCGAGTACGCTCAATCATAAAGATCGGAAGA
+
FF,F,FFFFF::FFFFFFFFFFFFFFFFFFFFFFFFF:FFFFFFF
@FS10000125:23:BPA73012-1407:1:1101:3310:1240 1:N:0:5
GGGGATTAACTTCGTCGAGTACGCTCAAAATTTAAGATCGGAAGA
+
F:,FF,FFFF::FFFFFFFFFFFFFFFF,F,:F,FFFFFFFFFFF
@FS10000125:23:BPA73012-1407:1:1101:3420:1240 1:N:0:5
GGGCGTAAACTTCGTCGAGTACGCTCAATAAATTAGATCGGAAGA
+
FFFFFFFFFF,,FFF:FFFFFFFFFFF,FFFFFFFFFFFFFF:FF
@FS10000125:23:BPA73012-1407:1:1101:3540:1240 1:N:0:5
GGGTCAAAACTTCGTCGAGTACGCTCAAGTTGAGAGATCGGAAGA
+
FFF,FFFFFFF:FFFFFFFFFFFFFFF::F,,F,FFFFFFFFFFF
@FS10000125:23:BPA73012-1407:1:1101:3910:1240 1:N:0:5
GGGAGCCAACTTCGTCGAGTACGCTCAAGGGTGCAGATCGGAAGA
+
F:,:FFFFFF::FFFFFFFFFFFFFFFFFFFFFFFFFFFFFFFFF
@FS10000125:23:BPA73012-1407:1:1101:4060:1240 1:N:0:5
GGGCAAGAACTTCGTCGAGTACGCTCAAGTTCCGAGATCGGAAGA
+
FFFFFFFFFF::FFFFFFFFFFFFFFFFFFFFFFFFFFFFFFFFF
@FS10000125:23:BPA73012-1407:1:1101:4280:1240 1:N:0:5
GGGAAACTTCGTCGAGTACGCTCAATGGTCTAGATCGGAAGAGCA
+
F::,FFFFFFF,FFFFFF,,FFFFFFFFFFFFFFF,FFFFFFF,,
@FS10000125:23:BPA73012-1407:1:1101:4300:1240 1:N:0:5
GGGTAAACTTCGTCGAGTACGCTCAATTATTAAGATCGGAAGAGC
+
FFF:FFFFFF:F,FFFF:FFFF,FF:F,FFFFFFF:,FFF:FFF,
@FS10000125:23:BPA73012-1407:1:1101:4320:1240 1:N:0:5
GGGGGAAAACTTCGTCGAGTACGCTCAACAAAAGAGATCGGAAGA
+
FF,FFFFFFFF:FFFFFFFFFFFFFFFFFFFFFFFFFFFFFFFFF
@FS10000125:23:BPA73012-1407:1:1101:4440:1240 1:N:0:5
GGGGTTGAAACTTCGTCGAGTACGCTCAAGATGTGAGATCGGAAG
+
FFFFFFFFFF:::FF:FFFFFFFFF,FFFFFFFFFFFFFFFFFFF
@FS10000125:23:BPA73012-1407:1:1101:4720:1240 1:N:0:5
GGGATCCAACTTCGTCGAGTACGCTCAAAATGTAAGATCGGAAGA
+
FF::FFFFFF:,FFFFFFFFFFFFFFF:FFFFFFFFFFFFFFFFF
@FS10000125:23:BPA73012-1407:1:1101:4910:1240 1:N:0:5
GGGGCTGAAACTTCGTCGAGTACGCTCAACCCATAAGATCGGAAG
+
F,,FFFFFFF:::FF:FFFFFFFFF,FFFFFFFFFFFFFFFFFFF
@FS10000125:23:BPA73012-1407:1:1101:5250:1240 1:N:0:5
GGGGGGGAACTTCGTCGAGTACGCTCAAATTGTCAGATCGGAAGA
+
F::FFFFFFF::FFFFFFFFFFFFFFF:FFFFFFFFFFFFFFFFF
@FS10000125:23:BPA73012-1407:1:1101:5370:1240 1:N:0:5
GGAATGTAACTTCGTCGAGTACGCTCAAGTCCGGAGATCGGAAGA
+
F,,:FFFFFF::FFFFFFFFFFFFFFFFFFFFFFFFFFFFF::FF
@FS10000125:23:BPA73012-1407:1:1101:5690:1240 1:N:0:5
GGGCAGCAACTTCGTCGAGTACGCTCAATTCATGAGATCGGAAGA
+
F:,FFFFFFF:,FFFFFFFFFFFFFFF:FFFFFFFFFFFFFFFFF
@FS10000125:23:BPA73012-1407:1:1101:5740:1240 1:N:0:5
GGGAGGTAACTTCGTCGAGTACGCTCAAAGTCTTAGATCGGAAGA
+
FF,FFFFFFF::FFFFFFFFFFFFFFFFFFFFFFFFFFFFFFFFF
@FS10000125:23:BPA73012-1407:1:1101:5930:1240 1:N:0:5
GGGATGTAACTTCGTCGAGTACGCTCAAGAAATTAGATCGGAAGA
+
F:,FFFFFFF:,FFFFFFFFFFFFFFFFFFFFFFFFFFFFFFFFF
@FS10000125:23:BPA73012-1407:1:1101:6010:1240 1:N:0:5
GGGCCAGAACTTCGTCGAGTACGCTCAACCATCCAGATCGGAAGA
+
F,,,FFFFFF::FFFFFFFFFFFFFFFFFFFFFFFFFFFFFFFFF
@FS10000125:23:BPA73012-1407:1:1101:6690:1240 1:N:0:5
GGGCGAAAACTTCGTCGAGTACGCTCAAAAGGACAGATCGGAAGA
+
F:::FFFFFF:,FFFFFFFFFFFFFFF:FFFFFFFFFFFFFFFFF
@FS10000125:23:BPA73012-1407:1:1101:6740:1240 1:N:0:5
GGGTTTGAACCTCGTCGAGTACGCTCAATATGGAAGATCGGAAGA
+
FFFFF:FFFFF,FFFFFFFFFFFFFFF,FFFFFFFFFFFFFFFFF
@FS10000125:23:BPA73012-1407:1:1101:6870:1240 1:N:0:5
GGGTTTCAACTTCGTCGAGTACGCTCAAGCCCCGAGATCGGAAGA
+
:,,FFFFFFF::FFFFFFFFFFFFFFFFFF:FFFFFFFFFFFFFF
@FS10000125:23:BPA73012-1407:1:1101:7020:1240 1:N:0:5
GGGGCCAAACTTCGTCGAGTACGCTCAAAGACACAGATCGGAAGA
+
FFFFFFFFFF::FFFFFFFFFFFFFFF,FFFFFFFFFFFFFFFFF
@FS10000125:23:BPA73012-1407:1:1101:7310:1240 1:N:0:5
GGGTGGCAACTTCGTCGAGTACGCTCAATGCAGTAGATCGGAAGA
+
F::FFFFFFF::FFFFFFFFFFFFFFF,FFFFFFFFFFFFFFFFF
@FS10000125:23:BPA73012-1407:1:1101:7420:1240 1:N:0:5
GGGACACAACTTCGTCGAGTACGCTCAACGTTGCAGATCGGAAGA
+
FFFFFFFFFF::FFFFFFFFFFFFFFFFFFFFFFFFFFFFFFFFF
@FS10000125:23:BPA73012-1407:1:1101:7460:1240 1:N:0:5
GGGTCTAAACTTCGTCGAGTACGCTCAATATTCAAGATCGGAAGA
+
FFFFFFFFFF::FFFFFFFFFFFFFFF:FFFFFFFFFFFFFFFFF
@FS10000125:23:BPA73012-1407:1:1101:7670:1240 1:N:0:5
GGGGGGGGAACTTCGTCGAGTACGCTCAAAGTACCAGATCGGAAG
+
F,,F,FFFFFF::FF:FFFFFFFFF,FFFFFFFFFFFFFFFFFFF
@FS10000125:23:BPA73012-1407:1:1101:8310:1240 1:N:0:5
GGGCCCGAACTTCGTCGAGTACGCTCAATGGGGAAGATCGGAAGA
+
F:,,FFFFFFF:FFFFFFFFFFFFFFF:FFFFFFFFFFFFFFFFF
@FS10000125:23:BPA73012-1407:1:1101:8470:1240 1:N:0:5
GGGAGTTAACTTCGTCGAGTACGCTCAATTAATGAGATCGGAAGA
+
F,,:FFFFFF::FFFFFFFFFFFFFFF:FFFFFFFFFFFFFFFFF
@FS10000125:23:BPA73012-1407:1:1101:8930:1240 1:N:0:5
GGGCATTAACTTCGTCGAGTACGCTCAAACACAGAGATCGGAAGA
+
F:FFFFFFFF,,FFFFFFFFFFFFFFFFFFFFFFFFF,FFFFFFF
@FS10000125:23:BPA73012-1407:1:1101:9050:1240 1:N:0:5
GGGCTGCAACTTCGTCGAGTACGCTCAAAAATACAGATCGGAAGA
+
FFF:FFFFFF:,FFFFFFFFFFFFFFF:FFFFFFFFFFFFFFFFF
@FS10000125:23:BPA73012-1407:1:1101:9190:1240 1:N:0:5
GGGACTTCGTCGAGTACGCTCAAGCGAGGAGATCGGAAGAGCACA
+
F,,:FFFFFFFFFFFFFF:FFF:FFFFFFFFFFFFFFFFFF,F,,
@FS10000125:23:BPA73012-1407:1:1101:9800:1240 1:N:0:5
GGGGCAAAACTTCGTCGAGTACGCTCAAATAATAAGATCGGAAGA
+
F,,FFFFFFF::FFFFFFFFFFFFFFFFFFFFFFFFFFFFFFFFF
@FS10000125:23:BPA73012-1407:1:1101:10280:1240 1:N:0:5
GGGCTTAAACTTCGTCGAGTACGCTCAAAAACATAGATCGGAAGA
+
FFF,FFFFFF,,FFFFFFFFFFFFFFF:FFFFFFFFFFFFFFFFF
@FS10000125:23:BPA73012-1407:1:1101:10320:1240 1:N:0:5
GGGAACTTCGTCGAGTACGCTCAAAGGATGAGATCGGAAGAGCAC
+
F:F,FFFFFF,FF:F:F:FFFF:FFFFFFFFFFFFFFFFF,F,F,
@FS10000125:23:BPA73012-1407:1:1101:10440:1240 1:N:0:5
GGGCCACAACTTCGTCGAGTACGCTCAAGAAAATAGATCGGAAGA
+
FF:,FFFFFF::FFFFFFFFFFFFFFFFFFFFFFFFFFFFFFFFF
@FS10000125:23:BPA73012-1407:1:1101:10610:1240 1:N:0:5
GGGAGTGAACTTCGTCGAGTACGCTCATAATTTAAGATCGGAAGA
+
F,::,F,F,F:,:,F::F,::FFFFFF,:FFFFFFF:FFF:F,FF
@FS10000125:23:BPA73012-1407:1:1101:11120:1240 1:N:0:5
GGGTAGAACTTCGTCGAGTACGCTCAACCGAGCAGATCGGAAGAG
+
FFFFFFFFFF,FF:FFFF,FFFFFFFF::FFFFFFF,FFF,FFFF
@FS10000125:23:BPA73012-1407:1:1101:11180:1240 1:N:0:5
GGGCGGCAACTTCGTCGAGTACGCTCAATGGTCTAGATCGGAAGA
+
FFF:FFFFFF:,FFFFFFFFFFFFFFF:FFFFFFFFFFFFFFFFF
@FS10000125:23:BPA73012-1407:1:1101:11360:1240 1:N:0:5
GGGACTGAACTTCGTCGAGTACGCTCAACACGTGAGATCGGAAGA
+
FFF:FFFFFF::FFFFFFFFFFFFFFFFFFFFFFFFFFFFFFFFF
@FS10000125:23:BPA73012-1407:1:1101:11540:1240 1:N:0:5
GGGGCAAAAACTTCGTCGAGTACGCTCAAGTCATAAGATCGGAAG
+
FFFFFFFFFFF,,FF:FFFFFFFFF,FFFFFFFFFFFFFFFFFFF
@FS10000125:23:BPA73012-1407:1:1101:11600:1240 1:N:0:5
GCTCACCAACTTCGTCGAGTACGCTCAAAAGTAAAGATCGGAAGA
+
,,F,FF:FFFF:FFFFFFFFFF,FFFF:FFFFFFFFFFF::F:F:
@FS10000125:23:BPA73012-1407:1:1101:11850:1240 1:N:0:5
GGGCGTCAACTTCGTCGAGTACGCTCAATCTTAAAGATCGGAAGA
+
F,,:FFFFFF,,FFFFFFFFFFFFFFF:FFFFFFFFFFFFFF:FF
@FS10000125:23:BPA73012-1407:1:1101:12460:1240 1:N:0:5
GGGGAAGAACTTCGTCGAGTACGCTCAACGTTTTAGATCGGAAGA
+
FFFFFFFFFFFFFFFFFFFFFFFFFFFFFFFFFFFFFFFFFFFFF
@FS10000125:23:BPA73012-1407:1:1101:12900:1240 1:N:0:5
GGGTTACAACTTCGTCGAGTACGCTCAAGCGGAAAGATCGGATGA
+
F,F,,FF:FF:F,:FF:F:FF,FFF::FFF:FFF,,FFFF:F,F,
@FS10000125:23:BPA73012-1407:1:1101:15170:1240 1:N:0:5
GGGAGTAAACTTCGTCGAGTACGCTCAAGAGAGAAGATCGGAAGA
+
FFFFFFFFFF::FFFFFFFFFFFFFFFFFFFFFFFFFFFFFFFFF
@FS10000125:23:BPA73012-1407:1:1101:15340:1240 1:N:0:5
GGGGCAGAACTTCGTCGAGTACGCTCAAACACGGAGATCGGAAGA
+
FFFFFFFFFF:,FFFFFFFFFFFFFFFFFFFFFFFFF:FFFFFFF
@FS10000125:23:BPA73012-1407:1:1101:15410:1240 1:N:0:5
GGGAGCATAACTTCGTCGAGTACGCTCAAAATAACAGATCGGAAG
+
FFFFFFFFFFF,:FF:FFFFFFFFF,FFFFFFFFFFFFFFFFFFF
@FS10000125:23:BPA73012-1407:1:1101:15500:1240 1:N:0:5
GGGAGAACTTCGTCGAGTACGCTCAAGGTGGAAGATCGGAAGAGC
+
FFFF:FFFFFFF:FFFFFFFFF:FFFFFFFFFFFF::FFFFFFF,
@FS10000125:23:BPA73012-1407:1:1101:15990:1240 1:N:0:5
GATGAACAACTTCGTCGAGTACGCTCAACTGTCCAGATCGGAAGA
+
:,F,FFFFFFFFFFFFF::FFF:FFFFFFFFFFF::,FF:,,,,,
@FS10000125:23:BPA73012-1407:1:1101:16060:1240 1:N:0:5
GGGTGGCAACTTCGTCGAGTACGCTCAATACTAAAGATCGGAAGA
+
FFF:FFFFFF::FFFFFFFFFFFFFFF,FFFFFFFFFFFFFFFFF
@FS10000125:23:BPA73012-1407:1:1101:16380:1240 1:N:0:5
GGGGAACCTCGTCGAGTACGCTCAACTCGTTAGATCGGAAGAGCA
+
FFFFFFFFFFF,FFFFFF,,FFFFFFF:FFFFFFF,FFFFFFF,:
@FS10000125:23:BPA73012-1407:1:1101:1240:1250 1:N:0:5
GGGCGGTAACTTCGTCGAGTACGCTCAAGGTGTGAGATCGGAAGA
+
FFFF,::FFFF:FFFFFFFFFFFFFFFFFFFFFFFFFFFFFFFFF
@FS10000125:23:BPA73012-1407:1:1101:2390:1250 1:N:0:5
GGGCGCGAACTTCGTGGAGTACGCTCAATGGGTAAGATCGGAAGA
+
FF,FFFFFFF,,FFFFFFFFFFFFFFF:FFFFFFFFFFFFFFFFF
@FS10000125:23:BPA73012-1407:1:1101:3400:1250 1:N:0:5
GGGTGCCAACTTGTCGAGTACGCTCAACTGAGAAGATCGGAAGAG
+
FFF:FFFFFFFFF,FFFF:FFFFFFFF:FFFFFFFF,FFF:FFFF
@FS10000125:23:BPA73012-1407:1:1101:4250:1250 1:N:0:5
GGGGATAACTTCGTCGAGTACGCTCAAGCAGTTAGATCGGAAGAG
+
FF:,F,FFFF:FF:FFFFFFFFFFFFFF:,FFFFFFF:FF:FFFF
@FS10000125:23:BPA73012-1407:1:1101:4680:1250 1:N:0:5
GGGCAGGAACTTCGTCGAGTACGCTCAAGAAATAAGATCGGAAGA
+
FFF,FFFFFF::FFFFFFFFFFFFFFFFFFFFFFFFFFFFFFFFF
@FS10000125:23:BPA73012-1407:1:1101:5270:1250 1:N:0:5
GTTCAGAAACTTCGTCGAGTACGCTCAAAGTCGTAGATCGGAAGA
+
:,F,FFFFFFFFFFFFF:FFFFFFFFF:FFFFFFF:FFFF,,F,:
@FS10000125:23:BPA73012-1407:1:1101:5760:1250 1:N:0:5
GGGGTGAAACTTCGTCGAGTACGCTCAAAATGTAAGATCGGAAGA
+
FF,FFFFFFF:,FFFFFFFFFFFFFFFFFFFFFFFFFFFFFFFFF
@FS10000125:23:BPA73012-1407:1:1101:5930:1250 1:N:0:5
GGGGAATAACTTCGTCGAGTACGCTCAATTAGGGAGATCGGAAGA
+
FFFFFFFFFF:,FFFFFFFFFFFFFFF,FFFFFFFFFFFFFFFFF
@FS10000125:23:BPA73012-1407:1:1101:6510:1250 1:N:0:5
GGGGGGGAACTTCGTCGAGTACGCTCAATTATTGAGATCGGAAGA
+
FF,FFFFFFF::FFFFFFFFFFFFFFF,FFFFFFFFFFFFFFFFF
@FS10000125:23:BPA73012-1407:1:1101:7020:1250 1:N:0:5
GGGGCCAAACTTCGTCGAGTACGCTCAAAGACACAGATCGGAAGA
+
FFFFFFFFFF::FFFFFFFFFFFFFFF:FFFFFFFFFFFFFFFFF
@FS10000125:23:BPA73012-1407:1:1101:7330:1250 1:N:0:5
GGGCTGAAACTTCGTCGAGTACGCTCAATAGGTGAGATCGGAAGA
+
FFFFFFFFFF:,FFFFFFFFFFFFFFF,FFFFFFFFFFFFFFFFF
@FS10000125:23:BPA73012-1407:1:1101:7500:1250 1:N:0:5
GGGGGACAACTTCGTCGAGTACGCTCAATTAAATAGATCGGAAGA
+
FFFFFFFFFF,,FFFFFFFFFFFFFFF,FFFFFFFFFFFFFFFFF
@FS10000125:23:BPA73012-1407:1:1101:8030:1250 1:N:0:5
GGGGGGTAACTTCGTCGAGTACGCTCAAACTATGAGATCGGAAGA
+
FF:F,FFFFF::FFFFFFFFFFFFFFFFFFFFFFFFFFFFFFFFF
@FS10000125:23:BPA73012-1407:1:1101:8690:1250 1:N:0:5
GGGTATTAACTTCGTCGAGTACGCTCAACGTTTTAGATCGGAAGA
+
FFFFFFFFFF::FFFFFFFFFFFFFFFFFFFFFFFFFFFFFFFFF
@FS10000125:23:BPA73012-1407:1:1101:8940:1250 1:N:0:5
GGGCTGTAACTTCGTCGAGTACGCTCAAAAAAACAGATCGGAAGA
+
FFFFFFFFFF,,FFFFFFFFFFFFFFF:FFFFFFFFFFFFFFFFF
@FS10000125:23:BPA73012-1407:1:1101:9670:1250 1:N:0:5
GGGGTGCAACTTCGTCGAGTACGCTCAATAGTAGAGATCGGAAGA
+
F::FFF:FFF::FFFFFFFFFFFFFFF:F:,:F,FFFFFFFFFFF
@FS10000125:23:BPA73012-1407:1:1101:10010:1250 1:N:0:5
GGGTCGAAACTTCGTCGAGTACGCTCAAATTATAAGATCGGAAGA
+
FFFFFFFFFF:,FFFFFFFFFFFFFFF:FFFFFFFFFFFFFFFFF
@FS10000125:23:BPA73012-1407:1:1101:10360:1250 1:N:0:5
GGGGCTGAACTTCGTCGAGTACGCTCAAATATTTAGATCGGAAGA
+
FFFFFFFFFF::FFFFFFFFFFFFFFFFF,FFFFFFF,FFFFFFF
@FS10000125:23:BPA73012-1407:1:1101:10640:1250 1:N:0:5
GGGTGGGAACTTCGTCGAGTACGCTCAATATACTAGATCGGAAGA
+
FFFFFFFFFF::FFFFFFFFFFFFFFF:FFFFFFFFFFFFFFFFF
@FS10000125:23:BPA73012-1407:1:1101:10970:1250 1:N:0:5
GGGCCAGAACTTCGTCGAGTACGCTCAAAAAGACAGATCGGAAGA
+
FFF,FFFFFF,,FFFFFFFFFFFFFFF:FFFFFFFFFFFFFFFFF
@FS10000125:23:BPA73012-1407:1:1101:11560:1250 1:N:0:5
GGGCTCAAACTTCGTCGAGTACGCTCAATCCAAAAGATCGGAAGA
+
FFFFFFFFFF,,FFFFFFFFFFFFFFF,FFFFFFFFFFFFFFFFF
@FS10000125:23:BPA73012-1407:1:1101:12670:1250 1:N:0:5
GGGGTCCAACTTCGTCGAGTACGCTCAACGAGATAGATCGGAAGA
+
:,,FFFFFFF::FFFFFFFFFF:FFFFFFFFFFFFFF,FF:F:FF
@FS10000125:23:BPA73012-1407:1:1101:12860:1250 1:N:0:5
GGGAATAAACTTCGTCGAGTACGCTCAATACCGGAGATCGGAAGA
+
FFFFF:FFFF::FFFFFFFFFFFFFFF,FFFFFFFFFFFFFFFFF
@FS10000125:23:BPA73012-1407:1:1101:13690:1250 1:N:0:5
GGGGTTCAACTTCGTCGAGTACGCTCAAAGTGAGAGATCGGAAGA
+
F:,FFFFFFF,,FFFFFFFFFFFFFFF,FFFFFFFFFFFFFFFFF
@FS10000125:23:BPA73012-1407:1:1101:13860:1250 1:N:0:5
GGGGATGAACTTCGTCGAGTACGCTCAATATTAAGGATCGGAAGA
+
FFFFFFFFFF,:FFFFFFFFFFFFFFF:FFFFFFFFFFFFFFFFF
@FS10000125:23:BPA73012-1407:1:1101:14070:1250 1:N:0:5
GGGTTGTACCTTCGTCGAGTACGCTCAAAGAAACAGATCGGAAGA
+
F::FFFFFFF::FFFFFFFFFFFFFFF:FFFFFFFFFFFFFFFFF
@FS10000125:23:BPA73012-1407:1:1101:14240:1250 1:N:0:5
GGGCACCAACTTCGTCGAGTACGCTCAATATGCAAGATCGGAAGA
+
F:,,FFFFFF,:FFFFFFFFFFFFFFF:FFFFFFFFFFFFFFFFF
@FS10000125:23:BPA73012-1407:1:1101:14960:1250 1:N:0:5
GGGACTAAACTTCGTCGAGTACGCTCAAAGAAAGAGATCGGAAGA
+
F:,:FFFFFF::FFFFFFFFFFFFFFF:FFFFFFFFF:FFFFFFF
@FS10000125:23:BPA73012-1407:1:1101:15080:1250 1:N:0:5
GGGGGAACTTCGTCGAGTACGCTCAATGATGGAGATCGGAAGAGC
+
FF:FFFFFFF:F,FFFF:FFFF:FFFFFFFFFFFFF:FFFFFFF,
@FS10000125:23:BPA73012-1407:1:1101:1500:1260 1:N:0:5
GGGAGGCAACTTCGTCGAGTACGCTCAAAGACGTAGATCGGAAGA
+
FFFFFFFFFFF:FFFFFFFFFFFFFFFFFFFFFFFFFFFFFFFFF
@FS10000125:23:BPA73012-1407:1:1101:1950:1260 1:N:0:5
GGGGCAAAACTTCGTCGAGTACGCTCAAAATTGCAGATCGGAAGA
+
FFFFFFFFFF:,FFFFFFFFFFFFFFFFFFFFFFFFFFFFFFFFF
@FS10000125:23:BPA73012-1407:1:1101:2890:1260 1:N:0:5
GGGGATGAACTTCGTCGAGTACGCTCAAGTACAGAGATCGGAAGA
+
F::FFFFFFF::FFFFFFFFFFFFFFFFFFFFFFFFFFFFFFFFF
@FS10000125:23:BPA73012-1407:1:1101:3260:1260 1:N:0:5
GGGGTGGAACTTCGTCGAGTACGCTCAACCCAAGAGATCGGAAGA
+
FFFFFFFFFF:F:FFFFFFFFFFFFFFFFFFFFFFFFFFFFFFFF
@FS10000125:23:BPA73012-1407:1:1101:4180:1260 1:N:0:5
GGGTGTTAACTTCGTCGAGTACGCTCAAATAGATAGATCGGAAGA
+
FFFFFFFFFF:,FFF:FFFFFFFFFFFFFFFFFFFFFFFFFFFFF
@FS10000125:23:BPA73012-1407:1:1101:5050:1260 1:N:0:5
GGGGTGGAACTTCGTCGAGTACGCTCAAGACAAGAGATCGGAAGA
+
FFFFFFFFFF,,:FFFFFFFFFFFFFFFFFFFFFFFFFFFFFFFF
@FS10000125:23:BPA73012-1407:1:1101:5060:1260 1:N:0:5
GGGTGTTAACTTCGTCGAGTACGCTCAAAAGAAAAGATCGGAAGA
+
FFFFFFFFFF:,FFF:FFFFFFFFFFF,FFFFFFFFFFFFFF:FF
@FS10000125:23:BPA73012-1407:1:1101:5130:1260 1:N:0:5
GGGAAACAACTTCGTCGAGTACGCTCAACTAACGAGATCGGAAGA
+
FFF,FFFFFFFFFFFFFFFFFFFFFFFF,:,F,,FFFFFFFFFFF
@FS10000125:23:BPA73012-1407:1:1101:5940:1260 1:N:0:5
GGGGTAGAACTTCGTCGAGTACGCTCAACTTCGGAGATCGGAAGA
+
FFFFFFFFFF:FFFFFFFFFFFFFFFFFFFFFFFFFFFFFFFFFF
@FS10000125:23:BPA73012-1407:1:1101:6180:1260 1:N:0:5
GGGAACAAACTTCGTCGAGTACGCTCAAAGGAGAAGATCGGAAGA
+
FFFFFFFFFFFFFFFF:FFFFFFFFFFFF:FFFFFFF,FFFFFFF
@FS10000125:23:BPA73012-1407:1:1101:6200:1260 1:N:0:5
GGGAGTGAACTTCGTCGAGTACGCTCAACCGAGTAGATCGGAAGA
+
FFF:FFFFFF::FFFFFFFFFFFFFFFFFFFFFFFFFFFFFFFFF
@FS10000125:23:BPA73012-1407:1:1101:6670:1260 1:N:0:5
GGGGCACAACTTCGTCGAGTACGCTCAATTCAATAGATCGGAAGA
+
F,,FFFFFFF,,FFFFFFFFFFFFFFF:FFFFFFFFFFFFFF:FF
@FS10000125:23:BPA73012-1407:1:1101:7160:1260 1:N:0:5
GGGATTAAACTTCGTCGAGTACGCTCAAAGAAAGAGATCGGAAGA
+
FFF:,FFFFF::FFFFFFFFFFFFFFF:FFFFFFFFFFFFFFFFF
@FS10000125:23:BPA73012-1407:1:1101:7200:1260 1:N:0:5
GGGTAGGAACTTCGTCGAGTACGCTCAAAGTAAAAGATCGGAAGA
+
FFFFFFFFFF::FFFFFFFFFFFFFFF,FFFFFFFFFFFFFFFFF
@FS10000125:23:BPA73012-1407:1:1101:7560:1260 1:N:0:5
GGGTATCAACTTCGTCGAGTACGCTCAAAATAGAAGATCGGAAGA
+
F:::FFFFFF,:FFFFFFFFFFFFFFF:FFFFFFFFFFFFFFFFF
@FS10000125:23:BPA73012-1407:1:1101:7610:1260 1:N:0:5
GGGTTCCAACATCGTCGAGTACGCTCAATAAAATAGATCGGAAGA
+
FFFFFFFFFFF:FFFFFFFFFFFFFFF:FFFFFFFFFFFFFFFFF
@FS10000125:23:BPA73012-1407:1:1101:7650:1260 1:N:0:5
GGGGTATAACTTCGTCGAGTACGCTCAAGGAATTAGATCGGAAGA
+
FFFFFFFFFF::FFFFFFFFFFFFFFFFFFFFFFFFFFFFFFFFF
@FS10000125:23:BPA73012-1407:1:1101:7700:1260 1:N:0:5
GGGTGATAACTTCGTCGAGTACGCTCCAAAAACCAAGATCGGAAG
+
FFFFFFFFFFF:FFFFFFFFFFFFFFFFFFFFFFFFFFFFFFFFF
@FS10000125:23:BPA73012-1407:1:1101:7970:1260 1:N:0:5
GGGTCATAACTTCGTCGAGTACGCTCAAATTGAAAGATCGGAAGA
+
F:,FFFFFFF::FFFFFFFFFFFFFFF:FFFFFFFFF,FFFFFFF
@FS10000125:23:BPA73012-1407:1:1101:8620:1260 1:N:0:5
GGGACGGAACTTCGTCGAGTACGCTCAAGAGGATAGATCGGAAGA
+
FFFFFFFFFFFFFFFFFFFFFFFFFFFFFFFFFFFFF:FFFFFFF
@FS10000125:23:BPA73012-1407:1:1101:9280:1260 1:N:0:5
GGGCGGGAACTTCGTCGAGTACGCTCAAAACTAGAGATCGGAAGA
+
F,::FFFFFF::FFFFFFFFFFFFFFF:FFFFFFFFFFFFFFFFF
@FS10000125:23:BPA73012-1407:1:1101:9340:1260 1:N:0:5
GGGCATGAACTCCGTTGAGTACGCTCAAGGCTACAGATCGGAAGA
+
FFFFFFFFFF::FFF:FFFFFFFFFFFFFFFFFFFFFFFFFF:FF
@FS10000125:23:BPA73012-1407:1:1101:9350:1260 1:N:0:5
GGGTTCCAACTTCGTCGAGTACGCTCAAACGATGAGATCGGAAGA
+
F,,FF,FFFFFFFFFFFFFFFFFFFFFF,,,FF,FFFFFFFFFFF
@FS10000125:23:BPA73012-1407:1:1101:9390:1260 1:N:0:5
GGGGGCCAACTTCGTCGAGTACGCTCAACCGTTCAGATCGGAAGA
+
F,,FFFFFFF,:FFFFFFFFFFFFFFFFFFFFFFFFFFFFFFFFF
@FS10000125:23:BPA73012-1407:1:1101:9410:1260 1:N:0:5
GGGCAACTTCGTCGAGTACGCTCAAATCGAGAGATCGGAAGAGCA
+
FFF,FFFFFFF,FFFFFF,,FFFFFFF:FFFFFFF,FFFFFFF,,
@FS10000125:23:BPA73012-1407:1:1101:9640:1260 1:N:0:5
GGGCATGAACTTCGTCGAGTACGCTCAAGCCGACAGATCGGAAGA
+
F:,,FFFFFF::FFFFFFFFFFFFFFFFFFFFFFFFFFFFFFFFF
@FS10000125:23:BPA73012-1407:1:1101:10230:1260 1:N:0:5
GGGCCTGAACTTCGTCGAGTACGCTCAAATGTTTAGATCGGAAGA
+
FFFF:FFFFF:::FF:FF:FF::FFF:FFFFFFFF,F,FFFFF:F
@FS10000125:23:BPA73012-1407:1:1101:10360:1260 1:N:0:5
GGGGAACTTCGTCGAGTACGCTCAAATATCAAGATCGGAAGAGCA
+
FFFFFFFFFFF,:FFFFF,,FFFFFFF,FFFFFFF,FFFFFFF,F
@FS10000125:23:BPA73012-1407:1:1101:10550:1260 1:N:0:5
GATTGCTAACTTCGTCGAGTACGCTCAATGAAAAAGATCGGAAGA
+
,,,,,FFFFFFFFFFFFFFFFF:FFFF:FFFFFFFFFFFFF,FF:
@FS10000125:23:BPA73012-1407:1:1101:11440:1260 1:N:0:5
GGGCTTCAACTTCGTCGAGTACGCTCAAAGAGGAAGATCGGAAGA
+
FFF::,:FFF:FFFFFFFFFFFFFFFFFF:FF,,FFFFFFFFFFF
@FS10000125:23:BPA73012-1407:1:1101:11480:1260 1:N:0:5
GGGGATAAATTTCGTCGAGTACGCTCAAAGAGATAGATCGGAAGA
+
F,,FFFFFFFFFFFFFFFFFFFFFFFF:FFFFFFFFFFFFFFFFF
@FS10000125:23:BPA73012-1407:1:1101:11880:1260 1:N:0:5
GGGGTGCAACTTCGTCGAGTACGCTCAAATAAGAAGATCGGAAGA
+
F:,FFFFFFF,,FFFFFFFFFFFFFFF,FFFFFFFFFFFFFFFFF
@FS10000125:23:BPA73012-1407:1:1101:12010:1260 1:N:0:5
GGGGGAAAACTTCGTCGAGTACGCTCAAACAGACAGATCGGAAGA
+
:,,FFFFFFF::FFFFFFFFFFFFFFF:FFFFFFFFFFFFFFFFF
@FS10000125:23:BPA73012-1407:1:1101:12360:1260 1:N:0:5
GGGGATGAACTTCGTCGAGTACGCTCAAACTTTAAGATCGGAAGA
+
:,,FFFFFFF:,FFFFFFFFFFFFFFF:FFFFFFFFFFFFFFFF:
@FS10000125:23:BPA73012-1407:1:1101:12610:1260 1:N:0:5
GGGGGTTAACTTCGTCGAGTACGCTCAATGTTTGAGATCGGAAGA
+
FFFFFFFFFF,,FFFFFFFFFFFFFFF,FFFFFFFFFFFFFFFFF
@FS10000125:23:BPA73012-1407:1:1101:13450:1260 1:N:0:5
GGGAGTTAACTTCGTCGAGTACGCTCAATATATCAGATCGGAAGA
+
FFFFFFFFFF:,FFFFFFFFFFFFFFF,FFFFFFFFFFFFFFFFF
@FS10000125:23:BPA73012-1407:1:1101:13510:1260 1:N:0:5
GATGAACAACTTCGTCGAGTACGCTCAAGTATGGAGATCGGAAGA
+
,,F:FFFFFFFFFFFFFFFFFF:FFFF:FFFFFFFFFFFFFFFFF
@FS10000125:23:BPA73012-1407:1:1101:13580:1260 1:N:0:5
GGGGCATAATTTCGTCGAGTACGCTCAACAGGGTAGATCGGAAGA
+
FFFFFFFFFFFF:FFFFFFFFFFFFFF:FFFFFFFFFFFFFF:FF
@FS10000125:23:BPA73012-1407:1:1101:14680:1260 1:N:0:5
GGGTCGTAACTTCGTCGAGTACGCTCAAACATAAAGATCGGAAGA
+
F::FF:FFFFF:FFFFFFFFFFFFFFF:FFFFFFFFFFFFFFFFF
@FS10000125:23:BPA73012-1407:1:1101:14700:1260 1:N:0:5
GGGAGTCATCTTCGTCGACTACGCTCAACAGTTAAGATCGGAAGA
+
FFFFFFFFFF,:FFFFFF,FFFFFFFFFFFFFFFFFF,FFFF,FF
@FS10000125:23:BPA73012-1407:1:1101:15560:1260 1:N:0:5
GGGTCTGAACTTCGTCGAGTACGCTCAAAACAAAAGATCGGAAGA
+
F:,FFFFFFF::FFFFFFFFFFFFFFF:FFFFFFFFFFFFFFFFF
@FS10000125:23:BPA73012-1407:1:1101:16060:1260 1:N:0:5
GGGAAACTTCGTCGAGTACGCTCAAGGTGGGAGATCGGAAGAGCA
+
FFFFFFFFFFF,FFFFFF,,FFFFFFF:FFFFFFF,FFFFFFF,,
@FS10000125:23:BPA73012-1407:1:1101:16390:1260 1:N:0:5
GGGCCCGAACTTCGTCGAGTACGCTCAAGATAATAGATCGGAAGA
+
F,,:FFFFFF::FFFFFFFFFFFFFFFFFFFFFFFFF,FFF:FF:
@FS10000125:23:BPA73012-1407:1:1101:1180:1270 1:N:0:5
GGGGTATAACTTCGTCGAGTACGCTCAAGCAACCAGATCGGAAGA
+
FFFFFFFFFF:,FFFFFFFFFFFFFFFFFFFFFFFFFFFFFFFFF
@FS10000125:23:BPA73012-1407:1:1101:2060:1270 1:N:0:5
GGGAGTTAACTTCGTCGAGTACGCTCAAGTTCGAAGATCGGAAGA
+
FFFFFFFFFF::FFFFFFFFFFFFFFFFFFFFFFFFFFFFFFFFF
@FS10000125:23:BPA73012-1407:1:1101:2280:1270 1:N:0:5
GGGCTCAAACTTCGTCGAGTACGCTCAATTTTGAAGATCGGAAGA
+
F:,FFFF,FFF:FFFFFFFFF:FFFFFFFFFFFFFFF,FFF:FFF
@FS10000125:23:BPA73012-1407:1:1101:3560:1270 1:N:0:5
GGGTGAGAACTTCGTCGAGTACGCTCAATCTACAAGATCGGAAGA
+
FFF:FFFFFF::FFFFFFFFFFFFFFF:FFFFFFFFFFFFFFFFF
@FS10000125:23:BPA73012-1407:1:1101:3840:1270 1:N:0:5
GGGTCTAACTTCGTCGAGTACGCTCAATGGTGTAGATCGGAAGAG
+
FF::FFFFFF:FF:FFFF:FFFFFFF:,FFFFFFFF,FFF,FFFF
@FS10000125:23:BPA73012-1407:1:1101:4080:1270 1:N:0:5
GGGGTTGAACTTCGTCGAGTACGCTCAATTACTAAGATCGGAAGA
+
FFFFFFFFFF:,FFFFFFFFFFFFFFF:FFFFFFFFFFFFFFFFF
@FS10000125:23:BPA73012-1407:1:1101:4670:1270 1:N:0:5
GATTGCCAACTTCGTCGAGTACGCTCAAGGAACTAGATCGGAAGA
+
:,:,,FFFFFFFFFFFFFFFFFFFFFFFFFFFFFFFFFFFFFFFF
@FS10000125:23:BPA73012-1407:1:1101:5130:1270 1:N:0:5
GGGAATTAACTTCGTCGAGTACGCTCAAACGGTTAGATCGGAAGA
+
F,,,FFFFFF::FFFFFFFFFFFFFFF:FFFFFFFFFFFFFFFFF
@FS10000125:23:BPA73012-1407:1:1101:5340:1270 1:N:0:5
GGGGTTAAACTTCGTCGAGTACGCTCAACAGTAAAGATCGGAAGA
+
FFFF:FFFFF::FFFFFFFFFFFFFFFFFFFFFFFFFFFFFFFFF
@FS10000125:23:BPA73012-1407:1:1101:6320:1270 1:N:0:5
GGGAACTTCGTCGAGTACGCTCAAACCTAAAGATCGGAAGAGCAC
+
FFF:FFFFFF,FF:FFF,FFFF:FF:F:FFFFFFFFFFFF:F,F:
@FS10000125:23:BPA73012-1407:1:1101:6760:1270 1:N:0:5
GGGTGTCAACTTCGTCGAGTACGCTCAATATAGGAGATCGGAAGA
+
FFF:FFFFFF:,FFFFFFFFFFFFFFF,FFFFFFFFFFFFFFFFF
@FS10000125:23:BPA73012-1407:1:1101:7040:1270 1:N:0:5
GGGGATTAACTTCGTCGAGTACGCTCAATTCGAAAGATCGGAAGA
+
F::FFFFFFF::FFFFFFFFFFFFFFF:FFFFFFFFFFFFFFFFF
@FS10000125:23:BPA73012-1407:1:1101:7760:1270 1:N:0:5
GGGGCAAAACTTCGTCGAGTACGCTCAAGGACTTAGATCGGAAGA
+
FFFFFFFFFFFFFFFFFFFFFFFFFFFFFFFFFFFFF,FFFFFFF
@FS10000125:23:BPA73012-1407:1:1101:7800:1270 1:N:0:5
GGGGATTAACTTCGTCGAGTACGCTCAATGTAGCAGATCGGAAGA
+
FF:FFFFFFF::FFFFFFFFFFFFFFF:FFFFFFFFFFFFFFFFF
@FS10000125:23:BPA73012-1407:1:1101:7940:1270 1:N:0:5
GGGTTGGAACTTCGTCGAGTACGCTCAATTTATCAGATCGGAAGA
+
FFFF:FFFFFF:FFFFFFFFFFFFFFF,FFFFFFFFFFFFFFFFF
@FS10000125:23:BPA73012-1407:1:1101:8960:1270 1:N:0:5
GGGGCAGAACTTCGTCGAGTACGCTCAACTAAAAAGATCGGAAGA
+
F:,FFFFFFFFFFFFFFFFFFFFFFFFFFFF:F:FFF:FFFFFFF
@FS10000125:23:BPA73012-1407:1:1101:9400:1270 1:N:0:5
TCGAGGTATCTTTATTTTTTACCTTTTTTGTTATTATCCGTTACA
+
:,F,,,:F:FF,,F:,,:FF:FFF::,F,:F,:FF:F,FFF::::
@FS10000125:23:BPA73012-1407:1:1101:9540:1270 1:N:0:5
GGGTTACATTTTCCTTATATATCCTTTTTCCTATTTATCCAAAGA
+
FFFFFFF,F::FF,FFFFF:,F:F,F,F,,,FFFF:F:F,FF,,:
@FS10000125:23:BPA73012-1407:1:1101:10600:1270 1:N:0:5
GGGCTCTAACTTCGTCGAGTACGCTCAAGGGATAAGATCGGAAGA
+
FFF:FFFFFF::FFFFFFFFFFFFFFFFFFFFFFFFFFFFFFFFF
@FS10000125:23:BPA73012-1407:1:1101:10930:1270 1:N:0:5
GGGGCATAACTTCGTCGAGTACGCTCAACAACTGAGATCGGAAGA
+
FF:FFFFFFF::FFFFFFFFFFFFFFFFFFFFFFFFFFFFFFFFF
@FS10000125:23:BPA73012-1407:1:1101:11580:1270 1:N:0:5
GGGCGGCAACTTCGTCGAGTACGCTCAAAAGGTGAGATCGGAAGA
+
FFFFFFFFFF:,FFFFFFFFFFFFFFFF,FFFFFFFFFFFFFFFF
@FS10000125:23:BPA73012-1407:1:1101:12240:1270 1:N:0:5
GGGAAGGAACTTCGTCGAGTACGCTCAAGTTATTAGATCGGAAGA
+
FF,FFFFFFF::FFFFFFFFFFFFFFFFFFFFFFFFFFFFFFFFF
@FS10000125:23:BPA73012-1407:1:1101:12320:1270 1:N:0:5
GGGGGGAAACTTCGTCGAGTACGCTCAACGATAGAGATCGGAAGA
+
FF,F,,,FFF:,FFFFFFFFFFFFFFFF,F,F,:FFFFFFFFFFF
@FS10000125:23:BPA73012-1407:1:1101:12880:1270 1:N:0:5
GGGCAAGAGCTTCGTCGAGTACGCTCAATTGAGCAGATCGGAAGA
+
F:,FFFFFFF,,FFFFFFFFFFFFFFF,FFFFFFFFFFFFFFFFF
@FS10000125:23:BPA73012-1407:1:1101:13640:1270 1:N:0:5
GGGTGGTAACTTCGTCGAGTACGCTCAAAGATGAAGATCGGAAGA
+
F:,FFFFFFFF,FFFFFFFFFFFFFFF:FFFFFFFFFFFFFFFFF
@FS10000125:23:BPA73012-1407:1:1101:13740:1270 1:N:0:5
GGGGGTTAACTTCGTCGAGTACGCTCAAATGTAGAGATCGGAAGA
+
FFF:,::FFFF:FFFFFFFFFFFFFFF:,,,:F:FFFFFFFFFFF
@FS10000125:23:BPA73012-1407:1:1101:14080:1270 1:N:0:5
GGGAGCTTAACTTCGTCGAGTACGCTCAACATAAGAGATCGGAAG
+
F:,:FF:FFFF::FF:FFFFFFFFF,FFFFFFFFFFFFFFFFFFF
@FS10000125:23:BPA73012-1407:1:1101:14730:1270 1:N:0:5
GGGGACCAACTTCGTCGAGTACGCTCAAGCCCATAGATCGGAAGA
+
FFFFFF,FFF::FFFFFFFFFFFFFFFF,,,,FFFFFFFFFFFFF
@FS10000125:23:BPA73012-1407:1:1101:16480:1270 1:N:0:5
GGGTCCCAACTTCGTCGAGTACGCTCAACGGTGCAGATCGGAAGA
+
FF:F,,FFFFFFFFFFFFFFFFFFFFFFF,FF,FFFFFFFFFFFF
@FS10000125:23:BPA73012-1407:1:1101:1730:1280 1:N:0:5
GGGATTTAACTTCGTCGAGTACGCTCAAGACGGTAGATCGGAAGA
+
FFFFFFFFFF:,:FFFFFFFFFFFFFFFFFFFFFFFFFFFFFFFF
@FS10000125:23:BPA73012-1407:1:1101:1810:1280 1:N:0:5
GGGCGGTAACTTCGTCGAGTACGCTCAAGAACCAAGATCGGAAGA
+
FFFFFFFFFFF:FFFFFFFFFFFFFFFFFFFFFFFFFFFFFFFFF
@FS10000125:23:BPA73012-1407:1:1101:1870:1280 1:N:0:5
GGGCTCTAACTTCGTCGAGTACGCTCAACGATGCAGATCGGAAGA
+
FF,FFFFFFFFFFFFFFFFFFFFFFFFFF,,,F,FFFFFFFFFFF
@FS10000125:23:BPA73012-1407:1:1101:1920:1280 1:N:0:5
GGGCAGGAACTTCGTCGAGTACGCTCAAACAACAAGATCGGAAGA
+
FF:FFFFFFF:,FFFFFFFFFFFFFFFFFFFFFFFFFFFFFFFFF
@FS10000125:23:BPA73012-1407:1:1101:2260:1280 1:N:0:5
GGGTCATAACTTCGTCGAATACGCTCAAATGATTAGATCGGAAGA
+
FFF,FF,FFFF:FFFFFF:FFFFFFFF:,F::,:FFFFFFFFFFF
@FS10000125:23:BPA73012-1407:1:1101:2280:1280 1:N:0:5
GGGCAAAAACTTCGTCGAGTACGCTCAAAATACGAGATCGGAAGA
+
FFFFFFFFFF,,FFFFFFFFFFFFFFF:FFFFFFFFFFFFFFFFF
@FS10000125:23:BPA73012-1407:1:1101:2420:1280 1:N:0:5
GGGCATCAACATCGTCGAGTACGCTCAATCCAGCAGATCGGAAGA
+
FFF:FFFFFFF:FFFFFFFFFFFFFFF,FFFFFFFFFFFFFFFFF
@FS10000125:23:BPA73012-1407:1:1101:2690:1280 1:N:0:5
GGCTTGAAACTTCGTCGAGTACGCTCAAGGTTCAAGATCGGAAGA
+
:,,,FFFFFF:FFFFFFFFFFFFFFFFFFFFFFFFFFFFFFFFFF
@FS10000125:23:BPA73012-1407:1:1101:2920:1280 1:N:0:5
GGGGTGTTAACTTCGTCGAGTACGCTCAACGTTAAAGATCGGAAG
+
F,,FFFFFFF:::FF:FFFFFFFFF,FFFFFFFFFFFFFFFFFFF
@FS10000125:23:BPA73012-1407:1:1101:3080:1280 1:N:0:5
GAGTTCAAACTTCGTCGAGTACGCTCAATGGAGTAGATCGGTAGA
+
,,F,F,FFFFFFF:FFFF:FFF,FFFF:,,FFFFFFFFFFF,FFF
@FS10000125:23:BPA73012-1407:1:1101:3580:1280 1:N:0:5
GGGGTAACTTCGTCGAGTACGCTCAATAAAGGAGATCGGAAGAGC
+
FFFFFFFFFF:F,FFFF:FFFF,FF:F,FFFFFFF:,FFFFFFF,
@FS10000125:23:BPA73012-1407:1:1101:4780:1280 1:N:0:5
GGGAACTTCGTCGAGTACGCTCAATCATAGAGATCGGAAGAGCAC
+
FFF:FFFFFF,FF,F:F,FFFF:F:FF,FFFFFFFFFFFF,F,F,
@FS10000125:23:BPA73012-1407:1:1101:4990:1280 1:N:0:5
GGTTGGCAACTTCGTCGAGTACGCTCAATGTTGGAGATCGGAAGA
+
F,,,F:FFFFFFFFFFFFFFFFFFFFF:FFFFFFFFFFFFFFFFF
@FS10000125:23:BPA73012-1407:1:1101:5920:1280 1:N:0:5
GGCCAAAAACTTCGTCGAGTACGCTCAACTGCAAAGATCGGAAGA
+
F,,,FFFFFFF:FFFFFFFFFFFFFFFFFFFFFFFFFFFFFFFFF
@FS10000125:23:BPA73012-1407:1:1101:6130:1280 1:N:0:5
GGGGCCGAACTTCGTCGAGTACGCTCAAAAAGTGAGATCGGAAGA
+
F,,FFFFFFF::FFFFFFFFFFFFFFF:FFFFFFFFFFFFFFFFF
@FS10000125:23:BPA73012-1407:1:1101:6160:1280 1:N:0:5
GGGTGAGAACTTCGTCGAGTACGCTCAAGTTTATAGATCGGAAGA
+
F,,FFFFFFF:,FFFFFFFFFFFFFFFFFFFFFFFFFFFFFFFFF
@FS10000125:23:BPA73012-1407:1:1101:6220:1280 1:N:0:5
GGGCTCAAACTTCGTCGAGTACGCTCAATCTATAAGATCGGAAGA
+
FFF,FFFFFFFFFF:FFFFFFFFFFFFF::,,FFFFFFFFFFFFF
@FS10000125:23:BPA73012-1407:1:1101:6370:1280 1:N:0:5
GGGGGGGAACTTCGTCGAGTACGCTCAAAGTGATAGATCGGAAGA
+
FFFFFFFFFF::FFFFFFFFFFFFFFFFFFFFFFFFFFFFFFFFF
@FS10000125:23:BPA73012-1407:1:1101:6810:1280 1:N:0:5
GGGGGACAACTTCGTCGAGTACGCTCAATGATGAAGATCGGAAGA
+
F,,FFFFFFF:,FFFFFFFFFFFFFFF,FFFFFFFFFFFFFFFFF
@FS10000125:23:BPA73012-1407:1:1101:7020:1280 1:N:0:5
GGGGCTGAACTTCGTCGAGTACGCTCAATAAATGAGATCGGAAGA
+
FFFFFFFFFF::FFFFFFFFFFFFFFF,FFFFFFFFFFFFFFFFF
@FS10000125:23:BPA73012-1407:1:1101:7240:1280 1:N:0:5
GGGGCCGAACTTCGTCGAGTACGCTCAAATGAGGAGATCGGAAGA
+
FF:FFFFFFF::FFFFFFFFFFFFFFF,FFFFFFFFFFFFFFFFF
@FS10000125:23:BPA73012-1407:1:1101:7450:1280 1:N:0:5
GGGATCTAACTTCGTCGAGTACGCTCAAACTTCCAGATCGGAAGA
+
FFFFFFFFFF,,FFFFFFFFFFFFFFFFFFFFFFFFFFFFFFFFF
@FS10000125:23:BPA73012-1407:1:1101:7830:1280 1:N:0:5
GGGTCATAACCTCGTCGAGTACGCTCAATTGTTTAGATCGGAAGA
+
F,,FFFFFFFFFFFFFFFFFF:FFFFFFFFFFFFFFF,FFFFFFF
@FS10000125:23:BPA73012-1407:1:1101:7980:1280 1:N:0:5
GGGGTTTTAACTTCGTCGAGTACGCTCAATGGGTAAGATCGGAAG
+
FFFFFFFFFFFF:FF:FFFFFFFFF,FFF,,,,:FFFFFFFFFFF
@FS10000125:23:BPA73012-1407:1:1101:9460:1280 1:N:0:5
GGGGTCAAACTTCGTCGAGTACGCTCAAACTAAAAGATCGGAAGA
+
FFFFFFFFFF::FFFFFFFFFFFFFFFFFFFFFFFFFFFFFFFFF
@FS10000125:23:BPA73012-1407:1:1101:9750:1280 1:N:0:5
GTTGCTGAACTTCGTCGAGTACGCTCAATAAAGTAGATCGGAAGA
+
,,F,FF:FFFFFFFFFF:FFFF:FFFFFFFFFFFFFFFFFF::FF
@FS10000125:23:BPA73012-1407:1:1101:10010:1280 1:N:0:5
GGGAACTTCGTCGAGTACGCTCAACCAGGGAGATCGGAAGAGCAC
+
FFF,FFFFFF,FF:FFF,FFFF:FFFFFFFFFFFFFFFFF,F,F,
@FS10000125:23:BPA73012-1407:1:1101:10060:1280 1:N:0:5
GGGCGTCAACTTCGTCGAGTACGCTCAAAATAGAAGATCGGAAGA
+
FFF:FFFFFF,,FFFFFFFFFFFFFFF:FFFFFFFFFFFFFFFFF
@FS10000125:23:BPA73012-1407:1:1101:10240:1280 1:N:0:5
GGGCTCGAACTTCGTCGAGTACGCTCAAAAGATAAGATCGGAAGA
+
FFF:FFFFFF,,FFFFFFFFFFFFFFF:FFFFFFFFFFFFFFFFF
@FS10000125:23:BPA73012-1407:1:1101:10300:1280 1:N:0:5
GGGATCAAACTTCGTCGAGTACGCTCAATTTTCTAGATCGGAAGA
+
FFF:FFFFFF,,FFFFFFFFFFFFFFF,FFFFFFFFFFFFFFFFF
@FS10000125:23:BPA73012-1407:1:1101:10450:1280 1:N:0:5
GGGGCAAAACTTCGTCGAGTACGCTCAAATATTTAGATCGGAAGA
+
F:FFFFFFFF,,FFFFFFFFFF:FFFF,FFFFFFF:F:FFFFFFF
@FS10000125:23:BPA73012-1407:1:1101:10680:1280 1:N:0:5
GGGGTAAAACTTCGTCGAGTACGCTGAACAAATGAGATCGGAAGA
+
F::FFFFFFF::FFFFFFFFFFFFFFFFFFFFFFFFFFFFFFFFF
@FS10000125:23:BPA73012-1407:1:1101:10970:1280 1:N:0:5
GAGTGATAACTTCGTCGAGTACGCTCAATTTTTCAGATCGGAAGA
+
,,,,,FFFFFF,FFFFFFFFFF:FFFF,FFFFFFFFFFFFFFFF:
@FS10000125:23:BPA73012-1407:1:1101:11020:1280 1:N:0:5
GGGTCAAAACTTCGTCGAGTACGCTCAAAGTCAGAGATCGGAAGA
+
FFF:FFFFFF:,FFFFFFFFFFFFFFFFFFFFFFFFFFFFFFFFF
@FS10000125:23:BPA73012-1407:1:1101:11370:1280 1:N:0:5
GGGAAACTTCGTCGAGTACGCTCAAATGTTTAGATCGGAAGAGCA
+
F,,:FFFFFFF,FFFFFF,,FFFFFFFFFFFFFFF,FFFFFFF,,
@FS10000125:23:BPA73012-1407:1:1101:12040:1280 1:N:0:5
GGGGCATAACTTCGTCGAGTACGCTCAAACCATTAGATCGGAAGA
+
:,,FFFFFFF,,FFFFFFFFFFFFFFF:FFFFFFFFFFFFF:FFF
@FS10000125:23:BPA73012-1407:1:1101:12160:1280 1:N:0:5
GGGGGTAAACTTCGTCGAGTACGCTCAAGGTTATAGATCGGAAGA
+
F:,FFFFFFF:,FFFFFFFFFFFFFFFFFFFFFFFFFFFFFFFFF
@FS10000125:23:BPA73012-1407:1:1101:12420:1280 1:N:0:5
GGGCCTTAACTTCGTCGAGTATGCTCAAAGTTAGAGATCGGAAGA
+
FFFF,,::FFF:FFFFFFFFF:FFFFFFFFFFFFFFF,FFFFFFF
@FS10000125:23:BPA73012-1407:1:1101:14980:1280 1:N:0:5
GGGTTCAACTTCGTCGAACACGCTCAAGGGACCAGATCGGAAGAG
+
FFFFFFFFF:,FF:FFFF,FFFFFFFFFFFFFFFFF:FFF:FFFF
@FS10000125:23:BPA73012-1407:1:1101:15200:1280 1:N:0:5
GGGGTCTAACTTCGTCGAGTACGCTCAAGTGACAAGATCGGAAGA
+
F,,FFFFFFF::FFFFFFFFFFFFFFFFFFFFFFFFFFFFFFFFF
@FS10000125:23:BPA73012-1407:1:1101:15220:1280 1:N:0:5
GGGCCCGAACTTCGTCGAGTACGCTCAACAGATAAGATCGGAAGA
+
FFFFFFFFFFFFFFFFFFFFFFFFFFFFFFFFFFFFFFFFFFFFF
@FS10000125:23:BPA73012-1407:1:1101:15240:1280 1:N:0:5
GGGCTGCAAATTCGTCGAGTACGCTCAATCTAGTAGATCGGAAGA
+
F,,:FFFFFF:FFFFFFFFFFFFFFFFFFFFFFFFFFFFFFFFFF
@FS10000125:23:BPA73012-1407:1:1101:15520:1280 1:N:0:5
GGGAGTTAACTTCGTCGAGTACGCTCAAGTGAAAAGATCGGAAGA
+
F,,FFFFFFF::FFFFFFFFFFFFFFFFFFFFFFFFFFFFFFFFF
@FS10000125:23:BPA73012-1407:1:1101:15640:1280 1:N:0:5
GGGGCGGTAATTTCGTCGAGTACGCTCAACATTGCAGATCGGAAG
+
F,,FFFFFFF:F:FF:FF:FFFFFF,FFFFFFFFFFFFFFFFFFF
@FS10000125:23:BPA73012-1407:1:1101:15960:1280 1:N:0:5
GGGTCCTAACTTCGTCGAGTACGCTCAATAGCAAAGATCGGAAGA
+
FFFFFFFFFF::FFFFFFFFFFFFFFFFFFFFFFFFFFFFFFFFF
@FS10000125:23:BPA73012-1407:1:1101:1430:1290 1:N:0:5
GGGTACCATCTTCGTCGAGTACGCTCAATACTATAGATCGGAAGA
+
F:,F:,FFFFFFFFFFFFFFFFFFFFFFFFFF,FFFFFFFF,FF:
@FS10000125:23:BPA73012-1407:1:1101:1810:1290 1:N:0:5
GGGGGGGGAACTTCGTCGAGTACGCTCAATCATAGAGATCGGAAG
+
FFFFFFFFFFF::FF:FFFFFFFFF:FFFFFFFFFFFFFFFFFFF
@FS10000125:23:BPA73012-1407:1:1101:2220:1290 1:N:0:5
GGGGCTTAACTTCGTCGAGTACGCTCAATGCAAAAGATCGGAAGA
+
FFFFFFFFFF::FFFFFFFFFFFFFFF,FFFFFFFFFFFFFFFFF
@FS10000125:23:BPA73012-1407:1:1101:2350:1290 1:N:0:5
GGGCGTGAACTTCGTCGAGTACGCTCAATATGGTAGATCGGAAGA
+
FFFFFFFFFF,,FFFFFFFFFFFFFFF,FFFFFFFFFFFFFFFFF
@FS10000125:23:BPA73012-1407:1:1101:2630:1290 1:N:0:5
GGGCGACGCTCTTCCGATCTGGGAATTAACTTCGTCGAGTACGCT
+
F:,FFFFFF:,F:,FFF::FFFFFFFFFFFFFFFF,FFFF:,F,,
@FS10000125:23:BPA73012-1407:1:1101:3130:1290 1:N:0:5
GGGCCGCAACTTCGTCGAGTACGCTCAAATCAATAGATCGGAAGA
+
F:,:FFFFFF:,FFFFFFFFFFFFFFF:FFFFFFFFFFFFFFFFF
@FS10000125:23:BPA73012-1407:1:1101:3290:1290 1:N:0:5
GGGTAAAAACTTCGTCGAGTACGCTCAAGTGTCTAGATCGGAAGA
+
FF:FF,FFFFFFFFFFFFFFFFFFFFFFFFF,F:FFFFFFFFFFF
@FS10000125:23:BPA73012-1407:1:1101:3660:1290 1:N:0:5
GGGATAGATCTTCGTCGAGTACGCTCAAAAATGTAGATCGGAAGA
+
FFFF,FFFFF:,FFFFFFFFFFFFFFF:FFFFFFFFFFFFFFFFF
@FS10000125:23:BPA73012-1407:1:1101:3700:1290 1:N:0:5
GGGCAACAACTTCGTCGAGTACGCTCAAAATGATAGATCGGAAGA
+
FFFF,,FF,:FFF:FFFFF:FFF:FFF:FFFFFFFF:FFFFFFFF
@FS10000125:23:BPA73012-1407:1:1101:4280:1290 1:N:0:5
GGGCGGCAACTTCGTCGAGTACGCTCAAATATGCAGATCGGAAGA
+
FFFFFFFFFF:,FFFFFFFFFFFFFFF,FFFFFFFFFFFFFFFFF
@FS10000125:23:BPA73012-1407:1:1101:4380:1290 1:N:0:5
GGGGAACTTCGTCGAGTACGCTCAAGGTAACAGATCGGAAGAGCA
+
FFFFFFFFFFF,:FFFFF,,FFFFFFF,FFFFFFF,FFFFFFF,F
@FS10000125:23:BPA73012-1407:1:1101:4640:1290 1:N:0:5
GGGGGTCAACTTCGTCGAGTACGCTCAATAAATTAGATCGGAAGA
+
FFFFFFFFFF,,FFFFFFFFFFFFFFF,FFFFFFFFFFFFFFFFF
@FS10000125:23:BPA73012-1407:1:1101:4750:1290 1:N:0:5
GGGTAGGAACTTCGTCGAGTACGCTCAAGGTTATAGATCGGAAGA
+
::,:FFFFFF::FFFFFFFFFFFFFFFFFFFFFFFFFFFFFFFFF
@FS10000125:23:BPA73012-1407:1:1101:4850:1290 1:N:0:5
GGGGGTTAACTTCGTCGAGTACGCTCAATATTCTAGATCGGAAGA
+
FFF:,,F:F::FFF:FFFFFFFFFFFF:FF::::FFFFFFF:FFF
@FS10000125:23:BPA73012-1407:1:1101:5450:1290 1:N:0:5
GGGGTAAACTTCGTCGAGTACGCTCAAAGTTGAAGATCGGAAGAG
+
FF,FFFFFFF,FF:FFFF:FFFFFFF:FFFFFFFFF,FFF,FFFF
@FS10000125:23:BPA73012-1407:1:1101:5700:1290 1:N:0:5
GGGGTCCAACTTCGTCGAGTACGCTCAACGCAATAGATCGGAAGA
+
FFFFFFFFFF:,FFFFFFFFFFFFFFFFF:FFFFFFF:FFFFFFF
@FS10000125:23:BPA73012-1407:1:1101:5860:1290 1:N:0:5
GGGCGGCAACTTCGTCGAGTACGCTCAACGACTGAGATCGGAAGA
+
FFFFF,FFFFFFFFFFFFFFFFFFFFF:F:FFFFFFFFFFFFFFF
@FS10000125:23:BPA73012-1407:1:1101:5920:1290 1:N:0:5
GGGGGCTAACTTCGTCGAGTACGCTCAAAACCATAGATCGGAAGA
+
FFFFFFFFFF:,FFFFFFFFFFFFFFF:FFFFFFFFFFFFFFFFF
@FS10000125:23:BPA73012-1407:1:1101:6040:1290 1:N:0:5
GGGATAAAACTTCGTCGAGTACGCTCAAAGCAAAAGATCGGAAGA
+
FF::FFFFFF:,FFFFFFFFFFFFFFF:FFFFFFFFFFFFFFFFF
@FS10000125:23:BPA73012-1407:1:1101:7240:1290 1:N:0:5
GGGGGTTAACTTCGTCGAGTACGCTCAAGTGCCAAGATCGAAGAG
+
F,,F,,FFFF:,FFFFFFFFFFFFFFFFFFFFFFFFF,FF,FFF,
@FS10000125:23:BPA73012-1407:1:1101:7270:1290 1:N:0:5
GGTGAACTTCGTCGAGTACGCTCAAAGATGGAGATCGGAAGAGCA
+
F,,FFFFFFFF,:FFFFF,,FFFFFFFFFFFFFFF,FFFFFFF,,
@FS10000125:23:BPA73012-1407:1:1101:7840:1290 1:N:0:5
GGGCGCGAACTTCGTCGAGTACGCTCAAGATAGGAGATCGGAAGA
+
F::,FFFFFFFFFFFFFFFFFFFFFFFFFFFFFFFFFFFFFFFFF
@FS10000125:23:BPA73012-1407:1:1101:8430:1290 1:N:0:5
GGGGCGAAATTTCGTCGAGTACGCTCAATCGACTAGATCGGAAGA
+
FF:FFFFFFFFFFFFFFFFFFFFFFFF:FFFFFFFFF:FFFFFFF
@FS10000125:23:BPA73012-1407:1:1101:9880:1290 1:N:0:5
GGGAGGCAACTTCGTCGAGTACGCTCAACCCTGAAGATCGGAAGA
+
FFF:FFFFFF:FFFFFFFFFFFFFFFFFFFFFFFFFFFFFFFFFF
@FS10000125:23:BPA73012-1407:1:1101:10220:1290 1:N:0:5
GGGGGGAAACTTCGTCGAGTACGCTCAAAGTAAGAGATCGGAAGA
+
FFFFFFFFFF::FFFFFFFFFFFFFFF:FFFFFFFFFFFFFFFFF
@FS10000125:23:BPA73012-1407:1:1101:10310:1290 1:N:0:5
GGGAGGTAACTTCGTCGAGTACGCTCAAATTAAAAGATCGGAAGA
+
F:FFFFFFFF,:FFFFFFFFFFFFFFF:FFF,F,FFFFFFFFFFF
@FS10000125:23:BPA73012-1407:1:1101:10480:1290 1:N:0:5
GGGATGGAACTTCGTCGAGTACGCTCAAAGCAGGAGATCGGAAGA
+
FFFFFFFFFF,,FFFFFFFFFFFFFFFFFFFFFFFFFFFFFFFFF
@FS10000125:23:BPA73012-1407:1:1101:10660:1290 1:N:0:5
GGGCGGGAACTTCGTCGAGTACGCTCAACATGATAGATCGGAAGA
+
FFFF,FFFFFFFFFFFFFFFFFFFFFFFFFFFFFFFFFFFFFFFF
@FS10000125:23:BPA73012-1407:1:1101:11050:1290 1:N:0:5
GGGCGTTAACTTCGTCGAGTACGCTCAATTTTCGAGATCGGAAGA
+
FFFFFFFFFF,,FFFFFFFFFFFFFFF:FFFFFFFFFFFFFFFFF
@FS10000125:23:BPA73012-1407:1:1101:11970:1290 1:N:0:5
GGGGCTTACCTTCGTCGAGTACGCTCAAGAAAGGAGATCGGAAGA
+
FF,FFFFFFF,,FFFFFFFFFFFFFFFFFFFFFFFFFFFFFFFFF
@FS10000125:23:BPA73012-1407:1:1101:12060:1290 1:N:0:5
GGGTCTGAACTTCGTCGAGTACGCTCAAATAATGAGATCGGAAGA
+
FFFFFFFFFF,,FFFFFFFFFFFFFFF:FFFFFFFFFFFFFFFFF
@FS10000125:23:BPA73012-1407:1:1101:12850:1290 1:N:0:5
GGGGTCAAACTTCGTCGAGTACGCTCAACCCAATAGATCGGAAGA
+
F,,FFFFFFF,:FFFFFFFFFFFFFFFFF:FFFFFFFFFFFFFFF
@FS10000125:23:BPA73012-1407:1:1101:14250:1290 1:N:0:5
GGGAAATAACTTCGTCGAGTACGCTCAAGTATTGAGATCGGAAGA
+
FFFFFFFFFFFFFFFFFFFFFFFFFFFFFFFFFFFFF,FFFFFFF
@FS10000125:23:BPA73012-1407:1:1101:14520:1290 1:N:0:5
GGGTCGAAACTTCGTCGAGTACGCTCAAAATCTCAGATCGGAAGA
+
FFFFFFFFFF::FFFFFFFFFFFFFFFFFFFFFFFFFFFFFFFFF
@FS10000125:23:BPA73012-1407:1:1101:15040:1290 1:N:0:5
GGGCATAAACTTCGTCGAGTACGCTCAATTTAGAAGATCGGAAGA
+
FFFFFFFFFF::FFFFFFFFFFFFFFF:FFFFFFFFFFFFFFFFF
@FS10000125:23:BPA73012-1407:1:1101:15080:1290 1:N:0:5
GGGCACTAACTTCGTCGAGTACGCTCAAGTAGGCAGATCGGAAGA
+
FFFFFFFFFF::FFFFFFFFFFFFFFFFFFFFFFFFFFFFFFFFF
@FS10000125:23:BPA73012-1407:1:1101:15130:1290 1:N:0:5
GGGCCTAAACTTCGTCGAGTACGCTCAAACCTTGAGATCGGAAGA
+
FFFFFFFFFF::FFFFFFFFFFFFFFFFFFFFFFFFFFFFFFFFF
@FS10000125:23:BPA73012-1407:1:1101:15180:1290 1:N:0:5
GGGAACGATCTTCGTTGAGTACGCTCAATAATTCAGATCGGAAGA
+
FFFFFFFFFF::FFF:FFFFFFFFFFF:FFFFFFFFFFFFFFFFF
@FS10000125:23:BPA73012-1407:1:1101:16390:1290 1:N:0:5
GGGTAAAAACTTCGTCGAGTACGCTCAAATAATTAGATCGGAAGA
+
FFFFFFFFFF::FFFFFFFFFFFFFFFFFFFFFFFFFFFFFFFFF
@FS10000125:23:BPA73012-1407:1:1101:2160:1300 1:N:0:5
GGGGATTAACTTCGTCGAGTACGCTCAACAAACAAGATCGGAAGA
+
FF:FFFFFFFF:FFFFFFFFFFFFFFFFFFFFFFFFFFFFFFFFF
@FS10000125:23:BPA73012-1407:1:1101:2260:1300 1:N:0:5
GGGGATCAATTTCGTCGAGTACGCTCAAAAATCTAGATCGGAAGA
+
FFFFFFFFFFFF:FFFFFFFFFFFFFF,FFFFFFFFFFFFFFFFF
@FS10000125:23:BPA73012-1407:1:1101:3050:1300 1:N:0:5
GGGGCTTAACTTCGTCGAGTACGCTCAATAAGGAAGATCGGAAGA
+
FFFFFFFFFF:,FFF:FFFFFFFFFFF,FFFFFFFFFFFFFFFFF
@FS10000125:23:BPA73012-1407:1:1101:3810:1300 1:N:0:5
GGGACGCAACTTCGTCGAGTACGCTCAAAAGGGGAGATCGGAAGA
+
FFFFFFFFFFF:FFFFFFFFFFFFFFF,FFFFFFFFFFFFFFFFF
@FS10000125:23:BPA73012-1407:1:1101:4100:1300 1:N:0:5
GGGGAAGAACTTCGTCGAGTACGCTCAACTTGAAAGATCGGAAGA
+
FFFFFFFFFF:FFFFFFFFFFFFFFFFFFFFFFFFFFFFFFF:FF
@FS10000125:23:BPA73012-1407:1:1101:4170:1300 1:N:0:5
GGGAATAACTTCGTCGAGTACGCTCAAATTGTAAGATCGGAAGAG
+
FFF:FFFFFF,FF:FFFF:FFFFFFF:,FFFFFFFF,FFF,FFFF
@FS10000125:23:BPA73012-1407:1:1101:4910:1300 1:N:0:5
GGCGCTTAACTTCGTCGAGTACGCTCAAGATCTAAGATCGGAAGA
+
F,,FFFFFFF::FFFFFFFFFFFFFFFFFFFFFFFFFFFFFFFFF
@FS10000125:23:BPA73012-1407:1:1101:5860:1300 1:N:0:5
GGGAATTAACTTCGTCGAGTACGCTCAACACTATAGATCGGAAGA
+
FFFFFFFFFF:::FFFFFFFFFFFFFF:FFFFFFFFFFFFFF:FF
@FS10000125:23:BPA73012-1407:1:1101:5870:1300 1:N:0:5
GGGCGAAAACTTCGTCGAGTACGCTCAAGGAGTTAGATCGGAAGA
+
F,,,FFFFFF:,FFFFFFFFFFFFFFFFFFFFFFFFFFFFFFFFF
@FS10000125:23:BPA73012-1407:1:1101:6310:1300 1:N:0:5
GGGGATCAACTTCGTCAGTACGCTCAAAAAACCAGATCGGAAGAG
+
F,,FFFFFFF,,FFFFFF,FFFFFFFF:FFFFFFFF,FFF,FFFF
@FS10000125:23:BPA73012-1407:1:1101:6440:1300 1:N:0:5
GGGCTAAACTTCGTCGAGTACGCTCAATTAGAAAGATCGGAAGAG
+
FFFF:FFFFF,FF:FFFF:FFFFFFF:,FFFFFFFF:FFF:FFFF
@FS10000125:23:BPA73012-1407:1:1101:7010:1300 1:N:0:5
GGGCTGTAACTTCGTCGAGTACGCTCAAGAGTCAAGATCGGAAGA
+
FFF:FFFFFF::FFFFFFFFFFFFFFFFFFFFFFFFFFFFFFFFF
@FS10000125:23:BPA73012-1407:1:1101:7390:1300 1:N:0:5
GGGTCACAACTTCGTCGAGTACGCTCAAGCAATGAGATCGGAAGA
+
FFFFFFFFFF:,FFFFFFFFFFFFFFFFFFFFFFFFFFFFFFFFF
@FS10000125:23:BPA73012-1407:1:1101:7560:1300 1:N:0:5
GGGAGCCAACTTCGTCGAGTACGCTCAATCAAACGGATCGGAAGA
+
FFFFFFFFFF::FFFFFFFFFFFFFFF:FFFFFF,FFFFFFFFFF
@FS10000125:23:BPA73012-1407:1:1101:7660:1300 1:N:0:5
GGGGTTTAACTTCGTCGAGTACGCTCAATAGTGAAGATCGGAAGA
+
FFFFFFFFFF:,FFFFFFFFFFFFFFF:FFFFFFFFFFFFFFFFF
@FS10000125:23:BPA73012-1407:1:1101:7670:1300 1:N:0:5
GGGGTAGAACTTCGTCGAGTACGCTCAAGCAAAAAGATCGGAAGA
+
FFFFFFFFFF::FFFFFFFFFFFFFFFFFFFFFFFFFFFFFFFFF
@FS10000125:23:BPA73012-1407:1:1101:7690:1300 1:N:0:5
GGGTTCCAACTTCGTCGAGTACGCTCAACTATAAAGATCGGAAGA
+
FFFFFFFFFFFF:FFFFFFFFFFFFFFFFFFFFFFFFFFFFFFFF
@FS10000125:23:BPA73012-1407:1:1101:8700:1300 1:N:0:5
GGGGTAACTTCGTCGAGTACGCTCAACATGATAGATCGGAAGAGC
+
FFFFFFFFFF,F,FFFF:FFFF,FF:F:FFFFFFF,,FFFFFFF:
@FS10000125:23:BPA73012-1407:1:1101:8720:1300 1:N:0:5
GGGGACCAACTTCGTCGAGTACGCTCAAGAATCTAGATCGGAAGA
+
FFFFFFFFFF,,FFFFFFFFFFFFFFFFFFFFFFFFFFFFFFFFF
@FS10000125:23:BPA73012-1407:1:1101:8770:1300 1:N:0:5
GGGCCATAACTTCGTCGAGTACGCTCAACCCTTGAGATCGGAAGA
+
FFF,FFFFFF::FFFFFFFFFFFFFFFFFFFFFFFFFFFFFFFFF
@FS10000125:23:BPA73012-1407:1:1101:8940:1300 1:N:0:5
GGGGTGACAACTTCGTCGAGTACGCTCAAGTAAACAGATCGGAAG
+
FFFFFFFFFF:,:FFFFFFFFFFFF,FFFFFFFFFFFFFFFFFFF
@FS10000125:23:BPA73012-1407:1:1101:9140:1300 1:N:0:5
GGGCGGCAACTTCGTCGAGTACGCTCAATTACAAAGATCGGAAGA
+
FFFFFFFFFF:,FFFFFFFFFFFFFFF,FFFFFFFFFFFFFFFFF
@FS10000125:23:BPA73012-1407:1:1101:9310:1300 1:N:0:5
GGGTACGAACTTCGTCGAGTACGCTCAAGGCAAAAGATCGGAAGA
+
FFFFFFFFFF,,FFFFFFFFFFFFFFFFFFFFFFFFFFFFFFFFF
@FS10000125:23:BPA73012-1407:1:1101:10230:1300 1:N:0:5
GGGTGGGAACTTCGTCGAGTACGCTCAAACAGAGAGATCGGAAGA
+
F,,:FFFFFF::FFFFFFFFFFFFFFFFFFFFFFFFFFFFFFFFF
@FS10000125:23:BPA73012-1407:1:1101:10260:1300 1:N:0:5
GGGGCAATCTTCGTCGAGTACGCTCAAGATAAAAGATCGGAAGAG
+
FFFFFFFFF:,:F:FFF::FFFFFFFFFFFFFFFFF,FFF:FFFF
@FS10000125:23:BPA73012-1407:1:1101:10960:1300 1:N:0:5
GGGTGTGAACTTCGTCGAGTACGCTCAAAGATGTAGATCGGAAGA
+
FFFF:FFFFFF:FFFFFFFFFFFFFFFFFFFFFFFFFFFFFFFFF
@FS10000125:23:BPA73012-1407:1:1101:12060:1300 1:N:0:5
GGGCCGGAACTTCGTCGAGTACGCTCAAACAAAAAGATCGGAAGA
+
,:,FF,FFFF,,FFFFFFFFFF:FFFF:FF:FF:F:F,FFFF,FF
@FS10000125:23:BPA73012-1407:1:1101:12170:1300 1:N:0:5
GGGGCTGAACTTCGTCGAGTACGCTCAAAATAAAAGATCGGAAGA
+
FF:FFFFFFF:,FFFFFFFFFFFFFFF:FFFFFFFFFFFFFFFFF
@FS10000125:23:BPA73012-1407:1:1101:12390:1300 1:N:0:5
GGAATTGAACTTCGTCGAGTACGCTCAAATAACTAGATCGGAAGA
+
:,,,FFFFFF::FFFFFFFFFF:FFFF:FFFFFFFFFFFFFFFF:
@FS10000125:23:BPA73012-1407:1:1101:12440:1300 1:N:0:5
GGGGGTTAACTTCGTCGAGTACGCTCAATCCTTCAGATCGGAAGA
+
FF:FFFFFFF:,FFFFFFFFFFFFFFF:FFFFFFFFFFFFFFFFF
@FS10000125:23:BPA73012-1407:1:1101:12520:1300 1:N:0:5
GGGTGTCAACTTCGTCGAGTACGCTCAATTGGAAAGATCGGAAGA
+
F,,:FFFFFF,,FFFFFFFFFFFFFFF,FFFFFFFFFFFFFFFFF
@FS10000125:23:BPA73012-1407:1:1101:13040:1300 1:N:0:5
GGGCAAAAACTTCGTCGAGTACGCTCAAAAAATTAGATCGGAAGA
+
FF::FFFFFF::FFFFFFFFFFFFFFF:FFFFFFFFFFFFFFFFF
@FS10000125:23:BPA73012-1407:1:1101:13430:1300 1:N:0:5
GGGTTCTAACTTCGTCGAGTACGCTCAATGATTAAGATCGGAAGA
+
F:,FFFFFFF,,FFFFFFFFFFFFFFF,FFFFFFFFFFFFFFFFF
@FS10000125:23:BPA73012-1407:1:1101:14230:1300 1:N:0:5
GGGGTTCAACTTCGTCGAGTACGCTCAATAGCAGAGATCGGAAGA
+
FFFFFFFFFF,,FFFFFFFFFFFFFFF:FFFFFFFFFFFFFFFFF
@FS10000125:23:BPA73012-1407:1:1101:14980:1300 1:N:0:5
GGGAGGTAACTTCGTCGAGTACGCTCAACTTGATAGATCGGAAGA
+
FFFFFFFFFF:FFFFFFFFFFFFFFFFFFFFFFFFFFFFFFFFFF
@FS10000125:23:BPA73012-1407:1:1101:15230:1300 1:N:0:5
GATGCTAAACTTCGTCGAGTACGCTCAATGAAAAAGATCGGAAGA
+
,,F,FFFFFFFFFFFFFFFFFF:FFFFFFFFFFFFFFFFFF:FF:
@FS10000125:23:BPA73012-1407:1:1101:15360:1300 1:N:0:5
GGGACACAACTTCGTCGAGTACGCTCAAGAACAAGATCGGAAGAG
+
F:,:FFFFFF::FFFFFFFFFFFFFFFFFFFFFFF:::FF,FFF,
@FS10000125:23:BPA73012-1407:1:1101:15710:1300 1:N:0:5
GATGAACAACTTCGTCGAGTACGCTCAAATCCTAAGATCGGAAGA
+
,,:::FFFFFFFF:FFF::FFF:FFFF:FFFFFFF:FFF:,,::,
@FS10000125:23:BPA73012-1407:1:1101:16340:1300 1:N:0:5
GGGCAGAAACTTCGTCGAGTACGCTCAATGTCCCAGTTCGAAGGA
+
FFF,F,FFF:FFFFFFFFFFFFFFFFFF:,:F:,F,,FFF,F,,,
@FS10000125:23:BPA73012-1407:1:1101:1180:1310 1:N:0:5
GGGAACTAACTTCGTCGAGTACGCTCAAAATGATAGATCGGAAGA
+
FFF,F,,FFFFF,:F,:F,FF,,FF,,FF:F,FFF,F,:,FFF,F
@FS10000125:23:BPA73012-1407:1:1101:1470:1310 1:N:0:5
GGGCTTCGTCGAGTACGCTCAATGTGTAAGATCGGAAGAGCACAC
+
FFFFFFFFFFFFF:FFF:FF:::FFFF:FFFFFFFFFFFF,F,F,
@FS10000125:23:BPA73012-1407:1:1101:1690:1310 1:N:0:5
GGGCTCTTCCGATCTGGGGCATAACTTCGTCGAGTACGCTCAAAC
+
FFFFFFFF,FF::FFFFFFFFF:FF:FF:FFFFFFF:FFF::FF,
@FS10000125:23:BPA73012-1407:1:1101:2820:1310 1:N:0:5
GGGCTCTAACTTCGTCGAGTACGCTCAACTTAGTAGATCGGAAGA
+
FFF:FFFFFFFF:FFFFFFFFFFFFFFFFFFFFFFFFFFFFFFFF
@FS10000125:23:BPA73012-1407:1:1101:3160:1310 1:N:0:5
GGGGCACAACCTCGTCGAGTACGCTCAATCCCAGAGATCGGAAGA
+
FF:FFFFFFFF:FFFFFFFFFFFFFFF:FFFFFFFFFFFFFFFFF
@FS10000125:23:BPA73012-1407:1:1101:3290:1310 1:N:0:5
GGGCCCGCAACTTCGTCGAGTACGCTCAAGGTATGAGATCGGAAG
+
F,,,FFFFFF:::FF:FFFFFFFFF,FFFFFFFFFFFFFFFFFFF
@FS10000125:23:BPA73012-1407:1:1101:3720:1310 1:N:0:5
GGGGTAAATCTTCGTCGAGTACGCTCAATCCAGAAGATCGGAAGA
+
FF:FFFFFFF::FFFFFFFFFFFFFFF:F:FFFFFFFFFFFFFFF
@FS10000125:23:BPA73012-1407:1:1101:4320:1310 1:N:0:5
GGCGTTTAACTTCGTCGAGTACGCTCAAATTTTAAGATCGGAAGA
+
F,,FFFFFFF::FFFFFFFFFFFFFFF:FFFFFFF:FFFFFFFFF
@FS10000125:23:BPA73012-1407:1:1101:5230:1310 1:N:0:5
GGGGCATAACTTCGTCGAGTACGCTCAAAGATAAAGATCGGAAGA
+
F:,FFFFFFF::FFFFFFFFFFFFFFFFFFFFFFFFFFFFFFFFF
@FS10000125:23:BPA73012-1407:1:1101:5290:1310 1:N:0:5
GGATTGTAACTTCGTCGAGTACGCTCAATGCGTTAGATCGGAAGA
+
F,,,FFFFFFFFFFFFF:FFFFFFFFF:FFFFFFFFFFFFFFFFF
@FS10000125:23:BPA73012-1407:1:1101:5660:1310 1:N:0:5
GGGAGAAAACTTCGTCGAGTACGCTCAATCTGTTAGATCGGAAGA
+
FFF:F,,FFFFFFFFFFFFFFFFFFFF:F:F:FFFFFFFFFFFFF
@FS10000125:23:BPA73012-1407:1:1101:5810:1310 1:N:0:5
GGGATAGAACTTCGTCGAGTACGCTCAACTTTGAAGATCGGAAGA
+
FFFFFFFFFF:FFFFFFFFFFFFFFFFFFFFFFFFFFFFFFFFFF
@FS10000125:23:BPA73012-1407:1:1101:6020:1310 1:N:0:5
GGGAAACTTCGTCGAGTACGCTCAATGTGATAGATCGGAAGAGCA
+
FFFFFFF,:FFFFF:FFF::FFF:FFFFF:FFF:F,:F:FFFF,F
@FS10000125:23:BPA73012-1407:1:1101:6260:1310 1:N:0:5
GGGACGAAACTTCGTCGAGTACGCTCAAGTCTAAAGATCGGAAGA
+
FFFFFFFFFF:,FFFFFFFFFFFFFFFFFFFFFFFFFFFFFFFFF
@FS10000125:23:BPA73012-1407:1:1101:7340:1310 1:N:0:5
GGGTGGGAACTTCGTCGAGTACGCTCAACCTGTTAGATCGGAAGA
+
FFFFFFFFFFFFFFFFFFFFFFFFFFFFFFFFFFFFFFFFFFFFF
@FS10000125:23:BPA73012-1407:1:1101:7680:1310 1:N:0:5
GGGGTACAACTTCGTCGAGTACGCTCAAAGAATGAGATCGGAAGA
+
FFFFFFFFFF:,FFFFFFFFFFFFFFFFFFFFFFFFFFFFFFFFF
@FS10000125:23:BPA73012-1407:1:1101:8010:1310 1:N:0:5
GGGCACCAACTTCGTCGAGTACGCTCAAGACAGTAGATCGGAAGA
+
F:,,FFFFFFF:FFFFFFFFFFFFFFFFFFFFFFFFFFFFFFFFF
@FS10000125:23:BPA73012-1407:1:1101:8440:1310 1:N:0:5
GGGGATTAACTTCGTCGAGTACGCTCAAAAAACAAGATCGGAAGA
+
FFFFFFFFFF::FFFFFFFFFFFFFFF:FFFFFFFFFFFFFFFFF
@FS10000125:23:BPA73012-1407:1:1101:8720:1310 1:N:0:5
GGGCGTAAACTTCGTCGAGTACGCTCAATGGTTTAGATCGGAAGA
+
F:,:FFFFFFF:FFFFFFFFFFFFFFF:FFFFFFFFFFFFFFFFF
@FS10000125:23:BPA73012-1407:1:1101:9010:1310 1:N:0:5
GGGGTGAAACTTCGTCGAGTACGCTCAATCGAGGAGATCGGAAGA
+
FFFF,FFFFF,:FFFFFFFFFFFFFFF:FFFFFFF:F,FFFFF:F
@FS10000125:23:BPA73012-1407:1:1101:9090:1310 1:N:0:5
CAAACTTCGTCGAGTACGCTCAACTGGAGAGATCGGTAGAGCACT
+
,:F,FF::,F:FFFF:FF,:FFFFFF,FFFFFF:FF,FFF,,F,,
@FS10000125:23:BPA73012-1407:1:1101:9220:1310 1:N:0:5
GGGGCATAACTTCGTCGAGTACGCTCAATTGTCCAGATCGGAAGA
+
FFFFFFFFFF,,FFFFFFFFFFFFFFF,FFFFFFFFFFFFFFFFF
@FS10000125:23:BPA73012-1407:1:1101:9950:1310 1:N:0:5
GGGAGCCAACTTCGTCGAGTACGCTCAAGTTGGGAGATCGGAAGA
+
F,,,FFFFFF::FFFFFFFFFFFFFFFFFFFFFFFFFFFFFFFFF
@FS10000125:23:BPA73012-1407:1:1101:10820:1310 1:N:0:5
GGGGTATAACTTCGTCGAGTACGCTCAACTCGAAAGATCGGAAGA
+
FFFFFFFFFF:FFFFFFFFFFFFFFFFFFFFFFFFFFFFFFFFFF
@FS10000125:23:BPA73012-1407:1:1101:11140:1310 1:N:0:5
GGGACACAACTTCGTCGAGTACGCTCAAGTGCTTAGATCGGAAGA
+
FFFFFFFFFF,,FFFFFFFFFFFFFFFFFFFFFFFFF:FFFFFFF
@FS10000125:23:BPA73012-1407:1:1101:12260:1310 1:N:0:5
GGGCACTAACTTCGTCGAGTACGCTCAAAACTGGAGATCGGAAGA
+
FFFFFFFFFF:,FFFFFFFFFFFFFFFFFFFFFFFFFFFFFFFFF
@FS10000125:23:BPA73012-1407:1:1101:12270:1310 1:N:0:5
GATGCCGAACTTCGTCGAGTACGCTCAACAGGAAAGATCGGAAGA
+
,,F:FF:FFFFFFFFFFFFFFF:FFFFFFFFFFFFFFFFFF:F::
@FS10000125:23:BPA73012-1407:1:1101:12810:1310 1:N:0:5
GGGGGATAACTTCGTCGAGTACGCTCAACTCGAAAGATCGGAAGA
+
F:,FFFFFFF:FFFFFFFFFFFFFFFFFFFFFFFFFFFFFFFFFF
@FS10000125:23:BPA73012-1407:1:1101:13300:1310 1:N:0:5
GGGGTCCAACTTCGTCGAGTACGCTCAAACATCCAGATCGGAAGA
+
FFFFFFFFFF,,FFFFFFFFFFFFFFF:FFFFFFFFFFFFFF:FF
@FS10000125:23:BPA73012-1407:1:1101:14710:1310 1:N:0:5
GGGCTTCAACTTCGTCGAGTACGCTCAAAGGTTGAGATCGGAAGA
+
F,,FFFFFFF::FFFFFFFFFFFFFFF:FFFFFFFFF,FFFF:FF
@FS10000125:23:BPA73012-1407:1:1101:15260:1310 1:N:0:5
GGGGCCAAACTTCGTCGAGTACGCTCAAATTATTAGATCGGAAGA
+
FFFFFFFFFF::FFFFFFFFFFFFFFFFFFFFFFFFF,FFFFFFF
@FS10000125:23:BPA73012-1407:1:1101:2090:1320 1:N:0:5
GGGTGTAAACTTCGTCGAGTACGCTCAATAGTCCAGATCGGAAGA
+
F:,:,,FFFFFFFFFFFFFFFFFFFFFFF:F:,FFFFFFFFFFFF
@FS10000125:23:BPA73012-1407:1:1101:2650:1320 1:N:0:5
GGTCATAAACTTCGTCGAGTACGCTCACTGTTTAAGATCGGATGA
+
,FF,FFFF,F:,,FFFFFFFFF,FF:F:FFFFFFFF,,F:FF,FF
@FS10000125:23:BPA73012-1407:1:1101:2930:1320 1:N:0:5
GGGTGGAAACTTCGTCGAGTACGCTCAAGAATAAAGATCGGAAGA
+
FFF:FFFFFF::FFFFFFFFFFFFFFFFFFFFFFFFFFFFFFFFF
@FS10000125:23:BPA73012-1407:1:1101:3200:1320 1:N:0:5
GGGATATAACTTCGTCGAGTACGCTCAACGCCTTAGATCGGAAGA
+
FFFF:FFFFFF::FFFFFFFFFFFFFFFF:FFFFFFFFFFFFFFF
@FS10000125:23:BPA73012-1407:1:1101:3210:1320 1:N:0:5
GGGCTCTAACTTCGTCGAGTACGCTCAAGATAGCAGATCGGAAGA
+
F,,,FFFFFF:,FFFFFFFFFFFFFFFFFFFFFFFFFFFFFFFFF
@FS10000125:23:BPA73012-1407:1:1101:3700:1320 1:N:0:5
GGGAACTTCGTCGAGTACGCTCAATCCCGGAGATCGGAAGAGCAC
+
FFF:FFFFFF,:F:FFF:FFFF:FF,F:FFFFFFFFFFFF:F,F:
@FS10000125:23:BPA73012-1407:1:1101:4130:1320 1:N:0:5
GGGAAGTAACTTCGTCGAGTACGCTCAATACCAGAGATCGGAAGA
+
F:,,FFFFFF::FFFFFFFFFFFFFFF:FFFFFFFFFFFFFFFFF
@FS10000125:23:BPA73012-1407:1:1101:4210:1320 1:N:0:5
GGGCTACATTTTTTTCCTATACGTTCTTTTTCTGATTCCGGTAAT
+
FF::FF,FF:FFF:FF,,F,:FFF,,,FF::F:FF:F,FFFF,,:
@FS10000125:23:BPA73012-1407:1:1101:4380:1320 1:N:0:5
GGGCCGCAACTTCGTCGAGTACGCTCAATTCAAAAGATCGGAAGA
+
FFFFF,F:FFF:FFFF:FFFFFFFFFFFFFF::F:FF,FFFFFFF
@FS10000125:23:BPA73012-1407:1:1101:4790:1320 1:N:0:5
AAGAAATTTAAGATTGCTGAGCGTCAGTCATTTCATTATGCACCT
+
,:,,:,F,,,:,,,F,,FF,:,F:,,,F,,F,,,,FF,,F:,,:F
@FS10000125:23:BPA73012-1407:1:1101:5720:1320 1:N:0:5
GGGTTTAAACTTCGTCGAGTACGCTCAAAGATAAAGATCGGAAGA
+
FFFFFF,,FFF::FFFFFFFF::FFF:FF:FF:FFFF,FFFFFFF
@FS10000125:23:BPA73012-1407:1:1101:7970:1320 1:N:0:5
CGGTACTAACTTCGTCGAGTACGCTCAAAACAATAGATCGGTTGA
+
,FF,,F:FF:FF,:F:FF:FF,F:FF:,FFFF,FFF,,F,F,,F,
@FS10000125:23:BPA73012-1407:1:1101:8180:1320 1:N:0:5
GGGAATAAACTTCGTCGAGTACGCTCAACCGAATAGATCGGAAGA
+
FFFFFFFFFFFFFFFFFFFFFFFFFFFFFFFFFFFFFFFFFFFFF
@FS10000125:23:BPA73012-1407:1:1101:8710:1320 1:N:0:5
GGGGCAGAACTTCGTCGAGTACGCTCAAGTGAACAGATCGGAAGA
+
FFFFFFFFFF,,FFFFFFFFFFFFFFFFFFFFFFFFFFFFFFFFF
@FS10000125:23:BPA73012-1407:1:1101:8830:1320 1:N:0:5
GGGCGTCAACTTCGTCGAGTACGCTCAATACAAGAGATCGGAAGA
+
FFF:FFFFFF:,FFFFFFFFFFFFFFF:FFFFFFFFFFFFFFFFF
@FS10000125:23:BPA73012-1407:1:1101:9300:1320 1:N:0:5
GGGGAATACCTTCGTCGAGTACGCTCAACTGAAAAGATCGGAAGA
+
FFFFFFFFFF,FFFFFFFFFFFFFFFFFFFFFFFFFFFFFFFFFF
@FS10000125:23:BPA73012-1407:1:1101:9460:1320 1:N:0:5
GGGGTGAAACTTCGTCGAGTACGCTCAACGAGAGAGATCGGAAGA
+
FFFFFFFFFFFFFFFFFFFFFFFFFFFFFFFFFFFFFFFFFFFFF
@FS10000125:23:BPA73012-1407:1:1101:9580:1320 1:N:0:5
GGGGCTAAACTTCGTCGAGTACGCTCAACATTGAAGATCGGAAGA
+
FFFFFFFFFF:F:FFFFFFFFFFFFFFFFFFFFFFFFFFFFFFFF
@FS10000125:23:BPA73012-1407:1:1101:9610:1320 1:N:0:5
GGGGGGGAACTTCGTCGAGTACGCTCAACATACAAGATCGGAAGA
+
F::FF,,FFFFFFFFFFFFFFFFFFFFFFFFFFFFFFFFFFFFFF
@FS10000125:23:BPA73012-1407:1:1101:9900:1320 1:N:0:5
GGGCTCAAACTTCGTCGAGTACGCTCAACCGTTAAGATCGGAAGA
+
FFF:FFFFFF:FFFFFFFFFFFFFFFFFFFFFFFFFF,FFFFFFF
@FS10000125:23:BPA73012-1407:1:1101:10330:1320 1:N:0:5
GGGTTGGAACTTCGTCGAGTACGCTCAAGGTGCTAGATCGGAAGA
+
FFFFFFFFFF,,FFFFFFFFFFFFFFFFFFFFFFFFFFFFFFFFF
@FS10000125:23:BPA73012-1407:1:1101:10400:1320 1:N:0:5
GGGGGTATAACTTCGTCGAGTACGCTCAAAGCACTAGATCGGAAG
+
F::FFFFFFFF,:FF:FFFFFFFFF,FFFFFFFFFFFFFFFFFFF
@FS10000125:23:BPA73012-1407:1:1101:10410:1320 1:N:0:5
GGGTGAAAACTTCGTCGAGTACGCTCAAGGAAGTAGATCGGAAGA
+
FFFF:FFFFF:,FFFFFFFFFFFFFFFFFFFFFFFFFFFFFFFFF
@FS10000125:23:BPA73012-1407:1:1101:10800:1320 1:N:0:5
GGGCAGCAACTTCGTCGAGTACGCTCAAACATTAAGATCGGAAGA
+
FFFFFFFFFF::FFFFFFFFFFFFFFFFFFFFFFFFFFFFFFFFF
@FS10000125:23:BPA73012-1407:1:1101:10820:1320 1:N:0:5
GGGTCACAACTTCGTCGAGTACGCTCAAAACCTAAGATCGGAAGA
+
FFFFFFFFFFFFFFFFFFFFFFFFFFFFFFFFFFFFFFFFFFFFF
@FS10000125:23:BPA73012-1407:1:1101:11300:1320 1:N:0:5
GGGAAGTAACTTCGTCGAGTACGCTCAAATGGTGAGATCGGAAGA
+
FFFFFFFFFF:,FFFFFFFFFFFFFFF:FFFFFFFFFFFFFF:FF
@FS10000125:23:BPA73012-1407:1:1101:11810:1320 1:N:0:5
GGGGGTTAACTTCGTCGAGTACGCTCAAATCATGAGATCGGAAGA
+
F,,FFFFFFF:,FFFFFFFFFFFFFFFFFFFFFFFFFFFFFFFFF
@FS10000125:23:BPA73012-1407:1:1101:11860:1320 1:N:0:5
GGGAACTTCGTCGAGTACGCTCAAGAATGGAGATCGGAAGAGCAC
+
FFF:FFFFFF,FF:F:F,FFFF:FFF,,FFFFFFFFFFFF,F,F,
@FS10000125:23:BPA73012-1407:1:1101:12360:1320 1:N:0:5
GGGGCTGAACTTCGTCGAGTACGCTCAATTTAGTAGATCGGAAGA
+
::,FFFFFFF:,FFFFFFFFFFFFFFF,FFFFFFFFFFFFFFFFF
@FS10000125:23:BPA73012-1407:1:1101:12670:1320 1:N:0:5
GATTGCCAACTTCGTCGAGTACGCTCAAGTATTTAGATCGGAAGA
+
,,F,,FFFFFFFFFFFFFFFFF:FFFFFFFFFFFFFFFFFFFFFF
@FS10000125:23:BPA73012-1407:1:1101:13340:1320 1:N:0:5
GGGGTCAAACTTCGTCGAGTACGCTCAAACGTTAAGATCGGAAGA
+
FFFFFFFFFF:,FFFFFFFFFFFFFFF:FFFFFFFFFFFFFFFFF
@FS10000125:23:BPA73012-1407:1:1101:13740:1320 1:N:0:5
GGGTGGCAACTTCGTCGAGTACGCTCAAGAACACAGATCGGAAGA
+
FFFFFFFFFF,,FFFFFFFFFFFFFFF:FFFFFFFFFFFFFF:FF
@FS10000125:23:BPA73012-1407:1:1101:14060:1320 1:N:0:5
GGGAGGTAACTTCGTCGAGTACGCTCAAGTCTGAAGATCGGAAGA
+
FFFFFFFFFF::FFFFFFFFFFFFFFFFFFFFFFFFFFFFFFFFF
@FS10000125:23:BPA73012-1407:1:1101:14350:1320 1:N:0:5
GGGCAAGAACTTCGTCGAGTACGCTCAAAATATTAGATCGGAAGA
+
F:,:FFFFFF,:FFFFFFFFFFFFFFF:FFFFFFFFFFFFFFFFF
@FS10000125:23:BPA73012-1407:1:1101:15140:1320 1:N:0:5
GGGGCTAAACTTCGTCGAGTACGCTCAATGAAAAAGATCGGAAGA
+
FFFFFFFFFF::FFFFFFFFFFFFFFF:FFFFFFFFFFFFFFFFF
@FS10000125:23:BPA73012-1407:1:1101:15460:1320 1:N:0:5
GGGATGGAACTTCGTCGAGTACGCTCAAGGGTCAAGATCGGAAGA
+
FFFFFFFFFF::FFFFFFFFFFFFFFFFFFFFFFFFF:FFFFFFF
@FS10000125:23:BPA73012-1407:1:1101:16400:1320 1:N:0:5
GATAAACTTCGTCGAGTTCGCTCAATCGTCGAGATCGGAACTGCT
+
,F,,,FFFF:,,:,:FF,,:FF:F:,:::F:,FFF,:,,,,,F,F
@FS10000125:23:BPA73012-1407:1:1101:1030:1330 1:N:0:5
GGGACCTAACTTCGTCGAGTACGCTCAAGGTTCTAGATCGGAAGA
+
FF:FFFFFFFF:FFFFFFFFFFFFFFFFFFFFFFFFFFFFF,FFF
@FS10000125:23:BPA73012-1407:1:1101:2400:1330 1:N:0:5
GGGTTCTAACTTCGTCGAGTACGCTCAATTGTTAAGATCGGAAGA
+
FFF,,FFFFFFFFFFFFFFFFFFFFFF:F,F:,,FFFFFFFFFFF
@FS10000125:23:BPA73012-1407:1:1101:2680:1330 1:N:0:5
GGGGTACTATCTTCGTCGAGTACGCTCAAAGTCGAAGATCGGAAG
+
FFFFFFFFFF,,,FF:FFFFFFFFF,FFFFFFFFFFFFFFFFFFF
@FS10000125:23:BPA73012-1407:1:1101:3200:1330 1:N:0:5
GGGATCAAACTTCGTCGAGTACGCTCAAAGTGGGAGATCGGAAGA
+
FFF,FFFFFF:::FFFFFFFFFFFFFF:FFFFFFFFFFFFFFFFF
@FS10000125:23:BPA73012-1407:1:1101:3400:1330 1:N:0:5
GGGGGGGAACTTCGTCGAGTACGCTCAAGAGGGGAGATCGGAAGA
+
FFFFFFFFFFF:FFFFFFFFFFFFFFFFFFFFFFFFFFFFFFFFF
@FS10000125:23:BPA73012-1407:1:1101:3570:1330 1:N:0:5
GGGGCGAAACTTCGTCGAGTACGCTCAATGTAGTAGATCGGAAGA
+
FF:FFFFFFF::FFFFFFFFFFFFFFF:FFFFFFFFFFFFFFFFF
@FS10000125:23:BPA73012-1407:1:1101:3640:1330 1:N:0:5
GGGTGCCAACTTCGTCGAGTACGCTCAAGAGAATAGATCGGAAGA
+
FFFFFFFFFF:,FFFFFFFFFFFFFFFFFFFFFFFFFFFFFFFFF
@FS10000125:23:BPA73012-1407:1:1101:3810:1330 1:N:0:5
GGGAATTAACTTCGTCGAGTACGCTCAATAGGAAAGATCGGAAGA
+
FFFFF,FFFFF:FFFFFFFFFFFFFFF,F,FFF,FFFFFFFFFFF
@FS10000125:23:BPA73012-1407:1:1101:4530:1330 1:N:0:5
GGGTGACAACTTCGTCGAGTACGCTCAATCGTAAAGATCGGAAGA
+
FFFFFFFFFF,,FFFFFFFFFFFFFFF:FFFFFFFFFFFFFFFFF
@FS10000125:23:BPA73012-1407:1:1101:4540:1330 1:N:0:5
GGGGTAGAACTTCGTCGAGTACGCTCAATATTTTAGATCGGAAGA
+
FFFFFFFFFF,,FFFFFFFFFFFFFFF,FFFFFFFFFFFFFFFFF
@FS10000125:23:BPA73012-1407:1:1101:4670:1330 1:N:0:5
GGGGCATAATTTCGTCGAGTACGCTCAAACAGGAAGATCGGAAGA
+
FF:FFFFFFFFF:FFFFFFFFFFFFFF:FFFFFFFFFFFFFFFFF
@FS10000125:23:BPA73012-1407:1:1101:5140:1330 1:N:0:5
GGGCTTCGTCGAGTACGCTCAACTTTCCAGATCGGAAGAGCACAC
+
FFFF:FFFFFFFFFF:F:FFFF:FF:FFFFFFFFFFFFFF:F,F:
@FS10000125:23:BPA73012-1407:1:1101:5180:1330 1:N:0:5
GGGTTGTAACTTCGTCGAGTACGCTCAATGCGTTAGATCGGAAGA
+
FFF:FFFFFF,,FFF:FFFFFFFFF:F,FFFFFFFFFFFFFF:FF
@FS10000125:23:BPA73012-1407:1:1101:5410:1330 1:N:0:5
GGGAACTTCGTCGAGTACGCTCAAAAGGATAGATCGGAAGAGCAC
+
FFF,FFFFFF,:F:F:F,FFFF:FFFFFFFFFFFFFFFFF,F,F,
@FS10000125:23:BPA73012-1407:1:1101:5960:1330 1:N:0:5
GGGCGGGAACTTCGTCGAGTACGCTCAAATAAGTAGATCGGAAGA
+
FFFFFFFFFF::FFFFFFFFFFFFFFF:FFFFFFFFFFFFFFFFF
@FS10000125:23:BPA73012-1407:1:1101:6020:1330 1:N:0:5
GGGCGGCAACTTCGTCGAGTACGCTCAATAAAACAGATCGGAAGA
+
FFFFFFFFFF:,FFFFFFFFFFFFFFF,FFFFFFFFFFFFFFFFF
@FS10000125:23:BPA73012-1407:1:1101:7190:1330 1:N:0:5
GGGCTTCGTCGAGTACGCTCAAACACAGAGATCGGAAGAGCACAC
+
FFF:FFFFFFF:FFFFF:FF:F:FFFFFFFFFFFFFFFFF,F,F:
@FS10000125:23:BPA73012-1407:1:1101:7430:1330 1:N:0:5
GGGACACAACTTCGTCGAGTACGCTCAACGTTGCAGATCGGAAGA
+
F,,FFFFFFF:,FFFFFFFFFFFFFFFFFFFFFFFFFFFFFF:FF
@FS10000125:23:BPA73012-1407:1:1101:7550:1330 1:N:0:5
GGGGACGAACTTCGTCGAGTACGCTCAATACTTAAGATCGGAAGA
+
FF,FFFFFFF:,FFFFFFFFFFFFFFF:FFFFFFFFFFFFFFFFF
@FS10000125:23:BPA73012-1407:1:1101:8300:1330 1:N:0:5
GGGATCGAACTTCGTCGAGTACGCTCAAAATTTAAGATCGGAAGA
+
FF:F,FFFFF:,FFFFFFFFFFFFFFF,FFFFFFFFFFFFFF:FF
@FS10000125:23:BPA73012-1407:1:1101:8740:1330 1:N:0:5
GGGGGAAAACTTCGTCGAGTACGCTCAAGAATGGAGATCGGAAGA
+
FFFFFFFFFF:,FFFFFFFFFFFFFFFFFFFFFFFFFFFFFFFFF
@FS10000125:23:BPA73012-1407:1:1101:8780:1330 1:N:0:5
GGGGATCAACTTCGTCGAGTACGCTCAAGATGGTAGATCGGAAGA
+
FFFFFFFFFF:,FFFFFFFFFFFFFFFFFFFFFFFFFFFFFFFFF
@FS10000125:23:BPA73012-1407:1:1101:8860:1330 1:N:0:5
GGGGGGCAACTTCGTCGAGTACGCTCAAGTTGAAAGATCGGAAGA
+
FFFFFFFFFF,:FFFFFFFFFFFFFFFFFFFFFFFFFFFFFFFFF
@FS10000125:23:BPA73012-1407:1:1101:9120:1330 1:N:0:5
GGGTTGCAATTTCGTCGAGTACGCTCAAATATGTAGATCGGAAGA
+
FFFFFFFFFFFFFFFFFFFFFFFFFFF:FFFFFFFFFFFFFFFFF
@FS10000125:23:BPA73012-1407:1:1101:9270:1330 1:N:0:5
GGGCGGCAACTTCGTCGAGTACGCTCAAAATGAAAGATCGGAAGA
+
F:F:FFFFFF:,FFFFFFFFFFFFFFFFFFFFFFFFFFFFFFFFF
@FS10000125:23:BPA73012-1407:1:1101:10400:1330 1:N:0:5
GGGCTTCGTCGAGTACGCTCAATTGAGTAGATCGGAAGAGCACAC
+
FFFF:FFFFFF,F:FFF:FF,,,FFFF,FFFFFFFFFFFF,F,F,
@FS10000125:23:BPA73012-1407:1:1101:10650:1330 1:N:0:5
GGGGAAAAACTTCGTCGAGTACGCTCAAGAGACAAGATCGGAAGA
+
F:,FFFFFFF::FFFFFFFFFFFFFFFFFFFFFFFFFFFFFFFFF
@FS10000125:23:BPA73012-1407:1:1101:10730:1330 1:N:0:5
GGGGCGCAACTTCGTCGAGTACGCTCAAGGATGAAGATCGGAAGA
+
FFFFFFFFFF:,FFFFFFFFFFFFFFFFFFFFFFFFFFFFFFFFF
@FS10000125:23:BPA73012-1407:1:1101:11090:1330 1:N:0:5
GGGGAATAACTTCGTCGAGTACGCTCAAACGATTAGATCGGAAGA
+
FFFFFFFFFFF:FFFFFFFFFFFFFFFFFFFFFFFFFFFFFFFFF
@FS10000125:23:BPA73012-1407:1:1101:11440:1330 1:N:0:5
GGGGGTGAACTTCGTCGAGTACGCTCAACGTATGAGATCGGAAGA
+
FFFFFFFFFF::FFFFFFFFFFFFFFFFFFFFFFFFFFFFFFFFF
@FS10000125:23:BPA73012-1407:1:1101:11680:1330 1:N:0:5
GGGAGTCAACTTCGTCGAGTACGCTCAAACGTATAGATCGGAAGA
+
FFFFFFFFFF,,FFFFFFFFFFFFFFFFFFFFFFFFFFFFFFFFF
@FS10000125:23:BPA73012-1407:1:1101:12080:1330 1:N:0:5
GGGACCCAACTTCGTCGAGTACGCTCAATATAACAGATCGGAAGA
+
F:,:FFFFFF,,FFFFFFFFFFFFFFF,FFFFFFFFFFFFFFFFF
@FS10000125:23:BPA73012-1407:1:1101:12450:1330 1:N:0:5
GGGGCAAAACTTCGTCGAGTACGCTCAATATTCCAGATCGGAAGA
+
F,,FFFFFFF,,FFFFFFFFFFFFFFF:FFFFFFFFFFFFFFFFF
@FS10000125:23:BPA73012-1407:1:1101:13020:1330 1:N:0:5
GGGAGGTAACTTCGTCGAGTACGCTCAAGAGAAAAGATCGGAAGA
+
FFFFFFFFFF,,FFFFFFFFFFFFFFFFFFFFFFFFFFFFFFFFF
@FS10000125:23:BPA73012-1407:1:1101:14080:1330 1:N:0:5
GGGCACAAACTTCGTCGAGTACGCTCAAATTGGAAGATCGGAAGA
+
FFFFFFFFFF,,FFFFFFFFFFFFFFF:FFFFFFFFFFFFFFFFF
@FS10000125:23:BPA73012-1407:1:1101:14120:1330 1:N:0:5
CCTGCAAAACTTCATTTAATACCTTCATTTTTTTAGTTCACAATA
+
F,F,FF,,FFF,FFF,,:,FFF,,FF:F,:,:::,FFF,:F,,,,
@FS10000125:23:BPA73012-1407:1:1101:14430:1330 1:N:0:5
GGGAACAACTTCGTCGAGTACGCTCAAGGAGCAAGATTGGAAGAG
+
FFFFF,FFFFFFF:FFFF:FFFFFFFFF:FFFFFFFF,FFFFFFF
@FS10000125:23:BPA73012-1407:1:1101:14480:1330 1:N:0:5
GGGGCTGAACTTCGTCGAGTACGCTCAACCGTGCAGATCGGAAGA
+
FFFFFFFFFF::FFFFFFFFFFFFFFFFF:FFFFFFF,FFFF:FF
@FS10000125:23:BPA73012-1407:1:1101:15360:1330 1:N:0:5
GGGGACGAACTTCGTCGAGTACGCTCAAGTAAGGAGATCGGAAGA
+
F:,FFFFFFF::FFFFFFFFFFFFFFFFFFFFFFFFFFFFFFFFF
@FS10000125:23:BPA73012-1407:1:1101:15760:1330 1:N:0:5
GGGATCTAACTTCGTCGAGTACGCTCAAGCTTTCAGATCGGAAGA
+
FF:F,FFF:F,,FFFFFFFFFFFFFFFFFFFFFFFFFFFFFF:FF
@FS10000125:23:BPA73012-1407:1:1101:16030:1330 1:N:0:5
GATATAACTTCGTCGAGTACGCTCAACAATTAAGATCGGAAGAGC
+
F,:,FFFFFF:F,FFFF:F,F::FFFFFFFFF:FFF,FFF:F:F,
@FS10000125:23:BPA73012-1407:1:1101:16050:1330 1:N:0:5
GGGGGTCAACTTCGTCGAGTACGCTCAAGAATTCAGATCGGAAGA
+
F,,:,F:FFF::FFFFFFFFFFFFFFFF,F,FF:F:FFFF:FFF,
@FS10000125:23:BPA73012-1407:1:1101:16320:1330 1:N:0:5
GGGCGGCAACTTCGTCGAGTACGCTCAACAAACTAGATCGGAAGA
+
FFFFFFFFFF::FFFFFFFFFFFFFFFFFFFFFFFFFFFFFFFFF
@FS10000125:23:BPA73012-1407:1:1101:16400:1330 1:N:0:5
GGGAAACTTCGTCGAGTACGCTCAATCGTCGAGATCGGAAGAGCA
+
FFFFFFFFFFF:FFFFFF,,FFFFFFFFFFFFFFF,FFFFFFF,,
@FS10000125:23:BPA73012-1407:1:1101:1590:1340 1:N:0:5
GGGCTGCTCTTCGTCGAGTACGCTCAAAAAGATAGATCGGAAGAG
+
FFFFFFFFFF:FF:FFFFFFFFFFFFF:FFFFFFFF:FFF:FFFF
@FS10000125:23:BPA73012-1407:1:1101:2190:1340 1:N:0:5
GGGGAAAAACTTCGTCGAGTACGCTCAATTGGACAGATCGGAAGA
+
F:,FFFFFFF:,FFFFFFFFFFFFFFF:FFFFFFFFFFFFFFFFF
@FS10000125:23:BPA73012-1407:1:1101:2260:1340 1:N:0:5
GGGACCGAACTTCGTCGAGTACGCTCAAAGCAAAAGATCGGAAGA
+
FFFFFFFFFF::FFFFFFFFFFFFFFF:FFFFFFFFFFFFFFFFF
@FS10000125:23:BPA73012-1407:1:1101:2500:1340 1:N:0:5
GGGAACTTCGTCGAGTACGCTCAAATGCAGAGGTCGGAAGAGCAC
+
FFF::FF:F:FFFFFFF,F:,FF,FF:F::FF,F,FFF,FFF,::
@FS10000125:23:BPA73012-1407:1:1101:2590:1340 1:N:0:5
GGGGTGCAACTTCGTCGAGTACGCTCAAAAACTAAGATCGGAAGA
+
F,,FFFFFFF:,FFFFFFFFFFFFFFFFFFFFFFFFFFFFFFFFF
@FS10000125:23:BPA73012-1407:1:1101:3050:1340 1:N:0:5
GGGCTCAACTTCGTCGAGTACGCTCAAGCAATAAGATCGGAAGAG
+
FFFFFFFFFF,FF:FFFF:FFFFFFFFFFFFFFFFF,FFF:FFFF
@FS10000125:23:BPA73012-1407:1:1101:3820:1340 1:N:0:5
GGGCGGAACTTCGTCGAGTACGCTCAATAAACCAGATCGGAAGAG
+
FFF:FFFFFF,FF:FFFF:FFFFFFF:,FFFFFFFF,FFF:FFFF
@FS10000125:23:BPA73012-1407:1:1101:4340:1340 1:N:0:5
GGGCGGTAACTTCGTCGAGTACGCTCAAGCCTAGAGATCGGAAGA
+
FFFFFFFFFF::FFFFFFFFFFFFFFFFFFFFFFFFFFFFFFFFF
@FS10000125:23:BPA73012-1407:1:1101:4540:1340 1:N:0:5
GGGCACAAACTTCGTCGAGTACGCTCAAGGGCTGAGATCGGAAGA
+
FFFFFFFFFF,,FFFFFFFFFFFFFFFFFFFFFFFFFFFFFFFFF
@FS10000125:23:BPA73012-1407:1:1101:4920:1340 1:N:0:5
GGGTGGCCAACTTCGTCGAGTACGCTCAAAGTTACAGATCGGAAG
+
FFFFFFFFFF,,,FF,FFFFFFFFF,FFFFFFFFFFFFFFFFFFF
@FS10000125:23:BPA73012-1407:1:1101:5220:1340 1:N:0:5
GGGGCTAAACTTCGTCGAGTACGCTCAAAGTTTAAGATCGGAAGA
+
FFFFFFFFFF:,FFF:FFFFFFFFFFF,FFFFFFFFFFFFFFFFF
@FS10000125:23:BPA73012-1407:1:1101:5280:1340 1:N:0:5
GGGCGTTAACTTCGTCGAGTACGCTCAAATATTAAGATCGGAAGA
+
FFF:FFFFFF,,FFFFFFFFFFFFFFF:FFFFFFFFFFFFFFFFF
@FS10000125:23:BPA73012-1407:1:1101:5290:1340 1:N:0:5
GGGACGAACTTCGTCGAGTACGCTCAAAACGAAAGATCGGAAGAG
+
FFF:FFFFFF,:F:FFFF:FFFFFFFF,FFFFFFFF,FFF,FFFF
@FS10000125:23:BPA73012-1407:1:1101:5460:1340 1:N:0:5
GGGGGTTGAACTTCGTCGAGTACGCTGAACTGTGAAGATCGGAAG
+
FFFFFFFFFF,,:FF:FFFFFFFFF,,FFFFFFFFFFFFFFFFFF
@FS10000125:23:BPA73012-1407:1:1101:5660:1340 1:N:0:5
GGGATCCAACTTCGTCGAGTACGCTCAAAATCTAAGATCGGAAGA
+
FFFFFFFFFF:,FFFFFFFFFFFFFFFFFFFFFFFFFFFFFF:FF
@FS10000125:23:BPA73012-1407:1:1101:6050:1340 1:N:0:5
GGGATAGATCGGAAGAGCACACGTCTGAACTCCAGTCACCCGCTT
+
FFFFFFFFFFFFFFFFF,FFFFFFF,F:FFFFFFF:,FFF,F,:,
@FS10000125:23:BPA73012-1407:1:1101:6440:1340 1:N:0:5
GGGCACGAACTTCGTCGAGTACGCTCAAAGGGGAAGATCGGAAGA
+
FFFFFFFFFF::FFFFFFFFFFFFFFF:FFFFFFFFFFFFFFFFF
@FS10000125:23:BPA73012-1407:1:1101:6890:1340 1:N:0:5
GGGGGATAACTTCGTCGAGTACGCTCAATACGATAGATCGGAAGA
+
FFFFFFFFFF:,FFFFFFFFFFFFFFF,FFFFFFFFFFFFFFFFF
@FS10000125:23:BPA73012-1407:1:1101:7230:1340 1:N:0:5
GGGGCGCAACTTCGTCGAGTACGCTCAAACCTCAAGATCGGAAGA
+
FFFFFFFFFF::FFFFFFFFFFFFFFF:FFFFFFFFFFFFFF:FF
@FS10000125:23:BPA73012-1407:1:1101:7740:1340 1:N:0:5
GGGAGAGAACTTCGTCGAGTACGCTCAAAAAAGGAGATCGGAAGA
+
FFFF,FFFFF:FFFFF:FFFFFFFFFFFFFFFF:FFFFFFFFFFF
@FS10000125:23:BPA73012-1407:1:1101:7990:1340 1:N:0:5
GGGGCCTTAACTTCGTCGAGTACGCTCAAGTATTTAGATCGGAAG
+
F,,FF,,,FFFF:FF:FFFFFFFFF,FFF:FF,::FFFFFFFFFF
@FS10000125:23:BPA73012-1407:1:1101:8040:1340 1:N:0:5
GGGCATAAACTTCGTCGAGTACGCTCAACAAATGAGATCGGAAGA
+
FFF:FFFFFFFFFFFFFFFFFFFFFFFFFFFFFFFFFFFFFFFFF
@FS10000125:23:BPA73012-1407:1:1101:8060:1340 1:N:0:5
GGGGCCTAACTTCGTCGAGTACGCTCAATCCGAAAGATCGGAAGA
+
FFFFFFFFFF::FFFFFFFFFFFFFFFFFFFFFFFFFFFFFFFFF
@FS10000125:23:BPA73012-1407:1:1101:8230:1340 1:N:0:5
GGGTTGTAACTTCGTCGAGTACGCTCAATACATCAGATCGGAAGA
+
FFFFFFFFFF::FFFFFFFFFFFFFFF:FFFFFFFFFFFFFFFFF
@FS10000125:23:BPA73012-1407:1:1101:8440:1340 1:N:0:5
GGGGTGGGAACTTCGTCGAGTACGCTCAAATAAAAAGATCGGAAG
+
FFFFFFFFFF:::FF:FFFFFFFFF,FFFFFFFFFFFFFFFFFFF
@FS10000125:23:BPA73012-1407:1:1101:9190:1340 1:N:0:5
GGGTGCAAACTTCGTCGAGTACGCTCAATCTTCCAGATCGGAAGA
+
FFFFFFFFFF::FFFFFFFFFFFFFFFFFFFFFFFFFFFFFFFFF
@FS10000125:23:BPA73012-1407:1:1101:9950:1340 1:N:0:5
GGGAGATAACTTCGTCGAGTACGCTCAACTTGTGAGATCGGAAGA
+
F,:FFFFFFF:FFFFFFFFFFFFFFFFFFFFFFFFFFFFFFFFFF
@FS10000125:23:BPA73012-1407:1:1101:10020:1340 1:N:0:5
GGGTCGCAACTTCGTCGAGTACGCTCAACATAAAAGATCGGAAGA
+
FFF:FFFFFF:FFFFFFFFFFFFFFFFFFFFFFFFFFFFFFFFFF
@FS10000125:23:BPA73012-1407:1:1101:10360:1340 1:N:0:5
GGGCACAAACTTCGTCGAGTACGCTCAATATAATAGATCGGAAGA
+
FFFFFFFFFF,,FFFFFFFFFFFFFFF,FFFFFFFFF,FFFFFFF
@FS10000125:23:BPA73012-1407:1:1101:10570:1340 1:N:0:5
GCAGCTAAACTTCGTCGAGTACGCTCAACATGATAGATCGGAAGA
+
F,,:FFFFFFFFFFFFFFFFFFFFFFFFFFFFFFFFFFFFFFF:F
@FS10000125:23:BPA73012-1407:1:1101:10650:1340 1:N:0:5
GGGAGGAAACTTCGTCGAGTACGCTCAAGTGTCTAGATCGGAAGA
+
F:FF,:FFFF::FFFFFFFFFFFFFFFFFFFFFFFFFFFFFFFFF
@FS10000125:23:BPA73012-1407:1:1101:11220:1340 1:N:0:5
GGGAACTTCGTCGAGTACGCTCAAACATAAAGATCGGAAGAGCAC
+
FFFFFFFFFF,:F:F:F:FFFFFFF::,FFFFFFFFFFFF:F,F,
@FS10000125:23:BPA73012-1407:1:1101:11880:1340 1:N:0:5
GGGTAAACTTCGTCGAGTACGCTCAAGATATGAGATCGGAAGAGC
+
FFFFFFFFFF:F,FFFF:FFFF,FFFF:FFFFFFF:,FFF:FFF,
@FS10000125:23:BPA73012-1407:1:1101:12210:1340 1:N:0:5
GGGAAGTAACTTCGTCGAGTACGCTCAAAGCCAAAGATCGGAAGA
+
F,,:FFFFFF::FFFFFFFFFFFFFFF:FFFFFFFFFFFFFFFFF
@FS10000125:23:BPA73012-1407:1:1101:13340:1340 1:N:0:5
GGGCTTCGTCGAGTACGCTCAAATAAGAAGATCGGAAGAGCACAC
+
FFFFFFFFFFF:FFFFF:FF:,FFFFF:FFFFFFFFFFFF,F,F,
@FS10000125:23:BPA73012-1407:1:1101:13430:1340 1:N:0:5
GGGCTTCGTCGAGTACGCTCAATAACAGAGATCGGAAGAGCACAC
+
FF,FFFFFFFF:FFFFF:FF,::FFFFFFFFFFFFFFFFF,F,F,
@FS10000125:23:BPA73012-1407:1:1101:14280:1340 1:N:0:5
GGGCGAGAACTTCGTCGAGTACGCTCAAAGTATTAGATCGGAAGA
+
FFFFFFFFFF,:FFFFFFFFFFFFFFF:FFFFFFFFFFFFFFFFF
@FS10000125:23:BPA73012-1407:1:1101:14660:1340 1:N:0:5
GGGGTCGAACTTCGTCGAGTACGTTCAACGAGTTAGATCGGAAGA
+
FFFFFFFFFFF:FFFFFFFFFFFFFF,FFFFFFFFFFFFFFFFFF
@FS10000125:23:BPA73012-1407:1:1101:14780:1340 1:N:0:5
GGGGCTAACTTCGTCGAGTACGCTCAAAGAGAGAGATCGGAAGAG
+
FFFFFFFFFF,FF:FFFF:FFFFFFF,:FFFFFFFF:FFF:FFFF
@FS10000125:23:BPA73012-1407:1:1101:1250:1350 1:N:0:5
GGGGTTCAACTTCGTCGAGTACGCTCAAGTGTGAAGATCGGAAGA
+
FFFFFFFFFF:,FFFFFFFFFFFFFFFFFFFFFFFFFFFFFFFFF
@FS10000125:23:BPA73012-1407:1:1101:1850:1350 1:N:0:5
GGGCGATAACTTCGTCGAGTACGCTCAATAATGCAGATCGGAAGA
+
F:,:FFFFFFF,FFFFFFFFFFFFFFF:FFFFFFFFFFFFFFFFF
@FS10000125:23:BPA73012-1407:1:1101:2290:1350 1:N:0:5
GGGGTAAAACTTCGTCGAGTACGCTCAAGTGCCTAGATCGGAAGA
+
FFFFFFFFFF,,:FFFFFFFFFFFFFFFFFFFFFFFFFFFFFFFF
@FS10000125:23:BPA73012-1407:1:1101:2560:1350 1:N:0:5
GGGGAAAACTTCGTCGAGTACCGCTCAAACGGTTAGATCGGAAGA
+
FFFFFFFFFF,FF:FFFF,FFFFFF:F,FFFFFFFFF,FFFF,FF
@FS10000125:23:BPA73012-1407:1:1101:3660:1350 1:N:0:5
GGGGGTGAACTTCGTCGAGTACGCTCAATGTATAAGATCGGAAGA
+
FFFFFFFFFF::FFFFFFFFFFFFFFF,FFFFFFFFFFFFFFFFF
@FS10000125:23:BPA73012-1407:1:1101:4180:1350 1:N:0:5
GGGCAGGAACTTCGTCGAGTACGCTCAAGTAAGGAGATCGGAAGA
+
FFFFFFFFFF::FFFFFFFFFFFFFFFFFFFFFFFFFFFFFF:FF
@FS10000125:23:BPA73012-1407:1:1101:4310:1350 1:N:0:5
GGTGGACAACTTCGTCGAGTACGCTCAATATACAAGATCGGAAGA
+
,,,,,FFFFFF,F:FFFFFFFF,FFFF:FFFFFFF,:FFF,,FFF
@FS10000125:23:BPA73012-1407:1:1101:4430:1350 1:N:0:5
GGGTTCCAACTTCGTCGAGTACGCTCAATTTTAAAGATCGGAAGA
+
F,,:FFFFFF::FFFFFFFFFFFFFFF:FFFFFFFFFFFFFFFFF
@FS10000125:23:BPA73012-1407:1:1101:4720:1350 1:N:0:5
GGGTGGTAACTTCGTCGAGTACGCTCAAATGCCGAGATCGGAAGA
+
FF:F:FFFFFFFFFFFFFFFFFFFFFFFFFFFFFFFFFFFFFFFF
@FS10000125:23:BPA73012-1407:1:1101:4940:1350 1:N:0:5
GGGACAACTTCGTCGAGTACGCTCAAGTGCAAAGATCGGAAGAGC
+
FFF,FFFFFF:F,FFFF:FFFF,FFFF:FFFFFFF,,FFF:FFF,
@FS10000125:23:BPA73012-1407:1:1101:5760:1350 1:N:0:5
GGGGTATAACTTCGTCGAGTACGCTCAATTACCCAGATCGGAAGA
+
FF,FFFFFFF:,FFFFFFFFFFFFFFF:FFFFFFFFFFFFFF:FF
@FS10000125:23:BPA73012-1407:1:1101:6310:1350 1:N:0:5
GGGATGAAACTTCGTCGAGTACGCTCAATCTACAAGATCGGAAGA
+
F,,:FFFFFF::FFFFFFFFFFFFFFF:FFFFFFFFFFFFFFFFF
@FS10000125:23:BPA73012-1407:1:1101:7020:1350 1:N:0:5
GGGAGTCAACTTCGTCGAGTACGCTCAATTAGACAGATCGGAAGA
+
FFF,,FFFFFF:FFFFFFFFFFFFFFF:FFFFFFFFFFFFFFFFF
@FS10000125:23:BPA73012-1407:1:1101:7040:1350 1:N:0:5
GGGCGCAAACTTCGTCGAGTACGCTCAAGTGAATAGATCGGAAGA
+
F:,:FFFFFF::FFFFFFFFFFFFFFFFFFFFFFFFFFFFFFFFF
@FS10000125:23:BPA73012-1407:1:1101:7140:1350 1:N:0:5
GGGAGCAACTTCGTCGAGTACGCTCAATTTGTTTGATTGGAAGAG
+
FFF,,F,F,FFFF:,FFFFF,,FF::FFFFF:F,,FF,:FFFFF:
@FS10000125:23:BPA73012-1407:1:1101:7630:1350 1:N:0:5
GGGACGAAACCTCGTCGAGTACGCTCAAACACACAGATCGGAAGA
+
FF,:FFFFFFF:FFFFFFFFFFFFFFFFFFFFFFFFFFFFFFFFF
@FS10000125:23:BPA73012-1407:1:1101:7640:1350 1:N:0:5
GGGGTTCAACTTCGTCGAGTACGCTCAATGTCCCAGATCGGAAGA
+
FFFFFFFFFF:,FFFFFFFFFFFFFFF:FFFFFFFFFFFFFFFFF
@FS10000125:23:BPA73012-1407:1:1101:7860:1350 1:N:0:5
GGGATTAACTTCGTCGAGTACGCTCAAATAGGGAGATCGGAAGAG
+
FFF,FFFFFF:FF:FFFF:FFFFFFF,,FFFFFFFF,FFF:FFFF
@FS10000125:23:BPA73012-1407:1:1101:8140:1350 1:N:0:5
GGGGTCTAACTTCGTCGAGTACGCTCAATCAAAGAGATCGGAAGA
+
FFFFFFFFFF::FFFFFFFFFFFFFFF:FFFFFFFFFFFFFFFFF
@FS10000125:23:BPA73012-1407:1:1101:11090:1350 1:N:0:5
GGGGGATAACTTCGTCGAGTACGCTCAACATTAGAGATCGGAAGA
+
F,,FFFFFFF::FFFFFFFFFFFFFFFFFFFFFFFFFFFFFFFFF
@FS10000125:23:BPA73012-1407:1:1101:11460:1350 1:N:0:5
GGGTAACTTCGTCGAGTACGCTCAAGCACGGAGATCGGAAGAGCA
+
FFF:FFFFFFF,:FFFFF,,FFFFFFFFFFFFFFF,FFFFFFF,F
@FS10000125:23:BPA73012-1407:1:1101:11780:1350 1:N:0:5
GGGGTTAAACTTCGTCGAGTACGCTCAATAGACCAGATCGGAAGA
+
FFFFFFFFFF,,FFFFFFFFFFFFFFF,FFFFFFFFFFFFFFFFF
@FS10000125:23:BPA73012-1407:1:1101:12180:1350 1:N:0:5
GGGGTGCAACTTCGTCGAGTACGCTCAATTGGCCAGATCGGAAGA
+
FFFFFFFFFF:,FFFFFFFFFFFFFFF,FFFFFFFFFFFFFFFFF
@FS10000125:23:BPA73012-1407:1:1101:12790:1350 1:N:0:5
GATGCTTAACTTCGTCGAGTACGCTCAAGAACCGAGATCGGAAGA
+
,,F,FFFFFFFF:FFFFFFFF::FFFFFFFFFF:,:F:F:FFF::
@FS10000125:23:BPA73012-1407:1:1101:12880:1350 1:N:0:5
GGGAAGGAACTTCGTCGAGTACGCTCAAAGCGGAAGATCGGAAGA
+
FF::FFFFFF,:FFFFFFFFFFFFFFFFFFFFFFFFFFFFFFFFF
@FS10000125:23:BPA73012-1407:1:1101:13010:1350 1:N:0:5
GGGGAATAACTTCGTCGAGTACGCTCAATTCACCAGATCGGAAGA
+
:,,FFFFFFF,,FFFFFFFFFFFFFFF:FFFFFFFFFFFFFFFFF
@FS10000125:23:BPA73012-1407:1:1101:13220:1350 1:N:0:5
GGGACTGAACTTCGTCGAGTACGCTCAACGCAAAAGATCGGAAGA
+
FFFFFFFFFF::FFFFFFFFFFFFFFFFF:FFFFFFFFFFFFFFF
@FS10000125:23:BPA73012-1407:1:1101:13320:1350 1:N:0:5
GGGAGCAAACTTCGTCGAGTACGCTCAACTGAGTAGATCGGAAGA
+
F,,:FFFFFF,:FFFFFFFFFFFFFFFFFFFFFFFFFFFFFF:FF
@FS10000125:23:BPA73012-1407:1:1101:13740:1350 1:N:0:5
GGGGTTAACTTCGTCGAGTACGCTCAAAACAGTAGATCGGAAGAG
+
FFFFFFFFFF,FF:FFFF:FFFFFFF:,FFFFFFFF,FFF:FFFF
@FS10000125:23:BPA73012-1407:1:1101:14010:1350 1:N:0:5
GGGGCAAAACTTCGTCGAGTACGCTCAAGGTCATAGATCGGAAGA
+
F,,FFFFFFF:,FFFFFFFFFFFFFFFFFFFFFFFFFFFFFFFFF
@FS10000125:23:BPA73012-1407:1:1101:14050:1350 1:N:0:5
GGGTATGAACTTCGTCGAGTACGCTCAATTGGATAGATCGGAAGA
+
F:,FFF:FFF:FFFFFFFFFFFFFFFFFFFFFFFFFFFFFFFFFF
@FS10000125:23:BPA73012-1407:1:1101:14530:1350 1:N:0:5
GGGTGGAAACTTCGTCGAGTACGCTCAAGTGTCGAGATCGGAAGA
+
F:::FFFFFF::FFFFFFFFFFFFFFFFFFFFFFFFFFFFFFFFF
@FS10000125:23:BPA73012-1407:1:1101:14540:1350 1:N:0:5
GGGCTCGAACTTCGTCGAGTACGCTCAAAACGATAGATCGGAAGA
+
FFFFFFFFFF:,FFFFFFFFFFFFFFFFFFFFFFFFFFFFFFFFF
@FS10000125:23:BPA73012-1407:1:1101:14730:1350 1:N:0:5
GGGGAATAACTTCGTCGAGTACGCTCAAGATGGGAGATCGGAAGA
+
FFFFFFFFFFFFFFFFFFFFFFFFFFFFF:F::FFFF,FFFFFFF
@FS10000125:23:BPA73012-1407:1:1101:15280:1350 1:N:0:5
GGGCCTCAACTTCGTCGAGTACGCTCAATCATAAAGATCGGAAGA
+
F,,:FFFFFF:FFFFFFFFFFFFFFFFFFFFFFFFFF,FFFFFFF
@FS10000125:23:BPA73012-1407:1:1101:15700:1350 1:N:0:5
GGGATGTAACTTCGTCGAGTACGCTCAATTGAGGAGATCGGAAGA
+
FFFFFFFFFF::FFFFFFFFFFFFFFF:FFFFFFFFFFFFFFFFF
@FS10000125:23:BPA73012-1407:1:1101:16380:1350 1:N:0:5
GGGAAACTTCGTCGAGTACGCTCAATCGTCGAGATCGGAAGAGCA
+
FFFFFFFFFFF:FFFFFF,,FFFFFFFFFFFFFFF,FFFFFFF,:
@FS10000125:23:BPA73012-1407:1:1101:1000:1360 1:N:0:5
GGGAGTCAACTTCGTCGAGTACGCTCAAATAAGGAGATCGGAAGA
+
FFFFF:FFFFFFFFFFFFFFFFFFFFFFFFF,:FFFFFFFFFFFF
@FS10000125:23:BPA73012-1407:1:1101:2240:1360 1:N:0:5
GGGCAGAAACTTCGTCGAGTACGCTCAAAAACCAAGATCGGAAGA
+
FF,FFFFFFF:,FFFFFFFFFFFFFFF:FFFFFFFFFFFFFFFFF
@FS10000125:23:BPA73012-1407:1:1101:2250:1360 1:N:0:5
GGGCCCGAACTTCGTCGAGTACGCTCAACCAATAAGATCGGAAGA
+
FF:FFFFFFFFFFFFFFFFFFFFFFFFFFFFFFFFFFFFFFFFFF
@FS10000125:23:BPA73012-1407:1:1101:2400:1360 1:N:0:5
GGGTAGGAACTTCGTCGAGTACGCTCAATTAAATAGATCGGAAGA
+
FFFFFFFFFF:,FFFFFFFFFFFFFFF,FFFFFFFFFFFFFFFFF
@FS10000125:23:BPA73012-1407:1:1101:2590:1360 1:N:0:5
GGGAATGAACTTCGTCGAGTACGCTCAAAAAAAAAGATCGGAAGA
+
F,,:FFFFFF:,FFFFFFFFFFFFFFF:FFFFFFFFFFFFFFFFF
@FS10000125:23:BPA73012-1407:1:1101:2800:1360 1:N:0:5
GGGCTCTTCCGATCTGGGCGCAAACTTCGTCGAGTACGCTCAATG
+
F,,FFFFF:FF::FFFFF,,FF:FF:F:FFFFFFFF,FFF,,:,:
@FS10000125:23:BPA73012-1407:1:1101:3250:1360 1:N:0:5
GGGCGCAAACTTCGTCGAGTACGCTCAAAAAATAAGATCGGAAGA
+
FFFF,FFFFFF:FFFFFFFFFFFFFFFFFFFFFFFFFFFFFFFFF
@FS10000125:23:BPA73012-1407:1:1101:4890:1360 1:N:0:5
GGGGTGGAACTTCGTCGAGTACGCTCAACGCAGCAGATCGGAAGA
+
FFFFFFFFFF::FFFFFFFFFFFFFFFFF:FFFFFFFFFFFFFFF
@FS10000125:23:BPA73012-1407:1:1101:4940:1360 1:N:0:5
ATAAGTTAACTTCGTCGAGTACGCTCAATGATCGACATCGGAACA
+
FF::F::FFF,:FFF:F,FFF:,FFF:FFFFFF,F,FFF::F:,F
@FS10000125:23:BPA73012-1407:1:1101:5180:1360 1:N:0:5
GGGACAAAACCTCGTCGAGTACGCTCAACCGTTTAGATCGGAAGA
+
FFF:FFFFFF,::FFFFFFFFFFFFFFFFFFFFFFFFFFFFF:FF
@FS10000125:23:BPA73012-1407:1:1101:5330:1360 1:N:0:5
GGGTATGAACTTCGTCGAGTACGCTCAAAGCAAAAGATCGGAAGA
+
FFF:FFFFFF:,FFFFFFFFFFFFFFFFFFFFFFFFFFFFFFFFF
@FS10000125:23:BPA73012-1407:1:1101:5440:1360 1:N:0:5
GGGGGTCAACTTCGTCGAGTACGCTCAATATTACAGATCGGAAGA
+
F,,F,,F:FF:::FF:FFFFFF,FFFF,FFFFFFF:FFFFF,FFF
@FS10000125:23:BPA73012-1407:1:1101:6000:1360 1:N:0:5
GGGGCCTAACTTCGTCGAGTACGCTCAAGGATGTAGATCGGAAGA
+
FFFFFFFFFF,,FFFFFFFFFFFFFFFFFFFFFFFFFFFFFFFFF
@FS10000125:23:BPA73012-1407:1:1101:6530:1360 1:N:0:5
GGGCATGAACTTCGTCGAGTACGCTCAAATAATGAGATCGGAAGA
+
FFFFFFFFFF:,FFFFFFFFFFFFFFFFFFFFFFFFFFFFFFFFF
@FS10000125:23:BPA73012-1407:1:1101:6980:1360 1:N:0:5
GGGCACTAACTTCGTCGAGTACGCTCAATATAGTAGATCGGAAGA
+
FFFFFFFFFF,,FFFFFFFFFFFFFFF,FFFFFFFFFFFFFF:FF
@FS10000125:23:BPA73012-1407:1:1101:7000:1360 1:N:0:5
GGGAACCAACTTCGTCGAGTACGCTCAATCTTATAGATCGGAAGA
+
FFF:FFFFFF::FFFFFFFFFFFFFFF,FFFFFFFFFFFFFFFFF
@FS10000125:23:BPA73012-1407:1:1101:7340:1360 1:N:0:5
GGGCTAAAACTTCGTCGAGTACGCTCAAGTAAGTAGATCGGAAGA
+
FFF:FFFFFF,,FFFFFFFFFFFFFFFFFFFFFFFFF:FFFFFFF
@FS10000125:23:BPA73012-1407:1:1101:7380:1360 1:N:0:5
GGGCAACTTCGTCGAGTACGCTCAAAAGTCAAGATCGGAAGAGCA
+
FFFFFFFFFFF,:FFFFF,,FFFFFFF:FFFFFFF,FFFFFFF,F
@FS10000125:23:BPA73012-1407:1:1101:7460:1360 1:N:0:5
GGGGCTAAACTTCGTCGAGTACGCTCAAGGTAGCAGATCGGAAGA
+
FFFFFFFFFF:,FFFFFFFFFFFFFFFFFFFFFFFFFFFFFFFFF
@FS10000125:23:BPA73012-1407:1:1101:8170:1360 1:N:0:5
GGGTAGCAACTTCGTCGAGTACGCTCAAACGCTAAGATCGGAAGA
+
FF,FFFFFFF,,FFFFFFFFFFFFFFFFFFFFFF:FF:FFFF,FF
@FS10000125:23:BPA73012-1407:1:1101:9020:1360 1:N:0:5
GGGCCAAACTGTCGAGTACGCTCAAGGAAATAGATCGGAAGAGCA
+
FFF,FFFFFFF,FFFFFF,,FFFFFFFFFFFFFFF,FFFFFFF,:
@FS10000125:23:BPA73012-1407:1:1101:9300:1360 1:N:0:5
GGGCACGAACTTCGTCGAGTACGCTCAATTGTGGAGATCGGAAGA
+
FFF:FFFFFF::FFFFFFFFFFFFFFF::F,F,,FFFFFFFFFFF
@FS10000125:23:BPA73012-1407:1:1101:9320:1360 1:N:0:5
GGGCACGAACTTCGTCGAGTACGCTCAATTGTGGAGATCGGAAGA
+
F,,,FFFFFF::FFFFFFFFFFFFFFF:FFFFFFFFFFFFFFFFF
@FS10000125:23:BPA73012-1407:1:1101:9570:1360 1:N:0:5
GGGGCTGAACTTCGTCGAGTACGCTCAAGTGGGGAGATCGGAAGA
+
FFFFFFFFFF,:FFFFFFFFFFFFFFFFFFFFFFFFFFFFFFFFF
@FS10000125:23:BPA73012-1407:1:1101:9940:1360 1:N:0:5
GGGGGGTAACTTCGTCGAGTACGCTCAATCGTCAAGATCGGAAGA
+
FFFFFFFFFF::FFFFFFFFFFFFFFF:FFFFFFFFFFFFFFFFF
@FS10000125:23:BPA73012-1407:1:1101:9970:1360 1:N:0:5
GGGGGTAAACTTCGTCGAGTACGCTCAATGACAGAGATCGGAAGA
+
FFFFFFFFFF,,FFFFFFFFFFFFFFF,FFFFFFFFFFFFFFFFF
@FS10000125:23:BPA73012-1407:1:1101:10450:1360 1:N:0:5
GGGACTGAACTTCGTCGAGTACGCTCAATCCTGTAGATCGGAAGA
+
FFFFFFFFFF,,FFFFFFFFFFFFFFF:FFFFFFFFFFFFFF:FF
@FS10000125:23:BPA73012-1407:1:1101:10920:1360 1:N:0:5
GGGGTTAAACTTCGTCGAGTACGCTCAAAGACTCAGATCGGAAGA
+
F,,FFFFFFF:,FFF:FFFFFFFFFFF:FFFFFFFFFFFFFFFFF
@FS10000125:23:BPA73012-1407:1:1101:11020:1360 1:N:0:5
GGGGGCTAACTTCGTCGAGTACGCTACTTGGTAGATCGGAAGAGC
+
FFFFFFFFFF::FFFFFFFFFFFFFFFFFFFFFFF,,FFF,FFF,
@FS10000125:23:BPA73012-1407:1:1101:11370:1360 1:N:0:5
GGGGAGATAACTTCGTCGAGTACGCTCAAGTTACAAGATCGGAAG
+
:,,FFFFFFF:,:FF:FFFFFFFFF,FFFFFFFFFFFFFFFFFFF
@FS10000125:23:BPA73012-1407:1:1101:11620:1360 1:N:0:5
AGGCGGGAACTTCGTCGAGTACGCTCAAATTCAAAGATCGGAAGA
+
,FF:FFFFFF,,FFFFFFFFFFFFFFF:FFFFFFFFFFFFFF:FF
@FS10000125:23:BPA73012-1407:1:1101:12080:1360 1:N:0:5
GGGTTGTAACTTCGTCGAGTACGCTCAAGTCAGCAGATCGGAAGA
+
F:,:FFFFFF::FFFFFFFFFFFFFFFFFFFFFFFFFFFFFFFFF
@FS10000125:23:BPA73012-1407:1:1101:12580:1360 1:N:0:5
GGCGCAATAACTTCGTCGAGTACGCTCAAGTGAGAAGATCGGAAG
+
FF,F:,FFFFF,,F:FF:F:F:F:F:FFF:FFF,FF:FFF,FFF:
@FS10000125:23:BPA73012-1407:1:1101:12990:1360 1:N:0:5
GATGTCTAACTTCGTCGAGTACGCTCAATTTATGAGATCGGAAGA
+
,,F:FFFFFFF:FFFFFFFFFF:FFFF:FFFFFFFFFFFF:::::
@FS10000125:23:BPA73012-1407:1:1101:13360:1360 1:N:0:5
GGGGTAGAACTTCGTCGAGTACGCTCAAGGCCCTAGATCGGAAGA
+
FFFFFFFFFF,:FFFFFFFFFFFFFFFFFFFFFFFFFFFFFFFFF
@FS10000125:23:BPA73012-1407:1:1101:14980:1360 1:N:0:5
GGGGCCCAACTTCGTCGAGTACGCTCAAAGATTGAGATCGGAAGA
+
FFFFFFFFFFF:FFFFFFFFFFFFFFFFFFFFFFFFF,FFFFFFF
@FS10000125:23:BPA73012-1407:1:1101:15320:1360 1:N:0:5
GGGGATGAACTTCGTCGAGTACGCTCAAGGTTGTAGATCGGAAGA
+
F:,F,FFFF::F,::,,F,FF,,F::,F:,FF,:,:F,F:FFF:F
@FS10000125:23:BPA73012-1407:1:1101:15380:1360 1:N:0:5
GGGGTCAAACTTCGTCGAGTACGCTCAAAAACTAAGATCGGAAGA
+
FFFFFFFFFF,,FFFFFFFFFFFFFFFFFFFFFFFFFFFFFFFFF
@FS10000125:23:BPA73012-1407:1:1101:15520:1360 1:N:0:5
GGGGCTAAAACTTCGTCGAGTACGCTCAAAAAGAAAGATCGGAAG
+
FF:FFFFFFFF::FFFFFF,FFFFF:FF:FFFFFFFFFFFFFFFF
@FS10000125:23:BPA73012-1407:1:1101:15610:1360 1:N:0:5
GGGCCTCAACTTCGTCGAGTACGCTCAAGGCTCAAGATCGGAAGA
+
FFFFF:FFFF:FFFFFFFFFFFFFFFFF:FFFFFFFFFFFFFFFF
@FS10000125:23:BPA73012-1407:1:1101:1010:1370 1:N:0:5
GGGATCAAACTTCGTCGAGTACGCTCAAATTCATAGATCGGAAGA
+
FFFFFFFFFF::FFFFFFFFFFFFFFF:FFFFFFFFFFFFFFFFF
@FS10000125:23:BPA73012-1407:1:1101:1350:1370 1:N:0:5
GGGGAACAACTTCGTCGAGTACGCTCAACATATAAGATCGGAAGA
+
FFF:FFFFFFFFFFFFFFFFFFFFFFF:,,F,,,F:FFFFF,F,:
@FS10000125:23:BPA73012-1407:1:1101:1780:1370 1:N:0:5
GGGGGCTAACTTCGTCGAGTACGCTCAAGTAGGAAGATCGGAAGA
+
FFFFFFFFFF:,FFFFFFFFFFFFFFFFFFFFFFFFFFFFFFFFF
@FS10000125:23:BPA73012-1407:1:1101:2160:1370 1:N:0:5
GGGGTAAACTTCGTCGAGTACGCTCAATTCCTGAGATCGGAAGAG
+
FF:FFFFFFF:FF:FFFF:FFFFFFF:,FFFFFFFF,FFF:FFFF
@FS10000125:23:BPA73012-1407:1:1101:2320:1370 1:N:0:5
GGGTAACTTCGTCGAGTACGCTCAATATGACAGATCGGAAGAGCA
+
FFFFFFFFFFF,:FFFFF,,FFF:FF:,FFFFFFF,FFFFFFF,:
@FS10000125:23:BPA73012-1407:1:1101:2340:1370 1:N:0:5
GGGCTGCAACTTCGTCGAGTACGCTCAAGACTGGAGATCGGAAGA
+
FFFFFFFFFF,,:FFFFFFF:FFFF:FFFFFFFFFFFFFFFFFFF
@FS10000125:23:BPA73012-1407:1:1101:2540:1370 1:N:0:5
GGGGGCAAACTTCGTCGAGTACGCTCAATCCGATAGATCGGAAGA
+
FFFFFFFFFF:,FFF:FFFFFFFFFFFFFFFFFFFFFFFFFFFFF
@FS10000125:23:BPA73012-1407:1:1101:2650:1370 1:N:0:5
GGGCGCTAATTTCGTCGAGTACGCTCAAGCGTATAGATCGGAAGA
+
F:,F,FFFFFFFFFFFFFFFFFFFFFFFFFFFFFFFFFFFFFFFF
@FS10000125:23:BPA73012-1407:1:1101:2880:1370 1:N:0:5
GGGGTTGAACTTCGTCGAGTACGCTCAATAAGATAGATCGGAAGA
+
F::FFFFFFF:,FFFFFFFFFFFFFFF,FFFFFFFFFFFFFFFFF
@FS10000125:23:BPA73012-1407:1:1101:2940:1370 1:N:0:5
GGGACAAAACTTCGTCGAGTACGCTCAAAGAACAAGATCGGAAGA
+
FFF:FFFFFF:,FFFFFFFFFFFFFFF,FFFFFFFFFFFFFFFFF
@FS10000125:23:BPA73012-1407:1:1101:3550:1370 1:N:0:5
GGGCACCAACTTCGTCGAGTACGCTCAAGGTGTCAGATCGGAAGA
+
FFFFFFFFFF:,FFFFFFFFFFFFFFFFFFFFFFFFFFFFFFFFF
@FS10000125:23:BPA73012-1407:1:1101:3700:1370 1:N:0:5
GGGCGTCAACTTCGTCGAGTACGCTCAAAGTAACAGATCGGAAGA
+
FFFF,,FF,F::FFFFFFFFFFFFFFFFFFFFFFFFFFFFFFFFF
@FS10000125:23:BPA73012-1407:1:1101:4190:1370 1:N:0:5
GGGTAGGAACTTCGTCGAGTACGCTCAAGAAATAAGATCGGAAGA
+
F:,:FFFFFF::FFFFFFFFFFFFFFFFFFFFFFFFFFFFFFFFF
@FS10000125:23:BPA73012-1407:1:1101:4290:1370 1:N:0:5
GGGGCTGAACTTCGTCGAGTACGCTCAATCCAGAAGATCGGAAGA
+
FFFFFFFFFF:,FFFFFFFFFFFFFFF:FFFFFFFFFFFFFFFFF
@FS10000125:23:BPA73012-1407:1:1101:4410:1370 1:N:0:5
GGGAAGTAACTTCGTCGAGTACGCTCAATACCAGAGATCGGAAGA
+
FFFFFFFFFF:,FFFFFFFFFFFFFFF,FFFFFFFFFFFFFFFFF
@FS10000125:23:BPA73012-1407:1:1101:4520:1370 1:N:0:5
GGGCACCAACTTCGTCGAGTACGCTCAAACTTGTAGATCGGAAGA
+
FFF:,FFFFF::FFFFFFFFFFFFFFFF::,F::FFFFFFFFFFF
@FS10000125:23:BPA73012-1407:1:1101:4570:1370 1:N:0:5
GGGCACTAACTTCGTCGAGTACGCTCAAGCAGTTAGATCGGAAGA
+
FFFFFFFFFF,,FFFFFFFFFFFFFFFFFFFFFFFFFFFFFFFFF
@FS10000125:23:BPA73012-1407:1:1101:4610:1370 1:N:0:5
GGGACACAACTTCGTCGAGTACGCTCAATCCAAAAGATCGGAAGA
+
FFFFFFFFFF:,FFFFFFFFFFFFFFF:FFFFFFFFFFFFFFFFF
@FS10000125:23:BPA73012-1407:1:1101:4740:1370 1:N:0:5
GGGGACTAACTTCGTCGAGTACGCTCAAGATTAAAGATCGGAAGA
+
FFFFFFFFFF:,FFFFFFFFFFFFFFFFFFFFFFFFFFFFFFFFF
@FS10000125:23:BPA73012-1407:1:1101:5400:1370 1:N:0:5
GGGTTATAACTTCGTCGAGTACGCTCAACACTCAAGATCGGAAGA
+
FFF:FFFFFF::,FFFFFFFFFFFFFF:FFFFFFFFFFFFFFFFF
@FS10000125:23:BPA73012-1407:1:1101:5960:1370 1:N:0:5
GGGGCCAAACTTCGTCGAGTACGCTCAATTGCCAAGATCGGAAGA
+
FFFFFFFFFF:,FFFFFFFFFFFFFFF,FFFFFFFFFFFFFFFFF
@FS10000125:23:BPA73012-1407:1:1101:6900:1370 1:N:0:5
GGGAAAAACTTCGTCGAGTACGCTCAAATGTACAGATCGGAAGAG
+
FFFFFFFFFF,FF:FFFF:FFFFFFF:,FFFFFFFF,FFF:FFFF
@FS10000125:23:BPA73012-1407:1:1101:7260:1370 1:N:0:5
GGGGCTCAATTTCGTCGAGTACGCTCAATATAGAAGATCGGAAGA
+
FFFFFFFFFF:FFFFFFFFFFFFFFFF,FFFFFFFFFFFFFF:FF
@FS10000125:23:BPA73012-1407:1:1101:7490:1370 1:N:0:5
GGGGGGCAACTTCGTCGAGTACGCTCAAACTACGAGATCGGAAGA
+
FFFFFFFFFF,:FFFFFFFFFFFFFF:FFFFFFFFFFFFFFFFFF
@FS10000125:23:BPA73012-1407:1:1101:7650:1370 1:N:0:5
GGGCCCAAACTTCGTCGAGTACGCTCAAAGACTCAGATCGGAAGA
+
FFFFFFFFFF,,FFFFFFFFFFFFFFF:FFFFFFFFFFFFFFFFF
@FS10000125:23:BPA73012-1407:1:1101:7750:1370 1:N:0:5
GGGGTAGAACTTCGTCGAGTACGCTCAAAATTGTAGATCGGAAGA
+
F:,FFFFFFF,,FFFFFFFFFFFFFFF:FFFFFFFFFFFFFFFFF
@FS10000125:23:BPA73012-1407:1:1101:8610:1370 1:N:0:5
GGGCTTCAACTTCGTCGAGTACGCTCAAGTGATGAGATCGGAAGA
+
FFFFFFFFFF,:FFFFFFFFFFFFFFFFFFFFFFFFFFFFFFFFF
@FS10000125:23:BPA73012-1407:1:1101:8660:1370 1:N:0:5
GGGCGGGAACTTCGTCGAGTACGCTCAACTGAAAAGATCGGAGGA
+
FFFFFFFFFFFFFFFFFFFFFFFFFFFFFFFFFFFFFFFFFFFFF
@FS10000125:23:BPA73012-1407:1:1101:8730:1370 1:N:0:5
GGGGCCTATCTTCGTCGAGTACGCTCAAATTAAAAGATCGGAAGA
+
FFFFFFFFFF::FFFFFFFFFFFFFFFFFFFFFFFFFFFFFFFFF
@FS10000125:23:BPA73012-1407:1:1101:8930:1370 1:N:0:5
GGGGATTATCTTCGTCGAGTACGCTCAAAAGCCAAGATCGGAAGA
+
FFFFFFFFFF:,FFFFFFFFFFFFFFFFFFFFFFFFFFFFFFFFF
@FS10000125:23:BPA73012-1407:1:1101:9030:1370 1:N:0:5
GGGCCGGAACTTCGTCGAGTACGCTCAAAGAATGAGATCGGAAGA
+
FFFFFFFFFF,,FFFFFFFFFFFFFFFFFFFFFFFFFFFFFFFFF
@FS10000125:23:BPA73012-1407:1:1101:9040:1370 1:N:0:5
GGGCAGGATCTTCGTCGAGTACGCTCAACAACAAAGATCGGAAGA
+
FFFFFFFFFF,::FFFFFFFFFFFFFFFFFFFFFFFFFFFFFFFF
@FS10000125:23:BPA73012-1407:1:1101:10010:1370 1:N:0:5
GGGGACTAACTTCGTCGAGTACGCTCAATTCTGTAGATCGGAAGA
+
FFFFFFFFFF,,FFFFFFFFFFFFFFF,FFFFFFFFFFFFFF:FF
@FS10000125:23:BPA73012-1407:1:1101:10220:1370 1:N:0:5
GGGCCGAAACTTCGTCGAGTACGCTCAATGATAGAGATCGGAAGA
+
FFFFFFFFFF,,FFF:FFFFFFFFFFF,FFFFFFFFFFFFFF:FF
@FS10000125:23:BPA73012-1407:1:1101:10310:1370 1:N:0:5
GGGGTCCAACTTCGTCGAGTACGCTCAATTAAGAAGATCGGAAGA
+
F,,FFFFFFF,,FFFFFFFFFF:FFFF,FFFFFFFFF,FFFFFFF
@FS10000125:23:BPA73012-1407:1:1101:10520:1370 1:N:0:5
GGGTAGCAACTTCGTCGAGTACGCTCAATGATTAAGATCGGAAGA
+
FFF:FFFFFF::FFFFFFFFFFFFFFF,FFFFFFFFFFFFFFFFF
@FS10000125:23:BPA73012-1407:1:1101:10560:1370 1:N:0:5
GGGTATTAACTTCGTCGAGTACGCTCAACGCTTAAGATCGGAAGA
+
FFFFFFFFFF,,:FF:FFFFFFFFFFF:FFFFFFFFFFFFFFFFF
@FS10000125:23:BPA73012-1407:1:1101:10800:1370 1:N:0:5
GGGCGATAACTTCGTCGAGTACGCTCAAGCCAATTGATCGGAAGA
+
FFFF,F,,F:::,:F:,F:FF,,FF:,F,FF,FF,,F,F:FFFFF
@FS10000125:23:BPA73012-1407:1:1101:10940:1370 1:N:0:5
GGGCAGAAACTTCGTCGAGTACGCTCAAGAATGGAGATCGGAAGA
+
FFFFFFFFFF::FFFFFFFFFFFFFFFFFFFFFFFFFFFFFFFFF
@FS10000125:23:BPA73012-1407:1:1101:11160:1370 1:N:0:5
GGGTAGAACTTCGTCGAGTACGCTCAACCGAGCAGATCGGAAGAG
+
FFFFFFFFFF,FF:FFFF,FFFFFFFF:FFFFFFFF,FFF:FFFF
@FS10000125:23:BPA73012-1407:1:1101:11570:1370 1:N:0:5
GGGGAGGAACTTCGTCGAGTACGCTCAAGGGTAGAGATCGGAAGA
+
F:,FFFFFFF,,FFFFFFFFFFFFFFFFFFFFFFFFFFFFFFFFF
@FS10000125:23:BPA73012-1407:1:1101:11980:1370 1:N:0:5
GGGAAACTTCGTCGAGTACGCTCAAGATGAAAGATCGGAAGAGCA
+
FFF:FFFFFFF,:FFFFF,,FFFFFFF,FFFFFFF,FFFFFFF,F
@FS10000125:23:BPA73012-1407:1:1101:12070:1370 1:N:0:5
GGGGACGAACTTCGTCGAGTACGCTCAAAGTAATAGATCGGAAGA
+
F:,FFFFFFF::FFFFFFFFFFFFFFF,FFFFFFFFFFFFFFFFF
@FS10000125:23:BPA73012-1407:1:1101:12280:1370 1:N:0:5
GGGGAGTAAACTTCGTCGAGTACGCTCAACACAAGAGATCGGAAG
+
F,,FFFFFFFF,:FF,FFFFFFFFF,FFFFFFFFFFFFFFFFFFF
@FS10000125:23:BPA73012-1407:1:1101:13330:1370 1:N:0:5
GGGACTTCGTCGAGTACGCTCAATTCCAAAGATCGGAAGAGCACA
+
FFFFFFFFFFFFFFFFFF,FFFFFF:FFFFFFFFFFFFFFF,F,,
@FS10000125:23:BPA73012-1407:1:1101:13380:1370 1:N:0:5
GGGGCCAACTTCGTCGAGTACGCTCAAAGCGCAAGATCGGAAGAG
+
FFFFFFFFFF,FF:FFFF,FFFFFFF::FFFFFFFF:FFF:FFFF
@FS10000125:23:BPA73012-1407:1:1101:13390:1370 1:N:0:5
GGGCGGAAACTTCGTCGAGTACGCTCAAGTTTCTAGATCGGAAGA
+
FF:FFFFFFF::FFFFFFFFFFFFFFFFFFFFFFFFFFFFFFFFF
@FS10000125:23:BPA73012-1407:1:1101:13400:1370 1:N:0:5
GGGCGTAAACTTCGTCGAGTACGCTCAATTATGAAGATCGGAAGA
+
FFF,FFFFFF::FFFFFFFFFFFFFFF,FFFFFFFFFFFFFFFFF
@FS10000125:23:BPA73012-1407:1:1101:13440:1370 1:N:0:5
GGGAACTTCGTCGAGTACGCTCAAAATTATAGATCGGAAGAGCAC
+
FFFFFFFFFFFFF:FFF,FFFFFFFF::FFFFFFFFFFFFFF,F:
@FS10000125:23:BPA73012-1407:1:1101:13760:1370 1:N:0:5
GGGCGGGAACTTCGTCGAGTACGCTCAACACCAGAGATCGGAAGA
+
FFFFFFFFFF::FFFFFFFFFFFFFFFFFFFFFFFFFFFFFF:FF
@FS10000125:23:BPA73012-1407:1:1101:14090:1370 1:N:0:5
GGGAGGTAACTTCGTCGAGTACGCTCAATGGAGAAGATCGGAAGA
+
FFF:FFFFFF::FFFFFFFFFFFFFFF:FFFFFFFFFFFFFFFFF
@FS10000125:23:BPA73012-1407:1:1101:14580:1370 1:N:0:5
GGGCAGGAACTTCGTCGAGTACGCTCAAACGATTAGATCGGAAGA
+
FFFF,F:FFFFFFFFFFFFFFFFFFFFFFFFFFFFFFFFFFFF:F
@FS10000125:23:BPA73012-1407:1:1101:14660:1370 1:N:0:5
GGGGTCGAACTTCGTCGAGTACGCTCAACGAGTTAGATCGGAAGA
+
FFFFFFFFFFF:FFFFFFFFFFFFFFFFFFFFFFFFF:FFFFFFF
@FS10000125:23:BPA73012-1407:1:1101:14820:1370 1:N:0:5
GGGGTTCAACTTCGTCGAGTACGCTCAAATGAAAAGATCGGAAGA
+
FFFFFFFFFF,,FFFFFFFFFFFFFFF:FFFFFFFFFFFFFFFFF
@FS10000125:23:BPA73012-1407:1:1101:15050:1370 1:N:0:5
GGGGATCAACTTCGTCGAGTACGCTCAACGCAATAGATCGGAAGA
+
FFFFFFFFFF::FFFFFFFFFFFFFFFFF:FFFFFFFFFFFFFFF
@FS10000125:23:BPA73012-1407:1:1101:15740:1370 1:N:0:5
GGGAGGCAACTTCGTCGAGTACGCTCAATACAAAAGATCGGAAGA
+
FFFFFFFFFF,,FFFFFFFFFFFFFFF:FFFFFFFFFFFFFFFFF
@FS10000125:23:BPA73012-1407:1:1101:16210:1370 1:N:0:5
GATGACAAACTTCGTCGAGTACGCTCAAGGATTTAGATCGGAAGA
+
:,F,FFFFFFFFFFFFFFFFFFFFFFFFFFFFFFFFFFFFF:FF:
@FS10000125:23:BPA73012-1407:1:1101:16360:1370 1:N:0:5
GGGTAGGAACTTCGTCGAGTACGCTCAATATGTGAGATCGGAAGA
+
FFFFFF,FFFFFFFFFFFFFFFFFFFFFFFFFFFFFFFFFFFFFF
@FS10000125:23:BPA73012-1407:1:1101:1000:1380 1:N:0:5
GGGTATAAACTTCGTCGAGTACGCTCAATGATACAGATCGGAAGA
+
FFF:FFFFFFFFFFFFFFFFFFFFFFF:FFFFFFFFFFFFFFFFF
@FS10000125:23:BPA73012-1407:1:1101:1330:1380 1:N:0:5
GGGCCATAACTTCGTCGAGTACGCTCAAATTTTTAGATCGGAAGA
+
FFFFFFFFFF::FFFFFFFFFFFFFFF:FFFFFFFFFFFFFFFFF
@FS10000125:23:BPA73012-1407:1:1101:1800:1380 1:N:0:5
GGGGTTTAACTTCGTCGAGTACGCTCAACCGTGCAGATCGGAAGA
+
FFFFFFFFFF::FFFFFFFFFFFFFFFFFFFFFFFFFFFFFFFFF
@FS10000125:23:BPA73012-1407:1:1101:1820:1380 1:N:0:5
GGGCTGAAACTTCGTCGAGTACGCTCAACGATGTAGATCGGAAGA
+
FFFFFFFFFFF:FFFFFFFFFFFFFFF:FFFFFFFFFFFFFFFFF
@FS10000125:23:BPA73012-1407:1:1101:2010:1380 1:N:0:5
GGGCAGGAACTTCGTCGAGTACGCTCAATTTGTAAGATCGGAAGA
+
FFFFFFFFFF:,FFFFFFFFFFFFFFF:FFFFFFFFFFFFFFFFF
@FS10000125:23:BPA73012-1407:1:1101:2100:1380 1:N:0:5
GGGCGGTAACTTCGTCGAGTACGCTCAATTTGGTAGATCGGAAGA
+
FFFFFFFFFFF,FFFFFFFFFFFFFFF,FFFFFFFFFFFFFFFFF
@FS10000125:23:BPA73012-1407:1:1101:3110:1380 1:N:0:5
GGGTACTAACTTCGTCGAGTACGCTCAAAGAACAAGATCGGAAGA
+
F:::FFFFFF:::FFFFFFFFFFFFFF:FFFFFFFFFFFFFFFFF
@FS10000125:23:BPA73012-1407:1:1101:3370:1380 1:N:0:5
GGGGTGAAACTTCGTCGAGTACGCTCAAAACGTAAGATCGGAAGA
+
FFFF:FFFFF:,FFFFFFFFFFFFFFF:FFFFFFFFFFFFFFFFF
@FS10000125:23:BPA73012-1407:1:1101:3770:1380 1:N:0:5
GGGCGATAACTTCGTCGAGTACGCTCAATAGCTTAGATCGGAAGA
+
FFFF,:FFFF:,FFFFFFFFFFFFFFF,FFFFFFFFFFFFFFFFF
@FS10000125:23:BPA73012-1407:1:1101:4820:1380 1:N:0:5
GGGGCTTAACTTCGTCGAGTACGCTCAATATCAAAGATCGGAAGA
+
FFFFFFFFFFF:FFFFFFFFFFFFFFF,FFFFFFFFFFFFFFFFF
@FS10000125:23:BPA73012-1407:1:1101:5040:1380 1:N:0:5
GGGGATTAACTTCGTCGAGTACGCTCAATGGTATAGATCGGAAGA
+
FF:FFFFFFF,,FFFFFFFFFFFFFFF,FFFFFFFFFFFFFFFFF
@FS10000125:23:BPA73012-1407:1:1101:5410:1380 1:N:0:5
GGGGCCTAACTTCGTCGAGTACGCTCAATACATAAGATCGGAAGA
+
FF:FFFFFFF,,FFFFFFFFFFFFFFF,FFFFFFFFFFFFFFFFF
@FS10000125:23:BPA73012-1407:1:1101:5450:1380 1:N:0:5
GGGTGCAAACTTCGTCGAGTACGCTCAAGATTTGAGATCGGAAGA
+
FFFFFFFFFF,,FFFFFFFFFFFFFFFFFFFFFFFFFFFFFFFFF
@FS10000125:23:BPA73012-1407:1:1101:5500:1380 1:N:0:5
GGGCTGGAACTTCGTCGAGTACGCTCAAATCGTCAGATCGGAAGA
+
FFFFF:,FFFF:FFFFFFFFFFFFFFFFFFF:FFFFFFFFFFFFF
@FS10000125:23:BPA73012-1407:1:1101:5960:1380 1:N:0:5
GGGTTTTAACTTCGTCGAGTACGCTCAAATACCTAGATCGGAAGA
+
FFF,F,:FFFFFFFFFFFFFFFFFFFFF,F,,,,FFFFFFFFFFF
@FS10000125:23:BPA73012-1407:1:1101:6260:1380 1:N:0:5
GGGAATTAACTTCGTCGAGTACGCTCAAACATTCAGATCGGAAGA
+
FFFFFFFF:F::FFFFFFFFFFFFFFFFFFFFFFFFFFFFFFFFF
@FS10000125:23:BPA73012-1407:1:1101:6770:1380 1:N:0:5
GGGTGATAACTTCGTCGAGTACGCTCAATGTCAAAGATCGGAAGA
+
FFFFF,,FFFF:FFFFFFFFFFFFFFF,F,:F:,FFFFFFFFFFF
@FS10000125:23:BPA73012-1407:1:1101:6830:1380 1:N:0:5
GGGCCCCCAACTTCGTCGAGTACGCTCAAGAGCTGAGATCGGAAG
+
F,,,FFF:F::::F:FF:F:F:F:FFFFF,F:FF:FFFFFF:FF:
@FS10000125:23:BPA73012-1407:1:1101:6860:1380 1:N:0:5
GGGTTATAACTTCGTCGAGTACGCTCAAAGTCCCAGATCGGAAGA
+
FFFFFFFFFF,,FFFFFFFFFFFFFFF,FFFFFFFFFFFFFFFFF
@FS10000125:23:BPA73012-1407:1:1101:6890:1380 1:N:0:5
GGGCTTCAACTTCGTCGAGTACGCTCAATTATAAAGATCGGAAGA
+
FFF:FFFFFF:,FFFFFFFFFFFFFFF,FFFFFFFFF:FFFFFFF
@FS10000125:23:BPA73012-1407:1:1101:6900:1380 1:N:0:5
GGGCGGGAACTTCGTCGAGTACGCTCAACCCATTAGATCGGAAGA
+
FFFFFFFFFF::FFFFFFFFFFFFFFFFFFFFFFFFFFFFFFFFF
@FS10000125:23:BPA73012-1407:1:1101:7130:1380 1:N:0:5
GGGGTTAAACTTCGTCGAGTACGCTCAAGTGTCTAGATCGGAAGA
+
FFFFFFFFFF:,FFFFFFFFFFFFFFFFFFFFFFFFFFFFFFFFF
@FS10000125:23:BPA73012-1407:1:1101:7400:1380 1:N:0:5
GGGCAAAAACTTCGTCGAGTACGCTCAAAGACATAGATCGGAAGA
+
FFFFFFFFFF:,FFFFFFFFFFFFFFF,FFFFFFFFFFFFFF:FF
@FS10000125:23:BPA73012-1407:1:1101:7580:1380 1:N:0:5
GGACGTGAACTTCGTCGAGTACGCTCAATAAAGGAGATCGGAAGA
+
FF,,FFFFFF,,FFFFFFFFFFFFFFF,FFFFFFFFFFFFFFFFF
@FS10000125:23:BPA73012-1407:1:1101:7890:1380 1:N:0:5
GGGATAGAACTTCGTCGAGTACGCTCAATAGCAGAGATCGGAAGA
+
FFF:FFFFFF::FFFFFFFFFFFFFFFFFFFFFFFFFFFFFFFFF
@FS10000125:23:BPA73012-1407:1:1101:7930:1380 1:N:0:5
GGGGCTGAACTTCGTCGAGTACGCTCAAAGTAACAGATCGGAAGA
+
FFFFFFFFFF::FFFFFFFFFFFFFFFFFFFFFFFFFFFFFFFFF
@FS10000125:23:BPA73012-1407:1:1101:8060:1380 1:N:0:5
GGGCGGTAACTTCGTCGAGTACGCTCAAATCGATAGATCGGAAGA
+
FFFFFFFFFF::FFFFFFFFFFFFFFFFFFFFFFFFFFFFFFFFF
@FS10000125:23:BPA73012-1407:1:1101:8130:1380 1:N:0:5
GGGACTTCGTCGAGTACGCTCAAAACAAAAGATCGGAAGAGCACA
+
FFF:FFFFFFFFFFFFFF,:FFFFFFF,FFFFFFFFFFFFF,F,:
@FS10000125:23:BPA73012-1407:1:1101:8870:1380 1:N:0:5
GGGGCTAAACTTCGTCGAGTACGCTCAATAGAGAAGATCGGAAGA
+
F,,FFFFFFF:,FFFFFFFFFFFFFFF:FFFFFFFFFFFFFFFFF
@FS10000125:23:BPA73012-1407:1:1101:8990:1380 1:N:0:5
GGGCCATAACTTCGTCGAGTACGCTCAACCCTTGAGATCGGAAGA
+
FFFFFF:FFFF:FFFFFFFFFFFFFFFFF:FFF:FFFFFFFFFFF
@FS10000125:23:BPA73012-1407:1:1101:9210:1380 1:N:0:5
GGGTCTGAACTTCGTCGAGTACGCTCAAATGATAAGATCGGAAGA
+
FFFFFFFFFF,,FFFFFFFFFFFFFFF:FFFFFFFFFFFFFFFFF
@FS10000125:23:BPA73012-1407:1:1101:10390:1380 1:N:0:5
GGGAACTTCGTCGAGTACGCTCAAATGGAAAGATCGGAAGAGCAC
+
FFF:FFFFFF:FF:F:F,FFFF,FFFFFFFFFFFFFFFFF:F,F,
@FS10000125:23:BPA73012-1407:1:1101:10450:1380 1:N:0:5
GGGTACTAGCTTCGTCGAGTACGCTCAAGATGCTAGATCGGAAGA
+
FFFFFFFFFF,,FFFFFFFFFFFFFFFFFFFFFFFFFFFFFFFFF
@FS10000125:23:BPA73012-1407:1:1101:10570:1380 1:N:0:5
GGGGACAACTTCGTCGAGTACGCTCAAACAACAAGATCGGAAGAG
+
FFFFFFFFFF,FF:FFFF:FFFFFFFFFFFFFFFFF,FFF:FFFF
@FS10000125:23:BPA73012-1407:1:1101:10600:1380 1:N:0:5
GGCGACAACTTCGTCGAGTACGCTCAAAACTGTAGATCGGAAGAG
+
FF,FFFFFFF,FF:FFFF:FFFFFFF::FFFFFFFF,FFF:FFFF
@FS10000125:23:BPA73012-1407:1:1101:11170:1380 1:N:0:5
GGGATTTAACTTCGTCGAGTACGCTCAATGATATAGATCGGAAGA
+
FFFFFFFFFF,,FFFFFFFFFFFFFFF,FFFFFFFFFFFFFFFFF
@FS10000125:23:BPA73012-1407:1:1101:11590:1380 1:N:0:5
GGCCGAGAACTTCGTCGAGTACGCTCAACATGCCAGATCGGAAGA
+
:,,,,FFFFF::FFFFFFFFFFFFFFFFFFFFFFFFFFFFF:FF:
@FS10000125:23:BPA73012-1407:1:1101:11740:1380 1:N:0:5
GGGCCCAAACTTCGTCGAGTACGCTCAATAGGGAAGATCGGAAGA
+
FFFFFFFFFF,,:FFFFFFFFFFFFFF,FFFFFFFFFFFFFF,FF
@FS10000125:23:BPA73012-1407:1:1101:11780:1380 1:N:0:5
GGGAACTTCGTCGAGTACGCTCAAGACATGAGATCGGAAGAGCAC
+
FFF:FFFFFF,:F:F:F,FFFF:FFFF:FFFFFFFFFFFF:F,F,
@FS10000125:23:BPA73012-1407:1:1101:11830:1380 1:N:0:5
GGGCCTAAACTTCGTCGAGTACGCTCAATACGATAGATCGGAAGA
+
:,,:FFFFFF,,FFFFFFFFFFFFFFF:FFFFFFFFFFFFFF:FF
@FS10000125:23:BPA73012-1407:1:1101:12120:1380 1:N:0:5
GGGCAGGAACTTCGTCGAGTACGCTCAACGTAGCAGATCGGAAGA
+
FF,FF,FFF:FF,,:,,F,F:,:FF,,F,F,:,,FFF,F,FFF:F
@FS10000125:23:BPA73012-1407:1:1101:12360:1380 1:N:0:5
GGGTGATACCTTCGTCGAGTACGCTCAAAGGTGAAGATCGGAAGA
+
FFFFFFFFFF,,FFFFFFFFFFFFFFF,FFFFFFFFFFFFFFFFF
@FS10000125:23:BPA73012-1407:1:1101:12880:1380 1:N:0:5
GGGGTGAAACTTCGTCGAGTACGCTCAAAGTAAGAGATCGGAAGA
+
F:,FFFFFFF,,FFFFFFFFFFFFFFF:FFFFFFFFFFFFFFFFF
@FS10000125:23:BPA73012-1407:1:1101:13120:1380 1:N:0:5
GGGTTGGAACTTCGTCGAGTACGCTCAAACCGGGAGATCGGAAGA
+
FFFFFFFFFF,,FFFFFFFFFFFFFFF:FFFFFFFFFFFFFFFFF
@FS10000125:23:BPA73012-1407:1:1101:13650:1380 1:N:0:5
GGGATACAACTTCGTCGAGTACGCTCAAGTAATTAGATCGGAAGA
+
FFFFF,F,F,,:::,,,F:::,,F:,,FFFFF::,:F:::FFF:F
@FS10000125:23:BPA73012-1407:1:1101:13710:1380 1:N:0:5
GGGGGAGAACTTCGTCGAGTACGCTCAATTATTAAGATCGGAAGA
+
F,,F:FFFFF,:FFFFFFFFFFFFFFF:FFFFFFFFFFFFFFFFF
@FS10000125:23:BPA73012-1407:1:1101:13740:1380 1:N:0:5
GGGTGGCAACTTCGTCGAGTACGCTCAAGAACATAGATCGGAAGA
+
FFFFFFFFFF::FFFFFFFFFFFFFFFFFFFFFFFFFFFFFF:FF
@FS10000125:23:BPA73012-1407:1:1101:13800:1380 1:N:0:5
GGGGTCTAACTTCGTCGAGTACGCTCAATTTCCTAGATCGGAAGA
+
FFFFFFFFFF::FFFFFFFFFFFFFFF:FFFFFFFFFFFFFFFFF
@FS10000125:23:BPA73012-1407:1:1101:14650:1380 1:N:0:5
GGGGCAATAACTTCGTCGAGTACGCTCAACGGCTGAGATCGGAAG
+
F:,FFFFFFFF,,FF,FFFFFFFFF,FFFFFFFFFFFFFFFFFFF
@FS10000125:23:BPA73012-1407:1:1101:14800:1380 1:N:0:5
GGGGCTAAACTTCGTCGAGTACGCTCAAGTGGAAAGATCGGAAGA
+
F:,,:,FFFFFFFFFFFFFFFFFFFFFF:F,:FFFFFFFFF:FFF
@FS10000125:23:BPA73012-1407:1:1101:15400:1380 1:N:0:5
GGGCCTGAACTTCGTCGAGTACGCTCAACCATGGAGATCGGAAGA
+
FFFFFFFFFF:FFFFFFFFFFFFFFFFFFFFFFFFFFFFFFFFFF
@FS10000125:23:BPA73012-1407:1:1101:15410:1380 1:N:0:5
GGGGCAGAACTTCGTCGAGTACGCTCAACAGCTTAGATCGGAAGA
+
FFFFFFFFFF,:FFFFFFFFFFFFFFFFFFFFFFFFFFFFFFFFF
@FS10000125:23:BPA73012-1407:1:1101:15520:1380 1:N:0:5
GGGGAACAACTTCGTCGAGTACGCTCAACTTTGGAGATCGGAAGA
+
F,,FFFFFFF:FFFFFFFFFFFFFFFFFFFFFFFFFFFFFFFFFF
@FS10000125:23:BPA73012-1407:1:1101:15530:1380 1:N:0:5
GGGAACGAACTTCGTCGAGTACGCTCAAGGGGTTAGATCGGAAGA
+
FFFFFFFFFF::FFFFFFFFFFFFFFFFFFFFFFFFFFFFFFFFF
@FS10000125:23:BPA73012-1407:1:1101:15740:1380 1:N:0:5
GGGGACCAACTTCGTCGAGTACGCTCAAAAAACAAGATCGGAAGA
+
FFFFFFF:FFFFFFFFFFFFFFFFFFFFFFFFFFFFF,FFFFFFF
@FS10000125:23:BPA73012-1407:1:1101:15780:1380 1:N:0:5
GGGACGGAACTTCGTCGAGTACGCTCAATGAAACAGATCGGAAGA
+
FFFFFFFFFF::FFFFFFFFFFFFFFF:FFFFFFFFFFFFFFFFF
@FS10000125:23:BPA73012-1407:1:1101:15890:1380 1:N:0:5
GGGGCGCAACTTGTCGAGTACGCTCAAGCTCAGAGATCGGAAGAG
+
FFFFFFFFFF,:F:FFFF:FFFFFFFFFFFFFFFFF::FF:FFFF
@FS10000125:23:BPA73012-1407:1:1101:15910:1380 1:N:0:5
GGGAACTTCGTCGAGTACGCTCAATATCTAAGATCGGAAGAGCAC
+
F:,FFFFFFF:FF:F,F,FFFFFFF:FFFFFFFFFFFFFF:F:F,
@FS10000125:23:BPA73012-1407:1:1101:16120:1380 1:N:0:5
GGGTCTAAACTTCGTCGAGTACGCTCAATGATTCAGATCGGAAGA
+
FFF,F,FF:FFFFFFFFFFFFFFFFFFF,,,F,,FFFFFFFFFFF
@FS10000125:23:BPA73012-1407:1:1101:1200:1390 1:N:0:5
GGGTGATAACTTCGTCGAGTACGCTCAACTTTCAAGATCGGAAGA
+
FFFFFFFFFFFFFFFFFFFFFFFFFFFFFFFFFFFFFFFFFFFFF
@FS10000125:23:BPA73012-1407:1:1101:1350:1390 1:N:0:5
GGGGATAAACTTCGTCGAGTACGCTCAACTACGCAGATCGGAAGA
+
FF:FFFFFFFFFFFFFFFFFFFFFFFFFFFFFFFFFFFFFF:FFF
@FS10000125:23:BPA73012-1407:1:1101:1420:1390 1:N:0:5
GGGGCCAAACTTCGTCGAGTACGCTCAAACCCTTAGATCGGAAGA
+
FFFFFFFFFF::FFFFFFFFFFFFFFF:FFFFFFFFFFFFFFFFF
@FS10000125:23:BPA73012-1407:1:1101:1440:1390 1:N:0:5
GGGCGGAAACTTCGTCGAGTACGCTCAACAGTCCAGATCGGAAGA
+
FFFFFFFFFFFF:FFFFFFFFFFFFFFFF:FFFFFFF:FFF,FFF
@FS10000125:23:BPA73012-1407:1:1101:1620:1390 1:N:0:5
GGGGTACAACTTCGTCGAGTACGCTCAAGCGACGAGATCGGAAGA
+
FFFFFFFFFFF:FFFFFFFFFFFFFFFFFFFFFFFFFFFFFFFFF
@FS10000125:23:BPA73012-1407:1:1101:1670:1390 1:N:0:5
GGGGGCTAACTTCGTCGAGTACGCTCAAGTAGGAAGATCGGAAGA
+
FF:FFFFFFFF:FFFFFFFFFFFFFFFFFFFFFFFFFFFFFFFFF
@FS10000125:23:BPA73012-1407:1:1101:1760:1390 1:N:0:5
GGGGGAGAACTTCGTCGAGTACGCTCAAGAGAATAGATCGGAAGA
+
FF:FFFFFFF::FFFFFFFFFFFFFFFFFFFFFFFFFFFFFFFFF
@FS10000125:23:BPA73012-1407:1:1101:1890:1390 1:N:0:5
GGGCAGGAACTTCGTCGAGTACGCTCAATCAATAAGATCGGAAGA
+
FFFFFFFFFF::FFFFFFFFFFFFFFF:FFFFFFFFFFFFFFFFF
@FS10000125:23:BPA73012-1407:1:1101:2060:1390 1:N:0:5
GGGCTGAACTTCGTCGAGTACGCTCAAGTTTGTAGATCGGAAGAG
+
FFFF,FF,F,FF:FFFFFFFFFFFFF,F::FF:FFF,,:,F:FFF
@FS10000125:23:BPA73012-1407:1:1101:2210:1390 1:N:0:5
GGGTCACAACTTCGTCGAGTACGCTCAATTTCCAAGATCGGAAGA
+
F:,FFFFFFF:,FFFFFFFFFFFFFFF:FFFFFFFFFFFFFFFFF
@FS10000125:23:BPA73012-1407:1:1101:2220:1390 1:N:0:5
GGGTCACAACTTCGTCGAGTACGCTCAATTTCCAAGATCGGAAGA
+
FFFF:F::FFFF:FF:FF:FF:FF:F,FFFF:F:F:F,F:FFFFF
@FS10000125:23:BPA73012-1407:1:1101:2290:1390 1:N:0:5
GGGGACCAACTTCGTCGAGTACGCTCAATTACTAAGATCGGAAGA
+
FFFFFFFFFF:,FFFFFFFFFFFFFFF,FFFFFFFFFFFFFFFFF
@FS10000125:23:BPA73012-1407:1:1101:2420:1390 1:N:0:5
GGGAGACAACTTCGTCGAGTACGCTCAAAATGACAGATCGGAAGA
+
FFF:FFFFFF:,FFFFFFFFFFFFFFF:FFFFFFFFFFFFFFFFF
@FS10000125:23:BPA73012-1407:1:1101:2440:1390 1:N:0:5
GGGAATCAACTTCGTCGAGTACGCTCAAGGTTCAAGATCGGAAGA
+
FFF:FFFFFF,,FFFFFFFFFFFFFFFFFFFFFFFFFFFFFFFFF
@FS10000125:23:BPA73012-1407:1:1101:2510:1390 1:N:0:5
GGGCTCAAACTTCGTCGAGTACGCTCAAGTCCGTAGATCGGAAGA
+
FFFFFFFFFF:,FFFFFFFFFFFFFFFFFFFFFFFFF:FFFFFFF
@FS10000125:23:BPA73012-1407:1:1101:2560:1390 1:N:0:5
GGGAGGTCAACTTCGTCGAGTACGCTCAAAGGTAAAGATCGGGAG
+
FFFFFFFFFF:,:FF:FFFFFFFFF,FFFFFFFFFFFFFFFF,FF
@FS10000125:23:BPA73012-1407:1:1101:2740:1390 1:N:0:5
GGGTTGAAACTTCGTCGAGTACGCTCGAGGTTCAAGATCGGAAGA
+
FFFFFFFFFF:::FFFFFFFFFFFFF,FFFFFFFFFFFFFFFFFF
@FS10000125:23:BPA73012-1407:1:1101:3610:1390 1:N:0:5
GGGGTGCAACTTCGTCGAGTACGCTCAAAGTAATAGATCGGAAGA
+
FF:FFFFFFF::FFFFFFFFFFFFFFF:FFFFFFFFFFFFFFFFF
@FS10000125:23:BPA73012-1407:1:1101:3740:1390 1:N:0:5
GGGTGTTAACTTCGTCGAGTACGCTCAAGAGCTCAGATCGGAAGA
+
FFFFFFFFFF::FFFFFFFFFFFFFFFFFFFFFFFFFFFFFFFFF
@FS10000125:23:BPA73012-1407:1:1101:3750:1390 1:N:0:5
GGGCCGGAACTTCGTCGAGTACGCTCAAAAGGTAAGATCGGAAGA
+
F:,:FFFFFF::FFFFFFFFFFFFFFF:FFFFFFFFFFFFFFFFF
@FS10000125:23:BPA73012-1407:1:1101:3830:1390 1:N:0:5
GGATTTTAACCTTCGTCGAGTACGCTCAATGCAGGAGATCGGAAG
+
F,,,FFFFFFF::FF:FFFFFFFFF:FFFFFFFFFFFFFFFFFFF
@FS10000125:23:BPA73012-1407:1:1101:3930:1390 1:N:0:5
GGGTCCCAACTTTCGTCGAGTACGCTCAATTAAGCAGATCGGAAG
+
FFF:FFFFFF:,FFF,FFFFFFFFF,FFFFFFFFFFFFFFFFFFF
@FS10000125:23:BPA73012-1407:1:1101:3940:1390 1:N:0:5
GGGGCTGATCTTCGTCGAGTACGCTCAAAGAGATAGATCGGAAGA
+
FFFFFFFFFF:,FFFFFFFFFFFFFFF:FFFFFFFFFFFFFFFFF
@FS10000125:23:BPA73012-1407:1:1101:4250:1390 1:N:0:5
GGGATGCAACTTCGTCGAGTACGCTCAACAAGAGAGATCGGAAGA
+
F:,:FFFFFF::FFFFFFFFFFFFFFFFFFFFFFFFFFFFFFFFF
@FS10000125:23:BPA73012-1407:1:1101:4660:1390 1:N:0:5
GGGTGAAAACTTCGTCGAGTACGCTCAAATCCGTAGATCGGAAGA
+
FFFFFFFFFF:,FFFFFFFFFFFFFFFFFFFFFFFFFFFFFFFFF
@FS10000125:23:BPA73012-1407:1:1101:6100:1390 1:N:0:5
GGGGAACAACTTCGTCGAGTACGCTCAAAAGTAGAGATCGGAAGA
+
FFF:FFFFFF:,FFFFFFFFFFFFFFF::F:FFFFFFFFFFFFFF
@FS10000125:23:BPA73012-1407:1:1101:6260:1390 1:N:0:5
GGGGGTAAACTTCGTCGAGTACGCTCAAGGTAAGAGATCGGAAGA
+
FFFFF:FFFF::FFFFFFFFFFFFFFFFFFFFFFFFFFFFFFFFF
@FS10000125:23:BPA73012-1407:1:1101:6330:1390 1:N:0:5
GGGTCATAACTTCGTCGAGTACGCTCAAAGGTAGAGATCGGAAGA
+
FFFFFFFFFF:,FFFFFFFFFFFFFFF:FFFFFFFFFFFFFFFFF
@FS10000125:23:BPA73012-1407:1:1101:8000:1390 1:N:0:5
GGGGGCTAACTTCGTCGAGTACGCTCAAGATACGAGATCGGAAGA
+
FFFFFFFFFF::FFFFFFFFFFFFFFFFFFFFFFFFFFFFFFFFF
@FS10000125:23:BPA73012-1407:1:1101:8020:1390 1:N:0:5
GGGGATTAACTTCGTCGAGTACGCTCAAAAAACAAGATCGGAAGA
+
FFFFFFFFFF:,FFFFFFFFFFFFFFFFFFFFFFFFFFFFFFFFF
@FS10000125:23:BPA73012-1407:1:1101:10550:1390 1:N:0:5
GGGAGCCAACTTCGTCGAGTACGCTCAAGGTGTGAGATCGGAAGA
+
F,,,,FFFFF::FFFFFFFFFFFFFFFFF:FFFFFFFFFFFFFFF
@FS10000125:23:BPA73012-1407:1:1101:10610:1390 1:N:0:5
GGGGGAAAACTTCGTCGAGTACGCTCAACAAGAGAGATCGGAAGA
+
FFFFFFFFFF:FFFFFFFFFFFFFFFFFFFFFFFFFFFFFFFFFF
@FS10000125:23:BPA73012-1407:1:1101:10880:1390 1:N:0:5
GGGAACAAACTTCGTCGAGTACGCTCAACTAGGGAGATCGGAAGA
+
FFFFFFFFFF:FFFFFFFFFFFFFFFFFFFFFFFFFFFFFFFFFF
@FS10000125:23:BPA73012-1407:1:1101:10920:1390 1:N:0:5
GGGAACAAACTTCGTCGAGTACGCTCAAATCTTAAGATCGGAAGA
+
FF:FFFFFFF,:FFFFFFFFFFFFFFFFFFFFFFFFFFFFFFFFF
@FS10000125:23:BPA73012-1407:1:1101:10940:1390 1:N:0:5
GGGGGTTAACTTCGTCGAGTACGCTCAATTAATAAGATCGGAAGA
+
FFFFFFFFF::F,:FF,F,FF::FF,,FFFFFFFF:F,::FFF:F
@FS10000125:23:BPA73012-1407:1:1101:11300:1390 1:N:0:5
GGGGCATAACTTCGTCGAGTACGCTCAATTGGGGAGATCGGAAGA
+
FFFFFFFFFF,,FFFFFFFFFFFFFFFFFFFFFFFFF,FFFF:FF
@FS10000125:23:BPA73012-1407:1:1101:11970:1390 1:N:0:5
GGGGATTAACTTCGTCGAGTACGCTCAAAGATCAAGATCGGAAGA
+
F:,FFFFFFF::FFFFFFFFFFFFFFF:FFFFFFFFFFFFFFFFF
@FS10000125:23:BPA73012-1407:1:1101:12160:1390 1:N:0:5
GGAGGATAACTTCGTCGAGTACGCTCAATTATGAAGATCGGAAGA
+
:,,F:FFFFFFF::FFF:FFFF:FFFF:FFFF:FF:F,FF,,FFF
@FS10000125:23:BPA73012-1407:1:1101:12240:1390 1:N:0:5
GGGGACCAACTTCGTCGAGTACGCTCAAGAACCAAGATCGGAAGA
+
F,,FFFFFFF:,FFFFFFFFFFFFFFFFFFFFFFFFFFFFFFFFF
@FS10000125:23:BPA73012-1407:1:1101:12730:1390 1:N:0:5
GGGGAACTTCGTCGAGTACGCTCAAACGGGTAGATCGGAAGAGCA
+
FF,FFFFFFFF,FFFFFF,,FFF:FFFFFFFFFFF,FFFFFFF,,
@FS10000125:23:BPA73012-1407:1:1101:12820:1390 1:N:0:5
GGGAACTTCGTCGAGTACGCTCAAAGAGTCAGATCGGAAGAGCAC
+
FFF:FFFFFF,FF:F:F,FFFFFFFFF:FFFFFFFFFFFF:F,F,
@FS10000125:23:BPA73012-1407:1:1101:13390:1390 1:N:0:5
GGGGCATAACTTCGTCGAGTACGCTCAAACTCTCAGATCGGAAGA
+
F,,FFFFFFF:,FFFFFFFFFFFFFFF:FFFFFFFFFFFFFFFFF
@FS10000125:23:BPA73012-1407:1:1101:13690:1390 1:N:0:5
GGGGTGTAACTTCGTCGAGTACGCTCAAATTTTTAGATCGGAAGA
+
FFFFFFFFFF:,FFFFFFFFFFFFFFF:FFFFFFFFFFFFFFFFF
@FS10000125:23:BPA73012-1407:1:1101:13920:1390 1:N:0:5
GGGAACTTCGTCGAGTACGTTCAAGGAATAAGATCGGAAGAGCAC
+
:,,F,FF:,FFFF,F:F,F,,F::F:F,FFF:FF,::,FF,F,F,
@FS10000125:23:BPA73012-1407:1:1101:13990:1390 1:N:0:5
GGGGGAGTTTCGTCGAGTACGCTCAACTCCGGAGATCGGAAGAGC
+
F,,F:FFFFFFF:FFFF:FFFF:FFFF:FFFFFFFF:FFFFFFF,
@FS10000125:23:BPA73012-1407:1:1101:14060:1390 1:N:0:5
GGGGCCCAACTTCGTCGAGTACGCTCAATTTATCAGATCGGAAGA
+
FFFFFFFFFF::FFFFFFFFFFFFFFF:FFFFFFFFFFFFFFFFF
@FS10000125:23:BPA73012-1407:1:1101:14170:1390 1:N:0:5
GGGTTAAAACTTCGTCGAGTACGCTCAAGACAACAGATCGGAAGA
+
FFFF:,,FFFFFFFFFFFFFFFFFFFFFFFFFFFFFFFFFFFFFF
@FS10000125:23:BPA73012-1407:1:1101:14210:1390 1:N:0:5
GGGTGGAAACTTCGTCGAGTACCCTCAATTATTTAGATCGGAAGA
+
FFFFFFFFFF,:FFFFFFFFFF,FFFF:FFFFFFFFFFFFFFFFF
@FS10000125:23:BPA73012-1407:1:1101:14330:1390 1:N:0:5
GGGAACTTCGTCGAGTACGCTCAAGTCCGAAGATCGGAAGAGCAC
+
FFFFFFFFFF,FF:F:F:FFFFFFF,F:FFFFFFFFFFFF:F:F:
@FS10000125:23:BPA73012-1407:1:1101:14560:1390 1:N:0:5
GGGTTCTAACTTCGTCGAGTACGCTCAATAAAGGAGATCGGAAGA
+
FF:FFFFFFF::FFFFFFFFFFFFFFF:FFFFFFFFFFFFFFFFF
@FS10000125:23:BPA73012-1407:1:1101:14650:1390 1:N:0:5
GGGGCGCATCTTCGTCGAGTACGCTCAACCATAGAGATCGGAAGA
+
FFFFFFFFFF::FFFFFFFFFFFFFFFFFFFFFFFFF,FFFFFFF
@FS10000125:23:BPA73012-1407:1:1101:16400:1390 1:N:0:5
GGGTGTCAACTTCGTCGAGTACGCTCAAGTCTAAAGATCGGAAGA
+
FFFFFF:FFFFFFFFFFFFFFFFFFFFF::F,F,FFFFFFFFFFF
@FS10000125:23:BPA73012-1407:1:1101:16460:1390 1:N:0:5
GGGACGACACTTCGTCGAGTACGCTCAAGAATATAGATCGGAAGA
+
FFFFFFFFFF,:FFFFFFFFFFFFFFFFFFFFFFFFF:FFFFFFF
@FS10000125:23:BPA73012-1407:1:1101:1310:1400 1:N:0:5
GGGACGCTCTTCCGATCTGGGGGGCTCTTCGTCGAGTACGCTCAA
+
FF::FFFFFFFFFFF:F:F,FFFFF:FFFFFFFFFF,FFF,,,:,
@FS10000125:23:BPA73012-1407:1:1101:1620:1400 1:N:0:5
GGGTACCAACTTCGTCGAGTACGCTCAAGCCGACAGATCGGAAGA
+
FFFFFFFFFFFFFFFFFFFFFFFFFFFFFFFFFFFFFFFFFFFFF
@FS10000125:23:BPA73012-1407:1:1101:2210:1400 1:N:0:5
GGGACTGACCTTCGTCGAGTACGCTCAACGAGAAAGATCGGAAGA
+
FFFFF,:FF:FFFFFFFFFFFFFFFFFFF::FFFFFF,FFF:FFF
@FS10000125:23:BPA73012-1407:1:1101:2320:1400 1:N:0:5
GGGGAAGAACTTCGTCGAGTACGCTCAATCGGTGAGATCGGAAGA
+
F,,FFFFFFF:,FFFFFFFFFFFFFFF:FFFFFFFFFFFFFFFFF
@FS10000125:23:BPA73012-1407:1:1101:2480:1400 1:N:0:5
GGGCTTCGTCGAGTACGCTCAAGGGGAAAGATCGGAAGAGCACAC
+
FFFFFFFFFFF:FFFFF:FF::FFFFF,FFFFFFFFFFFF,F,F,
@FS10000125:23:BPA73012-1407:1:1101:2580:1400 1:N:0:5
GGGAGTTAACTTCGTCGAGTACGCTCAACGTGTTAGATCGGAAGA
+
FFFF,FF:FFF:FFFF:FFFFFFFFFFFFFFFFFFFF:FFFFFFF
@FS10000125:23:BPA73012-1407:1:1101:2650:1400 1:N:0:5
GGGGGAAAACTTCGTCGAGTACGCTCAAGGGGAGAGATCGGAAGA
+
F,,FFFFFFF:,FFFFFFFFFFFFFFFFFFFFFFFFFFFFFFFFF
@FS10000125:23:BPA73012-1407:1:1101:2900:1400 1:N:0:5
GGGCGAAAACTTCGTCGAGTACGCTCAATATGAGAGATCGGAAGA
+
FFF,FFFFFF:,FFFFFFFFFFFFFFF,FFFFFFFFFFFFFFFFF
@FS10000125:23:BPA73012-1407:1:1101:3180:1400 1:N:0:5
GGGACTGAACTTCGTCGAGTACGCTCAAATTACAAGATCGGAAGA
+
FFF,FFFFFF::FFFFFFFFFFFFFFF:FFFFFFFFFFFFFFFFF
@FS10000125:23:BPA73012-1407:1:1101:4140:1400 1:N:0:5
GGGCATCAACTTCGTCGAGTACGCTCAATTCCAAAGATCGGAAGA
+
FFFFFFFFFF:,FFFFFFFFFFFFFFF,FFFFFFFFFFFFFFFFF
@FS10000125:23:BPA73012-1407:1:1101:4250:1400 1:N:0:5
GGGGGTTAACTTCGTCGAGTACGCTCAAATTAGCAGATCGGAAGA
+
FFFFFFFFFF:,FFFFFFFFFFFFFFF,FFFFFFFFFFFFFFFFF
@FS10000125:23:BPA73012-1407:1:1101:4570:1400 1:N:0:5
GGGTACAAACTTCGTCGAGTACGCTCAAGATAACAGATCGGAAGA
+
FF,FFFFFFF::FFFFFFFFFFFFFFFFFFFFFFFFF:FFFFFFF
@FS10000125:23:BPA73012-1407:1:1101:4720:1400 1:N:0:5
GGGGGCTAACTTCGTCGAGTACGCTCAATAGAAAAGATCGGAAGA
+
FFF,,FFFFFFFFFFFFFFFFFFFFFFFF,,F,FFFFFFFFFFFF
@FS10000125:23:BPA73012-1407:1:1101:5960:1400 1:N:0:5
GGGGCACAACTTCGTCGAGTACGCTCAAAGAAAGAGATCGGAAGA
+
FF:FFFFFF:::,,F,:F:FF,,FF:,FFFFFF,F:F:F:FFF:F
@FS10000125:23:BPA73012-1407:1:1101:6000:1400 1:N:0:5
GGGTAACAACTTCGTCGAGTACGCTCAAGACGACAGATCGGAAGA
+
FFFFFFFFFF::FFFFFFFFFFFFFFFFFFFFFFFFFFFFFFFFF
@FS10000125:23:BPA73012-1407:1:1101:6150:1400 1:N:0:5
GGGAACTTCGTCGAGTACGCTCAACTATGTAGATCGGAAGAGCAC
+
F,,F:FFF:FFFF:FFF,F:FF:FFF::FFFFFFFFFF:F:F,F,
@FS10000125:23:BPA73012-1407:1:1101:6160:1400 1:N:0:5
GGGTTACAACTTCGTCGAGTACGCTCAAAAATGAAGATCGGAAGA
+
F:::FFFFFF::FFFFFFFFFFFFFFFFFFFFFFFFF:FFFFFFF
@FS10000125:23:BPA73012-1407:1:1101:6330:1400 1:N:0:5
GGGTTGCAACTTCGTCGAGTACGCTCAAAGCAGAAGATCGGAAGA
+
F,::FFFFFF:,FFFFFFFFFFFFFFFFFFFFFFFFFFFFFFFFF
@FS10000125:23:BPA73012-1407:1:1101:6450:1400 1:N:0:5
GGGAAGCAACTTCGTCGAGTACGCTCAACAACACAGATCGGAAGA
+
FFF:FFFFFFFFFFFFFFFFFFFFFFFFFFFFFFFFF:FFFFFFF
@FS10000125:23:BPA73012-1407:1:1101:6460:1400 1:N:0:5
GGGACTCAACTTCGTCGAGTACGCTCAAAGTTTGAGATCGGAAGA
+
FFF:FFFFFF:,FFFFFFFFFFFFFFF:FFFFFFFFFFFFFFFFF
@FS10000125:23:BPA73012-1407:1:1101:6650:1400 1:N:0:5
GGGAAACAACTTCGTCGAGTACGCTCAATTGGTGAGATCGGAAGA
+
FF:FFFFFFF:,FFFFFFFFFFFFFFF:FFFFFFFFFFFFFFFFF
@FS10000125:23:BPA73012-1407:1:1101:7130:1400 1:N:0:5
GGGGGCTTCGTCGAGTACGCTCAAGTATAAAGATCGGAAGAGCAC
+
F,,FFFFFFF,FF,F:F::FF::FFF,,FFFFFFFFFFFF:F,F:
@FS10000125:23:BPA73012-1407:1:1101:7460:1400 1:N:0:5
GGGGTGGTAACTTCGTCGAGTACGCTCAACTTAATAGATCGGAAG
+
FFFFFFFFFFFFFFFFFFFFFFFFF:FFFFFFFFFFFFFFFFFFF
@FS10000125:23:BPA73012-1407:1:1101:7480:1400 1:N:0:5
GGGCAGTAATTTCGTCGAGTACGCTCAAGAGTTAAGATCGGAAGA
+
F:,:FFFFFFFFFFFFFFFFFFFFFFFFFFFFFFFFFFFFFFFFF
@FS10000125:23:BPA73012-1407:1:1101:8070:1400 1:N:0:5
GGGTGGCAATTTCGTCGAGTACGCTCAAAGAATTAGATCGGAAGA
+
F::FFFFFFFFFFFFFFFFFFFFFFFFFFFFFFFFFFFFFFFFFF
@FS10000125:23:BPA73012-1407:1:1101:8860:1400 1:N:0:5
GGGAACAAACTTCGTCGAGTACGCTCAAGAGAAAAGATCGGAAGA
+
FFFFFFFFFF::FFFFFFFFFFFFFFFFFFFFFFFFFFFFFFFFF
@FS10000125:23:BPA73012-1407:1:1101:9080:1400 1:N:0:5
GGGTGGAAACTTCGTCGAGTACGCTCAACGGACAAGATCGGAAGA
+
FFFFFFFFFFFFFFFFFFFFFFFFFFFFFFFFFFFFFFFFFFFFF
@FS10000125:23:BPA73012-1407:1:1101:9090:1400 1:N:0:5
GGGATTGAACTTCGTCGAGTACGCTCAAATGTGGAGATCGGAAGA
+
FFFFFFFFFF::FFFFFFFFFFFFFFF:,:FF:,FFFFFFFFFFF
@FS10000125:23:BPA73012-1407:1:1101:9280:1400 1:N:0:5
GGGGCCAAACTTCGTCGAGTACGCTCAATTTTAAAGATCGGAAGA
+
FFFFFFFFFF::FFFFFFFFFFFFFFF:FFFFFFFFFFFFFFFFF
@FS10000125:23:BPA73012-1407:1:1101:9340:1400 1:N:0:5
GGGACTTCGTCGAGTACGCTCAAACAGTCAGATCGGAAGAGCACA
+
FFF,FFFFFFFFFFFFFF::FF:FFFFFFFFFFFFFFFFFF,F,,
@FS10000125:23:BPA73012-1407:1:1101:9440:1400 1:N:0:5
GGGCAGTAACTTCGTCGAGTACGCTCAAGAGACAAGATCGGAAGA
+
F:::FFFFFF::FFFFFFFFFFFFFFFFFFFFFFFFFFFFFFFFF
@FS10000125:23:BPA73012-1407:1:1101:10630:1400 1:N:0:5
GATGACTAACTTCGTCGAGTACGCTCAATCTTGCAGATCGGAAGA
+
,,,,FFFFFFFFFFFFFFFFFF:FFFFFFFFFFFFFFFFFF:FF:
@FS10000125:23:BPA73012-1407:1:1101:10660:1400 1:N:0:5
GGGGTCAAACTTCGTCGAGTACGCTCAATAGGGTAGATCGGAAGA
+
FFFFFFFFFF::FFFFFFFFFFFFFFF,FFFFFFFFFFFFFFFFF
@FS10000125:23:BPA73012-1407:1:1101:10830:1400 1:N:0:5
GGGTGCCAACTTCGTCGAGTACGCTCAAAAAGAAAGATCGGAAGA
+
F,,FFF:F,FF:FFFFFFFFFFFFFFF:,FFFFFFFFFFFFFFFF
@FS10000125:23:BPA73012-1407:1:1101:10860:1400 1:N:0:5
GGGGCACAACTTCGTCGAGTACGCTCAACAGTTAAGATCGGAAGA
+
FFFFFFFFFF::FFFFFFFFFFFFFFFFFFFFFFFFFFFFFFFFF
@FS10000125:23:BPA73012-1407:1:1101:11280:1400 1:N:0:5
GGGAGCTAACTTCGTCGAGTACGCTCAAAATACAAGATCGGAAGA
+
F:,:FFFFFF,,FFFFFFFFFFFFFFFFFFFFFFFFFFFFFFFFF
@FS10000125:23:BPA73012-1407:1:1101:12020:1400 1:N:0:5
GGGCGGGAACTTCGTCGAGTACGCTCAAAAGAAAAGATCGGAAGA
+
FFF:FFFFFF::FFFFFFFFFFFFFFF:FFFFFF:FFFFFFFFFF
@FS10000125:23:BPA73012-1407:1:1101:12050:1400 1:N:0:5
GGGTAAGACTTCGTCGAGTACGCTCAACACGGCAGATCGGAAGAG
+
FFF:FFFFF:,FF:FFFF:FFFFFFFF:FFFFFFFF,FFF:FFFF
@FS10000125:23:BPA73012-1407:1:1101:13320:1400 1:N:0:5
GGGCGGGAACTTCGTCGAGTACGCTCAATGTCCAAGATCGGAAGA
+
FF::FFFFFF::FFFFFFFFFFFFFFFFFFFFFFFFFFFFFFFFF
@FS10000125:23:BPA73012-1407:1:1101:13480:1400 1:N:0:5
GGGGGGGAACTTCGTCGAGTACGCTCAACCTCGTAGATCGGAAGA
+
F,,FF::FFF::FFFFFFFFFFFFFFFFFFFFFFFFFFFFFFFFF
@FS10000125:23:BPA73012-1407:1:1101:13790:1400 1:N:0:5
GGAGTACAACTTCGTCGAGTACGCTCAAATGTGGAGATCGGAAGA
+
:,,FFFFFFF::FFFFFFFFFFFFFFF:FFFFFFFFFFFFFFFFF
@FS10000125:23:BPA73012-1407:1:1101:14030:1400 1:N:0:5
GGGGCCGAACTTCGTCGAGTACGCTCAAGTTGAAAGATCGGAAGA
+
FFFFFF:FFF:FFFFFFFFFFFFFFFFFFFFFFFFFFFFFFFFFF
@FS10000125:23:BPA73012-1407:1:1101:14230:1400 1:N:0:5
GGGCGATAACTTCGTCGAGTATGCTCAATTATTTAGATCGGAAGA
+
FF:,FFFFFF::FFFFFFFFFFFFFFF:FFFFFFFFFFFFFFFFF
@FS10000125:23:BPA73012-1407:1:1101:14330:1400 1:N:0:5
GGGGTCAAACTTCGTCGAGTACGCTCAACAATTAAGATCGGAAGA
+
FFFFFFFFFF:FFFFFFFFFFFFFFFFFFFFFFFFFFFFFFFFFF
@FS10000125:23:BPA73012-1407:1:1101:14970:1400 1:N:0:5
GGGGCCCAACTTCGTCGAGTACGCTCAAAGATTGAGATCGGAAGA
+
FFFFFFFFFF::FFFFFFFFFFFFFFFFFFFFFFFFFFFFFFFFF
@FS10000125:23:BPA73012-1407:1:1101:15580:1400 1:N:0:5
GGGGCCAAACTTCGTCGAGTACGCTCAAATTATTAGATCGGAAGA
+
FFFFFFFFFF::FFFFFFFFFFFFFFF:FFFFFFFFFFFFFFFFF
@FS10000125:23:BPA73012-1407:1:1101:16410:1400 1:N:0:5
GATTAGCAACTTCGTCGAGTACGCTCAAGACGGGAGATCGGAAGA
+
,,F,:,FFFFFFFFFFF:FFFF:FFFF:FFF,:FF:FFF::,:,,
@FS10000125:23:BPA73012-1407:1:1101:16480:1400 1:N:0:5
GGGAGGCAACTTCGTCGAGTACGCTCAAGTCGTAAGATCGGTAGA
+
F:F,,FFF,F:FFFFFF:F:FF,FFFFF,,::FFF::,FF,,FF,
@FS10000125:23:BPA73012-1407:1:1101:1000:1410 1:N:0:5
AGGCAAAAACTTCGTCGAGTACGCTCAATCGGATAGATCGAAAGA
+
,FF,FFFFFF::FFFFFFFFFFFFFFF:FFFFFFFFFFFF:FFFF
@FS10000125:23:BPA73012-1407:1:1101:1410:1410 1:N:0:5
GGGGTCGAACTTCGTCGAGTACGCTCAAACGGATAGATCGGAAGA
+
FFFFFFFFFF::FFFFFFFFFFFFFFFFFFFFFFFFFFFFFFFFF
@FS10000125:23:BPA73012-1407:1:1101:1710:1410 1:N:0:5
GGGTAACTTCGTCGAGTACGCTCAAATTGCAAGATCGGAAGAGCA
+
FFFFFFFFFFF::FFFFF:,FFFFFFF:FFFFFFF:FFFFFFF,,
@FS10000125:23:BPA73012-1407:1:1101:1740:1410 1:N:0:5
GGGTAACTTCGTCGAGTACGCTCAAATTGCAAGATCGGAAGAGCA
+
FFFFFFFFFFF,:FFFFF:FFFFFFF:,FFFFFFF,FFFFFFF,F
@FS10000125:23:BPA73012-1407:1:1101:1990:1410 1:N:0:5
GTTGTAAACTTCGTCGAGTACGCTCAATTCCTGAGATCGGATCAC
+
FFFFF:F:F,F,F:F:FF:::F,FFFFFFF:F:F,,F,F,FF:FF
@FS10000125:23:BPA73012-1407:1:1101:2270:1410 1:N:0:5
GGGGCCAAACTTCGTCGAGTACGCTCAATAGACAAGATCGGAAGA
+
FFFFFFFFFF:,FFFFFFFFFFFFFFF,FFFFFFFFFFFFFFFFF
@FS10000125:23:BPA73012-1407:1:1101:2750:1410 1:N:0:5
GGGGAACTTCGTCGAGTACGCTCAAAACCTAAGATCGGAAGAGCA
+
FFFFFFFFFFF,:FFFFF,,FFFFFFF:FFFFFFF,FFFFFFF,,
@FS10000125:23:BPA73012-1407:1:1101:2810:1410 1:N:0:5
GGGTGCTAACTTCGTCGAGTACGCTCAATAATGTAGATCGGAAGA
+
FF::FFFFFF::FFFFFFFFFFFFFFF,FFFFFFFFFFFFFFFFF
@FS10000125:23:BPA73012-1407:1:1101:2830:1410 1:N:0:5
GGGGGGGATCTTCGTCGAGTACGCTCAATGGGGAAGATCGGAAGA
+
FFFFFFFFFF,,FFFFFFFFFFFFFFF,FFFFFFFFFFFFFFFFF
@FS10000125:23:BPA73012-1407:1:1101:3440:1410 1:N:0:5
GGGCCAAAACTTCGTCGAGTACGCTCAATTAAATAGATCGGAAGA
+
FFF:FFFFFF:,FFFFFFFFFFFFFFF,FFFFFFFFFFFFFFFFF
@FS10000125:23:BPA73012-1407:1:1101:4160:1410 1:N:0:5
GGGCCGGAACTTCGTCGAGTACGCTCAAAAGGTAAGATCGGAAGA
+
FFFFFFFFFF::FFFFFFFFFFFFFFF:FFFFFFFFFFFFFFFFF
@FS10000125:23:BPA73012-1407:1:1101:4350:1410 1:N:0:5
GGGGAAGAAATTCGTCGAGTACGCTCAATGTGAGAGATCGGAAGA
+
F:,FFFFFFFFFFFFFFFFFFFFFFFF,FFFFFFFFFFFFFFFFF
@FS10000125:23:BPA73012-1407:1:1101:4650:1410 1:N:0:5
GGGGGACAACTTCGTCGAGTACGCTCAAACTCTTAGATCGGAAGA
+
FF:FFFFFFF::FFFFFFFFFFFFFFFFFFFFFFFFFFFFFFFFF
@FS10000125:23:BPA73012-1407:1:1101:4810:1410 1:N:0:5
GGGCTTCGTCGAGTACGCTCAATAAGAGAGATCGGAAGAGCACAC
+
FF,,FFFFFFFFFFFFF:FFF::FFFFFFFFFFFFFFFFF,F,F,
@FS10000125:23:BPA73012-1407:1:1101:5030:1410 1:N:0:5
GGGCGCTAACTTCGTCGAGTACGCTCAAACATTAAGATCGGAAGA
+
F:,::FFFFF:,FFFFFFFFFFFFFFF:FFFFFFFFFFFFFF:FF
@FS10000125:23:BPA73012-1407:1:1101:5280:1410 1:N:0:5
GGGAGTCAACTTCGTCGAGTACGCTCAACAGTCAAGATCGGAAGA
+
F:,:FFFFFF,::FFFFFFFFFFFFFFFFFFFFFFFFFFFFF:FF
@FS10000125:23:BPA73012-1407:1:1101:6120:1410 1:N:0:5
GGGGCATAACTTCGTCGAGTACGCTCAATCGATAAGATCGGAAGA
+
FFFFFFFFFF:,FFFFFFFFFFFFFFF:FFFFFFFFFFFFFF,FF
@FS10000125:23:BPA73012-1407:1:1101:6300:1410 1:N:0:5
GGGATAGAACTTCGTCGAGTACGCTCAATGAACAAGATCGGAAGA
+
FFFFFFFFFF,,FFFFFFFFFFFFFFF,FFFFFFFFFFFFFFFFF
@FS10000125:23:BPA73012-1407:1:1101:6520:1410 1:N:0:5
GGGAGTTAACTTCGTCGAGTACGCTCAACCTTTGAGATCGGAAGA
+
FFFFFFFFFF:::FFFFFFFFFFFFFFFFFFFFFFFFFFFFFFFF
@FS10000125:23:BPA73012-1407:1:1101:7040:1410 1:N:0:5
GGGCTAAAACTTCGTCGAGTACGCTCAAAAGTTCAGATCGGAAGA
+
FFFFFFFFFF,,FFFFFFFFFFFFFFFFFFFFFFFFFFFFFF:FF
@FS10000125:23:BPA73012-1407:1:1101:7070:1410 1:N:0:5
GGGTCTAAACTTCGTCGAGTACGCTCAACTTTCGAGATCGGAAGA
+
:,,FFFFFFFFFFFFFFFFFFFFFFFFFFFFFFFFFF:FFFFFFF
@FS10000125:23:BPA73012-1407:1:1101:7340:1410 1:N:0:5
GGGTCCCAACTTCGTCGAGTACGCTCAAATTCGGAGATCGGAAGA
+
F:,FFFFFFF,,:FFFFFFFFFFFFFF:FFFFFFFFF,FFFFFFF
@FS10000125:23:BPA73012-1407:1:1101:7590:1410 1:N:0:5
GGGACGAAACCTCGTCGAGTACGCTCAAACACACAGATCGGAAGA
+
FFFFFFFFFFFFFFFFFFFFFFFFFFF:FFFFFFFFFFFFFFFFF
@FS10000125:23:BPA73012-1407:1:1101:7840:1410 1:N:0:5
GGGCTACAACTTCGTCGAGTACGCTCAATCAATAAGATCGGAAGA
+
FF,,FFFFFF::FFFFFFFFFFFFFFF:FFFFFFFFFFFFFFFFF
@FS10000125:23:BPA73012-1407:1:1101:8700:1410 1:N:0:5
GGGGGGGAACTTCGTCGAGTACGCTCAATCAACCAGATCGGAAGA
+
FFFFFFFFFF::FFFFFFFFFFFFFFF:FFFFFFFFFFFFFFFFF
@FS10000125:23:BPA73012-1407:1:1101:8940:1410 1:N:0:5
GGGTAACAACTTCGTCGAGTACGCTCAAGTCGTTAGATCGGAAGA
+
FFFFFFFFFF,,FFFFFFFFFFFFFFFFFFFFFFFFFFFFFFFFF
@FS10000125:23:BPA73012-1407:1:1101:9710:1410 1:N:0:5
GGGTCATATCTTCGTCGAGTACGCTCAAAGACAAAGATCGGAAGA
+
FFFFFFFFFF,,FFFFFFFFFFFFFFF:FFFFFFFFFFFFFFFFF
@FS10000125:23:BPA73012-1407:1:1101:9980:1410 1:N:0:5
GGGAACTTCGTCGAGTACGCTCAAATCCAGAGATCGGAAGAGCAC
+
FFF:FFFFFF,FF:F:F,FFFF:FF:F:FFFFFFFFFFFF:F,F,
@FS10000125:23:BPA73012-1407:1:1101:10630:1410 1:N:0:5
GGGTGCCAACTTCGTCGAGTACGCTCAAGAATCAAGATCGGAAGA
+
F,,,,F,FFFFFFFFFFFFFFFFFFFFF::FFFFFFFFFFFFFFF
@FS10000125:23:BPA73012-1407:1:1101:10670:1410 1:N:0:5
GGGATCCAACTTCGTCGAGTACGCTCAAACTTTGAGATCGGAAGA
+
FFFF,:,FFFFFFFFFFFFFFFFFFFFFFFF:,FFFFFFFFFFFF
@FS10000125:23:BPA73012-1407:1:1101:11710:1410 1:N:0:5
GGGCGTGAACTTCGTCGAGTACGCTCAAGAAACCAGATCGGAAGA
+
FF:FFFFFFF,,FFFFFFFFFFFFFFFFFFFFFFFFFFFFFFFFF
@FS10000125:23:BPA73012-1407:1:1101:12200:1410 1:N:0:5
GGGCAATATCTTCGTCGAGTACGCTCAACCTTTGAGATCGGAAGA
+
FF,,FFFFFF:FFFFFFFFFFFFFFFFFFFFFFFFFF:FFFFFFF
@FS10000125:23:BPA73012-1407:1:1101:12320:1410 1:N:0:5
GGGAAAGAACTTCGTCGAGTACGCTCAAACCTATAGATCGGAAGA
+
FFFFFFFFFF::FFFFFFFFFFFFFFF:FFFFFFFFFFFFFFFFF
@FS10000125:23:BPA73012-1407:1:1101:12470:1410 1:N:0:5
GGGGAAAAACTTCGTCGAGTACGCTCAATCACCAAGATCGGAAGA
+
:,,FFFFFFF,,FFFFFFFFFFFFFFF:FFFFFFFFFFFFFFFFF
@FS10000125:23:BPA73012-1407:1:1101:13140:1410 1:N:0:5
GGGTGGGAACTTCGTCGAGTACGCTCAAACGTGAAGATCGGAAGA
+
FFFFFFFFFF,:FFFFFFFFFFFFFFFFFFFFFFFFFFFFFFFFF
@FS10000125:23:BPA73012-1407:1:1101:13170:1410 1:N:0:5
GGGAGTCAACTTCGTCCGAACTTCGTCGAGTACGCTCAAAGAAAG
+
FFFFFFFFFFFFFFF:FF:FFF:FF:FFFF:FFFF:,F::FF:FF
@FS10000125:23:BPA73012-1407:1:1101:13650:1410 1:N:0:5
GGGGCATAACTTCGTCGAGTACGCTCAACAATATAGATCGGAAGA
+
FF:FFFFFFF::FFFFFFFFFFFFFFFFFFFFFFFFFFFFFFFFF
@FS10000125:23:BPA73012-1407:1:1101:13700:1410 1:N:0:5
GGGGATCAACTTGTCGAGTACGCTCAATTCCATAGATCGGAAGAG
+
FFFFFFFFFF,,F,FFFF,FFFFFFF:,FFFFFFFF,FFF:FFFF
@FS10000125:23:BPA73012-1407:1:1101:13800:1410 1:N:0:5
GGGGCAACTTCGTCGAGTACGCTCAATAAAAAAGATCGGAAGAGC
+
FFFFFFFFFFFF,FFFF:FFFF:FFFF:FFFFFFFF,FFFFFFF,
@FS10000125:23:BPA73012-1407:1:1101:14310:1410 1:N:0:5
GGGGGCATAACTTCGTCGAGTACGCTCAATTCATAAGATCGGAAG
+
FFFFFFFFFFF,:FF:FFFFFFFFF,FFFFFFFFFFFFFFFF,FF
@FS10000125:23:BPA73012-1407:1:1101:14380:1410 1:N:0:5
GGGCACAAACTTCGTCGAGTACGCTCAAGTCTCAAGATCGGAAGA
+
FFFFFFFFFFFFFFFFFFFFFFFFFFFFF,FF:FFFFFFFFFFFF
@FS10000125:23:BPA73012-1407:1:1101:14450:1410 1:N:0:5
GGGGAGAGACTTTCGTCGAGTACGCTCAAATAGGGAGATCGGAAG
+
FFFFFFFFFF,,:FF,FFFFFFFFF,FFFFFFFFFFFFFFFFFFF
@FS10000125:23:BPA73012-1407:1:1101:14550:1410 1:N:0:5
GGGGTCCAACTTCGTCGAGTACGCTCAATCCTGCAGATCGGAAGA
+
FFFFFFFFFF,:FFFFFFFFFFFFFFFFFFFFFFFFFFFFFFFFF
@FS10000125:23:BPA73012-1407:1:1101:14900:1410 1:N:0:5
GGGGTTCAACTTCGTCGAGTACGCTCAACAGTATAGATCGGAAGA
+
FFFFFFFFFF,:FFFFFFFFFFFFFFFFFFFFFFFFFFFFFFFFF
@FS10000125:23:BPA73012-1407:1:1101:15170:1410 1:N:0:5
GGGATGCAACTTCGTCGAGTACGCTCAATAGAATAGATCGGAAGA
+
FFFFFFFFFF::FFFFFFFFFFFFFFF:FFFFFFFFFFFFFFFFF
@FS10000125:23:BPA73012-1407:1:1101:15520:1410 1:N:0:5
GGGAAGGAACTTCGTCGAGTACGCTCAATAAGCAAGATCGGAAGA
+
FFFFFFFFFF::FFFFFFFFFFFFFFFFFFFFFFFFFFFFFFFFF
@FS10000125:23:BPA73012-1407:1:1101:15530:1410 1:N:0:5
GGGTTCGAACTTCGTCGAGTACGCTCAAAAACAGAGATCGGAAGA
+
FFFFFFFFFF,:FFFFFFFFFFFFFFF:FFFFFFFFFFFFFFFFF
@FS10000125:23:BPA73012-1407:1:1101:15700:1410 1:N:0:5
GGGTGTTAACTTCGTCGAGTACGCTCAAGGAAAAAGATCGGAAGA
+
FFF:FFFFFF,:FFFFFFFFFFFFFFFFFFFFFFFFFFFFFFFFF
@FS10000125:23:BPA73012-1407:1:1101:15950:1410 1:N:0:5
GGGGTATAACTTCGTGAGTACGCTCAAACTGTGAGATCGGAAGAG
+
FF:FFFFFFF,:FFFFFF,FFFFFFFFFFFFFFFFF::FF,FFF:
@FS10000125:23:BPA73012-1407:1:1101:16120:1410 1:N:0:5
GGGGCCTAACTTCGTCGAGTACGCTCAATGCCAGAGATCGGAAGA
+
FFFFFFFFFF::FFFFFFFFFFFFFFF:FFFFFFFFFFFFFFFFF
@FS10000125:23:BPA73012-1407:1:1101:1030:1420 1:N:0:5
GGGAACTAACTTCGTCGAGTACACTCAACTAGTTAGATCGCAAGA
+
FFFFF,,F,F,FF,FF:,F:F:,FFF:::F,F::F,FFF:,FFFF
@FS10000125:23:BPA73012-1407:1:1101:1100:1420 1:N:0:5
GGGACTTCGTCGAGTACGCTCAATTAGTTAGATCGGAAGAGCACA
+
FFFFFFFFFFFFFFFFFF,FFFFFFFF:FFFFFFFFFFFFF,F,,
@FS10000125:23:BPA73012-1407:1:1101:1290:1420 1:N:0:5
GGGGATTAACTTCGTCGAGTACGCTCAAGACGTTAGATCGGAAGA
+
FFFFFFFFFFF:FFFFFFFFFFFFFFFFFFFFFFFFFFFFFFFFF
@FS10000125:23:BPA73012-1407:1:1101:1450:1420 1:N:0:5
GGGCAGAAACTTCGTCGAGTACGCTCAAGACTTAAGATCGGAAGA
+
FFFFFFFFFF::FFFFFFFFFFFFFFFFFFFFFFFFFFFFFFFFF
@FS10000125:23:BPA73012-1407:1:1101:1880:1420 1:N:0:5
GGGACGGAACTTCGTCGAGTACGCTCAAAATTAAAGATCGGAAGA
+
FFFFFFFFFFF:FFFFFFFFFFFFFFF:FFFFFFFFFFFFFFFFF
@FS10000125:23:BPA73012-1407:1:1101:2560:1420 1:N:0:5
GGGGTAAAACTTCGTCGAGTACGCTCAAGCAGAAAGATCGGAAGA
+
F,,FFFFFFF:,FFFFFFFFFFFFFFFFFFFFFFFFFFFFFFFFF
@FS10000125:23:BPA73012-1407:1:1101:2750:1420 1:N:0:5
GGGGTGGAACTTCGTCGAGTACGCTCAAGTATTCAGATCGGAAGA
+
FF:FFFFFFF:,FFFFFFFFFFFFFFFFFFFFFFFFFFFFFFFFF
@FS10000125:23:BPA73012-1407:1:1101:2790:1420 1:N:0:5
GGGGGGCCAACTTCGTCGAGTACGCTCAAGCAATCAGATCGGAAG
+
FF:FFFFFFF:,,FF:FFFFFFFFF:FFFFFFFFFFFFFFFFFFF
@FS10000125:23:BPA73012-1407:1:1101:3340:1420 1:N:0:5
GGGCGTTATCTTCGTCGAGTACGCTCAAATACCCAGATCGGAAGA
+
FFFFFFFFFF:,:FFFFFFFFFFFFFF:FFFFFFFFFFFFFFFFF
@FS10000125:23:BPA73012-1407:1:1101:3730:1420 1:N:0:5
GGGGTGGCAACTTCGTCGAGTACGCTCAACGTAAAAGATCGGAAG
+
FFFFFFFFFF:::FF,FFFFFFFFF,FFFFFFFFFFFFFFFFFFF
@FS10000125:23:BPA73012-1407:1:1101:3950:1420 1:N:0:5
GGGCGGAAACTTCGTCGAGTACGCTCAATCCACGAGATCGGAAGA
+
F::::FFFFFF:FFFFFFFFFFFFFFF:FFFFFFFFFFFFFFFFF
@FS10000125:23:BPA73012-1407:1:1101:4500:1420 1:N:0:5
GGGCACTAACTTCGTCGAGTACGCTCAAGCAGTTAGATCGGAAGA
+
FFFFFFFFFF,,:FFFFFFFFFFFF:FFFFFFFFFFFFFFFFFFF
@FS10000125:23:BPA73012-1407:1:1101:4780:1420 1:N:0:5
GGGGACAGACTTCGTCGAGTACGCTCAAAAGGAAAGATCGGAAGA
+
FFFFFFF,F::::FFF,FFFF,,FFF,FFF,F::FFF,F:FFFFF
@FS10000125:23:BPA73012-1407:1:1101:5000:1420 1:N:0:5
GGGCGCTAACTTCGTCGAGTACGCTCAATGTGTCAGATCGGAAGA
+
FFFFFFFFFF,,FFFFFFFFFFFFFFF:FFFFFFFFFFFFFFFFF
@FS10000125:23:BPA73012-1407:1:1101:5190:1420 1:N:0:5
GGAGCACAACTTCGTCGAGTACACTCAACGTAGGAGATCGGAAGA
+
F,,FFFFFFFFFFFFFFFFFFFFFFFFFFFFFFFFFFFFFFF:FF
@FS10000125:23:BPA73012-1407:1:1101:6350:1420 1:N:0:5
GGGGGCCAACTTCGTCGAGTACGCTCAAGCGATAAGATCGGAAGA
+
FFFFFFFFFF:,FFFFFFFFFFFFFFFFFFFFFFFFFFFFFFFFF
@FS10000125:23:BPA73012-1407:1:1101:7550:1420 1:N:0:5
GGGTGGGAACTTCGTCGAGTACGCTCAAACGTTGAGATCGGAAGA
+
F::FFFFFFF,,F:FFF,:FFF,FFFF,FFFFFFFF:FFF,,FFF
@FS10000125:23:BPA73012-1407:1:1101:7840:1420 1:N:0:5
GGGGCTGCAACTTCGTCGAGTACGCTCAAGGGATAAGATCGGAAG
+
F:,FFFFFFF:::FF:FFFFFFFFF:FFFFFFFFFFFFFFFFFFF
@FS10000125:23:BPA73012-1407:1:1101:8110:1420 1:N:0:5
GGGATTAAACTTCGTCGAGTACGCTCAAGGGTAGAGATCGGAAGA
+
FFF:FFFFFFF:FFFFFFFFFFFFFFFFFFFFFFFFFFFFFFFFF
@FS10000125:23:BPA73012-1407:1:1101:8880:1420 1:N:0:5
GGGGCGCAACTTCGTCGAGTACGCTCAAAAGTTTAGATCGGAAGA
+
F,:FFFFFFF:,FFFFFFFFFFFFFFF:FFFFFFFFFFFFFFFFF
@FS10000125:23:BPA73012-1407:1:1101:9230:1420 1:N:0:5
GGGTCATAACTTCGTCGAGTACGCTCAAGACAAAAAGATCGGAAG
+
FFFFFFFFFF::FFFFFFFFFFFFFFFFFFFFFFFFFFFFFFFFF
@FS10000125:23:BPA73012-1407:1:1101:9240:1420 1:N:0:5
GGGTCGCAACTTCGTCGAGTACGCTCAAGGGACTAGATCGGAAGA
+
FFF:FFFFFF::FFFFFFFFFFFFFFFFFFFFFFFFFFFFFFFFF
@FS10000125:23:BPA73012-1407:1:1101:9440:1420 1:N:0:5
GGGGAGGAACTTCGTCGAGTACGCTCAATGCATCAGATCGGAAGA
+
F:FFFFFFFF,:FFFFFFFFFFFFFFF:FFFFFFFFFFFFFFFFF
@FS10000125:23:BPA73012-1407:1:1101:9560:1420 1:N:0:5
GGGCTACAACTTCGTCGAGTACGCTCAATTCTACAGATCGGAAGA
+
FFF:,FFFFFF:FFFFFFFFFFFFFFF:FFFFFFFFFFFFFFFFF
@FS10000125:23:BPA73012-1407:1:1101:9820:1420 1:N:0:5
GGGCGCAAACTTCGTCGAGTACGCTCAATCACATAGATCGGAAGA
+
FFFFFFFFFF:,FFFFFFFFFFFFFFF,FFFFFFFFFFFFFFFFF
@FS10000125:23:BPA73012-1407:1:1101:10000:1420 1:N:0:5
GGGACCGAACTTCGTCGAGTACGCTCAAACAAATAGATCGGAAGA
+
FFF:FFFFFF:,FFFFFFFFFFFFFFF:FFFFFFFFFFFFFFFFF
@FS10000125:23:BPA73012-1407:1:1101:10060:1420 1:N:0:5
GGGCTGTAACTTCGTCGAGTACGCTCAATTTAACAGATCGGAAGA
+
FFF:FFFFFF,:FFFFFFFFFFFFFFF,FFFFFFFFFFFFFFFFF
@FS10000125:23:BPA73012-1407:1:1101:10100:1420 1:N:0:5
GGGCGTGCAACTTCGTCGAGTACGCTCAAGACATTAGATCGGAAG
+
FFF:FFFFFF,::FF:FFFFFFFFF,FFFFFFFFFFFFFFFFFFF
@FS10000125:23:BPA73012-1407:1:1101:10230:1420 1:N:0:5
GGGTACGAACTTCGTCGAGTACGCTCAAGTTGTCAGATCGGAAGA
+
F,,F:F,FFF,:FFFFFFFFFFFFFFFFFFF:FFFFFFFFF:FFF
@FS10000125:23:BPA73012-1407:1:1101:10590:1420 1:N:0:5
GGGGCTTAACTTCGTCGAGTACGCTCAAGATAGTAGATCGGAAGA
+
F,,FFFF,FFF:FFFFFFFFFFFFFFFFFFFFFFFFF,FFFFFFF
@FS10000125:23:BPA73012-1407:1:1101:10750:1420 1:N:0:5
GGGGTGGAACTTCGTCGAGTACGCTCAAGCCCTAAGATCGGAAGA
+
F,,FFFFFFF,:FFFFFFFFFFFFFFFFFFFFFFFFFFFFF:FFF
@FS10000125:23:BPA73012-1407:1:1101:11330:1420 1:N:0:5
GGGCAAAAACTTCGTCGAGTACGCTCAATGTATGAGATCGGAAGA
+
F:::FFFFFF,,FFFFFFFFFFFFFFF:FFFFFFFFFFFFFFFFF
@FS10000125:23:BPA73012-1407:1:1101:11600:1420 1:N:0:5
GGGCGGCAATTTCGTCGAGTACGCTCAACTACGAAGATCGGAAGA
+
F::,FFFFFFFFFFFFFFFFFFFFFFFFFFFFFFFFFFFFFFFFF
@FS10000125:23:BPA73012-1407:1:1101:12530:1420 1:N:0:5
GGGTGGGAACTTCGTCGAGTACGCTCAACGGAAAAGATCGGAAGA
+
F,,:FFFFFF:FFFFFFFFFFFFFFFFFFFFFFFFFFFFFFFFFF
@FS10000125:23:BPA73012-1407:1:1101:12590:1420 1:N:0:5
GGGGCCGAACTTCGTCGAGTACGCTCAAAACCTAAGATCGGAAGA
+
FF,FFFFFFF,,FFFFFFFFFFFFFFFFFFFFFFFFFFFFFFFFF
@FS10000125:23:BPA73012-1407:1:1101:13100:1420 1:N:0:5
GCTCCTAAACTTCGTCGAGTACGCTCAAACCAGTAGATCGGTAGT
+
,:F,:FF:FF,,F:FFF,:FF:,FFFF,FF:F:FFF,FFFF,,,,
@FS10000125:23:BPA73012-1407:1:1101:13160:1420 1:N:0:5
GGGACGGAACTTCGTCGAGTACGCTCAAGCCAGCAGATCGGAAGA
+
FFFFFFFFFF:,FFFFFFFFFFFFFFFFFFFFFFFFFFFFFFFFF
@FS10000125:23:BPA73012-1407:1:1101:13220:1420 1:N:0:5
GGGCCGGAACTTCGTCGAGTACGCTCAATAATGAAGATCGGAAGA
+
FFFFFFFFFF:,FFFFFFFFFFFFFFF,FFFFFFFFFFFFFF:FF
@FS10000125:23:BPA73012-1407:1:1101:13390:1420 1:N:0:5
GGGTACGAACTTGTCGAGTGAGCTCAAGTGCAAAGATCGGAAGAG
+
F::FFFFFFF::F,FFFF,FFFFFFFFFFFFFFFFF,FFF,FFFF
@FS10000125:23:BPA73012-1407:1:1101:15910:1420 1:N:0:5
GGGGTCCAACTTCGTCGAGTACGCTCAAGTGCACAGATCGGAAGA
+
F,,FFFFFFF::FFFFFFFFFFFFFFFFFFFFFFFFFFFFFFFFF
@FS10000125:23:BPA73012-1407:1:1101:16040:1420 1:N:0:5
GGGCGTCAACTTCGTCGAGTACGCTCAAGATGTTAGATCGGAAGA
+
FFFFFFFFFF,:FFFFFFFFFFFFFFFFFFFFFFFFFFFFFFFFF
@FS10000125:23:BPA73012-1407:1:1101:1010:1430 1:N:0:5
GGGGCTCAACTTCGTCGAGTACGCTCAAAGATATAGATCGGAAGA
+
FFFFFFFFFFF:FFFFFFFFFFFFFFFFFFFFFFFFFFFFFFFFF
@FS10000125:23:BPA73012-1407:1:1101:1730:1430 1:N:0:5
GGGGAATATCTTCGTCGAGTACGCTCAAATTTTGAGATCGGAAGA
+
FFFFF:,F::FF:FFFFFFFF:FFFF,FFF:FF:FFF,FFFFFFF
@FS10000125:23:BPA73012-1407:1:1101:1900:1430 1:N:0:5
GGGTCAAAACTTCGTCGAGTACGCTCAAAGCTCAAGATCGGAAGA
+
FFFFFFFFFFF,FFFFF:F:FF,FFFFF:FFFFFF,F,FFFF:,F
@FS10000125:23:BPA73012-1407:1:1101:2700:1430 1:N:0:5
GGGCTTAAACTTCGTCGAGTACGCTCAAATTGGAAGATCGGAAGA
+
FFFF,FF:F::FFF:FF:FFFFFFFFFF,:F,,,FFFFFFFFFFF
@FS10000125:23:BPA73012-1407:1:1101:3060:1430 1:N:0:5
GGGAATAAACTTCGTCGAGTACGCTCAACAATATAGATCGGAAGA
+
FFF,,FFFFFFFFF:FFFFFFFFFFFFF,,F,,FFFFFFFFFFFF
@FS10000125:23:BPA73012-1407:1:1101:3200:1430 1:N:0:5
GGGTAAGAACTTCGTCGAGTACGCTCAACGACGGAGATCGGAAGA
+
FF::FFFFFFFFFFFFFFFFFFFFFFFFFFFFFFFFFFFFFFFFF
@FS10000125:23:BPA73012-1407:1:1101:3350:1430 1:N:0:5
GATTGAAAACTTCGTCGAGTACGCTCAACCAGCTAGATCGGAAGA
+
:,:,,FFFFFFFFFFFFFFFFFFFFFFFFFFFFFFFFFFFF:FFF
@FS10000125:23:BPA73012-1407:1:1101:3360:1430 1:N:0:5
GGGTCACAACTTCGTCGAGTACGCTCAATATACAAGATCGGAAGA
+
F:,:FFFFFFFFFFFFFFFFFFFFFFF:FFFFFFFFFFFFFFFFF
@FS10000125:23:BPA73012-1407:1:1101:3490:1430 1:N:0:5
GGGCCCAAACTTCGTCGAGTACGCTCAAGAGTGCAGATCGGAAGA
+
FFFFFFFFFFF,FFFFFFFFFFFFFFFFFFFFFFFFF,FFFFFFF
@FS10000125:23:BPA73012-1407:1:1101:3570:1430 1:N:0:5
GGGCCGAAACTTCGTCGAGTACGCTCAAACTGAAAGATCGGAAGA
+
FF::FFFFFF::FFFFFFFFFFFFFFF:FFFFFFFFFFFFFFFFF
@FS10000125:23:BPA73012-1407:1:1101:3780:1430 1:N:0:5
GGGGCATAACTTCGTCGAGTACGCTCAAATTTTGAGATCGGAAGA
+
FFFFFFFFFF::FFFFFFFFFFFFFFF:FFFFFFFFFFFFFFFFF
@FS10000125:23:BPA73012-1407:1:1101:3910:1430 1:N:0:5
GGGGGATCAACTTCGTCGAGTACGCTCAACAGGGTAGATCGGAAG
+
F,,F:FFFFF:::FF:FFFFFFFFF,FFFFFFFFFFFFFFFFFFF
@FS10000125:23:BPA73012-1407:1:1101:4550:1430 1:N:0:5
GGTCATCAACTTCGTCGAGTACGCTCAACACTACAGATCGGAAGA
+
:,,,FFFFF:FFFF:FF:FFFFFFFFFF:F,F,:FFFFFFF,FF:
@FS10000125:23:BPA73012-1407:1:1101:4630:1430 1:N:0:5
GGGGCACAACTTCGTCGAGTACGCTCAACCGTGAAGATCGGAAGA
+
F,,FFFFFFF::FFFFFFFFFFFFFFFFFFFFFFFFFFFFFFFFF
@FS10000125:23:BPA73012-1407:1:1101:4850:1430 1:N:0:5
GGGCAATAACTTCGTCGAGTACGCTCAATATACGAGATCGGAAGA
+
FFF:F:FFFF:,FFF:FFFFFFFFFFF,FFFFFFFFFFFFFFFFF
@FS10000125:23:BPA73012-1407:1:1101:5020:1430 1:N:0:5
GGGCTAAAACTTCGTCGAGTACGCTCAAAAACATAGATCGGAAGA
+
FFF:FFFFFF,,FFF:FFFFFFFFFFF,FFFFFFFFF:FF:F,FF
@FS10000125:23:BPA73012-1407:1:1101:5110:1430 1:N:0:5
GGCAGGGAACTTCGTCGAGTACGCTCAATGTAAGAGATCGGAGGA
+
,,,,:FFFFF,:FFFFFFFFFFFFFFF,FFFFFFFFFFFFF::FF
@FS10000125:23:BPA73012-1407:1:1101:5270:1430 1:N:0:5
GGAGGATAACTTCGTCGAGTACGCTCAATAGTAAAGATCGGAAGA
+
:,,F:FFFFF::FFFFFFFFFFFFFFF:FFFFFFFFFFFFFFFFF
@FS10000125:23:BPA73012-1407:1:1101:5820:1430 1:N:0:5
GGGACGCAACTTCGTCGAGTACGCTCAAACGCTTAGATCGGAAGA
+
FFFFFF,FFFFFFFFFFFFFFFFFFFFFFF,FFFFFFFFFFFFFF
@FS10000125:23:BPA73012-1407:1:1101:6290:1430 1:N:0:5
GGGGTCTAACTTCGTCGAGTACGCTCAAATGCCAAGATCGGAAGA
+
FFFFFFFFFF:,FFFFFFFFFFFFFFF:FFFFFFFFFFFFFFFFF
@FS10000125:23:BPA73012-1407:1:1101:6780:1430 1:N:0:5
GGGTAGCAACTTCGTCGAGTACGCTCAATGTGAGAGATCGGAAGA
+
FFFFFFFFFF,,FFFFFFFFFFFFFFF,FFFFFFFFFFFFFFFFF
@FS10000125:23:BPA73012-1407:1:1101:6790:1430 1:N:0:5
GGGCTTCAACTTCGTCGAGTACGCTCAAAGAACAAGATCGGAAGA
+
F,,:FFFFFF,,FFFFFFFFFFFFFFF,FFFFFFFFFFFFFFFFF
@FS10000125:23:BPA73012-1407:1:1101:7160:1430 1:N:0:5
GGGCGGAAACTTCGTCGAGTACGCTCAATTAGAAAGATCGGAAGA
+
FFF:FFFFFF:,FFFFFFFFFFFFFFF,FFFFFFFFFFFFFFFFF
@FS10000125:23:BPA73012-1407:1:1101:8130:1430 1:N:0:5
GGGAGTAAACTTCGTCGAGTACGCTCAAGTAATGAGATCGGAAGA
+
FFFF,:FFFF:FFFFFFFFFFFFFFFFFFFFFFFFFF,FFFFFF,
@FS10000125:23:BPA73012-1407:1:1101:8810:1430 1:N:0:5
GGGTATGAACTTCGTCGAGTACGCTCAAATCGACAGATCGGAAGA
+
FFFF,FFFFFFFFFFFFFFFFFFFFFFF::F,FFFFFFFFFFFFF
@FS10000125:23:BPA73012-1407:1:1101:9270:1430 1:N:0:5
GGGAACTAACTTCGTCGAGTACGCTCAAACGCTTAGATCGGAAGA
+
F::FF:FFFFF:FFFFFFFFFFFFFFFFF:,,:FFFFFFFFFFFF
@FS10000125:23:BPA73012-1407:1:1101:9610:1430 1:N:0:5
GGGTTGGAACTTCGTCGAGTACGCTCAAAATGCAAGATCGGAAGA
+
FFFFFF:FFFFFFFFFFFFFFFFFFFFFFFFFFFFFFFFFFFFFF
@FS10000125:23:BPA73012-1407:1:1101:9890:1430 1:N:0:5
GGGACCCAACTTCGTCGAGTACGCTCAAACATTTAGATCGGAAGA
+
FFFF,F:FFF:FFFFFFFFFFFFFFFFFF:F,,FFFFFFFFFFFF
@FS10000125:23:BPA73012-1407:1:1101:10020:1430 1:N:0:5
GGGTCTTAACTTCGTCGAGTACGCTCAAGTCTATAGATCGGAAGA
+
FFF:FFFFFF:,FFFFFFFFFFFFFFFFFFFFFFFFFFFFFFFFF
@FS10000125:23:BPA73012-1407:1:1101:10260:1430 1:N:0:5
GGGGGGCAACTTCGTCGAGTACGCTCAACTGGTGAGATCGGAAGA
+
FFFFFFFFFF::FFFFFFFFFFFFFFFFFFFFFFFFFFFFFFFFF
@FS10000125:23:BPA73012-1407:1:1101:11160:1430 1:N:0:5
GGGTGGAAACTTCGTCGAGTACGCTCAACGGACAAGATCGGAAGA
+
FFFFFFFFFF::FFFFFFFFFFFFFFFFFFFFFFFFFFFFFFFFF
@FS10000125:23:BPA73012-1407:1:1101:11610:1430 1:N:0:5
GGGGGCCGAACTTCGTCGAGTACGCTCAATGTGAAAGATCGGAAG
+
::,FFFFFFF:,,FF,FFFFFFFFF,FFFFFFFFFFFFFFFFFFF
@FS10000125:23:BPA73012-1407:1:1101:12140:1430 1:N:0:5
GGGCAACAACTTCGTCGAGTACGCTCAAGCACAAAGATCGGAAGA
+
,,,F,FF:FFFFFFFFFFFFFFFFFFFFFFFF,F::F,FF:,F:F
@FS10000125:23:BPA73012-1407:1:1101:12220:1430 1:N:0:5
GGGGACTCTTCGTCGAGTACGCTCAAGTATTTAGATCGGTAGAGC
+
F:,F:FFFF,FF:FF:,:FF,,,F,FFFF::F,,FF:F:,FFF,,
@FS10000125:23:BPA73012-1407:1:1101:12360:1430 1:N:0:5
GGGCTGTAACTTCGTCGAGTACGCTCAAGCCATCAGATCGGAAGA
+
F,,,FFFFFF::FFFFFFFFFFFFFFFFFFFFFFFFFFFFFFFFF
@FS10000125:23:BPA73012-1407:1:1101:13350:1430 1:N:0:5
GGGATTTAACTTCGTCGAGTACGCTCAAGAATAAAGATCGGAAGA
+
:,,FFFFFFF:,FFFFFFFFFFFFFFFFFFFFFFFFFFFFFFFFF
@FS10000125:23:BPA73012-1407:1:1101:14970:1430 1:N:0:5
GGGGCACAACTTCGTCGAGTACGCTCAAAAGAATAGATCGGAAGA
+
FFFFFFFFFF:,FFFFFFFFFFFFFFF:FFFFFFFFFFFFFFFFF
@FS10000125:23:BPA73012-1407:1:1101:15450:1430 1:N:0:5
GGGTGCAAACTTCGTCGAGTACGCTCAAATGGTCAGATCGGAAGA
+
FFFFFFFFFF,:FFFFFFFFFFFFFFF:FFFFFFFFFFFFFFFFF
@FS10000125:23:BPA73012-1407:1:1101:15480:1430 1:N:0:5
GGGGCAGCAACTTCGTCGAGTACGCTCAATTACATAGATCGGAAG
+
F::FFFFFFFF,:FF:FFFFFFFFF,FFFFFFFFFFFFFFFFFFF
@FS10000125:23:BPA73012-1407:1:1101:15520:1430 1:N:0:5
GGGTTCTAACTTCGTCGAGTACGCTCAACTAGGAAGATCGGAAGA
+
F,,F::FFFFFF:FFFFF:FFF:FFFFFFFFFFF,FF,FFFFFF:
@FS10000125:23:BPA73012-1407:1:1101:15540:1430 1:N:0:5
GGGGGCCAACTTCGTCGAGTACGCTCAAAAGAATAGATCGGAAGA
+
FFFFFFFFFF::FFFFFFFFFFFFFFF:FFFFFFFFFFFFFFFFF
@FS10000125:23:BPA73012-1407:1:1101:15700:1430 1:N:0:5
GGGGGATAACTTCGTCGAGTACGCTCAAGGAAACAGATCGGAAGA
+
FFFFFFFFFF::FFFFFFFFFFFFFFFFFFFFFFFFFFFFFFFFF
@FS10000125:23:BPA73012-1407:1:1101:15950:1430 1:N:0:5
GGGAAGTAACTTCGTCGAGTACGCTCAATACGGTAGATCGGAAGA
+
FF:FFFFFFF::FFFFFFFFFFFFFFFFFFF:FFFFFFFFFFFFF
@FS10000125:23:BPA73012-1407:1:1101:16130:1430 1:N:0:5
GATGTTAAATTTCGTCGAGTACGCTCAAGACTAGAGATCGGAAGA
+
,,:,,F:FFFFFFFFFF:FFFF,FFFFFFFFFFFF:FFFF,,::,
@FS10000125:23:BPA73012-1407:1:1101:1050:1440 1:N:0:5
GGGAGGGAACTTCGTCGAGTACGCTCAAAGCCCTAGATCGGAAGA
+
FFFFFFFFFFF:FFFFFFFFFFFFFFFFFFFFFFFFFFFFFFFFF
@FS10000125:23:BPA73012-1407:1:1101:1250:1440 1:N:0:5
GGGCAGAAACTTCGTCGAGTACGCTCAAGACTTAAGATCGGAAGA
+
F:,FFFFFFFF:FFFFFFFFFFFFFFFFFFFFFFFFFFFFF:FFF
@FS10000125:23:BPA73012-1407:1:1101:1500:1440 1:N:0:5
GGGCTTAAACTTCGTCGAGTACGCTCAAACACATAGATCGGAAGA
+
FFFFFFFFFFF:FFFFFFFFFFFFFFFFFFFFFFFFFFFFFFFFF
@FS10000125:23:BPA73012-1407:1:1101:1560:1440 1:N:0:5
GGGCGGAAACTTCGTCGAGTACGCTCAAGTCAAGAGATCGGAAGA
+
F:FFFFFFFFF:FFFFFFFFFFFFFFFFFFFFFFFFFFFFF:FFF
@FS10000125:23:BPA73012-1407:1:1101:1600:1440 1:N:0:5
GGGTGTAAACTTCGTCGAGTACGCTCAATTAAATAGATCGGAAGA
+
F,,FFFFFFF:,FFFFFFFFFFFFFFF:FFFFFFFFFFFFF:FFF
@FS10000125:23:BPA73012-1407:1:1101:1970:1440 1:N:0:5
GGGGTGCAACTTCGTCGAGTACGCTCAACTGGAAAGATCGGAAAG
+
FF:FFFFFFFFFFFFFFFFFFFFFFFFFFFFFFFFFFFFFFFFFF
@FS10000125:23:BPA73012-1407:1:1101:2000:1440 1:N:0:5
GGGCTTCAACTTCGTCGAGTACGCTCAAGAGTGGAGATCGGAAGA
+
FF:F::FFFF::FFFFFFFFFFFFFFFFFFFFFFFFFFFFFFFFF
@FS10000125:23:BPA73012-1407:1:1101:2420:1440 1:N:0:5
GGGGAAAAACTTCGTCGAGTACGCTCAATTGTGGAGATCGGAAGA
+
FFFFFFFFFF,,FFF:FFFFFFFFFFF,FFFFFFFFFFFFFFFFF
@FS10000125:23:BPA73012-1407:1:1101:2510:1440 1:N:0:5
GGGAATGAACTTCGTCGAGTACGCTCAATACATCAGATCGGAAGA
+
F,,,FFFFFF:,FFFFFFFFFFFFFFF,FFFFFFFFFFFFFFFFF
@FS10000125:23:BPA73012-1407:1:1101:2520:1440 1:N:0:5
GGGCCCAAACTTCGTCGAGTACGCTCAAAAAAAGAGATCGGAAGA
+
FFF:FFFFFFF:FFFFFFFFFFFFFFFFFFFFFFFFFFFFFFFFF
@FS10000125:23:BPA73012-1407:1:1101:2880:1440 1:N:0:5
GGGGATTTGTTTTTTTTTTTTTTTTTTTTTTTTTTTTTTTTTTTT
+
FFFFF:,,,::F:,:F:,:FF::::F:,::FFFFF::,FF:,FF:
@FS10000125:23:BPA73012-1407:1:1101:3360:1440 1:N:0:5
GGGCACAAACTTCGTCGAGTACGCTCAAAGCGAGAGATCGGAAGA
+
F,,,FFFFFFF:FFFFFFFFFFFFFFFFFFFF,FFFFFFFFFFFF
@FS10000125:23:BPA73012-1407:1:1101:3410:1440 1:N:0:5
GGGGTGGAACTTCGTCGAGTACGCTCAAGTATTCAGATCGGAAGA
+
F::FFFFFFFF:FFFFFFFFFFFFFFFFFFFFFFFFFFFFFFFFF
@FS10000125:23:BPA73012-1407:1:1101:4520:1440 1:N:0:5
GGGAGGGATCTTCGTCGAGTACGCTCAAGAACAAAGATCGGAAGA
+
FFFFFFFFFF,,FFFFFFFFFFFFFFFFFFFFFFFFFFFFFFFFF
@FS10000125:23:BPA73012-1407:1:1101:4820:1440 1:N:0:5
GGGCAATAACTTCGTCGAGTACGCTCAATATACGAGATCGGAAGA
+
FFF:FFFFFF::FFFFFFFFFFFFFFF:FFFFFFFFFFFFFFFFF
@FS10000125:23:BPA73012-1407:1:1101:5030:1440 1:N:0:5
GGGTGGAAACTTCGTCGAGTACGCTCAAGTCTAAAGATCGGAAGA
+
F,,FFFFFFFF:FFFFFFFFFFFFFFFFFFFFFFFFFFFFFFFFF
@FS10000125:23:BPA73012-1407:1:1101:5290:1440 1:N:0:5
GGGAGCTAACTTCGTCGAGTACGCTCAACGGATAAGATCGGAAGA
+
F:,:FFFFFFF::FFFFFFFFFFFFFFFFFFFFFFFFFFFFFFFF
@FS10000125:23:BPA73012-1407:1:1101:5410:1440 1:N:0:5
GGGTTTTAACTTCGTCGAGTACGCTCAACTTAACAGATCGGAAGA
+
FFFFFFFFFF:F:FFFFFFFFFFFFFFFFFFFFFFFFFFFFFFFF
@FS10000125:23:BPA73012-1407:1:1101:5430:1440 1:N:0:5
GATTCGTAACTTCGTCGAGTACGCTCAAAAAAAAAGATCGGAAGA
+
,,F,FFFFFFFFFFFFFFFFFFFFFFF:FFFFFFFFFFFFF:FF:
@FS10000125:23:BPA73012-1407:1:1101:5570:1440 1:N:0:5
GGGACGCAACTTCGTCGAGTACGCTCAACCGTAGAGATCGGAAGA
+
FFF:FFFFFFF:FFFFFFFFFFFFFFFFFFFFFFFFFFFFFFFFF
@FS10000125:23:BPA73012-1407:1:1101:5640:1440 1:N:0:5
GGGCGGCAACTTCGTCGAGTACGCTCAAACTACAAGATCGGAAGA
+
FFF:FFFFFF::FFFFFFFFFFFFFFFFFFFFFFFFFFFFFFFFF
@FS10000125:23:BPA73012-1407:1:1101:6260:1440 1:N:0:5
GGGCGGGGAACTTCGTCGAGTACGCTCAAAATGTAAGATCGGAAG
+
FFFFFFFFFF:::FF:FFFFFFFFF,FFFFFFFFFFFFFFFFFFF
@FS10000125:23:BPA73012-1407:1:1101:6520:1440 1:N:0:5
GGGCATTAACTTCGTCGAGTACGCTCAAGAGTGGAGATCGGAAGA
+
FFF,FFFFFF:,FFFFFFFFFFFFFFFFFFFFFFFFFFFFFFFFF
@FS10000125:23:BPA73012-1407:1:1101:6690:1440 1:N:0:5
GGGCCGTAACTTCGTCGAGTACGCTCAATATTAGAGATCGGAAGA
+
F,,FFFFFFF::FFFFFFFFFFFFFFF:FFFFFFFFFFFFFFFFF
@FS10000125:23:BPA73012-1407:1:1101:6760:1440 1:N:0:5
GGGCTGAAACTTCGTCGAGTACGCTCAATAAAACAGATCGGAAGA
+
FF::FFFFFF,,FFFFFFFFFFFFFFF,FFFFFFFFFFFFFFFFF
@FS10000125:23:BPA73012-1407:1:1101:7210:1440 1:N:0:5
GGGGGGAAACTTCGTCGAGTACGCTCAATCACACAGATCGGAAGA
+
F:,FFFFFFF::FFFFFFFFFFFFFFF:FFFFFFFFFFFFFF:FF
@FS10000125:23:BPA73012-1407:1:1101:7520:1440 1:N:0:5
GGGGCGACAACTTCGTCGAGTACGCTCAACAATAAAGATCGGAAG
+
F:,FFFFFFFF,:FF,FFFFFFFFF,FFFFFFFFFFFFFFFFFFF
@FS10000125:23:BPA73012-1407:1:1101:7710:1440 1:N:0:5
GGGGTTCATCTTCGTCGAGTACGCTCAAACAGTGAGATCGGAAGA
+
FFF,F,FF,FFFFFFFFFFFFFFFFFFFF:F:,FFFFFFFFFFFF
@FS10000125:23:BPA73012-1407:1:1101:7740:1440 1:N:0:5
GGGTTCCAACTTCGTCGAGTACGCTCAATTTGCGAGATCGGAAGA
+
FFF:FFFFFF:,FFFFFFFFFFFFFFF:FFFFFFFFFFFFFFFFF
@FS10000125:23:BPA73012-1407:1:1101:7850:1440 1:N:0:5
GGGATCATAACTTCGTCGAGTACGCTCAAATCTATAGATCGGAAG
+
F:,,FFFFFF:::FF:FFFFFFFFF,FFFFFFFFFFFFFFFFFFF
@FS10000125:23:BPA73012-1407:1:1101:8070:1440 1:N:0:5
GGGGGGCAACTTCGTCGAGTACGCTCAAGGAGACAGATCGGAAGA
+
F:,FFFFFFF:,FFFFFFFFFFFFFFFFFFFFFFFFFFFFFFFFF
@FS10000125:23:BPA73012-1407:1:1101:8460:1440 1:N:0:5
GGGTCTTAACTTCGTCGAGTACGCTCAATTCTATAGGTCGGAAGA
+
FFFFFFFFFF::FFFFFFFFFFFFFFF,FFFFFFFFF,FFFFFFF
@FS10000125:23:BPA73012-1407:1:1101:9020:1440 1:N:0:5
GGGTGTAAACTTCGTCGAGTACGCTCAAACTAAAAGATCGGAAGA
+
FFFFFFFFFF::FFFFFFFFFFFFFFFFFFFFFFFFFFFFFFFFF
@FS10000125:23:BPA73012-1407:1:1101:9100:1440 1:N:0:5
GGGGGGAAACTTCGTCGAGTACGCTCAAAGTTAAAGATCGGAAGA
+
FFFFFFFFFF,,FFFFFFFFFFFFFFF:FFFFFFFFFFFFFFFFF
@FS10000125:23:BPA73012-1407:1:1101:9140:1440 1:N:0:5
GGGCTCTAACTTCGTCGAGTACGCTCAAGCATCAAGATCGGAAGA
+
FFFF,FF:F::FFF:FF:FFFFFFFFFF,FFFFFFFFFFFFFFFF
@FS10000125:23:BPA73012-1407:1:1101:9860:1440 1:N:0:5
GGGCTCCAACTTCGTCGAGTACGCTCAAATACCGAGATCGGAAGA
+
FFF:FFFFFF::FFFFFFFFFFFFFFF:FFFFFFFFFFFFFFFFF
@FS10000125:23:BPA73012-1407:1:1101:9970:1440 1:N:0:5
GGGGGCAAACTTCGTCGAGTACGCTCAATCTCCTAGATCGGAAGA
+
FFFF,FFFFF::FFFFFFFFFFFFFFF:F:F:FFFFFFFFFFFFF
@FS10000125:23:BPA73012-1407:1:1101:10090:1440 1:N:0:5
GGGAGCTAACTTCGTCGAGTACGCTCAACTCCTTAGATCGGAAGA
+
FFFF,F,FFFFFFFFFFFFFFFFFFFFFFFFFF:FFFFFFFFFFF
@FS10000125:23:BPA73012-1407:1:1101:10100:1440 1:N:0:5
GGGAGCCAACTTCGTCGAGTACGCTCGAGTTGGGAGATCGGAAGA
+
FFFFF:FFFFFFFFFF:FFFF:FFFF,FFFFF,F,FF,F:FFFFF
@FS10000125:23:BPA73012-1407:1:1101:10770:1440 1:N:0:5
GGGCGAGAACTTCGTCGAGTACGCTCAATGATCTAGATCGGAAGA
+
F:::FFFFFF,,FFFFFFFFFFFFFFFFFFFFFFFFFFFFFFFFF
@FS10000125:23:BPA73012-1407:1:1101:11030:1440 1:N:0:5
GGGGAGCAACTTCGTCGAGTACGCTCAAGCAGGTAGATCGGAAGA
+
F,,FFFFFFF:,FFFFFFFFFFFFFFFFFFFFFFFFFFFFFFFFF
@FS10000125:23:BPA73012-1407:1:1101:11090:1440 1:N:0:5
GGGACCAAACTTCGTCGAGTACGCTCAAGACTAGAGATCGGAAGA
+
FFFFFFFFFF::FFFFFFFFFFFFFFFFFFFFFFFFFFFFFFFFF
@FS10000125:23:BPA73012-1407:1:1101:11130:1440 1:N:0:5
GGGACTTAACTTCGTCGAGTACGCTCAAGTTAACAGATCGGAAAG
+
F:::FFFFFF,:FFFFFFFFFFFFFFFFFFFFFFFFFFFFFFFF:
@FS10000125:23:BPA73012-1407:1:1101:11430:1440 1:N:0:5
GGTGTGCAACTTCGTCGAGTACGCTCAAACTTAAAGATCGGAAGA
+
,,,:F:FFFFFFFFFFFFFFFF:FFFF:FFFFFFFFFFFFF:FF:
@FS10000125:23:BPA73012-1407:1:1101:11600:1440 1:N:0:5
GGGGTCCAACTTCGTCGAGTACGCTCAAAATATAAGATCGGAAGA
+
F,,FFFFFFF:,FFFFFFFFFFFFFFF:FFFFFFFFFFFFFFFFF
@FS10000125:23:BPA73012-1407:1:1101:11880:1440 1:N:0:5
GGAGACAAACTTCGTCGAGTACGCTCAAGAAAGGAGATCGGAAGA
+
F,,FFFFFFF::FFFFFFFFFFFFFFFFFFFFFFFFFFFFFFFFF
@FS10000125:23:BPA73012-1407:1:1101:11930:1440 1:N:0:5
GGGAAGTAACGTCGTCGAGTACGCTCAAGGCTGCAGATCGGAAGA
+
F,,,FFFFFFF:FFFFFFFFFFFFFFFFFFFFFFFFFFFFFFFFF
@FS10000125:23:BPA73012-1407:1:1101:11940:1440 1:N:0:5
GGGGTTCTAACTTCGTCGAGTACGCTCAAATAAAGAGATCGGAAG
+
FFFFFFFFFF:,,FF:FFFFFFFFF,FFFFFFFFFFFFFFFFFFF
@FS10000125:23:BPA73012-1407:1:1101:12090:1440 1:N:0:5
GGGGGGTAACTTCGTCGAGTACGCTCAATTGGAGAGATCGGAAGA
+
F:,FFFFFFF::FFFFFFFFFFFFFFF,FFFFFFFFFFFFFFFFF
@FS10000125:23:BPA73012-1407:1:1101:12600:1440 1:N:0:5
GGGCACCAACTTCGTCGAGTACGCTCAAGTGGCCAGATCGGAAGA
+
F,,,FFFFFF,,FFFFFFFFFFFFFFFFFFFFFFFFFFFFFFFFF
@FS10000125:23:BPA73012-1407:1:1101:12620:1440 1:N:0:5
GGGGACGAACTTCTTCGAGTACGCTCAAGTTGATAGATCGGAAGA
+
FFFFFFFFFF:::,FFFFFFFFFFFFFFFFFFFFFFFFFFFFFFF
@FS10000125:23:BPA73012-1407:1:1101:12800:1440 1:N:0:5
GGGTGCGAACTTCGTCGAGTACGCTCAACTGTTAAGATCGGAAGA
+
FF::FFFFFF:FFFFFFFFFFFFFFFFFFFFFFFFFFFFFFFFFF
@FS10000125:23:BPA73012-1407:1:1101:13140:1440 1:N:0:5
GGGACTGAACTTCGTCGAGTACGCTCAACGCAAAAGATCGGAAGA
+
FF:FFFFFFF::FFFFFFFFFFFFFFFFFFFFFFFFFFFFFFFFF
@FS10000125:23:BPA73012-1407:1:1101:13900:1440 1:N:0:5
GGGGTAAAACTTCGTCGAGTACGCTCAATCGTGTAGATCGGAAGA
+
FFFF:FFFFFF:FFFFFFFFFFFFFFFF:F:F,FFFFFFFFFFFF
@FS10000125:23:BPA73012-1407:1:1101:14020:1440 1:N:0:5
GGGAGTTAACTTCGTCGAGTACGCTCAAATCTAGAGATCGGAAGA
+
FFFFFFFFFF,:FFFFFFFFFFFFFFFFFFFFFFFFFFFFFFFFF
@FS10000125:23:BPA73012-1407:1:1101:14350:1440 1:N:0:5
GGGCGACAACTTCGTCGAGTACGCTCAATTGAGGAGATCGGAAGA
+
FF:FFFFFFF::FFFFFFFFFFFFFFF:FFFFFFFFF:FFFFFFF
@FS10000125:23:BPA73012-1407:1:1101:14420:1440 1:N:0:5
GGGCTGGAACTTCGTCGAGTACGCTCAACGGATTAGATCGGAAGA
+
FFF:FFFFFF:FFFFFFFFFFFFFFFFFFFFFFFFFFFFFFFFFF
@FS10000125:23:BPA73012-1407:1:1101:15340:1440 1:N:0:5
GGGCGAAAACTTCGTAGAGTACGCTCAAAGTGAAGATCGGAAGAG
+
FFFFFFFFFF::FFFFFFFFFFFFFFF:FFFFFFFF,:FF,FFFF
@FS10000125:23:BPA73012-1407:1:1101:15960:1440 1:N:0:5
GGGCGTCAACTTCGTCGAGTACGCTCAAATCGCAAGATCGGAAGA
+
FF:FFFFFFF::FFFFFFFFFFFFFFFFFFFFFFFFF,FFFFFFF
@FS10000125:23:BPA73012-1407:1:1101:16100:1440 1:N:0:5
GGGTTTCAACTTCGTCGAGTACGCTCAAGACAGCAGATCGGAAGA
+
FFF,,:FFFF::FFFFFFFFFFFFFFFFFFFFFFFFF:FFFFFFF
@FS10000125:23:BPA73012-1407:1:1101:16190:1440 1:N:0:5
GATGTATAACCTCGTCGAGTACGCTCAAGCTAAGAGATCGGAAGA
+
:,,FF,F::F:FF:FFF:FFF::FFFFF:FFF:::,FFFF,,,,:
@FS10000125:23:BPA73012-1407:1:1101:1910:1450 1:N:0:5
GGGGACCAACTTCGTCGAGTACGCTCAAATTATAAGATCGGAAGA
+
F:,FFFFFFF::FFFFFFFFFFFFFFF:FFFFFFFFFFFFFFFFF
@FS10000125:23:BPA73012-1407:1:1101:2120:1450 1:N:0:5
GGGTTGGACTTTCGTCGAGTACGCTCAATGCCGGAGATCGGAAGA
+
FFFFFFFFFF,,FFFFFFFFFFFFFFF,FFFFFFFFFFFFFFFFF
@FS10000125:23:BPA73012-1407:1:1101:2230:1450 1:N:0:5
GGGGACAACTTCGTCGAGTACGCTCAAGGAGTGAGATCGGAAGAG
+
FF:FFFFFFF:FF:FFFF:FFFFFFFFFFFFFFFFF,FFF:FFFF
@FS10000125:23:BPA73012-1407:1:1101:2890:1450 1:N:0:5
GGGGGGGAACTTCGTCGAGTACGCTCAACTGGAAAGATCGGAAGA
+
F,,F,F,FFFF:FFFFFFFFFFFFFFFFFFFFFF:FFFFFFF,F,
@FS10000125:23:BPA73012-1407:1:1101:3130:1450 1:N:0:5
GGGCTTCGTCGAGTACGCTCAAGAGACCAGATCGGAAGAGCACAC
+
F:,,FFFFFFF:F:FFF:FFFFFFFFF:FFFFFFFFFFFF,F,F,
@FS10000125:23:BPA73012-1407:1:1101:3170:1450 1:N:0:5
GGGGCGCTAACTTCGTCGAGTACACTCAAAGTAAAAGATCGGAAG
+
FFFFFFFFFF,::FF:FFFFFFF,F,FFFFFFFFFFFFFFFFFFF
@FS10000125:23:BPA73012-1407:1:1101:3380:1450 1:N:0:5
GGGCGGCAACTTCGTCGAGTACGCTCAACTCTGCAGATCGGAAGA
+
FFFF,FFFFFF:,FFFFFFFFFFFFFFFF:FFFFFFFFFFF,F:F
@FS10000125:23:BPA73012-1407:1:1101:3540:1450 1:N:0:5
GGGGTGTAATTTCGTCGAGTACGCTCAATTTGTGAGATCGGAAGA
+
FFFF,,,FFFFFFFFFFFFFFFFFFFF:F,,:F,FFFFFFFFFFF
@FS10000125:23:BPA73012-1407:1:1101:3630:1450 1:N:0:5
GGGTGTTAACTTCGTCGAGTACGCTCAATAAATCAGATCGGAAGA
+
FFF:FFFFFF::FFFFFFFFFFFFFFF,FFFFFFFFFFFFFFFFF
@FS10000125:23:BPA73012-1407:1:1101:4120:1450 1:N:0:5
GGGTCGTAACTTCGTCGAGTACGCTCAAGAGATTAGATCGGAAGA
+
FFF:FFFFFFF:FFFFFFFFFFFFFFFFFFFFFFFFFFFFFFFFF
@FS10000125:23:BPA73012-1407:1:1101:4760:1450 1:N:0:5
GGGGATGAACTTCGTCGAGTACGCTCAATATGGTAGATCGGAAGA
+
FF,FFFFFFF,,FFFFFFFFFFFFFFF,FFFFFFFFFFFFFFFFF
@FS10000125:23:BPA73012-1407:1:1101:4770:1450 1:N:0:5
GGGGATGAACTTCGTCGAGTACGCTCAATATGGTAGATCGGAAGA
+
FF:FFFFFFF:,FFFFFFFFFFFFFFF,FFFFFFFFFFFFFFFFF
@FS10000125:23:BPA73012-1407:1:1101:5630:1450 1:N:0:5
GGTGGAAAACTTCGTCGAGTACGCTCAAGTACATAGATCGGAAGA
+
F,,F,FFFFFF:FFFFFFFFFFFFFFFFFFFFFFFFFFFFFFFFF
@FS10000125:23:BPA73012-1407:1:1101:5720:1450 1:N:0:5
GGGCCAAAACTTCGTCGAGTACGCTCAAATACTTAGATCGGAAGA
+
FFFFFFFFFF::FFFFFFFFFFFFFFFFFFFFFFFFFFFFFFFFF
@FS10000125:23:BPA73012-1407:1:1101:6100:1450 1:N:0:5
GGGGCTCAACTTCGTCGAGTACGCTCAATTTTTAAGATCGGAAGA
+
FFFFFFFFFF:,FFFFFFFFFFFFFFF:FFFFFFFFFFFFFFFFF
@FS10000125:23:BPA73012-1407:1:1101:6290:1450 1:N:0:5
GGGTGGAAACTTCGTCGAGTACGCTCAAAATTGTAGATCGGAAGA
+
FFFFFFFFFF:,FFFFFFFFFFFFFFF:FFFFFFFFFFFFFFFFF
@FS10000125:23:BPA73012-1407:1:1101:6310:1450 1:N:0:5
GGGGGGGAACTTCGTCGAGTACGCTCAAGGCTAAAGATCGGAAGA
+
F:FF,:FFFF::FFFFFFFFFFFFFFFFF:FFFFFFF:FFFFFFF
@FS10000125:23:BPA73012-1407:1:1101:6530:1450 1:N:0:5
GGGGGGCAAATTCGTCGAGTACGCTCAATTATAAAGATCGGAAGA
+
FFFFFFFFFF:FFFFFFFFFFFFFFFF,FFFFFFFFFFFFFFFFF
@FS10000125:23:BPA73012-1407:1:1101:7140:1450 1:N:0:5
GGGACTTCGTCGAGTACGCTCAAAAATGGAGATCGGAAGAGCACA
+
FFFFFFFFFF:FFFFFFF,:FFFFF:FFFFFFFFFFFFFFF,F,F
@FS10000125:23:BPA73012-1407:1:1101:7420:1450 1:N:0:5
GGGTAAAAACTTCGTCGAGTACGCTCAAGTTATAAGATCGGAAGA
+
FF,FFFFFFF,,FFFFFFF::FFF:FF,FFFFFFFFFFFFF:FFF
@FS10000125:23:BPA73012-1407:1:1101:7570:1450 1:N:0:5
GGGGGCTAACTTCGTCGAGTACGCTCAAGATACGAGATCGGAAGA
+
FFFFFFFFFF::FFFFFFFFFFFFFFFFFFFFFFFFFFFFFFFFF
@FS10000125:23:BPA73012-1407:1:1101:7710:1450 1:N:0:5
GGGGAACTTCGTCGAGTACGCTCAATCAAGCAGATCGGAAGAGCA
+
FFFF:,F,:FF:FFFFFF:::FFFFFFF:FF:FFF:FF,FFFF,F
@FS10000125:23:BPA73012-1407:1:1101:7960:1450 1:N:0:5
GGGAGAACTTCGTCGAGTACGCTCAACCTATTAGATCGGAAGAGC
+
FFFFFFFFFF:F,FFFF,FFFF,FFFFFFF:FFFF:,FFFFFFF:
@FS10000125:23:BPA73012-1407:1:1101:8290:1450 1:N:0:5
GGGAATAAACTTCGTCGAGTACGCTCAACCGAATAGATCGGAAGA
+
FF,FFFFFFF:,FFFFFFFFFFFFFFFFFFFFFFFFFFFFFFFFF
@FS10000125:23:BPA73012-1407:1:1101:8720:1450 1:N:0:5
GGGCTATAACTTCGTCGAGTACGCTCAATAAGGTAGATCGGAAGA
+
FFFFFFFFFF,,FFFFFFFFFFFFFFF,FFFFFFFFFFFFFFFFF
@FS10000125:23:BPA73012-1407:1:1101:9190:1450 1:N:0:5
GGGGCCGAACTTCGTCGAGTACGCTCAAACACAAAGATCGGAAGA
+
F:FFFFFFFFF:FFFFFFFFFFFFFFFFFFFFFFFFFFFFFFFFF
@FS10000125:23:BPA73012-1407:1:1101:9380:1450 1:N:0:5
GGGGACTAACTTCGTCGAGTACGCTCAATTTGACAGATCGGAAGA
+
FFFFFFFFFF,:FFFFFFFFFFFFFFF,FFFFFFFFFFFFFFFFF
@FS10000125:23:BPA73012-1407:1:1101:9450:1450 1:N:0:5
GGGCAACTTCGTCGAGTACGCTCAAGAGGATAGATCGGAAGAGCA
+
FFFFFFFFFFF,:FFFFF,,FFFFFFFFFFFFFFF,FFFFFFF,:
@FS10000125:23:BPA73012-1407:1:1101:9490:1450 1:N:0:5
GGGCAGGATCTTCGTCGAGTACGCTCAAGGATTGAGATCGGAAGA
+
FFFFFFFFFF,,FFFFFFFFFFFFFFFFFFFFFFFFFFFFFFFFF
@FS10000125:23:BPA73012-1407:1:1101:9590:1450 1:N:0:5
GGGGCTAAACTTCGTCGAGTACGCTCAATAGAGAAGATCGGAAGA
+
F,,,,F,FFF::FFFFFFFFFFFFFFF:FF,:F:FFFFFFFFFFF
@FS10000125:23:BPA73012-1407:1:1101:9630:1450 1:N:0:5
GGGAAAGAACTTCGTCGAGTACGCTCAAGTTGGTAGATCGGAAGA
+
FFFFFFFFFF::FFFFFFFFFFFFFFFFFFFFFFFFFFFFFFFFF
@FS10000125:23:BPA73012-1407:1:1101:10000:1450 1:N:0:5
GGGATCAAACTTCGTCGAGTACGCTCAATTTTATAGATCGGAAGA
+
FFFFFFFFFF,,FFFFFFFFFFFFFFF,FFFFFFFFFFFFFFFFF
@FS10000125:23:BPA73012-1407:1:1101:10030:1450 1:N:0:5
GGGATCGAATTTTCTTCAATTTCCTTTAATAATCAAACTCGAAAA
+
FFF:FFFFF:FFFFFFFFFF,FFF,:FF:,FF:FFFF,,FFFFFF
@FS10000125:23:BPA73012-1407:1:1101:10200:1450 1:N:0:5
GGGGCTGAACTTCGTCGAGTACGCTCAAGGTGTGAGATCGGAAGA
+
FFFFFFFFFF::FFFFFFFFFFFFFFFFFFFFFFFFFFFFFFFFF
@FS10000125:23:BPA73012-1407:1:1101:10380:1450 1:N:0:5
GGGCATTAACTTCGTCGAGTACGCTCAATAGTGTAGATCGGAAGA
+
FFFFFFFFFF,,FFF:FFFFFFFFFFF,FFFFFFFFFFFFFF:FF
@FS10000125:23:BPA73012-1407:1:1101:10510:1450 1:N:0:5
GGGCCGGAACTTCGTCGAGTACGCTCAAGAGGAAAGATCGGAAGA
+
FFFFFFFFFF:,FFFFFFFFFFFFFFFFFFFFFFFFFFFFFF:FF
@FS10000125:23:BPA73012-1407:1:1101:10730:1450 1:N:0:5
GGGATCTAACTTCGTCGAGTACGCTCAAAAAAGAAGATCGGAAGA
+
FFFFFFFFFF,,FFFFFFFFFFFFFFF:FFFFFFFFFFFFFFFFF
@FS10000125:23:BPA73012-1407:1:1101:11330:1450 1:N:0:5
GGGAACTTCGTCGAGTACGCTCAACATATAAGATCGGAAGAGCAC
+
FFF:FFFFFF,:F:F:F,FFFFFFFF:,FFFFFFFFFFFF:F,F,
@FS10000125:23:BPA73012-1407:1:1101:11900:1450 1:N:0:5
GGGCATCAACTTCGTCGAGTACGCTCAAATACAAAGATCGGAAGA
+
FFF:FFFFFF,:FFFFFFFFFFFFFFF,FFFFFFFFF:FFFFFFF
@FS10000125:23:BPA73012-1407:1:1101:12740:1450 1:N:0:5
GGGGTGGAACTTCGTCGAGTACGCTCAATGAAACAGATCGGAAGA
+
FFFFFFFFFF,,FFFFFFFFFFFFFFF,FFFFFFFFFFFFFFFFF
@FS10000125:23:BPA73012-1407:1:1101:13660:1450 1:N:0:5
GGGCATTAACTTCGTCGAGTACGCTCAATTCTTAAGATCGGAAGA
+
FFFFFFFFFF,,FFFFFFFFFFFFFFF,FFFFFFFFFFFFFFFFF
@FS10000125:23:BPA73012-1407:1:1101:13850:1450 1:N:0:5
TGGTAGAAATTCTGTCTTTTTCTTTCTAGTGCCCAGATCTCAATA
+
:::,FFFFF,F,:FFF,F:FF:,,F,FFFFF::,,FF,,,FFF,:
@FS10000125:23:BPA73012-1407:1:1101:14080:1450 1:N:0:5
GGGACTCAACTTCGTCGAGTACGCTCAAGTAAATAGATCGGAAGA
+
FFF,FFFFFF,:FFFFFFFFFFFFFFFFFFFFFFFFF,FFFFFFF
@FS10000125:23:BPA73012-1407:1:1101:14170:1450 1:N:0:5
GGGCTTCGTCGAGTACGCTCAAGGTAATAGATCGGAAGAGCACAC
+
FFFFFFFFFFF:F:FFF:FF:FFF:F,,FFFFFFFFFFFF,F:F,
@FS10000125:23:BPA73012-1407:1:1101:14280:1450 1:N:0:5
GGGTATGAACTTCGTCGAGTACGCTCAAAGGAGGAGATCGGAAGA
+
FFFFFFFFFF,:FFFFFFFFFFFFFFF:FFFFFFFFFFFFFFFFF
@FS10000125:23:BPA73012-1407:1:1101:15530:1450 1:N:0:5
GGGTGTTAACTTCGTCGAGTACGCTCAACGGGAAAGATCGGAAGA
+
FFFFFFFFFFF:FFFFFFFFFFFFFFFFFFFFFFFFFFFFFFFFF
@FS10000125:23:BPA73012-1407:1:1101:15740:1450 1:N:0:5
GGGCGTTAACTTTCGTCGAGTACGCTCAATGGACTAGATCGGAAG
+
FFFF:FFFFF,,:FF,FFF,FFFFF:FFFFFFFFFFFFFFFFFFF
@FS10000125:23:BPA73012-1407:1:1101:15750:1450 1:N:0:5
GGCGGGAAACTTCGTCGAGTACGCTCAACAAAAGAAGATCGGAAG
+
F,,F::FFFFFFFFFFFFFFFFFFFFFFFFFFFF:F:FFF,,FFF
@FS10000125:23:BPA73012-1407:1:1101:15950:1450 1:N:0:5
GGGCGACGCTCTTCCGATCTGGGAGTCAACTTCGTCGAGTACGCT
+
F,,::FFFFF:F:,FFFF,FFFFFF:FFFFFFFFF,FFFF:,F,,
@FS10000125:23:BPA73012-1407:1:1101:1320:1460 1:N:0:5
GGGTACCAACTTCGTCGAGTACGCTCAACCATCCAGATCGGAAGA
+
FFFFFFFFFFFFFFFFFFFFFFFFFFFFFFFFFFFFFFFFFFFFF
@FS10000125:23:BPA73012-1407:1:1101:1380:1460 1:N:0:5
GAATGTAATCTTCGTCGAGTACGCTCATAAGGCAAGATCGATACT
+
,,FF,,F:FFFFF,FF:F,FFF:FFF:,FF:,:F,,FFF,,FF:F
@FS10000125:23:BPA73012-1407:1:1101:1530:1460 1:N:0:5
GGGACCTAACTTCGTCGAGTACGCTCAAGGGGTAAGATCGGAAGA
+
FFFFFFFFFFF:FFFFFFFFFFFFFFFFFFFFFFFFFFFFFFFFF
@FS10000125:23:BPA73012-1407:1:1101:2910:1460 1:N:0:5
CAGGATCAACTTCGTCGTGTACGCTCAAATAGTTACTTCGGAACT
+
F,,FFF:FFF,,F,FF,,,FF,F:F:F,:F,::FF,,FF:,FF,F
@FS10000125:23:BPA73012-1407:1:1101:2990:1460 1:N:0:5
GGGTGTGAACTTCGTCGAGTACGCTCAAGACAGGAGATCGGAAGA
+
FFFFFF:FFF:::FFFFFFFFFFFFFFFFFFFFFFFFFFFFFFFF
@FS10000125:23:BPA73012-1407:1:1101:3070:1460 1:N:0:5
GGGCGGAAACTTCGTCGAGTACGCTCAACTTCCGAGATCGGAAGA
+
F,,:FFFFFF::FFFFFFFFFFFFFFFFFFFFFFFFFFFFFFFFF
@FS10000125:23:BPA73012-1407:1:1101:3950:1460 1:N:0:5
GGGGTCTAACTTCGTTGAGTACGCTCAAATTGAAAGATCGGAAGA
+
FF:FFFFFFF,,FFF:FFFFFFFFFFF:FFFFFFFFFFFFFFFFF
@FS10000125:23:BPA73012-1407:1:1101:3980:1460 1:N:0:5
GGGGACTAACTTCGTCGAGTACGCTCAACCTTATAGATCGGAAGA
+
FFF:FF,FFFFFFFF:FFFFFFFFFFF:F:,F,FFFFFFFFFFFF
@FS10000125:23:BPA73012-1407:1:1101:4130:1460 1:N:0:5
GGGGAACAACTTCGTCGAGTACGCTCAATTATGAAGATCGGAAGA
+
FFFFFFFFFF:,FFFFFFFFFFFFFFF,FFFFFFFFFFFFFFFFF
@FS10000125:23:BPA73012-1407:1:1101:5120:1460 1:N:0:5
GGGGTATAACTTCGTCGAGTACGCTCAATGTTAAAGATCGGAAGA
+
FFFFFFFFFF,,:FF:FFFFFFFFFFF,FFFFFFFFFFFFFFFFF
@FS10000125:23:BPA73012-1407:1:1101:5320:1460 1:N:0:5
GGGCATTAACTTCGTCGAGTACGCTCAACAGATTAGATCGGAAGA
+
FFF,FFFFFF:::FFFFFFFFFFFFFFFFFFFFFFFFFFFFFFFF
@FS10000125:23:BPA73012-1407:1:1101:5560:1460 1:N:0:5
GGGGGGGAACTTCGTCGAGTACGCTCAATCGCTAAGATCGGAAGA
+
FFFFFFFFFF:,FFFFFFFFFFFFFFFFFFFFFFFFFFFFFFFFF
@FS10000125:23:BPA73012-1407:1:1101:5680:1460 1:N:0:5
GGGCGCTAACTTCGTCGAGTACGCTCAACATTGAAGATCGGAAGA
+
FFFFFFFFFFFFFFFFFFFFFFFFFFFFFFFFFFFFFFFFFFFFF
@FS10000125:23:BPA73012-1407:1:1101:5720:1460 1:N:0:5
GGGGAACAACTTCGTCGAGTACGCTCAAATAAGGAGATCGGAAGA
+
FFFFFFFFFF:,FFFFFFFFFFFFFFF:FFFFFFFFFFFFFFFFF
@FS10000125:23:BPA73012-1407:1:1101:5870:1460 1:N:0:5
GGGGGAAAACTTCGTCGAGTACGCTCAAGATGTCAGATCGGAAGA
+
F:,FFFFFFF:,FFFFFFFFFFFFFFFFFFFFFFFFFFFFFFFFF
@FS10000125:23:BPA73012-1407:1:1101:6220:1460 1:N:0:5
GGGGTCGAACTTCGTCGAGTACGCTCAAAAGGTAAGATCGGAAGA
+
FFFFFFFFFF:,FFFFFFFFFFFFFFF:FFFFFFFFFFFFFFFFF
@FS10000125:23:BPA73012-1407:1:1101:7320:1460 1:N:0:5
GGGAGACAACTTCGTCGAGTACGCTCAAGGGATAAGATCGGAAGA
+
FFFFFFFFFF,,FFFFFFFFFFFFFFF:FFFFFFFFFFFFFF:FF
@FS10000125:23:BPA73012-1407:1:1101:7740:1460 1:N:0:5
GGGGAATGAACTTCGTCGAGTACGCTCAAGGGAATAGATCGGAAG
+
FFFFFFFFFFFFFFFFFFFFFFFFF:FFFFFFFFFFFFFFFFFFF
@FS10000125:23:BPA73012-1407:1:1101:7820:1460 1:N:0:5
GGGTCTCAACTTCGTCGAGTACGCTCAAATGTTGAGATCGGAAGA
+
FFF:FFFFFF:,FFFFFFFFFFFFFFF:FFFFFFFFF:FFFFFFF
@FS10000125:23:BPA73012-1407:1:1101:7930:1460 1:N:0:5
GGGATCGAACTTCGTCGAGTACGCTCAAACTCTGAGATCGGAAGA
+
FFFFFFFFFF:,FFFFFFFFFFFFFFF:FFFFFFFFFFFFFFFFF
@FS10000125:23:BPA73012-1407:1:1101:8120:1460 1:N:0:5
GGGTGTGAACTTCGTCGAGTACGCTCAAACTTACAGATCGGAAGA
+
FFFFFFFFFF::FFFFFFFFFFFFFFFFFFFFFFFFFFFFFFFFF
@FS10000125:23:BPA73012-1407:1:1101:8500:1460 1:N:0:5
GGGTGTTAACTTCGTCGAGTACGCTCAAGTGTTAAGATCGGAAGA
+
FFFFFFFFFF::FFFFFFFFFFFFFFFFFFFFFFFFFFFFFFFFF
@FS10000125:23:BPA73012-1407:1:1101:9160:1460 1:N:0:5
GGGCCTTAACCTCGTCGAGTACGCTCAAGTGCTCAGATCGGAAGA
+
FFF:FFFFFFF:FFFFFFFFFFFFFFFFFFFFFFFFFFFFFFFFF
@FS10000125:23:BPA73012-1407:1:1101:9320:1460 1:N:0:5
GGGGGCAAACTTGTCGAGTACGCTCAAGTTACGAGATCGGAAGAG
+
FFFFFFFFFF,:F:FFFF:FFFFFFFFFFFFFFFFF,FFF:FFFF
@FS10000125:23:BPA73012-1407:1:1101:9720:1460 1:N:0:5
GGGACTTCGTCGAGTACGCTCAAACATGAAGATCGGAAGAGCACA
+
FFFFFFFFFFFFFFFFFF,:FF:FFFFFFFFFFFFFFFFFF,F,:
@FS10000125:23:BPA73012-1407:1:1101:9900:1460 1:N:0:5
GGGGATGAACTTCGTCGAGTACGCTCAAAACCTTAGATCGGAAGA
+
FFFFFFFFFF::FFFFFFFFFFFFFFF:FFFFFFFFFFFFFFFFF
@FS10000125:23:BPA73012-1407:1:1101:10830:1460 1:N:0:5
GGGCCTAAAAATTCGTCGAGTACGCTCAATGTTCGAGATCGGAAG
+
F,,:FFFFFFF::FF:FFFFFFFFF,FFFFFFFFFFFFFFFFFFF
@FS10000125:23:BPA73012-1407:1:1101:11180:1460 1:N:0:5
GGGGTGTAACTTCGTCGAGTACGCTCAATCGTAAAGATCGGAAGA
+
FFFFFFFFFF:,FFFFFFFFFFFFFFF,FFFFFFFFFFFFFFFFF
@FS10000125:23:BPA73012-1407:1:1101:11580:1460 1:N:0:5
GGGGACAGACTTCGTCGAGTACGCTCAACTGTTAAGATCGGAAGA
+
FFFFFFFFFF,:,FF:FFFFFFFFFFF:FFFFFFFFFFFFFF:FF
@FS10000125:23:BPA73012-1407:1:1101:11910:1460 1:N:0:5
GGGTCTGAACTTCGTCGAGTACGCTCAAAACTGTAGATCGGAAGA
+
:,,FFFFFFF::FFFFFFFFFFFFFFF:FFFFFFF:FFFF:FFFF
@FS10000125:23:BPA73012-1407:1:1101:12140:1460 1:N:0:5
GGGTGCCAACTTTCGTCGAGTACACTCAAGTCTATAGATCGGAAG
+
FFFFFFFFFF:,:FF:FFFFFFFFF,FFFFFFFFFFFFFFFFFFF
@FS10000125:23:BPA73012-1407:1:1101:12250:1460 1:N:0:5
GGAGAGTAACTTCGTCGAGTACGCTCAAGTTAAGAGATCGGAAGA
+
F,,FFFFFFFF:FFFFFFFFFFFFFFF:FFFFFFFFFFFFF:FFF
@FS10000125:23:BPA73012-1407:1:1101:12380:1460 1:N:0:5
GGGTCATAACTTCGTCGAGTACGCTCAAACTAGAAGATCGGAAGA
+
FFFFF:F,FFFFFFF:FFFFFFFFFF:FFFFFFF,FF,FFFFFFF
@FS10000125:23:BPA73012-1407:1:1101:12560:1460 1:N:0:5
GGGGGCAAACTTCGTCGAGTACGCTCAAAGATCAAGATCGGAAGA
+
:,,FFFFFFF,:FFFFFFFFFFFFFFFFFFFFFFFFFFFFFFFFF
@FS10000125:23:BPA73012-1407:1:1101:12600:1460 1:N:0:5
GGGCGTTAACTTCGTCGAGTACGCTCAAAAACCTAGATCGGAAGA
+
F:,,FFFFFF,,FFFFFFFFFFFFFFF:FFFFFFFFFFFFFFFFF
@FS10000125:23:BPA73012-1407:1:1101:12620:1460 1:N:0:5
GGGAAACTTCGTCGAGTACGCTCAAAAACGTAGATCGGAAGAGCA
+
FFFFFFFFFFF,:FFFFF,,FFFFFFF:FFFFFFF,FFFFFFF,F
@FS10000125:23:BPA73012-1407:1:1101:12680:1460 1:N:0:5
GGGTCTTAACTTCGTCGAGTACGCTCAACACTAAAGATCGGAAGA
+
FF::FFFFFF:FFFFFFFFFFFFFFFFFFFFFFFFFFFFFFFFFF
@FS10000125:23:BPA73012-1407:1:1101:12740:1460 1:N:0:5
GGGAACTTCGACGAGTACGCTCAACCGAATAGATCGGAAGAGCAC
+
FFFFFFFFFF,:F,F,F:FF:F:FFFF,FF:FF:FFF:FF:F,F:
@FS10000125:23:BPA73012-1407:1:1101:13080:1460 1:N:0:5
GGGGGGTAACTTCGTCGAGTACGCTCAATTTGCTAGATCGGAAGA
+
F:,FFFFFFF::FFFFFFFFFFFFFFF,FFFFFFFFFFFFFFFFF
@FS10000125:23:BPA73012-1407:1:1101:13400:1460 1:N:0:5
GGGTGTAAACTGTCGAGTACGCTCAACAATAGAGATCGGAAGAGC
+
FFFF,FFFFFFFFFFFF:FFFF:FFFFFFFFFFFFF,FFFFFFF:
@FS10000125:23:BPA73012-1407:1:1101:13450:1460 1:N:0:5
GGGCTGAAACTTCGTCGAGTACGCTCAATAAACGAGATCGGAAGA
+
FF::FFFFFF::FFFFFFFFFFFFFFF:FFFFFFFFFFFFFFFFF
@FS10000125:23:BPA73012-1407:1:1101:13840:1460 1:N:0:5
GGGAAGAACTTCGTCGAGTACGCTCAATCTAAAAGATCGGAAGAG
+
FFFFFFFFFF,FF:FFFF:FFFFFFF:::FFFFFFF:FFF:FFFF
@FS10000125:23:BPA73012-1407:1:1101:13990:1460 1:N:0:5
GGGGCAGAACTTCGTCGAGTACGCTCAAAACAAGAGATCGGAAGA
+
F::FFFFFFF,:FFFFFFFFFFFFFFF:FFFFFFFFFFFFFFFFF
@FS10000125:23:BPA73012-1407:1:1101:14430:1460 1:N:0:5
GGGATGGACCTTCGTCGAGTACGCTCAATTGTAAAGATCGGAAGA
+
F:,F:FFFFF::FFFFFFFFFFFFFFFFFFFFF:FFFFFFFFFFF
@FS10000125:23:BPA73012-1407:1:1101:14540:1460 1:N:0:5
GGGTGGAAACTTCGTCGAGTACGCTCAAAACATAAGATCGGAAGA
+
FFFFFFFFFF::FFFFFFFFFFFFFFF:FFFFFFFFFFFFFFFFF
@FS10000125:23:BPA73012-1407:1:1101:15410:1460 1:N:0:5
GGGCTCTAACTTCGTCGAGTACGATCAATGAGGAAGATCGGAAGA
+
FFFFFFFFFFF:FFFFFFFFFFFFFFF:FFFFFFFFF,FFFFFFF
@FS10000125:23:BPA73012-1407:1:1101:15540:1460 1:N:0:5
GGGGGCCAACTTCGTCGAGTACGCTCAACAATGGAGATCGGAAGA
+
FFFFFFFFFF:FFFFFFFFFFFFFFFFFFFFFFFFFFFFFFFFFF
@FS10000125:23:BPA73012-1407:1:1101:15690:1460 1:N:0:5
GGGGGAAAACTTCGTCGAGTACGCTCAAGTGATTAGATCGGAAGA
+
FFFFFFFFFF:FFFFFFFFFFFFFFFF:FFF,FFF:FFFF:,::,
@FS10000125:23:BPA73012-1407:1:1101:15720:1460 1:N:0:5
GGGAAGTAACTTCGTCGAGTACGCTCAAAATACTAGATCGGAAGA
+
FFFFF,FFFFFFFFFFFFFFFFFFFFFFFFFFFFFFFFFFFFFFF
@FS10000125:23:BPA73012-1407:1:1101:15950:1460 1:N:0:5
GGGGTTCAACTTCGTCGAGTACGCTCAAGTGTCTAGATCGGAAGA
+
FF:FFFFFFF,,FFFFFFFFFFFFFFFFFFFFFFFFFFFFFFFFF
@FS10000125:23:BPA73012-1407:1:1101:16380:1460 1:N:0:5
GGGTGGTAACTTCGTCGAGTACGCTCAAGAATTAAGATCGGAAGA
+
FFFFFFFFFF::FFFFFFFFFFFFFFFFFFFFFFFFFFFFFFFFF
@FS10000125:23:BPA73012-1407:1:1101:16460:1460 1:N:0:5
GGGCGATAACTTCGTCGAGTACGCTCAAGTCGAAAGATCGGAAGA
+
FFFFFFFFFF::FFFFFFFFFFFFFFFFFFFFFFFFFFFFFFFFF
@FS10000125:23:BPA73012-1407:1:1101:1070:1470 1:N:0:5
GGGCGCCGAACTTCGTCGAGTACGCTCAACAAGATAGATCGGAAG
+
FF:FFFFFFFFFFFFFFFF,FFFFF:FFFFFFFFFFFFFFF:FFF
@FS10000125:23:BPA73012-1407:1:1101:1130:1470 1:N:0:5
GGGGGGTAACTTCGTCGAGTACGCTCAAACTTGAAGATCGGAAGA
+
FFFFF:FFFFFFFFFFFFFFFFFFFFFFFFFFFFFFFFFFFFFFF
@FS10000125:23:BPA73012-1407:1:1101:3440:1470 1:N:0:5
GGGGTTTAACTTCGTCGAGTACGCTCAAGTAGACAGATCGGAAGA
+
FFFFFFFFFF:,FFFFFFFFFFFFFFFFFFFFFFFFFFFFFFFFF
@FS10000125:23:BPA73012-1407:1:1101:4060:1470 1:N:0:5
GGGGTCAAACTTCGTCGAGTACGCTCAATGTGGAAGATCGGAAGA
+
FFFFFFFFFF:,FFFFFFFFFFFFFFF,FFFFFFFFFFFFFFFFF
@FS10000125:23:BPA73012-1407:1:1101:4290:1470 1:N:0:5
GGGACTCAACTTCGTCGAGTACGCTCAAAGATCAAGATCGGAAGA
+
F:F:FFFFFF:,FFFFFFFFFFFFFFF:FFFFFFFFFFFFFFFFF
@FS10000125:23:BPA73012-1407:1:1101:4490:1470 1:N:0:5
GGGCGGTAACTTCGTCGAGTACGCTCAAATATGAAGATCGGAAGA
+
F:,,FFFFFF::FFFFFFFFFFFFFFF:FFFFFFFFFFFFFFFFF
@FS10000125:23:BPA73012-1407:1:1101:4560:1470 1:N:0:5
GGGCATCAACTTCGTCGAGTACGCTCAAATCAAAAGATCGGAAGA
+
FF,:FFFFFF,,FFFFFFFFFFFFFFFFFFFFFFFFFFFFFFFFF
@FS10000125:23:BPA73012-1407:1:1101:4600:1470 1:N:0:5
GGGCCAAAACTTCGTCGAGTACGCTCAATCGAGCAGATCGGAAGA
+
FFF:FFFFFF:,FFFFFFFFFFFFFFF,FFFFFFFFFFFFFFFFF
@FS10000125:23:BPA73012-1407:1:1101:4660:1470 1:N:0:5
GGGGGCAAACTTCGTCGAGTACGCTCAAATGTGTAGATCGGAAGA
+
FFFFFFFFFF:,FFFFFFFFFFFFFFF,FFFFFFFFFFFFFFFFF
@FS10000125:23:BPA73012-1407:1:1101:5180:1470 1:N:0:5
GGGGAAAAACTTCGTCGAGTACGCTCAACGGCTGAGATCGGAAGA
+
FFFFFFFF:F,,:FF:FFFFFFFFF:F:FFFFFFFFFFFFFF,FF
@FS10000125:23:BPA73012-1407:1:1101:5930:1470 1:N:0:5
GGGTCAGAACTTCGTCGAGTACGCTCAAGGTAATAGATCGGAAGA
+
FFFFFFFFFF:,FFFFFFFFFFFFFFFFFFFFFFFFFFFFFFFFF
@FS10000125:23:BPA73012-1407:1:1101:6250:1470 1:N:0:5
GGGAACTTCGTCGAGTACGCTCAAGACCGAAGATCGGAAGAGCAC
+
F,,,FFFFFF,FF:FFF:FFFF,FFFF:FFFFFFFFFFFF:F,F,
@FS10000125:23:BPA73012-1407:1:1101:6330:1470 1:N:0:5
AGGGATAAACTTCGTCGAGTACGCTCAAAACAAAAGATCGGAAGA
+
,FFFFFFFFF,,FFFFFFFFFFFFFFF:FFFFFFFFFFFFFFFFF
@FS10000125:23:BPA73012-1407:1:1101:6370:1470 1:N:0:5
GGGGTGAATCTTCGTCGAGTACGCTCAATCGAATAGATCGGAAGA
+
F::FFFFFFF::FFFFFFFFFFFFFFFFFFFFFFFFFFFFFFFFF
@FS10000125:23:BPA73012-1407:1:1101:6670:1470 1:N:0:5
GGGCGAGAACTTCGTCGAGTACGCTCAAACGTATAGATCGGAAGA
+
F,,:FFFFFF:,FFFFFFFFFFFFFFFFFFFFFFFFFFFFFFFFF
@FS10000125:23:BPA73012-1407:1:1101:6960:1470 1:N:0:5
GGGCTCGAACTTCGTCGAGTACGCTCAATAGAGGAGATCGGAAGA
+
FFFFFFFFFF::FFFFFFFFFFFFFFF,FFFFFFFFF:FFFFFFF
@FS10000125:23:BPA73012-1407:1:1101:8020:1470 1:N:0:5
GGGTGAGAACTTCGTCGAGTACGCTCAATTAACAAGATCGGAAGA
+
FFFFFFFFFFF:FFFFFFFFFFFFFFF,FFFFFFFFFFFFFFFFF
@FS10000125:23:BPA73012-1407:1:1101:8030:1470 1:N:0:5
GGGGTTGAACTTCGTCGAGTACGCTCAACAACAGAGATCGGAAGA
+
F:,FFFFFFF::FFFFFFFFFFFFFFFFFFFFFFFFFFFFFFFFF
@FS10000125:23:BPA73012-1407:1:1101:8470:1470 1:N:0:5
GGGTGTTAACTTCGTCGAGTACGCTCAATAGTAGAGATCGGAAGA
+
F:,FFFFFFF::FFFFFFFFFFFFFFF:FFFFFFFFFFFFFFFFF
@FS10000125:23:BPA73012-1407:1:1101:8680:1470 1:N:0:5
GCAGATCAACTTCGTCGAGTACGCTCAAAGGATGAGATCGGAAGA
+
F,:FFFFFFF:FFFFFFFFFFFFFFFFFFFFFFFFFFFFFF:FFF
@FS10000125:23:BPA73012-1407:1:1101:8750:1470 1:N:0:5
GGGTGCAAACTTCGTCGAGTACGCTCAATCACTAAGATCGGAAGA
+
FFF:FF,FFFF:FFFFFFFFFFFFFFFF:FF:,,FFFFFFFFFFF
@FS10000125:23:BPA73012-1407:1:1101:9740:1470 1:N:0:5
GGGGGTTAACTTCGTCGAGTACGCTCAAATATAAAGATCGGAAGA
+
FFFFFFFFFF::FFFFFFFFFFFFFFFFFFFFFFFFFFFFFFFFF
@FS10000125:23:BPA73012-1407:1:1101:9810:1470 1:N:0:5
GGGGGCAAACTTGTCGAGTACGCTCAAGTTACGAGATCGGAAGAG
+
FFFFFFFFFF,:F:FFFF:FFFFFFFFFFFFFFFFF,FFF:FFFF
@FS10000125:23:BPA73012-1407:1:1101:10030:1470 1:N:0:5
GGGTCAAAACTTCGTCGAGTACGCTCAAGGTATTAGATCGGAAGA
+
FFF:FFFFFF,:FFFFFFFFFFFFFFFFFFFFFFFFFFFFFFFFF
@FS10000125:23:BPA73012-1407:1:1101:10540:1470 1:N:0:5
GGGCTAACTTCGTCGAGTACGCTCAAGACGGCAGGTCGGAAGAGC
+
FFFFFFFF,,FF:FF:,:FF:,:,,F,FF,::F:,FF::,FFF:F
@FS10000125:23:BPA73012-1407:1:1101:11600:1470 1:N:0:5
GGGTAGGAACTTCGTCGAGTACGCTCAAACTGATAGATCGGAAGA
+
FFFFFFFFFF,:FFFFFFFFFFFFFFF:FFFFFFFFFFFFFFFFF
@FS10000125:23:BPA73012-1407:1:1101:11970:1470 1:N:0:5
GGGCGTGAACTTCGTCGAGTACGCTCAAAACATTAGATCGGAAGA
+
FF:,:FFFFF::FFFFFFFFFFFFFFF:FFFFFFFFFFFFFFFFF
@FS10000125:23:BPA73012-1407:1:1101:12210:1470 1:N:0:5
GGGATAGCTCTTCGTCGAGTACGCTCAAATAGTAAGATCGGAAGA
+
F,,,FFFFFF,,FFFFFFFFFFFFFFF,FFFFFFFFF:FFFFFFF
@FS10000125:23:BPA73012-1407:1:1101:12260:1470 1:N:0:5
GGGCTCGAACTTCGTCGAGTACGCTCAATTCAGTAGATCGGAAGA
+
FFFFFFFFFF:,FFFFFFFFFFFFFFF,FFFFFFFFF:FFFFFFF
@FS10000125:23:BPA73012-1407:1:1101:12300:1470 1:N:0:5
GGGGGTTAACTTCGTCGAGTACGCTCAATCCTTCAGATCGGAAGA
+
FFFFFFFFFF,,FFFFFFFFFFFFFFF:FFFFFFFFFFFFFFFFF
@FS10000125:23:BPA73012-1407:1:1101:12400:1470 1:N:0:5
GGGGTCGAACCCCGTCGAGTACGCTCAATAAATGAGATCGGAAGA
+
FF:FFF:FFF:FFFFFFFFFFFFFFFF,FFFFFFFFFFFFFFFFF
@FS10000125:23:BPA73012-1407:1:1101:13080:1470 1:N:0:5
GGGGATAAACTTCGTCGAGTACGCTCAAGCCTCAAGATCGGAAGA
+
FF:FFFFFFF:,FFFFFFFFFFFFFFFFFFFFFFFFFFFFFFFFF
@FS10000125:23:BPA73012-1407:1:1101:13260:1470 1:N:0:5
GGGTAATAACTTCGTCGAGTACGCTCAACGTAGAAGATCGGAAGA
+
FFF:FFFFFFF:FFFFFFFFFFFFFFFFFFFFFFFFFFFFFFFFF
@FS10000125:23:BPA73012-1407:1:1101:13550:1470 1:N:0:5
GGGGTCTCAACTTCGTCGAGTACGCTCAATAAAACAGATCGGAAG
+
FF,FFFFFFF:,,FF,FFFFFFFFF,FFFFFFFFFFFFFFFFFFF
@FS10000125:23:BPA73012-1407:1:1101:13840:1470 1:N:0:5
GGGGCGAAACTTCGTCGAGTACGCTCAAATAGTGAGATCGGAAGA
+
FFFFFFFFFF::FFFFFFFFFFFFFFFFFFFFFFFFFFFFFFFFF
@FS10000125:23:BPA73012-1407:1:1101:13940:1470 1:N:0:5
GGGCTTAAACTTCGTCGAGTACGCTCAAAAGATTAGATCGGAAGA
+
FFF:FFFFFF::FFFFFFFFFFFFFFFFFFFFFFFFFFFFFFFFF
@FS10000125:23:BPA73012-1407:1:1101:15220:1470 1:N:0:5
GGGATTCAACTTCGTCGAGTACGCTCAACAAGTTAGATCGGAAGA
+
FFFF,FFFFFFFFFFFFFFFFFFFFFFFFFFFFFFFF,FFFFFFF
@FS10000125:23:BPA73012-1407:1:1101:15490:1470 1:N:0:5
GGGGTAAACTTCGTCGAGTACGCTCAAATGACTAGATCGGAAGAG
+
FFFFFFFFF:,FF:FFFF:FFFFFFF,:FFFFFFFF:FFF:FFFF
@FS10000125:23:BPA73012-1407:1:1101:16470:1470 1:N:0:5
GGGATAGAACTTCGTCGAGTACGCTCAAAACTAAAGATCGGAAGA
+
FF:FFFFFFF::FFFFFFFFFFFFFFF:FFFFFFFFFFFFFFFFF
@FS10000125:23:BPA73012-1407:1:1101:16480:1470 1:N:0:5
GGGTGCGAACTTCGTCGAGTACGCTCAAAAAGATCGGAAGAGCAC
+
FFFFFFFFFF::FFFFFFFFFFFFFFF:FFFFFFFFFFFF,F,F,
@FS10000125:23:BPA73012-1407:1:1101:1170:1480 1:N:0:5
GGGTACAAACTTCGTCGAGTACGCTCAATCCGTTAGATCGGAAGA
+
FFFFFFFFFFF:FFFFFFFFFFFFFFFFFFFFFFFFFFFFFFFFF
@FS10000125:23:BPA73012-1407:1:1101:1190:1480 1:N:0:5
GGGATATAACTTCGTCGAGTACGCTCAAGTGAAGAGATCGGAAGA
+
FFFFFFFFFFF:FFFFFFFFFFFFFFFFFFFFFFFFFFFFFFFFF
@FS10000125:23:BPA73012-1407:1:1101:1300:1480 1:N:0:5
GGGCAGAAACTTCGTCGAGTACGCTCAATAGTGAAGATCGGAAGA
+
FFFFFFFFFFF:FFFFFFFFFFFFFFF:FFFFFFFFFFFFFFFFF
@FS10000125:23:BPA73012-1407:1:1101:1690:1480 1:N:0:5
GGGCTGAAACTTCGTCGAGTACGCTCAAATATAAAGATCGGAAGA
+
FF,:FFFFFF:,FFFFFFFFFFFFFFF:FFFFFFFFFFFFFFFFF
@FS10000125:23:BPA73012-1407:1:1101:1710:1480 1:N:0:5
GGGGTCCAACTTCGTCGAGTACGCTCAAGAGCACAGATCGGAAGA
+
F:,FFFFFFF:,FFFFFFFFFFFFFFFFFFFFFFFFFFFFFFFFF
@FS10000125:23:BPA73012-1407:1:1101:1790:1480 1:N:0:5
GGGTTAGATCTTCGTCGAGTACGCTCAAGAGAAAAGATCGGAAGA
+
FF:FFFFFFF::FFFFFFFFFFFFFFFFFFFFFFFFFFFFFFFFF
@FS10000125:23:BPA73012-1407:1:1101:1860:1480 1:N:0:5
GGGCGTTAACTTCGTCGAGTACGCTCAACAAGAAAGATCGGAAGA
+
FFFFFFFFFFF:FFFFFFFFFFFFFFFFFFFFFFFFFFFFFFFFF
@FS10000125:23:BPA73012-1407:1:1101:2300:1480 1:N:0:5
GGGGGATAACTTCGTCGAGTACGCTCAACCACGGAGATCGGAAGA
+
FFFF,F:FFF::FFFFFFFFFFFFFFFFFFFFF:FFFFFFFFFFF
@FS10000125:23:BPA73012-1407:1:1101:2740:1480 1:N:0:5
GGGGCTGTAACTTCGTCGAGTACGCTCAATCTGGAAGATCGGAAG
+
FFFFFFFFFF:,,FF:FFFFFFFFF,FFFFFFFFFFFFFFFFFFF
@FS10000125:23:BPA73012-1407:1:1101:3100:1480 1:N:0:5
GGGGTAAAACTTCGTCGAGTACGCTCAAATACCAAGATCGGAAGA
+
F:,FFFFFF:FF:FF::F:FF,:FFF:FFFF:FF,:F,F:FFFFF
@FS10000125:23:BPA73012-1407:1:1101:3280:1480 1:N:0:5
GGGCGTCAACTTCGTCGAGTACGCTCAAAATAACAGATCGGAAGA
+
FFFF,:FFFFFFFFFFFFFFFFFFFFFF,F:,,:FFFFFFFFFFF
@FS10000125:23:BPA73012-1407:1:1101:3340:1480 1:N:0:5
GGGCAAAAACTTCGTCGAGTACGCTCAAAACTTTAGATCGGAAGA
+
FFF:FFFFFF:,FFF:FFFFFFFFFFF,FFFFFFFFFFFFFFFFF
@FS10000125:23:BPA73012-1407:1:1101:3390:1480 1:N:0:5
GGGGTTGAACTTCGTCGAGTACGCTCAACATCAAAGATCGGAAGA
+
FF:,,FFFFF:F:FFFFFFFFFFFFFFFFFFF::FFFFFFFFFFF
@FS10000125:23:BPA73012-1407:1:1101:3480:1480 1:N:0:5
GGGGAAGAACTTCGTCGAGTACGCTCAATAGTCTAGATCGGAAGA
+
FFFFFFFFFF::FFFFFFFFFFFFFFF:FFFFFFFFFFFFFFFFF
@FS10000125:23:BPA73012-1407:1:1101:4340:1480 1:N:0:5
GGGAGCTAATTTCGTCGAGTACGCTCAAAACAATAGATCGGAAGA
+
FFFF,F,FF:FFFFFFFFFFFFFFFFFFFFFFFFFFF,FFFFFFF
@FS10000125:23:BPA73012-1407:1:1101:4350:1480 1:N:0:5
GGGTAAGAACTTCGTCGAGTACGCTCAACATAGCAGATCGGAAGA
+
FF:FFFFFFF::FFFFFFFFFFFFFFFFFFFFFFFFFFFFFFFFF
@FS10000125:23:BPA73012-1407:1:1101:4450:1480 1:N:0:5
GGGACCCAACTTCGTCGAGTACGCTCAATCAATAAGATCGGAAGA
+
FF::FFFFFF::FFFFFFFFFFFFFFF:FFFFFFFFFFFFFFFFF
@FS10000125:23:BPA73012-1407:1:1101:4650:1480 1:N:0:5
GGGGCCAAACTTCGTCGAGTACGCTCAACCTGATAGATCGGAAGA
+
FF,FFF,FFFFFFFFFFFFFFFFFFFFF:,F:FFFFFFFFFFFFF
@FS10000125:23:BPA73012-1407:1:1101:4680:1480 1:N:0:5
GGGCTTTAACTTCGTCGAGTACGCTCAACAATAAAGATCGGAAGA
+
FFFFFFFFFF:::FFFFFFFFFFFFFFFFFFFFFFFFFFFFFFFF
@FS10000125:23:BPA73012-1407:1:1101:5150:1480 1:N:0:5
GGGGCTCAACTTCGTCGAGTACGCTCAAACTGAGAGATCGGAAGA
+
FF,FFFFFFF:,FFFFFFFFFFFFFFF:FFFFFFFFFFFFFFFFF
@FS10000125:23:BPA73012-1407:1:1101:5690:1480 1:N:0:5
GGGGTTTAACTTCGTCGAGTACGCTCAAATTGAAAGATCGGAAGA
+
FF:FFFFFFF::FFFFFFFFFFFFFFFFFFFFFFFFFFFFFFFFF
@FS10000125:23:BPA73012-1407:1:1101:6500:1480 1:N:0:5
GGGGGGCAACTTCGTCGAGTACGCTCAACTGACCAGATCGGAAGA
+
FFFFFFFFFFFFFFFFFFFFFFFFFFFFFFFFFFFFFFFFFFFFF
@FS10000125:23:BPA73012-1407:1:1101:6570:1480 1:N:0:5
GGGGCGGAACTTCGTCGAGTACGCTCAATCAGATAGATCGGAAGA
+
F::FFFFFFF::FFFFFFFFFFFFFFF:FFFFFFFFFFFFFFFFF
@FS10000125:23:BPA73012-1407:1:1101:7210:1480 1:N:0:5
GGGAATAAACTTCGTCGAGTACGCTCAATCAACAAGATCGGAAGA
+
F:::FFFFFF::FFFFFFFFFFFFFFF,FFFFFFFFFFFFFFFFF
@FS10000125:23:BPA73012-1407:1:1101:7310:1480 1:N:0:5
GGGAGCCAACTTCGTCGAGTACGCTCAAAACAATAGATCGGAAGA
+
F,,:FFFFFF:,FFFFFFFFFFFFFFF,FFFFFFFFF:FFFFFFF
@FS10000125:23:BPA73012-1407:1:1101:7620:1480 1:N:0:5
GGGGGGTAACTTCGTCGAGTACGCTCAATAGATAAGATCGGAAGA
+
FFFFFFFFFF:,FFFFFFFFFFFFFFF,FFFFFFFFFFFFFFFFF
@FS10000125:23:BPA73012-1407:1:1101:7960:1480 1:N:0:5
GGGGCTGAACTTCGTCGAGTACGCTCAAGATGATAGATCGGAAGA
+
FFFFFFFFFF::FFFFFFFFFFFFFFFFFFFFFFFFFFFFFFFFF
@FS10000125:23:BPA73012-1407:1:1101:8430:1480 1:N:0:5
GGGAGTTAACTTCGTCGAGTACGCTCAATCCGGAAGATCGGAAGA
+
F:,F,FFFFF:FFFFFFFFFFFFFFFFFFFF:FFFFFFFFFFFFF
@FS10000125:23:BPA73012-1407:1:1101:8520:1480 1:N:0:5
GGGCAAGAACTTCGTCGAGTACGCTCAAAGCTAAAGATCGGAAGA
+
FF:FFFFFFF:,FFFFFFFFFFFFFFFFFFFFFFFFFFFFFFFFF
@FS10000125:23:BPA73012-1407:1:1101:9080:1480 1:N:0:5
GGGGGTTAACTTCGTCGAGTACGCTCAAGTGCGGAGATCGGAAGA
+
F::FFFFFFF,,FFFFFFFFFFFFFFFFFFFFFFFFFFFFFFFFF
@FS10000125:23:BPA73012-1407:1:1101:9280:1480 1:N:0:5
GGGAGTCAACTTCGTCGAGTACGCTCAAATTGGTAGATCGGAAGA
+
F::,FFFFFF,,FFFFFFFFFFFFFFF:FFFFFFFFFFFFFFFFF
@FS10000125:23:BPA73012-1407:1:1101:9310:1480 1:N:0:5
GGGCTGAAACTTCGTCGAGTACGCTCAACAAAATAGATCGGAAGA
+
F:,,FFFFFF::FFFFFFFFFFFFFFFFFFFFFFFFFFFFFFFFF
@FS10000125:23:BPA73012-1407:1:1101:9460:1480 1:N:0:5
GGGCTATAACTTCGTCGAGTACGCTCAATATCTAAGATCGGAAGA
+
FFFFFFFFFF,,FFFFFFFFFFFFFFF,FFFFFFFFFFFFFFFFF
@FS10000125:23:BPA73012-1407:1:1101:9660:1480 1:N:0:5
GGGGCTGAACTTCGTCGAGTACGCTCAAAAAGGAAGATCGGAAGA
+
FFFFFFFFFF::FFFFFFFFFFFFFFF:FFFFFFFFFFFFFFFFF
@FS10000125:23:BPA73012-1407:1:1101:9770:1480 1:N:0:5
GGGTTGCAACCTCGTCGAGTACGCTCAATCTATTAGATCGGAAGA
+
F:F:FFFFFFFFFFFFFFFFFFFFFFF:FFFFFFFFFFFFFFFFF
@FS10000125:23:BPA73012-1407:1:1101:10010:1480 1:N:0:5
GGGCGTAAACTTCGTCGAGTACGCTCAATATCCGAGATCGGAAGA
+
FF:,FFFFFF::FFFFFFFFFFFFFFF:FFFFFFFFFFFFFFFFF
@FS10000125:23:BPA73012-1407:1:1101:10070:1480 1:N:0:5
GGGTGTTAACTTCGTCGAGTACGCTCAAGTTGGAAGATCGGAAGA
+
F,,:FFFFFF::FFFFFFFFFFFFFFFFFFFFFFFFFFFFFF:FF
@FS10000125:23:BPA73012-1407:1:1101:10340:1480 1:N:0:5
GGGCCCGTAACTTCGTCGAGTACGCTCAAAGTTCAAGATCGGAAG
+
FFF:FFFFFF:,,FF,FFFFFFFFF,FFFFFFFFFFFFFFFFFFF
@FS10000125:23:BPA73012-1407:1:1101:10850:1480 1:N:0:5
GGGGCAAACTTCGTCGAGTACGCTCAACATCTAAGATCGGAAGAG
+
F::FFFFFFF:FF:FFFF:FFFFFFFF:FFFFFFFF,FFF:FFFF
@FS10000125:23:BPA73012-1407:1:1101:10980:1480 1:N:0:5
GGGTCGCAACTTCGTCGAGTACGCTCAATTGCAAAGATCGGAAGA
+
FFFFFFFFFF,,FFFFFFFFFFFFFFF,FFFFFFFFFFFFFFFFF
@FS10000125:23:BPA73012-1407:1:1101:12390:1480 1:N:0:5
GGAGTTTAACTTCGTCGAGTACGCTCAACACAGCAGATCGGAAGA
+
:,,FFFFFFFF:FFFFFFFFFFFFFFFFFFFFFFFFFFFFFFFF:
@FS10000125:23:BPA73012-1407:1:1101:12700:1480 1:N:0:5
GGGTCGCAACTTCGTCGAGTACGCTCAACCGGGCAGATCGGAAGA
+
FFFFFFFFFF,:FFFFFFFFFFFFFFFFFFFFFFFFFFFFFF:FF
@FS10000125:23:BPA73012-1407:1:1101:12930:1480 1:N:0:5
GGGTTGAATCTTCGTCGAGTACGCTCAAGTCCATAGATCGGAAGA
+
:,,:FFFFFF::FFFFFFFFFFFFFFFFFFFFFFFFFFFFFFFFF
@FS10000125:23:BPA73012-1407:1:1101:13360:1480 1:N:0:5
GGGTGAACTTCGTCGAGTACGCTCAACCCATGAGATCGGAAGAGC
+
FFFF:FFFFFFF,FFFF:FFFF:FFFFFFFFFFFFF,FFFFF:F,
@FS10000125:23:BPA73012-1407:1:1101:13440:1480 1:N:0:5
GGGTGGTAACTTCGTCGAGTACGCTCAAACCGAAAGATCGGAAGA
+
FFFFFFFFFF::FFFFFFFFFFFFFFFFFFFFFFFFFFFFFFFFF
@FS10000125:23:BPA73012-1407:1:1101:13810:1480 1:N:0:5
GGGAGTCAACTTCGTCGAGTACGCTCAAGGCCCGAGATCGGAAGA
+
FFFF,:FFFF:FFFFFFFFFFFFFFFFF:FF:FFFFFFFFFFFFF
@FS10000125:23:BPA73012-1407:1:1101:14130:1480 1:N:0:5
GGGACCCAACTTCGTCGAGTACGCTCAAATTTAAAGATCGGAAGA
+
F::,FFFFFF::FFFFFFFFFFFFFFFFFFFFFFFFFFFFFFFFF
@FS10000125:23:BPA73012-1407:1:1101:14810:1480 1:N:0:5
GGGGCTCAACTTCGTCGAGTACGCTCAAGTTCAAAGATCGGAAGA
+
FFFFFFFFFF,,FFFFFFFFFFFFFFFFFFFFFFFFF,FFFF:FF
@FS10000125:23:BPA73012-1407:1:1101:15020:1480 1:N:0:5
GGGTGGTAACTTCGTCGAGTACGCTCAATGGAAGAGATCGGAAGA
+
F::FFFFFFF::FFFFFFFFFFFFFFF:FFFFFFFFFFFFFFFFF
@FS10000125:23:BPA73012-1407:1:1101:15450:1480 1:N:0:5
GGGCTACAAACTTCGTCGAGTACGCTCAATACACTAGATCGGAAG
+
FFF,:F,,:,:FFF,FF,F,,,F,,FFF,FF,:,,F:,,FF,FFF
@FS10000125:23:BPA73012-1407:1:1101:1410:1490 1:N:0:5
GGGGCATAACTTCGTCGAGTACGCTCAACGAAAAAGATCGGAAGA
+
FFFFFFFFFFFFFFFFFFFFFFFFFFFFFFFFFFFFFFFFFFFFF
@FS10000125:23:BPA73012-1407:1:1101:1510:1490 1:N:0:5
GGGGTTTAACTTCGTCGAGTACGCTCAAATCGACAGATCGGAAGA
+
F,,FFFFFFFF:FFFFFFFFFFFFFFF:FFFFFFFFFFFFF::F:
@FS10000125:23:BPA73012-1407:1:1101:1530:1490 1:N:0:5
GGGGATAAACTTCGTCGAGTACGCTCAACTACGCAGATCGGAAGA
+
FF:FFFFFFF:FFFFFFFFFFFFFFFFFFFFFFFFFFFFFF,FF:
@FS10000125:23:BPA73012-1407:1:1101:2250:1490 1:N:0:5
GGGGACTAACTTCGTCGAGTACGCTCAAACAGCCAGATCGGAAGA
+
F,,FFFFFFF:,FFFFFFFFFFFFFFF:FFFFFFFFFFFFFFFFF
@FS10000125:23:BPA73012-1407:1:1101:2840:1490 1:N:0:5
GGGTTCAAATTTCGTCGAGTACGCTCAATTTAGAAGATCGGAAGA
+
FFF:FFFFFFFF:FFFFFFFFFFFFFF,FFFFFFFFFFFFFFFFF
@FS10000125:23:BPA73012-1407:1:1101:2920:1490 1:N:0:5
GGGCGCTAACTTCGTCGAGTACGCTCAATTGTGGAGATCGGAAGA
+
FFFFFFFFFFF:FFFFFFFFFFFFFFF,FFFFFFFFFFFFFFFFF
@FS10000125:23:BPA73012-1407:1:1101:2930:1490 1:N:0:5
GGGTGTTAACTTCGTCGAGTACGCTCAAAAAATTAGATCGGAAGA
+
FFF:FFFFFF:,FFFFFFFFFFFFFFF:FFFFFFFFFFFFFFFFF
@FS10000125:23:BPA73012-1407:1:1101:2980:1490 1:N:0:5
GGGACTAAACTTCGTCGAGTACGCTCAATTCAGCAGATCGGAAGA
+
FFFF:F,:F:FF,:F:,F:FF::F::,FFFFF:FFFF,F:FFFFF
@FS10000125:23:BPA73012-1407:1:1101:3030:1490 1:N:0:5
GGGGTAGCAACTTCGTCGAGTACGCTCAAACAATCAGATCGGAAG
+
F::FFFFFFF,::FF:FFFFFFFFF,FFFFFFFFFFFFFFFFFFF
@FS10000125:23:BPA73012-1407:1:1101:3560:1490 1:N:0:5
GGGCGTGAACTTCGTCGAGTACGCTCAAACGGATAGATCGGAAGA
+
FFF:FFFFFF::FFFFFFFFFFFFFFF:FFFFFFFFFFFFFFFFF
@FS10000125:23:BPA73012-1407:1:1101:3670:1490 1:N:0:5
GGGGGACTCTTCGTCGAGTACGCTCAATCCGGAAGATCGGAAGAG
+
F,,FFFFFFF:FF:FFFF:FFFFFFFF:FFFFFFFF,FFF,FFFF
@FS10000125:23:BPA73012-1407:1:1101:3700:1490 1:N:0:5
GGGCTATAACTTCGTCGAGTACGCTCAACGATAAAGATCGGAAGA
+
FFF,:FFFFF::,FF,FFFFFFFFFFFFFFFFFFFFFFFFFF:FF
@FS10000125:23:BPA73012-1407:1:1101:3750:1490 1:N:0:5
GGGAGGCAACTTCGTCGAGTACGCTCAAATTGACAGATCGGAAGA
+
F:,:FFFFFF:,FFFFFFFFFFFFFFF:FFFFFFFFFFFFFFFFF
@FS10000125:23:BPA73012-1407:1:1101:4080:1490 1:N:0:5
GGGGCCTAACTTCGTCGAGTACGCTCAACTCTCCAGATCGGAAGA
+
FFFFFFFFFFF::FFFFFFFFFFFFFFFFFFFFFFFFFFFFFFFF
@FS10000125:23:BPA73012-1407:1:1101:4530:1490 1:N:0:5
GGGCTGCAACTTCGTCGAGTACGCTCAAAATGAAAGATCGGAAGA
+
FFFFFFFFF::::::,,F,::,:FF:,FFFF,FFF::,F,FFF:F
@FS10000125:23:BPA73012-1407:1:1101:4670:1490 1:N:0:5
GGGCGAGAACTTCGTCGAGTACGCTCAATATTAAAGATCGGAAGA
+
FFFF:FFFFF:,FFFFFFFFFFFFFFF,FFFFFFFFFFFFFFFFF
@FS10000125:23:BPA73012-1407:1:1101:4770:1490 1:N:0:5
GGGTATGAACTTCGTCGAGTACGCTCAAGTGGATAGATCGGAAGA
+
FFFFFFFFFF,,FFFFFFFFFFFFFFFFFFFFFFFFFFFFFFFFF
@FS10000125:23:BPA73012-1407:1:1101:5230:1490 1:N:0:5
GGGGAATAACTTCGTCGAGTACGCTCAACCTCATAGATCGGAAGA
+
F,:FFFFFFF:,:FFFFFFFFFFFFFFFFFFFFFFFFFFFFFFFF
@FS10000125:23:BPA73012-1407:1:1101:5770:1490 1:N:0:5
GGGCTCGAACTTCGTCGAGTACGCTCAATTTGCAAGATCGGAAGA
+
FFFFFFFFFF:,FFFFFFFFFFFFFFF:FFFFFFFFFFFFFFFFF
@FS10000125:23:BPA73012-1407:1:1101:5820:1490 1:N:0:5
GGGATGCAACCTCGTCGAGTACGCTCAAAAGACAAGATCGGAAGA
+
FFFFFFFFFFF,:FFFFFFFFFFFFFF,FFFFFFFFFFFFFF:FF
@FS10000125:23:BPA73012-1407:1:1101:5840:1490 1:N:0:5
GGGTGTGAATTTCGTCGAGTACGCTCAATAGTGTAGATCGGAAGA
+
FFF:,,:F,FF::FFF:F:::FFFFFF:FFFFFFFFFFFF,F,FF
@FS10000125:23:BPA73012-1407:1:1101:6920:1490 1:N:0:5
GGGCGCAAACTTCGTCGAGTACGCTCAAAGAGATAGATCGGAAGA
+
FFFFFFFFFF,,FFFFFFFFFFFFFFF,FFFFFFFFFFFFFFFFF
@FS10000125:23:BPA73012-1407:1:1101:7490:1490 1:N:0:5
GGGGCCCAACTTCGTCGAGTACGCTCAACCAATGAGATCGGAAGA
+
FFFFFFFFFF::FFFFFFFFFFFFFFFFFFFFFFFFFFFFFFFFF
@FS10000125:23:BPA73012-1407:1:1101:7520:1490 1:N:0:5
GGGTGACAACTTCGTCGAGTACGCTCAAAATATAAGATCGGAAGA
+
FFFFFFFFFF::FFFFFFFFFFFFFFF:FFFFFFFFFFFFFFFFF
@FS10000125:23:BPA73012-1407:1:1101:7970:1490 1:N:0:5
GGGGGCCATCTTCGTCGAGTACGCTCAAAGGATTAGATCGGAAGA
+
FFFFFFFFFF,,:FFFFFFFFFFFFFF,FFFFFFFFFFFFFFFFF
@FS10000125:23:BPA73012-1407:1:1101:8090:1490 1:N:0:5
GGGGCTGAACTTCGTCGAGTACGCTCAAGCAATAAGATCGGAAGA
+
FFFFFFFFFF::FFFFFFFFFFFFFFFFFFFFFFFFFFFFFFFFF
@FS10000125:23:BPA73012-1407:1:1101:9880:1490 1:N:0:5
GGGGTTTAACTTCGTCGAGTACGCTCAATAAACAAGATCGGAAGA
+
FFFFFFFFFF::FFFFFFFFFFFFFFF:FFFFFFFFFFFFFFFFF
@FS10000125:23:BPA73012-1407:1:1101:10400:1490 1:N:0:5
GGGGAACTTCGTCGAGTACGCTCAAATATCAAGATCGGAAGAGCA
+
FFFFFFFFFFF,:FFFFF,,FFFFF:F,FFFFFFF,FFFFFFF,:
@FS10000125:23:BPA73012-1407:1:1101:10520:1490 1:N:0:5
GGGACGGAACTTCGTCGAGTACGCTCAACACGAAAGATCGGAAGA
+
FF:FFFFFFFF:FFFFFFFFFFFFFFFFFFFFFFFFFFFFFF:FF
@FS10000125:23:BPA73012-1407:1:1101:11120:1490 1:N:0:5
GGGAGCTGAACTTCGTCGAGTACGCTCAATATCAAAGATCGGAAG
+
FFFF:F:FFFF:,FF:FFFFFFFFF,FFFFFFFFFFFFFFFFFFF
@FS10000125:23:BPA73012-1407:1:1101:11680:1490 1:N:0:5
GGGCTGTAACTTCGTCGAGTACGCTCAAACGTTAAGATCGGAAGA
+
FFFFFFFFFF,,FFFFFFFFFFFFFFF:FFFFFFFFFFFFFFFFF
@FS10000125:23:BPA73012-1407:1:1101:12840:1490 1:N:0:5
GGGTCATAACTTCGTCGAGTACGCTCAATGTAATAGATCGGAAGA
+
FF::FFFFFF,,FFFFFFFFFFFFFFF,FFFFFFFFFFFFFFFFF
@FS10000125:23:BPA73012-1407:1:1101:13230:1490 1:N:0:5
GGGCTTTAACTTCGTCGAGTACGCTCAAGACGACAGATCGGAAGA
+
FF:FFFFFFF::FFFFFFFFFFFFFFFFFFFFFFFFFFFFFF:FF
@FS10000125:23:BPA73012-1407:1:1101:13260:1490 1:N:0:5
GGGCACCAACTTCGTCGAGTACGCTCAAATAAATAGATCGGAAGA
+
FFF:FFFFFF,,FFFFFFFFFFFFFFF:FFFFFFFFFFFFFFFFF
@FS10000125:23:BPA73012-1407:1:1101:13690:1490 1:N:0:5
GGGACTTCGTCGAGTACGCTCAATATACAAGATCGGAAGAGCACA
+
FFF:FFFFFFFFFFFFFF,:FFFFFFF:FFFFFFFFFFFFF,F,,
@FS10000125:23:BPA73012-1407:1:1101:13700:1490 1:N:0:5
GGGTGAAAACTTCGTCGAGTACGCTCAACTTAAAAGATCGGAAGA
+
FFFFFFFFFFFFFFFFFFFFFFFFFFFFFFFFFFFFFFFFFF:FF
@FS10000125:23:BPA73012-1407:1:1101:13960:1490 1:N:0:5
GGGATAAAACTTCGTCGAGTACGCTCAATATTAAAGATCGGAAGA
+
FF:FFFFFFF::FFFFFFFFFFFFFFF:FFFFFFFFF,FFFFFFF
@FS10000125:23:BPA73012-1407:1:1101:15170:1490 1:N:0:5
GGGGGCAACTTCGTCGAGTACGCTCAAAATTGCAGATCGGAAGAG
+
FFFFFFFFF:,FF:FFFF:FFFFFFF,:FFFFFFFF:FFF:FFFF
@FS10000125:23:BPA73012-1407:1:1101:15210:1490 1:N:0:5
GGGAGAACTTCGTCGAGTACGCTCAAGGAGACAGATCGGAAGAGC
+
FFFFFFFFFFFF,FFFF:FFFF:FFFF:FF:FFFFF,FFFFFFF,
@FS10000125:23:BPA73012-1407:1:1101:15280:1490 1:N:0:5
GGGGGGCAACTTCGTCGAGTACGCTCAAGTTATGAGATCGGAAGA
+
FF,FFFFFFF,,FFFFFFFFFFFFFFFFFFFFFFFFFFFFFFFFF
@FS10000125:23:BPA73012-1407:1:1101:15350:1490 1:N:0:5
GGGGCCAACTTCGTCGAGTACGCTCAAGCGGAGAGATCGGAAGAG
+
F,,F:FF:F::FFFF::F:FFFFFFF:F,,::FF,F:F:F,FF:,
@FS10000125:23:BPA73012-1407:1:1101:15370:1490 1:N:0:5
GGGGGTAAACTTCGTCGAGTACGCTCAAATGCACAGATCGGAAGA
+
FFFFFFFFFF,:FFFFFFFFFFFFFFFFFFFFFFFFFFFFFFFFF
@FS10000125:23:BPA73012-1407:1:1101:15420:1490 1:N:0:5
GGGGAGGAACTTCGTCGAGTACGCTCAATATTGAAGATCGGAAGA
+
FFF:::FFFF:FFFFFFFFFFFFFFFFF:FFFFFFFFFFFFFFFF
@FS10000125:23:BPA73012-1407:1:1101:15720:1490 1:N:0:5
GGGCGTCAACTTCGTCGAGTACGCTCAACGGATTAGATCGGAAGA
+
FFFF,:FFFFFFFFFFFFFFFFFFFFFFF::FFFFFFFFFFF:FF
@FS10000125:23:BPA73012-1407:1:1101:15890:1490 1:N:0:5
GGGCGTATCTTCGTCGAGTACGCTCAACACGAAAGATCGGAAGAG
+
FFFFFFFFFFFFF:FFFF:FFFFFFFF:FFFFFFFF:FFFFFFFF
@FS10000125:23:BPA73012-1407:1:1101:15920:1490 1:N:0:5
GGGGAAAAACTTCGTCGAGTACGCTCAAATAGAAAGATCGGAAGA
+
FF,FFFFFFF,,FFFFFFFFFFFFFFF:FFFFFFFFFFFFFF:FF
@FS10000125:23:BPA73012-1407:1:1101:16010:1490 1:N:0:5
GGGTCGCAACTTCGTCGAGTACGCTCAAGACACAAGATCGGAAGA
+
FF:FFFFFFF::FFFFFFFFFFFFFFFFFFFFFFFFFFFFFFFFF
@FS10000125:23:BPA73012-1407:1:1101:16100:1490 1:N:0:5
GGGGCGGAACTTCGTCGAGTACGCTCAATGTAAGAGATCGGAAGA
+
FFFFFFFFFF::FFFFFFFFFFFFFFF:FFFFFFFFFFFFFFFFF
@FS10000125:23:BPA73012-1407:1:1101:1520:1500 1:N:0:5
GGGGTTTAACTTCGTCGAGTACGCTCAAGGTACGAGATCGGAAGA
+
FF:FF,,FFFFFFFFFFFFFFFFFFFFF,:FF,,FFFFFFF::FF
@FS10000125:23:BPA73012-1407:1:1101:1700:1500 1:N:0:5
GGGACAAAACTTCGTCGAGTACGCTCAAAGCTCAAGATCGGAAGA
+
FFF,FF,FFF:,FFFFFFFFFFFFFFF:F::FF,FFFFFFFFFFF
@FS10000125:23:BPA73012-1407:1:1101:2340:1500 1:N:0:5
GGGGGAAAACTTCGTCGAGTACGCTCAAGTCCAGAGATCGGAAGA
+
FFFFFFFFFF,,:FF:FFFFFFFFFFFFFFFFFFFFFFFFFF:FF
@FS10000125:23:BPA73012-1407:1:1101:2710:1500 1:N:0:5
GGCTGGCTAACTTCGTCGAGTACGCTCAAAATGGAAGATCGGAAG
+
F::FF:FFFFFF,FF,F:FFFFFFF,FFFFFFFFFFFFFFFF::F
@FS10000125:23:BPA73012-1407:1:1101:3340:1500 1:N:0:5
GGGATTCAACTTCGTCGAGTACGCTCAATGCAGGAGATCGGAAGA
+
FFF:FFFFFF:,:FF:FFFFFFFFF:F,FFFFFFFFFFFFFFFFF
@FS10000125:23:BPA73012-1407:1:1101:3720:1500 1:N:0:5
GGGGAAACTTCGTCGAGTACGCTCAAGGAAAAAGATCGGAAGAGC
+
FFFFFFFFFF:F,FFFF:FFFF,FFFFFFFFFFFF:,FFF:FFF,
@FS10000125:23:BPA73012-1407:1:1101:4010:1500 1:N:0:5
GGGGCTAAACTTCGTCGAGTACGCTCAACCGTCAAGATCGGAAGA
+
FFFFFFFFFF::FFFFFFFFFFFFFFFFFFFFFFFFFFFFFFFFF
@FS10000125:23:BPA73012-1407:1:1101:4240:1500 1:N:0:5
GGGCGACGCTCTTCCGATCTGGGGATAAACCTCGTCGAGTACGCT
+
FFFF,FFFFF,FFFFFFF:FFFFFFFFFFFFFFFF,FFFF:,F,,
@FS10000125:23:BPA73012-1407:1:1101:4270:1500 1:N:0:5
GGGGAAAAACTTCGTCGAGTACGCTCAAGCAATAAGATCGGAAGA
+
F:,FFFFFFF:,FFFFFFFFFFFFFFFFFFFFFFFFFFFFFFFFF
@FS10000125:23:BPA73012-1407:1:1101:5220:1500 1:N:0:5
GGGCGCAAACTTCGTCGAGTACGATCAAACTAACAGATCGGAAGA
+
FFF,FFFFFFF:FFFFFFFFFFF:FFF:FFFFFFFFFFFFFFFFF
@FS10000125:23:BPA73012-1407:1:1101:5320:1500 1:N:0:5
GGGCACGAACTTCGTCGAGTACGCTCAAACCAGCAGATCGGAAGA
+
FFFFFFFFFF,,FFFFFFFFFFFFFFF:FFFFFFFFFFFFFFFFF
@FS10000125:23:BPA73012-1407:1:1101:5330:1500 1:N:0:5
GGGAATTAACTTCGTCGAGTACGCTCAAACATTTAGATCGGAAGA
+
FFF:FFFFFF,,FFFFFFFFFFFFFFF,FFFFFFFFFFFFFFFFF
@FS10000125:23:BPA73012-1407:1:1101:5520:1500 1:N:0:5
GGCGTTTAACTTCGTCGAGTACGCTCAAATTGAAAGATCGGAAGA
+
FF:F:FFFFFF:FFFFFFFFFFFFFFF:FFFFFFFFFFFFFF:::
@FS10000125:23:BPA73012-1407:1:1101:6020:1500 1:N:0:5
GGGTTATAACTTCGTCGAGTACGCTCAATCAGTAAGATCGGAAGA
+
FFFFFFFFFF,,FFFFFFFFFFFFFFF,FFFFFFFFFFFFFF:FF
@FS10000125:23:BPA73012-1407:1:1101:6240:1500 1:N:0:5
GGGAATACAACTTCGTCGAGTACGCTCAACTGCAGAGATCGGAAG
+
FF::FFFFFF:,:FF:FFFFFFFFF,FFFFFFFFFFFFFFFFFFF
@FS10000125:23:BPA73012-1407:1:1101:6300:1500 1:N:0:5
GGGTGGTAACTTCGTCGAGTACGCTCAACCGGAAAGATCGGAAGA
+
FFFFFFFFFF::FFF:FFFFFFFFFFFFFFFFFFFFFFFFFFFFF
@FS10000125:23:BPA73012-1407:1:1101:6330:1500 1:N:0:5
GGGGCTCTAACTTCGTCGAGTACGCTCAATGGTGGAGATCGGAAG
+
FFFFFFFFFF:,,FF:FFFFFFFFF,FFFFFFFFFFFFFFFFFFF
@FS10000125:23:BPA73012-1407:1:1101:7260:1500 1:N:0:5
GGGGGCTTCGTCGAGTACGCTCAAGTATAAAGATCGGAAGAGCAC
+
FFFFFFFFFF,FF:F:F,FFFF:FFF,,FFFFFFFFFFFF:F,F:
@FS10000125:23:BPA73012-1407:1:1101:7330:1500 1:N:0:5
GGGGGTCAACTTCGTCGACCGCTCAACAGTCAAGATCGGAAGAGC
+
FFFFFFFFFF,,FFFFFF,FFF,FFFFFFFFFFFF:,FFFFFFF,
@FS10000125:23:BPA73012-1407:1:1101:7880:1500 1:N:0:5
GGGCTTTAACTTCGTCGAGTACGCTCAAACCTAGAGATCGGAAGA
+
FFF:FFFFFF:,FFFFFFFFFFFFFFF:FFFFFFFFFFFFFFFFF
@FS10000125:23:BPA73012-1407:1:1101:8100:1500 1:N:0:5
GGGCCGGAACTTCGTCGAGTACGCTCAAAGATGAAGATCGGAAGA
+
FFF:FFFFFFF:FFFFFFFFFFFFFFF:FFFFFFFFFFFFFFFFF
@FS10000125:23:BPA73012-1407:1:1101:8330:1500 1:N:0:5
GGGGGTGAACTTCGTCGAGTACGCTCAAGGATTGAGATCGGAAGA
+
FFFFFFFFFF::FFFFFFFFFFFFFFFFFFFFFFFFFFFFFFFFF
@FS10000125:23:BPA73012-1407:1:1101:8370:1500 1:N:0:5
GGGGGTATAACTTCGTCGAGTACGCTCAAGGCTGGAGATCGGAAG
+
FFFF,F::F:F::F:FF:F::,F,FFFF,,,FF::FFF:FFFFF:
@FS10000125:23:BPA73012-1407:1:1101:8630:1500 1:N:0:5
GGGGCTAAACTTCGTCGAGTACGCTCAATAGAGAAGATCGGAAGA
+
FFFFFFFFFFF:FFFFFFFFFFFFFFF:FFFFFFFFFFFFFFFFF
@FS10000125:23:BPA73012-1407:1:1101:8770:1500 1:N:0:5
GGGGAATAACTTCGTCGAGTACGCTCAAATTCATAGATCGGAAGA
+
FFFF,F,FFFFFFFFFFFFFFFFFFFFF,::FF,FFFFFFFFFFF
@FS10000125:23:BPA73012-1407:1:1101:9290:1500 1:N:0:5
GGGGTTAAACTTCGTCGAGTACGCTCAAAAGGTTAGATCGGAAGA
+
FFFFFFFFFF,,FFFFFFFFFFFFFFF,FFFFFFFFFFFFFFFFF
@FS10000125:23:BPA73012-1407:1:1101:9400:1500 1:N:0:5
GGGGTTTAACTTCGTCGAGTACGCTCAAGATGAAAGATCGGAAGA
+
FFFFFFFFFF,:FFFFFFFF,FFFFFFFFFFFFFFFFFFFFFFFF
@FS10000125:23:BPA73012-1407:1:1101:9990:1500 1:N:0:5
GGGCAGCAACTTCGTCGAGTACGCTCAACTGGAAAGATCGGAAGA
+
FFF:FFFFFF::FFFFFFFFFFFFFFFFFFFFFFFFFFFFFFFFF
@FS10000125:23:BPA73012-1407:1:1101:10160:1500 1:N:0:5
GGGTCTCAACTTCGTCGAGTACGCTCAAATAATTAGATCGGAAGA
+
FFF,FFFFFF::FFFFFFFFFFFFFFF:FFF:FFFFFFFFFFFFF
@FS10000125:23:BPA73012-1407:1:1101:10820:1500 1:N:0:5
GGGCAACTTCGTCGAGTACGCTCAAGAGGATAGATCGGAAGAGCA
+
FFFFFFFFFFF,:FFFF:,,FFFFFFFFFFFFFFF,FFFFFFF,F
@FS10000125:23:BPA73012-1407:1:1101:11270:1500 1:N:0:5
GGGGTTGAACTTCGTCGAGTACGCTCAACTATGGAGATCGGAAGA
+
:,,FFFFFFF,FFFFFFFFFFFFFFFFFFFFFFFFFFFFFFFFFF
@FS10000125:23:BPA73012-1407:1:1101:11330:1500 1:N:0:5
GGGGAGTAACTTCGTCGAGTACGCTCAAGCTTAGAGATCGGAAGA
+
FF:FFFFFFF,,FFFFFFFFFFFFFFFFFFFFFFFFFFFFFFFFF
@FS10000125:23:BPA73012-1407:1:1101:11340:1500 1:N:0:5
GGGCAGTAACTTCGTCGAGTACGCTCAACAACAGAGATCGGAAGA
+
FFF:FFFFFF,:FFFFFFFFFFFFFFFFFFFFFFFFFFFFFFFFF
@FS10000125:23:BPA73012-1407:1:1101:11560:1500 1:N:0:5
GGGGTAAAACTTCGTCGAGTACGCTCAATTCACGAGATCGGAAGA
+
FFFFFFFFFF,,FFFFFFFFFFFFFFF,FFFFFFFFFFFFFFFFF
@FS10000125:23:BPA73012-1407:1:1101:11860:1500 1:N:0:5
GGGACCCGAACTTCGTCGACTACGCTCAAAAGGATAGATCGGAAG
+
FFF:F:,FFFF,FFF,FFF,FFFFF:FFF:,,FFFFFF:FFFFFF
@FS10000125:23:BPA73012-1407:1:1101:12500:1500 1:N:0:5
GGGCATTAACTTCGTCGAGTACGCTCAAGGGGTTAGATCGGAAGA
+
FFFFFFFFFF,,FFFFFFFFFFFFFFF:FFFFFFFFFFFFFF:FF
@FS10000125:23:BPA73012-1407:1:1101:12920:1500 1:N:0:5
GGGGCTGAACTTCGTCGAGTACGCTCAATGCTATAGATCGGAAGA
+
FF,FFFFFFF,,FFFFFFFFFFFFFFF,FFFFFFFFFFFFFFFFF
@FS10000125:23:BPA73012-1407:1:1101:14000:1500 1:N:0:5
GGGACCCAACTTCGTCGAGTACGCTCAAATGATAAGATCGGAAGA
+
FFFFFFFFFF::FFFFFFFFFFFFFFF:FFFFFFFFFFFFFFFFF
@FS10000125:23:BPA73012-1407:1:1101:14290:1500 1:N:0:5
GGGGGCTAACTTCGTCGAGTACGCTCAAAAATTTAGATCGGAAGA
+
FFFFFFFFFF,:FFFFFFFFFFFFFFF:FFFFFFFFFFFFFFFFF
@FS10000125:23:BPA73012-1407:1:1101:14900:1500 1:N:0:5
GGGCAATAACTTCGTCGAGTACGCTCAATACTTCAGATCGGAAGA
+
FFF,FFFF,F,,FFFFFFFFFFFFFFF,FFFFFFF:FFFF:::FF
@FS10000125:23:BPA73012-1407:1:1101:15460:1500 1:N:0:5
GGGCAGCAACTTCGTCGAGTACGCTCAATGTCTTAGATCGGAAGA
+
FFFFFFFFFF:FF:FFFF,FFFFFFFF:FFFFFFFFF:FFFF,F,
@FS10000125:23:BPA73012-1407:1:1101:15740:1500 1:N:0:5
GGGCCGTAACTTCGTCGAGTACGCTCAAATATAAAGATCGGAAGA
+
FFFFFFFFFF,:FFFFFFFFFFFFFFF:FFFFFFFFFFFFFFFFF
@FS10000125:23:BPA73012-1407:1:1101:15820:1500 1:N:0:5
GGGCAGAAACTTCGTCGAGTACGCTCAATTTACAAGATCGGAAGA
+
FFFFFFFFFF,,FFFFFFFFFFFFFFFFFFFFFFFFF:FFFFFFF
@FS10000125:23:BPA73012-1407:1:1101:15840:1500 1:N:0:5
GGGATAAAACTTCGTCGAGTACGCTCAAAGATTAAGATCGGAAGA
+
F:,:FFFFFF,:FFFFFFFFFFFFFFF:FFFFFFFFFFFFFFFFF
@FS10000125:23:BPA73012-1407:1:1101:15940:1500 1:N:0:5
GGGGGGCAACTTCGTCGAGTACGCTCAATGACCTAGATCGGAAGA
+
FFFFFFFFFF:FFFFFFFFFFFFFFFFFFFFFFFFFF,F:FFFFF
@FS10000125:23:BPA73012-1407:1:1101:15950:1500 1:N:0:5
GGGGATTATCTTCGTCGAGTACGCTCAAAAACAAAGATCGGAAGA
+
FF:FFFFFFF::FFFFFFFFFFFFFFF:FFFFFFFFFFFFFFFFF
@FS10000125:23:BPA73012-1407:1:1101:16140:1500 1:N:0:5
GGCGCACAACTTCGTCGAGTACGCTCAATGGTCCAGATCGGAAGA
+
,,:FFFFFFFFFFFFFFFFFFF:FFFF,FFF:FFFF::FF,F,FF
@FS10000125:23:BPA73012-1407:1:1101:16190:1500 1:N:0:5
GGGTGGCAACTTCGTCGAGTACGCTCAATAGATGAGATCGGAAGA
+
F,,F,:FFFFF:FFFFFFFFFFFFFFFFFFFFFFFFFFFFFFFFF
@FS10000125:23:BPA73012-1407:1:1101:16440:1500 1:N:0:5
GGGATCCAACTTCGTCGAGTACGCTCAATACAAGAGATCGGAAGA
+
FFFFFFFFFF::FFFFFFFFFFFFFFFFFFFFFFFFFFFFFFFFF
@FS10000125:23:BPA73012-1407:1:1101:1380:1510 1:N:0:5
GGGTCAAAACTTCGTCGAGTACGCTCAATAGGACAGATCGGAAGA
+
FFFFFFFFFFF:FFFFFFFFFFFFFFF:FFFFFFFFFFFFFFFFF
@FS10000125:23:BPA73012-1407:1:1101:1570:1510 1:N:0:5
GGGCGCAAACTTCGTCGAGTACGCTCAAAAGACTAGATCGGAAGA
+
FF:FFFFFFFF:FFFFFFFFFFFFFFFFFFFFFFFFFFFFF,FFF
@FS10000125:23:BPA73012-1407:1:1101:1600:1510 1:N:0:5
GGGCCGTAACTTCGTCGAGTACGCTCAATATTTTAGATCGGAAGA
+
F:,FFF,FFFFFFFFFFFFFFFFFFFFF,F,,,:FFFFFFF,FF:
@FS10000125:23:BPA73012-1407:1:1101:1650:1510 1:N:0:5
GGGATGCAACTTCGTCGAGTACGCTCAATATAGGAGATCGGAAGA
+
FFFFFFFFFF:,FFFFFFFFFFFFFFF,FFFFFFFFFFFFFFFFF
@FS10000125:23:BPA73012-1407:1:1101:1860:1510 1:N:0:5
GGGGATAAACTTCGTCGAGTACGCTCAATAGATAAGATCGGAAGA
+
FFFFFFFFFF::FFFFFFFFFFFFFFF:FFFFFFFFFFFFFFFFF
@FS10000125:23:BPA73012-1407:1:1101:1880:1510 1:N:0:5
GGGCAGGAACTTCGTCGAGTACGCTCAAACAACAAGATCGGAAGA
+
F:,FFF:FFFF:FFFFFFFFFFFFFFFFFFFFF:FFF,FFFFFFF
@FS10000125:23:BPA73012-1407:1:1101:2700:1510 1:N:0:5
GGGTGGCTAACTTCGTCGAGTACGCTCAAAATGGAAGATCGGAAG
+
FFFFFFFFFF:,,FF:FFFFFFFFF,FFFFFFFFFFFFFFFFFFF
@FS10000125:23:BPA73012-1407:1:1101:2770:1510 1:N:0:5
GGGACTTCGTCGAGTACGCTCAAATGCCAAGATCGGAAGAGCACA
+
FFF:FFFFFFFFFFFFFF::FFFFFFF:FFFFFFFFFFFFF,F,:
@FS10000125:23:BPA73012-1407:1:1101:3230:1510 1:N:0:5
GGGCGAAAACTTCGTCGAGTACGCTCAACATGTGAGATCGGAAGA
+
FF,:FFFFFF::FFFFFFFFFFFFFFFFFFFFFFFFFFFFFFFFF
@FS10000125:23:BPA73012-1407:1:1101:3570:1510 1:N:0:5
GGGAGTAAACTTCGTCGAGTACGCTCAACCGATCAGATCGGAAGA
+
F::F:FFFFFFFFFFFFFFFFFFFFFFFFF:FFFFFFFFFFFFFF
@FS10000125:23:BPA73012-1407:1:1101:3910:1510 1:N:0:5
GGGAACTTCGTCGAGTACGCTCAATTCGAAAGATCGGAAGAGCAC
+
F:,FFFFFFF:FF:F:F:FFFF:F:,FFFFFFFFFFFFFF:F,F,
@FS10000125:23:BPA73012-1407:1:1101:3930:1510 1:N:0:5
GGGGAGGAACTTCGTCGAGTACGCTCAATGAACAAGATCGGAAGA
+
FF:FF,:FFF:,FFFFFFFFFFFFFFF:FFFFFFFFFFFFFFFFF
@FS10000125:23:BPA73012-1407:1:1101:3940:1510 1:N:0:5
GGGGTTGACCTTCGTCGAGTACGCTCAATGTTCAAGATCGGAAGA
+
FFFFFFFFFF,,:FF:FFFFFFFFFFF,FFFFFFFFFFFFFF:FF
@FS10000125:23:BPA73012-1407:1:1101:4660:1510 1:N:0:5
GGGGTATAACTTCGTCGAGTACGCTCAACGTTGGAGATCGGAAGA
+
FFFFFFFFFF::FFFFFFFFFFFFFFFFFFFFFFFFFFFFFFFFF
@FS10000125:23:BPA73012-1407:1:1101:5040:1510 1:N:0:5
GGGCATGAACATCGTCGAGTACGCTCAATAACATAGATCGGAAGA
+
FF,:FFFFFFF:FFFFFFFFFFFFFFF:FFFFFFFFFFFFFFFFF
@FS10000125:23:BPA73012-1407:1:1101:5330:1510 1:N:0:5
GGGGCACAACTTCGTCGAGTACGCTCAAATAGATAGATCGGAAGA
+
FF:FFFFFFF,,:FFFFFFFFFFFFFF:FFFFFFFFFFFFF,F:F
@FS10000125:23:BPA73012-1407:1:1101:5380:1510 1:N:0:5
GGGAGACAACTTCGTCGAGTACGCTCAAGCAAGAAGATCGGAAGA
+
FFF:FFFFFF,,FFFFFFFFFFF:F:FFFFFFFFFFFFFFFFFFF
@FS10000125:23:BPA73012-1407:1:1101:5520:1510 1:N:0:5
GGGGTCTAACTTCGTCGAGTACGCTCAATATTAGAGATCGGAAGA
+
FF,FFFFFFF:,FFFFFFFFFFFFFFF:FFFFFFFFFFFFFFFFF
@FS10000125:23:BPA73012-1407:1:1101:5960:1510 1:N:0:5
GGGCGAGAACTTCGTCGAGTACGCTCAATTCAATAGATCGGAAGA
+
FF::FFFFFF:,FFFFFFFFFFFFFFF:FFFFFFFFFFFFFFFFF
@FS10000125:23:BPA73012-1407:1:1101:5970:1510 1:N:0:5
GGGCCCAAACTTCGTCGAGTACGCTCAATGAATAAGATCGGAAGA
+
FFFFFFFFFF::FFFFFFFFFFFFFFF:FFFFFFFFFFFFFFFFF
@FS10000125:23:BPA73012-1407:1:1101:6530:1510 1:N:0:5
GGGCTTTAACTTCGTCGAGTACGCTCAACGTCACAGATCGGAAGA
+
FF:,FFFFFFFFFFFFFFFFFFFFFFFFFFFFFFFFFFFFFFFFF
@FS10000125:23:BPA73012-1407:1:1101:6580:1510 1:N:0:5
GGGATGTAACTTCGTCGAGTACGCTCAAAATCAGAGATCGGAAGA
+
FFF:FFFFFFF:FFFFFFFFFFFFFFFFFFFFFFFFFFFFFFFFF
@FS10000125:23:BPA73012-1407:1:1101:7150:1510 1:N:0:5
GGGATAAAACTTCGTCGAGTACGCTCAAACAAGGAGATCGGAAGA
+
:,,FFFFFFF,,FFFFFFFFFFFFFFF:FFFFFFFFFFFFFF:FF
@FS10000125:23:BPA73012-1407:1:1101:7410:1510 1:N:0:5
GGGGTTGAACTTCGTCGAGTACGCTCAACGAAAAAGATCGGAAGA
+
FF:FFFFFF,FFFFFFFFFFFFFFFFFFFFFFFFFFFFFFFFFFF
@FS10000125:23:BPA73012-1407:1:1101:7610:1510 1:N:0:5
GGGATGCAACTTCGTCGAGTACGCTCAAACATCCAGATCGGAAGA
+
FF:FFFFFFF::FFFFFFFFFFFFFFF:FFFFFFFFFFFFFFFFF
@FS10000125:23:BPA73012-1407:1:1101:8640:1510 1:N:0:5
GGGGAAGAACTTCGTCGAGTACGCTCAAAGAGTAAGATCGGAAGA
+
FFFFFFFFFF::FFFFFFFFFFFFFFFFFFFFFFFFFFFFFFFFF
@FS10000125:23:BPA73012-1407:1:1101:9040:1510 1:N:0:5
GGGAGGCAACTTCGTCGAGTACGCTCAATTTATGAGATCGGAAGA
+
FFFFFFFFFF,:FFFFFFFFFFFFFFF:FFFFFFFFFFFFFFFFF
@FS10000125:23:BPA73012-1407:1:1101:9050:1510 1:N:0:5
GGGGTCCAACTTCGTCGAGTACGCTCAATAATTGAGATCGGAAGA
+
F::F,FF:FFF:FFFFFFFFFFFFFFF:FFFFFFFFFFFFFFFFF
@FS10000125:23:BPA73012-1407:1:1101:9360:1510 1:N:0:5
GGGAACTTCGTCGAGTACGCTCAAGATTTCAGATCGGAAGAGCAC
+
F:,:FFFFFF,FF:F:F,FFFF,FFFF:FFFFFFFFFFFF,F,F,
@FS10000125:23:BPA73012-1407:1:1101:9610:1510 1:N:0:5
GGGAACTTCGTCGAGTACGCTCAATGGAAAAGATCGGAAGAGCAC
+
FFFFFFFFFF,FF:F:F,FFFF:FFFFFFFFFFFFFFFFF:F,F,
@FS10000125:23:BPA73012-1407:1:1101:10000:1510 1:N:0:5
GGGGGGAAACTTCGTCGAGTACGCTCAATGGCTCAGATCGGAAGA
+
FF:FFF,FFF,,FFFFFFFFFFFFFFF:FF::FFFFFFFFFFFFF
@FS10000125:23:BPA73012-1407:1:1101:10260:1510 1:N:0:5
GGGCTTAAACTTCGTCGAGTACGCTCAAGATGCAAGATCGGAAGA
+
FFF:FFFFFF:,FFFFFFFFFFFFFFFFFFFFFFFFFFFFFFFFF
@FS10000125:23:BPA73012-1407:1:1101:10570:1510 1:N:0:5
GGGGAGTAACTTCGTCGAGTACGCTCAATACAAGAGATCGGAAGA
+
F,,FFFFFFF,,FFFFFFFFFFFFFFF,FFFFFFFFFFFFFFFFF
@FS10000125:23:BPA73012-1407:1:1101:11000:1510 1:N:0:5
GGGGGTCAACTTCGTCGAGTACGCTCAATTTCATAGATCGGAAGA
+
FFFFFFFFFF:,FFFFFFFFFFFFFFF:FFFFFFFFFFFFFFFFF
@FS10000125:23:BPA73012-1407:1:1101:12160:1510 1:N:0:5
GGGGAAAACTTCGTCGAGTACGCTCAATGAAATAGATCGGAAGAG
+
:,,FFFFFFF,FF:FFFF:FFFFFFF:,FFFFFFFF,FFF,FFF:
@FS10000125:23:BPA73012-1407:1:1101:12280:1510 1:N:0:5
GGGGATTAACTTCGTCGAGTACGCTCAACGAATGAGATCGGAAGA
+
FFFFFFFFFFFFFFFFFFFFFFFFFFFFFFFFFFFFFFFFFFFFF
@FS10000125:23:BPA73012-1407:1:1101:12500:1510 1:N:0:5
GGGTGCAAACTTCGTCGAGTACGCTCAATCTATGAGATCGGAAGA
+
FFFFFFFFFF::FFFFFFFFFFFFFFF:FFFFFFFFFFFFFFFFF
@FS10000125:23:BPA73012-1407:1:1101:13160:1510 1:N:0:5
GGGGGCTAACTTCGTCGAGTACGCTCAAGAGTCAAGATCGGAAGA
+
F:,F,FFFFFF:FFFFFFFFFFFFFFFFFFFFFFFFFFFFFFFFF
@FS10000125:23:BPA73012-1407:1:1101:13170:1510 1:N:0:5
GGGGCTTAACTTCGTCGAGTACGCTCAACTGCCGAGATCGGAAGA
+
FFFFFFFFFFF:FFFFFFFFFFFFFFFFFFFFFFFFFFFFFFFFF
@FS10000125:23:BPA73012-1407:1:1101:14190:1510 1:N:0:5
GGGCTAGAACTTCGTCGAGTACGCTCAAAAGCTGAGATCGGAAGA
+
FFF:FFFFFF,:FFFFFFFFFFFFFFFFFFFFFFFFFFFFFFFFF
@FS10000125:23:BPA73012-1407:1:1101:14340:1510 1:N:0:5
GGGGAAAAACTTCGTCGAGTACGCTCAACGCTAGAGATCGGAAGA
+
FFFFFFFFFF::FFFFFFFFFFFFFFFFF:FFFFFFFFFFFFFFF
@FS10000125:23:BPA73012-1407:1:1101:14380:1510 1:N:0:5
GGGATGAAACTTCGTCGAGTACGCTCAATGAAATAGATCGGAAGA
+
FFFFFFFFFF::FFFFFFFFFFFFFFF:FFFFFFFFFFFFFFFFF
@FS10000125:23:BPA73012-1407:1:1101:14390:1510 1:N:0:5
GGGAACCAACTTCGTCGAGTACGCTCAAGCAGACAGATCGGAAGA
+
FFFFFFFFFFF:FFFFFFFFFFFFFFFFFFFFFFFFFFFFFFFFF
@FS10000125:23:BPA73012-1407:1:1101:14500:1510 1:N:0:5
GGGAGTCAACTTCGTCGAGTACGCTCAATATCAAAGATCGGAAGA
+
FFF,F:FFFFFFFF:FFFFFFFFFFFFFF:F,F,FFFFFFFFFFF
@FS10000125:23:BPA73012-1407:1:1101:15570:1510 1:N:0:5
GGGATCTAACTTCGTCGAGTACGCTCAAGGAGGAAGATCGGAAGA
+
FFFF,FFFFFFFFFFFFFFFFFFFFFFFFFFFFFFFF,FFFFFFF
@FS10000125:23:BPA73012-1407:1:1101:16320:1510 1:N:0:5
GGGTGGTAACTTCGTCGAGTACGCTCAAGAATTAAGATCGGAAGA
+
FFFFFFFFFFFFFFFFFFFFFFFFFFFFFFFFFFFFF:FFFFFFF
@FS10000125:23:BPA73012-1407:1:1101:1180:1520 1:N:0:5
GGGCGTAAACTTTGTCGAGTACGCTCAATGTTTAAGATCGGAAGA
+
FFFFFFFFFFF:FFFFFFFFFFFFFFF:FFFFFFFFFFFFFFFFF
@FS10000125:23:BPA73012-1407:1:1101:1300:1520 1:N:0:5
GGGCGAAAACTTCGTCGAGTACGCTCAAATGACAAGATCGGAAGA
+
FFFFFFFFFF::FFFFFFFFFFFFFFF:FFFFFFFFFFFFFFFFF
@FS10000125:23:BPA73012-1407:1:1101:1320:1520 1:N:0:5
GGGTGTAAACTTCGTCGAGTACGCTCAACCATTGAGATCGGAAGA
+
FFFFFFFFFFFFFFFFFFFFFFFFFFFFFFFFFFFFFFFFF:FFF
@FS10000125:23:BPA73012-1407:1:1101:1470:1520 1:N:0:5
GGGGGTCAACTTCGTCGAGTACGCTCAAGGAGTAAGATCGGAAGA
+
FF:FFFFFFF:,FFFFFFFFFFFFFFFFFFFFFFFFFFFFF:FFF
@FS10000125:23:BPA73012-1407:1:1101:1560:1520 1:N:0:5
GGGAATTAACTTCGTCGAGTACGCTCAAAATTCAAGATCGGAAGA
+
FF,FFFFFFFF:FFFFFFFFFFFFFFFFFFFFFFFFFFFFF:FFF
@FS10000125:23:BPA73012-1407:1:1101:1630:1520 1:N:0:5
GGGACAGAACTTCGTCGAGTACGCTCAAAACAGAAGATCGGAAGA
+
FFF::,F:F:FFFF:FFFFFFFFFFFFFFF:FFFFFFFFFF,FFF
@FS10000125:23:BPA73012-1407:1:1101:2570:1520 1:N:0:5
GGGGGCCAACTTCGTCGAGTACGCTCAACACGAGAGATCGGAAGA
+
F,,,F:F:F:FFFF:FF:FFFFFFFFFF:F:,:,FFFFFFF:FFF
@FS10000125:23:BPA73012-1407:1:1101:2690:1520 1:N:0:5
GGGTATAAACTTCGTCGAGTACGCTCAAGAACGGAGATCGGAAGA
+
FFFFFFFFFF,,FFFFFFFFFFFFFFFFFFFFFFFFFFFFFFFFF
@FS10000125:23:BPA73012-1407:1:1101:2880:1520 1:N:0:5
GGGGTAGAACTTCGTCGAGTACGCTCAATTACTAAGATCGGAAGA
+
F,,FFFFFFF:,FFFFFFFFFFFFFFF:FFFFFFFFFFFFFFFFF
@FS10000125:23:BPA73012-1407:1:1101:3180:1520 1:N:0:5
GGGCATGAACTTCGTCGAGTACGCTCAACCGAGCAGATCGGAAGA
+
FFF,FFFFFF:::FFFFFFFFFFFFFFFFFFFFFFFFFFFFFFFF
@FS10000125:23:BPA73012-1407:1:1101:3440:1520 1:N:0:5
GGGGACGTAACTTCGTCGAGTACGCTCAACTCTAGGAGATCGGAA
+
FFFFFFFFFF:::FF:FFFFFFFFF,FFFFFFFFFFFFFF,FFFF
@FS10000125:23:BPA73012-1407:1:1101:3500:1520 1:N:0:5
GGGATGCAACTTCGTCGAGTACGCTCAATCTTTCAGATCGGAAGA
+
FFF:FFFFFF:,FFFFFFFFFFFFFFF:FFFFFFFFFFFFFFFFF
@FS10000125:23:BPA73012-1407:1:1101:4830:1520 1:N:0:5
GGGGGCCAACTTCGTCGAGTACGCTCAACCAGAGAGATCGGAAGA
+
F:,FFFFFFF::FFFFFFFFFFFFFFFFFFFFFFFFFFFFFFFFF
@FS10000125:23:BPA73012-1407:1:1101:5520:1520 1:N:0:5
GGGGTGCAACTTCGTCGAGTACGCTCAAGGCAAGAGATCGGAAGA
+
F:,FFFFFFF:,FFFFFFFFFFFFFFFFFFFFFFFFFFFFFFFFF
@FS10000125:23:BPA73012-1407:1:1101:6540:1520 1:N:0:5
GGGGTAAAACTTCGTCGAGTACGCTCAACTGTTTAGATCGGAAGA
+
FFFF,F,FF:FFFF:F:FFFFF:FFFFFFFF:FF,FF:FF:F,F:
@FS10000125:23:BPA73012-1407:1:1101:6640:1520 1:N:0:5
GGGACAAAACTTCGTCGAGTACGCTCAATTGAAAAGATCGGAAGA
+
F:::FFFFFF::FFFFFFFFFFFFFFF:FFFFFFFFFFFFFFFFF
@FS10000125:23:BPA73012-1407:1:1101:6710:1520 1:N:0:5
GGGGCATAACTTCGTCGAGTACGCTCAATCATAAAGATCGGAAGA
+
F,,FFFFFFF:,FFFFFFFFFFFFFFF:FFFFFFFFFFFFFF:FF
@FS10000125:23:BPA73012-1407:1:1101:6800:1520 1:N:0:5
GGGGTGCAACTTCGTCGAGTACGCTCAATTGGGGAGATCGGAAGA
+
F,,FFFFFFF:,FFFFFFFFFFFFFFF,FFFFFFFFFFFFFF:FF
@FS10000125:23:BPA73012-1407:1:1101:7800:1520 1:N:0:5
GGGGCAAAACTTCGTCGAGTACGCTCAATTAGTAAGATCGGAAGA
+
FFFFFFFFFF:,FFFFFFFFFFFFFFF:FFFFFFFFFFFFFFFFF
@FS10000125:23:BPA73012-1407:1:1101:8140:1520 1:N:0:5
GGGGGCAAACTTCGTCGAGTACGCTCAACGTGATAGATCGGAAGA
+
FFFF,F:FF,FF:FF:,F,F:,:F::,FF:F,F,FFF,F:FFFFF
@FS10000125:23:BPA73012-1407:1:1101:8510:1520 1:N:0:5
GGGCTGAAACTTCGTCGAGTACGCTCAAGAAATTAGATCGGAAGA
+
FFFFFFFFFF:,FFFFFFFFFFFFFFFFFFFFFFFFFFFFFFFFF
@FS10000125:23:BPA73012-1407:1:1101:8590:1520 1:N:0:5
GGGTGTAAACTTCGTCGAGTACGCTCAATTTGGGAGATCGGAAGA
+
FFF:FFFFFF::FFFFFFFFFFFFFFF:FFFFFFFFFFFFFFFFF
@FS10000125:23:BPA73012-1407:1:1101:8700:1520 1:N:0:5
GGGCTGCAACTTCGTCGAGTACGCTCAATGAAAAAGATCGGAAGA
+
FFFFFFFFFF,,FFFFFFFFFFFFFFF,FFFFFFFFFFFFFFFFF
@FS10000125:23:BPA73012-1407:1:1101:8810:1520 1:N:0:5
GGGGGGAAACTTCGTCGAGTACGCTCAACAGGGCAGATCGGAAGA
+
FFFFFFFFFF::FFFFFFFFFFFFFFFFFFFFFFFFFFFFFFFFF
@FS10000125:23:BPA73012-1407:1:1101:9240:1520 1:N:0:5
GGGAACTTCGTCGAGTACGCTCAAGGAAAGAGATCGGAAGAGCAC
+
FFF:FFFFFF,FF:FFF,FFFF:FFFF,FFFFFFFFFFFF,F,F,
@FS10000125:23:BPA73012-1407:1:1101:9260:1520 1:N:0:5
GGGTGGAAACTTCGTCGAGTACGCTCAACGGACAAGATCGGAAGA
+
FFFFFFFFFFF:FFFFFFFFFFFFFFFFFFFFFFFFFFFFFFFFF
@FS10000125:23:BPA73012-1407:1:1101:9740:1520 1:N:0:5
GGGCTTGAACTTCGTCGAGTACGCTCAACCCGAAAGATCGGAAGA
+
FFF:FFFFFF,:FFFFFFFFFFFFFFFFFFFFFFFFFFFFFFFFF
@FS10000125:23:BPA73012-1407:1:1101:9770:1520 1:N:0:5
GGGGCTTTAACTTCGTCGAGTACGCTCAACACCTGAGATCGGAAG
+
F,:FFFFFFFF::FF:FFFFFFFFF,FFFFFFFFFFFFFFFFFFF
@FS10000125:23:BPA73012-1407:1:1101:9880:1520 1:N:0:5
GGGGTGAAACTTCGTCGAGTACGCTCAACGGAACAGATCGGAAGA
+
FFFFFFFFFF:FFFFFFFFFFFFFFFFFFFFFFFFFFFFFFFFFF
@FS10000125:23:BPA73012-1407:1:1101:9890:1520 1:N:0:5
GGGCAGTAACTTCGTCGAGTACGCTCAATACAGGAGATCGGAAGA
+
FFF:FFFFFF::FFFFFFFFFFFFFFF,FFFFFFFFFFFFFFFFF
@FS10000125:23:BPA73012-1407:1:1101:9990:1520 1:N:0:5
GGGCGTCAACTTCGTCGAGTACGCTCAATAAAGAAGATCGGAAGA
+
F:,:FFFFFF,,FFFFFFFFFFFFFFF:FFFFFFFFFFFFFFFFF
@FS10000125:23:BPA73012-1407:1:1101:10010:1520 1:N:0:5
GGGGCCCAACTTCGTCGAGTACGCTCAATACAACAGATCGGAAGA
+
FFFFFFFFFF::FFFFFFFFFFFFFFF,FFFFFFFFFFFFFFFFF
@FS10000125:23:BPA73012-1407:1:1101:10440:1520 1:N:0:5
GGGGACTATCTTCGTCGAGTACGCTCAAGTTGACAGATCGGAAGA
+
FFFFFFFFFF,,FFFFFFFFFFFFFFFFFFFFFFFFFFFFFFFFF
@FS10000125:23:BPA73012-1407:1:1101:10760:1520 1:N:0:5
GGGGATGAACTTCGTCGAGTACGCTCAAGATCTCAGATCGGAAGA
+
FFFFFFFFFF::FFFFFFFFFFFFFFFFFFFFFFFFFFFFFFFFF
@FS10000125:23:BPA73012-1407:1:1101:11210:1520 1:N:0:5
GGCTCATAGCTTCGTCGAGTACGCTCAAGGAGGAAGATCGGTAGA
+
,FFFFF:FF:,F::FF:FFFF,::FFF:F:FFFFFF,,F,,,:F,
@FS10000125:23:BPA73012-1407:1:1101:11780:1520 1:N:0:5
GGGATATAACTTCGTCGAGTACGCTCAAAAGGATAGATCGGAAGA
+
FFFFFFFFFF,,FFFFFFFFFFFFFFF:FFFFFFFFFFFFFFFFF
@FS10000125:23:BPA73012-1407:1:1101:12580:1520 1:N:0:5
GGGTGAAAACTTCGTCGAGTACGCTCAATACCTAAGATCGGAAGA
+
FFF:FFFFFF::FFFFFFFFFFFFFFF:FFFFFFFFFFFFFFFFF
@FS10000125:23:BPA73012-1407:1:1101:12740:1520 1:N:0:5
GGGCGTAATCTTCGTCGAGTACGCTCAAAACAGAAGATCGGAAGA
+
FFF:FFFFFF::FFFFFFFFFFFFFFFFFFFFFFFFFFFFFFFFF
@FS10000125:23:BPA73012-1407:1:1101:12910:1520 1:N:0:5
GATGTCCAACTTCGTCGAGTACGCTCAAATTTAAAGATCGGAAGA
+
,,F:FFFFFFFFFFFFFFFFFFFFFFF:FFFFFFFFFFFFFFFFF
@FS10000125:23:BPA73012-1407:1:1101:13540:1520 1:N:0:5
GGGCATTAACTTCGTCGAGTACGCTCAATTGTCCAGATCGGAAGA
+
FF,FF:F,FFF:FFF::FFFF:FFFF::FFFFFFF:F,FFFF:FF
@FS10000125:23:BPA73012-1407:1:1101:13570:1520 1:N:0:5
GGGACACAACTTCGTCGAGTACGCTCAAAATACCAGATCGGAAGA
+
,,:FFFFFFF,,FFFFFFFFFFFFFFF,FFFFFFFFFFFFFF:F:
@FS10000125:23:BPA73012-1407:1:1101:13690:1520 1:N:0:5
GGGAATAAACTTCGTCGAGTACGCTCAACCGTGGAGATCGGAAGA
+
F:,FFFF,FF,:::FFF,FFFF,FFFF:F,FFFF,FF,F:,F,FF
@FS10000125:23:BPA73012-1407:1:1101:13880:1520 1:N:0:5
GGGAGGTAACTTCGTCGAGTACGCTCAAGTCTGAAGATCGGAAGA
+
FF::FFFFFF::FFFFFFFFFFFFFFFFFFFFFFFFFFFFFFFFF
@FS10000125:23:BPA73012-1407:1:1101:14600:1520 1:N:0:5
GGGCGGGAACTTCGTCGAGTACGCTCAAACGATTAGATCGGAAGA
+
F,,,FFFFFFF:FFFFFFFFFFFFFFFFFFFFFFFFFFFFFFFFF
@FS10000125:23:BPA73012-1407:1:1101:15090:1520 1:N:0:5
GGGTGCTAACTTCGTCGAGTACGCTCAAACCATGAGATCGGAAGA
+
FFFF,FFFFFFFFFFFFFFFFFFFFFFFFFFFFFFFF,FFFFFFF
@FS10000125:23:BPA73012-1407:1:1101:15140:1520 1:N:0:5
GGGATGCAACTTCGTCGAGTACGCTCAACAGTGAAGATCGGAAGA
+
FFFFFFFFFF:FFFFFFFFFFFFFFFFFFFFFFFFFFFFFFFFFF
@FS10000125:23:BPA73012-1407:1:1101:15320:1520 1:N:0:5
GGGGGAACTTCGTCGAGTACGCTCAATGATGGAGATCGGAAGAGC
+
F:,FFFFFF:FF,FFFF:FFFF:FFFFFFFFFFFFF:FFFFFFF,
@FS10000125:23:BPA73012-1407:1:1101:15900:1520 1:N:0:5
GGGAATTAACTTCGTCTAGTACGCTCAATATTTCAGATCGGAAGA
+
FFF,FFFFFFFFFFFF,FFFFFFFFFFF,F,FF:FFF,FFFFFFF
@FS10000125:23:BPA73012-1407:1:1101:16020:1520 1:N:0:5
GGGAGGCAACTTCGTCGAGTTACGCTCAACAGATCAGATCGGAAG
+
FFFFFFFFFF:FFFFFFFFFFFFFF,FFFFFFFFFFFFFFFFFFF
@FS10000125:23:BPA73012-1407:1:1101:16040:1520 1:N:0:5
GGGGTCAAACTTCGTCGAGTACGCTCAAAACGTCAGATCGGAAGA
+
FFFF,,,FF::F:,::,F:F:,,FF:,FF,,,FF,:F:F,FFF,F
@FS10000125:23:BPA73012-1407:1:1101:16220:1520 1:N:0:5
GGGGCTCAACTTCGTCGAGTACGCTCAAACAAGTAGATCGGAAGA
+
FFFFFFF:F::::::F,F:FF,:FF::FFFFF:,,:F:F:FFFFF
@FS10000125:23:BPA73012-1407:1:1101:1190:1530 1:N:0:5
GGGCAAACTTCGTCGAGTACGCTCAAAGGAAGAGATCGGAAGAGC
+
FFFFFFFFFFFF:FFFF:FFFF,FF:FFFFFFFFF:,FFFFFFF,
@FS10000125:23:BPA73012-1407:1:1101:1370:1530 1:N:0:5
GGGTTATAACTTCGTCGAGTACGCTCAATCAGTAAGATCGGAAGA
+
FF:FFFFFFF::FFFFFFFFFFFFFFF:FFFFFFFFFFFFF:FFF
@FS10000125:23:BPA73012-1407:1:1101:1490:1530 1:N:0:5
GGGGGACAACTTCGTCCAGTACGCTCAATCTGGTAGATCGGAAGA
+
FFFFFFFFFF::FFFFFFFFFFFFFFF:FFFFFFFFFFFFFFFFF
@FS10000125:23:BPA73012-1407:1:1101:1710:1530 1:N:0:5
GGGGCTCAACTTCGTCGAGTACGCTCAACTGATAAGATCGGAAGA
+
FFFFFFFFFFFFFFFFFFFFFFFFFFFFFFFFFFFFFFFFFFFFF
@FS10000125:23:BPA73012-1407:1:1101:1790:1530 1:N:0:5
GGGTCTGAACTTCGTCGAGTACGCTCAAGGTTTTAGATCGGAAGA
+
FFFFFFFFFF::FFFFFFFFFFFFFFFFFFFFFFFFFFFFFF,FF
@FS10000125:23:BPA73012-1407:1:1101:1840:1530 1:N:0:5
GGGACATAACTTCGTCGAGTACGCTCAACATCTAAGATCGGAAGA
+
FFFFFFFFFF::FFFFFFFFFFFFFFFFFFFFFFFFFFFFFFFFF
@FS10000125:23:BPA73012-1407:1:1101:1940:1530 1:N:0:5
GGGGATCAACTTCGTCGAGTACGCTCAAAATCAGAGATCGGAAGA
+
FFFFFFFFFF:,FFFFFFFFFFFFFFFFFFFFFFFFF:FFFFFFF
@FS10000125:23:BPA73012-1407:1:1101:2400:1530 1:N:0:5
GGGGATGAACTTCGTCGAGTACGCTCAACTTTTAAATCGGAAGAG
+
FFFFFFFFFF:FFFFFFFFFFFFFFFF:FFFFFFFF,,FF:FFFF
@FS10000125:23:BPA73012-1407:1:1101:2840:1530 1:N:0:5
GGGCCGGAACTTCGTCGAGTACGCTCAATACAGAAGATCGGAAGA
+
F::,FFFFFF::FFFFFFFFFFFFFFF:FFFFFFFFFFFFFFFFF
@FS10000125:23:BPA73012-1407:1:1101:2990:1530 1:N:0:5
GGGGACAAACTTCGTCGAGTACGCTCAAACGATAAGATCGGAAGA
+
F:,,:FFFFFFFFFFFFFFFFFFFFFFFFFFFFFFFFFFFF:FF:
@FS10000125:23:BPA73012-1407:1:1101:3730:1530 1:N:0:5
GGGTAGGAACTTCGTCGAGTACGCTCAAGAAATAAGATCGGAAGA
+
FFFFFFFFFF::FFFFFFFFFFFFFFFFFFFFFFFFFFFFFFFFF
@FS10000125:23:BPA73012-1407:1:1101:4900:1530 1:N:0:5
GGGGCAAAACTTCGTCGAGTACGCTCAACTATGCAGATCGGAAGA
+
FFFFFFFFFF:FFFFFFFFFFFFFFFFFFFFFFFFFFFFFFF:FF
@FS10000125:23:BPA73012-1407:1:1101:5390:1530 1:N:0:5
GGGTCAAAACTTCGTCGAGTACGCTCAAGCAGGGAGATCGGAAGA
+
FFFFFFFFFF,,FFFFFFFFFFFFFFFFFFFFFFFFFFFFFFFFF
@FS10000125:23:BPA73012-1407:1:1101:5490:1530 1:N:0:5
GGGGCAACTTCGTCGAGTACGCTCAAATGGTTAGTTCGGAAGAGC
+
FFFFFFFFFF:F:FFFF:FFFF,FF:,,FFFFFFF:,FFF:FFF,
@FS10000125:23:BPA73012-1407:1:1101:5960:1530 1:N:0:5
GGGCGGCAACTTCGTCGAGTACGCTCAAAGTTTGAGATCGGAAGA
+
FFFFF:FFFF::FFFFFFFFFFFFFFF:FFFFFFFFFFFFFFFFF
@FS10000125:23:BPA73012-1407:1:1101:6250:1530 1:N:0:5
GGGTGCCAACTTCGTCGAGTACGCTCAACAGTCCAGATCGGAAGA
+
FFFFFFFFFF::FFFFFFFFFFFFFFFFFFFFFFFFFFFFFFFFF
@FS10000125:23:BPA73012-1407:1:1101:6620:1530 1:N:0:5
GGGGCGGAACTTCGTCGAGTACGCTCAATCGGTTAGATCGGAAGA
+
FFFFFFFFFF::FFFFFFFFFFFFFFF:FFFFFFFFFFFFFFFFF
@FS10000125:23:BPA73012-1407:1:1101:6700:1530 1:N:0:5
GGGCAACAACTTCGTCGAGTACGCTCAAGGAGGCAGATCGGAAGA
+
FFF:FFFFFF:,FFFFFFFFFFFFFFFFFFFFFFFFFFFFFFFFF
@FS10000125:23:BPA73012-1407:1:1101:6870:1530 1:N:0:5
GGGGGGGAACTTCGTCGAGTACGCTCAAGAAATAAGATCGGAAGA
+
F,,FFFFFFF::FFFFFFFFFFFFFFFFFFFFFFFFFFFFFFFFF
@FS10000125:23:BPA73012-1407:1:1101:7760:1530 1:N:0:5
GGGCGGTAACTTCGTCGAGTACGCTCAAATCTCTAGATCGGAAGA
+
FFFFFFFFFF:,FFFFFFFFFFFFFFF:FFFFFFFFFFFFFFFFF
@FS10000125:23:BPA73012-1407:1:1101:7810:1530 1:N:0:5
GGGTCGTAACTTCGTCGAGTACGCTCAAGACGTAAGATCGGAAGA
+
FFFFFFFFFF::FFFFFFFFFFFFFFFFFFFFFFFFFFFFFFFFF
@FS10000125:23:BPA73012-1407:1:1101:8310:1530 1:N:0:5
GGGCCATAACTTCGTCGAGTACGCTCAAGTATTCAGATCGGAAGA
+
FFFFFFFFFF:,FFFFFFFFFFFFFFFFFFFFFFFFFFFFFFFFF
@FS10000125:23:BPA73012-1407:1:1101:8770:1530 1:N:0:5
GGGCTTCAACTTCGTCGAGTACGCTCAATGAAATAGATCGGAAGA
+
FFFFF,FFFFFFFFFFFFFFFFFFFFFF,FFFF,FFFFFFFFFFF
@FS10000125:23:BPA73012-1407:1:1101:9010:1530 1:N:0:5
GGGCGACAACTTCGTCGAGTACGCTCAAACGGAGAGATCGGAAGA
+
FFFFFFFFFF::FFFFFFFFFFFFFFFFFFFFFFFFFFFFFFFFF
@FS10000125:23:BPA73012-1407:1:1101:9340:1530 1:N:0:5
GGGAACTTCGTCGAGTACGCTCAAAAAATCAGATCGGAAGAGCAC
+
FFFFFFF,FFFFFFFFF,F,,FF:F,F,FF:FF::FFF,FFF,F,
@FS10000125:23:BPA73012-1407:1:1101:9480:1530 1:N:0:5
GGGACTTAACTTCGTCGAGTACGCTCAACACTGAAGATCGGAAGA
+
FFF:FFFFFF:FFFFFFFFFFFFFFFFFFFFFFFFFFFFFFFFFF
@FS10000125:23:BPA73012-1407:1:1101:9560:1530 1:N:0:5
GGGTAACAACAACTCGAGTACGCTCAAGAGGCTAGATCGGAAGAG
+
FFFFFFFFFFF,:,FFFF,FFFFFFFFFFFFFFFFF,FFF,FFFF
@FS10000125:23:BPA73012-1407:1:1101:9680:1530 1:N:0:5
GGGTGTCAACTTCGTCGAGTACGCTCAAAATGGAAGATCGGAAGA
+
FFFFFFFFFF,:FFFFFFFFFFFFFFF:FFFFFFFFFFFFFFFFF
@FS10000125:23:BPA73012-1407:1:1101:9810:1530 1:N:0:5
GGGGGATAACTTCGTCGAGTACGCTCAAACCACTAGATCGGAAGA
+
FFFFFFFFFF:,FFFFFFFFFFFFFFF:FFFFFFFFFFFFFFFFF
@FS10000125:23:BPA73012-1407:1:1101:10060:1530 1:N:0:5
GGGGGGGAACTTCGTCGAGTACGCTCAAATTGAAAGATCGGAAGA
+
FFFF,,,FFF::FFFFFFFFFFFFFFF:FFFFFFFFFFFFFFFFF
@FS10000125:23:BPA73012-1407:1:1101:10270:1530 1:N:0:5
GGGGAAAAACTTCGTCGAGTACGCTCAATCCGCAAGATCGGAAGA
+
FFFFFFFFFF::FFFFFFFFFFFFFFFFFFFFFFFFF:FFFFFFF
@FS10000125:23:BPA73012-1407:1:1101:10310:1530 1:N:0:5
GGGATGCAACTTCGTCGAGTACGCTCAATTTCGTAGATCGGAAGA
+
F,:FFFFFFF,,FFFFFFFFFFFFFFF:FFFFFFFFFFFFFF:FF
@FS10000125:23:BPA73012-1407:1:1101:10980:1530 1:N:0:5
GGGAACTAACTTCTTCGTCGAGTACGCTCAAACATACAGATCGGA
+
FFFFFFFFFF::F:FFF:,,FF,FFFFFFFFFFFFF,FFF:,FFF
@FS10000125:23:BPA73012-1407:1:1101:11050:1530 1:N:0:5
GGGTGGCAACTTCGTCGAGTACGCTCAAAAAATTAGATCGGAAGA
+
FFFFF:FFFF::FFFFFFFFFFFFFFFFFFFFFFFFFFFFFFFFF
@FS10000125:23:BPA73012-1407:1:1101:11240:1530 1:N:0:5
GGGCGGAAACTTCGTCGAGTACGCTCAATGTGACAGATCGGAAGA
+
FF:,FFFFFF,,FFFFFFFFFFFFFFF:FFFFFFFFFFFFFFFFF
@FS10000125:23:BPA73012-1407:1:1101:11950:1530 1:N:0:5
GGGACGCAACTTCGTCGAGTACGCTCAAAAAGAGAGATCGGAAGA
+
F:,FFFFFFF::FFFFFFFFFFFFFFF::::FFFFFFFFFFFFFF
@FS10000125:23:BPA73012-1407:1:1101:12410:1530 1:N:0:5
GGGGCTTAACTTCGTCGAGTACGCTCAAGCAAATAGATCGGAAGA
+
FF:FFFFFFF:,FFFFFFFFFFFFFFF:FFFFFFFFFFFFFFFFF
@FS10000125:23:BPA73012-1407:1:1101:12550:1530 1:N:0:5
GGGAACTAACTTCGTCGAGTACGCTCAATATTGGAGATCGGAAGA
+
F:,:FFFFFF,:FFFFFFFFFFFFFFF,FFFFFFFFFFFFFFFFF
@FS10000125:23:BPA73012-1407:1:1101:12600:1530 1:N:0:5
GGGGGAAAACTTCGTCGAGTACGCTCAATTCAATAGATCGGAAGA
+
FF,FFFFFFF,:FFFFFFFFFFFFFFF:FFFFFFFFFFFFFFFFF
@FS10000125:23:BPA73012-1407:1:1101:13570:1530 1:N:0:5
GGGGGAAAACTTCGTCGAGTACGCTCAATTATACAGATCGGAAGA
+
FF:FFFFFFF::FFFFFFFFFFFFFFF,FFFFFFFFFFFFFF:FF
@FS10000125:23:BPA73012-1407:1:1101:14170:1530 1:N:0:5
GGGCATAAACTTCGTCGAGTACGCTCAATGGTCCAGATCGGAAGA
+
FFFFFFFFFF::FFFFFFFFFFFFFFF:FFFFFFFFFFFFFFFFF
@FS10000125:23:BPA73012-1407:1:1101:14210:1530 1:N:0:5
GGGGGTTAACTTCGTCGAGTACGCTCAATATGGCAGATCGGAAGA
+
FFFFFFFFFF::FFFFFFFFFFFFFFFFFFFFFFFFFFFFFFFFF
@FS10000125:23:BPA73012-1407:1:1101:14510:1530 1:N:0:5
GGGATTTAACTTCGTCGAGTACGCTCAACCTAGAAGATCGGAAGA
+
FFFFFFFFFF::FFFFFFFFFFFFFFFFFFFFFFFFFFFFFFFFF
@FS10000125:23:BPA73012-1407:1:1101:14650:1530 1:N:0:5
GGGAGTTAACTTCGTCGAGTACGCTCAACCAAGTAGATCGGAAGA
+
F::FFFFFFF,:FFFFFFFFFFFFFFFFFFFFFFFFF,FF:F:FF
@FS10000125:23:BPA73012-1407:1:1101:14990:1530 1:N:0:5
GATGGTAACTTCGTCGAGTACGCTCAAGCAATTAGATCGGAAGAG
+
,,::,FFFFFFFF,FFFF,FFFFFFFFFFFFFFFFF,FFF,FF:,
@FS10000125:23:BPA73012-1407:1:1101:15520:1530 1:N:0:5
GGGCGTCAACTTCGTCGAGTACGCTCAACGGATTAGATCGGAAGA
+
FFFFFFFFFF::FFFFFFFFFFFFFFFFF:FFFFFFFFFFFFFFF
@FS10000125:23:BPA73012-1407:1:1101:15570:1530 1:N:0:5
GGGGTGCAACTTCGTCGAGTACGCTCAAAAACCAAGATCGGAAGA
+
FFFFFFFFFFFFFFFFFFFFFFFFFFFFFFFFFFFFFFFFFFFFF
@FS10000125:23:BPA73012-1407:1:1101:15620:1530 1:N:0:5
GGGGAAGAACTTCGTCGAGTACGCTCAAATGTTCAGATCGGAAGA
+
FFFFFF,FFFFFFFFFFFFFFFFFFFFFFF,:,,FFFFFFFFFFF
@FS10000125:23:BPA73012-1407:1:1101:15990:1530 1:N:0:5
GGGGACTTCGTCGAGTACGCTCAACTAAAAAGATCGGAAGAGCAC
+
F:,FFFFFFF,FF:F,F:FFFFFFF,:,FFFFFFFFF:FF:F:F:
@FS10000125:23:BPA73012-1407:1:1101:16160:1530 1:N:0:5
GGGAGGGAACTTCGTCGAGTACGCTCAAGACCTCAGATCGGAAGA
+
F:,FFFFFFF::FFFFFFFFFFFFFFFFFFFFFFFFFFFFFFFFF
@FS10000125:23:BPA73012-1407:1:1101:16340:1530 1:N:0:5
GGGGATCAACTTCGTCGAGTACGCTCAAATGTAAAGATCGGAAGA
+
FFFFFFFFFF,,FFFFFFFFFFFFFFF:FFFFFFFFFFFFFF:FF
@FS10000125:23:BPA73012-1407:1:1101:16360:1530 1:N:0:5
GGGATCCAACTTCGTCGAGTACGCTCAATACAAGAGATCGGAAGA
+
FFFFFFFFFF::FFFFFFFFFFFFFFF:FFFFFFFFFFFFFFFFF
@FS10000125:23:BPA73012-1407:1:1101:1140:1540 1:N:0:5
GGGCAGGAACTTCGTCGAGTACGCTCAAGATCACAGATCGGAAGA
+
FFF:FFFFFFF:FFFFFFFFFFFFFFFFFFFFFFFFFFFFFFFFF
@FS10000125:23:BPA73012-1407:1:1101:1230:1540 1:N:0:5
GGGTAAAAACTTCGTCGAGTACGCTCAACGTTGTAGATCGGAAGA
+
FF,FFFFFFFFFFFFFFFFFFFFFFFFFFFFFFFFFFFFFF:FFF
@FS10000125:23:BPA73012-1407:1:1101:1370:1540 1:N:0:5
GGGCTGCAACTTCGTCGAGTACGCTCAACGCTGAAGATCGGAAAG
+
FFFFFFFFFFF:FFFFFFFFFFFFFFFFFFFFFFFFFFFFFFFFF
@FS10000125:23:BPA73012-1407:1:1101:1650:1540 1:N:0:5
GGGGGAAAACTTCGTCGAGTACGCTCAAGTGCAGAGATCGGAAGA
+
FFFFFFFFFF::FFFFFFFFFFFFFFFFFFFFFFFFFFFFFFFFF
@FS10000125:23:BPA73012-1407:1:1101:1880:1540 1:N:0:5
GGGCATCAACTTCGTCGAGTACGCTCAAGTACAAAGATCGGAAGA
+
FF,FFFFFF:::FFFFFF:FF,FFF::FFF:F,,F:F,F:FFFFF
@FS10000125:23:BPA73012-1407:1:1101:2080:1540 1:N:0:5
GGGCAAGAACTTCGTCGAGTACGCTCAAACCTCTAGATCGGAAGA
+
FFFFFFFFFFF:FFFFFFFFFFFFFFFFFFFFFFFFFFFFFFFFF
@FS10000125:23:BPA73012-1407:1:1101:2580:1540 1:N:0:5
GGGAGAAAACTTCGTCGAGTACGCTCAACAATGTAGATCGGAAGA
+
FFFFFFFFFF,,FFFFFFFFFFFFFFF:FFFFFFFFFFFFFFFFF
@FS10000125:23:BPA73012-1407:1:1101:2600:1540 1:N:0:5
GGGAAGAAACTTCGTCGAGTACGCTCAAATGACGAGATCGGAAGA
+
FFFFFFFFFFF,FFFFFFFFFFFFFFF:FFFFFFFFFFFFFFFFF
@FS10000125:23:BPA73012-1407:1:1101:2640:1540 1:N:0:5
GGGGTTTAACTTCGTCGAGTACGCTCAAGTATGCAGATCGGAAGA
+
F::FFFFFFF:,FFFFFFFFFFFFFFFFFFFFFFFFFFFFFFFFF
@FS10000125:23:BPA73012-1407:1:1101:3480:1540 1:N:0:5
GGGGGTTATCTTCGTCGAGTACGCTCAAACCAGAAGATCGGAAGA
+
FFFFFFFFFF,,FFF:FFFFFFFFF:FFFFFFFFFFFFFFFFFFF
@FS10000125:23:BPA73012-1407:1:1101:3710:1540 1:N:0:5
GGGCCAGAACTTCGTCGTGTACGCTCAACACTAGAGATCGGAAGA
+
FF,FFFFFF:FF,:F,F::FF,:FF,:FFFFFFF,:F,F:FFF:F
@FS10000125:23:BPA73012-1407:1:1101:3800:1540 1:N:0:5
GGGTGCCAACTTCGTCGAGTACGCTCAACCTCAAAGATCGGAAGA
+
FFFF,:F:FFF,FFF:F,FFFF,FFFFFFFFFFFF,:,FFFFFF,
@FS10000125:23:BPA73012-1407:1:1101:3950:1540 1:N:0:5
GGGGAAAAATTTCGTCGAGTACGCTCAAGCCGCGAGATCGGAAGA
+
FFFFFFFFFFFFFFFFFFFFFFFFFFFFFFFFFFFFFFFFFFFFF
@FS10000125:23:BPA73012-1407:1:1101:3960:1540 1:N:0:5
GGGCAGCAACTTCGTCGAGTACGCTCAAGCCTTAAGATCGGAAGA
+
FFF:FFFFFF::FFFFFFFFFFFFFFFFFFFFFFFFFFFFFFFFF
@FS10000125:23:BPA73012-1407:1:1101:4220:1540 1:N:0:5
GGGGATTAACTTCGTCGAGTACGCTCAAAAGTAGAGATCGGAAGA
+
FFFFF:FFFF:,FFFFFFFFFFFFFFF,FFFFFFFFFFFFFFFFF
@FS10000125:23:BPA73012-1407:1:1101:4760:1540 1:N:0:5
GGGGCCAATCTTCGTCGAGTACGCTCAAATTCGTAGATCGGAAGA
+
FFFFFFFFFF,,FFFFFFFFFFFFFFF:FFFFFFFFFFFFFFFFF
@FS10000125:23:BPA73012-1407:1:1101:4960:1540 1:N:0:5
GGGGTATAACTTCGTCGAGTACGCTCAAGAGGATAGATCGGAAGA
+
FFFFFFFFFF,,FFFFFFFFFFFFFFF:FFFFFFFFFFFFFF:FF
@FS10000125:23:BPA73012-1407:1:1101:5220:1540 1:N:0:5
GGGCTAAAACTTCGTCGAGTACGCTCAAAGAGAGAGATCGGAAGA
+
FFFFFFFFFF::FFFFFFFFFFFFFFF:FFFFFFFFFFFFFFFFF
@FS10000125:23:BPA73012-1407:1:1101:5480:1540 1:N:0:5
GGGGCATAACTTCGTCGAGTACGCTCAAATAGTTAGATCGGAAGA
+
FFFFFFFFFF,,FFFFFFFFFFFFFFF:FFFFFFFFFFFFFFFFF
@FS10000125:23:BPA73012-1407:1:1101:5520:1540 1:N:0:5
GGGAACTTCGTCGAGTACGCTCAAGTAGTCAGATCGGAAGAGCAC
+
FFFFFFFFFF,:F:F:F,FFFFFFF:FFFFFFFFFFFFFF:F,F,
@FS10000125:23:BPA73012-1407:1:1101:5640:1540 1:N:0:5
GGGGTCAAACTTCGTCGAGTACGCTCAAAAATTAAGATCGGAAGA
+
FFFFFFFFFF:,FFFFFFFFFFFFFFFFFFFFFFFFFFFFFFFFF
@FS10000125:23:BPA73012-1407:1:1101:5770:1540 1:N:0:5
GGGCAGCAACTTCGTCGAGTACGCTCAAAAATGCAGATCGGAAGA
+
FFFFFFFFFF:,FFFFFFFFFFFFFFF:FFFFFFFFFFFFFFFFF
@FS10000125:23:BPA73012-1407:1:1101:6260:1540 1:N:0:5
GGGAGGCAACTTCGTCGAGTACGCTCAACCATAAAGATCGGAAGA
+
FFFF:FFFFFFFFFFFFFFFFFFFFFFFFFFFFFFFFFFFFFFFF
@FS10000125:23:BPA73012-1407:1:1101:6850:1540 1:N:0:5
GGGGTATAACTTCGTCGAGTACGCTCAATGCAAAAGATCGGAAGA
+
FFFFFFFFFF,,FFFFFFFFFFFFFFF,FFFFFFFFFFFFFFFFF
@FS10000125:23:BPA73012-1407:1:1101:6940:1540 1:N:0:5
GGGTAGCAAATTCGTCGCTACGCTCAAATTAGCAGATCGGAAGAG
+
FFFFFFFFFF:::F:,F::FFFFFFF:,FFFFFFFF,FFF:FFFF
@FS10000125:23:BPA73012-1407:1:1101:7290:1540 1:N:0:5
GGGGGAATACTGCGTCGTGTACACTCAATGAAAAACTTCGAAAGT
+
FFF,,FF,,:,,,,,,F,,,,F:F,,,FF:F,F,F,:,:,,:FF,
@FS10000125:23:BPA73012-1407:1:1101:7850:1540 1:N:0:5
GGGTAGGAACTTCGTCGAGTACGCTCAAAGTAAAAGATCGGAAGA
+
FFFFFFFFFF::FFFFFFFFFFFFFFFFFFFFFFFFFFFFFFFFF
@FS10000125:23:BPA73012-1407:1:1101:7940:1540 1:N:0:5
GGGAGCAAACTTCGTCGAGTACGCTCAAATTGTGAGATCGGAAGA
+
FFFF,F:FFF,:FFFFFFFFFFFFFFF,F:F:F:FFFFFFFFFFF
@FS10000125:23:BPA73012-1407:1:1101:8190:1540 1:N:0:5
GGGCCCAAACTTCGTCGAGTACGCTCAAGGTTTCAGATCGGAAGA
+
FF,FF,,FFFF:FFFFFFFFFFFFFFFF::::FFFFFFFFFFFFF
@FS10000125:23:BPA73012-1407:1:1101:8630:1540 1:N:0:5
GGGTCTGAATTTCGTCGAGTACGCTCAATGGCTAAGATCGGAAGA
+
FFFFFFFFFFFFFFFFFFFFFFFFFFF,FFFFFFFFFFFFFFFFF
@FS10000125:23:BPA73012-1407:1:1101:8680:1540 1:N:0:5
GGGGTTAAACTTCGTCGAGTACGCTCAATTAGAAAGATCGGAAGA
+
FFFFFFFFFF:,FFFFFFFFFFFFFFF,FFFFFFFFFFFFFFFFF
@FS10000125:23:BPA73012-1407:1:1101:9090:1540 1:N:0:5
GGGCCGGAACTTCGTCGAGTACGCTCAATTTCCAAGATCGGAAGA
+
FFF:FFFFFF::FFFFFFFFFFFFFFF:FFFFFFFFFFFFFFFFF
@FS10000125:23:BPA73012-1407:1:1101:9100:1540 1:N:0:5
GGGTTACAACTTCGTCGAGTACGCTCAATGTTCAAGATCGGAAGA
+
FFFFFFFFFF,,FFFFFFFFFFFFFFF,FFFFFFFFFFFFFFFFF
@FS10000125:23:BPA73012-1407:1:1101:9340:1540 1:N:0:5
GGGTCTCAACTTCGTCGAGTACGCTCAAGTAATAAGATCGGAAGA
+
FFF,FFFFFF:,FFFFFFFFFFFFFFFFFFFFFFFFFFFFFFFFF
@FS10000125:23:BPA73012-1407:1:1101:9550:1540 1:N:0:5
GGGTATAAACTTCGTCGAGTACGCTCAAACATAAAGATCGGAAGA
+
F,,:FFFFFF,:FFFFFFFFFFFFFFF:FFFFFFFFFFFFFFFFF
@FS10000125:23:BPA73012-1407:1:1101:9770:1540 1:N:0:5
GGGGCTTAACTTCGTCGAGTACGCTCAAAAGAAGAGATCGGAAGA
+
FFFFFFFFFF,,FFFFFFFFFFFFFFF,FFFFFFFFFFFFFFFFF
@FS10000125:23:BPA73012-1407:1:1101:10510:1540 1:N:0:5
GGGCAGTAACTTCGTCGAGTACGCTCAAATGAATAGATCGGAAGA
+
F,,,FFFFFF,,FFFFFFFFFFFFFFF:FFFFFFFFFFFFFFFFF
@FS10000125:23:BPA73012-1407:1:1101:11970:1540 1:N:0:5
GGGTAAACTTCGTCGAGTACGCTCAATGTTCAAGATCGGAAGAGC
+
FFFFFFFFFF:F,FFFF:FFFF,FF:FFFFFFFFF:,FFFFFFF,
@FS10000125:23:BPA73012-1407:1:1101:12280:1540 1:N:0:5
GGGATAAAACTTCGTCGAGTACGCTCAAGAGTTTAGATCGGAAGA
+
FFF:,,FFFF::FFFFFFFFFFFFFFFFFFFFFFFFFFFFFFFFF
@FS10000125:23:BPA73012-1407:1:1101:12660:1540 1:N:0:5
GGGCATTAACTTCGTCGAGTACGCTCAAGGGGTTAGATCGGAAGA
+
FFFFFFFFFF,,FFFFFFFFFFFFFFF:FFFFFFFFFFFFFFFFF
@FS10000125:23:BPA73012-1407:1:1101:13180:1540 1:N:0:5
GGGAGTAAACTTCGTCGAGTACGCTCAAATTACGAGATCGGAAGA
+
FFFFFFFFFF::FFFFFFFFFFFFFFF:FFFFFFFFFFFFFFFFF
@FS10000125:23:BPA73012-1407:1:1101:13480:1540 1:N:0:5
GGGTCCCAACTTCGTCGAGTACGCTCAATGTTGTAGATCGGAAGA
+
FFFFFFFFFF::FFFFFFFFFFFFFFF:FFFFFFFFFFFFFFFFF
@FS10000125:23:BPA73012-1407:1:1101:14760:1540 1:N:0:5
GGGGCTCTAACTTCGTCGAGTACGCTCAAGCAGAGAGATCGGAAG
+
F,,FFFFFFFF,,FF,FFFFFFFFF:FFFFFFFFFFFFFF:FFFF
@FS10000125:23:BPA73012-1407:1:1101:15090:1540 1:N:0:5
GGGCGCAAACTTCGTCGAGTACGCTCAAGTGGTTAGATCGGAAGA
+
FFFFFFFFFF,FFFFFFFFFFFFFFFFFFFFFFFFFF:FFFFFFF
@FS10000125:23:BPA73012-1407:1:1101:15310:1540 1:N:0:5
GATGATGAACTTCGTCGAGTACGCTCAAAGAAAAAGATCGGAAGA
+
:,:,FFFFFFFFFFFFFFFFFF:FFFFFFFFFFFFFFFFFF:FF,
@FS10000125:23:BPA73012-1407:1:1101:15740:1540 1:N:0:5
GGGCGTAAACTTCGTCGAGTACGCTCAATAACTTAGATCGGAAGA
+
FFFF:FFFFF::FFFFFFFFFFFFFFF:FFFFFFFFF,FFFFFFF
@FS10000125:23:BPA73012-1407:1:1101:15840:1540 1:N:0:5
GGGAATGAACTTCGTCGAGTACGCTCAAGCAAGAAGATCGGAAGA
+
FF:FFFFFFF::FFFFFFFFFFFFFFFFFFFFFFFFFFFFFFFFF
@FS10000125:23:BPA73012-1407:1:1101:1040:1550 1:N:0:5
GGGAGGAAACTTCGTCGAGTACGCTCAAAGCGTGAGATCGGAAGA
+
FFFFFFFFFF::FFFFFFFFFFFFFFFFFFFFFFFFFFFFFFFFF
@FS10000125:23:BPA73012-1407:1:1101:1310:1550 1:N:0:5
GGGGATCAACTTCGTCGAGTACGCTCAAGGGTCAAGATCGGAAGA
+
F:,F:F:FFFF:FFFFFFFFFFFFFFFF:FFFFFFFFFFFF:FFF
@FS10000125:23:BPA73012-1407:1:1101:2310:1550 1:N:0:5
GGGGAAGAACTTCGTCGAGTACGCTCAAGCAATAAGATCGGAAGA
+
FFFFFFFFFF:,FFFFFFFFFFFFFFFFFFFFFFFFFFFFFFFFF
@FS10000125:23:BPA73012-1407:1:1101:2920:1550 1:N:0:5
GGGATGGAACTTCGTCGAGTACGCTCAAGCATGAAGATCGGAAGA
+
FFF:FFFFFF::FFFFFFFFFFFFFFFFFFFFFFFFFFFFFFFFF
@FS10000125:23:BPA73012-1407:1:1101:2960:1550 1:N:0:5
GGGGATTAACTTCGTCGAGTACGCTCAACCGGATAGATCGGAAGA
+
FF:FFFFFFF::FFFFFFFFFFFFFFFFFFFFFFFFFFFFFFFFF
@FS10000125:23:BPA73012-1407:1:1101:4200:1550 1:N:0:5
GGGCACAAACTTCGTCGAGTACGCTCAATAGATTAGATCGGAAGA
+
FFF:F,,FFFFFFFFFFFFFFFFFFFFF,F,FF,FFFFFFFFFFF
@FS10000125:23:BPA73012-1407:1:1101:4210:1550 1:N:0:5
GGGCGGCAACTTCGTCGAGTACGCTCAATGTTTCAGATCGGAAGA
+
FF:FFFFFFF::FFFFFFFFFFFFFFF:FFFFFFFFFFFFFFFFF
@FS10000125:23:BPA73012-1407:1:1101:4600:1550 1:N:0:5
GGGGCCAAACTTCGTCGAGTACGCTCAACAATAAAGATCGGAAGA
+
FFFFFFFFFFF,,FFFFFFFFFFFFFFFFFFFFFFFFFFFFFFFF
@FS10000125:23:BPA73012-1407:1:1101:4750:1550 1:N:0:5
GGGCGGCAACTTCGTCGAGTACGCTCAATATCGGAGATCGGAAGA
+
F,,:FFFFFF:,FFFFFFFFFFFFFFF:FFFFFFFFFFFFFFFFF
@FS10000125:23:BPA73012-1407:1:1101:4840:1550 1:N:0:5
GGGTGCTAACTTCGTCGAGTACGCTCAACTGTTGAGATCGGAAGA
+
FFFFFFFFFF:::FFFFFFFFFFFFFFFFFFFFFFFFFFFFFFFF
@FS10000125:23:BPA73012-1407:1:1101:5250:1550 1:N:0:5
GGGCAACTTGTCGAGTACGCTCAACCATCGAGATCGGAAGAGCAC
+
FFF:FFFFFF,:F:F:F:FFFF:FF:F,FFFFFFFFFFFF:F,F,
@FS10000125:23:BPA73012-1407:1:1101:5420:1550 1:N:0:5
GGGCGCAAACTTCGTCGAGTACGCTCAATTTACGAGATCGGAAGA
+
FFF:,,FFFF::FFFFFFFFFFFFFFF,:FFFFFFFFFFFFFFFF
@FS10000125:23:BPA73012-1407:1:1101:5530:1550 1:N:0:5
GGGCTGTAACTTCGTCGAGTACGCTCAATTTGAAAGATCGGAAGA
+
FFFFFFFFFF:,FFFFFFFFFFFFFFF:FFFFFFFFFFFFFFFFF
@FS10000125:23:BPA73012-1407:1:1101:5930:1550 1:N:0:5
GGGCCGGAACTTCGTCGAGTACGCTCAAAAAAAAAGATCGGAAGA
+
FF:FFFFFFF:,FFFFFFFFFFFFFFF:FFFFFFFFFFFFFFFFF
@FS10000125:23:BPA73012-1407:1:1101:6860:1550 1:N:0:5
GGGGTATAACTTCGTCGAGTACGCTCAAAGACAGAGATCGGAAGA
+
FFFFFFFFFF::FFFFFFFFFFFFFFF:FFFFFFFFFFFFFFFFF
@FS10000125:23:BPA73012-1407:1:1101:7110:1550 1:N:0:5
GGGGCTTAACTTCGTCGAGTACGCTCAATCTGTAAGATCGGAAGA
+
F,,:F:F:FFFFFFFFFFFFF:FFFFF:F,FFFF:FFFFFFFFFF
@FS10000125:23:BPA73012-1407:1:1101:7260:1550 1:N:0:5
GGGTGGCAACTTCGTCGAGTACGCTCAATTGCAGAGATCGGAAGA
+
FFFFFFFFFF::FFFFFFFFFFFFFFF,FFFFFFFFFFFFFFFFF
@FS10000125:23:BPA73012-1407:1:1101:7560:1550 1:N:0:5
GGGTTCGAACTTCGTCGAGTACGCTCAACGTGCAAGATCGGAAGA
+
FFF,FFFFFF::FFFFFFFFFFFFFFFFFFFFFFFFFFFFFFFFF
@FS10000125:23:BPA73012-1407:1:1101:7650:1550 1:N:0:5
GGGCTTCAACTTCGTCGAGTACGCTCAAATGATTAGATCGGAAGA
+
FFFFFFFFFF,,FFFFFFFFFFFFFFF:FFFFFFFFFFFFFFFFF
@FS10000125:23:BPA73012-1407:1:1101:8020:1550 1:N:0:5
GGGCGATAACTTCGTCGAGTACGCTCAATTGGTAAGATCGGAAGA
+
FFFFFFFFFF:,FFFFFFFFFFFFFFF,FFFFFFFFFFFFFFFFF
@FS10000125:23:BPA73012-1407:1:1101:8290:1550 1:N:0:5
GGGGATGAACTTCGTCGAGTACGCTCAAGGGATAAGATCGGAAGA
+
FFFFFFFFFF::FFFFFFFFFFFFFFFFFFFFFFFFFFFFFFFFF
@FS10000125:23:BPA73012-1407:1:1101:8930:1550 1:N:0:5
GGGCCAAACTGTCGAGTACGCTCAAGGAAATAGATCGGAAGAGCA
+
FFFFFFFFFFF,:FFFFF,,FFFFFFFFFFFFFFF,FFFFFFF,:
@FS10000125:23:BPA73012-1407:1:1101:9420:1550 1:N:0:5
GGGCAATAACTTCGTCGAGTACGCTCAATAGCCAAGATCGGAAGA
+
FFF:FFFFFF::FFFFFFFFFFFFFFF:FFFFFFFFFFFFFFFFF
@FS10000125:23:BPA73012-1407:1:1101:9780:1550 1:N:0:5
GTTGCACACTTCGTCGAGTACGCTCAAACCAAGAGTTTGGAACAG
+
F,F,:,,FFFF:F,FFFF,F:FFFFFFF,FFF:F,,,,:F,F,,:
@FS10000125:23:BPA73012-1407:1:1101:10050:1550 1:N:0:5
GGGAACTTCGTCGAGTACGCTCAATGGAAAAGATCGGAAGAGCAC
+
FFF:FFFFFF,FF:F:F,FFFF:FFFFFFFFFFFFFFFFF:F,F:
@FS10000125:23:BPA73012-1407:1:1101:10440:1550 1:N:0:5
GGGGAAGAACTTCGTCGAGTACGCTCAAGTTTATAGATCGGAAGA
+
FFFFFFFFFF,,FFFFFFFFFFFFFFFFFFFFFFFFFFFFFFFFF
@FS10000125:23:BPA73012-1407:1:1101:10890:1550 1:N:0:5
GGGGCAAAACTTCGTCGAGTACGCTCAAAGCGTAAGATCGGAAGA
+
FFFFFFFFFF,,FFFFFFFFFFFFFFF:FFFFFFFFF,FFFFFFF
@FS10000125:23:BPA73012-1407:1:1101:11500:1550 1:N:0:5
GGGATGTAACTTCGTCGAGTACGCTCAAATATGAAGATCGGAAGA
+
FFFFFFFFFF::FFFFFFFFFFFFFFF:FFFFFFFFFFFFFFFFF
@FS10000125:23:BPA73012-1407:1:1101:11580:1550 1:N:0:5
GGGTGATAACTTCGTCGAGTACGCTCAAGAGCCCAGATCGGAAGA
+
FFFFFFFFFF,,FFFFFFFFFFFFFFFFFFFFFFFFFFFFFFFFF
@FS10000125:23:BPA73012-1407:1:1101:11680:1550 1:N:0:5
GGGACGCAACTTCGTCGAGTACGCTCAAAAACATAGATCGGAAGA
+
FF,:FFFFFF,:FFFFFFFFFFFFFFF:FFFFFFFFFFFFFFFFF
@FS10000125:23:BPA73012-1407:1:1101:11960:1550 1:N:0:5
GGGTTAGACCTTCGTCGAGTACGCTCAACCGTAAAGATCGGAAGA
+
F,,FFF,F:F::FFFFFFFFFFFFFFFFF,FF:,FFFFFFFFFFF
@FS10000125:23:BPA73012-1407:1:1101:12160:1550 1:N:0:5
GGGGTCCAACTTCGTCGAGTACGCTCAATCGGGTAGATCGGAAGA
+
F,,FFFFFFF::FFFFFFFFFFFFFFF:FFFFFFFFFFFFFFFFF
@FS10000125:23:BPA73012-1407:1:1101:13280:1550 1:N:0:5
GGGGCATAACTTCGTCGAGTACGCTCAAGGTATAAGATCGGAAGA
+
:,,FFFFFFF,,FFFFFFFFFFFFFFFFFFFFFFFFFFFFFFFFF
@FS10000125:23:BPA73012-1407:1:1101:13450:1550 1:N:0:5
GGGCTTTAACTTCGTCGAGTACGCTCAATAATCGAGATCGGAAGA
+
FFF:FFFFFF:,FFFFFFFFFFFFFFF,FFFFFFFFFFFFFFFFF
@FS10000125:23:BPA73012-1407:1:1101:14400:1550 1:N:0:5
GGGATCAAACTTCGTCGAGTACGCTCAAGGAGGGAGATCGGAAGA
+
F,,:FFFFFF,:FFFFFFFFFFFFFFFFFFFFFFFFFFFFFFFFF
@FS10000125:23:BPA73012-1407:1:1101:15400:1550 1:N:0:5
GGGCGCATCTTCGTCGAGTACGCTCAACGAGATAGATCGGAAGAG
+
F:,:,FFF:F,FF:FFFF:FFFFFFFF:FFFFFFFFFFFF,FFF,
@FS10000125:23:BPA73012-1407:1:1101:15440:1550 1:N:0:5
GGCTTGAAACTTCGTCGAGTACGCTCAAATTATTAGATCGGAAGA
+
F:,:F:FFFFFFFFFFFFFFFFFFFFF:FFFFFFFFFFFFF:FFF
@FS10000125:23:BPA73012-1407:1:1101:15560:1550 1:N:0:5
GGGGCCAAACTTCGTCGAGTACGCTCAAGACAATAGATCGGAAGA
+
FF,FFFFFFF::FFFFFFFFFFFFFFFFFFFFFFFFFFFFFFFFF
@FS10000125:23:BPA73012-1407:1:1101:15670:1550 1:N:0:5
GATGCCCAACTTCGTCGAGTACGCTCAACCTGTAAGATCGGAAGA
+
,,F:FFFFFFFFFFFFFFFFFF,FFFFFFFFFFFFFF:FF::F::
@FS10000125:23:BPA73012-1407:1:1101:15890:1550 1:N:0:5
GGGCAATAACTTCGTCGAGTACGCTCAAGTGTAGAGATCGGAAGA
+
FFFFFFFFFF::FFFFFFFFFFFFFFFFFFFFFFFFFFFFFFFFF
@FS10000125:23:BPA73012-1407:1:1101:1210:1560 1:N:0:5
GGGAATGAACTTCGTCGAGTACGCTCAACATGTGAGATCGGAAGA
+
FFFFFFFFFF:FFFFFFFFFFFFFFFFFFFFFFFFFFFFFFFFFF
@FS10000125:23:BPA73012-1407:1:1101:1440:1560 1:N:0:5
GGGGCATAACTTCGTCGAGTACGCTCAACGAAAAAGATCGGTAGA
+
F,,:,,F:F:FF,FFF:FF:::,FFF,F,,:,:F,:::FFF,:,:
@FS10000125:23:BPA73012-1407:1:1101:1640:1560 1:N:0:5
GGGCACGAACTTCGTCGAGTACGCTCAAACTAGCAGATCGGAAGA
+
FF:FFFFFFF::FFFFFFFFFFFFFFFFFFFFFFFFFFFFFFFFF
@FS10000125:23:BPA73012-1407:1:1101:1770:1560 1:N:0:5
GGGGTCCAACTTCGTCGAGTACGCTCAACATGTCAGATCGGAAGA
+
FFFFFFFFFFFFFFFFFFFFFFFFFFFFFFFFFFFFFFFFFFFFF
@FS10000125:23:BPA73012-1407:1:1101:2730:1560 1:N:0:5
GGGGATCAACTTCGTCGAGTACGCTCAAATAGTTAGATCGGAAGA
+
FFFFFFFFFF,,FFFFFFFFFFFFFFF:FFFFFFFFFFFFFFFFF
@FS10000125:23:BPA73012-1407:1:1101:3070:1560 1:N:0:5
GGGACGCTCTTCCGATCTGGGCTGGAACTTCGTCGAGTACGCTCT
+
F,:,FFFFFFFFFFFFF:F,FF,FFFF:FFFFFFFFFFFFF,,,,
@FS10000125:23:BPA73012-1407:1:1101:3570:1560 1:N:0:5
GGGCAATAACTTCGTCGAGTACGCTCAATTCTCCAGATCGGAAGA
+
FFF:FFFFFFFFFFFFFFFFFFFFFFFF,,FF,:FFFFFFFFFFF
@FS10000125:23:BPA73012-1407:1:1101:3780:1560 1:N:0:5
GGGCGTGAACTTCGTCGAGTACGCTCAAGATTGAAGATCGGAAGA
+
FFF:FFFFFF:,FFFFFFFFFFFFFFFFFFFFFFFFFFFFFFFFF
@FS10000125:23:BPA73012-1407:1:1101:4510:1560 1:N:0:5
GGGGCAAAACTTCGTCGAGTACGCTCAAGAATAAAGATCGGAAGA
+
F:,FFFFFFF:,FFFFFFFFFFFFFFFFFFFFFFFFFFFFFFFFF
@FS10000125:23:BPA73012-1407:1:1101:4580:1560 1:N:0:5
GGGACGCAACTTCGTCGAGTACGCTCAATGAAGTAGATCGGAAGA
+
FFFFFFFFFF::FFFFFFFFFFFFFFF,FFFFFFFFFFFFFFFFF
@FS10000125:23:BPA73012-1407:1:1101:4880:1560 1:N:0:5
GGGGCTGAACTTCGTCGAGTACGCTCAAGGGGGAAGATCGGAAGA
+
FFFFFFFFFF,,FFFFFFFFFFFFFFFFFFFFFFFFFFFFFFFFF
@FS10000125:23:BPA73012-1407:1:1101:4910:1560 1:N:0:5
GGGAGAACTTCGTCGAGTACGCTCAAATAATAAGATCGGAAGAGC
+
FF,,FFFFFF,F,FFFF:FFFF,FF::,FFFFFFF,,FFF:FFF,
@FS10000125:23:BPA73012-1407:1:1101:4990:1560 1:N:0:5
GGGGTAAAACTTCGTCGAGTACGCTCAATATTATAGATCGGAAGA
+
FF,FFFFFFF,,FFFFFFFFFFFFFFF,FFFFFFFFFFFFFFFFF
@FS10000125:23:BPA73012-1407:1:1101:5120:1560 1:N:0:5
GGGGCATAGCTTCGTCGAGTACGCTCAAATTTCAAGATCGGAAGA
+
FFFFFFFFFF::FFFFFFFFFFFFFFF:FFFFFFFFFFFFFFFFF
@FS10000125:23:BPA73012-1407:1:1101:5180:1560 1:N:0:5
GGGGCTGAACTTTGTCGAGTACGCTCAAGGGCTTAGATCGGAAGA
+
FFFFFFFFFF:,:FFFFFFFFFFFFFFFFFFFFFFFFFFFFFFFF
@FS10000125:23:BPA73012-1407:1:1101:5380:1560 1:N:0:5
GGGGGATAACTTCGTCGAGTACGCTCAACGTGCCAGATCGGAAGA
+
FFFFFFFFFF::FFFFFFFFFFFFFFFFFFFFFFFFFFFFFF:FF
@FS10000125:23:BPA73012-1407:1:1101:5480:1560 1:N:0:5
GGGGGGCAACTTCGTCGAGTACGCTCAAAGGTAAAGATCGGAAGA
+
FF,FFFFFFF,,FFFFFFFFFFFFFFFFFFFFFFFFFFFFFFFFF
@FS10000125:23:BPA73012-1407:1:1101:5640:1560 1:N:0:5
GGGGGCCAACTTCGTCGAGTACGCTCAAGAGTCGAGATCGGAAGA
+
FF:FFFFFFF:,FFFFFFFFFFFFFFFFFFFFFFFFFFFFFFFFF
@FS10000125:23:BPA73012-1407:1:1101:5650:1560 1:N:0:5
GGGGGCAAACTTCGTCGAGTACGCTCAACCTACCAGATCGGAAGA
+
F::FFFFFFF::FFFFFFFFFFFFFFFFFFFFFFFFFFFFFFFFF
@FS10000125:23:BPA73012-1407:1:1101:6040:1560 1:N:0:5
GGGCATTAACTTCGTCGAGTACGCTCAACGTGCGAGATCGGAAGA
+
FF::FFFFFF::FFFFFFFFFFFFFFF,FFFFFFFFFFFFFFFFF
@FS10000125:23:BPA73012-1407:1:1101:6380:1560 1:N:0:5
GGGGTGAATCTTCGTCGAGTACGCTCAATCGAATAGATCGGAAGA
+
FFFFFFFFFF:,FFFFFFFFFFFFFFF:FFFFFFFFFFFFFFFFF
@FS10000125:23:BPA73012-1407:1:1101:7000:1560 1:N:0:5
GGGGTGTAACTTCGTCGAGTACGCTCAAAGAGGAAGATCGGAAGA
+
FFFFFFFFFF:,FFFFFFFFFFFFFFF,FFFFFFFFFFFFFFFFF
@FS10000125:23:BPA73012-1407:1:1101:7120:1560 1:N:0:5
GGGTGGTAACTTCGTCGAGTACGCTCAATGAATCAGATCGGAAGA
+
F:::FFFFFF::FFFFFFFFFFFFFFF,FFFFFFFFFFFFFFFFF
@FS10000125:23:BPA73012-1407:1:1101:7910:1560 1:N:0:5
GGGTCTAAACTTCGTCGAGTACGCTCAATGTCTAAGATCGGAAGA
+
FFFFFFFFFFFFFFFFFFFFFFFFFFFFFFFFFF,FFFFFFFFFF
@FS10000125:23:BPA73012-1407:1:1101:7920:1560 1:N:0:5
GGGATCAAATTTTCTTCAATTTCCTTTAATTCTGAAATTCGAAAA
+
FFF:FF:FF,,F,F,F:FF:,FFF,F:FFFF:F,FFF,,FFFFFF
@FS10000125:23:BPA73012-1407:1:1101:10370:1560 1:N:0:5
GGGTGGCAACTTCGTCGAGTACGCTCAACGAGCCAGATCGGAAGA
+
FFF:FFFFFFF:FFFFFFFFFFFFFFFFFFFFFFFFFFFFFFFFF
@FS10000125:23:BPA73012-1407:1:1101:11540:1560 1:N:0:5
GGGTCGGAACTTCGTCGAGTACGCTCAAAAAGAAAGATCGGAAGA
+
FFFFFFFFFF::FFFFFFFFFFFFFFF:FFFFFFFFFFFFFFFFF
@FS10000125:23:BPA73012-1407:1:1101:11550:1560 1:N:0:5
GGGGTCTAACTTCGTCGAGTACGCTCAAGTAAGCAGATCGGAAGA
+
:,,F,FFFFF::FFFFFFFFFFFFFFFFFFFFFFFFFFFFFFFFF
@FS10000125:23:BPA73012-1407:1:1101:11580:1560 1:N:0:5
GGGGTCTAACTTCGTCGAGTACGCTCAAGTAAGCAGATCGGAAGA
+
FFFFFFFFFF,,FFFFFFFFFFFFFFFFFFFFFFFFFFFFFFFFF
@FS10000125:23:BPA73012-1407:1:1101:11780:1560 1:N:0:5
GGGGTGCAGTTTCGTCGAGTACGCTCAACTGACAAGATCGGAAGA
+
FFFFFFFFF:,::FFFFFFFFFFFFFFFFFFFFFFFFFFFFF:FF
@FS10000125:23:BPA73012-1407:1:1101:12100:1560 1:N:0:5
GGGTGGAAACTTCGTCGAGTACGCTCAATATAGTAGATCGGAAGA
+
FFFFF:FFFFF:FFFFFFFFFFFFFFF:FFFFFFFFFFFFFFFFF
@FS10000125:23:BPA73012-1407:1:1101:13240:1560 1:N:0:5
GGGAGCAAACTTCGTCGAGTACGCTCAATTGAGTAGATCGGAAGA
+
F:,,FFFFFF::FFFFFFFFFFFFFFF,FFFFFFFFFFFFFFFFF
@FS10000125:23:BPA73012-1407:1:1101:13520:1560 1:N:0:5
GGGCAAACTTCGTCGAGTACGCTCAAGGATTAAGATCGGAAGAGC
+
F:,:FFFFFFFF,FFFF:FFFF,FFFFFF:FFFFF:,FFFFFFF,
@FS10000125:23:BPA73012-1407:1:1101:13540:1560 1:N:0:5
GGGCGTGAACTTCGTCGAGTACGCTCAAATTCACAGATCGGAAGA
+
FFFFFFFFFF:,FFFFFFFFFFFFFFF:FFFFFFFFFFFFFFFFF
@FS10000125:23:BPA73012-1407:1:1101:14520:1560 1:N:0:5
GATGCTCTCAACTTCGTCGAGTACGCTCAATGAGTGAGATCGGTA
+
F:F,::FF:FFF:,FFF,,FFF,FF:F,F:FFFFFFFFFF,,F,:
@FS10000125:23:BPA73012-1407:1:1101:15180:1560 1:N:0:5
GGGATGAACCTTCGTCGAGTACGCTCAATTTAAAAGATCGGAAGA
+
FFFFFFFFFF,:FFFFFFFFFFFFFFFFFFFFFFFFFFFFFFFFF
@FS10000125:23:BPA73012-1407:1:1101:15250:1560 1:N:0:5
GGGGATCAACTTCGTCGAGTACGCTCAATATACTAGATCGGAAGA
+
FFFFFFFFFF,:FFFFFFFFFFFFFFF:FFFFFFFFFFFFFFFFF
@FS10000125:23:BPA73012-1407:1:1101:15880:1560 1:N:0:5
GGGCAACTTCGTCGAGTACGCTCAATTAGTGAGATCGGAAGAGCA
+
F:::FFFFFFF:FFFFFF,,FFFFF:FFFFFFFFF,FF:FFFF,,
@FS10000125:23:BPA73012-1407:1:1101:1080:1570 1:N:0:5
GGGCACCAACTGTCGAGTACGCTCAAGAGTGTAGATCGGAAGAGC
+
FFFFFFFFFFFFFFFFF:FFFF:FFFFFFFFFFFFF,FFFFFFF,
@FS10000125:23:BPA73012-1407:1:1101:1390:1570 1:N:0:5
GGGCGCTAACTTCGTCGAGTACGCTCAATACCTTAGATCGGAAGA
+
FFFFFFFFFFF:FFFFFFFFFFFFFFFFFFFFFFFFFFFFF:FFF
@FS10000125:23:BPA73012-1407:1:1101:1550:1570 1:N:0:5
GGGGACGAACTTCGTCGAGTACGCTCAATACATAAGATCGGAAGA
+
FFFFFFFFFFF:FFFFFFFFFFFFFFFFFFFFFFFFFFFFFFFFF
@FS10000125:23:BPA73012-1407:1:1101:2020:1570 1:N:0:5
GGGCAACAACTTCGTCGAGTACGCTCAACTGAGGAGATCGGAAGA
+
FFFFFFFFFF:::FFFFFFFFFFFFFF:FFFFFFFFFFFFFF:FF
@FS10000125:23:BPA73012-1407:1:1101:2360:1570 1:N:0:5
GGGAGCCAACTTCGTCGAGTACGCTCAACAGTAGAGATCGGAAGA
+
FFFFFFFFFF:::FFFFFFFFFFFFFFFFFFFFFFFFFFFFFFFF
@FS10000125:23:BPA73012-1407:1:1101:2620:1570 1:N:0:5
GGGGACCAACTTCGTCGAGTACGCTCAACAAATCAGATCGGAAGA
+
FFFFFFFFFF::FFFFFFFFFFFFFFFFFFFFFFFFFFFFFFFFF
@FS10000125:23:BPA73012-1407:1:1101:2690:1570 1:N:0:5
GGGGTTAAACTTCGTCGAGTACGCTCAAAAAATAAGATCGGAAGA
+
FFFFFFFFFF:,FFFFFFFFFFFFFFF,FFFFFFFFFFFFFFFFF
@FS10000125:23:BPA73012-1407:1:1101:2920:1570 1:N:0:5
GGGGAATAACTTCGTCGAGTACGCTCAAAGTATCAGATCGGAAGA
+
FFFFFFFFFF,,FFFFFFFFFFFFFFF,FFFFFFFFFFFFFF:FF
@FS10000125:23:BPA73012-1407:1:1101:3010:1570 1:N:0:5
GGGGGTTACTCTTCGTCGAGTACGCTCAAGAATGAAGATCGGAAG
+
FF:FFFFFFF,,:FF:FFFFFFFFF,FFFFFFFFFFFFFFFFFFF
@FS10000125:23:BPA73012-1407:1:1101:3480:1570 1:N:0:5
GGGCGCTAACTTCGTCGAGTACGCTCAAATCGATAGATCGGAAGA
+
FFFFFFFFFF::FFFFFFFFFFFFFFF:FFFFFFFFFFFFFFFFF
@FS10000125:23:BPA73012-1407:1:1101:3840:1570 1:N:0:5
GGGGTTCAACTTCGTCGAGTAGCTCAACAGGAAAGATCGGAAGAG
+
FF:FFFFFFF:FFFFFFFFFFFFFFFF,FFFFFFFF,FFF,FFFF
@FS10000125:23:BPA73012-1407:1:1101:4210:1570 1:N:0:5
GGGGGGAAACTTCGTCGAGTACGCTCAATATAGTAGATCGGAAGA
+
FFFFFFFFFF:,FFFFFFFFFFFFFFF,FFFFFFFFFFFFFFFFF
@FS10000125:23:BPA73012-1407:1:1101:5030:1570 1:N:0:5
GGGCCCTAACTTCGTCGAGTACGCTCAACCATGCAGATCGGAAGA
+
FF,FFFFFFF,,FFFFFFFFFFFFFFFFFFFFFFFFF:FFFF,FF
@FS10000125:23:BPA73012-1407:1:1101:5370:1570 1:N:0:5
GGGCGCCAACTTCGTCGAGTACGCTCAAAGCGTTAGATCGGAAGA
+
F:,F,:,FFFFFFFFFF:FFFFFFFFF:,:,:FFFFFFFFFFFFF
@FS10000125:23:BPA73012-1407:1:1101:5950:1570 1:N:0:5
GGGGGTCAACTTCGTCGAGTACGCTCAATCGTTAAGATCGGAAGA
+
FF,F:FFFFF,,FFFFF:FFFF,FFFF,FFFFFFFFF,FF,F,F,
@FS10000125:23:BPA73012-1407:1:1101:6240:1570 1:N:0:5
GGGCTTCAACTTCGTCGAGTACGCTCAAAGCTGTAGATCGGAAGA
+
FFFFFFFFFF,,FFFFFFFFFFFFFFF:FFFFFFFFFFFFFFFFF
@FS10000125:23:BPA73012-1407:1:1101:6440:1570 1:N:0:5
GGGGTAAAACATTCGTCGAGTACGCTCAACTAATTAGATCGGAAG
+
FFFFFFFFFFF::FF:FFFFFFFFF,FFFFFFFFFFFFFFFFFFF
@FS10000125:23:BPA73012-1407:1:1101:6560:1570 1:N:0:5
GGGGCTAAACTTCGTCGAGTACGCTCAAATTCTCAGATCGGAAGA
+
FFFFFFFFFF,,FFFFFFFFFFFFFFFFFFFFFFFFFFFFFFFFF
@FS10000125:23:BPA73012-1407:1:1101:6990:1570 1:N:0:5
GGGGGTTAACTTCGTCGAGTACGCTCAATACCTGAGATCGGAAGA
+
:,,F:FFFFF:,FFFFFFFFFFFFFFF:FFFFFFFFFFFFFFFFF
@FS10000125:23:BPA73012-1407:1:1101:7050:1570 1:N:0:5
GGGGGGAAACTTCGTCGAGTACGCTCAATCTTGAAGATCGGAAGA
+
FFFFFFFFFF:,FFFFFFFFFFFFFFF,FFFFFFFFFFFFFFFFF
@FS10000125:23:BPA73012-1407:1:1101:7310:1570 1:N:0:5
GGGGTGGAACTTCGTCGAGTACGCTCAAATCCCGAGATCGGAAGA
+
FFFFFFFFFF::FFFFFFFFFFFFFFF:FFFFFFFFFFFFFFFFF
@FS10000125:23:BPA73012-1407:1:1101:7590:1570 1:N:0:5
GGGATTCATCTTCGTCGAGTACGCTCAATCACAAAGATCGGAAGA
+
FF:FFFFFFF::FFFFFFFFFFFFFFF:FFFFF,FFFFFFFFFFF
@FS10000125:23:BPA73012-1407:1:1101:7760:1570 1:N:0:5
GGGGGTTAACTTCGTCGAGTACGCTCAAATAGTGAGATCGGAAGA
+
FFFFFFFFFF::FFFFFFFFFFFFFFFFFFFFFFFFFFFFFFFFF
@FS10000125:23:BPA73012-1407:1:1101:7890:1570 1:N:0:5
GGGGCGTCAACTTCGTCGAGTACGCTCAAATTTAGAGATCGGAAG
+
FFFFFFFFFF:,:FF:FFFFFFFFF,FFFFFFFFFFFFFFFFFFF
@FS10000125:23:BPA73012-1407:1:1101:7900:1570 1:N:0:5
GGGAGGCAACTTCGTCGAGTACGCTCAATAGGTCAGATCGGAAGA
+
FFFFFFFFFF:,FFFFFFFFFFFFFFF,FFFFFFFFFFFFFFFFF
@FS10000125:23:BPA73012-1407:1:1101:8250:1570 1:N:0:5
GGGACTCAACTTCGTCGAGTACGCTCAAGTGTTGAGATCGGAAGA
+
F:,,:F,FFFFFFFFFFFFFFFFFFFFFF,,,,,FFF:FFFFFFF
@FS10000125:23:BPA73012-1407:1:1101:8370:1570 1:N:0:5
GGGGTCTGACTTCGTCGAGTACGCTCAAACTAAAAGATCGGAAGA
+
FF:FFFFFFF,,FFFFFFFFFFFFFFF:FFFFFFFFFFFFFFFFF
@FS10000125:23:BPA73012-1407:1:1101:8470:1570 1:N:0:5
GGGATCAAACTTCGTCGAGTACGCTCAATACATAAGATCGGAAGA
+
FFFFFFFFFFF:FFFFFFFFFFFFFFF,FFFFFFFFFFFFFFFFF
@FS10000125:23:BPA73012-1407:1:1101:8580:1570 1:N:0:5
GGGCTAAAACTTCGTCGAGTACGCTCAAAAAGTAAGATCGGAAGA
+
FFF:FFFFFF::FFFFFFFFFFFFFFF:FFFFFFFFFFFFFFFFF
@FS10000125:23:BPA73012-1407:1:1101:9520:1570 1:N:0:5
GGGCCGAAACTTCGTCGAGTACGCTCAATCTTTGAGATCGGAAGA
+
FFFF,,F:FFFF:FFF:FFFF,:FFF:FF:FFFFFFF,F:FFFFF
@FS10000125:23:BPA73012-1407:1:1101:9690:1570 1:N:0:5
GGGCAACAACTTGTCGAGTACGCTCAAGCTTTGAGATCGGAAGAG
+
F,,FFFFFFF:,F:FFFF,FFFFFFFFFFFFFFFFF,FFF:F:FF
@FS10000125:23:BPA73012-1407:1:1101:9870:1570 1:N:0:5
GGGCGGTAACTTCGTCGAGTACGCTCAATATTTCAGATCGGAAGA
+
F,,::FFFFF::FFFFFFFFFFFFFFF:FFFFFFFFFFFFFFFFF
@FS10000125:23:BPA73012-1407:1:1101:10140:1570 1:N:0:5
GGGGAACTTCGTCGAGTACGCTCAATTCAAGAGATCGGAAGAGCA
+
FFFFFFFFFFF,:FF:F:,,FFFFF:F:FFFFFFF,FFFF:FF,F
@FS10000125:23:BPA73012-1407:1:1101:10600:1570 1:N:0:5
GGGCAAAAACTTCGTCGAGTACGCTCAAATAGATAGATCGGAAGA
+
FFFFFFFFFF,,:FFFFFFFFFFFFFF,FFFFFFFFFFFF,F,F,
@FS10000125:23:BPA73012-1407:1:1101:10730:1570 1:N:0:5
GGGGGTTAACTTCGTCGAGTACGCTCAACAATTTAGATCGGAAGA
+
FFFFFFFFFFFFFFFFFFFFFFFFFFFFFFFFFFFFFFFFFFFFF
@FS10000125:23:BPA73012-1407:1:1101:11520:1570 1:N:0:5
GGGGGAAACTTCGTCGAGTACGCTCAATAATAGAGATCGGAAGAG
+
FF:FFFFFFF,FF:FFFF:FFFFFFF,,FFFFFFFF,FFF:FFFF
@FS10000125:23:BPA73012-1407:1:1101:11810:1570 1:N:0:5
GGGAGTGAACTTCGTCGAGTACGCTCAAAGTCTGAGATCGGAAGA
+
F::FFFFFFF,,FFFFFFFFFFFFFFF:FFFFFFFFFFFFFFFFF
@FS10000125:23:BPA73012-1407:1:1101:12260:1570 1:N:0:5
GGGCCGTAACTTCGTCGAGTACGCTCAAACGAGAAGATCGGAAGA
+
FFFFF,,FFFFFFFFFFFFFFFFFFFFF,:FFF,FFFFFFFFFFF
@FS10000125:23:BPA73012-1407:1:1101:12430:1570 1:N:0:5
GGGAGACAACTTCGTCGAGTACGCTCAATTAAAAAGATCGGAAGA
+
:,,:FFFFFF,,FFFFFFFFFFFFFFF:FFFFFFFFFFFFFFFFF
@FS10000125:23:BPA73012-1407:1:1101:12560:1570 1:N:0:5
GGGATGTAACTTCGTCGAGTACGCTCAAACGCATAGATCGGAAGA
+
:,,:FFFFFF:,FFFFFFFFFFFFFFF:FFFFFFFFFFFFFFFFF
@FS10000125:23:BPA73012-1407:1:1101:14930:1570 1:N:0:5
GGGGGTCAACTTCGTCGAGTACGCTCAACATGAAAGATCGGAAGA
+
FFFFFFFFFF::FFFFFFFFFFFFFFFFFFFFFFFFF,FFFF:FF
@FS10000125:23:BPA73012-1407:1:1101:15190:1570 1:N:0:5
GGGATATAACTTCGTCGAGTACGCTCAAGCAACCAGATCGGAAGA
+
:,,FFFFFFF::FFFFFFFFFFFFFFFFFFFFFFFFFFFFFFFF:
@FS10000125:23:BPA73012-1407:1:1101:16180:1570 1:N:0:5
GGGCCGCAACTTCGTCGAGTACGCTCAAACAATAAGATCGGAAGA
+
FFFFF:FFFF::FFFFFFFFFFFFFFFFFFFFFFFFFFFFFFFFF
@FS10000125:23:BPA73012-1407:1:1101:16230:1570 1:N:0:5
GGGCCAACTTCGTCGAGTACGCTCAATGATGGAGATCGGAAGAGC
+
F,,F,,FFF,FF,FFFF:F::,F::F:FFF::FFFF:FF:FFF::
@FS10000125:23:BPA73012-1407:1:1101:16360:1570 1:N:0:5
GGGCAGGAACTTCGTCGAGTACGCTCAACGAATTAGATCGGAAGA
+
FFFFFFFFFFFFFFFFFFFFFFFFFFFFFFFFFFFFFFFFFFFFF
@FS10000125:23:BPA73012-1407:1:1101:1010:1580 1:N:0:5
GGGTGTGAACTTCGTCGAGTACGCTCAAGTGAGAAGATCGGAAGA
+
FFFFFFFFFFF:FFFFFFFFFFFFFFFFFFFFFFFFFFFFFFFFF
@FS10000125:23:BPA73012-1407:1:1101:1140:1580 1:N:0:5
GGGGATCAACTTCGTCGAGTACGCTCAACACGCGAGATCGGAAGA
+
FFFFFFFFFFFFFFFFFFFFFFFFFFFFFFFFFFFFFFFFFFFFF
@FS10000125:23:BPA73012-1407:1:1101:1240:1580 1:N:0:5
GGGCGGAAACTTCGTCGAGTACGCTCAAGGCCGAAGATCGGAAGA
+
FFFFFFFFFFF:FFFFFFFFFFFFFFFFFFFFFFFFFFFFFFFFF
@FS10000125:23:BPA73012-1407:1:1101:1320:1580 1:N:0:5
GGGTCCAAACTTCGTCGAGTACGCTCAAACAATGAGATCGGAAGA
+
FFFFFFFFFFF:FFFFFFFFFFFFFFFFFFFFFFFFFFFFFFFFF
@FS10000125:23:BPA73012-1407:1:1101:1800:1580 1:N:0:5
GGGAACCAACTTCGTCGAGTACGCTCAACTTTAGAGATCGGAAGA
+
FF,:FFFFFFFFFF:FFFFF,FFFFFFF,,:,:FFFFFFFF:FFF
@FS10000125:23:BPA73012-1407:1:1101:1900:1580 1:N:0:5
GGGAGATAACTTCGTCGAGTACGCTCAACTGATCAGATCGGAAGA
+
FFFFFFFFFF,:FFFFFFFFFFFFFFFFFFFFFFFFFFFFFFFFF
@FS10000125:23:BPA73012-1407:1:1101:2480:1580 1:N:0:5
GGGGTTGAACTTCGTCGAGTACGCTCAAACCAATAGATCGGAAGA
+
FFFFFFFFFF::FFFFFFFFFFFFFFF:FFFFFFFFFFFFFFFFF
@FS10000125:23:BPA73012-1407:1:1101:2650:1580 1:N:0:5
GGGAAGGAACTTCGTCGAGTACGCTCAATAGGAAAGATCGGAAGA
+
F,FFFFFFFFF::FFFF:FFFFFFFFF,FFFFFFFFFFFFFFFF,
@FS10000125:23:BPA73012-1407:1:1101:2970:1580 1:N:0:5
GGGATCGAACTTCGTCGAGTACGCTCAAACACTTAGATCGGAAGA
+
FFFFFFFFFF,,:FFFFFFFFFFFFFF,FFFFFFFFFFFFFFFFF
@FS10000125:23:BPA73012-1407:1:1101:3390:1580 1:N:0:5
GGTGTTGAACTTCGTCGAGTACGCTCAATAACCCAGATCGGAAGA
+
:,,FFFFFFFFFFFFFFFFFFFFFFFF:FFFFFFFFFFFFF:FFF
@FS10000125:23:BPA73012-1407:1:1101:3430:1580 1:N:0:5
GGGGCATAACTTCGTCGAGTACGCTCAATTGTTTAGATCGGAAGA
+
F:,FFFFFFF:::FFFFFFFFFFFFFF,FFFFFFFFFFFFFFFFF
@FS10000125:23:BPA73012-1407:1:1101:3470:1580 1:N:0:5
GGGGTGTAACTTCGTCGAGTACGCTCAATGTAACAGATCGGAAGA
+
F,,FFFFFFF:,FFFFFFFFFFFFFFF,FFFFFFFFFFFFF::FF
@FS10000125:23:BPA73012-1407:1:1101:3630:1580 1:N:0:5
GGGGGGAAACTTCGTCGAGTACGCTCAACAAATGAGATCGGAAGA
+
FF,FFFFFFF:FFFFFFFFFFFFFFFFFFFFFFFFFFFFFFFFFF
@FS10000125:23:BPA73012-1407:1:1101:3650:1580 1:N:0:5
GGGATAGAACTTCGTCGAGTACGCTCAATAACCAAGATCGGAAGA
+
FF::FFFFFF::FFFFFFFFFFFFFFF:FFFFFFFFFFFFFFFFF
@FS10000125:23:BPA73012-1407:1:1101:3860:1580 1:N:0:5
GGGCAGTAACTTCGTCGAGTACGCTCAATATTAAAGATCGGAAGA
+
FFF:FFFFFF::FFFFFFFFFFFFFFF,FFFFFFFFFFFFFFFFF
@FS10000125:23:BPA73012-1407:1:1101:4120:1580 1:N:0:5
GGGCCCAAACTTCGTCGAGTACGCTCAATCAGGGAGATCGGAAGA
+
FFFFFFFFFF:,FFFFFFFFFFFFFFF,FFFFFFFFFFFFFFFFF
@FS10000125:23:BPA73012-1407:1:1101:4260:1580 1:N:0:5
GGGCACTAACTTCGTCGAGTACGCTCAAGCTTTTAGATCGGAAGA
+
FFFFFFFFFF,,FFFFFFFFFFFFFFFFFFFFFFFFFFFFFFFFF
@FS10000125:23:BPA73012-1407:1:1101:4280:1580 1:N:0:5
GGGGCAAAATTTTCTTCAATTTCCTTTAATTTAAAAACTCGAAAA
+
FFFFFFF:FF:FFF::FFFF,FFF,FF:,:,F:FFFF:,FFF:FF
@FS10000125:23:BPA73012-1407:1:1101:4380:1580 1:N:0:5
GGGAACAAACTTCGTCGAGTACGCTCAAGTATTTAGATCGGAAGA
+
FFFFFFFFFF:,FFFFFFFFFFFFFFFFFFFFFFFFFFFFFFFFF
@FS10000125:23:BPA73012-1407:1:1101:5110:1580 1:N:0:5
GGGGAACAACTTCGTCGAGTACGCTCAACATAATAGATCGGAAGA
+
F,,FFFFFFF::FFFFFFFFFFFFFFFFFFFFFFFFFFFFFF:FF
@FS10000125:23:BPA73012-1407:1:1101:5470:1580 1:N:0:5
GGGCAACTTCGTCGAGTACGCTCAATGATTCAGATCGGAAGAGCT
+
F:,:FFFFFFF,:FFFFF,,FFF:FFFFFFFFFFF,FFFFFFF,,
@FS10000125:23:BPA73012-1407:1:1101:5760:1580 1:N:0:5
GGGAGGGATCTTCGTCGAGTACGCTCAAACACTCAGATCGGAAGA
+
FFFFFFFFFF,,FFFFFFFFFFFFFFF:FFFFFFFFFFFFFFFFF
@FS10000125:23:BPA73012-1407:1:1101:6410:1580 1:N:0:5
GGGGGGAACTTCGTCGAGTACGCTCAATTGTATAGATCGGAAGAG
+
FFFFFFFFFF,FF:FFFF:FFFFFFF:,FFFFFFFF,FFF:FFFF
@FS10000125:23:BPA73012-1407:1:1101:6480:1580 1:N:0:5
GGGAGATAACTTCGTCGAGTACGCTCAAGATACTAGATCGGAAGA
+
FF::FFFFFF::FFFFFFFFFFFFFFFFFFFFFFFFFFFFFFFFF
@FS10000125:23:BPA73012-1407:1:1101:6720:1580 1:N:0:5
GGGCGGGAACTTCGTCGAGTACGCTCAAGACAGAAGATCGGAAGA
+
FFFFFFFFFF:,FFFFFFFFFFFFFFFFFFFFFFFFFFFFFFFFF
@FS10000125:23:BPA73012-1407:1:1101:6730:1580 1:N:0:5
GGGGTGCATCTTCGTCGAGTACGCTCAAAATATGAGATCGGAAGA
+
FFFFFFFFFF:,FFFFFFFFFFFFFFFFFFFFFFFFF,FFFFFFF
@FS10000125:23:BPA73012-1407:1:1101:6840:1580 1:N:0:5
GGGCAGTAACTTCGTCGAGTACGCTCAAAGCTTTAGATCGGAAGA
+
FFFFFFFFFF,,FFFFFFFFFFFFFFF,FFFFFFFFFFFFFFFFF
@FS10000125:23:BPA73012-1407:1:1101:6970:1580 1:N:0:5
GGGTACGAACTTCGTCGAGTACGCTCAAATTAGTAGATCGGAAGA
+
F,,:FFFFFF,,FFFFFFFFFFFFFFFFFFFFFFFFFFFFFFFFF
@FS10000125:23:BPA73012-1407:1:1101:8030:1580 1:N:0:5
GGGTGCGAACTTCGTCGAGTACGCTCAATTCAAAAGATCGGAAGA
+
FFFFFFFFFF,:FFFFFFFFFFFFFFF:FFFFFFFFFFFFFFFFF
@FS10000125:23:BPA73012-1407:1:1101:8320:1580 1:N:0:5
GGGTGCCAACTTCGTCGAGTACGCTCAATTGACCAGATCGGAAGA
+
FFFFFFFFFF::FFFFFFFFFFFFFFF:FFFFFFFFF,FFFFFFF
@FS10000125:23:BPA73012-1407:1:1101:8510:1580 1:N:0:5
GGGGTCAACTTCGTCGAGTACGCTCAACTAACAAGATCGGAAGAG
+
FFFFFFFFFF:FF:FFFF:FFFFFFFF:FFFFFFFF,FFF:FFFF
@FS10000125:23:BPA73012-1407:1:1101:8620:1580 1:N:0:5
GGGCCATAACTTCGTCGAGTACGCTCAACCCTTGAGATCGGAAGA
+
FFFFFFFFFF::FFFFFFFFFFFFFFFFFFFFFFFFFFFFFFFFF
@FS10000125:23:BPA73012-1407:1:1101:8900:1580 1:N:0:5
GGGATACGACTTTCGTCGAGTACGCTCAAAGTTATAGATCGGAAG
+
FFF:FFFFFF,,:FF:FFFFFFFFF,FFFFFFFFFFFFFFFFFFF
@FS10000125:23:BPA73012-1407:1:1101:9040:1580 1:N:0:5
GGGGGAGAACTTCGTCGAGTACGCTCAAACCGATAGATCGGAAGA
+
FFFFFFFFFF:,FFFFFFFFFFFFFFFFFFFFFFFFFFFFFFFFF
@FS10000125:23:BPA73012-1407:1:1101:9330:1580 1:N:0:5
GGGCATGAACTTCGTCGAGTACGCTCAAAGTTGTAGATCGGAAGA
+
FFF:FFFFFF,:FFFFFFFFFFFFFFF,FFFFFFFFFFFFFFFFF
@FS10000125:23:BPA73012-1407:1:1101:9730:1580 1:N:0:5
GGGTCTCAACTTCGCGAGTACGCTCAATTACGAAGATCGGAAGAG
+
FFFFFFFFFFFFFFFFFF:FFFFFFFF,FFFFFFFF,FFF:FFFF
@FS10000125:23:BPA73012-1407:1:1101:10570:1580 1:N:0:5
GGGAGCCAACTTCGTCGAGTACGCTCAAATCAAGAGATCGGAAGA
+
FFFFFFFFFF,,FFFFFFFFFFFFFFF:FFFFFFFFFFFFFF:FF
@FS10000125:23:BPA73012-1407:1:1101:10680:1580 1:N:0:5
GGGGTGCAACTTCGTCGAGTACGCTCAAACAAATAGATCGGAAGA
+
FFFFFFFFFF,,FFFFFFFFFFFFFFF:FFFFFFFFFFFFFFFFF
@FS10000125:23:BPA73012-1407:1:1101:10860:1580 1:N:0:5
GGGTTAGAACTTCGTCGAGTACGCTCAACAATGGAGATCGGAAGA
+
FFFFFFFFFF,:FFFFFFFFFFFFFFFFFFFFFFFFFFFFFFFFF
@FS10000125:23:BPA73012-1407:1:1101:10930:1580 1:N:0:5
GGGCAAAAACTTCGTCGAGTACGCTCAAGAACAAAGATCGGAAGA
+
FFF:FFFFFF::FFFFFFFFFFFFFFFFFFFFFFFFFFFFFFFFF
@FS10000125:23:BPA73012-1407:1:1101:11040:1580 1:N:0:5
GGGGATGAACTTCGTCAGTACGCTCCAAAAGTAGAGATCGGAAGA
+
F,:FFFFFFF,,FFFFFF,FFFFFFFF,FFFFFFFFF:FFFFFFF
@FS10000125:23:BPA73012-1407:1:1101:11170:1580 1:N:0:5
GGGCGTAAACTTCGTCGAGTACGCTCAATCTTTAAGATCGGAAGA
+
F::,FFFFFF::FFFFFFFFFFFFFFF:FFFFFFFFFFFFFFFFF
@FS10000125:23:BPA73012-1407:1:1101:11180:1580 1:N:0:5
GGGGATCAACTTCGTCGAGTACGCTCAATATATCAGATCGGAAGA
+
FFFFFFFFFF,:FFFFFFFFFFFFFFF:FFFFFFFFF:FFFFFFF
@FS10000125:23:BPA73012-1407:1:1101:12010:1580 1:N:0:5
GGGGAACAACTTCGTCGAGTACGCTCAAAAGAATAGATCGGAAGA
+
:,,FFFFFFF::FFFFFFFFFFFFFFF:FFFFFFFFF,F,,:F:,
@FS10000125:23:BPA73012-1407:1:1101:12320:1580 1:N:0:5
GGGTAATAACTTCGTCGAGTACGCTCAAATTATGAGATCGGAAGA
+
FFF,FF,F,FFFFFFFFFFFFFFFFFFF:,FF:FFFFFFFFFFFF
@FS10000125:23:BPA73012-1407:1:1101:12410:1580 1:N:0:5
GGGGGCCGACTTCGTCGAGTACGCTCAATTTAGAAGATCGGAAGA
+
FF:FFFFFFF::FFFFFFFFFFFFFFF,FFFFFFFFFFFFFFFFF
@FS10000125:23:BPA73012-1407:1:1101:13480:1580 1:N:0:5
GGGGTATACCTTCGTCGAGTACGCTCAATAGGGGAGATCGGAAGA
+
FF:FFFFFFF,,FFFFFFFFFFFFFFF,FFFFFFFFFFFFFFFFF
@FS10000125:23:BPA73012-1407:1:1101:13500:1580 1:N:0:5
GGGCCTCAACTTCGTCGAGTACGCTCAAAGTTTAAGATCGGAAGA
+
FFF:FFFFFF:,FFFFFFFFFFFFFFF:FFFFFFFFFFFFFF:FF
@FS10000125:23:BPA73012-1407:1:1101:13650:1580 1:N:0:5
GGGACTAGAACTTCGTCGAGTACGCTCAAGATTTCAGATCGGAAG
+
FFFFFFFFFFF,,FF,FFFFFFFFF,FFFFFFFFFFFFFFFFFFF
@FS10000125:23:BPA73012-1407:1:1101:13940:1580 1:N:0:5
GGGATAGAACTTCGTCGAGTACGCTCAAGAGATGAGATCGGAAGA
+
FFFFFFFFFF:FFFFFFFFFFFFFFFFFFF,F,,FFFFFFFFFFF
@FS10000125:23:BPA73012-1407:1:1101:13990:1580 1:N:0:5
GGGCATTAACTTCGTCGAGTACGCTCAACAATTTAGATCGGAAGA
+
F,,,FFFF:F:FFFFFF,FFFF,FFFFF:,,FFFF:FFFF:FFFF
@FS10000125:23:BPA73012-1407:1:1101:15120:1580 1:N:0:5
GGGCACCAACTTCGTCGAGTACGCTCAACGTAGAAGATCGGAAGA
+
FFFFFFFFFF:FFFFFFFFFFFFFFFFFFFFFFFFFFFFFFFFFF
@FS10000125:23:BPA73012-1407:1:1101:15370:1580 1:N:0:5
GGGATGCAACTTCGTCGAGTACGCTCAAGGTAGTAGATCGGAAGA
+
FFF,,:FFFF::FFFFFFFFFFFFFFFFF:FFFFFFFFFFFFFFF
@FS10000125:23:BPA73012-1407:1:1101:15660:1580 1:N:0:5
GGGGCCCAACTTCGTCGAGTACGCTCAAAGTAGAAGATCGGAAGA
+
FFFFFFFFFF::FFFFFFFFFFFFFFFFFFFFFFFFF:FFFFFFF
@FS10000125:23:BPA73012-1407:1:1101:16260:1580 1:N:0:5
GGGGTGGAACTTCGTCGAGTACGCTCAATGGGTAAGATCGGAAGA
+
FFFF,,:FFFFFF,FF:F:FFF:FFF,FFFF,FFFFF,F:FFFF:
@FS10000125:23:BPA73012-1407:1:1101:16460:1580 1:N:0:5
GGGAACCACCTTCGTCGAGTACGCTCAACTAAACAGATCGGAAGA
+
FFFFFFFFFF:FFFFFFFFFFFFFFFFFFFFFFFFFF:FFFFFFF
@FS10000125:23:BPA73012-1407:1:1101:1090:1590 1:N:0:5
GGGAGTAAACTTCGTCGAGTACGCTCAAACTACAAGATCGGAGAG
+
FFFFFFFFFFF:FFFFFFFFFFFFFFFFFFFFFFFFFFFFFFFFF
@FS10000125:23:BPA73012-1407:1:1101:1580:1590 1:N:0:5
GGGCAGAACTTCGTCGAGTACGCTCAATCGAAAAGATCGGAAGAG
+
FFFFFFFFFF:FF:FFFF:FFFFFFF::FFFFFFFF:FFF:FFFF
@FS10000125:23:BPA73012-1407:1:1101:1860:1590 1:N:0:5
GGGCTGAAACTTCGTCGAGTACGCTCAAGTAGTGAGATCGGAAGA
+
FFFF,FFFFFF:FFFFFFFFFFFFFFFFFFFFFFFFFFFFFFFFF
@FS10000125:23:BPA73012-1407:1:1101:2020:1590 1:N:0:5
GGGGCTCAACTTCGTCGAGTACGCTCAAGGTCAAAGATCGGAAGA
+
FFFFFFFFFF:,FFFFFFFFFFFFFFFFFFFFFFFFFFFFFFFFF
@FS10000125:23:BPA73012-1407:1:1101:2050:1590 1:N:0:5
GGGTATCAACTTCGTCGAGTACGCTCAATTTGTCAGATCGGAAGA
+
FFFFFFFFFFFFFFFFFFFFFFFFFFFFFFFFFFFFFFFFFFFFF
@FS10000125:23:BPA73012-1407:1:1101:2230:1590 1:N:0:5
GATTTTCAACTTCGTCGAGTACGCTCAAGATCCAAGATCGGAAGA
+
:,F,FFFFFFFFFFFFFFFFFFFFFFFFFFFFFFFFFFFFF:FFF
@FS10000125:23:BPA73012-1407:1:1101:3160:1590 1:N:0:5
GGGCATGAACTTCGTCGAGTACGCTCAATTATCGAGATCGGAAGA
+
F::,FFFFFF:,FFFFFFFFFFFFFFF,FFFFFFFFFFFFFFFFF
@FS10000125:23:BPA73012-1407:1:1101:3680:1590 1:N:0:5
GGGGCCAAACTTCGTCGAGTACGCTCAAAAAACGAGATCGGAAGA
+
FFFFFFFFFF:,FFFFFFFFFFFFFFFFFFFFFFFFFFFFFFFFF
@FS10000125:23:BPA73012-1407:1:1101:3720:1590 1:N:0:5
GGGTGCGAACTTCGTCGAGTACGCTCAAATAAGTAGATCGGAAGA
+
FFF:FFFFFF::FFFFFFFFFFFFFFF,FFFFFFFFFFFFFFFFF
@FS10000125:23:BPA73012-1407:1:1101:3830:1590 1:N:0:5
GGGCGCGACCTTCGTCGAGTACGCTCAAGTTCATAGATCGGAAGA
+
:,,::FFFFFF:FFFFFFFFFFFFFFFFFFFFFFFFFFFFFFFFF
@FS10000125:23:BPA73012-1407:1:1101:4260:1590 1:N:0:5
GGGTATAAACTTCGTCGAGTACGCTCAATTTACTAGATCGGAAGA
+
FFFFFFFFFF,,FFFFFFFFFFFFFFF,FFFFFFFFFFFFFFFFF
@FS10000125:23:BPA73012-1407:1:1101:5010:1590 1:N:0:5
GGGCCAAAACTTCGTCGAGTACGCTCAACAAATGAGATCGGAAGA
+
FFF:FFFFFF:::FFFFFFFFFFFFFFFFFFFFFFFFFFFFF:FF
@FS10000125:23:BPA73012-1407:1:1101:5340:1590 1:N:0:5
GGGGTCGAACTTCGTCGAGTACGCTCAAGATACAAGATCGGAAGA
+
FFFFFFFFFF:,FFFFFFFFFFFFFFFFFFFFFFFFFFFFFFFFF
@FS10000125:23:BPA73012-1407:1:1101:5970:1590 1:N:0:5
GGGGGATAACTTCGTCGAGTACGCTCAATAGTTCAGATCGGAAGA
+
F,,FFFFFFF:,FFFFFFFFFFFFFFFFFFFFFFFFFFFFFFFFF
@FS10000125:23:BPA73012-1407:1:1101:6570:1590 1:N:0:5
GGGAAACAACTTCGTCGAGTACGCTCAATTGGTGAGATCGGAAGA
+
F:,:FFFFFF::FFFFFFFFFFFFFFF:FFFFFFFFFFFFFFFFF
@FS10000125:23:BPA73012-1407:1:1101:6860:1590 1:N:0:5
GGGGCGAAACTTCGTCGAGTACGCTCAACCCGTGAGATCGGAAGA
+
FFFFFFFFFF,,FFFFFFFFFFFFFFFFFFFFFFFFFFFFFFFFF
@FS10000125:23:BPA73012-1407:1:1101:6920:1590 1:N:0:5
GGGTGTGAACTTCGTCGAGTACGCTCAAAAGTGCAGATCGGAAGA
+
FFF:FFFFFF,:FFFFFFFFFFFFFFF:FFFFFFFFFFFFFFFFF
@FS10000125:23:BPA73012-1407:1:1101:7070:1590 1:N:0:5
GTTGTGTAACTTCGTCGAGTACGCTCAAAGAGGAAGATCGGAAGA
+
,,F,FFFFFFFFFFFFFFFFFFFFFFF:FFFFFFFFFFFFFFFF:
@FS10000125:23:BPA73012-1407:1:1101:7370:1590 1:N:0:5
GGATAAAACTTCGTCGAGTACGCTCAACATAATAGATCGGAAGAG
+
FF,,FFFFFF:FF:FFFF:FFFFFFFF:FFFFFFFF,FFF:FFFF
@FS10000125:23:BPA73012-1407:1:1101:7580:1590 1:N:0:5
GGGCAACTTCGTCGAGTACCCTCAAATACGGAGATCGGAAGAGCA
+
FFFFFFFFFFF,FFFFFF,:FFFFFFFFF:FFFFF,FFF::FF,F
@FS10000125:23:BPA73012-1407:1:1101:8080:1590 1:N:0:5
GGGACTTCGTCGAGTACGCTCAAGGCTTTAGATCGGAAGAGCACA
+
FFFFF,FFFFFFFFFFFF::FF:FFFF:FFFFFFFFFFF:F,F,,
@FS10000125:23:BPA73012-1407:1:1101:8330:1590 1:N:0:5
GGGGGATCTTCGTCGAGTACGCTCAAATATACAGATCGGAAGAGC
+
FFFFFFFFFFFFFFFFF:FFFF,FFF:,FFFFFFF:,FFFFFFF:
@FS10000125:23:BPA73012-1407:1:1101:8930:1590 1:N:0:5
GGGGATCAACTTCGTCGAGTACGCTCAAAGTGGAAGATCGGAAGA
+
F,,FFFFFFF,,FFFFFFFFFFFFFFF:FFFFFFFFFFFFFFFFF
@FS10000125:23:BPA73012-1407:1:1101:9360:1590 1:N:0:5
GGGAGCTAACTTCGTCGAGTACGCTCAAGAAACGAGATCGGAAGA
+
FFF:FFFFFF::FFFFFFFFFFFFFFFFFFFFFFFFFFFFFFFFF
@FS10000125:23:BPA73012-1407:1:1101:9370:1590 1:N:0:5
GGGAGCTAACTTCGTCGAGTACGCTCAAGAAACGAGATCGGAAGA
+
FFF:FFFFFF::FFFFFFFFFFFFFFFFFFFFFFFFFFFFFFFFF
@FS10000125:23:BPA73012-1407:1:1101:9770:1590 1:N:0:5
GGGGCGCAACTTCGTCAAGTACGCTCAAGAGTTAAGATCGGAAGA
+
FFFFF:FFFF::FFFFFFFFFFFFFFFFFFFFFFFFFFFFFFFFF
@FS10000125:23:BPA73012-1407:1:1101:10260:1590 1:N:0:5
GGACCAAACTTCGTCGAGTACGCTCAATTTCTTAGATCGGAAGAG
+
FF,:FFFFF:,:F:FFFF:FFFFFFF,,FFFFFFFF,FFF:FFFF
@FS10000125:23:BPA73012-1407:1:1101:11080:1590 1:N:0:5
GGGGAAATCTTCGTCGAGTACGCTCAAAGATGGAGATCGGAAGAG
+
F:,FFFFFFF:FF:FFFF,FFFFFFF:FFFFFFFFF,FFF,FFFF
@FS10000125:23:BPA73012-1407:1:1101:11620:1590 1:N:0:5
GGGGGGGAGCAAACTTCGTCGAGTACGCTCAAAGAACAAGATCGG
+
FFFFFFFFFFF:FFF:FF:FFFFFFFF::FFFFFFF,FFF:,,FF
@FS10000125:23:BPA73012-1407:1:1101:11780:1590 1:N:0:5
GGGGGGAAACTTCGTCGAGTACGCTCAATCTTAAAGATCGGAAGA
+
FFFFFFFFFFF:FFFFFFFFFFFFFFFFFFFFFFFFF,FFFFFFF
@FS10000125:23:BPA73012-1407:1:1101:12330:1590 1:N:0:5
GGGGTGAAACTTCGTCGAGTACGCTCAAATAAACAGATCGGAAGA
+
:,,FFFFFFF::FFFFFFFFFFFFFFF,FFFFFFFFFFFFFFFFF
@FS10000125:23:BPA73012-1407:1:1101:12560:1590 1:N:0:5
CTTGCGCAACTTCGTCGAGTACGCTCAATTAATTAGATCGGTAGT
+
,FF:F:FFFF:FFFFFF,FFFF,FFFF,FFFFFFF,FFFF:,F,,
@FS10000125:23:BPA73012-1407:1:1101:12730:1590 1:N:0:5
GGGGACCAATTTCGTCGAGTACGCTCAATTGCGAAGATCGGAAGA
+
F:,FFFFFFF:FFFFFFFFFFFFFFFF,FFFFFFFFFFFFFF:FF
@FS10000125:23:BPA73012-1407:1:1101:13780:1590 1:N:0:5
GGGTTAGAACTTTCGTCGAGTACGCTCAAGAATTTAGATCGGAAG
+
FFFFFFFFFF:,:FF:FFFFFFFFF,FFFFFFFFFFFFFFFFFFF
@FS10000125:23:BPA73012-1407:1:1101:13860:1590 1:N:0:5
GGTGTACAACCTCGTCGTGTACGCTCAACGGTGAAGATCGTAACA
+
:F,,,FF,F,FF,FF,,,:F:F,,FFF,,,FF,FFFF:,:,:,,,
@FS10000125:23:BPA73012-1407:1:1101:13890:1590 1:N:0:5
GGGAGAGCCTTCGTCGAGTACGCTCAAAAGGTTAGATCGGAAGAG
+
FFF:FFFFF:,FF:FFFF:FFFFFFF::FFFFFFFF:FFF:FFFF
@FS10000125:23:BPA73012-1407:1:1101:13960:1590 1:N:0:5
GGGGTAGAACTTCGTCGAGTACGCTCAATCCACTAGATCGGAAGA
+
FF:FFFFFFF::FFFFFFFFFFFFFFFFFFFFFFFFFFFFFFFFF
@FS10000125:23:BPA73012-1407:1:1101:14090:1590 1:N:0:5
GGGCTTGAACTTCGTCGAGTACGCTCAATGCCAAAGATCGGAAGA
+
FFFFFFFFFF,:FFFFFFFFFFFFFFF:FFFFFFFFFFFFFFFFF
@FS10000125:23:BPA73012-1407:1:1101:14150:1590 1:N:0:5
GGGGGAAAACTTCGTTGAGTACGCTCAATACTAGAGATCGGAAGA
+
F:,F:FFFFF,,FFFFFFFFFFFFFFF:FFFFFFFFFFFFFFFFF
@FS10000125:23:BPA73012-1407:1:1101:14240:1590 1:N:0:5
GGGGCTAACTTCGTCGAGTACGCTCAACTTTGCAGATCGGAAGAG
+
F:,FFF:FFF:FF:FFFFFFFFFFFFFF:FF:FFFFF,FF:FFF:
@FS10000125:23:BPA73012-1407:1:1101:15050:1590 1:N:0:5
GGGCTTCGTCGAGTACGCTCAATTAAAAAGATCGGGAAGAGCACA
+
FFFFFFFFFFFFFFFFF,FFF:FFFF,:FFFFFFFFFFFFF,F,:
@FS10000125:23:BPA73012-1407:1:1101:15160:1590 1:N:0:5
GGGAGTAAACTTCGTCGAGTACGCTCAATATCAGAGATCGGAAGA
+
F:,:FFFFFF::FFFFFFFFFFFFFFFFFFFFFFFFFFFFFFFFF
@FS10000125:23:BPA73012-1407:1:1101:15860:1590 1:N:0:5
GGGTGGAAACTTCGTCGAGTACGCTCAATCGGTAAGATCGGAAGA
+
FFFFFFFFFFFFFFFFFFFFFFFFFFFFFFFFFF:FF:FFFFFFF
@FS10000125:23:BPA73012-1407:1:1101:1300:1600 1:N:0:5
GGGGTAAAACTTCGTCGAGTACGCTCAATTTTCTAGATCGGAAGA
+
FFFF,FFFFFF:FFFFFFFFFFFFFFF:FFFFFFFFFFFFFFFFF
@FS10000125:23:BPA73012-1407:1:1101:2030:1600 1:N:0:5
GGGGTATAACTTCGTCGAGTACGCTCAAATCTGGAGATCGGAAGA
+
F,,FFFFFFF::FFFFFFFFFFFFFFF:FFFFFFFFFFFFFFFFF
@FS10000125:23:BPA73012-1407:1:1101:2200:1600 1:N:0:5
GGGGGAGAACTTCGTCGAGTACGCTCAACGGGTCAGATCGGAAGA
+
F::FF:,FFF::FFFFFFFFFFFFFFFF:,,:FFFFFFFFFFFFF
@FS10000125:23:BPA73012-1407:1:1101:2960:1600 1:N:0:5
GGGCGCTAACTTCGTCGAGTACGCTCAAATCGATAGATCGGAAGA
+
FFFFFFFFFFF:FFFFFFFFFFFFFFF:FFFFFFFFFFFFFFFFF
@FS10000125:23:BPA73012-1407:1:1101:3620:1600 1:N:0:5
GGGGAACTTCGTCGAGTACGCTCAAGAATGCAGATCGGAAGAGCA
+
FFFFFFFFFFF,FFFFFF:,FFFFFFF:F,FFFFF,FF:FFFF,:
@FS10000125:23:BPA73012-1407:1:1101:4260:1600 1:N:0:5
GGGGCAAAACTTTCGTCGAGTACGCTCAATCGGAAAGATCGGAAG
+
FFFFFFFFFF:,:FF:FFFFFFFFF,FFFFFFFFFFFFFFFFFFF
@FS10000125:23:BPA73012-1407:1:1101:5000:1600 1:N:0:5
GGGTATCAACTTCGTCGAGTACGCTCAACATATCAGATCGGAAGA
+
FF::FFFFFF:::FFFFFFFFFFFFFFFFFFFFFFFFFFFFF:FF
@FS10000125:23:BPA73012-1407:1:1101:5060:1600 1:N:0:5
GGGCTCTAACTTCGTCGAGTACGCTCAATTGACAAGATCGGAAGA
+
FFF:FFFFFF:,FFFFFFFFFFFFFFF,FFFFFFFFFFFFFFFFF
@FS10000125:23:BPA73012-1407:1:1101:5160:1600 1:N:0:5
GGGAAGTGAACTTCGTCGAGTACGCTCAAGTGTGCAGATCGGAAG
+
FFFFFFFFFF:,,FF,FF:,FFFFF,FFFFFFFFFFFFFF:F:FF
@FS10000125:23:BPA73012-1407:1:1101:5420:1600 1:N:0:5
GGGGATAACTTCGTCGAGTACGCTCAAGAATAAAGATCGGAAGAG
+
FFFF,:FFFF,FF:FF:F:FF:FFFFFFF,FFFFFF,FF,,FFFF
@FS10000125:23:BPA73012-1407:1:1101:5540:1600 1:N:0:5
GGGGGTAACTTCGTCGAGTACGCTCAAGAATAAAGATCGGAAGAG
+
F,,F:FFFFF,FFFFFFFFFFFFFFFFFFFFFFFFF:,FF,FFFF
@FS10000125:23:BPA73012-1407:1:1101:5620:1600 1:N:0:5
GGGAACTTCGTCGAGTACGCTCAATGTGTGAGATCGGAAGAGCAC
+
FFFFFFFFFF,:F:F:F,FFFFFFFFFFFFFFFFFFFFFF:F,F:
@FS10000125:23:BPA73012-1407:1:1101:5970:1600 1:N:0:5
GGCAGTTAACTTCGTCGAGTACGCTCAATAGTGTAGATCGGAAGA
+
FF,FFF,FFFFFFFFFFFFFFFFFFFFFFF,F:FFFFFFFFFFFF
@FS10000125:23:BPA73012-1407:1:1101:6250:1600 1:N:0:5
GGGGCAAACTTCGTCGAGTACGCTCAAGCCGGTAGATCGGAAGAG
+
F,,FFFFFFF:FF:FFFF:FFFFFFFFFFFFFFFFF,FFF:FFFF
@FS10000125:23:BPA73012-1407:1:1101:6820:1600 1:N:0:5
GGGAGAACTTCGTCGAGTACGCTCAAAACTTGAGATCGGAAGAGC
+
FFFFFFFFFFFF:FFFFFF:FF:FFFFFFFFFFFFF,FFF:FFFF
@FS10000125:23:BPA73012-1407:1:1101:8370:1600 1:N:0:5
GGGTCCGAACTTCGTCGAGTACGCTCAAGAGTAAAGATCGGAAGA
+
:,,:,:,FF::,:,F,FF:FFF,FFF:FFF:FF,:,F,FFFFF,F
@FS10000125:23:BPA73012-1407:1:1101:8640:1600 1:N:0:5
GGGCCTGAACTTCGTCGAGTACGCTCAAGGATTCAGATCGGAAGA
+
F::FFFFFFF:,FFFFFFFFFFFFFFFFFFFFFFFFFFFFFFFFF
@FS10000125:23:BPA73012-1407:1:1101:8680:1600 1:N:0:5
GGGAATCGACTTCGTCGAGTACGCTCAACATGTTAGATCGGAAGA
+
FFFFFFFFFF,,FFFFFFFFFFFFFFFFFFFFFFFFFFFFFFFFF
@FS10000125:23:BPA73012-1407:1:1101:8880:1600 1:N:0:5
GGGGGGCAACTTCGTCGAGTACGCTCAAGGATAGAGATCGGAAGA
+
F,,FFFFFFF::FFFFFFFFFFFFFFFFFFFFFFFFFFFFFFFFF
@FS10000125:23:BPA73012-1407:1:1101:9200:1600 1:N:0:5
GGGCGGGAACTTCGTCGAGTACGCTCAAGTAGAGAGATCGGAAGA
+
F:::FFFFFF::FFFFFFFFFFFFFFFFFFFFFFFFFFFFFFFFF
@FS10000125:23:BPA73012-1407:1:1101:10160:1600 1:N:0:5
GGGCAATAACTTCGTCGAGTACGCTCAATTTTCCAGATCGGAAGA
+
FFFFFFFFFF::FFFFFFFFFFFFFFF,FFFFFFFFFFFFFFFFF
@FS10000125:23:BPA73012-1407:1:1101:10210:1600 1:N:0:5
GGGCTTTAACTTCGTCGAGTACGCTCAAGCACAAAGATCGGAAGA
+
FFFFFFFFFF,,FFFFFFFFFFFFFFFFFFFFFFFFFFFFFF:FF
@FS10000125:23:BPA73012-1407:1:1101:10780:1600 1:N:0:5
GGGGGTCAAACTTCGTCGAGTACGCTCAAACTTATAGATCGGAAG
+
FFFFFFFFFFF,,FF:FFFFFFFFF,FFFFFFFFFFFFFFFFFFF
@FS10000125:23:BPA73012-1407:1:1101:10850:1600 1:N:0:5
GGGCACGAACTTCGTCGAGTACGCTCAATGAAAAAGATCGGAAGA
+
FF:FFFFFFF,,FFFFFFFFFFFFFFF:FFFFFFFFFFFFFFFFF
@FS10000125:23:BPA73012-1407:1:1101:11040:1600 1:N:0:5
GGGCGGAAACTTCGTCGAGTACGCTCAAGTACAAAGATCGGAAGA
+
FF:::FFFFF:,FFFFFFFFFFFFFFFFFFFFFFFFFFFFFFFFF
@FS10000125:23:BPA73012-1407:1:1101:11140:1600 1:N:0:5
GGGGTTAAACTTCGTCGAGTACGCTCAAAGACTCAGATCGGAAGA
+
FFFFFFFFFF::FFFFFFFFFFFFFFFFFFFFFFFFFFFFFFFFF
@FS10000125:23:BPA73012-1407:1:1101:11760:1600 1:N:0:5
GGGCCCAAACTTCGTCGAGTACGCTCAATAGGGAAGATCGGAAGA
+
FF:FFFFFFF:,FFFFFFFFFFFFFFF:FFFFFFFFFFFFFFFFF
@FS10000125:23:BPA73012-1407:1:1101:11840:1600 1:N:0:5
GGGGGAACTTCGACGAGTACGCTCAATAACCCAGATCGGAAGAGC
+
F,,FFFFFFF:FFFFFF:FFFF:FF:F,FFFFFFF:,FFFFF:F,
@FS10000125:23:BPA73012-1407:1:1101:11850:1600 1:N:0:5
GGGGCTAAACTTCGTCGAGTACGCTCAAGATTAAAGATCGGAAGA
+
:,,FFFFFFF:,FFFFFFFFFFFFFFFFFFFFFFFFFFFFFFFFF
@FS10000125:23:BPA73012-1407:1:1101:12760:1600 1:N:0:5
GGACTCTAACTTCGTCGAGTACGCTCAAGTGATGAGATCGGAAGA
+
:,,,FFFFFF::FFFFFFFFFFFFFFFFFFFFFFFFFFFFFFFFF
@FS10000125:23:BPA73012-1407:1:1101:12780:1600 1:N:0:5
GGGGTAAAACTTCGTCGAGTACGCTCAACGAAACAGATCGGAAGA
+
FFFFFFFFF:FFFFFFFFFFFFFFFFF:FFFFFFFFFFFFFFFFF
@FS10000125:23:BPA73012-1407:1:1101:13070:1600 1:N:0:5
GGGGCAAAACTTCGTCGAGTACGCTCAAACGCATAGATCGGAAGA
+
:,,,FFFFFF::FFFFFFFFFFFFFFFF,F,:FFFFFFFF:F:FF
@FS10000125:23:BPA73012-1407:1:1101:13530:1600 1:N:0:5
GGGGCTAAACTTCGTCGAGTACGCTCAAAGAGTAAGATCGGAAGA
+
F:,FFFFFFF::FFFFFFFFFFFFFFF:FFFFFFFFFFFFFFFFF
@FS10000125:23:BPA73012-1407:1:1101:13540:1600 1:N:0:5
GGGCTCTAACTTCGTCGAGTACGCTCAATCGTTAAGATCGGAAGA
+
FFF,F,:FFFFFFFFFFFFFFFFFFFF:F,:F,,FFFFFFFFFFF
@FS10000125:23:BPA73012-1407:1:1101:13930:1600 1:N:0:5
GGGGTGTAACTTCGTCGAGTACGCTCAAAACCAAAGATCGGAAGA
+
F:,FFFFFFF::FFFFFFFFFFFFFFFFFFFFFFFFFFFFFFFFF
@FS10000125:23:BPA73012-1407:1:1101:14020:1600 1:N:0:5
GGGATGGAACTTCGTCGAGTACGCTCAACACTAAAGATCGGAAGA
+
FFFFFFFFFF:FFFFFFFFFFFFFFFFFFFFFFFFFFFFFFFFFF
@FS10000125:23:BPA73012-1407:1:1101:14150:1600 1:N:0:5
GGGAACTTCGTCGAGTACGCTCAAATTCAGAGATCGGAAGAGCAC
+
FFFFFFFFFF,FF:F:F,FFFFFFF,FFFFFFFFFFFFFF:F,F,
@FS10000125:23:BPA73012-1407:1:1101:14740:1600 1:N:0:5
GGGCATCAACTTCGTCGAGTACGCTCAAGGTGTTAGATCGGAAGA
+
FFF:FFFFFF,:FFFFFFFFFFFFFFFFFFFFFFFFF:FFFFFFF
@FS10000125:23:BPA73012-1407:1:1101:15460:1600 1:N:0:5
GGGCATCAACTTCGTCGAGTACGCTCAAATGGATAGATCGGAAGA
+
FFFFFFFFFF:FFFFFFFFFFFFFFFFFFFFFFFFFF,FFFFFFF
@FS10000125:23:BPA73012-1407:1:1101:15690:1600 1:N:0:5
GGGCCATAACTTCGTCGAGTACGCTCAATGTAGGAGATCGGAAGA
+
FFFFFFFFFF::FFFFFFFFFFFFFFF:FFFFFFFFFFFFFFFFF
@FS10000125:23:BPA73012-1407:1:1101:15790:1600 1:N:0:5
GGGGCAACTTCGTCGAGTACGCTCAAGTGAATAGATCGGAAGAGC
+
F,,FF:FFF:FF:FFFFFFFF:FF:FFFFF:FFFFF:FFFFFFF:
@FS10000125:23:BPA73012-1407:1:1101:16340:1600 1:N:0:5
GGGGGGCAATTTCGTCGAGTACGCTCAAATCGACAGATCGGAAGA
+
FFFFFFFFFFFFFFFFFFFFFFFFFFFFFFFFFFFFFFFFFFFFF
@FS10000125:23:BPA73012-1407:1:1101:1200:1610 1:N:0:5
GGGCCGTAACTTCGTCGAGTACGCTCAATGCCGGAGATCGGAAGA
+
FFFFFFFFFFFFFFFFFFFFFFFFFFFFFFFFFFFFFFFFFFFFF
@FS10000125:23:BPA73012-1407:1:1101:1850:1610 1:N:0:5
GGGCGGTAACTTCGTCGAGTACGCTCAAAAGATCAGATCGGAAGA
+
FF:FFFFFFF::FFFFFFFFFFFFFFF:FFFFFFFFFFFFFFFFF
@FS10000125:23:BPA73012-1407:1:1101:1990:1610 1:N:0:5
GGGCTTTAACTTCGTCGAGTACGCTCAACGGAATAGATCGGAAGA
+
FF:FFFFFFFF:FFFFFFFFFFFFFFFFFFFFFFFFFFFFFFFFF
@FS10000125:23:BPA73012-1407:1:1101:2930:1610 1:N:0:5
GGGACGTATCTTCGTCGAGTACGCTCAAATGGTTAGATCGGAAGA
+
FFFFFFFFFF:,:FFFFFFFFFFFFFF,FFFFFFFFFFFFFFFFF
@FS10000125:23:BPA73012-1407:1:1101:3070:1610 1:N:0:5
GGGCGGAAACTTCGTCGAGTACGCTCAAAGGTTTAGATCGGAAGA
+
F,,,FFFFFF::FFFFFFFFFFFFFFF:FFFFFFFFFFFFFFFFF
@FS10000125:23:BPA73012-1407:1:1101:4360:1610 1:N:0:5
GGGAAGAAACTTTCGTCGAGTACGCTCAAACCATCAGATCGGAAG
+
FFFFFFFFFF:,:FF,FFFFFFFFF,FFFFFFFFF:FFFFFFFFF
@FS10000125:23:BPA73012-1407:1:1101:4400:1610 1:N:0:5
GGGGAACAACTTCGTCGAGTACGCTCAAACGAGGAGATCGGAAGA
+
FFFFFFFFFF:,FFFFFFFFFFFFFFF:FFFFFFFFFFFFFFFFF
@FS10000125:23:BPA73012-1407:1:1101:4810:1610 1:N:0:5
GGGCACTAACTTCGTCGAGTACGCTCAAGAACCTAGATCGGAAGA
+
FFF:FFFFFF,,FFFFFFFFFFFFFFFFFFFFFFFFFFFFFFFFF
@FS10000125:23:BPA73012-1407:1:1101:4870:1610 1:N:0:5
GGGGGTAAACTTCGTCGAGTACGCTCAAAAATGTAGATCGGAAGA
+
F,,FFFFFFF:,FFFFFFFFFFFFFFF,FFFFFFFFFFFFFF:FF
@FS10000125:23:BPA73012-1407:1:1101:5380:1610 1:N:0:5
GGGAAAGAACTTCGTCGAGTACGCTCAAATCAACAGATCGGAAGA
+
FFFFFFFFFF,:FFFFFFFFFFFFFFF:FFFFFFFFFFFFFFFFF
@FS10000125:23:BPA73012-1407:1:1101:5740:1610 1:N:0:5
GGGCAAAAACTTCGTCGAGTACGCTCAATTTCGTAGATCGGAAGA
+
FFFFFFFFFF,,FFFFFFFFFFFFFFF,FFFFFFFFFFFFFFFFF
@FS10000125:23:BPA73012-1407:1:1101:6110:1610 1:N:0:5
GGGCTAAAACTTCGTCGAGTACGCTCAAACGTGTAGATCGGAAGA
+
FF,FF,,FFFF,FFFFFFFFFFFFFFFF,F:FFFFFF,FFFFFFF
@FS10000125:23:BPA73012-1407:1:1101:6550:1610 1:N:0:5
GGGGTGCAACTTCGTCGAGTACGCTCAAGATTGGAGATCGGAAGA
+
F:,F:FFFFFF:FFFFFFFFFFFFFFFFFFFFFFFFFFFFFFFFF
@FS10000125:23:BPA73012-1407:1:1101:6800:1610 1:N:0:5
GGGGGGAAACTTCGTCGAGTACGCTCAATATAATAGATCGGAAGA
+
FFFFFFFFFF:,FFFFFFFFFFFFFFF,FFFFFFFFFFFFFFFFF
@FS10000125:23:BPA73012-1407:1:1101:6910:1610 1:N:0:5
GGGAGACATCTTCGTCTAGTACGCTCAAGGGAACAGATCGGAAGA
+
FFFFFFFFFF,,FFFFFFFFFFFFFFF:FFFFFFFFFFFFFFFFF
@FS10000125:23:BPA73012-1407:1:1101:7000:1610 1:N:0:5
GGGCTATAACTTCGTCGAGTACGCTCAATTAAACAGATCGGAAGA
+
FFF::FFFFF::FFFFFFFFFFFFFFF:FFFFFFFFFFFFFFFFF
@FS10000125:23:BPA73012-1407:1:1101:7580:1610 1:N:0:5
GGGCGATAACTTCGTCGAGTACGCTCAAAAAGTCAGATCGGAAGA
+
FFFFFFFFFF:,FFFFFFFFFFFFFFF:FFFFFFFFFFFFFFFFF
@FS10000125:23:BPA73012-1407:1:1101:7620:1610 1:N:0:5
GGGAGTAAACTTCGTCGAGTACGCTCAAAGAACAAGATCGGAAGA
+
FFFFF,FFFFFFFFFFFFFFFFFFFFFFFFFFFFFFF,FFFFFFF
@FS10000125:23:BPA73012-1407:1:1101:7690:1610 1:N:0:5
GGGCGCTAACTTCGTCGAGTACGCTCAAAACTTAAGATCGGAAGA
+
FFFFFFFFFF:,FFFFFFFFFFFFFFF:FFFFFFFFFFFFFFFFF
@FS10000125:23:BPA73012-1407:1:1101:7790:1610 1:N:0:5
GGGCTGCAACTTCGTCGAGTACGCTCAAGTTGACAGATCGGAAGA
+
FFFFFFFFFF,,FFFFFFFFFFFFFFFFFFFFFFFFFFFFFFFFF
@FS10000125:23:BPA73012-1407:1:1101:8000:1610 1:N:0:5
GGGCTACAACTTCGTCGAGTACGCTCAAAGGGTGAGATCGGAAGA
+
FFFFFFFFFF,,FFFFFFFFFFFFFFF:FFFFFFFFFFFFFFFFF
@FS10000125:23:BPA73012-1407:1:1101:8320:1610 1:N:0:5
GGGCAGGAACTTCGTCGAGTACGCTCAAGAATTCAGATCGGAAGA
+
[truncated: 25,366,683 more chars]
