# Supplementary material for: Non-templated addition and template switching by Moloney murine leukemia virus (MMLV)-based reverse transcriptases co-occur and compete with each other
Source: J Biol Chem. 2019 Oct 22;294(48):18220–31. doi: 10.1074/jbc.RA119.010676 (PMC6885630; doi:10.1074/jbc.RA119.010676)
Supplement: Supporting Information [file supp_RA119.010676_155253_1_supp_413280_pzhsrd.zip › Template switching bias/TS-P-4rNV5FAM-B.fastq]

@FS10000125:23:BPA73012-1407:1:1101:1040:1000 1:N:0:6
GGGGTTCAACTTCGTCGAGTACGCTCAAGCGGATAGATCGGAAGA
+
FFFFFFFFFFF:FFFFFFFFFFFFFFFFFF,FFFFFFFFFF,FFF
@FS10000125:23:BPA73012-1407:1:1101:1050:1000 1:N:0:6
GGGTCAAAACTTCGTCGAGTACGCTCAAAAAGAGAGATCGGAAGA
+
F:,FFFFFFFF:FFFFFFFFFFFFFFF:FFFFFFFFFFFFF,FFF
@FS10000125:23:BPA73012-1407:1:1101:1300:1000 1:N:0:6
GGGAGGTTAACTTCGTCGAGTACGCTCAATAGGAGAGATCGGAAG
+
FFFFFFFFFFF:FFF:FFFFFFFFF:FFFFFFFFFFFFFFFFFFF
@FS10000125:23:BPA73012-1407:1:1101:1620:1000 1:N:0:6
GGGGGTTAACTTCGTCGAGTACGCTCAATGTACCAGATCGGAAGA
+
FFFFFFFFFF:,FFFFFFFFFFFFFFF:FFFFFFFFFFFFF:FFF
@FS10000125:23:BPA73012-1407:1:1101:1810:1000 1:N:0:6
GGGGCTGAACTTCGTCGAGTACGCTCAACCTATTAGATCGGAAGA
+
F,,FFFFFFFFF,:F,:F:FF,,F:,,F:FFFFFF:F,F:F:FFF
@FS10000125:23:BPA73012-1407:1:1101:1900:1000 1:N:0:6
GGGCAGGAACTTCGTCGAGTACGCTCAAAACGGGAGATCGGAAGA
+
FFFFFFFFFF::FFFFFFFFFFFFFFF:FFFFFFFFFFFFFFFFF
@FS10000125:23:BPA73012-1407:1:1101:2140:1000 1:N:0:6
GGGTTAAACTTCGTCGAGTACGCTCAACCGAAAAGATCGGAAGAG
+
F::FFFFFFFFFF:FFFF:FFFFFFFF:FFFFFFFF,FFF:FFFF
@FS10000125:23:BPA73012-1407:1:1101:3340:1000 1:N:0:6
GGGAACCAATTTCGTCGAGTACGCTCAAATGTCAAGATCGGAAGA
+
FFF:FFFFFFFF:FFFFFFFFFFFFFF,FFFFFFFFFFFFFFFFF
@FS10000125:23:BPA73012-1407:1:1101:3430:1000 1:N:0:6
GATACATAACTTCGTCGAGTACGCTTCAATTCGTAAGATCGGAAG
+
,,F,FFFFFFFFFFFFFFFFFF:FF,FFFFFFFFFFFFFF,,F:F
@FS10000125:23:BPA73012-1407:1:1101:4120:1000 1:N:0:6
GGGGATAAACTTCGTCGAGTACGCTCAATACTTGAGATCGGAAGA
+
FF:FFFFFFF::FFFFFFFFFFFFFFF:FFFFFFFFFFFFFFFFF
@FS10000125:23:BPA73012-1407:1:1101:4380:1000 1:N:0:6
GGGGCTAAACTTCGTCGAGTACGCTCAATACTTTAGATCGGAAGA
+
FFFFFFFFFF:,FFFFFFFFFFFFFFF:FFFFFFFFFFFFFFFFF
@FS10000125:23:BPA73012-1407:1:1101:4640:1000 1:N:0:6
GGGGGAGACCTTCGTCGAGTACGCTCAAGGATAAAGATCGGAAGA
+
F,,F:FFFFF,,FFFFFFFFFFFFFFFFFFFFFFFFFFFFFFFFF
@FS10000125:23:BPA73012-1407:1:1101:5280:1000 1:N:0:6
GATTGGAAACTTCGTCGAGTACGCTCAATCTAGTAGATCGGAAGA
+
:,:,,:FFFFFFFFFFFFFFFFFFFFFFFFFFFFFFFFFFF:FF:
@FS10000125:23:BPA73012-1407:1:1101:5610:1000 1:N:0:6
GGTCGCCAACTTCGTCGAGTACGCTCAACTTGACAGATCGGAAGA
+
F,,,,FFFFFFFFFFFFFFFFFFFFFFFFFF:FFFFFFFF::FFF
@FS10000125:23:BPA73012-1407:1:1101:6490:1000 1:N:0:6
GGGCGTCAACTTCGTCGAGTACGCTCAAATGAGTAGATCGGAAGA
+
F,,:FFFFFF::FFFFFFFFFFFFFFF:FFFFFFFFFFFFFFFFF
@FS10000125:23:BPA73012-1407:1:1101:7840:1000 1:N:0:6
GGGGCAAAACTTCGTCGAGTACGCTCAATAAAGTAGATCGGAAGA
+
FF:FFFFFFF::FFFFFFFFFFFFFFF:FFFFFFFFFFFFFFFFF
@FS10000125:23:BPA73012-1407:1:1101:7850:1000 1:N:0:6
GGGAACTTCGTCGAGTACGCTCAAAAAATAAGATCGGAAGAGCAC
+
F:,:FFFFFF:FF:FFF,FFFF:FFF:,FFFFFFFFFFFF:F,F,
@FS10000125:23:BPA73012-1407:1:1101:7870:1000 1:N:0:6
GGGGCACAACTTCGTCGAGTACGCTCAAACGGACAGATCGGAAGA
+
F:,FFFFFFF::FFFFFFFFFFFFFFFFFFFFFFFFFFFFFFFFF
@FS10000125:23:BPA73012-1407:1:1101:7950:1000 1:N:0:6
GGGGCTGAACTTCGTCGAGTACGCTCAAGATGGTAGATCGGAAGA
+
F,,FFFFFFF::FFFFFFFFFFFFFFFFFFFFFFFFFFFFFFFFF
@FS10000125:23:BPA73012-1407:1:1101:8660:1000 1:N:0:6
GGGTACCAACTTCGTCGAGTACGCTCAAAAATTTAGATCGGAAGA
+
FFFFFFFFFF::FFFFFFFFFFFFFFFFFFFFFFFFFFFFFFFFF
@FS10000125:23:BPA73012-1407:1:1101:8670:1000 1:N:0:6
GCTGAAAAACTTCGTCGAGTACGCTCAACCGAACAGATCGGAAGA
+
:,:FFFFFFFFFFFFFF:FFFFFFFFFFFFFFFFFFFFFFFFFFF
@FS10000125:23:BPA73012-1407:1:1101:9340:1000 1:N:0:6
GGGCAGTAACTTCGTCGAGTACGCTCAAGTAAACAGATCGGAAGA
+
F:::FFFFFF::FFFFFFFFFFFFFFFFFFFFFFFFFFFFFFFFF
@FS10000125:23:BPA73012-1407:1:1101:9900:1000 1:N:0:6
GGGGCACAACTTCGTCGAGTACGCTCAATAGACAAGATCGGAAGA
+
F::FFF,FFFF:FFFFFFFFFFFFFFFF,:,,,,FFFFFFFFFFF
@FS10000125:23:BPA73012-1407:1:1101:10050:1000 1:N:0:6
GGGTCGAAACTTCGTCGAGTACGCTCAATTGCTGAGATCGGAAGA
+
FFFFF:FFFF:,FFFFFFFFFFFFFFF,FF,FFFFFF:FFFF:FF
@FS10000125:23:BPA73012-1407:1:1101:10080:1000 1:N:0:6
GGGGTGGAACTTCGTCGAGTACGCTCAAATAATAAGATCGGAAGA
+
:,,FFFFFFF:,FFFFFFFFFFFFFFF:FFFFFFFFFFFFFFFFF
@FS10000125:23:BPA73012-1407:1:1101:10820:1000 1:N:0:6
GGGCAAGAACTTCGTCGAGTACGCTCAATCTGTGAGATCGGAAGA
+
FFFFFF,F,F:,,:F::F:::FF:FFF:FFFFFFFF:FFF,F:FF
@FS10000125:23:BPA73012-1407:1:1101:11040:1000 1:N:0:6
GGGGATCAACTTCGTCGAGTACGCTCAAGCCATGAGATCGGAAGA
+
F,,,,FFFFF,,FFFFFFFFFFFFFFFF,F,FF,FFFFFFFFFFF
@FS10000125:23:BPA73012-1407:1:1101:11610:1000 1:N:0:6
GGGACCTAACTTCGTCGAGTACGCTCAAGTCAGTAGATCGGAAGA
+
:,,:FFFFFF,,FFFFFFFFFFFFFFFFFFFFFFFFFFFFFFFFF
@FS10000125:23:BPA73012-1407:1:1101:12460:1000 1:N:0:6
GGGTCGAAACTTCGTCGAGTACGCTCAAAGGGATAGATCGGAAGA
+
FFFFFFFFFF:,FFFFFFFFFFFFFFF,FFFFFFFFFFFFFFFFF
@FS10000125:23:BPA73012-1407:1:1101:12540:1000 1:N:0:6
GGGGTGGAACTCCGTCGAGTACGCTCAACAACGCAGATCGGAAGA
+
F:,FFFFFFF:FFFFFFFFFFFFFFFFFFFFFFFFFFFFFFFFFF
@FS10000125:23:BPA73012-1407:1:1101:13040:1000 1:N:0:6
GATGCAAAACTTCGTCGAGTACGCTCAACGTTGAAGATCGGAAGA
+
,,F:FFFFFFFFFFFFFFFFFFFFFFFFFFFFFFFFFFFFF:FF:
@FS10000125:23:BPA73012-1407:1:1101:13060:1000 1:N:0:6
GGGCATGAACTTCGTCGAGTACGCTCAAATCATAAGATCGGAAGA
+
FF::FFFFFF,,FFFFFFFFFFFFFFFFFFFFFFFFFFFFFFFFF
@FS10000125:23:BPA73012-1407:1:1101:13270:1000 1:N:0:6
CTTGAAAAACTTCGTCGAGTACGCTCAATGTAAAAGATCGGAAGA
+
,:F,FFFFFFFFF:FFF:FFFF,FFFFFFFFFFFF:FFFF:,::,
@FS10000125:23:BPA73012-1407:1:1101:13390:1000 1:N:0:6
GATTCCCAATTTCGTCGAGTACGCTCAAAATGCGAGATCGGAAGA
+
,,F,::F:FFFFFFFFFF:FF:,FFFF:FFFFFFF:FFF:::,,,
@FS10000125:23:BPA73012-1407:1:1101:14740:1000 1:N:0:6
GGGGGATAACTTCGTCGAGTACGCTCAACCCAGTAGATCGGAAGA
+
FFFFFFFFFF,:FFFFFFFFFFFFFFFFFFFFFFFFFFFFFFFFF
@FS10000125:23:BPA73012-1407:1:1101:16260:1000 1:N:0:6
GGGCGTAAACTTCGTCGAGTACGCTCAGACTATAAGATCGGAAGA
+
F:,::FFFFF:FFFFFFFFFFFFFFFFFFFFFFFFFFFFFFFFFF
@FS10000125:23:BPA73012-1407:1:1101:16470:1000 1:N:0:6
GATTTAGAACTTCGTCGAGTACGCTCAATTGTGGAGATCGGAAGA
+
,,F,F:,FFFFFF:FFFFFFFF,FFFFFFF:FF,:,FFFF,,,:,
@FS10000125:23:BPA73012-1407:1:1101:1330:1010 1:N:0:6
GGGAGGCAACTTCGTCGAGTACGCTCAAGACTTGAGATCGGAAGA
+
FFFF:FFFFF::FFFFFFFFFFFFFFFFFFFFFFFFFFFFF,FFF
@FS10000125:23:BPA73012-1407:1:1101:1370:1010 1:N:0:6
GGGCGTTAACTTCGTCGAGTACGCTCAATAGATTAGATCGGAAGA
+
F::FFFFFFF:,FFFFFFFFFFFFFFF:FFFFFFFFFFFFF:FFF
@FS10000125:23:BPA73012-1407:1:1101:1460:1010 1:N:0:6
GGGAGCCAACTCCGTCGAGTACGCTCAATATTTTAGATCGGAAGA
+
FFFFFFFFFF::FFFFFFFFFFFFFFF:FFFFFFFFFFFFFFFFF
@FS10000125:23:BPA73012-1407:1:1101:1550:1010 1:N:0:6
GGGTAATAACTTCGTCGAGTACGCTCAACCTTATAGATCGGAAGA
+
FFF,FFFFFFFFFFFFFFFFFFFFFFFF:,,,,,FFFFFFF,FFF
@FS10000125:23:BPA73012-1407:1:1101:1760:1010 1:N:0:6
GGGTCATAACTTCGTCGAGTACGCTCAATGATTAAGATCGGAAGA
+
FFF:FFF:FFF:FFFFFFFFFFFFFFFFFFFFFFFFFFFFF,FFF
@FS10000125:23:BPA73012-1407:1:1101:1830:1010 1:N:0:6
GTTTAAGAACTTCGTCGAGTACGCTCAAGTGTATAGATCGGAAGA
+
:,:,FFFFFFFFFFFFFFFFFFFFFFFFFFFFFFFFFFFFF,:F,
@FS10000125:23:BPA73012-1407:1:1101:2070:1010 1:N:0:6
GGGTAGAAACTTCGTCGAGTACGCTCAATAGGGAAGATCGGAAGA
+
F:,FFFFFFF:,FFFFFFFFFFFFFFF,FFFFFFFFFFFFF:FFF
@FS10000125:23:BPA73012-1407:1:1101:2630:1010 1:N:0:6
GGGAACTAACTTCGTCGAGTACGCTCAATGTAATAGATCGGAAGA
+
F,,FFFFFFF::FFFFFFFFFFFFFFF,FFFFFFFFFFFFF:FFF
@FS10000125:23:BPA73012-1407:1:1101:2750:1010 1:N:0:6
GATGGGAAACTTCGTCGAGTACGCTCAAAGGGGAAGATCGGAAGA
+
:,FF::FFFFFFFFFFFFFFFFFFFFF:FFFFFFFFFFFFF:FFF
@FS10000125:23:BPA73012-1407:1:1101:2880:1010 1:N:0:6
GGGCGACAACTTCGTCGAGTACGCTCAAAGAGGGAGATCGGAAGA
+
FF::FFFFFF,,FFFFFFFFFFFFFFF,FFFFFFFFFFFFFFFFF
@FS10000125:23:BPA73012-1407:1:1101:3690:1010 1:N:0:6
GGGCCGGAACTTCGTCGAGTACGCTCAAAAACTTAGATCGGAAGA
+
F:,:FFFFFF::FFFFFFFFFFFFFFF:FFFFFFFFFFFFFFFFF
@FS10000125:23:BPA73012-1407:1:1101:3950:1010 1:N:0:6
GATAAGTAACTTCGTCGAGTACGCTCAAACCGAAAGATCGGAAGA
+
:,F,FFFFFFFFFFFFFFFFFFFFFFFFFFFFFFFFFFFFF:FFF
@FS10000125:23:BPA73012-1407:1:1101:4110:1010 1:N:0:6
GGGGGCCAACTTCGTCGAGTACGCTCAAACGATGAGATCAGAAGA
+
F:,,:,:FFF::FFFFFFFFFFFFFFFFF,:FFFFFFFFFFFFFF
@FS10000125:23:BPA73012-1407:1:1101:4120:1010 1:N:0:6
GGGATGCAACTTCGTCGAGTACGCTCAAAACTACAGATCGGAAGA
+
FFFFFFFFFF::FFFFFFFFFFFFFFF,FFFFFFFFFFFFFF:FF
@FS10000125:23:BPA73012-1407:1:1101:4210:1010 1:N:0:6
GGGGCCGAACTTCGTCGAGTACGCTCAATAGACGAGATCGGAAGA
+
F::FFFFFFF::FFFFFFFFFFFFFFFFFFFFFFFFFFFFFFFFF
@FS10000125:23:BPA73012-1407:1:1101:4220:1010 1:N:0:6
GGGGGGAACTTCGTCGAGTACGCTCAAAGCTAAAGATCGGAAGAG
+
FF:FFFFFFF,FF:FFFF:FFFFFFFFFFFFFFFFF,FFF,FFFF
@FS10000125:23:BPA73012-1407:1:1101:4690:1010 1:N:0:6
GGGGCTTCAACTTCGTCGAGTACGCTCAAGTCATAAGATCGGAAG
+
FFFFFFFFFF:,,FF,FFFFFFFFF:FFFFFFFFFFFFFFFFFFF
@FS10000125:23:BPA73012-1407:1:1101:4870:1010 1:N:0:6
CTTCCTCAACTTCGTCGTGTACACTCAATTCAAGACATCGGATCT
+
,F,,::::FF:FF,FF:,F:F,,FFFF:FFFFFFF:F:F,,,FF:
@FS10000125:23:BPA73012-1407:1:1101:5260:1010 1:N:0:6
GGGGTTTAACTTCGTCGAGTACGCTCAACCTTTAAGATCGGAAGA
+
FFFFFFFFFF,:FFF:FFFFFFFFFFFFFFFFFFFFFFFFFF:FF
@FS10000125:23:BPA73012-1407:1:1101:6360:1010 1:N:0:6
GGGAGGGAACTTCGTCGAGTACGCTCAATTGAAGAGATCGGAAGA
+
F:,:F,:FFFFFFFFFFFFFFFFFFFFFFFFFFFFFF,FFFFFFF
@FS10000125:23:BPA73012-1407:1:1101:6410:1010 1:N:0:6
GGGAAATAACTTCGTCGAGTACGCTCAAAGGGGCAGATCGGAAGA
+
FFFFFFFFFF::FFFFFFFFFFFFFFF:FFFFFFFFFFFFFFFFF
@FS10000125:23:BPA73012-1407:1:1101:6530:1010 1:N:0:6
GGGCAGGAACTTCGTCGAGTACGCTCAAGCAGCCAGATCGGAAGA
+
FFFFFFFFFFFFFFFFFFFFFFFFFFFFF:F:FFFFF:FFFFFFF
@FS10000125:23:BPA73012-1407:1:1101:6640:1010 1:N:0:6
GGGGATGAACTTCGTCGAGTACGCTCAAAGTATTAGATCGGAAGA
+
F,,FFFFFFF::FFFFFFFFFFFFFFF:FFFFFFFFFFFFFFFFF
@FS10000125:23:BPA73012-1407:1:1101:6860:1010 1:N:0:6
GGGTCTGAACTTCGTCGAGTACGCTCAAATAATCAGATCGGAAGA
+
FFF,F,FFFFFFFFFFFFFFFFFFFFFF,,:,,,FFFFFFFFFFF
@FS10000125:23:BPA73012-1407:1:1101:7170:1010 1:N:0:6
GGGCGACAACTTCGTCGAGTACGCTCAAAGTTCGAGATCGGAAGA
+
FFF:FFFFFF::FFFFFFFFFFFFFFFFFFFFFFFFFFFFFFFFF
@FS10000125:23:BPA73012-1407:1:1101:7220:1010 1:N:0:6
GGGCTTCAACTTCGTCGAGTACGCTCAAACGAATAGATCGGAAGA
+
FFFFFFFFFF:,FFF:FFFFFFFFFFF:FFFFFFFFFFFFFF:FF
@FS10000125:23:BPA73012-1407:1:1101:8800:1010 1:N:0:6
GGGCCATAACTTCGTCGAGTACGCTCAAAGTAGTAGATCGGAAGA
+
F,,F,F:FF:FF,:F,FF,FF,:FFF:FF:FFFF::F,F:FFF::
@FS10000125:23:BPA73012-1407:1:1101:9690:1010 1:N:0:6
GGGGAGAAACTTCGTCGAGTACGCTCAAATGCTCAGATCGGAAGA
+
F::FFFFFFF::FFFFFFFFFFFFFFFFFFFFFF:FFFFFFFFFF
@FS10000125:23:BPA73012-1407:1:1101:10280:1010 1:N:0:6
GGGAGAGAACTTCGTCGAGTACGCTCAACTGGAAAGATCGGAAGA
+
FFFFFFFFFF,,FFFFFFFFFFFFFFFFFFFFFFFFFFFFFFFFF
@FS10000125:23:BPA73012-1407:1:1101:10640:1010 1:N:0:6
GGGCAATAACTTCGTCGAGTACGCTCAAATGGATAGATCGGAAGA
+
F,,:FFFFFF,,FFFFFFFFFFFFFFF:FFFFFFFFF,FFFFFFF
@FS10000125:23:BPA73012-1407:1:1101:10700:1010 1:N:0:6
GGGCGGCAACTTCGTCGAGTACGCTCAAGAACGGAGATCGGAAGA
+
FFFFFFFFFF:,FFFFFFFFFFFFFFFFFFFFFFFFFFFFFFFFF
@FS10000125:23:BPA73012-1407:1:1101:11310:1010 1:N:0:6
GATACTCAACTTCGTCGAGTACGCTCAAGATAAAAGATCGGAAGA
+
,,F:FF,FFFFFFF:FF:FFFFFFFFFFFF,,:,FFFFFF:,F:,
@FS10000125:23:BPA73012-1407:1:1101:11490:1010 1:N:0:6
GGGACGGAACTTCGTCGAGTACGCTCAAGTTATAAGATCGGAAGA
+
FFFFFFFFFF,,FFFFFFFFFFFFFFFFFFFFFFFFFFFFFFFFF
@FS10000125:23:BPA73012-1407:1:1101:11860:1010 1:N:0:6
GGGGAGGAACCTCGTCGAGTACGCTCAAGGGTGGAGATCGGAAGA
+
FFFF:F:FFF:,FFFFFFFFFFFFFFFFF,:F:FFFFFFFFFFFF
@FS10000125:23:BPA73012-1407:1:1101:13080:1010 1:N:0:6
GGGCTAGATCTTCGTCGAGTACGCTCAAGCAAGAAGATCGGAAGA
+
F,,,FFFFFF,,FFFFFFFFFFFFFFFFFFFFFFFFFFFFFFFFF
@FS10000125:23:BPA73012-1407:1:1101:13130:1010 1:N:0:6
GGGGCTCAACTTCGTCGAGTACGCTCAATAAGTAAGATCGGAAGA
+
F::FFFFFFF,,FFFFFFFFFFFFFFF,FFFFFFFFFFFFFFFFF
@FS10000125:23:BPA73012-1407:1:1101:13270:1010 1:N:0:6
GGACGTCAACTTCGTCGAGTACGCTCAATTTTCCAGATCGGAAGA
+
:,,,:FFFFF:,FFFFFFFFFF:FFFF,FFFFFFFFFFFFFF:FF
@FS10000125:23:BPA73012-1407:1:1101:13540:1010 1:N:0:6
GGGGTGAACTTCGTCGAGTACGCTCAACGTGCAAGATCGGAAGAG
+
FFFFFFFFFF,FF:FFFF,FFFFFFFF:FFFFFFFF:FFF:FFFF
@FS10000125:23:BPA73012-1407:1:1101:13600:1010 1:N:0:6
GGGATGTAACTTCGTCGAGTACGCTCAAGCCTGTAGATCGGAAGA
+
FFFFFFFFFF,,FFFFFFFFFFFFFFFFFFFFFFFFFFFFFFFFF
@FS10000125:23:BPA73012-1407:1:1101:13820:1010 1:N:0:6
GGGGAAGAACTTCGTCGAGTACGCTCAAGAATGTAGATCGGAAGA
+
FFFFFFFFFF,,FFFFFFFFFFFFFFFFFFFFFFFFFFFFFFFFF
@FS10000125:23:BPA73012-1407:1:1101:13890:1010 1:N:0:6
GGGGTGTAACTTCGTCGAGTACGCTCAATGTCACAGATCGGAAGA
+
FFFFF::FFF,:FFFFFFFFFFFFFFF:,::FFFFFFFFFFFFFF
@FS10000125:23:BPA73012-1407:1:1101:14250:1010 1:N:0:6
GGGGATCAACTTCGTCGAGTACGCTCAAGGTGTCAGATCGGAAGA
+
FFFFFFFFFF,,FFFFFFFFFFFFFFFFFFFFFFFFFFFFFFFFF
@FS10000125:23:BPA73012-1407:1:1101:14820:1010 1:N:0:6
GGGCATGGACTTCGTCGAGTACGCTCAATCTACCAGATCGGAAGA
+
FFFF,,F:FF:FFFFFFFFFFFFFFFFFFFFFFFFFFFFFFFFFF
@FS10000125:23:BPA73012-1407:1:1101:15060:1010 1:N:0:6
GGGGATCAACTTCGTCGAGTACGCTCAAGGTTATAGATCGGAAGA
+
FFFFFFFFFF,,FFFFFFFFFFFFFFFFFFFFFFFFF:FFFFFFF
@FS10000125:23:BPA73012-1407:1:1101:15280:1010 1:N:0:6
GGGACTAAACTTCGTCGAGTACGCTCAATCAGTTAGATCGGAAGA
+
FFFFFFFFFF:,FFFFFFFFFFFFFFF:FFFFFFFFFFFFF:FFF
@FS10000125:23:BPA73012-1407:1:1101:15500:1010 1:N:0:6
GGGTATTAACTTCGTCGAGTACGCTCAACATTAGAGATCGGAAGA
+
F::FFFFFFF,:FFFFFFFFFFFFFFFFFFFFFFFFFFFFFFFFF
@FS10000125:23:BPA73012-1407:1:1101:15570:1010 1:N:0:6
GGGCACAAACTTCGTCGAGTACGCTCAATGACATAGATCGGAAGA
+
FFFF,FF,FFFFF:F::FFFFF:FF::FF:FFFFF:F,F:FFFFF
@FS10000125:23:BPA73012-1407:1:1101:15660:1010 1:N:0:6
GGGCAGCAACTTCGTCGAGTACGCTCAATGTTGTAGATCGGAAGA
+
FFFFFFFFFF::FFFFFFFFFFFFFFF,FFFFFFFFFFFFFFFFF
@FS10000125:23:BPA73012-1407:1:1101:15780:1010 1:N:0:6
GGGGAGGAACTTCGTCGAGTACGCTCAAGAGACTAGATCGGAAGA
+
FFFFFFFFFF,,FFFFFFFFFFFFFFFFFFFFFFFFFFFFFFFFF
@FS10000125:23:BPA73012-1407:1:1101:16300:1010 1:N:0:6
GGGTGATAACTTCGTCGAGTACGCTCAATAACCTAGATCGGAAGA
+
FFFFFFFFFF:FFFFFFFFFFFFFFFFFFFFFFFFFFFFFFFFFF
@FS10000125:23:BPA73012-1407:1:1101:16390:1010 1:N:0:6
GGGGGGCAACTTCGTCGAGTACGCTCAAGGTTGAAGATCGGAAGA
+
F:,FFFFFFF,,F:FFF:FFF::FFFF,:FFFFFF:FFFF,,::,
@FS10000125:23:BPA73012-1407:1:1101:1160:1020 1:N:0:6
GGGTGCAAACTTCGTCGAGTACGCTCAACAGGAGAGATCGGAAGA
+
FFFFFFFFFFFFFFFFFFFFFFFFFFFFFFFFFFFFFFFFFFFFF
@FS10000125:23:BPA73012-1407:1:1101:1330:1020 1:N:0:6
GGGAACAAACTTCGTCGAGTACGCTCAAACACTGAGATCGGAAGA
+
FFFFFFFFFFF:FFFFFFFFFFFFFFFFFFFFFFFFFFFFF:FFF
@FS10000125:23:BPA73012-1407:1:1101:1900:1020 1:N:0:6
GGGTGTGAACTTCGTCGAGTACGCTCAATCCAGAAGATCGGAAGA
+
FFFFFFFFFF:,:FFFFFFFFFFFFFF,FFFFFFFFFFFFFFFFF
@FS10000125:23:BPA73012-1407:1:1101:2060:1020 1:N:0:6
GGGTAGCAACTTCGTCGAGTACGCTCAAGGGTTGAGATCGGAAGA
+
FFFFFFFFFF:,FFFFFFFFFFFFFFFFFFFFFFFFFFFFFFFFF
@FS10000125:23:BPA73012-1407:1:1101:2270:1020 1:N:0:6
GGGGAACTTCGTCGAGTACGCTCAAAGAATAAGATCGGAAGAGCA
+
FF,FFFFFFFF,FFFFFF,,FFFFFFFFFFFFFFF,FFFFFFF,,
@FS10000125:23:BPA73012-1407:1:1101:2480:1020 1:N:0:6
GGGCTGTAACTTCGTCGAGTACGCTCAATGGGATAGATCGGAAGA
+
F,,:FFFFFF:,FFFFFFFFFFFFFFF,FFFFFFFFFFFFFFFFF
@FS10000125:23:BPA73012-1407:1:1101:3410:1020 1:N:0:6
GGGGAACTTCGTCGAGTACGCTCAAGATCAGAGATCGGAAGAGCA
+
FFFFFFFFFFF,,FFFFF,,FFF,FFF,FFFFFFF,FFFFFFF,,
@FS10000125:23:BPA73012-1407:1:1101:4020:1020 1:N:0:6
GGGGACGAACTTCGTCGAGTACGCTCAAGACTAAAGATCGGAAGA
+
FFFFFFFFFF:,FFFFFFFFFFFFFFFFFFFFFFFFFFFFFFFFF
@FS10000125:23:BPA73012-1407:1:1101:4190:1020 1:N:0:6
GGGCTACAACTTCGTCGAGTACGCTCAAATGGCCAGATCGGAAGA
+
FF,:FFFFFF:,FFFFFFFFFFFFFFF,FFFFFFFFFFFFFFFFF
@FS10000125:23:BPA73012-1407:1:1101:4740:1020 1:N:0:6
GGGATAAAACTTCGTCGAGTACGCTCAATTTCTTAGATCGGAAGA
+
FFFF:FFFFF,,FFFFFFFFFFFFFFF,FFFFFFFFFFFFFFFFF
@FS10000125:23:BPA73012-1407:1:1101:4780:1020 1:N:0:6
GGGCGCTATCTTCGTCGAGTACGCTCAATCTAGAAGATCGGAAGA
+
FFF:FFFFFF:,FFFFFFFFFFFFFFF:FFFFFFFFFFFFFFFFF
@FS10000125:23:BPA73012-1407:1:1101:5840:1020 1:N:0:6
GGGCTGCAACTTCGTCGAGTACGCTCAAACAAAAAGATCGGAAGA
+
FF:FFFFFFF::FFFFFFFFFFFFFFFFFFFFFFFFFFFFFFFFF
@FS10000125:23:BPA73012-1407:1:1101:6250:1020 1:N:0:6
GGGCATAAACTTCGTCGAGTACGCTCAAAGGGAAAGATCGGAAGA
+
F:::FFFFFF,,FFFFFFFFFFFFFFF,FFFFFFFFFFFFFFFFF
@FS10000125:23:BPA73012-1407:1:1101:6700:1020 1:N:0:6
GGGGATGTAACTTCGTCGAGTACGCTCAAAGGACGAGATCGGAAG
+
F:FFFFFFFFF,:FFFFFF,FFFFF:FFFFFFFFFFFFFFFFF:F
@FS10000125:23:BPA73012-1407:1:1101:6810:1020 1:N:0:6
GGGCGGTATCTTCGTCGAGTACGCTCAAAATAGGAGATCGGAAGA
+
F:,,FFFFFF::FFFFFFFFFFFFFFF,FFFFFFFFFFFFFFFFF
@FS10000125:23:BPA73012-1407:1:1101:6850:1020 1:N:0:6
GGGCTCTAACTTCGTCGAGTACGCTCAACGTGGTAGATCGGAAGA
+
F::,FFFFFFF:FFFFFFFFFFFFFFFFFFFFFFFFFFFFFFFFF
@FS10000125:23:BPA73012-1407:1:1101:6910:1020 1:N:0:6
GGGGTAGAGCTTCGTCGAGTACGCTCAAACCGCTAGATCGGAAGA
+
F,,FFFFFFF,,FFFFFFFFFFFFFFFFFFFFFFFFFFFFFFFFF
@FS10000125:23:BPA73012-1407:1:1101:7320:1020 1:N:0:6
GGGGAAAAACTTCGTCGAGTACGCTCAAGATTCAAGATCGGAAGA
+
FFFFFFFFFF::FFFFFFFFFFFFFFFFFFFFFFFFFFFFFFFFF
@FS10000125:23:BPA73012-1407:1:1101:7780:1020 1:N:0:6
GGGGTGTAACTTCGTCGAGTACGCTCAAGTTAAAAGATCGGAAGA
+
FFFFFFFFFF,,FFFFFFFFFFFFFFFFFFFFFFFFFFFFFFFFF
@FS10000125:23:BPA73012-1407:1:1101:7820:1020 1:N:0:6
GGGTCGAAACTTCGTCGAGTACGCTCAATATGACAGATCGGAAGA
+
FFFFFFFFFF::FFFFFFFFFFFFFFF,FFFFFFFFFFFFFFFFF
@FS10000125:23:BPA73012-1407:1:1101:7960:1020 1:N:0:6
GGGATGTAACTTCGTCGAGTACGCTCAATATTCTAGATCGGAAGA
+
FFF:FFFFFF::FFFFFFFFFFFFFFF:FFFFFFFFFFFFFFFFF
@FS10000125:23:BPA73012-1407:1:1101:7970:1020 1:N:0:6
GGGGAACTTCGTCGAGTACGCTCAACTATCTAGATCGGAAGAGCA
+
FFFFFFFFFFF,FFFFFF,,FFFFF:F,FFFFFFF,FFFFFFF,:
@FS10000125:23:BPA73012-1407:1:1101:7980:1020 1:N:0:6
GGGTCAGAATTTCGTCGAGTACGCTCAACCGACCAGATCGGAAGA
+
FFFFFFFFFFFFFFFFFFFFFFFFFFFFFFFFFFFFFFFFFFFFF
@FS10000125:23:BPA73012-1407:1:1101:8000:1020 1:N:0:6
GGGGGGAAACTTCGTCGAGTACGCTCAAGCGATTAGATCGGAAGA
+
FFFFFFFFFF:,FFFFFFFFFFFFFFFFFFFFFFFFFFFFFFFFF
@FS10000125:23:BPA73012-1407:1:1101:8320:1020 1:N:0:6
GGGTAACAACTTCGTCGAGTACGCTCAAAAGAGTAGATCGGAAGA
+
FFFFFFFFFF:,FFFFFFFFFFFFFFF,FFFFFFFFFFFFFFFFF
@FS10000125:23:BPA73012-1407:1:1101:9050:1020 1:N:0:6
GGGGTTCAACTTCGTCGAGTACGCTCAAGTTACCAGATCGGAAGA
+
FFFFFFFFFF,,FFFFFFFFFFFFFFFFFFFFFFFFFFFFFFFFF
@FS10000125:23:BPA73012-1407:1:1101:9090:1020 1:N:0:6
GGGGGTTAACTTCGTCGAGTACGCTCAATACCACAGATCGGAAGA
+
FFFFFFFFFF,,FFFFFFFFFFFFFFF,FFFFFFFFFFFFFFFFF
@FS10000125:23:BPA73012-1407:1:1101:9100:1020 1:N:0:6
GGGCATTAACTTCGTCGAGTACGCTCAAATAGTAAGATCGGAAGA
+
FFFFFFFFFF,,FFFFFFFFFFFFFFF,FFFFFFFFFFFFFF:FF
@FS10000125:23:BPA73012-1407:1:1101:9510:1020 1:N:0:6
GGGTGTCAACCTCGTCGAGTACGCTCAAAGTTCTAGATCGGAAGA
+
F,,::FFFFF::FFFFFFFFFFFFFFF:FFFFFFFFFFFFFFFFF
@FS10000125:23:BPA73012-1407:1:1101:10020:1020 1:N:0:6
GGGTGTCAACTTCGTCGAGTACGCTCAAAACGAGAGATCGGAAGA
+
FFF:FFFFFF,,FFFFFFFFFFFFFFF:FFFFFFFFFFFFFFFFF
@FS10000125:23:BPA73012-1407:1:1101:11900:1020 1:N:0:6
GGGTGTTAACTTCGTCGAGTACGCTCAAAATAGAAGATCGGAAGA
+
FFF,,F:FFF::FFFFFFFFFFFFFFF:FFF,,FFFFFFFFFFFF
@FS10000125:23:BPA73012-1407:1:1101:12190:1020 1:N:0:6
GATGTATAACTTCGTCGAGTACGCTCAAGCGTTCAGATCGGAAGA
+
,,FFFF,FFFFFFFFFF:FFFFFFFFFF,,,FF,FFFFFFF:FF:
@FS10000125:23:BPA73012-1407:1:1101:12730:1020 1:N:0:6
GGGCATCAACTTCGTCGAGTACGCTCAACGGATAAGATCGGAAGA
+
F,,:F,,FFF:FFFFFFFFFFFFFFFFFF:,F,FFFFFFFFFFFF
@FS10000125:23:BPA73012-1407:1:1101:13200:1020 1:N:0:6
GGGGCCCAACTTCGTCGAGTACGCTCAATCAAATAGATCGGAAGA
+
F,,FFFF:FF:,FFFFF:FFF:,FFFF:FFFFFFF:F,FF:F::F
@FS10000125:23:BPA73012-1407:1:1101:13530:1020 1:N:0:6
GGGCTTCGTCGAGTACGCTCAACTTAAAAGATCGGAAGAGCACAC
+
F,,:FFFFFFF:FFFFF,FF:FFF:F,,FFFFFFFFFFFF,F,F,
@FS10000125:23:BPA73012-1407:1:1101:14740:1020 1:N:0:6
GGGAATGAACTTCGTCGAGTACGCTCAAGGAAATAGATCGGAAGA
+
FFFFFFFFFF::FFFFFFFFFFFFFFFFFFFFFFFFFFFFFFFFF
@FS10000125:23:BPA73012-1407:1:1101:15210:1020 1:N:0:6
GGGGGACCTTCGTCGAGTACGCTCAAAATAGTAGATCGGAAGAGC
+
FFFFFFFFF::F,FFFF:FFF:,FF:,,FFFFFF:F:FFFFF:F:
@FS10000125:23:BPA73012-1407:1:1101:15390:1020 1:N:0:6
GATGTGGAACTTCGTCGAGTACGCTCAAAAGAATAGATCGGAAGT
+
,,F:F::F:F::F:FFF:,FFF,FFFF::FFFFFF::FFF,,,,,
@FS10000125:23:BPA73012-1407:1:1101:15880:1020 1:N:0:6
GGGCTTGAACTTCGTCGAGTACGCTCAAAATAACAGATCGGAAGA
+
FFFFFFFFFF,,FFFFFFFFFFFFFFF:FFFFFFFFFFFFFFFFF
@FS10000125:23:BPA73012-1407:1:1101:16070:1020 1:N:0:6
GGGACAGAACTTCGTCGAGTACGCTCAAGCCTGTAGATCGGAAGA
+
:,,FFFFFFF,:FFFFFFFFFFFFFFFFFFFFFFFFFFFFF,FF:
@FS10000125:23:BPA73012-1407:1:1101:1380:1030 1:N:0:6
GGGGCGCAACTTCGTCGAGTACGCTCAATAAAAAAGATCGGAAGA
+
FFFFFFFFFFF:FFFFFFFFFFFFFFF:FFFFFFFFFFFFFFFFF
@FS10000125:23:BPA73012-1407:1:1101:2260:1030 1:N:0:6
GGGTGATAACTTCGTCGAGTACGCTCAAAATGACAGATCGGAAGA
+
FFFFFFFFFF::FFFFFFFFFFFFFFFFFFFFFFFFFFFFFFFFF
@FS10000125:23:BPA73012-1407:1:1101:2340:1030 1:N:0:6
GGGCATGAACTTCGTCGAGTACGCTCAATGCGAAAGATCGGAAGA
+
FFFFFFFFFF:,FFFFFFFFFFFFFFF,FFFFFFFFFFFFFFFFF
@FS10000125:23:BPA73012-1407:1:1101:2930:1030 1:N:0:6
GGGAACTTCGTCGAGTACGCTCAAATCACGAGATCGGAAGAGCAC
+
F:,,FFFFFF,,F,F,F,FFFF:FF,FFFFFFFFFFFFFF,F,F,
@FS10000125:23:BPA73012-1407:1:1101:3400:1030 1:N:0:6
GGGAGCCAACTTCGTCGAGTACGCTCAAGTCGCCAGATCGGAAGA
+
FFF:FFFFFF,,FFFFFFFFFFFFFFFFFFFFFFFFFFFFFFFFF
@FS10000125:23:BPA73012-1407:1:1101:3730:1030 1:N:0:6
GGGAAACAACTTCGTCGAGTACGCTCAAAGGTTTAGATCGGAAGA
+
FFF,FFFFFF::FFFFFFFFFFFFFFF:FFFFFFFFFFFFFFFFF
@FS10000125:23:BPA73012-1407:1:1101:4020:1030 1:N:0:6
GGGGGTTAACTTCGTCGAGTACGCTCAATAAAGAAGATCGGAAGA
+
FF:FFFFFFF::FFFFFFFFFFFFFFF:FFFFFFFFFFFFFFFFF
@FS10000125:23:BPA73012-1407:1:1101:4860:1030 1:N:0:6
GGGGCCTAACTTCGTCGAGTACGCTCAATTATTAAGATCGGAAGA
+
FF,FFFFFFF:,FFFFFFFFFFFFFFF,FFFFFFFFFFFFFFFFF
@FS10000125:23:BPA73012-1407:1:1101:5490:1030 1:N:0:6
GGGTATTAACTTCGTCGAGTACGCTCAAGTTACCAGATCGGAAGA
+
F::FFFFFFF:,FFFFFFFFFFFFFFFFFFFFFFFFFFFFFFFFF
@FS10000125:23:BPA73012-1407:1:1101:5500:1030 1:N:0:6
GGGATTCAACTTCGTCGAGTACGCTCAAGTTTAGAGATCGGAAGA
+
FFF:F,,FFFF:FFFFFFF::FFFFFF,FF:FFFFFFFFF:F:FF
@FS10000125:23:BPA73012-1407:1:1101:5540:1030 1:N:0:6
GGGACCTAACTTCGTCGAGTACGCTCAACGTTATAGATCGGAAGA
+
FFFFF,,FFFFFFFFFFFFFFFFFFFFFF,:FFFFFFFFFFFFFF
@FS10000125:23:BPA73012-1407:1:1101:6980:1030 1:N:0:6
GGGGAAGAACTTCGTCGAGTACGCTCAAAAGGGAAGATCGGAAGA
+
FFFFFFFFFF::FFFFFFFFFFFFFFF:FFFFFFFFFFFFFFFFF
@FS10000125:23:BPA73012-1407:1:1101:7060:1030 1:N:0:6
GGGGAGGGAACTTCGTCGAGTACGCTCAAAGTGGCAGATCGGAAG
+
FFFFFFFFFF:::FF:FFFFFFFFF,FFFFFFFFFFFFFFFFFFF
@FS10000125:23:BPA73012-1407:1:1101:7290:1030 1:N:0:6
GAGATTAAACTTCGTCGAGTACGCTCAACAGAATAGATCGGAAGA
+
F,F:FFFFFF::FFFFFFFFFFFFFFFFFFFFFFFFFFFFFFFFF
@FS10000125:23:BPA73012-1407:1:1101:7510:1030 1:N:0:6
GGGGATGAACTTCGTCGAGTACGCTCAATTATGAAGATCGGAAGA
+
F,,FFFFFFF,:FFFFFFFFFFFFFFF:FFFFFFFFFFFFFFFFF
@FS10000125:23:BPA73012-1407:1:1101:7630:1030 1:N:0:6
GGAGTAAACTTCGTCGAGTACGCTCAAGGTTAAAGATCGGAAGAG
+
F,,FFFFFFF:FF:FFFF:FFFFFFFFFFFFFFFFF,FFF,FFFF
@FS10000125:23:BPA73012-1407:1:1101:8560:1030 1:N:0:6
GGGTGCAAACTTCGTCGAGTACGCTCAATATTTTAGATCGGAAGA
+
F:,:FFFFFF::FFFFFFFFFFFFFFF:FFFFFFFFFFFFFFFFF
@FS10000125:23:BPA73012-1407:1:1101:9320:1030 1:N:0:6
GGGATGAATCTTCGTCGAGTACGCTCAATGTTTGAGATCGGAAGA
+
F,,:FFFFFF::FFFFFFFFFFFFFFF:FFFFFFFFFFFFFFFFF
@FS10000125:23:BPA73012-1407:1:1101:9690:1030 1:N:0:6
GGGTGAAAACTTCGTCGAGTACGCTCAACATTCTAGATCGGAAGA
+
F,,F,FFFFF:FFFFFFFFFFFFFFFFFFFFFFFFFFFFFFFFFF
@FS10000125:23:BPA73012-1407:1:1101:10280:1030 1:N:0:6
GGAGTTTGATCTTCGTCGAGTACGCTCAATAATGAAGATCGGAAG
+
F,,,:FFFFF:::FF:FFF,FFFFF,FFFFFFFFF,FFFF:F:F:
@FS10000125:23:BPA73012-1407:1:1101:10320:1030 1:N:0:6
GGGGCATAACTTCGTCGAGTACGCTCAAATTACAAGATCGGAAGA
+
FFFFFFFFFF,,FFFFFFFFFFFFFFF:FFFFFFFFFFFFFFFFF
@FS10000125:23:BPA73012-1407:1:1101:10610:1030 1:N:0:6
GGGAAGAAACTTCGTCGAGTACGCTCAAGGTTTGAGATCGGAAGA
+
FFF:FFFFFF::FFFFFFFFFFFFFFFFFFFFFFFFFFFFFFFFF
@FS10000125:23:BPA73012-1407:1:1101:10970:1030 1:N:0:6
GGGCAGAAACTTCGTCGAGTACGCTCAAATTATGAGATCGGAAGA
+
F,,FF:FF:F,,:FFFF:FFFF,FFFF:FFFFFFFFF,FFFF,F,
@FS10000125:23:BPA73012-1407:1:1101:10980:1030 1:N:0:6
GGGGATCAACTTCGTCGAGTACGCTCAATACCTGAGATCGGAAGA
+
FFFFFFF:F:,::FFF:FFFF,:FFF:FFF:FFF:FF:F:FFFFF
@FS10000125:23:BPA73012-1407:1:1101:11400:1030 1:N:0:6
GGGGCACAACTTCGTCGAGTACGCTCAAAGTTAAAGATCGGAAGA
+
FF:FFFFFFF,,FFFFFFFFFFFFFFF:FFFFFFFFFFFFFFFFF
@FS10000125:23:BPA73012-1407:1:1101:11960:1030 1:N:0:6
GATGATGAACTTCGTCGAGTACGCTCAATAAAGAAGATCGGAAGA
+
,,F:FF:FFFFFFFFFFFFFFFFFFFF:FFFFFFFFFFFFF:FF:
@FS10000125:23:BPA73012-1407:1:1101:14000:1030 1:N:0:6
GGGTGGTAACTTCGTCGAGTACGCTCAATCCTATAGATCGGAAGA
+
FFF,FFFFFFFFFFFFFFFFFFFFFFFF,,,F,,FFFFFFFFFFF
@FS10000125:23:BPA73012-1407:1:1101:14430:1030 1:N:0:6
GGGGAAACTTCGTCGAGTACGCTCAAGACAACAGATCGGAAGAGC
+
F::FFFFFFF:F,FFFF:FFFF,FFFFFFFFFFFFF:FFFFFFF,
@FS10000125:23:BPA73012-1407:1:1101:15530:1030 1:N:0:6
GGGAATTAACTTCGTCGAGTACGCTCAAATTTTAAGATCGGAAGA
+
FFF,F,FFFF,,FFFFFFFFFFFFFFFFFFF,FFFFFFFFFFFFF
@FS10000125:23:BPA73012-1407:1:1101:15570:1030 1:N:0:6
GGGAATCAACTTCGTCGAGTACGCTCAAGTTCAAAGATCGGAAGA
+
FFFFFFFFFF,:FFFFFFFFFFFFFFFFFFFFFFFFFFFFFFFFF
@FS10000125:23:BPA73012-1407:1:1101:15730:1030 1:N:0:6
GGGGTGCAACTTCGTCGAGTACGCTCAATATAGTAGATCGGAAGA
+
FFFFFFFFFFFFFFFFFFFFF:FFFFFFFF,,FF:FF,F:FFFFF
@FS10000125:23:BPA73012-1407:1:1101:16150:1030 1:N:0:6
CTTGACGAACTTCGTCGAGTACGCTCAAAATATGACATCGGTAGA
+
:FF:::,F:FFFF,FFFF,FFF::FFFF,FFFFFF,FFF::,F:,
@FS10000125:23:BPA73012-1407:1:1101:1140:1040 1:N:0:6
GGGGATTAACTTCGTCGAGTACGCTCAATATATTAGATCGGAAGA
+
FFFF,,:FFFFF,FF::FFFF,:FFF:F::,,,F,:F,F:F,F:F
@FS10000125:23:BPA73012-1407:1:1101:2580:1040 1:N:0:6
GGGAGTTAACTTCGTCGAGTACGCTCAACAAAGTAGATCGGAAGA
+
FFFFFFFFFF,,:FFFFFFFFFFFFFF:FFFFFFFFF:FFFFFFF
@FS10000125:23:BPA73012-1407:1:1101:2960:1040 1:N:0:6
GGGTGTAAACTTCGTCGAGTACGCTCAAGTTAACAGATCGGAAGA
+
F,,,FFFFFF::FFFFFFFFFFFFFFFFFFFFFFFFFFFFFFFFF
@FS10000125:23:BPA73012-1407:1:1101:3040:1040 1:N:0:6
GGGCTCAAACTTCGTCGAGTACGCTCAAGGATTAAGATCGGAAGA
+
FFFFFFFFFF:::FFFFFFFF:FFFFFFFFFF:F,FF,FFFFFFF
@FS10000125:23:BPA73012-1407:1:1101:3100:1040 1:N:0:6
GGGGAACTTCGTCGAGTACGCTCAATATGCAAGATCGGAAGAGCA
+
FFFFFFF:F:F,FFFFFF,,FFFFFF,:FFFFFFF,FFFFFFF,,
@FS10000125:23:BPA73012-1407:1:1101:4530:1040 1:N:0:6
GGGGTGGAAACTTCGTCGAGTACGCTCAAATACCCAGATCGGAAG
+
F,,FFFFFFF:::FF:FFFFFFFFF,FFFFFFFFFFFFFFFFFFF
@FS10000125:23:BPA73012-1407:1:1101:4580:1040 1:N:0:6
GGGGGTGAACTTCGTCGAGTACGCTCAAATGGATAGATCGGAAGA
+
FFFF,FFFFF::FFFFFFFFFFFFFFF:FFFFFFFFFFFFFFFFF
@FS10000125:23:BPA73012-1407:1:1101:5410:1040 1:N:0:6
GGGCTAAAACTTCGTCGAGTACGCTCAAGATCACAGATCGGAAGA
+
FF::FFFFFF,,:FFFFFFFFFFFFFFFFFFFFFFFFFFFFF:FF
@FS10000125:23:BPA73012-1407:1:1101:5480:1040 1:N:0:6
GGGCCCTAACTTCGTCGAGTACGCTCAATGCCCTAGATCGGAAGA
+
F::,,:FF,FFFFF:FFFFFFFFFFFFFF,FFFFFFFFFFF:FFF
@FS10000125:23:BPA73012-1407:1:1101:5830:1040 1:N:0:6
GATGCACAACTTCGTCGAGTACGCTCAAGGCACAAGATCGGAAGA
+
:,,:FFFFFFFFFFFFFFFFFFFFFFFFFFFFFFFFFFFFF,:FF
@FS10000125:23:BPA73012-1407:1:1101:5840:1040 1:N:0:6
GGGCGATAACTTCGTCGAGTACGCTCAAGATTGAAGATCGGAAGA
+
FF:FFFFFFF:,FFFFFFFFFFFFFFFFFFFFFFFFFFFFFFFFF
@FS10000125:23:BPA73012-1407:1:1101:5970:1040 1:N:0:6
GGGCGTAAACTTCGTCGAGTACGCTCAATGTCCCAGATCGGAAGA
+
F,,F:FFFFF,,FFFFFFFFFFFFFFF:FFFFFFFFFFFF:F:FF
@FS10000125:23:BPA73012-1407:1:1101:7340:1040 1:N:0:6
GGGCTTCAACTTCGTCGAGTACGCTCAAACGAATAGATCGGAAGA
+
F,,,FFFFFF:,FFFFFFFFFFFFFFF,FFFFFFFFF,FFFFFFF
@FS10000125:23:BPA73012-1407:1:1101:7600:1040 1:N:0:6
GGGGTGGAACTTCGTCGAGTACGCTCAATTGTGAAGATCGGAAGA
+
F,,FFFFFFF::FFFFFFFFFFFFFFF:FFFFFFFFFFFFFFFFF
@FS10000125:23:BPA73012-1407:1:1101:7940:1040 1:N:0:6
GGGGGGGAACTTCGTCGAGTACGCTCAACAAATTAGATCGGAAGA
+
FFFFFFFFFFFFFFFFFFFFFFFFFFFFFFFFFFFFFFFFFFFFF
@FS10000125:23:BPA73012-1407:1:1101:8300:1040 1:N:0:6
GGGTGTCAACTTCGTCGAGTACGCTCAAGTAACTAGATCGGAAGA
+
FFFFFFFFFFFFFFFFFFFFFFFFFFFFFFFFFFFFF,FFFFFFF
@FS10000125:23:BPA73012-1407:1:1101:8310:1040 1:N:0:6
GGAGAGGAACTTCGTCGAGTACGCTCAAGAATTTAGATCGGAAGA
+
F,,FFFFFFFFFFFFFFFFFFFFFFFFFFFFFFFFFFFFFFFFFF
@FS10000125:23:BPA73012-1407:1:1101:8860:1040 1:N:0:6
GGGCTTCGTCGAGTACGCTCAAATGATAAGATCGGAAGAGCACAC
+
FFFFFFFFFFFFFFFFF:FFFFFFFF,FFFFFFFFFFFFF,F,F:
@FS10000125:23:BPA73012-1407:1:1101:8870:1040 1:N:0:6
GGGTGGAAACTTCGTCGAGTACGCTCAAGTATCTAGATCGGAAGA
+
F,:F,FFFFF::FFFFFFFFFFFFFFFFFFFFFFFFFFFFFFFFF
@FS10000125:23:BPA73012-1407:1:1101:8920:1040 1:N:0:6
GGGGGAACTTCGTCGAGTACGCTCAATCGTTGAGATCGGAAGAGC
+
F,,FFFFFFFFF:FFFF:FFFF,FFFFFFFFFFFF:,FFF:FFF,
@FS10000125:23:BPA73012-1407:1:1101:8940:1040 1:N:0:6
GGGCAGCAACTTCGTCGAGTACGCTCAATTTCTTAGATCGGAAGA
+
FFFFFFFFFF:,FFFFFFFFFFFFFFF:FFFFFFFFFFFFFFFFF
@FS10000125:23:BPA73012-1407:1:1101:9160:1040 1:N:0:6
GGGCAGTAACTTCGTCGAGTACGCTCAAGTAAACAGATCGGAAGA
+
F,,FFFFFFF:,FFFFFFFFFFFFFFFFFFFFFFFFFFFFFFFFF
@FS10000125:23:BPA73012-1407:1:1101:9540:1040 1:N:0:6
GGGAAGTAACTTCGTCGAGTACGCTCAATCTGTGAGATCGGAAGA
+
FFFFFFFFFFF:FFFFFFFFFFFFFFF:FFFFFFFFFFFFFFFFF
@FS10000125:23:BPA73012-1407:1:1101:9580:1040 1:N:0:6
GGGTCTTAACTTCGTCGAGTACGCTCAATATATAAGATCGGAAGA
+
FFFF,,,F:FFFF:FFFF:FFFF:FFF:,,,,:FFFFFFF:FFFF
@FS10000125:23:BPA73012-1407:1:1101:9760:1040 1:N:0:6
GGGCCCAAACTTCGTCGAGTACGCTCAACTTATGAGATCGGAAGA
+
F,:FFF:FFFFFFFFFFFFFF:FFFFFF,FFFFFFFF,FFFFFFF
@FS10000125:23:BPA73012-1407:1:1101:10270:1040 1:N:0:6
GGGATAGAACTTCGTCGAGTACGCTCAACTGGAAAGATCGGAAGA
+
F,,,,F,FFFFFFFFFFFFFFFFFFFFFFF,,,:FFFFFFFFFFF
@FS10000125:23:BPA73012-1407:1:1101:11000:1040 1:N:0:6
GGGTAGGAACTTCGTCGAGTACGCTCAATTGATTAGATCGGAAGA
+
F,::FFFFFF::FFFFFFFFFFFFFFF:FFFFFFFFFFFFFFFFF
@FS10000125:23:BPA73012-1407:1:1101:11320:1040 1:N:0:6
GGCGTGCAACTTCGTCGAGTACGCTCAAGATTACAGATCGGAAGA
+
:,,FFFFFFF::FFFFFFFFFF:FFFFFFFFFFFFFF:FFFF:FF
@FS10000125:23:BPA73012-1407:1:1101:11330:1040 1:N:0:6
GATGTCCAACTTCGTCGAGTACGCTCAAAACTTAAGATCGGAAGA
+
,,F:FFFFFF::FFFFF:FFFF:FFFFFFFFFFFFFFFFFF:::,
@FS10000125:23:BPA73012-1407:1:1101:11610:1040 1:N:0:6
AGGTGCTAACTTCGTCGAGTACGCTCAAGGTCCCAGATCGGAAGA
+
,FF,FFFFFF,,FFFFFFFFFFFFFFFFFFFFFFFFFFFFFFFFF
@FS10000125:23:BPA73012-1407:1:1101:12660:1040 1:N:0:6
GGGTTCAAACTTCGTCGAGTACGCTCAATATCCAAGATCGGAAGA
+
FFFFFFFFFF,:FFFFFFFFFFFFFFF:FFFFFFFFFFFFFFFFF
@FS10000125:23:BPA73012-1407:1:1101:12700:1040 1:N:0:6
GGGAGGTAACTTCGTCGAGTACGCTCAAGATGTAAGATCGGAAGA
+
FFFF,F:FFFFFFFFFFFFFFFFFFFFFFFF:F,FFF,FFFFFFF
@FS10000125:23:BPA73012-1407:1:1101:12940:1040 1:N:0:6
GGGGGGCAAACTTCGTCGAGTACGCTCAAAATGAAAGATCGGAAG
+
FFFFFFFFFFF,:FF:FFFFFFFFF,FFFFFFFFFFFFFFFFFFF
@FS10000125:23:BPA73012-1407:1:1101:13120:1040 1:N:0:6
GGGTCGTAACTTCGTCGAGTACGCTCAACGAGTTAGATCGGAAGA
+
:,,:FFFFFFF::FFFFFFFFFFFFFFFFFFFFFFFFFFFFFFFF
@FS10000125:23:BPA73012-1407:1:1101:13230:1040 1:N:0:6
GATGTATAACTTCGTCGAGTACGCTCAATGCAATAGATCGGAAGA
+
,,FF:FFFFFFFFFFFFFFFFF:FFFFFFFFFFFFFFFFFFFF::
@FS10000125:23:BPA73012-1407:1:1101:13850:1040 1:N:0:6
GGGCAGAAACTTCGTCGAGTACGCTCAAAAGTGGAGATCGGAAGA
+
FFFFFFFFFF,,FFFFFFFFFFFFFFF,FFFFFFFFFFFFFFFFF
@FS10000125:23:BPA73012-1407:1:1101:14440:1040 1:N:0:6
GGGATCTAACTTCGTCGAGTACGCTCAAGGGCCAAGATCGGAAGA
+
F,,FFFFFFF,,FFFFFFFFFFFFFFFFFFFFFFFFFFFFF::F:
@FS10000125:23:BPA73012-1407:1:1101:15020:1040 1:N:0:6
GGCCATGAACTTCGTCGAGTACGCTCAACTTAATAGATCGGTAGA
+
:::,FF:FFF,FFFFFF::FFFFFFFFFFFFFFFF,::FF,,,FF
@FS10000125:23:BPA73012-1407:1:1101:1030:1050 1:N:0:6
GGGGGATAACTTCGTCGAGTACGCTCAAAAGGTGAGATCGGAAGA
+
FFFFFFFFFF::FFFFFFFFFFFFFFF:FFFFFFFFFFFFFFFFF
@FS10000125:23:BPA73012-1407:1:1101:1280:1050 1:N:0:6
GGGGAACTTCGTCGAGTACGCTCAAGAGTAGAGATCGGAAGAGCA
+
FFFFFFFFFFF,FFFFFF,,FFFFFFFFFFFFFFF:FFFFFFF,,
@FS10000125:23:BPA73012-1407:1:1101:1460:1050 1:N:0:6
GGGTGCTAATTTCGTCGAGTACGCTCAAGTTGGTAGATCGGAAGA
+
FFFFFFFFFFFFFFFFFFFFFFFFFFFFFFFFFFFFFFFFFFFFF
@FS10000125:23:BPA73012-1407:1:1101:1480:1050 1:N:0:6
GGGCGGCAACTTCGTCGAGTACGCTCAAGACTTAAGATCGGAAGA
+
F::FFFFFFFF:FFFFFFFFFFFFFFFFFFFFFFFFFFFFF:FFF
@FS10000125:23:BPA73012-1407:1:1101:1760:1050 1:N:0:6
GGGGCCCAACTTCGTCGAGTACGCTCAAGACCCAAGATCGGAAGA
+
FFFFFFFFFF::FFFFFFFFFFFFFFFFFFFFFFFFFFFFFFFFF
@FS10000125:23:BPA73012-1407:1:1101:1890:1050 1:N:0:6
GGGGGGCAACTTCGTCGAGTACGCTCAACGGGTCAGATCGGAAGA
+
FFFFFFFFFFF:FFFFFFFFFFFFFFFFFFFFFFFFFFFFFFFFF
@FS10000125:23:BPA73012-1407:1:1101:2040:1050 1:N:0:6
GGGCCTGAACTTGGTCGAGTACGCTCAATCAACGAGATCGGAAGA
+
FFFFFFFFFF::FFFFFFFFFFFFFFFFFFFFFFFFFFFFFFFFF
@FS10000125:23:BPA73012-1407:1:1101:2370:1050 1:N:0:6
GGGGATAAACTTCGTCGAGTACGCTCAAACCTAGAGATCGGAAGA
+
FFF:,F:FFF,,FFFFFFFFFFFFFFF::,:FF,FFFFFFFFFFF
@FS10000125:23:BPA73012-1407:1:1101:2380:1050 1:N:0:6
GGGGCTGAACTTCGTCGATACGCTCAAATCTAAAGATCGGAAGAG
+
FFFFFFFFFF:,FFFFFF,FFFFFFFF:FFFFFFFF,FFF,FFFF
@FS10000125:23:BPA73012-1407:1:1101:2780:1050 1:N:0:6
GGGCAGCAACTTCGTCGAGTACGCTCAAGTTTGAAGATCGGAAGA
+
FFFFFFFFFF:,FFFFFFF:FFFFFFFFFFFFFFFFFFFFFFFFF
@FS10000125:23:BPA73012-1407:1:1101:3170:1050 1:N:0:6
GGGTGAAATCTTCGTCGAGTACGCTCAACGTCCGAAGATCGGAAG
+
FFF:FFFFF::,:FF:FFFFFFFFFFFFFFFFFFFFFFFFFFFFF
@FS10000125:23:BPA73012-1407:1:1101:3310:1050 1:N:0:6
GGGGTAGAACTTCGTCGAGTACGCTCAACTCCATAGATCGGAAGA
+
F:,FFFFFFF:::FFFFFFFFFFFFFFFFFFFFFFFFFFFFFFFF
@FS10000125:23:BPA73012-1407:1:1101:3500:1050 1:N:0:6
GGGGGAAAACTTCGTCGAGTACGCTCAATCCCTAAGATCGGAAGA
+
FFFFFFFFFF,,FFF:FFFFFFFFFFF,FFFFFFFFFFFFFFFFF
@FS10000125:23:BPA73012-1407:1:1101:3790:1050 1:N:0:6
GGGATTTAACTTCGTCGAGTACGCTCAAGGACACAGATCGGAAGA
+
F:,FFFFFFF::FFFFFFFFFFFFFFFFFFFFFFFFFFFFFFFFF
@FS10000125:23:BPA73012-1407:1:1101:4260:1050 1:N:0:6
GGGCAGTAACTTCGTCGAGTACGCTCAATCCACAAGATCGGAAGA
+
FFFFFFFFFF:,FFFFFFFFFFFFFFF,FFFFFFFFFFFFFFFFF
@FS10000125:23:BPA73012-1407:1:1101:4580:1050 1:N:0:6
GGGCTCAAACTTCGTCGAGTACGCTCAAGTGCATAGATCGGAAGA
+
FFF,FF,FFFFFFFFFFFFFFFFFFFFF,F:F,:FFFFFFFFFFF
@FS10000125:23:BPA73012-1407:1:1101:5100:1050 1:N:0:6
GGGTCTTATCTTCGTCGAGTACGCTCAATCAGAAGATCGGAAGAG
+
FF:FFFFFFF,,FFFFFFFFFFFFFFF:FFFFFFFF,,FF,FFFF
@FS10000125:23:BPA73012-1407:1:1101:5860:1050 1:N:0:6
GGGGAATAACTTCGTCGAGTACGCTCAATTTGAGAGATCGGAAGA
+
FFFFFFFFFF:,FFFFFFFFFFFFFFF,FFFFFFFFFFFFFFFFF
@FS10000125:23:BPA73012-1407:1:1101:6020:1050 1:N:0:6
GGGGCTAAACTTCGTCGAGTACGCTCAATGATTTAGATCGGAAGA
+
FFFFFFFFFF:,FFFFFFFFFFFFFFFFFFFFFFFFFFFFFFFFF
@FS10000125:23:BPA73012-1407:1:1101:6140:1050 1:N:0:6
GGGCAAAAACTTCGTCGAGTACGCTCAATATAGTAGATCGGAAGA
+
FFFFFFFFFF:,FFFFFFFFFFFFFFF,FFFFFFFFFFFFFFFFF
@FS10000125:23:BPA73012-1407:1:1101:6290:1050 1:N:0:6
GGGGTACAACCTCGTCGAGTACGCTCAATCGTGGAGATCGGAAGA
+
FFFFFFFFFFF,FFFFFFFFFFFFFFF:FFFFFFFFFFFFFFFFF
@FS10000125:23:BPA73012-1407:1:1101:6400:1050 1:N:0:6
GGGGTGTAACTTCGTCGAGTACGCTCAATCTGCAAGATCGGAAGA
+
FFFFFFFFFF:,FFFFFFFFFFFFFFF:FFFFFFFFFFFFFFFFF
@FS10000125:23:BPA73012-1407:1:1101:6540:1050 1:N:0:6
GGGGAACTTCGTCGAGTACGCTCAAGATAAGAGATCGGAAGAGCA
+
FFFFFFFFFFF,:FFFFF,,FFFFFFF,FFFFFFF,FFFFFFF,:
@FS10000125:23:BPA73012-1407:1:1101:6680:1050 1:N:0:6
GGGGAAAAACCTCGTCGAGTACGCTCAACAAAACAGATCGGAAGA
+
F:,FFFFFFFF:FFFFFFFFFFFFFFFFFFFFFFFFFFFFFFFFF
@FS10000125:23:BPA73012-1407:1:1101:7140:1050 1:N:0:6
GGGCTTAAACTTCGTCGAGTACGCTCAAACTTACAGATCGGAAGA
+
FFFFFF:FFF::FFFFFFFFFFFFFFF:FFFFFFFFFFFFFFFFF
@FS10000125:23:BPA73012-1407:1:1101:7190:1050 1:N:0:6
GCTGACGAACTTCGTCGAGTACGCTCAAGATGGGAGATCGGAAGA
+
:,,FFF:FFFFFFFFFF:FFFFFFFFFFFFFFFFFFFFFFFFFFF
@FS10000125:23:BPA73012-1407:1:1101:7220:1050 1:N:0:6
GGGGCGCAACTTCGTCGAGTACGCTCAAGATCTAAGATCGGAAGA
+
FFFFFFFFFF::FFFFFFFFFFFFFFFFFFFFFFFFFFFFFFFFF
@FS10000125:23:BPA73012-1407:1:1101:7480:1050 1:N:0:6
GGGGAACTTCGTCGAGTGCGCTCAACACCCAAGATCGGAAGAGCA
+
FFFFFFFFFFFF:FFFFF,,FFFFFFF:FFFFFFF,FFFFFFF,F
@FS10000125:23:BPA73012-1407:1:1101:7970:1050 1:N:0:6
GGGACGCAATTTCGTCGAGTACGCTCAATGGGTCAGATCGGAAGA
+
FFF:FFFFFFFFFFFFFFFFFFFFFFF:FFFFFFFFFFFFFFFFF
@FS10000125:23:BPA73012-1407:1:1101:8100:1050 1:N:0:6
GGGCACCAACTTCGTCGAGTACGCTCAATGTTGTAGATCGGAAGA
+
FFF:,FFFFFFFFFFFFFFFFFFFFFF:FFFFFFFFFFFFFFFFF
@FS10000125:23:BPA73012-1407:1:1101:8780:1050 1:N:0:6
GGGCCGGAACTTCGTCGAGTACGCTCAAACAGGGAGATCGGAAGA
+
FFF:FFFFFF:,FFFFFFFFFFFFFFF:FFFFFFFFFFFFFFFFF
@FS10000125:23:BPA73012-1407:1:1101:8810:1050 1:N:0:6
GGGTGGGAACTTCGTCGAGTACGCTCAATGGGTCAGATCGGAAGA
+
F::FFFFFFF::FFFFFFFFFFFFFFF:FFFFFFFFFFFFFFFFF
@FS10000125:23:BPA73012-1407:1:1101:8970:1050 1:N:0:6
GGGTCCGAACTTCGGAAGGGTACGCTCAATATTTGAGATCGGAAG
+
FFFFFF,FFF::FF,F::F:F,F,:FFF,FFFFF:FF::FF,FF,
@FS10000125:23:BPA73012-1407:1:1101:10030:1050 1:N:0:6
GGGTAACAACTTCGTCGAGTACGCTCAATGACATAGATCGGAAGA
+
F,,:FFFFFF,,FFFFFFFFFFFFFFF,FFFFFFFFFFFFFFFFF
@FS10000125:23:BPA73012-1407:1:1101:10130:1050 1:N:0:6
GGGGCACAACTTCGTCGAGTACGCTCAAAGACGGAGATCGGAAGA
+
FFFF:,F,F::::F:::FFFF,FFFF:FFF:FFF,FF:FFFFFFF
@FS10000125:23:BPA73012-1407:1:1101:10330:1050 1:N:0:6
GGGTGGAAACTTCGTCGAGTACGCTCAAAAAAAAAGATCGGAAGA
+
FFFFFFFFFF,,FFFFFFFFFFFFFFF:FFFFFFFFFFFFFFFFF
@FS10000125:23:BPA73012-1407:1:1101:10520:1050 1:N:0:6
GGGGACCAACTTCGTCGAGTACGCTCAAAAATATAGATCGGAAGA
+
FFFFFFFFFF,,FFFFFFFFFFFFFFF,FFFFFFFFFFFFFF:FF
@FS10000125:23:BPA73012-1407:1:1101:11320:1050 1:N:0:6
GGGAGTAAACTTCGTCGAGTACGCTCAAAGAATAAGATCGGAAGA
+
FFFFFFFFFF,,FFFFFFFFFFFFFFF:FFFFFFFFFFFFFFFFF
@FS10000125:23:BPA73012-1407:1:1101:11460:1050 1:N:0:6
GGGTTGGAACTTCGTCGAGTACGCTCAATTGTTGAGATCGGAAGA
+
FFFFFFFFFF,,FFFFFFFFFFFFFFF,FFFFFFFFFFFFFFFFF
@FS10000125:23:BPA73012-1407:1:1101:12210:1050 1:N:0:6
GGGCGGTAACTTCGTCGAGTACGCTCAAGGTGGGAGATCGGAAGA
+
F:,FFFFFFF,,FFFFFFFFFFFFFFFFFFFFFFFFFFFFFFFFF
@FS10000125:23:BPA73012-1407:1:1101:12530:1050 1:N:0:6
GGGAGGAAACTTCGTCGAGTACGCTCAAGGGTGAAGATCGGAAGA
+
:,,:FFFFFF,:FFFFFFFFFF:FFFF:FFFFFFFFFFFF:FFFF
@FS10000125:23:BPA73012-1407:1:1101:12850:1050 1:N:0:6
GGGTGCTAACTTCGTCGAGTACGCTCAAGATGTTAGATCGGAAGA
+
F,,:FFFFFF,:FFFFFFFFFFFFFFFFFFFFFFFFFFFFFFFFF
@FS10000125:23:BPA73012-1407:1:1101:13210:1050 1:N:0:6
GAGAGCTAACTTCGTCGAGTACGCTCAATCGAGTAGATCGGAAGA
+
,,,,:FFFFFF,FFFFF,FFFF:FFFFFFFFFFFFFFFFFFFFFF
@FS10000125:23:BPA73012-1407:1:1101:13250:1050 1:N:0:6
GGGGGAGAACTTCGTCGAGTACGCTCAAGATATGAGATCGGAAGA
+
FFFFFFFFFF:,FFFFFFFFFFFFFFFFFFFFFFFFFFFFFFFFF
@FS10000125:23:BPA73012-1407:1:1101:13330:1050 1:N:0:6
GGGATTGAACTTCGTCGAGTACGCTCAACAATGTAGATCGGAAGA
+
FF:FFFFFFF::FFFFFFFFFFFFFFFFFFFFFFFFFFFFFFFFF
@FS10000125:23:BPA73012-1407:1:1101:13350:1050 1:N:0:6
GGGGTAGAACTTCGTCGAGTACGCTCAATTGACGAGATCGGAAGA
+
F:,FFFFFFF::FFFFFFFFFF:FFFF:FF::F:FFFFFFFF:FF
@FS10000125:23:BPA73012-1407:1:1101:13380:1050 1:N:0:6
GGGTAACAACTTCGTCGAGTACGCTCAAATTATAAGATCGGAAGA
+
FFFFFFFFFF,,FFFFFFFFFFFFFFF:FFFFFFFFFFFFFFFFF
@FS10000125:23:BPA73012-1407:1:1101:13420:1050 1:N:0:6
GGGCAGTAACTTCGTCGAGTACGCTCAAATTGCCAGATCGGAAGA
+
FFFFFFFFFF:,FFFFFFFFFFFFFFF:FFFFFFFFFFFFFFFFF
@FS10000125:23:BPA73012-1407:1:1101:13580:1050 1:N:0:6
GGGGTGGAACTTCGTCGAGTACGCTCAAGGTTCAAGATCGGAAGA
+
FFFF,:FFFF::FFFFFF:FFFFFFFFFFFFFF:FFF,F:FFFFF
@FS10000125:23:BPA73012-1407:1:1101:14450:1050 1:N:0:6
GGGGCCTAACTTCGTCGAGTACGCTCAAAAATAAAGATCGGAAGA
+
FFFFFFFFFF,,FFFFFFFFFFFFFFF:FFFFFFFFFFFFFFFFF
@FS10000125:23:BPA73012-1407:1:1101:14690:1050 1:N:0:6
GGGAGTTAACTTCGTCGAGTACGCTCAAGGATCAAGATCGGAAGA
+
F,:F,,FFFFFFFFFFFFFFFFFFFFFF,,,F,FFFFFFFFFFFF
@FS10000125:23:BPA73012-1407:1:1101:14770:1050 1:N:0:6
GGGTAGTAACTTCGTCGAGTACGCTCAACTATGAAGATCGGAAGA
+
FFFFFFFFFF:FFFFFFFFFFFFFFFFFFFFFFFFFFFFFFFFFF
@FS10000125:23:BPA73012-1407:1:1101:14860:1050 1:N:0:6
GGGAGGGAACTTCGTCGAGTACGCTCAACAAATTAGATCGGAAGA
+
FFFF,,FFFFFFFFFFFFFFFFFFFFFFFF:FFFFFF,FFFFFFF
@FS10000125:23:BPA73012-1407:1:1101:15380:1050 1:N:0:6
GGGCGTTAACTTCGTCGAGTACGCTCAAGGAAAAAGATCGGAAGA
+
FFFFFFFFFF::FFFFFFFFFFFFFFFFFFFFFFFFFFFFFFFFF
@FS10000125:23:BPA73012-1407:1:1101:15520:1050 1:N:0:6
GGGGCTCATCTTCGTCGAGTACGCTCAAGTCCTGAGATCGGAAGA
+
FF:FFFFFFF,,FFFFFFFFFFFFFFFFFFFFFFFFF:FFFFFFF
@FS10000125:23:BPA73012-1407:1:1101:15560:1050 1:N:0:6
GGGGGGCAACTTCGTCGAGTACGCTCAACAATGGAGATCGGAAGA
+
F::FFFF:FF::F:F:FF:FF:FFF:FFF,FFFFF:F,FFFFFF:
@FS10000125:23:BPA73012-1407:1:1101:15640:1050 1:N:0:6
GGGTGTGAACTTCGTCGAGTACGCTCAAAGTAAAAGATCGGAAGA
+
F,,FFFFFFF,,FFFFFFFFFFFFFFF:FFFFFFFFFFFFFFFFF
@FS10000125:23:BPA73012-1407:1:1101:15930:1050 1:N:0:6
GGGGAACAACTTCGTCGAGTACGCTCAAGCAGAGAGATCGGAAGA
+
FFFFFFFFFF,,FFFFFFFFFFFFFFFFFFFFFFFFFFFFFFFFF
@FS10000125:23:BPA73012-1407:1:1101:16420:1050 1:N:0:6
GGGGAACTTCGTCGAGTACGCTCAATGAGTGAGATCGGAAGAGCA
+
FFFFFFFFFFFFFFFFF:,,F:FF:FFFFFFFFFF,FFFFFFF,F
@FS10000125:23:BPA73012-1407:1:1101:1310:1060 1:N:0:6
GGGCGTAAACTTCGTCGAGTACGCTCAAGTATTTAGATCGGAAGA
+
FFFFFFFFFF::FFFFFFFFFFFFFFFFFFFFFFFFFFFFF:FFF
@FS10000125:23:BPA73012-1407:1:1101:1350:1060 1:N:0:6
GGGGAGGAACTTCGTCGAGTACGCTCAACCGTGCAGATCGGAAGA
+
FFFFFFFFFFF:FFFFFFFFFFFFFFFFFFFFFFFFFFFFF,FFF
@FS10000125:23:BPA73012-1407:1:1101:1730:1060 1:N:0:6
GGGGCACAACTTCGTCGAGTACGCTCAAAATTGCAGATCGGAAGA
+
F::FFFFFFF:,FFFFFFFFFFFFFFFFFFFFFFFFFFFFFFFFF
@FS10000125:23:BPA73012-1407:1:1101:1760:1060 1:N:0:6
GGGTGACAAACTTCGTCAAGTACGCTCAAGCCATGAGATCGGAAG
+
FF:FFFF,FFF::FFFFFFFFFFFF:FFF::FFF:FFFFFFFFFF
@FS10000125:23:BPA73012-1407:1:1101:1940:1060 1:N:0:6
GGGCTGTAACTTCGTCGAGTACGCTCAAACTATAAGATCGGAAGA
+
FFFFFFFFFFF:FFFFFFF,FFFFFFFFFFFFFFFFFFFFFFFFF
@FS10000125:23:BPA73012-1407:1:1101:2350:1060 1:N:0:6
GGGGTTAAACTTCGTCGAGTACGCTCAACTGTCTAGATCGGAAGA
+
F:,FFFFFFF::FFFFFFFFFFFFFFFFFFFFFFFFFFFFFFFFF
@FS10000125:23:BPA73012-1407:1:1101:2380:1060 1:N:0:6
GGGGCTGAACTTCGTCGATACGCTCAAATCTAAAGATCGGAAGAG
+
FFFFF:FFFFF,FFFFFF:FFFFFFFFFFFFFFFFF,FFF:FFFF
@FS10000125:23:BPA73012-1407:1:1101:3440:1060 1:N:0:6
GGGACCGAACTTCGTCGAGTACGCTCAAATGTAGAGATCGGAAGA
+
FF:,FFFFFF::FFFFFFFFFFFFFFF:FFFFFFFFFFFFFFFFF
@FS10000125:23:BPA73012-1407:1:1101:5360:1060 1:N:0:6
GGGATTGAACTTCGTCGAGTACGCTCAAAGATAGAGATCGGAAGA
+
FFF:F:,FFF:,FFFFFFFFFFFFFFF:FFFFFFFFFFFFFFFFF
@FS10000125:23:BPA73012-1407:1:1101:5460:1060 1:N:0:6
GGGCCCAAACTTCGTCGAGTACGCTCAAGTAGGAAGATCGGAAGA
+
FFF:,:,FFF::FFFFFFFFFFFFFFFF,::,:,FFFFFFFFFFF
@FS10000125:23:BPA73012-1407:1:1101:5780:1060 1:N:0:6
GGGCTACAAACTTCGTCGAGTACGCTCAAGGGCCTAGATCGGAAG
+
FFFFFFFFFF:,:FF:FFFFFFFFF,FFFFFFFFFFFFFFFFFFF
@FS10000125:23:BPA73012-1407:1:1101:5820:1060 1:N:0:6
GGGGGAACTTCGTCGAGTACGCTCAACACTTAAGATCGGAAGAGC
+
FFFFFFFFFF:F,FFFF:FFFF,FFFFFFFFFFFF:,FFF:FFF,
@FS10000125:23:BPA73012-1407:1:1101:6020:1060 1:N:0:6
GGTAAGAACTTCGTCGAGTACGCTCAAGGATTGAGATCGGAAGAG
+
FF,,F:FFFFFFF,FFFF:FFFFFFFF:FFFFFFFF:FFF,FF,,
@FS10000125:23:BPA73012-1407:1:1101:6340:1060 1:N:0:6
GGGGCTAAACTTCGTCGAGTACGCTCAAATTGACAGATCGGAAGA
+
FFFFFFFFFF:,FFFFFFFFFFFFFFF:FFFFFFFFFFFFFFFFF
@FS10000125:23:BPA73012-1407:1:1101:6440:1060 1:N:0:6
GGGGTACAACTTCGTCGAGTACGCTCAAGGGCTCAGATCGGAAGA
+
FFFFFFFFFF:,FFFFFFFFFFFFFFFFFFFFFFFFFFFFFFFFF
@FS10000125:23:BPA73012-1407:1:1101:6580:1060 1:N:0:6
GGGGCTCAACTTCGTCGAGTACGCTCAACTGGAGAGATCGGAAGA
+
FFFFFFFFFFF:FFFFFFFFFFFFFFFFFFFFFFFFF,FFFFFFF
@FS10000125:23:BPA73012-1407:1:1101:6720:1060 1:N:0:6
GGGGGCAAACTTCGTCGAGTACGCTCAATAAGGTAGATCGGAAGA
+
F:FFFFFFFF:,FFFFFFFFFFFFFFF:FFFFFFFFFFFFFFFFF
@FS10000125:23:BPA73012-1407:1:1101:7450:1060 1:N:0:6
GGGGCCTATCTTCGTCGAGTACGCTCAACGATCGAGATCGGAAGA
+
F,,FFFFFFF::FFFFFFFFFFFFFFFFFFFFFFFFF,FFFFFFF
@FS10000125:23:BPA73012-1407:1:1101:7640:1060 1:N:0:6
GGGCATAAACTTCGTCGAGTACGCTCAATAATATAGATCGGAGGA
+
F,,:FFFFFF,,FFFFFFFFFFFFFFF,FFFFFFFFFFFFFF,FF
@FS10000125:23:BPA73012-1407:1:1101:7710:1060 1:N:0:6
GGGCACAAACTTCGTCGAGTACGCTCAAATCCAAAGATCGGAAGA
+
F:,,FFFFFF:,FFFFFFFFFFFFFFF:FFFFFFFFFFFFFFFFF
@FS10000125:23:BPA73012-1407:1:1101:7880:1060 1:N:0:6
GGGTGTGAACTTCGTCGAGTACGCTCAACTTGGTAGATCGGAAGA
+
FFFFFFFFFF:FFFFFFFFFFFFFFFFFFFFFFFFFFFFFFFFFF
@FS10000125:23:BPA73012-1407:1:1101:8440:1060 1:N:0:6
GGGAGACAACTTTCGAGTACGCTCAACCCTAAAGATCGGAAGAGC
+
FFFFFFFFFF:,FFFFF:FFFF,FFFF:FFFFFFF:,FFF:FFF,
@FS10000125:23:BPA73012-1407:1:1101:8620:1060 1:N:0:6
GGGCTCTAACTTCGTCGAGTACGCTCAACGCTCCAGATCGGAAGA
+
FFFFFFFFFF:,FFFFFFFFFFFFFFFFFFFFFFFFF:FFFFFFF
@FS10000125:23:BPA73012-1407:1:1101:8960:1060 1:N:0:6
GGAATTTAACTTCGTCGAGTACGCTCAACCTCAAAGATCGGAAGA
+
::,:FFFFFFFFFFFFFFFFFFFFFFFFFFFFF:F:F,FFF:FF:
@FS10000125:23:BPA73012-1407:1:1101:9810:1060 1:N:0:6
GGGCGTGAACTTCGTCGAGTACGCTCAAGGGAGGAGATCGGAAGA
+
FFFFFFFFFF,:FFFFFFFFFFFFFFFFFFFFFFFFFFFFFFFFF
@FS10000125:23:BPA73012-1407:1:1101:10490:1060 1:N:0:6
GGGGTCTAACTTCGTCGAGTACGCTCAACGAATAAGATCGGAAGA
+
FFFFFFFFF:F:FFFFFFFFFFFFFFFFFFFFFFFFFFFFFFFFF
@FS10000125:23:BPA73012-1407:1:1101:10930:1060 1:N:0:6
GGAGCTTAACTTCGTCGAGTACGCTCAATCAGCAAGATCGGAAGA
+
F,,,FFFFFFF:FFFFFFFFFFFFFFFFFFFFFFFFFFFFF:FFF
@FS10000125:23:BPA73012-1407:1:1101:11240:1060 1:N:0:6
GGGAGTTAACTTCGTCGAGTACGCTCAAAAAGAGAGATCGGAAGA
+
FFFF:F,FFFFFFFFFFFFFFFFFFFFF,,F:F,FFFFFFFFFFF
@FS10000125:23:BPA73012-1407:1:1101:11480:1060 1:N:0:6
GGGTGCTAACTTCGTCGAGTACGCTCAAATTATGAGATCGGAAGA
+
FFFFFFFFFF,,FFFFFFFFFFFFFFF:FFFFFFFFFFFFFFFFF
@FS10000125:23:BPA73012-1407:1:1101:11660:1060 1:N:0:6
GGGGGGGAAACTTCGTCGAGTACGCTCAAGTCAATAGATCGGAAG
+
FFFF:::FFF:,,FF,FFFFFFFFF,FFFFFFFFFFFFFFFFFFF
@FS10000125:23:BPA73012-1407:1:1101:11720:1060 1:N:0:6
GGGGGTTAACTTCGTCGAGTACGCTCAAAAAACGAGATCGGAAGA
+
F,:FFFFFFF,,FFFFFFFFFFFFFFF:FFFFFFFFFFFFFFFFF
@FS10000125:23:BPA73012-1407:1:1101:11810:1060 1:N:0:6
GGGGTATAACTTCGTCGAGTACGCTCAAAGAGTGAGATCGGAAGA
+
F,,FFFFFFF,,FFFFFFFFFFFFFFF:FFFFFFFFFFFFFFFFF
@FS10000125:23:BPA73012-1407:1:1101:13880:1060 1:N:0:6
GGGCGTAAACTTCGTCGAGTACGCTCAAAATTGAAGATCGGAAGA
+
FF:FFFFFFF,,FFFFFFFFFFFFFFF:FFFFFFFFFFFFFFFFF
@FS10000125:23:BPA73012-1407:1:1101:15060:1060 1:N:0:6
GGGCTGCAACTTCGTCGAGTACGCTCAACGAATTAGATCGGAAGA
+
FFFFFFFFF:F:FFFFFFFFFFFFFFFFFFFFFFFFF,FFFF:FF
@FS10000125:23:BPA73012-1407:1:1101:15780:1060 1:N:0:6
GGGACTTCGTCGAGTACGCTCAATTGGGGAGATCGGAAGAGCACA
+
FFFFFFFFFFFFFFFFFF,:FFFFFFFFFFFFFFFFFFFFF,F,,
@FS10000125:23:BPA73012-1407:1:1101:15970:1060 1:N:0:6
GGGTATCAACTTCGTCGAGTACGCTCAAATTAATAGATCGGAAGA
+
FFF,FFFFFF,,FFFFFFFFFFFFFFF,FFFFFFFFFFFFFFFFF
@FS10000125:23:BPA73012-1407:1:1101:1010:1070 1:N:0:6
GGGAACTTCGTCGAGTACGCTCAACTTTAAAGATCGGAAGAGCAC
+
FFFFFFFF:FFFF:FFF:FFFFFFF,::FFFFFFFFFFFF:F,F,
@FS10000125:23:BPA73012-1407:1:1101:1070:1070 1:N:0:6
GGGATACAACTTCGTCGAGTACGCTCAAGGATAGAGATCGGAAGA
+
FF,FFFFFFF::FFFFFFFFFFFFFFFFFFFFFFFFFFFFF,FFF
@FS10000125:23:BPA73012-1407:1:1101:1220:1070 1:N:0:6
GGGGGATAACTTCGTCGAGTACGCTCAAAAATAGAGATCGGAAGA
+
FFFFFFFFFF::FFFFFFFFFFFFFFF:FFFFFFFFFFFFFFFFF
@FS10000125:23:BPA73012-1407:1:1101:1330:1070 1:N:0:6
GGGGACCAACTTCGTCGAGTACGCTCAATTCAGAAGATCGGAAGA
+
FF:FFFFFFF::FFFFFFFFFFFFFFFFFFFFFFFFFFFFFFF:F
@FS10000125:23:BPA73012-1407:1:1101:1370:1070 1:N:0:6
GGGACGTAACTTCGTCGAGTACGCTCAATAAAAGAGATCGGAAGA
+
FF,FFFFFFFF:FFFFFFFFFFFFFFF:FFFFFFFFFFFFF:FFF
@FS10000125:23:BPA73012-1407:1:1101:2210:1070 1:N:0:6
GGGGGTAACTTCGTCGAGTACGCTCAAATAAATAGATCGGAAGAG
+
FF:FFFFFFF,FF:FFFF:FFFFFFF:,FFFFFFFF,FFF:FFFF
@FS10000125:23:BPA73012-1407:1:1101:2660:1070 1:N:0:6
GGGTTTCAACTTCGTCGAGTACGCTCAAGTATAGAGATCGGAAGA
+
F:F,,,FFFFF:FFFFFFFFFFFFFFFF,,FFF:FFFFFFF,FFF
@FS10000125:23:BPA73012-1407:1:1101:2670:1070 1:N:0:6
GATGCTAACTTCGTCGAGTACGCTCAAAAATAAAGATCGGAAGAG
+
:,FF,FF:F:FF::F,:FFF::FFFF,FF,F:,FFF,F,:::F::
@FS10000125:23:BPA73012-1407:1:1101:3070:1070 1:N:0:6
GATGGAGAACTTCGTCGAGTACGCTCAAGGTTTAAGATCGGAAGA
+
:,FF:FFFFFFFFFFFFFFFFFFFFFFFFFFFFFFFFFFFF:FFF
@FS10000125:23:BPA73012-1407:1:1101:3910:1070 1:N:0:6
GATGTTCAACTTCGTCGAGTACGCTCAAACATGCAGATCGGAAGA
+
:,F,:FFFFFFFFFFFFFFFFFFFFFFFFFFFFFFFFFFFF:FFF
@FS10000125:23:BPA73012-1407:1:1101:3940:1070 1:N:0:6
GGGGACTAACTTCGTCGAGTACGCTCAATGCTTAAGATCGGAAGA
+
FFFFFFFFFF:,FFFFFFFFFFFFFFF,FFFFFFFFFFFFFFFFF
@FS10000125:23:BPA73012-1407:1:1101:5800:1070 1:N:0:6
GGGGGAAAACTTCGTCGAGTACGCTCAACATAAGAGATCGGAAGA
+
F:,FFFFFFF::FFFFFFFFFFFFFFFFFFFFFFFFFFFFFFFFF
@FS10000125:23:BPA73012-1407:1:1101:5840:1070 1:N:0:6
GGGTCGGAACTTCGTCGAGTACGCTCAATATGACAGATCGGAAGA
+
F:,FF:,FFFF:FFFFFFFFFFFFFFFFFFFFFFFFFFFFFFFFF
@FS10000125:23:BPA73012-1407:1:1101:5920:1070 1:N:0:6
GGGGAATAACTTCGTCGAGTACGCTCAATTTGAGAGATCGGAAGA
+
F,,FFFFFFFF:FFFFFFFFFFFFFFF:FFFFFFFFFFFFFFFFF
@FS10000125:23:BPA73012-1407:1:1101:5960:1070 1:N:0:6
GGGGGAAAACTTCGTCGAGTACGCTCAATATGCAAGATCGGAAGA
+
F::FFFFFFF:,FFFFFFFFFFFFFFFFFFFFFFFFFFFFFFFFF
@FS10000125:23:BPA73012-1407:1:1101:6020:1070 1:N:0:6
GGGATAAAACTTTCTTCAATATCCTTTAATACTATAACCCGAAAA
+
FFFFFFFFF,,F:,,,,F:F,:FF,,FFFFF,,,FFF,,:FFF,F
@FS10000125:23:BPA73012-1407:1:1101:6060:1070 1:N:0:6
GGGCCCGAACTTCGTCGAGTACGCTCAAGCGGAGAGATCGGAAGA
+
FFF:FFFFFF::FFFFFFFFFFFFFFFFFFFFFFFFFFFFFFFFF
@FS10000125:23:BPA73012-1407:1:1101:6180:1070 1:N:0:6
GGGGGTTAACTTCGTCGAGTACGCTCAAGATAACAGATCGGAAGA
+
FFFFFFFFFF:,FFFFFFFFFFFFFFFFFFFFFFFFFFFFFFFFF
@FS10000125:23:BPA73012-1407:1:1101:6340:1070 1:N:0:6
GGGAGACAACTTAGTCGAGTACGTTCAAATTGGTAGATCGGAAGA
+
FFFFFFFFFF,,FFFFFFFFFFFFFFF,FFFFFFFFFFFFFFFFF
@FS10000125:23:BPA73012-1407:1:1101:6610:1070 1:N:0:6
GGGGGGCAACTTCGTCGAGTACGCTCAATTTAATAGATCGGAAGA
+
F,,FFFFFFF:,FFFFFFFFFFFFFFF:FFFFFFFFFFFFFFFFF
@FS10000125:23:BPA73012-1407:1:1101:7100:1070 1:N:0:6
GGGCTCGAACTTCGTCGAGTACGCTCAAATAATGAGATCGGAAGA
+
FFFFFFFFFF:,FFFFFFFFFFFFFFFFFFFFFFFFFFFFFFFFF
@FS10000125:23:BPA73012-1407:1:1101:7540:1070 1:N:0:6
GGGATCCAACTTCGTCGAGTACGCTCAATGTCTTAGATCGGAAGA
+
FFFFFFFFFF,,FFFFFFFFFFFFFFF:FFFFFFFFFFFFFFFFF
@FS10000125:23:BPA73012-1407:1:1101:7650:1070 1:N:0:6
GGGCTGCAACTTCGTCGAGTACGCTCAATTCGGAAGATCGGAAGA
+
FF:,FFFFFF:,FFFFFFFFFFFFFFF:FFFFFFFFFFFFFFFFF
@FS10000125:23:BPA73012-1407:1:1101:8170:1070 1:N:0:6
GGGCCAGAACTTCGTCGAGTACGCTCAATAGGTAAGATCGGAAGA
+
:,,,FFFFFF::FFFFFFFFFFFFFFF:FFFFFFFFFFFFFFFFF
@FS10000125:23:BPA73012-1407:1:1101:8980:1070 1:N:0:6
GGGGATCAACTTCGTCGAGTACGCTCAAAAACTTAGATCGGAAGA
+
FFFFFFFFFF,,FFFFFFFFFFFFFFF:FFFFFFFFFFFFFFFFF
@FS10000125:23:BPA73012-1407:1:1101:9160:1070 1:N:0:6
GGGCAGTAACTTCGTCGAGTACGCTCAAGTAAACAGATCGGAAGA
+
F:,:FFFFFF,,FFFFFFFFFFFFFFFFFFFFFFFFFFFFFFFFF
@FS10000125:23:BPA73012-1407:1:1101:9470:1070 1:N:0:6
GGGGTCCAACTTCGTCGAGTACGCTCAATGCTATAGATCGGAAGA
+
F,,FFFFFFF::FFFFFFFFFFFFFFF:FFFFFFFFFFFFFFFFF
@FS10000125:23:BPA73012-1407:1:1101:9890:1070 1:N:0:6
GGGTGTTAACTTCGTCGAGTACGCTCAAGGACAGAGATCGGAAGA
+
FF::,FFFFFFFFFFFFFFFFFFFFFFFF,,F:,FFFFFFFFFFF
@FS10000125:23:BPA73012-1407:1:1101:10320:1070 1:N:0:6
GGGATAGAACTTCGTCGAGTACGCTCAATGATTAAGATCGGAAGA
+
FFFFFFFFFF:,FFFFFFFFFFFFFFF:FFFFFFFFFFFFFFFFF
@FS10000125:23:BPA73012-1407:1:1101:10800:1070 1:N:0:6
GGGCCTGAACTTCGTCGAGTACGCTCAACCATTGAGATCGGAAGA
+
FFFFFFFFFFFFFFFFFFFFFFFFFFFFFFFFFFFFFFFFFFFFF
@FS10000125:23:BPA73012-1407:1:1101:11700:1070 1:N:0:6
GGGGGCCAACTTCGTCGAGTACGCTCAATAAAATAGATCGGAAGA
+
FFF:FFFFFF,,FFFFFFF,FFFFFFF::F,:F:FFFFFFFFFFF
@FS10000125:23:BPA73012-1407:1:1101:11820:1070 1:N:0:6
GGGTCGTAACTTCGTCGAGTACGCTCAAAATCAAAGATCGGAAGA
+
FFFFFFFFFF,,FFFFFFFFFFFFFFFFFFFFFFFFFFFFFFFFF
@FS10000125:23:BPA73012-1407:1:1101:13020:1070 1:N:0:6
GGGGTATCAACTTCGTCGAGTACGCTCAACGATATAGATCGGAAG
+
FFFFFFFFFFFFFFFFFFF:FFFFF:FFFFFFFFFFFFFFFFFFF
@FS10000125:23:BPA73012-1407:1:1101:13220:1070 1:N:0:6
GGGGGGAATTTCGTCGAGTACGCTCAAAAAAATAGATTGGAAGAG
+
FFF:FFFFF:FFF,,F::FF,,:F:,F:F,,F,,,FF,:FFFFF:
@FS10000125:23:BPA73012-1407:1:1101:13230:1070 1:N:0:6
GGGTGAAAACTTCGTCGAGTACGCTCAATGTGCAAGATCGGAAGA
+
:,,FFFFFFF,,FFFFFFFFFFFFFFFFFFFFFFFFFFFFFFFFF
@FS10000125:23:BPA73012-1407:1:1101:13560:1070 1:N:0:6
GGGCGTTAACTTCGTCGAGTACGCTCAAAGATTTAGATCGGAAGA
+
FF:::FFFFF::FFFFFFFFFFFFFFF:FFFFFFFFFFFFFFFFF
@FS10000125:23:BPA73012-1407:1:1101:13730:1070 1:N:0:6
GGGGCTTAACTTCGTCGAGTACGCTCAAAATTATAGATCGGAAGA
+
F,,FFFFFFFF,FFFFFF:FFF:FFF::FFFFFFF:FFFFFFF:F
@FS10000125:23:BPA73012-1407:1:1101:13740:1070 1:N:0:6
GGGGAACTTCGTCGAGTATGCTCAAATACAGAGATCGGAAGAGTA
+
FFFFFFFFF,F::,F,:F,,F::F,F,F:F:F,FF,FF,,FFF,,
@FS10000125:23:BPA73012-1407:1:1101:14330:1070 1:N:0:6
GGGAAACAACTTCGTCGAGTACGCTCAATGTTTAAGATCGGAAGA
+
FFFFFFF:FF:,FFFFF:FFFF:FFFF:FFFFFFFFF,FFFFFF:
@FS10000125:23:BPA73012-1407:1:1101:14780:1070 1:N:0:6
GGGGGCTAACTTCGTCGAGTACGCTCAACTCGTGAGATCGGAAGA
+
FFFFFFFFFF::FFFFFFFFFFFFFFFFFFFFFFFFFFFFFFFFF
@FS10000125:23:BPA73012-1407:1:1101:15200:1070 1:N:0:6
GGGTGTTAACTTCGTCGAGTACGCTCAAAAAATAAGATCGGAAGA
+
F,,FFFFFFF,:FFFFFFFFFFFFFFF:FFFFFFFFFFFFF:FFF
@FS10000125:23:BPA73012-1407:1:1101:15570:1070 1:N:0:6
GGGAATCAACTTTCTTCAATATCCTTTATTTGTAAAACCCGAAAA
+
FFF:FFF,F,,F,,::,F:F,,:F,,,F::,,FFF,F,,,FFF,F
@FS10000125:23:BPA73012-1407:1:1101:15700:1070 1:N:0:6
GGGGCAGAACTTCGTCGAGTACGCTCAATTAAATAGATCGGAAGA
+
FFFFFFFFFF::FFFFFFFFFFFFFFF:FFFFFFFFFFFFFFFFF
@FS10000125:23:BPA73012-1407:1:1101:15950:1070 1:N:0:6
GATCATCAACTTCGTCGAGTACGCTCAACGTGATAGATCGGAAGA
+
,,F,,F:::F:::,FF:,:FF:,:FFFF:,F,,F:,:FF,,,,,,
@FS10000125:23:BPA73012-1407:1:1101:16100:1070 1:N:0:6
GGGAGTAAACTTCGTCGAGTACGCTCAAGAGATTAGATCGGAAGA
+
FFFFFFFFFF,:FFFFFFFFFFFFFFFFFFFFFFFFFFFFFFFFF
@FS10000125:23:BPA73012-1407:1:1101:16190:1070 1:N:0:6
GATGTTCAACTTCGTCGAGTACGCTCAATGCCACAGATCGGAAGA
+
:,F,FFFFFFFFFFFFFFFFFF:FFFFFFFFFFFFFFFFFF:FF:
@FS10000125:23:BPA73012-1407:1:1101:1140:1080 1:N:0:6
GGGCTACTACTTCGTCGAGTACGCTCAACATAAAAGATCGGAAGA
+
FFFFFFFFFFFFFFFFFFFFFFFFFFFFFFFFFFFFFFFFFFFFF
@FS10000125:23:BPA73012-1407:1:1101:1580:1080 1:N:0:6
GGGGAAGAACTTCGTCGAGTACGCTCAACGTTGTAGATCGGAAGA
+
FFFFFFFFFFFFFFFFFFFFFFFFFFFFFFFFFFFFFFFFFFFFF
@FS10000125:23:BPA73012-1407:1:1101:2390:1080 1:N:0:6
GATTAGGAACTTCGTCGAGTACGCTAAGGATATAGATCGGAAGAG
+
:,:,FFFFFFFFFFFFFFFFFFFFFFFFFFFFFFFF,,FF,,F,,
@FS10000125:23:BPA73012-1407:1:1101:2600:1080 1:N:0:6
GGGGATCAACTTCGTCGAGTACGCTCAATTTTACAGATCGGAAGA
+
F,,FFFFFFF:,FFFFFFFFFFFFFFF,FFFFFFFFFFFFFFFFF
@FS10000125:23:BPA73012-1407:1:1101:2730:1080 1:N:0:6
GGGTCACAACTTCGTCGAGTACGCTCAAACTGAAAGATCGGAAGA
+
:,,:FFFFFF::FFFFFFFFFFFFFFF:FFFFFFFFFFFFFFFFF
@FS10000125:23:BPA73012-1407:1:1101:3030:1080 1:N:0:6
GATTGGTAACTTCGTCGAGTACGCTCAAGACTTGAGATCGGAAGA
+
,,F,,FFFFFFFFFFFFFFFFFFFFFF:FFFFFFFFFFFF:,::,
@FS10000125:23:BPA73012-1407:1:1101:3260:1080 1:N:0:6
GGGAACAAACTTCGTCGAGTACGCTCAAAGTAACAGATCGGAAGA
+
FFF,FFFFFF::FFFFFFFFFFFFFFF,FFFFFFFFFFFFFFFFF
@FS10000125:23:BPA73012-1407:1:1101:3680:1080 1:N:0:6
GGGGTATAACTTCGTCGAGTACGCTCAACTCGCAAGATCGGAAGA
+
FF:FFFFFFFF:FFFFFFFFFFFFFFFFFFFFFFFFFFFFFFFFF
@FS10000125:23:BPA73012-1407:1:1101:4210:1080 1:N:0:6
GGGAGCAAACTTCGTCGAGTACGCTCAACGACTAAGATCGGAAGA
+
F,,,FFFFFFFFFFFFFFFFFFFFFFFFFFFFFFFFFFFFFFFFF
@FS10000125:23:BPA73012-1407:1:1101:4260:1080 1:N:0:6
GGGCTCTAACTTCGTCGAGTACGCTCAATTTTCCAGATCGGAAGA
+
FFFFFFFFFF::FFFFFFFFFFFFFFF:FFFFFFFFFFFFFFFFF
@FS10000125:23:BPA73012-1407:1:1101:5060:1080 1:N:0:6
GGGTTGGATCTTCGTCGAGTACGCTCAAATGATGAGATCGGAAGA
+
FFF:FFFFFF::FFFFFFFFFFFFFFF:FFFFFFFFFFFFFFFFF
@FS10000125:23:BPA73012-1407:1:1101:5200:1080 1:N:0:6
GGGTGCTAACTTCGTCGAGTACGCTCAATAATTTAGATCGGAAGA
+
F:,:,FFFFFF:FFFFFFFFFFFFFFF:FFFFFFFFF,FFFFFFF
@FS10000125:23:BPA73012-1407:1:1101:6090:1080 1:N:0:6
GATTGTTAACTTCGTCGAGTACGCTCAACATATCAGATCGGAAGA
+
:,,:,F::F,FF,FF::FFFF:,FFF:F,FF,::F,F,::FFF:F
@FS10000125:23:BPA73012-1407:1:1101:6460:1080 1:N:0:6
GGGGCTCAATTTCGTCGAGTACGCTCAAAATGCTAGATCGGAAGA
+
FFFFFFFFFFFFFFFFFFFFFFFFFFF:FFFFFFFFFFFFFFFFF
@FS10000125:23:BPA73012-1407:1:1101:7490:1080 1:N:0:6
GGGCACTAACTTCGTCGAGTACGCTCAAGAGTGAAGATCGGAAGA
+
F:,FFFFFFF,,FFFFFFFFFFFFFFFFFFFFFFFFFFFFFFFFF
@FS10000125:23:BPA73012-1407:1:1101:7650:1080 1:N:0:6
GGGCATCAACTTCGTCGAGTACGCTCAAGATGGCAGATCGGAAGA
+
FFFFFFFFFF:,FFFFFFFFFFFFFFF:FFFFFFFFFFFFFFFFF
@FS10000125:23:BPA73012-1407:1:1101:7690:1080 1:N:0:6
GGGAGGTAACTTCGTCGAGTACGCTCAAATTTAAAGATCGGAAGA
+
F,,,FFFFFF::FFFFFFFFFFFFFFF:FFFFFFFFFFFFFFFFF
@FS10000125:23:BPA73012-1407:1:1101:7820:1080 1:N:0:6
GGGCCTGAACTTCGTCGAGTACGCTCAAAACAGAAGATCGGAAGA
+
FFF:FFFFFF::FFFFFFFFFFFFFFFFFFFFFFFFFFFFFFFFF
@FS10000125:23:BPA73012-1407:1:1101:8180:1080 1:N:0:6
GGGCATGATCTTCGTCGAGTACGCTCAATGCTATAGATCGGAAGA
+
FFF:FFFFFF::FFFFFFFFFFFFFFF:FFFFFFFFFFFFFFFFF
@FS10000125:23:BPA73012-1407:1:1101:8380:1080 1:N:0:6
GGGACTAACTTCGTCGAGTACGCTCAATGTAGGAGATCGGAAGAG
+
FFFFFFFFF:FFFFFFFF:FFFFFFF,:FFFFFFFF,:FF:FFFF
@FS10000125:23:BPA73012-1407:1:1101:8610:1080 1:N:0:6
GGGAACTTCGTCGAGTACGCTCAAGTTGAAAGATCGGAAGAGCAC
+
FFFFFFFFFF:FF:F:F,FFFF:FF,FFFFFFFFFFFFFF:F,F:
@FS10000125:23:BPA73012-1407:1:1101:8980:1080 1:N:0:6
GGGCTACAACTTCGTCGAGTACGCTCAACTTTTAAGATCGGAAGA
+
FFFF,FFFFFFFFFFFFFFFFFFFFFFFFFFFFFFFFFFFFFFFF
@FS10000125:23:BPA73012-1407:1:1101:9210:1080 1:N:0:6
GGGTATCAACTTCGTCGAGTACGCTCAAAAGCCCAGATCGGAAGA
+
F,::FFFFFF,,FFFFFFFFFFFFFFFFFFFFFFFFFFFFFFFFF
@FS10000125:23:BPA73012-1407:1:1101:10710:1080 1:N:0:6
GTTCTTCGTCGAGTACGCTCAACCAGTGAGATCGGAAGAGCACAC
+
,,F,FFFFFFFFF:FFF:::FFFFFFFFFFFFFFFFFFFF,F,F,
@FS10000125:23:BPA73012-1407:1:1101:11240:1080 1:N:0:6
GGGGGCAAACTTCGTCGAGTACGCTCAAGAATGGAGATCGGAAGA
+
F,,F:FFFFF,,FFFFFFFFFFFFFFFFFFFFFFFFFFFFFFFFF
@FS10000125:23:BPA73012-1407:1:1101:11580:1080 1:N:0:6
GGGTGGCAACTTCGTCGAGTACGCTCAAGTCACTAGATCGGAAGA
+
FFFFFFFFFF,,FFFFFFFFFFFFFFFFFFFFFFFFFFFFFFFFF
@FS10000125:23:BPA73012-1407:1:1101:12900:1080 1:N:0:6
GGGCTTCGTCGAGTACGCTCAACAACCGAGATCGGAAGAGCACAC
+
FFFFFFFFFFF:F:FFF:FF:FFFF:FFFFFFFFFFFFFF,F,F,
@FS10000125:23:BPA73012-1407:1:1101:13140:1080 1:N:0:6
GGGCAGAAACTTCGTCGAGTACGCTCAAGAGCCTTAGATCGGAAG
+
FF::FFFFFF,,FFFFFFFFFFFFFFFFFFFFFFFFFFFFFFFFF
@FS10000125:23:BPA73012-1407:1:1101:13200:1080 1:N:0:6
GGGGTACAACTTCGTCGAGTACGCTCAAGAGTTTAGATCGGAAGA
+
FFF:,FFFF,::FFFFFFFFFFFFFFF:F,,,F,FFFFFFFFFFF
@FS10000125:23:BPA73012-1407:1:1101:13540:1080 1:N:0:6
GGGCGTTAACTTCGTCGAGTACGCTCAATTGATGAGATCGGAAGA
+
FFFFFFFFFF:,FFFFFFFFFFFFFFF,FFFFFFFFFFFFFFFFF
@FS10000125:23:BPA73012-1407:1:1101:14380:1080 1:N:0:6
GGGACTTCGTCGAGTACGCTCAACCTGTGAGATCGGAAGAGCACA
+
FFFFFFFFFFFFFFFFFF,:FFFFF:F::FFFFFFFF:FFF,F,:
@FS10000125:23:BPA73012-1407:1:1101:14390:1080 1:N:0:6
GGGCGGCAACTTCGTCGAGTACGCTCAAACTCAAAGATCGGAAGA
+
F:::,,F,FF:::FF:FFFFF:FFFFFFFFFFF::FF,FFFFFFF
@FS10000125:23:BPA73012-1407:1:1101:15200:1080 1:N:0:6
GGGTAATTTCGTCGAGTACGCTCAACCTTGCAGATCGGAAGAGCT
+
F::FFFFFFFF:FFFFFF,,FFFFFFFFFFFFFFF,FFFFFFF,,
@FS10000125:23:BPA73012-1407:1:1101:15290:1080 1:N:0:6
GGGGCCTAACTTCGTCGAGTACGCTCAAGGTTCGAGATCGGAAGA
+
FFFF:F,FFF::FFFFFFFFFFFFFFFFF,F::,FFFFFFFFFFF
@FS10000125:23:BPA73012-1407:1:1101:15540:1080 1:N:0:6
GGGGATTGAACTTCGTCGAGTACGCTCAAAAACAGAGATCGGAAG
+
FFFFFFFFFFF,,FF,FFFFFFFFF,FFFFFFFFFFFFFF:FFFF
@FS10000125:23:BPA73012-1407:1:1101:16440:1080 1:N:0:6
GGGAGTTAACTCCGTCGAGTACGCTCAAAACGATAGATCGGAAGA
+
F::FFFFFFF:FFFFFFFFFFFFFFFF:FFFFFFFFFFFFFFFFF
@FS10000125:23:BPA73012-1407:1:1101:1190:1090 1:N:0:6
GGGGGGGAGCTTCGTCGAGTACGCTCAAAACAGCAGATCGGAAGA
+
FFFFFFFFFF::FFFFFFFFFFFFFFFFFFFFFFFFFFFFF:FFF
@FS10000125:23:BPA73012-1407:1:1101:1310:1090 1:N:0:6
GGCGGTTAACTTCGTCGAGTACGCTCAAAAGAAAAGATCGGAACT
+
F::F,FFFFF,,FFFF:,:FFFFFFFF::FF:FFF,FFFF,FF,,
@FS10000125:23:BPA73012-1407:1:1101:1710:1090 1:N:0:6
GGGCTATAACTTCGTCGAGTACGCTCAATGGTATAGATCGGAAGA
+
F:,FFFFFFF:,FFFFFFFFFFFFFFF,FFFFFFFFFFFFFFFFF
@FS10000125:23:BPA73012-1407:1:1101:1790:1090 1:N:0:6
GGGTGATAACTTCGTCGAGTACGCTCAATGTATTAGATCGGAAGA
+
F:,:,FFFFFF:FFFFFFFFFFFFFFF:FFFFFFFFFFFFFFFFF
@FS10000125:23:BPA73012-1407:1:1101:1930:1090 1:N:0:6
GGGTCCGAACTTCGTCGAGTACGCTCAACTGAGCAGATCGGAAGA
+
FFFFFFFFFF::FFFFFFFFFFFFFFFFFFFFFFFFFFFFFFFFF
@FS10000125:23:BPA73012-1407:1:1101:1980:1090 1:N:0:6
GGGGTCTAACAACGTCGAGTACGCTCAAACGATGAGATCGGAAGA
+
FFF,,FFF,F,,:FFFFFFF:FFFFFF,FFFFFFFFF,FFFF:F,
@FS10000125:23:BPA73012-1407:1:1101:2210:1090 1:N:0:6
GGATAACAACTTCGTCGAGTACGCTCAACATCGCAGATCGGAAGA
+
F,,,FFFFFF::FFFFFFFFFF:FFFFFFFFF,FFFFFFFFFFFF
@FS10000125:23:BPA73012-1407:1:1101:2660:1090 1:N:0:6
GGGAGAAAACTTCGTCGAGTACGCTCAACAATCGAGATCGGAAGA
+
FFFFFFFFFF::FFF:FFFFFFFFFFFFFFFFFFFFFFFFFFFFF
@FS10000125:23:BPA73012-1407:1:1101:2990:1090 1:N:0:6
GGGGAGAATCTTCGTCGAGTACGCTCAATTAAGTAGATCGGAAGA
+
FF,:F,FFFFF:FFFFFFFFFFFFFFF,FFFFFFFFFFFFFFFFF
@FS10000125:23:BPA73012-1407:1:1101:3300:1090 1:N:0:6
GGGGATGAACTTCGTCGAGTACGCTCAAAAGAAGAGATCGGAAGA
+
FFFFFFFFFF,,:FF:FFFFFFFFFFF,FFFFFFFFFFFFFF:FF
@FS10000125:23:BPA73012-1407:1:1101:3720:1090 1:N:0:6
GGGGTTTAACTTCGTCGAGTACGCTCAAGATATCAGATCGGAAGA
+
FFFFFFFFFF:,FFFFFFFFFFFFFFFFFFFFFFFFFFFFFFFFF
@FS10000125:23:BPA73012-1407:1:1101:5040:1090 1:N:0:6
GGGGCCCAACTTCGTCGAGTACGCTCAAAATCAGAGATCGGAAGA
+
FFF::F:FFFFFFFFFFFFFFFFFFFFFFFFFF,FFFFFFFFFFF
@FS10000125:23:BPA73012-1407:1:1101:5740:1090 1:N:0:6
GGGGTAAAACTTCGTCGAGTACGCTCAACACTCGAGATCGGAAGA
+
FFFFFFFFFF::FFFFFFFFFFFFFFFFFFFFFFFFFFFFFFFFF
@FS10000125:23:BPA73012-1407:1:1101:5780:1090 1:N:0:6
GGGCAGAAACTTCGTCGAGTACGCTCAAAACTGCAGATCGGAAGA
+
FFFF,,,FFFF:FFFFFFFFFFFFFFFF,FFF::FFFFFFFFFFF
@FS10000125:23:BPA73012-1407:1:1101:6100:1090 1:N:0:6
GGGAACTTCGTCGAGTACGCTCAATTAGTAAGATCGGAAGAGCAC
+
FFFFFF,:FFFFFFFFF,F::FFFF:FFF:FFFFFFFF:FFF,F,
@FS10000125:23:BPA73012-1407:1:1101:6290:1090 1:N:0:6
GGGGCTCAACTTCGTCGAGTACGCTCAAAAAATTAGATCGGAAGA
+
FF:FFFFFFF:,FFFFFFFFFFFFFFFFFFFFFFFFFFFFFFFFF
@FS10000125:23:BPA73012-1407:1:1101:6840:1090 1:N:0:6
GGGTAGTAACTTCGTCGAGTACGCTCAAACGGATAGATCGGAAGA
+
FFFFFFFFFFF:FFFFFFFFFFFFFFFFFFFFFFFFFFFFFFFFF
@FS10000125:23:BPA73012-1407:1:1101:6980:1090 1:N:0:6
GGGCGTCAACTTCGTCGAGTACGCTCAATTAAAGAGATCGGAAGA
+
FFFFF,FFFF,,FFFFFFFFFFFFFFF,F:F,FFFFFFFFFFFFF
@FS10000125:23:BPA73012-1407:1:1101:7560:1090 1:N:0:6
GGGCACAAACTTCGTCGAGTACGCTCAAATCCAAAGATCGGAAGA
+
FFFFFFFFFF,,FFFFFFFFFFFFFFF:FFFFFFFFFFFFFFFFF
@FS10000125:23:BPA73012-1407:1:1101:8310:1090 1:N:0:6
GGGGTTCAACTTCGTCGAGTACGCTCAAATCTAGAGATCGGAAGA
+
FFFFFFFFFF::FFFFFFFFFFFFFFFFFFFFFFFFFFFFFFFFF
@FS10000125:23:BPA73012-1407:1:1101:8700:1090 1:N:0:6
GGGTGGCAACTTCGTCGAGTACGCTCAATTAAGCAGATCGGAAGA
+
FFFFFFFFFF:,FFFFFFFFFFFFFFF,FFFFFFFFFFFFFFFFF
@FS10000125:23:BPA73012-1407:1:1101:9000:1090 1:N:0:6
GGGGTGGAACTTCGTCGAGTACGCTCAATTGAAGAGATCGGAAGA
+
F,,FFFFFFF:,FFFFFFFFFFFFFFF,FFFFFFFFFFFFFFFFF
@FS10000125:23:BPA73012-1407:1:1101:9720:1090 1:N:0:6
GGGGACTAACTTCGTCGAGTACGCTCAATACTAAAGATCGGAAGA
+
FFFFF:,F,FFFFFFFFFFFFFFFFFF:FF:F:FFFFFFFFFFFF
@FS10000125:23:BPA73012-1407:1:1101:10080:1090 1:N:0:6
GGGCACGAACTTCGTCGAGTACGCTCAAGGCCACAGATCGGAAGA
+
FFF:FFFFFF,,FFFFFFFFFFFFFFFFFFFFFFFFFFFFFFFFF
@FS10000125:23:BPA73012-1407:1:1101:10670:1090 1:N:0:6
GGGAGAAAACTTCGTCGAGTACGCTCAATACAGGAGATCGGAAGA
+
F:,FFFFFFF,,FFFFFFFFFFFFFFF:FFFFFFFFFFFFFFFFF
@FS10000125:23:BPA73012-1407:1:1101:10700:1090 1:N:0:6
GGGGGAAACTTCGTCGAGTACGCTCAATGTAGGAGATCGGAAGAG
+
FFFFFFFFFF,FF:FFFF:FFFFFFF,,FFFFFFFF,FFF:FFFF
@FS10000125:23:BPA73012-1407:1:1101:10780:1090 1:N:0:6
GGGTAGAAAACTTCGTCGAGTACGCTCAAACTGTGAGATCGGAAG
+
FFF,FFFFFFFFFFFFF,F::,F,F,FFF,FFF:,FFF,FFFFF,
@FS10000125:23:BPA73012-1407:1:1101:10840:1090 1:N:0:6
GGGGCCTAACTTCGTCGAGTACGCTCAAAGGCTAAGATCGGAAGA
+
F:FFFFFFFF,,FFFFFFFFFFFFFFF:FFFFFFFFFFFFFFFFF
@FS10000125:23:BPA73012-1407:1:1101:10890:1090 1:N:0:6
GGGGGCAAACTTCGTCGAGTACGCTCAAAACTAAAGATCGGAAGA
+
FFFFFFFFFF::FFFFFFFFFFFFFFFFFFFFFFFFFFFFFFFFF
@FS10000125:23:BPA73012-1407:1:1101:10950:1090 1:N:0:6
GTTGCCGAACTTCGTCGAGTACGCTCAAATTGCCAGATCGGAAGA
+
,,F,F:,:FFFFFFFFFFFFF:,FFFF:FFFFFFFFFFFF::F::
@FS10000125:23:BPA73012-1407:1:1101:11620:1090 1:N:0:6
GGGAGAAAACTTCGTCGAGTACGCTCAAACATTAAGATCGGAAGA
+
FFFFFFFFFF,,FFFFFFFFFFFFFFF:FFFFFFFFFFFFFFFFF
@FS10000125:23:BPA73012-1407:1:1101:11900:1090 1:N:0:6
GGGGTGGAACTTCGTCGAGTACGCTCAAATCGTCAGATCGGAAGA
+
FFFFFFFFFF:,FFFFFFFFFFFFFFF:FFFFFFFFFFFFFFFFF
@FS10000125:23:BPA73012-1407:1:1101:12190:1090 1:N:0:6
GATGTCGAACTTCGTCGAGTACGCTCAATATAGTAGATCGGAAGA
+
,,F,FF:FFFFFFFFFFFFFFF:FFFF:FFFFFFFFFFFFF::F,
@FS10000125:23:BPA73012-1407:1:1101:12360:1090 1:N:0:6
GGGCGGAAAATTCGTCGAGTACGCTCAAGAATATAGATCGGAAGA
+
F,,,FFFFFFFFFFFFFFFFFFFFFFFFFFFFFFFFFFFFFFFFF
@FS10000125:23:BPA73012-1407:1:1101:12380:1090 1:N:0:6
GGGCACCAACTTCGTCGAGTACGCTCAAAAAGGAAGATCGGAAGA
+
FFFF,FFFFFFF,:F,,F,FF,:FF:,FFF:,:,FFF,F,FFFFF
@FS10000125:23:BPA73012-1407:1:1101:12580:1090 1:N:0:6
GGGTGTAAACTTCGTCGAGTACGCTCAACATCCAAGATCGGAAGA
+
FFFF,FFFFF:FFFFFFFFFFFFFFFFFFFFFFFFFFFFFFFFFF
@FS10000125:23:BPA73012-1407:1:1101:12640:1090 1:N:0:6
GGGGACTAACTTCGTCGAGTACGCTCAATAGAGTAGATCGGAAGA
+
F,,FFFFFFF,,FFFFFFFFFFFFFFF:FFFFFFFFFFFFFFFFF
@FS10000125:23:BPA73012-1407:1:1101:12820:1090 1:N:0:6
GGGCATGATCTTCGTCGAGTACGCTCAATTAAAAAGATCGGAAGA
+
FFF:FFFFFF,,FFFFFFFFFFFFFFF,FFFFFFFFFFFFFFFFF
@FS10000125:23:BPA73012-1407:1:1101:12870:1090 1:N:0:6
GGGGTAGAACTTCGTCGAGTACGCTCAATGGATTAGATCGGAAGA
+
:,,FFFFFFF,,FFFFFFFFFFFFFFF:FFFFFFFFFFFFFFFFF
@FS10000125:23:BPA73012-1407:1:1101:13720:1090 1:N:0:6
GGGATGGAACTTCGTCGAGTACGCTCAAAAGATAAGATCGGAAGT
+
F:,FFFFFFF:,FFFFFFFFFFFFFFF,FFFFFFF,,FFF,:::,
@FS10000125:23:BPA73012-1407:1:1101:13880:1090 1:N:0:6
GGGGAACAACTTCGTCGAGTACGCTCAAGTATTTAGATCGGAAGA
+
FFFFFFFFFF,:FFFFFFFFFFFFFFFFFFFFFFFFFFFFFFFFF
@FS10000125:23:BPA73012-1407:1:1101:14140:1090 1:N:0:6
GGGTTAGAACTTCGTCGAGTACGCTCAATGATTAAGATCGGAAGA
+
FFFFFFFFFF,:FFFFFFFFFFFFFFF:FFFFFFFFFFFFFFFFF
@FS10000125:23:BPA73012-1407:1:1101:14360:1090 1:N:0:6
GGGCAACAACTTCGTCGAGTACGCTCAAATGATGAGATCGGAAGA
+
F::FFFFFFFFFFFFFFFFFFFFFFFFF,,FF:,FFFFFFFFFFF
@FS10000125:23:BPA73012-1407:1:1101:15340:1090 1:N:0:6
GGGAATTAACTTCGTCGAGTACGCTCAAGGGTCTAGATCGGAAGA
+
FFF:FF,FFF:FFFFFFFFFFFFFFFFFFFFFFFFFFFFFFFFFF
@FS10000125:23:BPA73012-1407:1:1101:15970:1090 1:N:0:6
GGGGCAACTTCGTCGAGTACGCTCAAAGTAATAGATCGGAAGAGC
+
FFFFFFFFFFFF,FFFF:FFFF:FFFFFFFFFFFFF:FFFFFFF:
@FS10000125:23:BPA73012-1407:1:1101:1000:1100 1:N:0:6
GGGGCTCAACTTCGTCGAGTACGCTCAAAATTTCAGATCGGAAGA
+
FFFFFFFFFFFFFFFFFFFFFFFFFFFFFFFFFFFFFFFFFFFFF
@FS10000125:23:BPA73012-1407:1:1101:1160:1100 1:N:0:6
GGGAGCAAAACTTCGTCGAGTACGCTCAAATCGAGAGATCGGAAG
+
F,,,,FFFFFFFFFFFFFF,FFFFFFFFF,,FF,FFFFFFFFF::
@FS10000125:23:BPA73012-1407:1:1101:1180:1100 1:N:0:6
GGGGAATAACTTCGTCGAGTACGCTCAATATTTTAGATCGGAAGA
+
FFFFFFFFFFF:FFFFFFFFFFFFFFF,FFFFFFFFFFFFFFFFF
@FS10000125:23:BPA73012-1407:1:1101:2290:1100 1:N:0:6
GGGATCAAACTTCGTCGAGTACGCTCAAATATAAAGATCGGTAGA
+
F:,F,FFFFF,,FFFFFFFFFF:FFFF:FFFFFFFFFFFF:,FFF
@FS10000125:23:BPA73012-1407:1:1101:2500:1100 1:N:0:6
GGCACGCAACTTCGTCGAGTACGCTCAAGATAAAAGATCGGAAGA
+
F,,,FFFFFFF:FFFFFFFFFFFFFFF:FFFFFFFFF:FFFF:FF
@FS10000125:23:BPA73012-1407:1:1101:2640:1100 1:N:0:6
GGGGTGAAACTTCGTCGAGTACGCTCAACACAAGAGATCGGAAGA
+
FF,FFFFFFF:::FFFFFFFFFFFFFFFFFFFFFFFFFFFFFFFF
@FS10000125:23:BPA73012-1407:1:1101:3300:1100 1:N:0:6
GGGGGCTAACTTCGTCGAGTACGCTCAAATCCAGAGATCGGAAGA
+
FFFFFFFFFF:,FFFFFFFFFFFFFFF,FFFFFFFFFFFFFFFFF
@FS10000125:23:BPA73012-1407:1:1101:3570:1100 1:N:0:6
GGGATAAAACTTCGTCGAGTACGCTCAAATGGATAGATCGGAAGA
+
F:::FFFFFF:,FFFFFFFFFFFFFFF,FFFFFFFFFFFFFFFFF
@FS10000125:23:BPA73012-1407:1:1101:3850:1100 1:N:0:6
GGGGCACAACTTCGTCGAGTACGCTCAATATGAAAGATCGGAAGA
+
FFFFFFFFFF::FFFFFFFFFFFFFFF:FFFFFFFFFFFFFFFFF
@FS10000125:23:BPA73012-1407:1:1101:4060:1100 1:N:0:6
GGGAGCTAACTTCGTCGAGTACGCTCAAATGAGTAGATCGGAAGA
+
FFF:,FFFFF:,FFFFFFFFFFFFFFF:FFFFFFFFFFFFFFFFF
@FS10000125:23:BPA73012-1407:1:1101:5250:1100 1:N:0:6
GGGAACTTCGTCGAGTACGCTCAAATGGTTAGATCGGAAGAGCAC
+
FF:,FFFFFF,FF:FFF,FFFF,FFFFFFFFFFFFFFFFF,F,F,
@FS10000125:23:BPA73012-1407:1:1101:5680:1100 1:N:0:6
GGGGCGGAACTTCGTCGAGTACGCTCAATCGTCAAGATCGGAAGA
+
FFFFFFFFFFF:FFFFFFFFFFFFFFF:FFFFFFFFFFFFFFFFF
@FS10000125:23:BPA73012-1407:1:1101:5780:1100 1:N:0:6
GGGGAACAACTTCGTCGAGTACGCTCAAAGTGTCAGATCGGAAGA
+
FFFFFFFFFF:,FFFFFFFFFFFFFFF:FFFFFFFFFFFFFFFFF
@FS10000125:23:BPA73012-1407:1:1101:6040:1100 1:N:0:6
GGGGCCGAACTTCGTCGAGTACGCTCAAAATACTAGATCGGAAGA
+
FFFFFFFFFF:,FFFFFFFFFFFFFFF:FFFFFFFFFFFFFFFFF
@FS10000125:23:BPA73012-1407:1:1101:6260:1100 1:N:0:6
GGGAGCCAACTTCGTCGAGTACGCTCAATACTTAAGATCGGAAGA
+
FFFFFFFFFF,,FFFFFFFFFFFFFFF:FFFFFFFFFFFFFF:FF
@FS10000125:23:BPA73012-1407:1:1101:6550:1100 1:N:0:6
GGGGCGGAACTTCGTCGAGTACGCTCAACAAATTAGATCGGAAGA
+
F,,FFFFFFFFFFFFFFFFFFFFFFFFFFFFFFFFFFFFFFFFFF
@FS10000125:23:BPA73012-1407:1:1101:6700:1100 1:N:0:6
GGGCGGGAACTTCGTCGAGTACGCTCAAATGAACAGATCGGAAGA
+
FFF:FFFFFF::FFFFFFFFFFFFFFF:FFFFFFFFFFFFFFFFF
@FS10000125:23:BPA73012-1407:1:1101:7570:1100 1:N:0:6
GGGATATAACTTCGTCGAGTACGCTCAAGATAATAGATCGGAAGA
+
FFF:FFFFFF:,FFFFFFFFFFFFFFFFFFFFFFFFFFFFFFFFF
@FS10000125:23:BPA73012-1407:1:1101:8290:1100 1:N:0:6
GGGAGCTAACTTCGTCGAGTACGCTCAATTGACAAGATCGGAAGA
+
FFFFFFFFFF::FFFFFFFFFFFFFFF:FFFFFFFFFFFFFFFFF
@FS10000125:23:BPA73012-1407:1:1101:8400:1100 1:N:0:6
GGGTGGCAACTTCGTCGAGTACGCTCAACATGGTAGATCGGAAGA
+
F:,:FFFFFFFFFFFFFFFFFFFFFFFFFFFFFFFFFFFFFFFFF
@FS10000125:23:BPA73012-1407:1:1101:8690:1100 1:N:0:6
GGGCAGCAACTTCGTCGAGTACGCTCAACATATTAGATCGGAAGA
+
FFF,F,FFFFFFFFFFFFFFFFFFFFFFFF,FFFFFFFFFFF:FF
@FS10000125:23:BPA73012-1407:1:1101:8770:1100 1:N:0:6
GGGGCAGTAACTTCGTCGAGTACGCTCAAGTCAAAAGATCGGAAG
+
FFFFFFFFFF:,,FF:FFF,FFFFF,FFFFFFFFFFFFFFFFFFF
@FS10000125:23:BPA73012-1407:1:1101:8860:1100 1:N:0:6
GGGCTAAACTTCGTCGAGTACGCTCAAGTTTAAAGATCGGAAGAG
+
FFF:FFFFF::FFFFFFF:FFFFFFF:FF:FFFFFF:FFF:FFFF
@FS10000125:23:BPA73012-1407:1:1101:9190:1100 1:N:0:6
GGGGTTAACTTCGTCGAGTACGCTCAATGATAAAGATCGGAAGAG
+
F,,FFFFFFF:FF:FFFF:FFFFFFFF:FFFFFFFF,FFF:FFFF
@FS10000125:23:BPA73012-1407:1:1101:9390:1100 1:N:0:6
GGGGGTTAACTTCGTCGAGTACGCTCAATGACTGAGATCGGAAGA
+
F,,F:FFFFFF:FFFFFFFFFFFFFFFFFFFFFF:FF:FFFFFFF
@FS10000125:23:BPA73012-1407:1:1101:9780:1100 1:N:0:6
GGGGGAAAACTTCGTCGAGTACGCTCAACTGCAGAGATCGGAAGA
+
FFFFFFFFFF::FFFFFFFFFFFFFFFFFFFFFFFFFFFFFFFFF
@FS10000125:23:BPA73012-1407:1:1101:9880:1100 1:N:0:6
GGGGGGGCAACTTCGTCGAGTACGCTCAATTTAGTAGATCGGAAC
+
FFFFFFFFFF:,:FF:FFFFFFFFF,FFFFFFFFFFFFFFFFFF,
@FS10000125:23:BPA73012-1407:1:1101:10300:1100 1:N:0:6
GGGCGAGAACTTCGTCGAGTACGCTCAAACCATTAGATCGGAAGA
+
FFFFFFFFFF,,FFFFFFFFFFFFFFF:FFFFFFFFFFFFFFFFF
@FS10000125:23:BPA73012-1407:1:1101:10610:1100 1:N:0:6
GGGCATCAACTTCGTCGAGTACGCTCAACTTTCCAGATCGGAAGA
+
FFFFFFFFFF:FFFFFFFFFFFFFFFFFFFFFFFFFFFFFFFFFF
@FS10000125:23:BPA73012-1407:1:1101:10750:1100 1:N:0:6
GGGCGCAAACTTCGTCGAGTACGCTCAAATGAAAAGATCGGAAGA
+
F,,:FFFFFF:,FFFFFFFFFFFFFFF:FFFFFFFFFFFFFFFFF
@FS10000125:23:BPA73012-1407:1:1101:10880:1100 1:N:0:6
GGGTGTTAACTTCGTCGAGTACGCTCAATCTTGTAGATCGGAAGA
+
FFFFFFFFFF,:FFFFFFFFFFFFFFF:FFFFFFFFFFFFFFFFF
@FS10000125:23:BPA73012-1407:1:1101:11180:1100 1:N:0:6
GGGCTATAACTTCGTCGAGTACGCTCAAACGAATAGATCGGAAGA
+
FFFFFFFFFF:,FFFFFFFFFFFFFFF,FFFFFFFFFFFFFFFFF
@FS10000125:23:BPA73012-1407:1:1101:11540:1100 1:N:0:6
GGGGACTAACTTCGTCGAGTACGCTCAAAATGAAAGATCGGAAGA
+
FFFFFFFFF::F:::,,F,FF,:FF:,FF:F,F,F:F,F,FFF:F
@FS10000125:23:BPA73012-1407:1:1101:11890:1100 1:N:0:6
GGGCGTTAACTTCGTCGAGTACGCTCAAAGAAAGAGATCGGAAGA
+
:,,:FFFFFF:,FFFFFFFFFFFFFFF,FFFFFFFFFFFFFFFFF
@FS10000125:23:BPA73012-1407:1:1101:12660:1100 1:N:0:6
GGGGAGCAACTTCGTCGAGTATGCTCAAAGAACGAGATCGGAAGA
+
FFFFFFFFFF,,FFFFFFFFFFFFFFF:FFFFFFFFFFFFFFFFF
@FS10000125:23:BPA73012-1407:1:1101:13450:1100 1:N:0:6
GGGCCGGAACTTCGTCGAGTACGCTCAATAGCTTAGATCGGAAGA
+
FFFFFFFFFF::FFFFFFFFFFFFFFF:FFFFFFFFFFFFFFFFF
@FS10000125:23:BPA73012-1407:1:1101:13540:1100 1:N:0:6
GGGTTCAACTTCGTCGAGTACGCTCAAGCACTTAGATCGGAAGAG
+
FFFF,FFFF:,FF,FFFF:FFFFFFF:FFFFFFFFF,:FF,:,F,
@FS10000125:23:BPA73012-1407:1:1101:14290:1100 1:N:0:6
GGGGTGGAACTTCGTCGAGTACGCTCAATTTGGGAGATCGGAAGA
+
FFFFFFFFFF,:FFFFFFFFFFFFFFF,FFFFFFFFFFFFFFFFF
@FS10000125:23:BPA73012-1407:1:1101:14540:1100 1:N:0:6
GGGTACGGAACTTCGTCGAGTACGCTCAACTAGAAAGATCGGAAG
+
FFFFFFFFFFF::FF,FFFFFFFFF,FFFFFFFFFFFFFFFFFFF
@FS10000125:23:BPA73012-1407:1:1101:15100:1100 1:N:0:6
GGGGCTTAACTTCGTCGAGTACGCTCAAAGCTCAAGATCGGAAGA
+
FFFFFFFFFF,:FFFFFFFFFFFFFFFFFFFFFFFFFFFFFFFFF
@FS10000125:23:BPA73012-1407:1:1101:15460:1100 1:N:0:6
GGGGGACAACTTCGTCGAGTACGCTCAACTGCTCAGATCGGAAGA
+
FFFFFFFFFF::FFFFFFFFFFFFFFFFFFFFFFFFFFFFFFFFF
@FS10000125:23:BPA73012-1407:1:1101:15770:1100 1:N:0:6
GGGATCAAACTTCGTCGAGTACGCTCAAAAATGTAGATCGGAAGA
+
FFFF:FFFFF,,FFFFFFFFFFFFFFF,FFFFFFFFFFFFFFFFF
@FS10000125:23:BPA73012-1407:1:1101:16010:1100 1:N:0:6
GGGGCAGAACTTCGTCGAGTACGCTCAACCCAAGAGATCGGAAGA
+
F:,FFFFFFF:::FFFFFFFFF:FFFFF::FF:FFFF,FFFFF::
@FS10000125:23:BPA73012-1407:1:1101:1330:1110 1:N:0:6
GGGGCACAACTTCGTCGAGTACGCTCAATCTTAGAGATCGGAAGA
+
FF:FFFFFFF::FFFFFFFFFFFFFFF:FFFFFFFFFFFFF:FFF
@FS10000125:23:BPA73012-1407:1:1101:2100:1110 1:N:0:6
GGGGCATAACTTCGTCGAGTACGCTCAAAGTATGAGATCGGAAGA
+
FFFFFFFFFF:,FFFFFFFFFFFFFFFFFFFFFFFFFFFFFFFFF
@FS10000125:23:BPA73012-1407:1:1101:2140:1110 1:N:0:6
GGGCGGAAACTTCGTCGAGTACGCTCAAGTCGGAAGATCGGAAGA
+
FFFF:FFFFF::FFFFFFFFFFFFFFFFFFFFFFFFFFFFFFFFF
@FS10000125:23:BPA73012-1407:1:1101:2200:1110 1:N:0:6
GGGGGTTAACTTCGTCGAGTACGCTCAAGACTCAAGATCGGAAGA
+
FFFFFFFFFFF:FFFFFFFFFFFFFFFFFFFFFFFFFFFFFFFFF
@FS10000125:23:BPA73012-1407:1:1101:2280:1110 1:N:0:6
GGGCTTAAACTTCGTCGAGTACGCTCAAATATGAAGATCGGAAGA
+
F::FFFFFFF,,FFFFFFFFFFFFFFF:FFFFFFFFFFFFFFFFF
@FS10000125:23:BPA73012-1407:1:1101:2700:1110 1:N:0:6
GGGTGCAAACTTCGTCGAGTACGCTCAAATGATAAGATCGGAAGA
+
FFFFF,FFFFFFFFFF:FFFFFFFFFFFFFFFF:FFF:FFFFFFF
@FS10000125:23:BPA73012-1407:1:1101:3440:1110 1:N:0:6
GGGGGCCAACTTTCGTCGAGTACGCTCAAGATTCTAGATCGGAAG
+
F,,FFFFFFF:,:FF:FFFFFFFFF,FFFFFFFFFFFFFFFFFFF
@FS10000125:23:BPA73012-1407:1:1101:3520:1110 1:N:0:6
GGGTGTAAACTTCGTCGAGTACGCTCAATGGGTTAGATCGGAAGA
+
FF,,FFFFFF::FFFFFFFFFFFFFFF,FFFFFFFFFFFFFFFFF
@FS10000125:23:BPA73012-1407:1:1101:3690:1110 1:N:0:6
GGGCCCAGAACTTCGTCGAGTACGCTCAAAACGGAAGATCGGAAG
+
F:,,:FF:FFF:FFFFFFF,FFFFFFFF:FFF:FFFFFFFFFFFF
@FS10000125:23:BPA73012-1407:1:1101:3770:1110 1:N:0:6
GGGGGGGAACTTCGTCGAGTACGCTCAATTTTGGAGATCGGAAGA
+
FF,FF,FFFFF:FFFFFFFFFFFFFFF:FFFFFFFFFFFFFFFFF
@FS10000125:23:BPA73012-1407:1:1101:4670:1110 1:N:0:6
GATTGCCAACTTCGTCGAGTACGCTCAAGTGATCAGATCGGAAGA
+
,,F,:FFFFFFFFFFFFFFFFFFFFFFFFFFFFFFFFFFFFFFFF
@FS10000125:23:BPA73012-1407:1:1101:4840:1110 1:N:0:6
GGGCAGTAACTTCGTCGAGTACGCTCAAGATGCAAGATCGGAAGA
+
F:::FFFFFF,,FFFFFFFFFFFFFFFFFFFFFFFFFFFFFFFFF
@FS10000125:23:BPA73012-1407:1:1101:5180:1110 1:N:0:6
GGGGTGAACTTCGTCGAGTACGCTCAAGAGACAAGATCGGAAGAG
+
FFFF:FFFFF:FF:FFFF:FFFFFFFFFFFFFFFFF,:FF:FFFF
@FS10000125:23:BPA73012-1407:1:1101:6440:1110 1:N:0:6
GGGCGCCAACTTCGTCGAGTACGCTCAATGATTTAGATCGGAAGA
+
FFF:FFFFFFF:FFFFFFFFFFFFFFF:FFFFFFFFFFFFFFFFF
@FS10000125:23:BPA73012-1407:1:1101:6910:1110 1:N:0:6
GGGTGGTAACTTCGTCGAGTACGCTCAAAAGTTAAGATCGGAAGA
+
F:,FFFFFFF:,FFFFFFFFFFFFFFF,FFFFFFFFFFFFFFFFF
@FS10000125:23:BPA73012-1407:1:1101:7390:1110 1:N:0:6
GGGCGATAACCTCGTCGAGTACGCTCAAAGAAATAGATCGGAAGA
+
F:::FFFFFFF:FFFFFFFFFFFFFFF,FFFFFFFFFFFFFFFFF
@FS10000125:23:BPA73012-1407:1:1101:8450:1110 1:N:0:6
GGGGGGGAACTTCGTCGAGTACGCTCAAACGACCAGATCGGAAGA
+
FFFFFFFFFF::FFFFFFFFFFFFFFF:FFFFFFFFFFFFFFFFF
@FS10000125:23:BPA73012-1407:1:1101:8990:1110 1:N:0:6
GGGTGTAAACTTCGTCGAGTACGCTCAACATCCAAGATCGGAAGA
+
:,,:FFFFFF::FFFFFFFFFFFFFFFFFFFFFFFFFFFFFFFFF
@FS10000125:23:BPA73012-1407:1:1101:9490:1110 1:N:0:6
GGGCCTAAACTTCGTCGAGTACGCTCAAGGTGAGAGATCGGAAGA
+
FFFFFFFFFF,:FFFFFFFFFFFFFFFFFFFFFFFFFFFFFFFFF
@FS10000125:23:BPA73012-1407:1:1101:9880:1110 1:N:0:6
GGGTGGTAACTTCGTCGAGTACGCTCAACTAAAAAGATCGGAAGA
+
F:FFFFFFFF:FFFFFFFFFFFFFFFFFFFFFFFFFFFFFFFFFF
@FS10000125:23:BPA73012-1407:1:1101:10100:1110 1:N:0:6
GGGAAGGAACTTCGTCGAGTACGCTCAAGAACTAAGATCGGAAGA
+
FFFFFFFFFF::FFFFFFFFFFFFFFFFFFFFFFFFFFFFFFFFF
@FS10000125:23:BPA73012-1407:1:1101:10260:1110 1:N:0:6
GGGCTACAATTTCGTCGAGTACGCTCAAGAGCTTAGATCGGAAGA
+
FFF::FFFFFFFFFFFFFFFFFFFFFFFFFFFFFFFF:FFFFFFF
@FS10000125:23:BPA73012-1407:1:1101:10500:1110 1:N:0:6
GGGCGGCAACTTCGTCGAGTACGCTCAATTATTGAGATCGGAAGA
+
FFFF:FFFFF,,FFFFFFFFFFFFFFF:FFFFFFFFFFFFFFFFF
@FS10000125:23:BPA73012-1407:1:1101:11050:1110 1:N:0:6
GTTGTCTAACTTCGTCGAGTACGCTCAATTACTAAGATCGGAAGA
+
,,F:FFFFFFFFFFFFFFFFFF:FFFFFFFFFFFFFFFFFF,:::
@FS10000125:23:BPA73012-1407:1:1101:11200:1110 1:N:0:6
GGGTTTCAACTTCGTCGAGTACGCTCAAATAACGAGATCGGAAGA
+
FFFFFFFFFF,,FFFFFFFFFFFFFFFFFFFFFFFFFFFFFFFFF
@FS10000125:23:BPA73012-1407:1:1101:11570:1110 1:N:0:6
GGGAAGGAACTTCGTCGAGTACGCTCAAGGCCCAAGATCGGAAGA
+
F,,:FFFFFF,,FFFFFFFFFFFFFFFFFFFFFFFFFFFFFFFFF
@FS10000125:23:BPA73012-1407:1:1101:12620:1110 1:N:0:6
GGGACTCAACTTCGTCGAGTACGCTCAAGAGGGAAGATCGGAAGA
+
FFF:FFFFFF::FFFFFFFFFFFFFFFFFFFFFFFFFFFFFFFFF
@FS10000125:23:BPA73012-1407:1:1101:12740:1110 1:N:0:6
GGGACATATCTTCGTCGAGTACGCTCAAACACGTAGATCGGAAGA
+
FFFFFFFFFF::FFFFFFFFFFFFFFF:FFFFFFFFFFFFFFFFF
@FS10000125:23:BPA73012-1407:1:1101:14590:1110 1:N:0:6
GGGCCTGAACTTCGTCGAGTACGCTCAAACCACAAGATCGGAAGA
+
F:,FFFFFFF:,FFFFFFFFFF:FFFF:FFFFFFF:F,FF::FF:
@FS10000125:23:BPA73012-1407:1:1101:15680:1110 1:N:0:6
GATAGAAACATCGTCGAGTACGCTCAAACCAAGAGATCGGAAGAC
+
F,:,,F:F:FFF::F,:F:F:F:FFF:F:,:,FF,F:F::,:::,
@FS10000125:23:BPA73012-1407:1:1101:15770:1110 1:N:0:6
GGGAGTCAACTTCGTCGAGTACGCTCAAAGTTATAGATCGGAAGA
+
FFFFFFFFFF,:FFFFFFFFFFFFFFFFFFFFFFFFFFFFFFFFF
@FS10000125:23:BPA73012-1407:1:1101:15840:1110 1:N:0:6
GGGAGGAAACTTCGTCGAGTACGCTCAAAAGACGAGATCGGAAGA
+
F:,FFFFFFF,,FFFFFFFFFFFFFFF:FFFFFFFFFFFF:FFF:
@FS10000125:23:BPA73012-1407:1:1101:15920:1110 1:N:0:6
GGGCTGCAACTTCGTCGAGTACGCTCAAACTAGGAGATCGGAAGA
+
F,:F:FFFFF,,FFFFFFFFFFFFFFF,FFFFFFF,FFFF:,FF:
@FS10000125:23:BPA73012-1407:1:1101:15940:1110 1:N:0:6
GGGGGCAACTTCGTCGAGTACGCTCAATGCAGGAGATCGGAAGAG
+
FFFFFFFFF:,FF:FFFF:FFFFFFFF,FFFFFFFF:FFF:FFFF
@FS10000125:23:BPA73012-1407:1:1101:16240:1110 1:N:0:6
GGGCGTAAACTTCGTCGAGTACGCTCAAACTATAAGATCGGAAGA
+
FF,,:FFFFF::FFFFFFFFFFFFFFF:FFFFFFFFFFFFFFFFF
@FS10000125:23:BPA73012-1407:1:1101:16320:1110 1:N:0:6
GGGAGTAAACTTCGTCGAGTACGCTCAATTAAATAGATCGGAAGA
+
FFFFFFFFFF,FFFFFFFFFFFFFFFFFFFFFFFFFFFFFFFFFF
@FS10000125:23:BPA73012-1407:1:1101:1030:1120 1:N:0:6
GGGTCCTAACTTCGTCGAGTACGCTCAAATATTTAGATCGGAAGA
+
FFFFFFFFFFFFFFFFFFFFFFFFFFF:FFFFFFFFFFFFF:FFF
@FS10000125:23:BPA73012-1407:1:1101:1060:1120 1:N:0:6
GGGGGTGAACTTCGTCGAGTACGCTCAAATCCAGAGATCGGAAGA
+
FFFFFFFFFF::FFFFFFFFFFFFFFFFFFFFFFFFFFFFFFFFF
@FS10000125:23:BPA73012-1407:1:1101:1260:1120 1:N:0:6
GGGGTATAACTTCGTCGAGTACGCTCAATTATGCAGATCGGAAGA
+
FFFFFFFFFF::FFFFFFFFFFFFFFF:FFFFFFFFFFFFFFFFF
@FS10000125:23:BPA73012-1407:1:1101:1470:1120 1:N:0:6
GGGTGGTAACTTCGTCGAGTACGCTCAATACCATAGATCGGAAGA
+
F,,:FFFFFFF:FFFFFFFFFFFFFFF:FFFFFFFFFFFFF,FFF
@FS10000125:23:BPA73012-1407:1:1101:1480:1120 1:N:0:6
GGGATGTAACTTCGTCGAGTACGCTCAAACTTCGAGATCGGAAGA
+
F,,:FFFFFFF:FFFFFFFFFFFFFFFFFFFFFFFFFFFFF:FFF
@FS10000125:23:BPA73012-1407:1:1101:2240:1120 1:N:0:6
GGGGGACAACTTCGTCGAGTACGCTCAAACTGAAAGATCGGAAGA
+
FFFF,FFFFF:,FFFFFFFFFFFFFFF:FFFFF:FFFFFFFFFFF
@FS10000125:23:BPA73012-1407:1:1101:2460:1120 1:N:0:6
GGGGAACTTCGTCGAGTACGCTCAAGTAAGGAGATCGGAAGAGCA
+
FFFFFFFFFFF,FFFFFF,,FFFFFFF,FFFFFFF,FFFFFFF,:
@FS10000125:23:BPA73012-1407:1:1101:2780:1120 1:N:0:6
GGGCTCCAACTTCGTCGATTACGCTCAAATTAATAGATCGGAAGA
+
FFF:FFFFFF:,FFFFFFFFFFFFFFF:FFFFFFFFFFFFFFFFF
@FS10000125:23:BPA73012-1407:1:1101:3550:1120 1:N:0:6
GGGGTGCAACTTCGTCGAGTACGCTCAAAGTTACAGATCGGAAGA
+
F:,:,,FFFF:,FFFFFFFFFFFFFFF::,F,,FFFFFFFFFFFF
@FS10000125:23:BPA73012-1407:1:1101:3560:1120 1:N:0:6
GGGCAGGAAACTTCGTCGAGTACGCTCAAGGATACAGATCGGAAG
+
F,,:FFFFFFF:FFF:FFFFFFFFF:FFFFFFFFFFFFFFFFFFF
@FS10000125:23:BPA73012-1407:1:1101:3970:1120 1:N:0:6
GGGGTTTAACTTCGTCGAGTACGCTCAAAAAATGAGATCGGAAGA
+
F,,FFFFFFF:,FFFFFFFFFFFFFFFFFFFFFFFFFFFFFFFFF
@FS10000125:23:BPA73012-1407:1:1101:4080:1120 1:N:0:6
GGGGCTAAACTTCGTCGAGTACGCTCAATAACATAGATCGGAAGA
+
FF:F:F,FFF::FFFFFFFFF:FFFFFFFFFFFF,FF,FFFFFFF
@FS10000125:23:BPA73012-1407:1:1101:4170:1120 1:N:0:6
GGGGTAACTTCGTCGAGTACGCTCAACCACATAGATCGGAAGAGC
+
FFFFFFFFFF:F:FFFF:FFFF,FFFF:FFFFFFF:,FFFFFFF,
@FS10000125:23:BPA73012-1407:1:1101:4320:1120 1:N:0:6
GGGGCGATCTTCGTCGAGTACGCTCAAGCCTGAAGATCGGAAGAG
+
F:,FFFFFFF:FF:FFFF:FFFFFFFFFFFFFFFFF,FFF,FFFF
@FS10000125:23:BPA73012-1407:1:1101:4370:1120 1:N:0:6
GGGACCGAACTTCGTCGAGTACGCTCAAAAAGGTAGATCGGAAGA
+
F,,,FFFFFF::FFFFFFFFFFFFFFF:FFFFFFFFFFFFFFFFF
@FS10000125:23:BPA73012-1407:1:1101:4560:1120 1:N:0:6
GGGGCGTAAACTTCGTCGAGTACGCTCAAACACATAGATCGGAAG
+
F,,FFFFFFFF:,:F:FFFFFFFFF,FFFFFFFFFFFFFFFFFFF
@FS10000125:23:BPA73012-1407:1:1101:4900:1120 1:N:0:6
GGGGGTGAACTTCGTCGAGTACGCTCAACGAGTTAGATCGGAAGA
+
FFFFFFFFFFF,FFFFFFFFFFFFFFFFFFFFFFFFFFFFFFFFF
@FS10000125:23:BPA73012-1407:1:1101:4940:1120 1:N:0:6
GGGCAGGAACTTCGTCGAGTACGCTCAAGGGAGTAGATCGGAAGA
+
FFF,FFFFFF:,FFFFFFFFFFFFFFFFFFFFFFFFFFFFFFFFF
@FS10000125:23:BPA73012-1407:1:1101:5020:1120 1:N:0:6
GGGGCAAAACTTCGTCGAGTACGCTCAATTTGATAGATCGGAAGA
+
FFFFFFFFFF,,FFFFFFFFFFFFFFF,FFFFFFFFFFFFFFFFF
@FS10000125:23:BPA73012-1407:1:1101:5210:1120 1:N:0:6
GGGGCAGAACTTCGTCGAGTACGCTCAATCTTTAAGATCGGAAGA
+
F,,FFFFFFF,,FFFFFFFFFFFFFFF,FFFFFFFFFFFFFFFFF
@FS10000125:23:BPA73012-1407:1:1101:5220:1120 1:N:0:6
GGGCCGCAACTTCGTCGAGTACGCTGGAGATCGGAAGAGCACACG
+
FFFFFFFFFF::FFFFFFFFFFFFFFFFFFFFFFFFFFFF,,F,F
@FS10000125:23:BPA73012-1407:1:1101:5320:1120 1:N:0:6
GGGCGACAACTTCGTCGAGTACGCTCAAATGTATAGATCGGAAGA
+
FFF:FFFFFF:,FFFFFFFFFFFFFFF,FFFFFFFFFFFFFFFFF
@FS10000125:23:BPA73012-1407:1:1101:5400:1120 1:N:0:6
GGGTTAGAACTTCGTCGAGTACGCTCAAATGGAAAGATCGGAAGA
+
FFF:FFFFFF:,FFFFFFFFFFFFFFF,FFFFFFFFFFFFFFFFF
@FS10000125:23:BPA73012-1407:1:1101:5460:1120 1:N:0:6
GGGCGCCTAACTTCGTCGAGTACGCTCAAAAAATTAGATCGGAAG
+
FFFFFFFFFF:,:FF:FFFFFFFFF,FFFFFFFFFFFFFFFFFFF
@FS10000125:23:BPA73012-1407:1:1101:5480:1120 1:N:0:6
GGAGTCCAACTTCGTCGAGTACGCTCAAATGCAGAGATCGGAAGA
+
::,:,,:FF:FFFF:FF:FFFF:FFFFFFF:FFFFFFFFFF:F:F
@FS10000125:23:BPA73012-1407:1:1101:6600:1120 1:N:0:6
GGGCTACAACTTCGTCGAGTACGCTCAAACGATTAGATCGGAAGA
+
FFFFFFFFFF:,FFFFFFFFFFFFFFF:FFFFFFFFFFFFFFFFF
@FS10000125:23:BPA73012-1407:1:1101:7100:1120 1:N:0:6
GGGGTTCAACTTCGTCGAGTACGCTCAAACTTGTAGATCGGAAGA
+
FFFFFFFFFF:,FFFFFFFFFFFFFFF:FFFFFFFFFFFFFFFFF
@FS10000125:23:BPA73012-1407:1:1101:7290:1120 1:N:0:6
GGGGTCAACTTCGTCGAGTACGCTCAATCCTTTAGATCGGAAGAG
+
F,,FFFFFFF,FF:FFFF:FFFFFFF,:FFFFFFFF,FFF:FFFF
@FS10000125:23:BPA73012-1407:1:1101:7440:1120 1:N:0:6
GGGCAGTAACTTCGTCGAGTACGCTCAACAGAGGAGATCGGAAGA
+
FFFFFFFFFF:FFFFFFFFFFFFFFFFFFFFFFFFFFFFFFFFFF
@FS10000125:23:BPA73012-1407:1:1101:8770:1120 1:N:0:6
GGGGGCTAACTTCGTCGAGTACGCTCAATAAAAGAGATCGGAAGA
+
FFFFFFFFFF:,FFFFFFFFFFFFFFF:FFFFFFFFFFFFFFFFF
@FS10000125:23:BPA73012-1407:1:1101:8820:1120 1:N:0:6
GGGCTGTAACTTCGTCGAGTACGCTCAATTAAGTAGATCGGAAGA
+
FFFFFFFFFF,,FFFFFFFFFFFFFFF:FFFFFFFFFFFFFFFFF
@FS10000125:23:BPA73012-1407:1:1101:8990:1120 1:N:0:6
GGGCTTGAACTTCGTCGAGTACGCTCAACCTATAAGATCGGAAGA
+
F,,,FFFFFF::FFFFFFFFFFFFFFFFFFFFFFFFFFFFFFFFF
@FS10000125:23:BPA73012-1407:1:1101:9180:1120 1:N:0:6
GGGGCAAAACTTCGGTGAGTACGCTCAACTAATTAGATCGGAAGA
+
FFFFFFFFFF,,FFF:FFFFFFFFFFFFFFFFFFFFFFFFFF:FF
@FS10000125:23:BPA73012-1407:1:1101:9520:1120 1:N:0:6
GGGACTTCGTCGAGTACGCTCAACCACACAGATCGGAAGAGCACT
+
F:,,FFFFFFFFFFFFFF,FFF,FFFFFFFFFFFFFFFF:F,F,,
@FS10000125:23:BPA73012-1407:1:1101:10860:1120 1:N:0:6
GGGCATCAACTTCGTCGAGTACGCTCAATTTAATAGATCGGAAGA
+
FFFF,FFFFFFFFFFFFFFFFFFFFFFF,:::F:FFFFFFFFFFF
@FS10000125:23:BPA73012-1407:1:1101:11810:1120 1:N:0:6
GGGCGATAACTTCGTCGAGTACGCTCAAGGATATAGATCGGAAGA
+
F::FFFFFFF,,FFFFFFFFFFFFFFF:FFFFFFFFFFFFFF:FF
@FS10000125:23:BPA73012-1407:1:1101:12050:1120 1:N:0:6
GCGCGGGAACTTCGTCGAGTACGCTCAATAGGAAAGATCGGAAGA
+
F,FFFFFFFF,,FFFFFFFFFFFFFFF:FFFFFFFFFFFFFFFFF
@FS10000125:23:BPA73012-1407:1:1101:12100:1120 1:N:0:6
GGGGCCCATCCTCGTCGAGTACGCTCAAAGGAAAAGATCGGAAGA
+
FFFFFFFFFFF,FFFFFFFFFFFFFFF,FFFFFFFFFFFFFFFFF
@FS10000125:23:BPA73012-1407:1:1101:12620:1120 1:N:0:6
GGGCGGGAACTTCGTCGAGTACGCTCAGGGGGAAGATCGGAAGAG
+
FFFFFFFFFFFFFFFFFFFFFFFFFFFFFFFFFFFF,,FF,FF:F
@FS10000125:23:BPA73012-1407:1:1101:13570:1120 1:N:0:6
GGGCAACTTCGTCGAGTACGCTCAACGCTTGAGATCGGAAGAGCA
+
F:,:FFFFFFF,FFFFFF,,FFFFFFF:FFFFFFF,FFFFFFF,,
@FS10000125:23:BPA73012-1407:1:1101:13700:1120 1:N:0:6
GGGGAATAACTTCGTCGAGTACGCTCAATGTTCCAGATCGGAAGA
+
FFFFFFFFFF:,:FFFFFFFFFFFFFF,FFFFFFFFFFFFFFFFF
@FS10000125:23:BPA73012-1407:1:1101:14570:1120 1:N:0:6
GGGGACAAACTTCGTCGAGTACGCTCAATTTTGTAGATCGGAAGA
+
F,,:,:FFFFF:FFFFFFFFFF:FFFF:FFFFFFFFFFFFFFFFF
@FS10000125:23:BPA73012-1407:1:1101:14810:1120 1:N:0:6
GGGGTATAACTTCGTCGAGTACGCTCAAAAACTTAGATCGGAAGA
+
FFFFFFFFFF,:FFFFFFFFFFFFFFF:FFFFFFFFFFFFFFFFF
@FS10000125:23:BPA73012-1407:1:1101:15410:1120 1:N:0:6
GGGCAGAAACTTAGTCGAGTACGCTCAAGTGATCAGATCGGAAGA
+
FFFFFFFFFF,FFFFFFFFFFFFFFFFFFFFFFFFFFFFFFFFFF
@FS10000125:23:BPA73012-1407:1:1101:15490:1120 1:N:0:6
GGGTGCCAACTTCGTCGAGTACGCTCAATAGATAAGATCGGAAGA
+
FFFFFFFFFF::FFFFFFFFFFFFFFF:FFFFFFFFFFFFFFFFF
@FS10000125:23:BPA73012-1407:1:1101:15650:1120 1:N:0:6
GGGGGGCAACTTCGTCGAGTACGCTCAACAATGGAGATCGGAAGA
+
FFFFFFFFFF,:FFFFFFFFFFFFFFFFFFFFFFFFFFFFFFFFF
@FS10000125:23:BPA73012-1407:1:1101:16320:1120 1:N:0:6
GGGGCCAAACTTCGTCGAGTACGCTCAATCCTTCAGATCGGAAGA
+
F,,FFFFFFF,:FFFFFFFFFFFFFFF:FFFFFFFFFFFFFFFFF
@FS10000125:23:BPA73012-1407:1:1101:1010:1130 1:N:0:6
GGGTCAAAACTTCGTCGAGTACGCTCAAAAAGAGAGATCGGAAGA
+
FFFFF:FFFFFFFFFFFFFFFFFFFFFFF,FF:FFFFFFFFFFFF
@FS10000125:23:BPA73012-1407:1:1101:1230:1130 1:N:0:6
GGGGTTTAACTTCGTCGAGTACGCTCAACTTGCCAGATCGGAAGA
+
FF,FFFFFFFFFFFFFFFFFFFFFFFFFFFFFFFFFFFFFF::FF
@FS10000125:23:BPA73012-1407:1:1101:1620:1130 1:N:0:6
GGGGATAAACTTCGTCGAGTACGCTCAAAGGGGAAGATCGGAAGA
+
FFFFFFFFFFF:FFFFFFFFFFFFFFF:FFFFFFFFFFFFFFFFF
@FS10000125:23:BPA73012-1407:1:1101:1750:1130 1:N:0:6
GGGATTTAACTTCGTCGAGTACGCTCAATAGTAGAGATCGGAAGA
+
F,,:FFFFFF:,FFFFFFFFFFFFFFF,FFFFFFFFFFFFFFFFF
@FS10000125:23:BPA73012-1407:1:1101:1910:1130 1:N:0:6
GGGCTTCAACTTCGTCGAGTACGCTCAAGGGTAGAGATCGGAAGA
+
FF,FFFFFFF,,FFFFFFFFFFFFFFFFFFFFFFFFFFFFFFFFF
@FS10000125:23:BPA73012-1407:1:1101:1960:1130 1:N:0:6
GGGAACTTCGTCGAGTACGCTCAATTCAACAGATCGGAAGAGCAC
+
FFFFFFF:FFFFF:FFF,F:,FF:FFFFFFFF:F:FFF,FFF,F,
@FS10000125:23:BPA73012-1407:1:1101:2220:1130 1:N:0:6
GGGGGTTAACTTCGTCGAGTACGCTCAATCTAAAAGATCGGAAGA
+
FFFFFFFFFFF,FFFFFFFFFFFFFFF:FFFFFFFFFFFFFFFFF
@FS10000125:23:BPA73012-1407:1:1101:2370:1130 1:N:0:6
GGGTTGTAACTTCGTCGAGTACGCTCAATGAATGAGATCGGAAGA
+
FFFFFFFFFF:,FFFFFFFFFFFFFFF,FFFFFFFFFFFFFFFFF
@FS10000125:23:BPA73012-1407:1:1101:2480:1130 1:N:0:6
GGGAACGAACTTCGTCGAGTACGCTCAAGTTTTAAGATCGGAAGA
+
F:::FFFFFF:,FFFFFFFFFFFFFFFFFFFFFFFFFFFFFFFFF
@FS10000125:23:BPA73012-1407:1:1101:2710:1130 1:N:0:6
GATGGCAACTTCGTCGAGTACGCTCAACCGACTAGATCGGAAGAG
+
,,FF,FFFFFFFF,FFFF,FFFFFFFF:FFFFFFFF,FFF,:FF:
@FS10000125:23:BPA73012-1407:1:1101:2740:1130 1:N:0:6
GGGGGATAACTTCGTCGAGTACGCTCAAACAGTAAGATCGGAAGA
+
FFFFFFFFFF:,FFFFFFFFFFFFFFFFFFFFFFFFFFFFFFFFF
@FS10000125:23:BPA73012-1407:1:1101:3220:1130 1:N:0:6
GGGAGTCAACTTCGTCGAGTACGCTCAAGCTGACAGATCGGAAGA
+
FFF,FFFFFF,,FFFFFFFFFFFFFFFFFFFFFFFFFFFFFFFFF
@FS10000125:23:BPA73012-1407:1:1101:3640:1130 1:N:0:6
GGGTTTTAACTTCGTCGAGTACGCTCAATTCTCTAGATCGGAAGA
+
FFF:F,,FFFFFFFFFFFFFFFFFFFF:FFF,:,FFFFFFFFFFF
@FS10000125:23:BPA73012-1407:1:1101:3800:1130 1:N:0:6
GGGGCTTCAACTTCGTCGAGTACGCTCAAGTCATAAGATCGGAAG
+
FFFFFFFFFF:::FF:FFFFFFFFF:FFFFFFFFFFFFFFFFFFF
@FS10000125:23:BPA73012-1407:1:1101:3930:1130 1:N:0:6
GGGGCTAAACATCGTCGAGTTTGCTCAACAAGGTAGATCGGAAGA
+
FF,FF:FFF:FF,:F,,F:FF,,FF:,FFFF,:FFFF,:,FFF:F
@FS10000125:23:BPA73012-1407:1:1101:4250:1130 1:N:0:6
GGGTCCTAACTTCGTCGAGTACGCTCAATTTAACAGATCGGAAGA
+
FFFFFFFFFFF:FFFFFFFFFFFFFFF:FFFFFFFFFFFFFFFFF
@FS10000125:23:BPA73012-1407:1:1101:4300:1130 1:N:0:6
GGGACCCAACTTCGTCGAGTACGCTCAAAAATTAAGATCGGAAGA
+
FFFFFFFFFF::FFFFFFFFFFFFFFF:FFFFFFFFFFFFFFFFF
@FS10000125:23:BPA73012-1407:1:1101:4320:1130 1:N:0:6
GGGGATCAACTTCGTCGAGTACGCTCAATTAGGTAGATCGGAAGA
+
FFFFFFFFFF:,FFFFFFFFFFFFFFF,FFFFFFFFFFFFFFFFF
@FS10000125:23:BPA73012-1407:1:1101:4700:1130 1:N:0:6
GGGCGCTAACTTCGTCGAGTACGCTCAAACCAGAAGATCGGAAGA
+
FFFFFFFFFF:,FFFFFFFFFFFFFFFFFFFFFFFFFFFFFFFFF
@FS10000125:23:BPA73012-1407:1:1101:5220:1130 1:N:0:6
GGGCAAAAACTTCGTCGAGTACGCTCAAATAAAAAGATCGGAAGA
+
FFF:FFFFFF,:FFFFFFFFFFFFFFF,FFFFFFFFFFFFFFFFF
@FS10000125:23:BPA73012-1407:1:1101:5800:1130 1:N:0:6
GGGGGCCAACTTCGTCGAGTACGCTCAACTGTATAGATCGGAAGA
+
FFFFFFFFFF:FFFFFFFFFFFFFFFFFFFFFFFFFFFFFFFFFF
@FS10000125:23:BPA73012-1407:1:1101:5920:1130 1:N:0:6
GGGATCGAACTTCGTCGAGTACGCTCAAACTTACAGATCGGAAGA
+
F:,:FFFFFF:,FFFFFFFFFFFFFFF:FFFFFFFFFFFFFFFFF
@FS10000125:23:BPA73012-1407:1:1101:6130:1130 1:N:0:6
GGGCGGCAACTTCGTCGAGTACGCTCAAGTCAAGAGATCGGAAGA
+
FF::FFFFFF::FFFFFFFFFFFFFFFFFFFFFFFFFFFFFFFFF
@FS10000125:23:BPA73012-1407:1:1101:6940:1130 1:N:0:6
GGGGATCAACTTCGTCGAGTACGCTCAAGAAAGTAGATCGGAAGA
+
FFFFFFFFFF::FFFFFFFFFFFFFFFF,F,F:FFFFFFFFFFFF
@FS10000125:23:BPA73012-1407:1:1101:7060:1130 1:N:0:6
GGGGCTAAACTTCGTCGAGTACGCTCAAAGAACTAGATCGGAAGA
+
FFFFFFFFFF:,FFFFFFFFFFFFFFF:FFFFFFFFFFFFFFFFF
@FS10000125:23:BPA73012-1407:1:1101:7160:1130 1:N:0:6
GGGAGCAAACTTCGTCGAGTACGCTCAAATAGTGAGATCGGAAGA
+
FFFF,::FFFF:FFFF:FFFFFFFFFFFFFFFFFFFF,FFFFFFF
@FS10000125:23:BPA73012-1407:1:1101:7280:1130 1:N:0:6
GAGATTAAACTTCGTCGAGTACGCTCAACAGAATAGATCGGAAGA
+
F,F,FFFFFF,,FFFFFFFFFFFFFFFFFFFFFFFFFFFFFFFFF
@FS10000125:23:BPA73012-1407:1:1101:7540:1130 1:N:0:6
GGGTTTAAACTTCGTCGAGTACGCTCAATATTGAAGATCGGAAGA
+
FFF,FFFFFFFFFF:FFFFFFFFFFFFF,:,:,FFFFFFFFFFFF
@FS10000125:23:BPA73012-1407:1:1101:7670:1130 1:N:0:6
GGGGAGAATCTTCGTCGAGTACGCTCAATGGTCGAGATCGGAAGA
+
F,,FFFFFFF::FFFFFFFFFFFFFFF,FFFFFFFFFFFFFFFFF
@FS10000125:23:BPA73012-1407:1:1101:8040:1130 1:N:0:6
GGAGTAACTTCGTCGAGTACGCTCAATGAGTGAGATCGGAAGAGC
+
,,,FFFFFFFFF:FFFF:FFFF,FFFFFFFFFFFF:,FFF:FFF,
@FS10000125:23:BPA73012-1407:1:1101:8370:1130 1:N:0:6
GGGGGCGCAACTTCGTCGAGTACGCTCAACAAATGAGATCGGAAG
+
FFFFFFFFFF:::FF:FFFFFFFFF,FFFFFFFFFFFFFFFFFFF
@FS10000125:23:BPA73012-1407:1:1101:8390:1130 1:N:0:6
GGGGGTTAACTTCGTCGAGTACGCTCAAACCGCTAGATCGGAAGA
+
FFFF,:FFFF::FFFFFFFFFFFFFFFFFFFFFFFFFFFFFFFFF
@FS10000125:23:BPA73012-1407:1:1101:8630:1130 1:N:0:6
GGGTAACAACTTCGTCGAGTACGCTCAAATGAGTAGATCGGAAGA
+
F,,:FFFFFF::FFFFFFFFFFFFFFF:FFFFFFFFFFFFFFFFF
@FS10000125:23:BPA73012-1407:1:1101:9300:1130 1:N:0:6
GGGCAACTTCGTCGAGTACGCTCAACGTTCCAGATCGGAAGAGCA
+
FFF:FFFFFFF,FFFFFF,,FFFFFFFFFFFFFFF,FFFFFFF,F
@FS10000125:23:BPA73012-1407:1:1101:9310:1130 1:N:0:6
GGGCCCTAACTTCGTCGAGTACGCTCAATGTGTAAGATCGGAAGA
+
F::,FFFFFF:,FFFFFFFFFFFFFFF,FFFFFFFFFFFFFFFFF
@FS10000125:23:BPA73012-1407:1:1101:9570:1130 1:N:0:6
GGGTACAAACTTCGTCGAGTACGCTCAAAATCGGAGATCGGAAGA
+
F:FFFFFFFF:FFFFFFFFFFFFFFFFF:FFF:FFFFFFFFFFFF
@FS10000125:23:BPA73012-1407:1:1101:10040:1130 1:N:0:6
GGGATTGAACTTCGTCGAGTACGCTCAACACGGAAGATCGGAAGA
+
FFFF:FFFFF::FFFFFFFFFFFFFFFFFFFFFFFFFFFFFFFFF
@FS10000125:23:BPA73012-1407:1:1101:10450:1130 1:N:0:6
GGGACTAACTTCGTCGAGTACGCTCAAGACAGGAGATCGGAAGAG
+
FFFFFFFFFF,FF:FFFF:FFFFFFFFFFFFFFFFF,FFF:FFFF
@FS10000125:23:BPA73012-1407:1:1101:10760:1130 1:N:0:6
GGGGAAAACTTCGTCGAGTACGCTCAACGGTACAGATCGGAAGAG
+
F:FFFFFFFF,FF:FFFF:FFFFFFFF:FFFFFFFF,FFF:FFFF
@FS10000125:23:BPA73012-1407:1:1101:11400:1130 1:N:0:6
GGGATATAACTTCGTCGAGTACGCTCAATAGGTCAGATCGGAAGA
+
F:,FFFFFFF,,FFFFFFFFFFFFFFF,FFFFFFFFFFFFFFFFF
@FS10000125:23:BPA73012-1407:1:1101:12120:1130 1:N:0:6
GGGGCCCATCCTCGTCGAGTACGCTCAAAGGAAAAGATCGGAAGA
+
FF:FFFFFFFF,FFFFFFFFFFFFFFF,FFFFFFFFFFFFFFFFF
@FS10000125:23:BPA73012-1407:1:1101:12520:1130 1:N:0:6
GGGGGACAACTTCGTCCAGTACGCTCAAAACGTTAGATCGGAAGA
+
F:,FFFFFFF,:FFFFFFFFFFFFFFF:FFFFFFFFFFFFFFFFF
@FS10000125:23:BPA73012-1407:1:1101:15250:1130 1:N:0:6
GGGGTTGAACTTCGTCGAGTACGCTCAAAATGTAAGATCGGAAGA
+
FFFFFFFFFF::FFFFFFFFFFFFFFFFFFFFFFFFFFFFFFFFF
@FS10000125:23:BPA73012-1407:1:1101:15570:1130 1:N:0:6
GGGGGGAAACTTCGTCGAGTACGCTCAAAACGAAAGATCGGAAGA
+
FFFFFFFFFF::FFFFFFFFFFFFFFFFFFFFFFFFFFFFFFFFF
@FS10000125:23:BPA73012-1407:1:1101:15640:1130 1:N:0:6
GGGCAACAACTTCGTCGAGTACGCTCAACTTTGTAGATCGGAAGA
+
F:,FFFFFFF:FFFFFFFFFFFFFFFFFFFFFFFFFFFFFFFFFF
@FS10000125:23:BPA73012-1407:1:1101:15730:1130 1:N:0:6
GGGGGTGAACTTCGTCGAGTACGCTCAAGGTCACAGATCGGAAGA
+
FFFFFFFFFF,:FFF:FFFFFFFFFFFFFFFFFFFFFFFFFF:FF
@FS10000125:23:BPA73012-1407:1:1101:15830:1130 1:N:0:6
GGGGCAGAACTTCGTCGAGTACGCTCAATTAAATAGATCGGAAGA
+
F,,FFF:F:F,,::FFF:,FF,,FF:F:FF,FFFF,F,F:,,:,,
@FS10000125:23:BPA73012-1407:1:1101:15980:1130 1:N:0:6
GGGGGATAACTTCGTCGAGTACGCTCAATTTAATAGATCGGAAGA
+
FFF,,F,FFF::FFFFFFFFFFFFFFFF,,,:,FFFFFFFFFFFF
@FS10000125:23:BPA73012-1407:1:1101:16240:1130 1:N:0:6
GGGACTAAACTTCGTCGAGTACGCTCAATAAACTAGATCGGAAGA
+
FFFF:F,FFF::FFFFFFFFFFFFFFFFF,F:FFFFFFFFFFFFF
@FS10000125:23:BPA73012-1407:1:1101:1110:1140 1:N:0:6
GGGTCCTAACTTCGTCGAGTACGCTCAAGGGAGTAGATCGGAAGA
+
FF:FFFFFFFF:FFFFFFFFFFFFFFFFFFFFFFFFFFFFF:FFF
@FS10000125:23:BPA73012-1407:1:1101:1740:1140 1:N:0:6
GGGCAATAACTTCGTCGAGTACGCTCAACACTAGAGATCGGAAGA
+
FFFFFFFFFFFFFFFFFFFFFFFFFFFFFFFFFFFFFFFFFFFFF
@FS10000125:23:BPA73012-1407:1:1101:1820:1140 1:N:0:6
GGGCGGAATCTTCGTCGAGTACGCTCAATATAGGAGATCGGAAGA
+
F,,F:,FFFFF:FFFFFFFFFFFFFFFFFFFFFFFFF,FFF:FFF
@FS10000125:23:BPA73012-1407:1:1101:1860:1140 1:N:0:6
GGGGCGGCAACTTCGTCGAGTACGCTCAATTGCTAAGATCGGAAG
+
FFFFF,FFFFFFFFF:FFFFFFFFF,FFF:FFFFFFFFFFFFFFF
@FS10000125:23:BPA73012-1407:1:1101:2330:1140 1:N:0:6
GGGTGATAACTTCGTCGAGTACGCTCAAAGATTGAGATCGGAAGA
+
F::FFFFFFF:,FFFFFFFFFFFFFFF:FFFFFFFFFFFFFFFFF
@FS10000125:23:BPA73012-1407:1:1101:2540:1140 1:N:0:6
GGGCAGAAACTTCGTCGAGTACGCTCAATTTAAGAGATCGGAAGA
+
FFFFFFFFFF,,FFFFFFFFFFFFFFF,FFFFFFFFFFFFFFFFF
@FS10000125:23:BPA73012-1407:1:1101:3140:1140 1:N:0:6
GGGCGCCTCTTCGTCGAGTACGCTCAAGGCCGAAGATCGGAAGAG
+
FFFFFFFFFF:FF:FFFF:FFF:FFFFFFFFFFFFF,FFF:FFFF
@FS10000125:23:BPA73012-1407:1:1101:3220:1140 1:N:0:6
GGGGAGTAACTTCGTCGAGTACGCTCAACGGAAAAGATCGGAAGA
+
FF,FFFFFFFFF:FFFFFFFFFFFFFFFFFFFFFFFFFFFF:FFF
@FS10000125:23:BPA73012-1407:1:1101:4170:1140 1:N:0:6
GGGCGATAACTTCGTCGAGTACGCTCAAATGAGAAGATCGGAAGA
+
F:,,FFFFFF::FFFFFFFFFFFFFFF:FFFFFFFFFFFFFFFFF
@FS10000125:23:BPA73012-1407:1:1101:4340:1140 1:N:0:6
GGGGATCAACTTCGTCGAGTACGCTCAATTAGGTAGATCGGAAGA
+
FFFFFFFFFF:,FFFFFFFFFFFFFFF,FFFFFFFFFFFFFFFFF
@FS10000125:23:BPA73012-1407:1:1101:4940:1140 1:N:0:6
GGGATGCAACTTCGTCGAGTACGCTCAAACCATTAGATCGGAAGA
+
FFF:FFFFFFF,:FFFFFFFFFFFFFFFFFFFFFFFF:FFF:F:F
@FS10000125:23:BPA73012-1407:1:1101:5060:1140 1:N:0:6
GGGGAAAAACTTCGTCGAGTACGCTCAACCTTGTAGATCGGAAGA
+
FFFFFFFFFF,::FF,FFFFFFFFFFF:FFFFFFFFF,FFFF,:F
@FS10000125:23:BPA73012-1407:1:1101:5770:1140 1:N:0:6
GGGGCTAAACTTCGTCGAGTACGCTCAAGGTGAAAGATCGGAAGA
+
FF:FFFFFFF:,FFFFFFFFFFFFFFFFFFFFFFFFFFFFFFFFF
@FS10000125:23:BPA73012-1407:1:1101:6070:1140 1:N:0:6
GATTGTGAACTTCGTCGAGTACGCTCAACGAACAAGATCGGAAGA
+
,,F,:FFFFFFFFFFFFFFFFFFFFFFFFFFFFFFFFFFFF:FFF
@FS10000125:23:BPA73012-1407:1:1101:6210:1140 1:N:0:6
GGGGCCAAACTTCGTCGAGTACGCTCAAAGAATTAGATCGGAAGA
+
F,,FFFFFFF:,FFFFFFFFFFFFFFF:FFFFFFFFFFFFFFFFF
@FS10000125:23:BPA73012-1407:1:1101:6580:1140 1:N:0:6
GGGTGAAACTTCGTCGAGTTACAGTAGATCGGAAGAGCACACGTC
+
FFFFFFFFFF,FF:FFFFFFFF,FFFFFFFFFFFFFF:FF,,F,,
@FS10000125:23:BPA73012-1407:1:1101:7140:1140 1:N:0:6
GGGGCGGAACTTCGTCGAGTACGCTCAATGTTAAAGATCGGAAGA
+
FFFFFFFFFF::FFFFFFFFFFFFFFF:FFFFFFFFFFFFFFFFF
@FS10000125:23:BPA73012-1407:1:1101:7260:1140 1:N:0:6
GGGTTGAAACTTCGTCGAGTACGCTCAAACTGCAAGATCGGAAGA
+
FFFFFFFFFF::FFFFFFFFFFFFFFFFFFFFFFFFFFFFFFFFF
@FS10000125:23:BPA73012-1407:1:1101:7500:1140 1:N:0:6
GGGCTGAAACTTCGTCGAGTACGCTCAAAAAGAAAGATCGGAAGA
+
FFF:FFFFFF::FFFFFFFFFFFFFFF:FFFFFFFFFFFFFFFFF
@FS10000125:23:BPA73012-1407:1:1101:7540:1140 1:N:0:6
GGGGAACTTCGTCTGAAGTTCCCCCAGATCGGAAGAGCACACGTC
+
FFFFFFFFFFF,::FFFFFFFFFFFFF:FFFFFFFFF:FF,,F,,
@FS10000125:23:BPA73012-1407:1:1101:7890:1140 1:N:0:6
GGGAGGTAACTTCGTCGAGTACGCTCAATTGTCCAGATCGGAAGA
+
FF::FFFFFF::FFFFFFFFFFFFFFF:FFFFFFFFFFFFFFFFF
@FS10000125:23:BPA73012-1407:1:1101:7920:1140 1:N:0:6
GGGGTGAAACTTCGTCGAGTACGCTCAAGTCTTTAGATCGGAAGA
+
F:,FFFFFFF::FFFFFFFFFFFFFFFFFFFFFFFFFFFFFFFFF
@FS10000125:23:BPA73012-1407:1:1101:8190:1140 1:N:0:6
GGGGGGGACCTTCGTCGAGTACGCTCAAAAGGTCAGATCGGAAGA
+
F:,FFFFFFF,:FFFFFFFFFFFFFFF:FFFFFFFFFFFFFFFFF
@FS10000125:23:BPA73012-1407:1:1101:8440:1140 1:N:0:6
GGGTAGGAATTTCGTCGAGTACGCTCAACAAAGTAGATCGGAAGA
+
F::FFFFFFFFFFFFFFFFFFFFFFFFFFFFFFFFFFFFFFFFFF
@FS10000125:23:BPA73012-1407:1:1101:8880:1140 1:N:0:6
GGGCTGTAACTTCGTCGAGTACGCTCAAATGTTGAGATCGGAAGA
+
F:,,FFFFFF:,FFFFFFFFFFFFFFF:FFFFFFFFFFFFFFFFF
@FS10000125:23:BPA73012-1407:1:1101:8930:1140 1:N:0:6
GGGGAATCTTCGTCGAGTACGCTCAATTGATGAGATCGGAAGAGC
+
F::FFF:FFFFF:FFFF:FFFF,FF:F:FF:FFFF,,FFF:FFF,
@FS10000125:23:BPA73012-1407:1:1101:9040:1140 1:N:0:6
GGGCACAAACTTCGTCCAGTACGCTCAATTAAACAGATCGGAAGA
+
FFF,FFFFFF:,FFFFFFFFFFFFFFF,FFFFFFFFFFFFFFFFF
@FS10000125:23:BPA73012-1407:1:1101:9980:1140 1:N:0:6
GGGCAACAACTTCGTCGAGTACGCTCAAGACGTCAGATCGGAAGA
+
FFFFFFFFFF,,FFFFFFFFFFFFFFFFFFFFFFFFFFFFFFFFF
@FS10000125:23:BPA73012-1407:1:1101:10690:1140 1:N:0:6
GGGGACCAAACTTCGTCGAGTACGCTCAACGGCATAGATCGGAAG
+
F,,FFFFFFFF,,FF,FFFFFFFFF,FFFFFFFFFFFFFFFFFFF
@FS10000125:23:BPA73012-1407:1:1101:11840:1140 1:N:0:6
GGGAATTAACTTCGTCGAGTACGCTCAAGAGTAAAGATCGGAAGA
+
F,,:FFFFFF,,FFFFFFFFFFFFFFFFFFFFFFFFFFFFFFFFF
@FS10000125:23:BPA73012-1407:1:1101:13140:1140 1:N:0:6
GGGGCTGAACTTCGTCGAGTACGCTCAATGAGAGAGATCGGAAGA
+
FFFFFFFFFF,,FFFFFFFFFFFFFFF,FFFFFFFFFFFFFFFFF
@FS10000125:23:BPA73012-1407:1:1101:13890:1140 1:N:0:6
GGGGAGTAAACTTCGTCGAGTACGCTCAATCCATTAGATCGGAAG
+
FFFFF,:FFFFF:FF,FF:FFFFFF,FFFFFFFFFFFFFFFFFFF
@FS10000125:23:BPA73012-1407:1:1101:14190:1140 1:N:0:6
GGGGGCCAACTTCGTCGAGTACGCTCAATTATAGAGATCGGAAGA
+
FFFFFFFFFF,:FFFFFFFFFFFFFFF:FFFFFFFFFFFFFFFFF
@FS10000125:23:BPA73012-1407:1:1101:14750:1140 1:N:0:6
GGGCAATAACTTCGTCGAGTACGCTCAATTCAACAGATCGGAAGA
+
F:,FFFFFFF::FFFFFFFFFFFFFFFFF,,F,FF:FFFF:F:FF
@FS10000125:23:BPA73012-1407:1:1101:15100:1140 1:N:0:6
GGGGCTTAACTTCGTCGAGTACGCTCAAGATGGAAGATCGGAAGA
+
FFFFFFFFFF::FFFFFFFFFFFFFFFFFFFFFFFFFFFFFFFFF
@FS10000125:23:BPA73012-1407:1:1101:15290:1140 1:N:0:6
GGGCGCCAACTTCGTCGAGTACGCTCAAATGGGAAGATCGGAAGA
+
FFFFFFFFFF,:FFFFFFFFFFFFFFF:FFFFFFFFFFFFFFFFF
@FS10000125:23:BPA73012-1407:1:1101:15880:1140 1:N:0:6
GGGAACTTCGTCGAGTACGCTCAAACTCAAAGATCGGAAGAGCAC
+
FFFFFFFFFF,:F:F,F,FFFFFFF,F:FFFFFFFFFFFF:F,F:
@FS10000125:23:BPA73012-1407:1:1101:16360:1140 1:N:0:6
GGGGATCAACTTCGTCGAGTACGCTCAATATAATAGATCGGAAGA
+
FFFFFFFFFF::FFFFFFFFFFFFFFF:FFFFFFFFFFFFFFFFF
@FS10000125:23:BPA73012-1407:1:1101:1210:1150 1:N:0:6
GGGAGAAAACTTCGTCGAGTACGCTCAAGCACAGAGATCGGAAGA
+
FFFFFFFFFF:,FFFFFFFFFFFFFFFFFFFFFFFFFFFFF:FFF
@FS10000125:23:BPA73012-1407:1:1101:1680:1150 1:N:0:6
GGGGTCGAACTTCGTCGAGTACGCTCAAGAATATAGATCGGAAGA
+
F:,FFFFFFF::FFFFFFFFFFFFFFF:FFFFFFFFF:FFF,FFF
@FS10000125:23:BPA73012-1407:1:1101:2160:1150 1:N:0:6
GGGGGAACTTCGTCGAGTACGCTCAAACATAAAGATCGGAAGAGC
+
FF:FFFFFFF:F:FFFF:FFFF:FFFF:FFFFFFF::FFFFFFF,
@FS10000125:23:BPA73012-1407:1:1101:2300:1150 1:N:0:6
GGGACTTCGTCGAGTACGCTCAATGTGAAAGATCGGAAGAGCACA
+
FFFFFFFFFFFFFFFFFF,:FFFFFFF:FFFFFFFFFFFFF,F,,
@FS10000125:23:BPA73012-1407:1:1101:2440:1150 1:N:0:6
GGGTGTTAACTTCGTCGAGTACGCTCAAGTCTAAAGATCGGAAGA
+
F::FFFFFFF:,FFFFFFFFFFFFFFFFFFFFFFFFFFFFFFFFF
@FS10000125:23:BPA73012-1407:1:1101:2610:1150 1:N:0:6
GGGTTTAACTTCGTCGAGTACGCTCAAGCCTGGAGATCGGAAGAG
+
FFFF,,FFF::FF:FFFF:FFFFFFFFF::FFFFFF,FFF,FFFF
@FS10000125:23:BPA73012-1407:1:1101:2700:1150 1:N:0:6
GGGAATTAACTTCGTCGAGTACGCTCAATATGTTAGATCGGAAGA
+
FFF:FFFFFF:,FFFFFFFFFFFFFFF,FFFFFFFFFFFFFFFFF
@FS10000125:23:BPA73012-1407:1:1101:2820:1150 1:N:0:6
GGGGCAAAACTTCGTCGAGTACGCTCAAGGTAAAAGATCGGAAGA
+
FF:FFFFFFFF:FFFFFFFFFFFFFFFFFFFFFFFFFFFFFFFFF
@FS10000125:23:BPA73012-1407:1:1101:3370:1150 1:N:0:6
GGGGGTTAACTTCGTCGAGTACGCTCAAGTAGAAAGATCGGAAGA
+
F,,F:FFFFF:,FFFFFFFFFFFFFFFFFFFFFFFFFFFFFFFFF
@FS10000125:23:BPA73012-1407:1:1101:3490:1150 1:N:0:6
GGGGCACAACTTCGTCGAGTACGCTCAAAGGATCAGATCGGAAGA
+
FFFFFFFFFF,,FFFFFFFFFFFFFFF,FFFFFFFFFFFFFFFFF
@FS10000125:23:BPA73012-1407:1:1101:4300:1150 1:N:0:6
GGGGTGGAACTTCGTCGAGTACGCTCAACGTCATAGATCGGAAGA
+
FFFFF:,:FFFFFFFFFFFFFFFFFFFF,,FF,FFFFFFFFFFFF
@FS10000125:23:BPA73012-1407:1:1101:4930:1150 1:N:0:6
GGGGGTAAAACTTCGTCGAGTACGCTCAAGGTATTAGATCGGAAG
+
F,,FFFFFFF:,:FF:FFFFFFFFF,FFFFFFFFFFFFFFFFFFF
@FS10000125:23:BPA73012-1407:1:1101:5290:1150 1:N:0:6
GGGGTGGTAACTTCGTCGAGTACGCTCAACCTGCTAGATCGGAAG
+
F,,FFFFFFF::FFFFFFFFFFFFF,FFFFFFFFFFFFFFFFFFF
@FS10000125:23:BPA73012-1407:1:1101:6100:1150 1:N:0:6
GGGGAGAAACTTCGTCGAGTACGCTCAAGGTTTCACATCGGAAGA
+
F:,FFFFFFF,,:FFFFFFFFF:FFFFFFFFFFFF,F,FFFF,FF
@FS10000125:23:BPA73012-1407:1:1101:6830:1150 1:N:0:6
GGGCAGGAACTTCGTCGAGTACGCTCAAAGCTGGAGATCGGAAGA
+
F:,:FFFFFF::FFFFFFFFFFFFFFFFFFFFFFFFFFFFFFFFF
@FS10000125:23:BPA73012-1407:1:1101:6910:1150 1:N:0:6
GCTACATAACTTCGTCGAGTACGCTCAATAGATGAGATCGGAAGA
+
:,:,:,FFFFFFFFFFFFFFFFFFFFFFFFFFFFFFFFFFF::F:
@FS10000125:23:BPA73012-1407:1:1101:7240:1150 1:N:0:6
GGGTAACTTCGTCGAGTACGCTCAATTCCAAAGATCGGAAGAGCA
+
FF::FFFFFFF,FFFFFF,,FFFFF:FFFFFFFFF,FFFFFFF,,
@FS10000125:23:BPA73012-1407:1:1101:8080:1150 1:N:0:6
GGGCTCTAACTTCGTCGAGTACGCTCAAAGAGAGAGATCGGAAGA
+
F,,,FFFFFF::FFFFFFFFFFFFFFF:FFFFFFFFF,FFFFFFF
@FS10000125:23:BPA73012-1407:1:1101:8370:1150 1:N:0:6
GGGGTAGAACTTCGTCGAGTACGCTCAAGGGACAAGATCGGAAGA
+
FFFFFFFFFF::FFFFFFFFFFFFFFFFFFFFFFFFFFFFFFFFF
@FS10000125:23:BPA73012-1407:1:1101:8650:1150 1:N:0:6
GGGGAAAAACTTCGTCGAGTACGCTCAACCGAACAGATCGGAAGA
+
F,,FFFFFFFF:FFFFFFFFFFFFFFFFFFFFFFFFFFFFFFFFF
@FS10000125:23:BPA73012-1407:1:1101:8880:1150 1:N:0:6
GGGTGGTAACTTCGTCGAGTACGCTCAATCAGAAAGATCGGAAGA
+
FFF:FFFFFF::FFFFFFFFFFFFFFF:FFFFFFFFFFFFFFFFF
@FS10000125:23:BPA73012-1407:1:1101:8900:1150 1:N:0:6
GGGTTCAACTTCGTCGAGTACGCTCAATTGGGAAGATCGGAAGAG
+
FFFFFFFFFF,FF:FFFF:FFFFFFF:,FFFFFFFF,FFF:FFFF
@FS10000125:23:BPA73012-1407:1:1101:9240:1150 1:N:0:6
GGGGCGCAACTTCGTCGAGTACGCTCAATCAGACAGATCGGAAGA
+
F,,F::FFFF::FFFFFFFFFFFFFFFFFF:FFFFFFFFFFFFFF
@FS10000125:23:BPA73012-1407:1:1101:9270:1150 1:N:0:6
GGGCGTTAACTTCGTCGAGTACGCTCAAGCTGGGAGATCGGAAGA
+
F:::FFFFFF:,FFFFFFFFFFFFFFFFFFFFFFFFFFFFFFFFF
@FS10000125:23:BPA73012-1407:1:1101:9300:1150 1:N:0:6
GGGGGTTAACTTCGTCGAGTACGCTCAATGGAATAGATCGGAAGA
+
FFFF,FFFFF:,FFFFFFFFFFFFFFF:FFFFFFFFFFFFFFFFF
@FS10000125:23:BPA73012-1407:1:1101:9460:1150 1:N:0:6
GGGACCGGAACTTCGTCGAGTACGCTCAATTGGAAAGATCGGAAG
+
FFFFFFFFFFF::FFFFFFFFFFFF,FFFFFFFFFFFFFFFFFFF
@FS10000125:23:BPA73012-1407:1:1101:9800:1150 1:N:0:6
GGGTTTCAACTTCGTCGAGTACGCTCAATAATTTAGATCGGAAGA
+
F,,F,,F:::FFFFFF:,FFFFFFFFF,,:,,FFF,FFFF:::FF
@FS10000125:23:BPA73012-1407:1:1101:10850:1150 1:N:0:6
GGGGTATAACTTCGTCGAGTACGCTCAAGATTCCAGATCGGAAGA
+
F,:FFFFFFF::FFFFFFFFFFFFFFFFFFFFFFFFFFFFFFFFF
@FS10000125:23:BPA73012-1407:1:1101:10900:1150 1:N:0:6
GGGGGGTAACTTCGTCGAGTACGCTCAAAATGTGAGATCGGAAGA
+
FFFFF,,F,F:,::FFFF:::FFFFFFFFFFFFFFF:FFF:F:FF
@FS10000125:23:BPA73012-1407:1:1101:11490:1150 1:N:0:6
GGGTAGCAACTTCGTCGAGTACGCTCAAAAGTGCAGATCGGAAGA
+
F:,F:FFF:F:,FFFFFFFFFFFFFFF:FFFFFFFFFFFFFFFFF
@FS10000125:23:BPA73012-1407:1:1101:11660:1150 1:N:0:6
GGGCGCCAACTTCGTCGAGTACGCTCAACGATATAGATCGGAAGA
+
FFFFFFFFFFF:FFFFFFFFFFFFFFFFFFFFFFFFFFFFFFFFF
@FS10000125:23:BPA73012-1407:1:1101:12720:1150 1:N:0:6
GATGAGGAACTTCGTCGAGTACGCTCAAATGCTAAGATCGGAAGA
+
,,F,FF:FFFFFFFFFFFFFFFFFFFFFFFFFFFFFFFFFFFFF:
@FS10000125:23:BPA73012-1407:1:1101:13600:1150 1:N:0:6
GGGCACGAACTTCGTGGAGTACGCTCAAATCGTCAGATCGGAAGA
+
F,,:FFFFFF:,FFFFFFFFFFFFFFF:FFFFFFFFFFFFFFFFF
@FS10000125:23:BPA73012-1407:1:1101:14290:1150 1:N:0:6
GGGGCATAACTTCGTCGAGTACGCTCAAGACCGAAGATCGGAAGA
+
FFFFFF,FFFFFFFFFFFFFFFFFFFFFF,:,,:FFFFFFFFFFF
@FS10000125:23:BPA73012-1407:1:1101:15050:1150 1:N:0:6
GGGCAGCAACTTCGTCGAGTACGCTCAAAAAATTAGATCGGAAGA
+
FFFFFFFFFF:,FFFFFFFFFFFFFFF:FFFFFFFFFFFFFFFFF
@FS10000125:23:BPA73012-1407:1:1101:15100:1150 1:N:0:6
GGGAACCAACTTCGTCGAGTACGCTCAAGCATAGAGATCGGAAGA
+
FFFF,:,FFFFFFFFFFFFFFFFFFFFF,,,FFFFFFFFFFFFFF
@FS10000125:23:BPA73012-1407:1:1101:15180:1150 1:N:0:6
GGGTGGGAACTTCGTCGAGTACGCTCAAAGACCGAGATCGGAAGA
+
FF:FFFFFFF:FFFFFFFFFFFFFFFFFFFFFFFFFFFFFFFFFF
@FS10000125:23:BPA73012-1407:1:1101:15210:1150 1:N:0:6
GGGGTGCAACTTCGTCGAGTACGCTCAATGTCTTAGATCGGAAGA
+
FF:FFFFFFF,:FFFFFFFFFFFFFFF:FFFFFFFFFFFFFFFFF
@FS10000125:23:BPA73012-1407:1:1101:15700:1150 1:N:0:6
GGGGGTCAACTTCGTCGAGTACGCTCAAGTGGGAAGATCGGAAGA
+
FFFFF:FFFF:,FFFFFFFFFFFFFFFFFFFFFFFFFFFF:F,::
@FS10000125:23:BPA73012-1407:1:1101:15900:1150 1:N:0:6
GGGAAGAGCACACGTCTGAACTCCAGTCACTACCTGCAATCTCGT
+
F:,FFFFFFFFFFFFFFF:FFFFFFFF,FFFFFFFF,FFF,:F:,
@FS10000125:23:BPA73012-1407:1:1101:16200:1150 1:N:0:6
GGGGGGCAACTTCGTCGAGTACGCTCAACAAGAGAGATCGGAAGA
+
FFFF,,FFFFFFFFFFFFFFFFFFFFFFF:,:FFFFFFFFFFFFF
@FS10000125:23:BPA73012-1407:1:1101:1320:1160 1:N:0:6
GGGGAGGACTTTCGTCGAGTACGCTCAATTTAAGAGATCGGAAGA
+
F:,FF:FFFF::FFFFFFFFFFFFFFF:FFFFFFFFFFFFFF:F:
@FS10000125:23:BPA73012-1407:1:1101:1630:1160 1:N:0:6
GGGCAACTTCGTCGAGTACGCTCAAACTGTTAGATCGGAAGAGCT
+
FF:FFFFFFFF:FFFFFF,,FFFFFFFFFFFFFFF,FFFFFFF,,
@FS10000125:23:BPA73012-1407:1:1101:2000:1160 1:N:0:6
GGCATAAACTTCGTCGAGTACGCTCAACCAGTGAGATCGGAAGAG
+
F:,,FFFFFFFFF:FFFF:FFFFFFFF:FFFFFFFF,FFF,FFF:
@FS10000125:23:BPA73012-1407:1:1101:2810:1160 1:N:0:6
GGGCCGCAACTTCGTCGAGTACGCTCAATCTGACAGATCGGAAGA
+
F:,:FFFFFFF:FFFFFFFFFFFFFFF:FFFFFFFFFFFFFFFFF
@FS10000125:23:BPA73012-1407:1:1101:3200:1160 1:N:0:6
GGGCAGAAACTTCGTCGAGTACGCTCAACCAAATAGATCGGAAGA
+
F:,:,,FFFFFFFFFFFFFFFFFFFFFFFFF,FFFFFFFFFFFFF
@FS10000125:23:BPA73012-1407:1:1101:3280:1160 1:N:0:6
GGGCTCAAACTTCGTCGAGTACGCTCAAAACATTAGATCGGAAGA
+
F:,FFFFFFF:,FFFFFFFFFFFFFFF,FFFFFFFFFFFFFFFFF
@FS10000125:23:BPA73012-1407:1:1101:3620:1160 1:N:0:6
GGGAGCTAATTTCGTCGAGTACGCTCAACTTTAAAGATCGGAAGA
+
FFF,,F:FF:FFFFFFFFFFFFFFFFFF,F,F,,FFFFFFFFFFF
@FS10000125:23:BPA73012-1407:1:1101:3740:1160 1:N:0:6
GGGTAGAAACTTCGTCGAGTACGCTCAAGGGCAAAGATCGGAAGA
+
FFF:FFFFFF::FFFFFFFFFFFFFFFFFFFFFFFFFFFFFFFFF
@FS10000125:23:BPA73012-1407:1:1101:3990:1160 1:N:0:6
GGTGCTTAACTTCGTCGAGTACGCTCAAGAAACTAGATCGGAAGA
+
F,,:FFFFFFF:FFFFFFFFFF:FFFF:FFFFFFFFFFFF::,:F
@FS10000125:23:BPA73012-1407:1:1101:4260:1160 1:N:0:6
GGGAAGGAACTTCGTCGAGTACGCTCAACTGATAAGATCGGAAGA
+
FFF:FFFFFFFFFFFFFFFFFFFFFFFFFFFFFFFFFFFFFFFFF
@FS10000125:23:BPA73012-1407:1:1101:4560:1160 1:N:0:6
GGGTCCAAACTTCGTCGAGTCGCTCAATCGGTAAGATCGGAAGAG
+
F:,F,FFFFFFFFFFFFFFFFFFFFFF:,,FFFFFF,,:F,::::
@FS10000125:23:BPA73012-1407:1:1101:4700:1160 1:N:0:6
GGGCGCTAACTTCGTCGAGTACGCTCAAAACTCAAGATCGGAAGA
+
F:,,FFFFFFF:FFFFFFFFFFFFFFFFFFFFFFFFFFFFFFFFF
@FS10000125:23:BPA73012-1407:1:1101:4860:1160 1:N:0:6
GGGCCCGAACTTCGTCGAGTACGCTCAAAGCTTAAGATCGGAAGA
+
FFFF,F,FFFFFFFFF:FFFFFFFFFFFFFFFFF:FF,FFFFFFF
@FS10000125:23:BPA73012-1407:1:1101:5140:1160 1:N:0:6
GGGGTGCAACTTCGTCGAGTACGCTCAAGTAATTAGATCGGAAGA
+
FFFF,FFFFF::FFFFFFFFFFFFFFFFFFFFFFFFFFFFFFFFF
@FS10000125:23:BPA73012-1407:1:1101:5250:1160 1:N:0:6
GGGACCTAACTTCGTCGAGTACGCTCAAATAAGAAGATCGGAAGA
+
FFF:FFFFFF:::FFFFFFFFFFFFFF:FFFFFFFFFFFFFFFFF
@FS10000125:23:BPA73012-1407:1:1101:5520:1160 1:N:0:6
GGATAACTTCGTCGAGTACGCTCAAATCCAAAGATCGGAAGAGCA
+
F,,FFFFFFFF:FFFFFF,,FFF:FFFFFFFFFFF,FFFFFFF,,
@FS10000125:23:BPA73012-1407:1:1101:5540:1160 1:N:0:6
GGGCGGAAACTTCGTCGAGTACGCTCAAATTTAAAGATCGGAAGA
+
FFFF:FFFFFF:FFFFFFFFFFFFFFFFFFFFFFFFFFFFFFFFF
@FS10000125:23:BPA73012-1407:1:1101:5660:1160 1:N:0:6
GGCGTGGAACTTCGTCGAGTACGCTCAAGAACTTAGATCGGAAGA
+
FF,F:FFFFFFFFFFFFFFFFFFFFFFFFFFFFFFFFFFFFFFFF
@FS10000125:23:BPA73012-1407:1:1101:6360:1160 1:N:0:6
GGGGGTAAACTTCGTCGAGTACGCTCAATCTTGCAGATCGGAAGA
+
F:,FFFFFFF::FFFFFFFFFFFFFFFFFFFFFFFFFFFFFFFFF
@FS10000125:23:BPA73012-1407:1:1101:6650:1160 1:N:0:6
GGGAGTAAACTTCGTCGAGTACGCTCAACATGTAAGATCGGAAGA
+
F,,FFFFFFF::FFFFFFFFFFFFFFFFFFFFFFFFFFFFFFFFF
@FS10000125:23:BPA73012-1407:1:1101:6960:1160 1:N:0:6
GGGATTCAACTTCGTCGAGTACGCTCAAAAAAATAGATCGGAAGA
+
FFFF:FFFFF::FFFFFFFFFFFFFFF:FFFFFFFFFFFFFFFFF
@FS10000125:23:BPA73012-1407:1:1101:7220:1160 1:N:0:6
GGGGGCCAACTTCGTCGAGGGCTCAAATTTGGAGATCGGAAGAGC
+
FFFFFFFFFF,,FFFFFFF,FF,FFFF,FFFFFFF,,FFF:FFF,
@FS10000125:23:BPA73012-1407:1:1101:9050:1160 1:N:0:6
GGGAGGAAACTTCGTCGAGTACGCTCAATATTAAAGATCGGAAGA
+
F,,,FFFFFF::FFFFFFFFFFFFFFF:FFFFFFFFFFFFFFFFF
@FS10000125:23:BPA73012-1407:1:1101:9190:1160 1:N:0:6
GGGCACAAACTTCGTCGAGTACGCTCAAATGGGAAGATCGGAAGA
+
F,,,FF:FFF:,FFFFFFFFFFFFFFF:FF::::FFFFFFFFFFF
@FS10000125:23:BPA73012-1407:1:1101:9220:1160 1:N:0:6
GGGGTGTAACTTCGTCGAGTACGCTCAAAGCAGGAGATCGGAAGA
+
FFFFFFFFFF::FFFFFFFFFFFFFFFFFFFFFFFFFFFFFFFFF
@FS10000125:23:BPA73012-1407:1:1101:9370:1160 1:N:0:6
GGGCCTAAACTTCGTCGAGTACGCTCAAGGTGAGAGATCGGAAGA
+
F,,FFF:FFF::FFFFFFFFFFFFFFFF::F:FFFFFFFFFFFFF
@FS10000125:23:BPA73012-1407:1:1101:9860:1160 1:N:0:6
GGGCGACAACTTCGTCGAGTACGCTCAATAGTCCAGATCGGAAGA
+
FFF:FFFFFF::FFFFFFFFFFFFFFF:FFFFFFFFFFFFFFFFF
@FS10000125:23:BPA73012-1407:1:1101:9970:1160 1:N:0:6
GGGCTCTAACTTCGTCGAGTACGCTCAAAACATTAGATCGGAAGA
+
FFF,:F,FFFFFFFFFFFFFFFFFFFFF:F,,,,FFFFFFFFFFF
@FS10000125:23:BPA73012-1407:1:1101:10060:1160 1:N:0:6
GGGAACTTCGTCGAGTACGCTCAATTGATTAGATCGGAAGAGCAC
+
FFFFFFFFFF,FF:F:F,FFFF:F,:F,:FFFFFFFFFFF:F,F,
@FS10000125:23:BPA73012-1407:1:1101:10480:1160 1:N:0:6
GGGCAAGAACTTCGTCGAGTACGCTCAAAGAAACAGATCGGAAGA
+
F,,:FFFFFF,,FFFFFFFFFFFFFFF,FFFFFFFFFFFFFF:FF
@FS10000125:23:BPA73012-1407:1:1101:10890:1160 1:N:0:6
GGGAACTTCGTCGAGTACGCTCAAATCTATAGATCGGAAGAGCAC
+
FFFFFFFFFF,FF:F:F,FFFF:FF,F:FFFFFFFFFFFF:F,F,
@FS10000125:23:BPA73012-1407:1:1101:11200:1160 1:N:0:6
GGGGGACAAATTCGTCCAGTACGCTCAAGTCTAGAGATCGGAAGA
+
F,,FF,,:F,:FFFFFFFFFFFFFF,FF,F,,FFFFF,FFFFFFF
@FS10000125:23:BPA73012-1407:1:1101:11220:1160 1:N:0:6
GGGGGATCAACTTCGTCGAGTACGCTCAAAATTACAGATCGGAAG
+
FFFF,F,:FFF:FFFFFFF,FFFFFFFF::,FFFFFFFFFFFFFF
@FS10000125:23:BPA73012-1407:1:1101:11850:1160 1:N:0:6
GATTGGTAACCCCGTCGAGTACGCTCAAAGATTTAGATCGGAAGA
+
,,:,,:FFFFFFF:FFFFFFFFFFFFF:FFFFFFFFFFFFF:FF:
@FS10000125:23:BPA73012-1407:1:1101:12540:1160 1:N:0:6
GGGGGTGACTTCGTCGAGTACGCTCAAATAATGAGATCGGAAGAG
+
FFFFFFFFF:,FF:FFFF:FFFFFFFF,FFFFFFFF,FFF:FFFF
@FS10000125:23:BPA73012-1407:1:1101:13210:1160 1:N:0:6
GGATTCCAACTTCGTCGAGTACGCTCAATACGCCAGATCGGAAGA
+
:,,:F:FFFFFFFFFFFFFFFFFFFFFFFFF,FFFFFFFFFFFF:
@FS10000125:23:BPA73012-1407:1:1101:13280:1160 1:N:0:6
GGAGCAAAACTGTCGAGTACGCTCAATATGAGAGATCGGAAGAGC
+
:,,FFFFFFFFF:FFFF:FFFF:FFFF,FFFFFFF:,FFF:FFF,
@FS10000125:23:BPA73012-1407:1:1101:13310:1160 1:N:0:6
GATTCACAACTTCGTCGAGTACGCTCAATTCCCTAGATCGGAAGA
+
,,:,FFFFFFFFFFFFFFFFFF:FFFFFFFFFFFFFFFFFF:FF:
@FS10000125:23:BPA73012-1407:1:1101:13540:1160 1:N:0:6
GGGCATTAACTTCGTCGAGTACGCTCAAGTCTACAGATCGGAAGA
+
FFFFFFFFFF,,FFFFFFFFFFFFFFFFFFFFFFFFFFFFFF:FF
@FS10000125:23:BPA73012-1407:1:1101:14350:1160 1:N:0:6
GGGGTATAACTTCGTCGAGTACGCTCAATATATTAGATCGGAAGA
+
F,,FFFFFFF,:FFFFFFFFFFFFFFF:FFFFFFFFFFFFFFFFF
@FS10000125:23:BPA73012-1407:1:1101:14450:1160 1:N:0:6
GGGGTAAAACTTCGTCGAGTACGCTCAAGTAAAGAGATCGGAAGA
+
F::FFFFFFF:,FFFFFFFFFFFFFFFFFFFFFFFFFFFFFFFFF
@FS10000125:23:BPA73012-1407:1:1101:15210:1160 1:N:0:6
GGGAGGTAACTTCGTCGAGTACGCTCAATCAATAAGATCGGAAGA
+
F::FFFFFFF::FFFFFFFFFFFFFFFFFFFFFFFFFFFFFFFFF
@FS10000125:23:BPA73012-1407:1:1101:15880:1160 1:N:0:6
GGGGATGAACTTCGTCGAGTACGCCAATGTTTTAGATTGGAAGAC
+
F::FFFFFFF:,FFFFFFFFFFFFFFF,FFFFFFF:,,FF,FF,,
@FS10000125:23:BPA73012-1407:1:1101:16100:1160 1:N:0:6
GGGGACGAACTTCGTCGAGTACGCTCAATTAGAAAGATCGGAAGA
+
FFFFFFFFFF::FFFFFFFFFFFFFFFFFFFFFFFFFFFFFFFFF
@FS10000125:23:BPA73012-1407:1:1101:16200:1160 1:N:0:6
GGGAGTCAACTTCGTCGAGTACGCTCAACCTTAAAGATCGGAAGA
+
:,FF,FFFFF,:FFFFFFFFFFFFFFFFFFFFFFFFF,FFFFF:F
@FS10000125:23:BPA73012-1407:1:1101:16400:1160 1:N:0:6
GGGTGAAAACTTCGTCGAGTACGCTCAACTCTTTAGATCGGAAGA
+
F:::FFFFFFFFFFFFFFFFFFFFFFFFFFFFFFFFFFFFFFFFF
@FS10000125:23:BPA73012-1407:1:1101:1360:1170 1:N:0:6
GGGCCCCAACTTCGTCGAGTACGCTCAAAACTAAAGATCGGAAGA
+
FF,F,,FF,FFFFFFFFFFFFFFFFFFFF:FF,FFFFFFFF,:F:
@FS10000125:23:BPA73012-1407:1:1101:1460:1170 1:N:0:6
GGGTACATCTTCGTCGAGTACGCTCAAACGTTGAGATCGGAAGAG
+
FFFFFFFFFFFFF:FFFF:FFFFFFFFFFFFFFFFF,FFF:FFFF
@FS10000125:23:BPA73012-1407:1:1101:1930:1170 1:N:0:6
GGGCGCCAACTTCGTCGAGTACGCTCAAAGTAATAGATCGGAAGA
+
F:,FFFFFFF:,FFFFFFFFFFFFFFF:FFFFFFFFFFFFF::FF
@FS10000125:23:BPA73012-1407:1:1101:2590:1170 1:N:0:6
GGGCTGTAACTTCGTCGAGTACGCTCAATAGATGAGATCGGAAGA
+
F,,:FFFFFF:,FFFFFFFFFFFFFFF:FFFFFFFFFFFFFFFFF
@FS10000125:23:BPA73012-1407:1:1101:3300:1170 1:N:0:6
GGGGCTGAACTTCGTCGAGTACGCTCAACCTATTAGATCGGAAGA
+
FFFFFFFFFF:F:FFFFFFFFFFFFFF:FFFFFFFFFFFFFFFFF
@FS10000125:23:BPA73012-1407:1:1101:3310:1170 1:N:0:6
GGCGTTGTAACTTCGTCGAGTACGCTCAACAGTTAAGATCGGAAG
+
F:,FFFFFFF:::FF:FFFFFFFFF,FFFFFFFFFFFFFFFFFFF
@FS10000125:23:BPA73012-1407:1:1101:3400:1170 1:N:0:6
GGGCCATAACTTCGTCGAGTACGCTCAAATGATAAGATCGGAAGA
+
FFFFFFFFFF:,FFFFFFFFFFFFFFF,FFFFFFFFFFFFFFFFF
@FS10000125:23:BPA73012-1407:1:1101:3680:1170 1:N:0:6
GGGCGATAACTTCGTCGAGTACGCTCAACAATATAGATCGGAAGA
+
FFF:FFFFFFFFFFFFFFFFFFFFFFFFFFFFFFFFFFFFFFFFF
@FS10000125:23:BPA73012-1407:1:1101:4160:1170 1:N:0:6
GGGATGTAACTTCGTCGAGTACGCTCAAACCTAGAGATCGGAAGA
+
FFFFFFFFFF::FFFFFFFFFFFFFFF:FFFFFFFFFFFFFFFFF
@FS10000125:23:BPA73012-1407:1:1101:4210:1170 1:N:0:6
GGGCATTAACTTCGTCGAGTACGCTCAAAGGCGGAGATCGGAAGA
+
FFFFF,F,F:,::FFFFFFFF,FFFF:FF:FF,FFFF:FFFFFFF
@FS10000125:23:BPA73012-1407:1:1101:4270:1170 1:N:0:6
GGGGCATAACTTCGTCGAGTACGCTCAAGATAGTAGATCGGAAGA
+
F:,FFFFFFF::FFFFFFFFFFFFFFFFFFFFFFFFFFFFFFFFF
@FS10000125:23:BPA73012-1407:1:1101:4310:1170 1:N:0:6
GGGCTGCAACTTCGTCGAGTACGCTCAAGGGCTAAGATCGGAAGA
+
F,,:FFFFFF:,FFFFFFFFFFFFFFFFFFFFFFFFFFFFFFFFF
@FS10000125:23:BPA73012-1407:1:1101:4510:1170 1:N:0:6
GGGTGCCAACTTCGTCGAGTACGCTCAAACGGAGAGATCGGAAGA
+
FF,FFFFFFF::FFFFFFFFFFFFFFFFFF,,FFFFFFFFFFFFF
@FS10000125:23:BPA73012-1407:1:1101:4820:1170 1:N:0:6
GGGGGAAAACTTCGTCGAGTACGCTCAATTAATGAGATCGGAAGA
+
FFFFFFFFFFF:FFFFFFFFFFFFFFF:FFFFFFFFFFFFFFFFF
@FS10000125:23:BPA73012-1407:1:1101:5170:1170 1:N:0:6
GGGGCGAAACTTCGTCGAGTACGCTCAATGTAATAGATCGGAAGA
+
F,,FFFFFFF:,FFFFFFFFFFFFFFF,FFFFFFFFFFFFFFFFF
@FS10000125:23:BPA73012-1407:1:1101:6580:1170 1:N:0:6
GGGGGTCAACTTCGTCGAGTACGCTCAAATAATCAGATCGGAAGA
+
FFFFFFFFFF,,FFFFFFFFFFFFFFF:FFFFFFFFFFFFFFFFF
@FS10000125:23:BPA73012-1407:1:1101:7160:1170 1:N:0:6
GGGGCACAACTTCGTCGAGTACGCTCAAATAATGAGATCGGAAGA
+
FFFFFFFFFF::FFFFFFFFFFFFFFFFFFFFFFFFF,FFFFFFF
@FS10000125:23:BPA73012-1407:1:1101:7220:1170 1:N:0:6
GGGGTCGAACTTCGTCGAGTACGCTCAAGAATGGAGATCGGAAGA
+
FFFFFFFFFF:,FFFFFFFFFFFFFFFFFFFFFFFFFFFFFFFFF
@FS10000125:23:BPA73012-1407:1:1101:7310:1170 1:N:0:6
GGGTCAAAACTTCGTCGAGTACGCTCAATTTCTCAGATCGGAAGA
+
F,,:FFFFFF,,FFFFFFFFFFFFFFF,FFFFFFFFFFFFFFFFF
@FS10000125:23:BPA73012-1407:1:1101:7580:1170 1:N:0:6
GGGCGCAAACTTGTCGAGTACGCTCAATTATTCAGATCGGAAGAG
+
FFF:FFFFFF::F,FFFF:FFFFFFF,,FFFFFFFF,FFF,FFFF
@FS10000125:23:BPA73012-1407:1:1101:7750:1170 1:N:0:6
GGGCGTAAACTTCGTCGAGTACGCTCAAGGGACAAGATCGGAAGA
+
FF::FFFFFF::FFFFFFFFFFFFFFFFFFFFFFFFFFFFFFFFF
@FS10000125:23:BPA73012-1407:1:1101:8030:1170 1:N:0:6
GGGCCATAACTTCGTCGAGTACGCTCAACACACGAGATCGGAAGA
+
F:,,FFFFFF:FFFFFFFFFFFFFFFFFFFFFFFFFFFFFFFFFF
@FS10000125:23:BPA73012-1407:1:1101:8590:1170 1:N:0:6
GGGGAAAAACTTCGTCGAGTACGCTCAATTAGTCAGATCGGAAGA
+
F:,FFFFFFF::FFFFFFFFFFFFFFF:FFFFFFFFFFFFFFFFF
@FS10000125:23:BPA73012-1407:1:1101:8680:1170 1:N:0:6
GGGGTTGAACTTCGTCGAGTACGCTCAAGTAGGTAGATCGGAAGA
+
F::FFFFFFF,,FFFFFFFFFFFFFFFFFFFFFFFFFFFFFFFFF
@FS10000125:23:BPA73012-1407:1:1101:8970:1170 1:N:0:6
GGGGACCCAACTTCGTCGAGTACGCTCAAATCTTTAGATCGGAAG
+
F,,F:,:FFFFF:FF:FFFFFFFFF,FFFFFFFFFFFFFFFFFFF
@FS10000125:23:BPA73012-1407:1:1101:8980:1170 1:N:0:6
GGGGAAAAACTTCGTCGAGTACGCTCAATAATAGAGATCGGAAGA
+
FFFFFFFFFF::FFFFFFFFFFFFFFF,FF,FFFFFFFFFFFFFF
@FS10000125:23:BPA73012-1407:1:1101:9030:1170 1:N:0:6
GGGGTAAAACTTCGTCGAGTACGCTCAATCTCCAAGATCGGAAGA
+
F,,::F:FFF:,FFFFFFFFFFFFFFFFFF:FF:FFFFFFFFFFF
@FS10000125:23:BPA73012-1407:1:1101:9060:1170 1:N:0:6
GGGTCAGAACTTCGTCGAGTACGCTCAATTCTACAGATCGGAAGA
+
FFFFFFFFFF:,FFFFFFFFFFFFFFF,FFFFFFFFFFFFFFFFF
@FS10000125:23:BPA73012-1407:1:1101:9140:1170 1:N:0:6
GGGCATAAACTTCGTCGAGTACGCTCAAAGAATAAGATCGGAAGA
+
FFFFFFFFFF,,FFFFFFFFFFFFFFF:FFFFFFFFFFFFFFFFF
@FS10000125:23:BPA73012-1407:1:1101:9480:1170 1:N:0:6
GGGCAAAACTTCGTCGAGTACGCTCAAGATTTCAGATCGGAAGAG
+
F::,FFFFFF,FF:FFFF:FFFFFFFFFFFFFFFFF:FFF:FFFF
@FS10000125:23:BPA73012-1407:1:1101:9660:1170 1:N:0:6
GGGGGCCAACTTCGTCGAGTACGCTCAAAGGTAAAGATCGGAAGA
+
FFFFFFFFFF:,FFFFFFFFFFFFFFFFFFFFFFFFFFFFFFFFF
@FS10000125:23:BPA73012-1407:1:1101:9860:1170 1:N:0:6
GGGAGGGAACTTCGTCGAGTACGCTCAATTAAAAAGATCGGAAGA
+
FFFFFFFFFF::FFFFFFFFFFFFFFF:FFFFFFFFFFFFFFFFF
@FS10000125:23:BPA73012-1407:1:1101:10250:1170 1:N:0:6
GGGCCTAAACTTCGTCGAGTACGCTCAACTGGCCAGATCGGAAGA
+
F:F:FFFFFF::FFFFFFFFFFFFFFFFFFFFFFFFFFFFFFFFF
@FS10000125:23:BPA73012-1407:1:1101:10380:1170 1:N:0:6
GGGGCATAACTTCGTCGAGTACGCTCAAGAATATAGATCGGAAGA
+
FFFF,F,FFFFFFFFFFFFFFFFFFFFF::F:,FFFF,FFFFFFF
@FS10000125:23:BPA73012-1407:1:1101:10760:1170 1:N:0:6
GGGCAACTTCGTCGAGTACGCTCAATCCAATAGATCGGAAGAGCA
+
FFFFFFFFFFF,:FFFFF,,FFFFF,F:FFFFFFF,FFFFFFF,,
@FS10000125:23:BPA73012-1407:1:1101:10930:1170 1:N:0:6
GGGCCTTAACTTCGTCGAGTACGCTCAAAGATAAAGATCGGAAGA
+
FFFFFFFFFF:,FFFFFFFFFFFFFFF:FFFFFFFFFFFFFFFFF
@FS10000125:23:BPA73012-1407:1:1101:11130:1170 1:N:0:6
GGGATCCAACTTCGTCGGTACGCTCAACACGCGGGATCGGAAGAG
+
F,,:FFFFFF,,FFFFFF,FFFFFFFF,FFFFFFFF,FFF,FFFF
@FS10000125:23:BPA73012-1407:1:1101:11640:1170 1:N:0:6
GGGTTACAACTTCGTCGAGTACGCTCAATTCACTAGATCGGAAGA
+
F:,FFFFFFF,,FFFFFFFFFFFFFFF:FFFFFFFFFFFFFFFFF
@FS10000125:23:BPA73012-1407:1:1101:11810:1170 1:N:0:6
GGGGGGTAACCTCGTCGAGTACGCTCAAGAGAATAGATCGGAAGA
+
:,,F,:FFFFF:FFFFFFFFFFFFFFFFFFFFFFFFFFFFFFFFF
@FS10000125:23:BPA73012-1407:1:1101:12780:1170 1:N:0:6
GGGCGTAAACTTCGTCGAGTACGCTCAACGGGAGAGATCGGAAGA
+
FFFFFFFFFF,:FFFFFFFFFFFFFFF:FFFFFFFFFFFFFFFFF
@FS10000125:23:BPA73012-1407:1:1101:13280:1170 1:N:0:6
GGGAACTTCGTCGAGTACGCTCAAGGGTGAAGATCGGAAGAGCAC
+
F,,:FFFFFF,FF:F:F,FFFFFFFFF:FFFFFFFFFFFF,F,F,
@FS10000125:23:BPA73012-1407:1:1101:13670:1170 1:N:0:6
GGACGTAAACTTCGTCGAGTACGCTCAAAACTAGAAGATCGGAAG
+
:,,,,FFFFFF:FFFFFFFFFFFFFFF:FFFFFFFFFFFF,FF:F
@FS10000125:23:BPA73012-1407:1:1101:13980:1170 1:N:0:6
GGGGGGCAACTTCGTCGAGTACGCTCAAATTCGGAGATCGGAAGA
+
FFFFFFFFFF::FFFFFFFFFFFFFFFFFFFFFFFFFFFFFFFFF
@FS10000125:23:BPA73012-1407:1:1101:14190:1170 1:N:0:6
GGGCACGAACTTCGTCGAGTACGCTCAACTCACGAGATCGGAAGA
+
F,,:FF:FFFFFFFFFFFFFFFFFFFFFFFFFFFFFFFFFFFFFF
@FS10000125:23:BPA73012-1407:1:1101:14820:1170 1:N:0:6
GGGCGTCAACTTCGTCGAGTACGCTCAAACGGAAAGATCGGAAGA
+
FFFFFFFFFF,,FFFFFFFFFFFFFFF:FFFFFFFFFFFFFFFFF
@FS10000125:23:BPA73012-1407:1:1101:15090:1170 1:N:0:6
GGGTCAGAACTTCGTCGAGTACGCTCAAACGAATAGATCGGAAGA
+
FFFFFFFFFF::FFFFFFFFFFFFFFFFFFFFFFFFFFFFFFFFF
@FS10000125:23:BPA73012-1407:1:1101:15170:1170 1:N:0:6
GGGGGCAAACTTCGTCGAGTACGCTCAAGCCAGGAGATCGGAAGA
+
FFFFFFFFFF::FFFFFFFFFFFFFFFFFFFFFFFFFFFFFFFFF
@FS10000125:23:BPA73012-1407:1:1101:15300:1170 1:N:0:6
GGGTATGAACTTCGTCGAGTACGCTCAAACCCGTAGATCGGAAGA
+
FFFFFFFFFF::FFFFFFFFFFFFFFFFFFFFFFFFFFFFFFFFF
@FS10000125:23:BPA73012-1407:1:1101:15520:1170 1:N:0:6
GGGAGTTAACTTCGTCGAGTACGCTCAAATGTAAAGATCGGAAGA
+
F:::FFFFFF::FFFFFFFFFFFFFFF:FFFFFFFFFFFFFFFFF
@FS10000125:23:BPA73012-1407:1:1101:16460:1170 1:N:0:6
GGGCAAGAACTTCGTCGAGTACGCTCAAAAAGTTAGATCGGAAGA
+
FFF:FFFFFF::FFFFFFFFFFFFFFF:FFFFFFFFFFFFFFFFF
@FS10000125:23:BPA73012-1407:1:1101:1460:1180 1:N:0:6
GGGCCACAACTTCGTCGAGTACGCTCAATCAAAAAGATCGGAAGA
+
FFFFFFFFFFFFFF:FFFFFFFFFFFFFFFF:,FFFFFFFF:FFF
@FS10000125:23:BPA73012-1407:1:1101:1520:1180 1:N:0:6
GGGGGGCAACTTCGTCGAGTACGCTCAATTAAGAAGATCGGAAGA
+
F::F,FFFFFF:FFFFFFFFFFFFFFFFFFFFF:FFFFFFFFFFF
@FS10000125:23:BPA73012-1407:1:1101:1580:1180 1:N:0:6
GGGATACAACTTCGTCGAGTACGCTCAACCCTTTAGATCGGAAGA
+
FFFFFF,FFFFFFFFFFFFFFFFFFFFF,,,,::FFFFFFF:FFF
@FS10000125:23:BPA73012-1407:1:1101:1610:1180 1:N:0:6
GGGCTGGAACTTCGTCGAGTACGCTCAATACTAAAGATCGGAAGA
+
FF:FFFFFFFF:FFFFFFFFFFFFFFFFFFFFFFFFFFFFF:FFF
@FS10000125:23:BPA73012-1407:1:1101:1850:1180 1:N:0:6
GGGCTAGAACTTCGTCGAGTACGCTCAACTCTCGAGATCGGAAGA
+
FFFFFFFFFFF::FFFFFFFFFFFFFFFFFFFFFFFFFFFFFFFF
@FS10000125:23:BPA73012-1407:1:1101:2590:1180 1:N:0:6
GGGGGAAAACTTCGTCGAGTACGCTCAATACAAAAGATCGGAAGA
+
FF,FFFFFFF:,FFFFFFFFFFFFFFF,FFFFFFFFFFFFFFFFF
@FS10000125:23:BPA73012-1407:1:1101:2960:1180 1:N:0:6
GGGGTTAAACTTCGTCGAGTACGCTCAACGGCATAGATCGGAAGA
+
FFFFFFFFFF:,:FFFFFFFFFFFF:FFFFFFFFFFFFFFFFFFF
@FS10000125:23:BPA73012-1407:1:1101:3110:1180 1:N:0:6
GATTAAGAACTTCGTCGAGTACGCTCAAAGGGAAAGATCGGAAGA
+
,,F,FFFFFFFFFFFFFFFFFFFFFFF:FFFFFFFFFFFFF,FF:
@FS10000125:23:BPA73012-1407:1:1101:3900:1180 1:N:0:6
GGGCTACAACTTCGTCGAGTACGCTCAACACTGAAGATCGGAAGA
+
FFFF,FFFFFFFFFFFFFFFFFFFFFFFFFFFF::FF,FFFFFFF
@FS10000125:23:BPA73012-1407:1:1101:4080:1180 1:N:0:6
GGGTATGAACTTCGTCGAGTACGCTCAAGGTTGGAGATCGGAAGA
+
FFFFFFFFFF::FFFFFFFFFFFFFFFFFFFFFFFFFFFFFFFFF
@FS10000125:23:BPA73012-1407:1:1101:4320:1180 1:N:0:6
GGGCGGTAACTTCGTCGAGTACGCTCAAGAATGGAGATCGGAAGA
+
FF,:FFFFFF::FFFFFFFFFFFFFFFFFFFFFFFFFFFFFFFFF
@FS10000125:23:BPA73012-1407:1:1101:4700:1180 1:N:0:6
GGGGATCAACTTCGTCGAGTACGCTCAAGTAAACAGATCGGAAGA
+
FFFFFFFFFF:,FFFFFFFFFFFFFFFFFFFFFFFFFFFFFFFFF
@FS10000125:23:BPA73012-1407:1:1101:4990:1180 1:N:0:6
GGGTCCTAACTTCGTCGAGTACGCTCAATTTAGTAGATCGGAAGA
+
FF:FF:FFFFFFFFFFFFFFFFFFFFF:FFFFFFFFFFFFFFFFF
@FS10000125:23:BPA73012-1407:1:1101:5190:1180 1:N:0:6
GGGGTTGATCTTCGTCGAGTACGCTCAACCGATAAGATCGGAAGA
+
F,,FFFFFFF,::FF:FFFFFFFFFFFFFFFFFFFFFFFFFFFFF
@FS10000125:23:BPA73012-1407:1:1101:5360:1180 1:N:0:6
GGGATGGAACTTCGTCGAGTACGCTCAACGTATAAGATCGGAAGA
+
FF,:FFFFFFFFFFFFFFFFFFFFFFFFFFFFFFFFFFFFFFFFF
@FS10000125:23:BPA73012-1407:1:1101:5680:1180 1:N:0:6
GGGGTATAACTTCGTCGAGTACGCTCAAATTATTAGATCGGAAGA
+
FFFF,FFFFF::FFFFFFFFFFFFFFFFFFFFFFFFFFFFFFFFF
@FS10000125:23:BPA73012-1407:1:1101:6130:1180 1:N:0:6
GGGGATTAACTTCGTCGAGTACGCTCAACGGTGAAGATCGGAAGA
+
F::FF:FFFFF:FFFFFFFFFFFFFFFFFFFFFF:FF,FFFFFFF
@FS10000125:23:BPA73012-1407:1:1101:7150:1180 1:N:0:6
GGGGGTTAACTTCGTCGAGTACGCTCAACTTTAAAGATCGGAAGA
+
:,,F:FFFFF:FFFFFFFFFFFFFFFFFFFFFFFFFFFFFFFFFF
@FS10000125:23:BPA73012-1407:1:1101:8270:1180 1:N:0:6
GGGCTCCAACTTCGTCGAGTACGCTCAAAACATAAGATCGGAAGA
+
F,,:FFFFFF::FFFFFFFFFFFFFFF:FFFFFFFFFFFFFFFFF
@FS10000125:23:BPA73012-1407:1:1101:8590:1180 1:N:0:6
GGGGAAAAACTTCGTCGAGTACGCTCAATTAGTCAGATCGGAAGA
+
FF,FFFFFFF::FFFFFFFFFFFFFFF:FFFFFFFFFFFFFFFFF
@FS10000125:23:BPA73012-1407:1:1101:8760:1180 1:N:0:6
GGGGGGTGAACTTCGTCGAGTACGCTCAACGGAAAAGATCGGAAG
+
FF,FFFFFFF:::FFFFFFFFFFFF,FFFFFFFFFFFFFFFFFFF
@FS10000125:23:BPA73012-1407:1:1101:9180:1180 1:N:0:6
GGGTGGTAACTTCGTCGAGTACGCTCAATCCAACAGATCGGAAGA
+
FFF,FFFFFF:,FFFFFFFFFFFFFFF:FFFFFFFFFFFFFFFFF
@FS10000125:23:BPA73012-1407:1:1101:9290:1180 1:N:0:6
GGCGGGTAACTTCGTCGAGTACGCTCAATTCACAAGATCGGAAGA
+
,:,::,:FFF:FFFFFFFFFFFFFFFF:FFFFFFFFFFFF:::FF
@FS10000125:23:BPA73012-1407:1:1101:9380:1180 1:N:0:6
GGGGAAGAACTTCGTCGAGTACGCTCAAATGGAAAGATCGGAAGA
+
FFFFFFFFFFFFFFFFFFFFFFFFFFFFFFF::FFFF:FFFFFFF
@FS10000125:23:BPA73012-1407:1:1101:9450:1180 1:N:0:6
GGGTTGGAACTTCGTCGAGTACGCTCAAGTGTTAAGATCGGAAGA
+
FFFFFFFFFF::FFFFFFFFFFFFFFFFFFFFFFFFFFFFFFFFF
@FS10000125:23:BPA73012-1407:1:1101:9980:1180 1:N:0:6
GGGGTCTAACTTCGTCGAGTACGCTCAATACGAAAGATCGGAAGA
+
FFFFFFFFFF:,FFFFFFFFFFFFFFF,FFFFFFFFFFFFFFFFF
@FS10000125:23:BPA73012-1407:1:1101:10350:1180 1:N:0:6
GCTGTTAAACTTCGTCGAGTACGCTCAACTGAATAGATCGGAAGA
+
:,,:FFFFFFFFFFFFFFFFFFFFFFFFFFFFFFFFFFFFF:FF:
@FS10000125:23:BPA73012-1407:1:1101:10410:1180 1:N:0:6
GGGATCGAACTTCGTCGAGTACGCTCAAACTATAAGATCGGAAGA
+
F:F,FFFFFF,,FFFFFFFFFFFFFFF:FFFFFFFFFFFFFFFFF
@FS10000125:23:BPA73012-1407:1:1101:10620:1180 1:N:0:6
GGGCACCAACTTCGTCGAGTACGCTCAATTATAAAGATCGGAAGA
+
FFFFFFFFFF:,FFFFFFFFFFFFFFF:FFFFFFFFFFFFFFFFF
@FS10000125:23:BPA73012-1407:1:1101:10730:1180 1:N:0:6
GTTTGACAACTTCGTCGAGTACGCTCAAGACTCTAGATCGGAAGA
+
,,F,,FFFFFFFFFFFFFFFFFFFFFFFFFFFFFFFFFFFF:F::
@FS10000125:23:BPA73012-1407:1:1101:10970:1180 1:N:0:6
GGGCTTCGTCGAGTACGCTCAAAACAAAAGATCGGAAGAGCACAC
+
F:FFFFFFFFF:FFFFF:F:::FFFF:,FFFFFFFFFFFF,F,F,
@FS10000125:23:BPA73012-1407:1:1101:11400:1180 1:N:0:6
GGGGTTCAACTTCGTCGAGTACGCTCAACACATAAGATCGGAAGA
+
F:,FFFFFFF::FFFFFFFFFFFFFFFFFFFFFFFFFFFFFFFFF
@FS10000125:23:BPA73012-1407:1:1101:11530:1180 1:N:0:6
GGGTAATAACTTCGTCGAGTACGCTCAATATCCGAGATCGGAAGA
+
F,,:FFFFFF,,FFFFFFFFFFFFFFF:FFFFFFFFFFFFFF:FF
@FS10000125:23:BPA73012-1407:1:1101:11660:1180 1:N:0:6
GGGGATGAACTTCGTCGAGTACGCTCAAATGGTTAGATCGGAAGA
+
FFFFFFFFFF,,FFFFFFFFFFFFFFF,FFFFFFFFFFFFFFFFF
@FS10000125:23:BPA73012-1407:1:1101:12330:1180 1:N:0:6
GGTGAGGAACTTCGTCGAGTACGCTCAAGCACTGAGATCGGAAGA
+
,,,FFFFFFFFFFFFFFFFFFFFFFFFFFFFFFFFFFFFFFFFFF
@FS10000125:23:BPA73012-1407:1:1101:14210:1180 1:N:0:6
GGTAGAAAACTTCGTCGAGTACGCTCAATGCAAAAGATCGGAAGA
+
FF,,FFFFFF,,FFFFFFFFFFFFFFF,FFFFFFFFFFFFFFFFF
@FS10000125:23:BPA73012-1407:1:1101:14430:1180 1:N:0:6
GGGAAGAGCACACGTCTGAACTCCAGTCACTACCTGCAATCTCGT
+
F,,:FFFFFFFFFFFFFFFFFFFFFFF:FFFFFFFF,FFF,:FF,
@FS10000125:23:BPA73012-1407:1:1101:15330:1180 1:N:0:6
GGGTGTGAACTTCGTCGAGTACGCTCAAACCGGCAGATCGGAAGA
+
FFFFFFFFFF::FFFFFFFFFFFFFFFFFFFFFFFFFFFFFFFFF
@FS10000125:23:BPA73012-1407:1:1101:15440:1180 1:N:0:6
GGGAAGAACTTCGTCGAGTACGCTCAAAATACAAGATCGGAAGCT
+
F,,FFFFFF:,FF:FFFF:FFFFFFF::FFFFFFFF:FFF:FF,,
@FS10000125:23:BPA73012-1407:1:1101:15780:1180 1:N:0:6
GGGTAGAAACTTCGTCGAGTACGCTCAATCTTAAAGATCGGAAGA
+
FFF:FFFFFF,,FFFFFFFFFFFFFFF:FFFFFFFFFFFFFFFFF
@FS10000125:23:BPA73012-1407:1:1101:15800:1180 1:N:0:6
GGGGCGGAACTTCGTCGAGTACGCTCAAAGACCCAGATCGGAAGA
+
FFFFFFFFFF,,FFFFFFFFFFFFFFF:FFFFFFFFFFFFFFFFF
@FS10000125:23:BPA73012-1407:1:1101:15980:1180 1:N:0:6
GGGGGGGAACTTCGTCGAGTACGCTCAACTAACAAGATCGGAAGA
+
FFFFFFFFFF:FFFFFFFFFFFFFFFFFFFFFFFFFFFFFFFFFF
@FS10000125:23:BPA73012-1407:1:1101:16130:1180 1:N:0:6
GGCTCGGAACTTCGTCGAGTACGCTCAAATGATTAGATCGGAAGA
+
,,,FF:FFFF::FFFFFFFFFF:FFFF:FFFFFFF:FFFF:::F,
@FS10000125:23:BPA73012-1407:1:1101:2020:1190 1:N:0:6
GGGTAACTTCGTCGAGTACGCTCAACCACTTAGATCGGAAGAGCA
+
FFF:FFFFFFF:FFFFFF,,FFFFFFFFFFFFFFF,FFFFFFF,:
@FS10000125:23:BPA73012-1407:1:1101:2180:1190 1:N:0:6
GGGATGCATCTTCGTCGAGTACGCTCAAAGCCAAAGATCGGAAGA
+
FFFFFFFFFF:,FFFFFFFFFFFFFFF:FFFFFFFFFFFFFFFFF
@FS10000125:23:BPA73012-1407:1:1101:2770:1190 1:N:0:6
GGGAGATAACTTCGTCGAGTACGCTCAAGCGGAAAGATCGGAAGA
+
F,,,FFFFFF::FFFFFFFFFFFFFFFFFFFFFFFFFFFFFFFFF
@FS10000125:23:BPA73012-1407:1:1101:3130:1190 1:N:0:6
GGGATCAAACTTCGTCGAGTACGCTCAATATTAAAGATCGGTAGA
+
,:F:,FFFFF,:FFFFF:FFFFFFFFF,FFFFFFFFFFFF:,,F,
@FS10000125:23:BPA73012-1407:1:1101:3170:1190 1:N:0:6
GGGTGTTAACTTCGTCGAGTACGCTCAAAAAAGAAGATCGGAAGA
+
FF:FFFFFFF:,FFFFFFFFFFFFFFF,FFFFFFFFFFFFFFFFF
@FS10000125:23:BPA73012-1407:1:1101:3560:1190 1:N:0:6
GGGCTTGAACTTCGTCGAGTACGCTCAATTTATAAGATCGGAAGA
+
F:F,FFFFFF::FFFFFFFFFFFFFFF:FFFFFFFFFFFFFFFFF
@FS10000125:23:BPA73012-1407:1:1101:3880:1190 1:N:0:6
GGGCGCTAACTTCGTCGAGTACGCTCAAACCAGGAGATCGGAAGA
+
FF::FFFFFFFFFFFFFFFFFFFFFFFFFFFFFFFFF:FFFFFFF
@FS10000125:23:BPA73012-1407:1:1101:4050:1190 1:N:0:6
GGGGTCAAACTTCGTCGAGTACGCTCAAGATACGAGATCGGAAGA
+
FFFFFFFFFF::FFFFFFFFFFFFFFFFFFFFFFFFFFFFFFFFF
@FS10000125:23:BPA73012-1407:1:1101:4340:1190 1:N:0:6
GGGTCACAACTTCGTCGAGTACGCTCAAATGATCAGATCGGAAGA
+
FFF:FFFFFF::FFFFFFFFFFFFFFF:FFFFFFFFFFFFFFFFF
@FS10000125:23:BPA73012-1407:1:1101:4720:1190 1:N:0:6
GGGCATGAACTTGTCGAGTACGCTCAAGACAACAGATCGGAAGAG
+
F:,,FFFFFFFFF:FFFF:FFFFFFFFFFFFFFFFF:FFF:FFFF
@FS10000125:23:BPA73012-1407:1:1101:4760:1190 1:N:0:6
GGGAATAAACTTCGTCGAGTACGCTCAAAACGTGAGATCGGAAGA
+
FFFFFFFFFFF,:FFFFFFFFF:FFFF:FFF:F:FFF,FF,FFFF
@FS10000125:23:BPA73012-1407:1:1101:5540:1190 1:N:0:6
GGGTGGAGAACTTCGTCGAGTACGCTCAAAATGTTAGATCGGAAG
+
FFFFFFFFFFF:FFFFFFFFFFFFF:FFFFFFFFFFFFFFFFFFF
@FS10000125:23:BPA73012-1407:1:1101:5610:1190 1:N:0:6
GGGCCTCAACTTCGTCGAGTACGCTCAATCTGCAAGATCGGAAGA
+
F::FFFFFFF:,FFFFFFFFFFFFFFFFFFFFFFFFFFFFFFFFF
@FS10000125:23:BPA73012-1407:1:1101:5800:1190 1:N:0:6
GGGGTGCAACTTCGTCGAGTACGCTCAATATAACAGATCGGAAGA
+
F:,FFFFFFF:,FFFFFFFFFFFFFFF:FFFFFFFFFFFFFFFFF
@FS10000125:23:BPA73012-1407:1:1101:5850:1190 1:N:0:6
GGACTTAAACTTCGTCGAGTACGCTCAACTGATTAGATCGGAAGA
+
F,,:FF,FFFFFFFFFFFFFFFFFFFFF:F:,FFFFFFFFFFFFF
@FS10000125:23:BPA73012-1407:1:1101:6780:1190 1:N:0:6
GGGGATCCAACTTCGTCGAGTACGCTCAAAGTTTTAGATCGGAAG
+
FFFFFFFFFFF,,FF:FFFFFFFFF,FFFFFFFFFFFFFFFFFFF
@FS10000125:23:BPA73012-1407:1:1101:7340:1190 1:N:0:6
GGGGCTTAACTTCGTCGAGTACGCTCAACATTATAGATCGGAAGA
+
FFFFFFFFFFF:FFFFFFFFFFFFFFFFFFFFFFFFF:FFFFFFF
@FS10000125:23:BPA73012-1407:1:1101:7780:1190 1:N:0:6
GGGGGCTAACTTCGTCGAGTACGCTCAAATGAGAAGATCGGAAGA
+
FFFF:FFFFF::FFFFFFFFFFFFFFF:FFFFFFFFFFFFFFFFF
@FS10000125:23:BPA73012-1407:1:1101:7800:1190 1:N:0:6
GGGCAAGAACTTCGTCGAGTACGCTCAACGAATGAGATCGGAAGA
+
F,,,FFFFF:FFFFFFFFFFFFFFFFFFFFFFFFFFFFFFFFFFF
@FS10000125:23:BPA73012-1407:1:1101:8290:1190 1:N:0:6
GGGAAGAAACTTCGTCGAGTACGCTCAATCAACCAGATCGGAAGA
+
FFFFFFFFFF::FFFFFFFFFFFFFFF:FFFFFFFFFFFFFFFFF
@FS10000125:23:BPA73012-1407:1:1101:8400:1190 1:N:0:6
GGGCATAAACTTCGTCGAGTACGCTCAATGTGACAGATCGGAAGA
+
F,,F::FFFFFFFFFFFFFFFFFFFFFFF:FFF:FFFFFFFFFFF
@FS10000125:23:BPA73012-1407:1:1101:8650:1190 1:N:0:6
GGGGTTGAACTTCGTCGAGTACGCTCAAGTAGGTAGATCGGAAGA
+
FFFFFFFFFF::FFFFFFFFFFFFFFFFFFFFFFFFFFFFFFFFF
@FS10000125:23:BPA73012-1407:1:1101:8990:1190 1:N:0:6
GGGATACAACTTCGTCGAGTACGCTCAAGGCCATAGATCGGAAGA
+
F,,:FFFFFF,,FFFFFFFFFFFFFFFFFFFFFFFFFFFFFFFFF
@FS10000125:23:BPA73012-1407:1:1101:9280:1190 1:N:0:6
GGGCCCAAACTTCGTCGAGTACGCTCAAGATACCAGATCGGAAGA
+
F,,,FFFFFF:,FFFFFFFFFFFFFFFFFFFFFFFFFFFFFFFFF
@FS10000125:23:BPA73012-1407:1:1101:9840:1190 1:N:0:6
GGAGGTAAACTTCGTCGAGTACGCTCAAGAACTGAGATCGGAAGA
+
:,,F,:FFFFFFFFFFFFFFFFFFFFFFFFFFFFFFFFFFFFFFF
@FS10000125:23:BPA73012-1407:1:1101:10040:1190 1:N:0:6
GGGGCAAAACTTCGTCGAGTACGCTCAAAAGGAGAGATCGGAAGA
+
FFFFFFFFFF,,FFFFFFFFFFFFFFF:FFFFFFFFFFFFFFFFF
@FS10000125:23:BPA73012-1407:1:1101:10050:1190 1:N:0:6
GGGGCAGAACTTCGTCGAGTACGCTCAATCCTTTAGATCGGAAGA
+
FFFFFFFFFF,,FFFFFFFFFFFFFFF,FFFFFFFFFFFFFFFFF
@FS10000125:23:BPA73012-1407:1:1101:10290:1190 1:N:0:6
GTAATATAACTTCGTCGTGTACGCTCAAGGTTCAAGATCGGTTCT
+
FFF,FF,FFFFF,FF,F,F:F:F:FF:,,FFFFFFFF,::F,,,,
@FS10000125:23:BPA73012-1407:1:1101:10560:1190 1:N:0:6
GGATGCAAACTTCGTCGAGTACGCTCAATGCGAGAGATCGGAAGA
+
::,,FFFFFF::FFFFFFFFFF:FFFFFFFFFFFF:FFFF:::FF
@FS10000125:23:BPA73012-1407:1:1101:10650:1190 1:N:0:6
GGGGATCAACTTCGTCGAGTACGCTCAAACGGTTAGATCGGAAGA
+
F,,FFFFFFF,,FFFFFFFFFFFFFFF:FFFFFFFFF,FFFFFFF
@FS10000125:23:BPA73012-1407:1:1101:11120:1190 1:N:0:6
GGGTCAGAACTTCGTCGAGTACGCTCAAGCCTCAAGATCGGAAGA
+
F:FFFFFFFF::FFFFFFFFFFFFFFFFFFFFFFFFFFFFFFFFF
@FS10000125:23:BPA73012-1407:1:1101:11440:1190 1:N:0:6
GGGGTTCAACTTCGTCGAGTACGCTCAACAGAAAAGATCGGAAGA
+
F,,F:FFFFF,,FFFFFFFFFFFFFFFFFFF:FFFFFFFFFFFFF
@FS10000125:23:BPA73012-1407:1:1101:11900:1190 1:N:0:6
GGGCCTGAACTTCGTCGAGTACGCTCAAGACAAAAGATCGGAAGA
+
FFF:F,FFFF::FFFFFFFFFFFFFFFFFFFFFFFFFFFFFFFFF
@FS10000125:23:BPA73012-1407:1:1101:12560:1190 1:N:0:6
GGGCGTTAACTTCGTCGAGTACGCTCAATGTGCACAGATCGGAAG
+
F,,:FFFFFF,,FFFFFFFFFFFFFFF:FFFFFFF:FFFFFFFFF
@FS10000125:23:BPA73012-1407:1:1101:12620:1190 1:N:0:6
GGGGGACAACTTCGTCGAGTACGCTCAAAAGTTTAGATCGGAAGA
+
FF:FFFFFFF,,FFFFFFFFFFFFFFF:FFFFFFFFFFFFFFFFF
@FS10000125:23:BPA73012-1407:1:1101:12700:1190 1:N:0:6
GGGGTAAACTTCGTCGAGTACGCTCAAATATCTTAGATCGGAAGA
+
FFFFFFFFFF,FF:FFFF:FFFFFFF:,FFFFFFFFF,FFFF:FF
@FS10000125:23:BPA73012-1407:1:1101:14700:1190 1:N:0:6
GGGATCTAACTTCGTCGAGTACGCTCAACTTTGTAGATCGGAAGA
+
F::FFFFFFF::FFFFFFFFFFFFFFFFFFFFFFFFF,FFFFFFF
@FS10000125:23:BPA73012-1407:1:1101:14770:1190 1:N:0:6
GGGCAGGAACTTCGTCGAGTACGCTCAAGGAGGGAGATCGGAAGA
+
FFFFFFFFFF::FFFFFFFFFFFFFFFFFFFFFFFFFFFFFFFFF
@FS10000125:23:BPA73012-1407:1:1101:15370:1190 1:N:0:6
GGGGCCTAACTTCGTCGAGTACGCTCAAACTAACAGATCGGAAGA
+
F::FFFFFFF::FFFFFFFFFFFFFFFFFFFFFFFFFFFFFFFFF
@FS10000125:23:BPA73012-1407:1:1101:15800:1190 1:N:0:6
GGGCGGGAACTTCGTCGAGTACGCTCAAGCAGTTAGATCGGAAGA
+
FFFFFFFFFF,,FFFFFFFFFFFFFFFFFFFFFFFFFFFFFFFFF
@FS10000125:23:BPA73012-1407:1:1101:15820:1190 1:N:0:6
GGGGCTTAAACTTCGTCGAGTACGCTCAAAATAATAGATCGGAAG
+
FFFFFFFFFFF,,:F,FF:FFFFFF,FFFFFFFFFFFFFFFFFFF
@FS10000125:23:BPA73012-1407:1:1101:1110:1200 1:N:0:6
GGGCACGAACTTCGTCGAGTACGCTCAATGCCAGAGATCGGAAGA
+
FF:FFFFFFFF:FFFFFFFFFFFFFFFFFFFFFFFFFFFFFFFFF
@FS10000125:23:BPA73012-1407:1:1101:1170:1200 1:N:0:6
GGGCTGTAACTTCGTCGAGTACGCTCAAATTCAGAGATCGGAAGA
+
FFFFFFFFFF:,FFFFFFFFFFFFFFFFFFFFFFFFFFFFF::FF
@FS10000125:23:BPA73012-1407:1:1101:1540:1200 1:N:0:6
GGGCCCAAACTTCGTCGAGTACGCTCAATTTTCCAGATCGGAAGA
+
FFFFFFFFFFF:FFFFFFFFFFFFFFF:FFFFFFFFFFFFFFFFF
@FS10000125:23:BPA73012-1407:1:1101:1900:1200 1:N:0:6
GGGAGCAATCTTCGTCGAGTACGCTCAAGGACAAAGATCGGAAGA
+
FFFFFFFFFF:,FFFFFFFFFFFFFFFFFFFFFFFFFFFFFFFFF
@FS10000125:23:BPA73012-1407:1:1101:2090:1200 1:N:0:6
GGGTAATAACTTCGTCGAGTACGCTCAATGACAGAGATCGGAAGA
+
F:,FFFFFFFF:FFFFFFFFFFFFFFF:FFFFFFFFFFFFFFFFF
@FS10000125:23:BPA73012-1407:1:1101:2340:1200 1:N:0:6
GGGTTCAAACTTCGTCGAGTACGCTCAATCAACAAGATCGGAAGA
+
FFFFFFFFFF:,FFFFFFFFFFFFFFF,FFFFFFFFFFFFFFFFF
@FS10000125:23:BPA73012-1407:1:1101:2430:1200 1:N:0:6
GGGGGAGAACTTCGTCGAGTACGCTCAAAATAGTAGATCGGAAGA
+
F,,FFFFFFF:,FFFFFFFFFFFFFFF:FFFFFFFFFFFFFFFFF
@FS10000125:23:BPA73012-1407:1:1101:3130:1200 1:N:0:6
GGGGAATAACTTCGTCGAGTACGCTCAAATGATTAGATCGGAAGA
+
F:,FFFFFFFF:FFFFFFFFFFFFFFF,FFFFFFFFFFFFFFFFF
@FS10000125:23:BPA73012-1407:1:1101:3160:1200 1:N:0:6
GGGACTTCGTCGAGTACGCTCAAGGACATAGATCGGAAGAGCACA
+
FFF:FFFFFF:FFFFFFF:FFFFFFFF:FFFFFFFFFFFFF,F,,
@FS10000125:23:BPA73012-1407:1:1101:3720:1200 1:N:0:6
GGGGTATAACATCGTCGAGTACGCTCAAACCTTAAGATCGGAAGA
+
FFFFFFFFFFF:FFFFFFFFFFFFFFF:FFFFFFFFFFFFFFFFF
@FS10000125:23:BPA73012-1407:1:1101:3940:1200 1:N:0:6
GGGCAGCAACTTCGTCGAGTACGCTCAATCACACAGATCGGAAGA
+
FFF:FFFFFF,:FFFFFFFFFF:FFFF,FFFFFFF:FFFF,FFFF
@FS10000125:23:BPA73012-1407:1:1101:4120:1200 1:N:0:6
GGGGAAGAACTTCGTCGAGTACGCTCAAATGGTTAGATCGGAAGA
+
FF:FFFFFFF::FFFFFFFFFFFFFFF:FFFFFFFFFFFFFFFFF
@FS10000125:23:BPA73012-1407:1:1101:4410:1200 1:N:0:6
GGGGGTAAACTTCGTCGAGTACGCTCAAAAATTGAGATCGGAAGA
+
FF:F:FFFFF::FFFFFFFFFFFFFFFFFFFFFFFFFFFFFFFFF
@FS10000125:23:BPA73012-1407:1:1101:4850:1200 1:N:0:6
GGGGTGGAACTTCGTCGAGTACGCTCAATACATAAGATCGGAAGA
+
FFFFFFFFFF,,FFFFFFFFFFFFFFF:FFFFFFFFFFFFFFFFF
@FS10000125:23:BPA73012-1407:1:1101:5380:1200 1:N:0:6
GGGGGAAAACTTCGTCGAGTACGCTCAATAAGCAAGATCGGAAGA
+
FFFF:FFFFF::FFFFFFFFFFFFFFF:FFFFFFFFF:FFFFFFF
@FS10000125:23:BPA73012-1407:1:1101:5560:1200 1:N:0:6
GGGAAGGAACCTCGTCGAGTACGCTCAACAGGGGAGATCGGAAGA
+
FF,FFFFFFF:FFFFFFFFFFFFFFFFFFFFFFFFFF,FFFFFFF
@FS10000125:23:BPA73012-1407:1:1101:5650:1200 1:N:0:6
GGGGTAGAACTTCGTCGAGTACGCTCAATTTGAAAGATCGGAAGA
+
FF,FFF:FFF::FFFFFFFFFFFFFFFFFFFFF,:FF,FFFFFFF
@FS10000125:23:BPA73012-1407:1:1101:6250:1200 1:N:0:6
GGGATACAACTTCGTCGAGTACGCTCAAGCCCCGAGATCGGAAGA
+
F,,:FFFFFF::FFFFFFFFFFFFFFFFFFFFFFFFFFFFFFFFF
@FS10000125:23:BPA73012-1407:1:1101:6600:1200 1:N:0:6
GGGGCTTAACTTCGTCGAGTACGCTCAAGGGTATAGATCGGAAGA
+
F::FFFFFFF:,FFFFFFFFFFFFFFFFFFFFFFFFFFFFFFFFF
@FS10000125:23:BPA73012-1407:1:1101:6880:1200 1:N:0:6
GGGAGCCAACTTCGTCGAGTACGCTCAAGCCTCAAGATCGGAAGA
+
FF:F,FFFF,FF,,FF,::FF,:FFF,:,,:F,:F,F,:,:FF,F
@FS10000125:23:BPA73012-1407:1:1101:6940:1200 1:N:0:6
GGGAGGAAACTTCGTCGAGTACGCTCAAATTGCTAGATCGGAAGA
+
FFFFF:FFFF:,FFFFFFFFFFFFFFF:FFFFFFFFFFFFFFFFF
@FS10000125:23:BPA73012-1407:1:1101:7060:1200 1:N:0:6
GGGACTTAACTTCGTCGAGAAAGCTCAAGGAGATAGATCGGAAGA
+
FFFFFFF:FF::FFFFFFFFFFFFFFFFFFFFFFFFF,FFFFFFF
@FS10000125:23:BPA73012-1407:1:1101:7080:1200 1:N:0:6
GGGTGGAAACTTCGTCGAGTACGCTCAATTAGTAAGATCGGAAGA
+
FFF:FFFFFF::FFFFFFFFFFFFFFF:FFFFFFFFFFFFFFFFF
@FS10000125:23:BPA73012-1407:1:1101:7160:1200 1:N:0:6
GGGGTTCAACTTCGTCGAGTACGCTCAAGTGCACAGATCGGAAGA
+
FFFFFFFFFF:,FFFFFFFFFFFFFFFFFFFFFFFFFFFFFFFFF
@FS10000125:23:BPA73012-1407:1:1101:7560:1200 1:N:0:6
GGGAGACTAACTTCGTCGAGTACGCTCAATCAGGAAGATCGGAAG
+
FFFFFFFFFFF,:FF,FFFFFFFFF,FFFFFFFFFFFFFFFFFFF
@FS10000125:23:BPA73012-1407:1:1101:7600:1200 1:N:0:6
GGCGGACAACTTCGTCGAGTACGCTCAATTGGGCAGATCGGAAGA
+
F,,F:FFFFF::FFFFFFFFFFFFFFF:FFFFFFFFFFFFFFFFF
@FS10000125:23:BPA73012-1407:1:1101:7870:1200 1:N:0:6
GGGTATGAACTTCGTCGAGTACGCTCAAGTTTAAAGATCGGAAGA
+
FFF:FFFFFF::FFFFFFFFFFFFFFFFFFFFFFFFFFFFFFFFF
@FS10000125:23:BPA73012-1407:1:1101:7980:1200 1:N:0:6
GGGGTTAAACTTCGTCGAGTACGCTCAAGGGACAAGATCGGAAGA
+
FFFFF:FFFF::FFFFFFFFFFFFFFFFFFFFFFFFF:FFFFFFF
@FS10000125:23:BPA73012-1407:1:1101:8030:1200 1:N:0:6
GGGGTTTAACTTCGTCGAGTACGCTCAATTGGGTAGATCGGAAGA
+
FF:F:FFFFF::FFFFFFFFFFFFFFF:FFFFFFFFFFFFFFFFF
@FS10000125:23:BPA73012-1407:1:1101:8100:1200 1:N:0:6
GGGTGCAAACTTCGTCGAGTACGCTCAATGAGATAGATCGGAAGA
+
FFFFFFFFFF::FFFFFFFFFFFFFFF:FFFFFFFFFFFFFFFFF
@FS10000125:23:BPA73012-1407:1:1101:8160:1200 1:N:0:6
GGGTATTAACTTCGTCGAGTACGCTCAATCTACAAGATCGGAAGA
+
F,,FFFFFFF,:FFFFFFFFFFFFFFFFFFFFFFFFFFFFFFFFF
@FS10000125:23:BPA73012-1407:1:1101:8260:1200 1:N:0:6
GGGTGTAAACTTCGTCGAGTACGCTCAAAGATCCAGATCGGAAGA
+
FFF:FFFFFF::FFFFFFFFFFFFFFFFFFFFFFFFFFFFFFFFF
@FS10000125:23:BPA73012-1407:1:1101:8310:1200 1:N:0:6
GGGCATCAACTTCGTCGAGTACGCTCAATGGTTCAGATCGGAAGA
+
:,,::F:FFF::FFFFFFFFF:FFFFFFFFFFFFFFF,FFFFFFF
@FS10000125:23:BPA73012-1407:1:1101:8500:1200 1:N:0:6
GGGGGTTAACTTCGTCGAGTACGCTCAAACCGCTAGATCGGAAGA
+
FFFFFFFFFF::FFFFFFFFFFFFFFFFFFFFFFFFFFFFFFFFF
@FS10000125:23:BPA73012-1407:1:1101:8510:1200 1:N:0:6
GGGGGTGCCAACTTCGTCGAGTACGCTCAAAAGGTAAGATCGGAA
+
F:,FF::F:F:F:FFFF:FFFF:FFFF:FF:FFFFFFFFF,FFFF
@FS10000125:23:BPA73012-1407:1:1101:8700:1200 1:N:0:6
GGGGGTTAACTTCGTCGAGTACGCTCAATACGTAAGATCGGAAGA
+
FFFFFFFFFF,,FFFFFFFFFFFFFFF:FFFFFFFFFFFFFFFFF
@FS10000125:23:BPA73012-1407:1:1101:8850:1200 1:N:0:6
GGGCCTCAACTTCGTCGAGTACGCTCAAGTGTAGAGATCGGAAGA
+
F:F:F:FFFF::FFFFFFFFFFFFFFFFFFFFFFFFFFFFFFFFF
@FS10000125:23:BPA73012-1407:1:1101:8940:1200 1:N:0:6
GGGTAGCAACTTCGTCGAGTACGCTCAAGACGAGAGATCGGAAGA
+
FFF:FFFFFF:,FFFFFFFFFFFFFFFFFFFFFFFFFFFFFFFFF
@FS10000125:23:BPA73012-1407:1:1101:9360:1200 1:N:0:6
GGGGTCTAACTTCGTCGAGTACGCTCAAACTAGGAGATCGGAAGA
+
F,,FFFFFFF,,FFFFFFFFFFFFFFF:FFFFFFFFFFFFFFFFF
@FS10000125:23:BPA73012-1407:1:1101:9570:1200 1:N:0:6
GGGTAACAACTTCGTCGAGTACGCTCAATGAGTTAGATCGGAAGA
+
F,FF,:FF,F:FFFFFFFFFFFFFFFF:FFF:FFFFFFFFFFFFF
@FS10000125:23:BPA73012-1407:1:1101:9850:1200 1:N:0:6
GGGGGTAAACTTCGTCGAGTACGCTCAAGAACTGAGATCGGAAGA
+
F::FFFFFFF::FFFFFFFFFFFFFFFFFFFFFFFFFFFFFFFFF
@FS10000125:23:BPA73012-1407:1:1101:10000:1200 1:N:0:6
GGGTGGCAACTTCGTCGAGTACGCTCAAAAATGGAGATCGGAAGA
+
F::FFFFFFF::FFFFFFFFFFFFFFF:FFFFFFFFFFFFFFFFF
@FS10000125:23:BPA73012-1407:1:1101:10160:1200 1:N:0:6
GGGTCCAAACTTCGTCGAGTACGCTCAATGGATTAGATCGGAAGA
+
FFFFFFFFFF:,FFFFFFFFFFFFFFF,FFFFFFFFFFFFFFFFF
@FS10000125:23:BPA73012-1407:1:1101:10360:1200 1:N:0:6
GGGAGGTAACTTCGTCGAGTACGCTCAACGGGGGAGATCGGAAGA
+
FF:FFFFFFF::FFFFFFFFFFFFFFFFFFFFFFFFFFFFFFFFF
@FS10000125:23:BPA73012-1407:1:1101:10830:1200 1:N:0:6
GTTGTCTAACTTCGTCGAGTACGCTCAATAGTTAAGATCGGAAGA
+
,,F,FF:FFFFFFFFFF:FFFF:FFFFFFFFFF:FFFFFFF,FF,
@FS10000125:23:BPA73012-1407:1:1101:11240:1200 1:N:0:6
GGGTATGAACTTCGTCGAGTACGCTCAAACCTAAAGATCGGAAGA
+
:,,:FFFFFF,:FFFFFFFFFFFFFFF:FFFFFFFFFFFFFFFFF
@FS10000125:23:BPA73012-1407:1:1101:12140:1200 1:N:0:6
GGGCTGAAACTTCGTCGAGTACGCTCAATTATAGAGATCGGAAGA
+
FFF:FFFFFF,:FFFFFFFFFFFFFFF,FFFFFFFFFFFFFFFFF
@FS10000125:23:BPA73012-1407:1:1101:12580:1200 1:N:0:6
GGGTCATAACTTCGTCGAGTACGCTCAATATATCAGATCGGAAGA
+
FFFFFFFFFF::FFFFFFFFFFFFFFF,FFFFFFFFFFFFFFFFF
@FS10000125:23:BPA73012-1407:1:1101:13020:1200 1:N:0:6
GGGATGGAACTTCGTCGAGTACGCTCAAATAGAGAGATCGGAAGA
+
FFFFFFFFFF,:FFFFFFFFFFFFFFF:FFFFFFFFFFFFFFFFF
@FS10000125:23:BPA73012-1407:1:1101:13220:1200 1:N:0:6
GGGTCCAAACTTCGTCGAGTACGCTCAATCGATTAGATCGGAAGA
+
FFF,FF:FFFFFFFFFFFFFFFFFFFFF,FF:,FFFFFFFFFFFF
@FS10000125:23:BPA73012-1407:1:1101:14370:1200 1:N:0:6
GGGGAGAAACTTCGTCGAGTACGCTCAAACAATTAGATCGGAAGA
+
FFFFFFFFFF::FFFFFFFFFFFFFFFFFFFFFFFFFFFFFFFFF
@FS10000125:23:BPA73012-1407:1:1101:15420:1200 1:N:0:6
GGGAGGAAACTTCGTCGAGTACGCTCAAGGATAGAGATCGGAAGA
+
FFFFFFFFFF::FFFFFFFFFFFFFFFFFFFFFFFFFFFFFFFFF
@FS10000125:23:BPA73012-1407:1:1101:15500:1200 1:N:0:6
GGGTCTGAACTTCGTCGAGTACGCTCAAGTGGACAGATCGGAAGA
+
FFFFFFFFFF::FFFFFFFFFFFFFFFFFFFFFFFFFFFFFFFFF
@FS10000125:23:BPA73012-1407:1:1101:15610:1200 1:N:0:6
GGGTGGGAACTTCGTCGAGTACGCTCAAATAGTGAGATCGGAAGA
+
FFFFFFFFFF:FFFFFFFFFFFFFFFFFFFFFFFFFFFFFFFFFF
@FS10000125:23:BPA73012-1407:1:1101:16400:1200 1:N:0:6
AGGCATTAACTTCGTCGAGTACGCTCAAATTTGAAGATCGGAAGA
+
FF:FF,FFFFFFFFFFFFFFFFFFFFFF,,,,,,FFFFFFF:FFF
@FS10000125:23:BPA73012-1407:1:1101:16440:1200 1:N:0:6
GGGCGTTAACTTCGTCGAGTACGCTCAACGGTTAAGATCGGAAGA
+
FFFFFFFFFF::FFFFFFFFFFFFFFFFFFFFFFFFFFFFFFFFF
@FS10000125:23:BPA73012-1407:1:1101:1020:1210 1:N:0:6
GGGGCAGAACTTCGTCGAGTACGCTCAGAGGAAAAGATCGGAAGA
+
FFFFFFFFFFFFFFFFFFFFFFFFFFFFFFFFFFFFFFFFFFFFF
@FS10000125:23:BPA73012-1407:1:1101:1630:1210 1:N:0:6
GGGGCGCAACTTCGTCGAGTACGCTCAAGACTGGAGATCGGAAGA
+
FFFFFFFFFFF:FFFFFFFFFFFFFFFFFFFFFFFFFFFFFFFFF
@FS10000125:23:BPA73012-1407:1:1101:1950:1210 1:N:0:6
GGGCGCATAACTTCGTCGAGTACGCTCAACTGCATAGATCGGAAG
+
FFFFF,FFF:F,FF:FF,F,:,F,:F:FFFF::FFF,F,FF:FF,
@FS10000125:23:BPA73012-1407:1:1101:2050:1210 1:N:0:6
GGGTGCTAACTTCGTCGAGTACACTCAAAACCGTAGATCGGAAGA
+
FFFFFFFFFF:,FFFFFFFFFF,FFFF:FFFFFFFFFFFFFFFFF
@FS10000125:23:BPA73012-1407:1:1101:2440:1210 1:N:0:6
GGGAGCCAACTTCGTCGAGTACGCTCAAGGAACAAGATCGGAAGA
+
FFFFFFFFFF,,FFFFFFFFFFFFFFF:FFFFFFFFFFFFFFFFF
@FS10000125:23:BPA73012-1407:1:1101:2470:1210 1:N:0:6
GGAGCCTAACTTCGTCGAGTACGCTCAAAGCACAAGATCGGAAGA
+
F,,FFFFFFF::FFFFFFFFFFFFFFF:FFFFFFFFFFFFF,FFF
@FS10000125:23:BPA73012-1407:1:1101:2840:1210 1:N:0:6
GGGGGTGTAAACTTCGTCAAGTACGCTCAACGTTGGAGATCGGAA
+
F,,FFFFFFFFF:FFFF:FFFF:FFFFFFFFFFFFFFFFF,FFFF
@FS10000125:23:BPA73012-1407:1:1101:2910:1210 1:N:0:6
GGGCAAAAACTTCGTCGAGTACGCTCAATTAATAAGATCGAAAGA
+
F,,,FFFFFFF:FFFFFFFFFFFFFFF:FFFFFFFFFFFF,FFFF
@FS10000125:23:BPA73012-1407:1:1101:3320:1210 1:N:0:6
GGGGGGTGAACTTCGTCGAGTAGCTCAACTCGTCAGATCGGAAGA
+
FFFFFFFFFF::FFFFFFFFFFFFFFFFFFFFFFFFFFFFFFFFF
@FS10000125:23:BPA73012-1407:1:1101:3450:1210 1:N:0:6
GGGTGTGAACTTCGTCGAGTACGCTCAACGTATAAGATCGGAAGA
+
FFFFFFFFFF::FFFFFFFFFFFFFFFFFFFFFFFFFFFFFF:FF
@FS10000125:23:BPA73012-1407:1:1101:3550:1210 1:N:0:6
GGGGCCAAACTTCGTCGAGTACGCTCAATGAATAAGATCGGAAGA
+
F,,FFFFFFF:,FFFFFFFFFFFFFFF,FFFFFFFFFFFFFFFFF
@FS10000125:23:BPA73012-1407:1:1101:4180:1210 1:N:0:6
GGGACGTAACTTCGTCGAGTACGCTCAAGGTAGGAGATCGGAAGA
+
FFF:FFFFFF:,FFFFFFFFFFFFFFFFFFFFFFFFFFFFFFFFF
@FS10000125:23:BPA73012-1407:1:1101:4430:1210 1:N:0:6
GGGCGGAAGCTTCGTCGAGTACGTTCAACATTTTAGATCGGAAGA
+
F,,,::FFFFFFFFFFFFFFFFFFFFFFFFFFFFF:FFFFFF:F:
@FS10000125:23:BPA73012-1407:1:1101:4520:1210 1:N:0:6
GGGTGCTAACTTCGTCGAGTACGCTCAAAGAACAAGATCGGAAGA
+
FFFFFFFFFF::FFFFFFFFFFFFFFF:FFFFFFFFFFFFFFFFF
@FS10000125:23:BPA73012-1407:1:1101:5230:1210 1:N:0:6
GGGAAATAACTTCGTCGAGTACGCTCATATTATTAGATCGGTTGA
+
FF:FFFFFFFF,:FFFFF:FF:F:FFF,FFFFFFFF,F:F,,:FF
@FS10000125:23:BPA73012-1407:1:1101:5240:1210 1:N:0:6
GGGACCTAACTTCGTCGAGTACGCTCAAAGTTTTAGATCGGAAGA
+
FFF:FFFFFF,,:FF:FFFFFFFFFFF:FFFFFFFFFFFFFFFFF
@FS10000125:23:BPA73012-1407:1:1101:6110:1210 1:N:0:6
GGGGTGAAACTTCGTCGAGTACGCTCAACAAACCAGATCGGAAGA
+
F:,FFFFFFF::FFFFFFFFFFFFFFFFFFFFFFFFFFFFFFFFF
@FS10000125:23:BPA73012-1407:1:1101:6120:1210 1:N:0:6
GGGGCGAAACTTCGTCGAGTACGCTCAAAGAAAAAGATCGGAGGA
+
FFFFFFFFFF:,FFFFFFFFFFFFFFF:FFFFFFFFFFFFFF,FF
@FS10000125:23:BPA73012-1407:1:1101:6360:1210 1:N:0:6
GGGCGAAAACCTCGTCGAGTACGCTCAAAAGTGAAGATCGGAAGA
+
FFFFFFFFFFF:FFFFFFFFFFFFFFF:FFFFFFFFFFFFFFFFF
@FS10000125:23:BPA73012-1407:1:1101:7040:1210 1:N:0:6
GGGGGCCAACTTCGTCGAGTACGCTCAAATTTGAAGATCGGAAGA
+
FFFFFFFFFF::FFFFFFFFFFFFFFF:FFFFFFFFFFFFFFFFF
@FS10000125:23:BPA73012-1407:1:1101:7800:1210 1:N:0:6
GGGGAACTTCGTCGAGTACGCTCAATGGGGGAGATCGGAAGAGCA
+
FFFFFFFFFFF,FFFFFF,,FFFFFFFFFFFFFFF,FFFFFFF,:
@FS10000125:23:BPA73012-1407:1:1101:8420:1210 1:N:0:6
GGGGTATAACTTCGTCGAGTACGCTCAACATTACAGATCGGAAGA
+
FFFFFF,FFFFFFFFFFFFFFFFFFFFFFFFFFFFFFFFFFFFFF
@FS10000125:23:BPA73012-1407:1:1101:8490:1210 1:N:0:6
GGGGTATAACTTCGTCGAGTACGCTCAACATTACAGATCGGAAGA
+
FF:FFFFFFFFFFFFFFFFFFFFFFFFFFFFFFFFFFFFFFFFFF
@FS10000125:23:BPA73012-1407:1:1101:8510:1210 1:N:0:6
GGGAGACGAACTTCGTCGAGTACGCTCAAGGGGCAAGATCGGAAG
+
FF:,FFFFFFF::FF:FFFFFFFFF:FFFFFFFFFFFFFFFFFFF
@FS10000125:23:BPA73012-1407:1:1101:8700:1210 1:N:0:6
GGGAATAAACTTCGTCGAGTACGCTCAAGGGTCAAGATCGGAAGA
+
FFFFF::FFF::FFFFFFFFFFFFFFFFF:FFFFFFFFFFFFFFF
@FS10000125:23:BPA73012-1407:1:1101:8760:1210 1:N:0:6
GGGAAGTAACTTCGTCGAGTACGCTCAAGGGATAAGATCGGAAGA
+
F:,:FFFFFF:,FFFFFFFFFFFFFFFFFFFFFFFFFFFFFFFFF
@FS10000125:23:BPA73012-1407:1:1101:8810:1210 1:N:0:6
GGGACCATAACTTCGTCGAGTACGCTCAAGAAAGAAGATCGGAAG
+
FF:FF,::FFFF::F:FF:FFFFFF:FFF::FFF,FFFFFFFFFF
@FS10000125:23:BPA73012-1407:1:1101:8950:1210 1:N:0:6
GGGTAAAAACTTCGTCGAGTACGCTCAAGCTTGAAGATCGGAAGA
+
F,,:FFFFFF,:FFFFFFFFFFFFFFFFFFFFFFFFFFFFFFFFF
@FS10000125:23:BPA73012-1407:1:1101:8960:1210 1:N:0:6
GGGACTAAACTTCGTCGAGTACGCTCAATAATGGAGATCGGAAGA
+
F:,FFFFFFF,,FFFFFFFFFFFFFFF:FFFFFFFFFFFFFFFFF
@FS10000125:23:BPA73012-1407:1:1101:9280:1210 1:N:0:6
GGGGCAGAACTTCGTCGAGTACGCTCAAGAGAAAAGATCGGAAGA
+
FFFFFFFFFF,,FFFFFFFFFFFFFFFFFFFFFFFFFFFFFFFFF
@FS10000125:23:BPA73012-1407:1:1101:9340:1210 1:N:0:6
GGGCTCAAACTTCGTCGAGTACGCTCAAAACTGGAGATCGGAAGA
+
FFFFFFFFFF,,FFFFFFFFFFFFFFFFFFFFFFFFFFFFFFFFF
@FS10000125:23:BPA73012-1407:1:1101:10250:1210 1:N:0:6
GGGTTCAAACTTCGTCGAGTACGCTCAATGTAAGAGATCGGAAGA
+
FFFF,FF:FF::FFFFFFFFFFFFFFFFFFFFFF:FF,FFFFFFF
@FS10000125:23:BPA73012-1407:1:1101:10550:1210 1:N:0:6
GGGGACGAACTTCGTCGAGTACGCTCAATAATAAAGATCGGAAGA
+
F,,FFFFFFF,,FFFFFFFFFFFFFFF,FFFFFFFFFFFFFFFFF
@FS10000125:23:BPA73012-1407:1:1101:11020:1210 1:N:0:6
GGGGTCAACTTCGTCGAGTACGCTCAAGCCTAGAGATCGGAAGAG
+
FFFFFFFFFF,FF:FFFF:FFFFFFFFFFFFFFFFF,FFF:FFFF
@FS10000125:23:BPA73012-1407:1:1101:11410:1210 1:N:0:6
GGGGGCCAACCTCGTCGAGTACGCTCAAGAGTTCAGATCGGAAGA
+
F:,FFFFFFF:,FFFFFFFFFFFFFFFFFFFFFFFFFFFFFFFFF
@FS10000125:23:BPA73012-1407:1:1101:11840:1210 1:N:0:6
GGGATGTAACTTCGTCGAGTACGCTCAATTCGAGAGATCGGAAGA
+
FFFFFFFFFF,,FFFFFFFFFFFFFFF,FFFFFFFFFFFFFFFFF
@FS10000125:23:BPA73012-1407:1:1101:11940:1210 1:N:0:6
GGGGATGCAACTTCGTCGAGTACGCTCAATAGAGGAGATCGGAAG
+
FFFFFFFFFFF,,FF,FFFFFFFFF,FF:FFFFFFFFFFFFFFFF
@FS10000125:23:BPA73012-1407:1:1101:12650:1210 1:N:0:6
GGGGAGGAACTTCGTCGAGTACGCTCAAATGCTAAGATCGGAAGA
+
:,,FFFFFFF,:FFFFFFFFFFFFFFF:FFFFFFFFFFFFFFFFF
@FS10000125:23:BPA73012-1407:1:1101:12750:1210 1:N:0:6
GATTACAACTTCGTCGAGTACGCTCAATAAGTAAGATCGGAAGAG
+
,,F,FFFFFFFFF,FFFF,FFFFFFFF,FFFFFFFF,:FF,FFF,
@FS10000125:23:BPA73012-1407:1:1101:13370:1210 1:N:0:6
GGGTGGTAACTTCGTCGAGTACGCTCAATGGGGTAGATCGGAAGA
+
FFFFFFFFFFF:FFFFFFFFFFFFFFF:FFFFFFFFFFFFFFFFF
@FS10000125:23:BPA73012-1407:1:1101:13400:1210 1:N:0:6
GGGGCTTAACTTCGTCGAGTACGCTCAATGTGACAGATCGGAAGA
+
FF:FFFFFFF:,FFFFFFFFFFFFFFF:FFFFFFFFFFFFFFFFF
@FS10000125:23:BPA73012-1407:1:1101:13960:1210 1:N:0:6
GGGACTTCGTCGAGTACGCTCAAGACACGAGATCGGAAGAGCACA
+
FFFFFFFFFFFFFFFFFF,FFFFFFFF:FFFFFFFFFFFFF,F,:
@FS10000125:23:BPA73012-1407:1:1101:14060:1210 1:N:0:6
GGGCGTCAACTTCGTCGAGTACGCTCAATAGCAAAGATCGGAAGA
+
FFFFFFFFFF::FFFFFFFFFFFFFFF:FFFFFFFFFFFFFFFFF
@FS10000125:23:BPA73012-1407:1:1101:14370:1210 1:N:0:6
GGGGGCGAACTTCGTCGAGTACGCTCAAAAGGATAGATCGGAAGA
+
FFFF,FFFFF,,FFFFFFFFFFFFFFFFFFFFFFFFF,FFF:FFF
@FS10000125:23:BPA73012-1407:1:1101:14430:1210 1:N:0:6
GGGTGTGAACTTCGTCGAGTACGCTCAATTTCCAAGATCGGAAGA
+
FF:FFFFFFF,:FFFFFFFFFFFFFFFFFFFFFFFFFFFFFFFFF
@FS10000125:23:BPA73012-1407:1:1101:14460:1210 1:N:0:6
GGGATGCAACTTCGTCGAGTACGCTCAAGGCAGGAGATCGGAAGA
+
FFFFFFFFFF::FFFFFFFFFFFFFFFFFFFFFFFFFFFFFFFFF
@FS10000125:23:BPA73012-1407:1:1101:15370:1210 1:N:0:6
GGGCCTAAACTTCGTCGAGTACGCTCAAGGATTTAGATCGGAAGA
+
FFFFFFFFFF::FFFFFFFFFFFFFFFFFFFFFFFFFFFFFFFFF
@FS10000125:23:BPA73012-1407:1:1101:15400:1210 1:N:0:6
GGGGTTTATCTTCGTCGAGTACGCTCAATTAATGAGATCGGAAGA
+
FFFFFFFFFF:,FFFFFFFFFFFFFFFFFFFFFFFFFFFFFFFFF
@FS10000125:23:BPA73012-1407:1:1101:15800:1210 1:N:0:6
GGGGTAACAACTTCGTCGAGTACGCTCAAACTGTGAGATCGGAAG
+
FFFFFFFFFFF,,FF,FF::FFFFF,FFFFFFFFFFFFFFFFFFF
@FS10000125:23:BPA73012-1407:1:1101:1800:1220 1:N:0:6
GGGAGGGAACTTCGTCAGTACGCTCAAGTGGGTAGATCGGAAGAG
+
FFFF,FFFFFFFFFFFFF:FFFFFFFFFFFFFFFFF,FFF,FFFF
@FS10000125:23:BPA73012-1407:1:1101:1970:1220 1:N:0:6
GGGCGGCAACTTCGTCGAGTACGCTCAACTTTTCAGATCGGAAGA
+
FFFFFFFFFFFFFFFFFFFFFFFFFFFFFFFFFFFFFFFFFFFFF
@FS10000125:23:BPA73012-1407:1:1101:2060:1220 1:N:0:6
GGGGCCTAACTTCGTCGAGTACGCTCAATCCTAAAGATCGGAAGA
+
FFFFFFFFFFF:FFFFFFFFFFFFFFF:FFFFFFFFFFFFFFFFF
@FS10000125:23:BPA73012-1407:1:1101:2080:1220 1:N:0:6
GGGTGGCAACTTCGTCGAGTACGCTCAAATCGTTAGATCGGAAGA
+
FFFFFFFFFFF:FFFFFFFFFFFFFFF:FFFFFFFFFFFFFFFFF
@FS10000125:23:BPA73012-1407:1:1101:2120:1220 1:N:0:6
GGGGAAGAACTTCGTCGAGTACGCTCAAGGTCTCAGATCGGAAGA
+
FFFFFFFFFF:,FFFFFFFFFFFFFFFFFFFFFFFFFFFFFFFFF
@FS10000125:23:BPA73012-1407:1:1101:2570:1220 1:N:0:6
GGGGAATAACTTCGTCGAGTACGCTCAAGTATACAGATCGGAAGA
+
FF:FFFFFFF:,FFFFFFFFFFFFFFFFFFFFFFFFFFFFFFFFF
@FS10000125:23:BPA73012-1407:1:1101:2650:1220 1:N:0:6
GGGGCCATAACTTCGTCGAGTACGCTCAATTAAGGAGATCGGAAG
+
F,,FFFFFFFF,FFFFFFF,FFFFF:FFFFFFFFFFFFFFFFFFF
@FS10000125:23:BPA73012-1407:1:1101:2680:1220 1:N:0:6
GGGGTCCAACTTCGTCGAGTACGCTCAAGCAGACAGATCGGAAGA
+
F:FFFFFFFF:,FFFFFFFFFFFFFFFFFFFFFFFFFFFFFFFFF
@FS10000125:23:BPA73012-1407:1:1101:2740:1220 1:N:0:6
GGGCCTGAACTTCGTCGAGTACGCTCAATGTCTTAGATCGGAAGA
+
FFF:FF,FFFFFFF:FFFFFFFFFFFFF,,F,,,FFFFFFFFFFF
@FS10000125:23:BPA73012-1407:1:1101:2820:1220 1:N:0:6
GGGGACAGACTTCGTCGAGTACGCTCAATGGTGAAGATCGGAAGA
+
FFFFFFFFFF:,:FFFFFFFFFFFFFF,FFFFFFFFFFFFFFFFF
@FS10000125:23:BPA73012-1407:1:1101:2940:1220 1:N:0:6
GGGCTTCAACTTCGTCGAGTACGCTCAAACATAGAGATCGGAAGA
+
FFF:FFFFFF:,:FF:FFFFFFFFFFF:FFFFFFFFFFFFFFFFF
@FS10000125:23:BPA73012-1407:1:1101:3510:1220 1:N:0:6
GATGTTCAACTTCGTCGAGTACGCTCAATCCAAAAGATCGGAAGA
+
:,FF:::F,FFFFF:FF:FFFFFFFFFFF:FFF:FFFFFFF,FF:
@FS10000125:23:BPA73012-1407:1:1101:3580:1220 1:N:0:6
GGGAGCAAACTTCGTCGAGTACGCTCAAAGGTTAAGATCGGAAGA
+
FFFF,FF:FF:,:FF:FFFFFF:FFFFFFFFFFFFFF,FFF,F,F
@FS10000125:23:BPA73012-1407:1:1101:4020:1220 1:N:0:6
GGGAGATAACTTCGTCGAGTACGCTCAACACAAAAGATCGGAAGA
+
FFF:,FFFFFFFFFFFFFFFFFFFFFFFFFFFF:FFFFFFFFFFF
@FS10000125:23:BPA73012-1407:1:1101:4040:1220 1:N:0:6
GGGCGCCTCTTCGTCGAGTACGCTCAAGGCCGAAGATCGGAAGAG
+
FFFFFFFFFF:FF:FFFF:FFFFFFFFFFFFFFFFF,FFF:FFFF
@FS10000125:23:BPA73012-1407:1:1101:4580:1220 1:N:0:6
GGGGCCTAACTTCGTCGAGTACGCTCAATTATTGAGATCGGAAGA
+
FFFFF,,FFFF:FFFFFFFFFFFFFFF,FF,,F,FFFFFFFFFFF
@FS10000125:23:BPA73012-1407:1:1101:4760:1220 1:N:0:6
GGGGCCTAACTTCGTCGAGTACGCTCAAGAAAGTAGATCGGAAGA
+
FFFFFFFFFF::FFFFFFFFFFFFFFFFFFFFFFFFFFFFFFFFF
@FS10000125:23:BPA73012-1407:1:1101:4800:1220 1:N:0:6
GGGGGCAACTTCGTCGAGTACGCTCAAATATAGAGATCGGAAGAG
+
FF,FFFFFFF,FF:FFFF:FFFFFFF:,FFFFFFFF,FFF,FFFF
@FS10000125:23:BPA73012-1407:1:1101:4820:1220 1:N:0:6
GGGGCGAAACTTCGTCGAGTACGCTCAATCCCAGAGATCGGAAGA
+
FFFFFFFFFF:,FFFFFFFFFFFFFFF:FFFFFFFFFFFFFFFFF
@FS10000125:23:BPA73012-1407:1:1101:4960:1220 1:N:0:6
GGGGTCAAACCTTCGTCGAGTACGCTCAAATATACAGATCGGAAG
+
FFFFFFFFFF:,:FFFFFFFFFFFF,FFFFFFFFFFFFFFFFFFF
@FS10000125:23:BPA73012-1407:1:1101:5490:1220 1:N:0:6
GGGGAACAACTTCGTCGAGTACGCTCAATAGAGGAGATCGGAAGA
+
F,,FFFFFFFF:FFFFFFFFFFFFFFFFFF:FFFFFF,FFFFFFF
@FS10000125:23:BPA73012-1407:1:1101:5650:1220 1:N:0:6
GGGGTATAACTTCGTCGAGTACGCTCAAATTATTAGATCGGAAGA
+
FFFFFFFFFF:,FFFFFFFFFFFFFFF,FFFFFFFFFFFFFFFFF
@FS10000125:23:BPA73012-1407:1:1101:5660:1220 1:N:0:6
GGGGCATAACTTCGTCGAGTACGCTCAAGGTGGAAGATCGGAAGA
+
FFFFFFFFFF:,FFFFFFFFFFFFFFFFFFFFFFFFFFFFFFFFF
@FS10000125:23:BPA73012-1407:1:1101:5830:1220 1:N:0:6
GGGGGTTAACTTCGTCGAGTACGCTCAATTGAAAAGATCGGAAGA
+
F,,FFFFFFF:,FFFFFFFFFFFFFFF,FFFFFFFFFFFFFFFFF
@FS10000125:23:BPA73012-1407:1:1101:6340:1220 1:N:0:6
GGGGGAACTTCGTCGAGTACCTCAATTCCGAAGATCGGAAGAGCA
+
FFFFFFFFFF:F:FFFF:FFFFF:FFFFFFFFFFF,FFFFFFF,:
@FS10000125:23:BPA73012-1407:1:1101:6920:1220 1:N:0:6
GGGGTTAAACTTCGTCGAGTACGCTCAAAAACTAAGATCGGAAGA
+
FFFFFFFFFF,,FFFFFFFFFFFFFFF:FFFFFFFFFFFFFFFFF
@FS10000125:23:BPA73012-1407:1:1101:8440:1220 1:N:0:6
GGGATGTAACTTCGTCGAGTACGCTCAACCAACAAGATCGGAAGA
+
FFFFFFFFFF::FFFFFFFFFFFFFFFFFFFFFFFFFFFFFF:FF
@FS10000125:23:BPA73012-1407:1:1101:8580:1220 1:N:0:6
GGGGCATAACTTCGTCGAGTACGCTCAAGCCTGAAGATCGGAAGA
+
FFFFFF,FFFF:FFFFFFFFFFFFFFFF:FFFFFFFFFFFFFFFF
@FS10000125:23:BPA73012-1407:1:1101:8640:1220 1:N:0:6
GGGGAATAACTTCGTCGAGTACGCTCAAAAGTTCAGATCGGAAGA
+
F,,FFFFFFF::FFFFFFFFFFFFFFFFFFFFFFFFFFFFFFFFF
@FS10000125:23:BPA73012-1407:1:1101:8780:1220 1:N:0:6
GGGTGTTAACTTCGTCGAGTACGCTCAATTAATTAGATCGGAAGA
+
FFFFFFFFFF::FFFFFFFFFFFFFFF:FFFFFFFFFFFFFFFFF
@FS10000125:23:BPA73012-1407:1:1101:8900:1220 1:N:0:6
GGGCGTTAACTTCGTCGAGTACGCTCAAGAATGCAGATCGGAAGA
+
FFF:FFFFFF:,FFFFFFFFFFFFFFFFFFFFFFFFFFFFFFFFF
@FS10000125:23:BPA73012-1407:1:1101:9010:1220 1:N:0:6
GGGCTCCAACTTCGTCGAGTACGCTCAAGTGGCCAGATCGGAAGA
+
FFF:FFFFFF,,FFFFFFFFFFFFFFFFFFFFFFFFFFFFFFFFF
@FS10000125:23:BPA73012-1407:1:1101:9660:1220 1:N:0:6
GGGCAGTAACTTCGTCGAGTACGCTCAAAATCACAGATCGGAAGA
+
FFF,FFFFFF::FFFFFFFFFFFFFFFFFFFFFFFFFFFFFFFFF
@FS10000125:23:BPA73012-1407:1:1101:10660:1220 1:N:0:6
GGGGGCTAACTTCGTCGAGTACGCTCAATAGTTAAGATCGGAAGA
+
FFFFFFFFFF,,FFFFFFFFFFFFFFF,FFFFFFFFFFFFFFFFF
@FS10000125:23:BPA73012-1407:1:1101:10890:1220 1:N:0:6
GGGACTAAACTTCGTCGAGTACGCTCAAGTATGCAGCTCGGAAGA
+
F,:FFFFFFF,,FFFFFFFFFFFFFFFFFFFFFFFF,,FFFFFFF
@FS10000125:23:BPA73012-1407:1:1101:11010:1220 1:N:0:6
GGGAGATAACTTCGTCGAGTACGCTCAAAACCGAAGATCGGAAGA
+
FFF:FFFFFF::FFFFFFFFFFFFFFFFFFFFFFFFFFFFFFFFF
@FS10000125:23:BPA73012-1407:1:1101:11260:1220 1:N:0:6
GGGGTAAAACTTCGTCGAGTACGCTCAAAATCTAAGATCGGAAGA
+
FFFFFFFFFF,,FFFFFFFFFFFFFFFFFFFFFFFFFFFFFFFFF
@FS10000125:23:BPA73012-1407:1:1101:13180:1220 1:N:0:6
GGGGCGCAACTTCGTCGAGTACGCTCAAATGAAAAGATCGGAAGA
+
FFFFFFFFFF:,FFFFFFFFFFFFFFF:FFFFFFFFFFFFFFFFF
@FS10000125:23:BPA73012-1407:1:1101:13580:1220 1:N:0:6
GGGACTTCGTCGAGTACGCTCAAAGACAAGATCGGAAGAGCACAC
+
FF::FFFFFFFFFFFFFF,:FFFFFFFFFFFFFFFFFFFF,F,F,
@FS10000125:23:BPA73012-1407:1:1101:13700:1220 1:N:0:6
GGGGCCTAAGTTCGTCGAGTACGCTCAATCGAGGAGATCGGAAGA
+
FFFFFFFFFF,:FFFFFFFFFFFFFFF,FFFFFFFFFFFFFFFFF
@FS10000125:23:BPA73012-1407:1:1101:13770:1220 1:N:0:6
GGAGACAATCTTCGTCGAGTACGCTCAACAATTCAGATCGGAAGA
+
F:,FFFFFFF::FFFFFFFFFFFFFFFFFFFFFFFFFFFFFFFFF
@FS10000125:23:BPA73012-1407:1:1101:13910:1220 1:N:0:6
GGGACTTCGTCGAGTACGCTCAAAAGGGGAGATCGGAAGAGCACA
+
FF:FFFFFFFFFFFFFFF,:FFFFFFFFFFFFFFFFFFFFF,F,,
@FS10000125:23:BPA73012-1407:1:1101:14120:1220 1:N:0:6
GGGAATCAAACTTCGTCGAGTACGCTCAAATTTGAAGATCGGAAG
+
FFFFFFFFFFF::FF:FFFFFFFFF,FFFFFFFFFFFFFFFFFFF
@FS10000125:23:BPA73012-1407:1:1101:14310:1220 1:N:0:6
GGGGTCGAACCTGTCGAGTACGCTCAAGGACGGAGATCGGAAGAG
+
F,,F:F:FFFFFF:FFFF:FFFFFFFFFFFFFFFFF::FF:FFF:
@FS10000125:23:BPA73012-1407:1:1101:14400:1220 1:N:0:6
GGGCACAAACTTCGTCGAGTACGCTCAAAGAGTGAGATCGGAAGA
+
FF::FFFFFF:,FFFFFFFFFFFFFFF:FFFFFFFFFFFFFFFFF
@FS10000125:23:BPA73012-1407:1:1101:14450:1220 1:N:0:6
GGGGGTTAACTTCGTCGAGTACGCTCAAGCAATTAGATCGGAAGA
+
FFFFFFFFFF,,FFFFFFFFFFFFFFFFFFFFFFFFFFFFFFFFF
@FS10000125:23:BPA73012-1407:1:1101:14620:1220 1:N:0:6
GGGTATAAACTTCGTCGAGTACGCTCAAATATCAAGATCGGAAGA
+
FFFFFFFFFF::FFFFFFFFFFFFFFF:FFFFFFFFFFFFFFFFF
@FS10000125:23:BPA73012-1407:1:1101:15090:1220 1:N:0:6
GGGAGTAACTTCGTCGAGTACGCTCAATATTTAAGATCGGAAGAG
+
FFFFFFFFF:,FF:FFFF:FFFFFFF,,FFFFFFFF:FFF:FFFF
@FS10000125:23:BPA73012-1407:1:1101:15100:1220 1:N:0:6
GGGCACAAACTTCGTCGAGTACGCTCAATATAAAAGATCGGAAGA
+
FFFFFFFFFF::FFFFFFFFFFFFFFF:FFFFFFFFFFFFFFFFF
@FS10000125:23:BPA73012-1407:1:1101:15250:1220 1:N:0:6
GGGCTTAAACTTCGTCGAGTACGCTCAAATGATAAGATCGGAAGA
+
FFFFFFFFFF::FFFFFFFFFFFFFFFFFFFFFFFFFFFFFFFFF
@FS10000125:23:BPA73012-1407:1:1101:15300:1220 1:N:0:6
GGGGCTCAACTTCGTCGAGTACGCTCAAAGTTACAGATCGGAAGA
+
FFFFFFFFFF::FFFFFFFFFFFFFFFFFFFFFFFFFFFFFFFFF
@FS10000125:23:BPA73012-1407:1:1101:15310:1220 1:N:0:6
GATGTTTAACTTCGTCGAGTACGCTCAAGGTCCTAGATCGGAAGA
+
,,F:,:F:FFFFFFFFFFFFFF:FFFFFFFFFFFFFFFFFF:F:,
@FS10000125:23:BPA73012-1407:1:1101:15470:1220 1:N:0:6
GATATACAACTTCGTCGAGTACGCTCAATAGATAAGATCGGAAGA
+
,,:,F,FFFFFFFFFFF:FFFF:FFFFFF,,,:FFFFFFF,:::,
@FS10000125:23:BPA73012-1407:1:1101:15900:1220 1:N:0:6
GGGAGCAAACTTCGTCGAGTACGCTCAATATTAGAGATCGGAAGA
+
FFF,FFFFFF,,FFFFFFFFFFFFFFF,FFFFFFFFFFFFFFFFF
@FS10000125:23:BPA73012-1407:1:1101:16480:1220 1:N:0:6
GGGGACTAACTTCGTCGAGTACGCTCAAGATAAAAGATCGGAAGA
+
FF:FFFFFFFF:FFFFFFFFFFFFFFFFFFFFFFFFFFFFFFFFF
@FS10000125:23:BPA73012-1407:1:1101:1040:1230 1:N:0:6
GGGTCTGAACTTCGTCGAGTACGCTCAAACGACTAGATCGGAAGA
+
FFFFFFFFFFFFFFFFFFFFFFFFFFFFFFFFFFFFFFFFFFFFF
@FS10000125:23:BPA73012-1407:1:1101:1070:1230 1:N:0:6
GGGCACTAACTTCGTCGAGTACGCTCAATTAATGAGATCGGAAGA
+
FFFFFFFFFFF:FFFFFFFFFFFFFFFFFFFFFFFFFFFFFFFFF
@FS10000125:23:BPA73012-1407:1:1101:1100:1230 1:N:0:6
GGGAATGAACTTCGTCGAGTACGCTCAATATCAGAGATCGGAAGA
+
FFFFFFFFFFFFFFFFFFFFFFFFFFFFFFFFFFFFFFFFFFFFF
@FS10000125:23:BPA73012-1407:1:1101:1790:1230 1:N:0:6
GGGGTGAAACTTCGTCGAGTACGCTCAAGTGAACAGATCGGAAGA
+
FFFFFFFFFF::FFFFFFFFFFFFFFFFFFFFFFFFFFFFFFFFF
@FS10000125:23:BPA73012-1407:1:1101:1800:1230 1:N:0:6
GGGGCACAACTTCGTCGAGTACGCTCAAATTGGAAGATCGGAAGA
+
FF:FFFFFFF::FFFFFFFFFFFFFFF:FFFFFFFFFFFFFFFFF
@FS10000125:23:BPA73012-1407:1:1101:2610:1230 1:N:0:6
GGGCTGGAACTTCGTCGAGTACGCTCAATTAAGAAGATCGGAAGA
+
FFFFFFFFFF,,FFFFFFFFFFFFFFF:FFFFFFFFFFFFFFFFF
@FS10000125:23:BPA73012-1407:1:1101:3600:1230 1:N:0:6
GGGGGCCAACTTCGTCGAGTACGCTCAATTTTATAGATCGGAAGA
+
FFFFFFFFFF:,FFFFFFFFFFFFFFF:FFFFFFFFFFFFFFFFF
@FS10000125:23:BPA73012-1407:1:1101:3760:1230 1:N:0:6
GGGGGTCAACTTCGTCGAGTACGCTCAAAACAAGAGATCGGAAGA
+
,FFFFFFFFF:,FFFFFFFFFFFFFFFFFFFFFFFFFFFFFFFFF
@FS10000125:23:BPA73012-1407:1:1101:4120:1230 1:N:0:6
GGGGTCAAACTTCGTCGAGTACGCTCAATAGATTAGATCGGAAGA
+
FFFFFFFFFF:,FFFFFFFFFFFFFFF,FFFFFFFFFFFFFFFFF
@FS10000125:23:BPA73012-1407:1:1101:4180:1230 1:N:0:6
GGGCAGGAACTTCGTCGAGTACGCTCAAACTTATAGATCGGAAGA
+
FFFF,,:FFFFFFFFF:FFFFFFFFFFFFFF:FF,FF,FFFFFFF
@FS10000125:23:BPA73012-1407:1:1101:4200:1230 1:N:0:6
GGGTTCGAACTTCGTCGAGTACGCTCAAGAATTCAGATCGGAAGA
+
F:::FFFFFF:,FFFFFFFFFFFFFFFFFFFFFFFFFFFFFFFFF
@FS10000125:23:BPA73012-1407:1:1101:4400:1230 1:N:0:6
GGGGGATAACTTCGTCGAGTACGCTCAATTTTCCAGATCGGAAGA
+
FFFF,F,FFF::FFFFFFFFFFFFFFF:F,:,,FFFFFFFFFFFF
@FS10000125:23:BPA73012-1407:1:1101:5310:1230 1:N:0:6
GGGGTGTAACTTCGTCGAGTACGCTCAACCGTTGAGATCGGAAGA
+
F,,FFFFFFF:::FFFFFFFFFFFFFFFFFFFFFFFFFFFFFFFF
@FS10000125:23:BPA73012-1407:1:1101:6010:1230 1:N:0:6
GGGGGGTAACTTCGTCGAGTACGCTCAACGAACTAGATCGGAAGA
+
F,,FFFFFF,FFFFFFFFFFFFFFFFFFFFFFFFFFFFFFFFFFF
@FS10000125:23:BPA73012-1407:1:1101:6390:1230 1:N:0:6
GGGCCACAACTTCGTCGAGTACGCTCAAGAAAAAAGATCGGAAGA
+
F,,:FFFFFF,,FFFFFFFFFFFFFFFFFFFFFFFFFFFFFFFFF
@FS10000125:23:BPA73012-1407:1:1101:6700:1230 1:N:0:6
GGGCGAGAACTTCGTCGAGTACGCTCAATTTAGCAGATCGGAAGA
+
FF:F,FFFFFF:FFFFFFFFFFFFFFF:FFFFFFFFFFFFFFFFF
@FS10000125:23:BPA73012-1407:1:1101:6970:1230 1:N:0:6
GGGGCTAACTTCGTCGAGTACGCTCAAATTCCTAGATCGGAAGAG
+
FFFFFFFFFF,FF:FFFF:FFFFFFFF:FFFFFFFF,FFF:FFFF
@FS10000125:23:BPA73012-1407:1:1101:7020:1230 1:N:0:6
GGGGAAAATCTTCGTCGAGTACGCTCAAGGTCTCAGATCGGAAGA
+
FFFF:FFFFFF:FFFFFFFFFFFFFFFFFFFFFFFFF,FFFFFFF
@FS10000125:23:BPA73012-1407:1:1101:7270:1230 1:N:0:6
GGAGAAAAACTTCGTCGAGTACGCTCAAAATTATAGATCGGAAGA
+
:,,FFFFFFFF:FFFFFFFFFFFFFFF:FFFFFFFFFFFFFFFFF
@FS10000125:23:BPA73012-1407:1:1101:7370:1230 1:N:0:6
GGGGCAGAACTTCGTCGAGTACGCTCAAAGTAATAGATCGGAAGA
+
F::FFFFFFF,,FFFFFFFFFFFFFFF,FFFFFFFFFFFFFFFFF
@FS10000125:23:BPA73012-1407:1:1101:7850:1230 1:N:0:6
GGGTTACAACTTCGTCGAGTACGCTCAACCAGATAGATCGGAAGA
+
FFFFFF:FFFFFFFFFFFFFFFFFFFFF,FFFFFFFFFFFFFFFF
@FS10000125:23:BPA73012-1407:1:1101:8120:1230 1:N:0:6
GGGGTCTAACTTCGTCGAGTACGCTCAAGATCGGAGATCGGAAGA
+
FF:FFFFFFF::FFFFFFFFFFFFFFFFFFFFFFFFFFFFFFFFF
@FS10000125:23:BPA73012-1407:1:1101:8450:1230 1:N:0:6
GGGCGGCAACTTCGTCGAGTACGCTCAATTTTCGAGATCGGAAGA
+
FFF:FFFFFF::FFFFFFFFFFFFFFF:FFFFFFFFFFFFFFFFF
@FS10000125:23:BPA73012-1407:1:1101:8500:1230 1:N:0:6
GGGTAGGAATTTCGTCGAGTACGCTCAACAAAGTAGATCGGAAGA
+
FFFFFFFFFFFFFFFFFFFFFFFFFFFFFFFFFFFFFFFFFFFFF
@FS10000125:23:BPA73012-1407:1:1101:8520:1230 1:N:0:6
GGGCTTCGTCGAGTACGCTCAAAATGAAAGATCGGAAGAGCACAC
+
F,,:,FF:FFFFFFFFF:F:F,FFFFF:FFFFFFFFFF:F:F,F,
@FS10000125:23:BPA73012-1407:1:1101:9070:1230 1:N:0:6
GGGAAACTTCGTCGAGTACGCTCAAGCTGGAAGATCGGAAGAGCT
+
F,,:FFF,:F:FFF,FFF:,,FF,:FFFF::FFFF,,::FFFF,:
@FS10000125:23:BPA73012-1407:1:1101:9490:1230 1:N:0:6
GGGATCCAACTTCGTCGAGTACGCTCAAATCAAAAGATCGGAAGA
+
F:::FFFFFF::FFFFFFFFFFFFFFF:FFFFFFFFFFFFFFFFF
@FS10000125:23:BPA73012-1407:1:1101:10450:1230 1:N:0:6
GGGACTTCGTCGAGTACGCTCAAGGACAGAGATCGGAAGAGCACA
+
FFFFFFFFFF:FFFFFFF,:FF:FFFFFFFFFFFFFFFFFF,F,:
@FS10000125:23:BPA73012-1407:1:1101:10560:1230 1:N:0:6
GGGGAGTATCTTCGTCGAGTACGCTCAAAACAGAAGATCGGAAGA
+
FFFFFFFFFF,,FFFFFFFFFFFFFFFFFFFFFFFFFFFFFFFFF
@FS10000125:23:BPA73012-1407:1:1101:10620:1230 1:N:0:6
GGGGCAACTTCGTCGAGTACGCTCAAGCCAATAGATCGGAAGAGC
+
FFFFFFFFFFFF,FFFF:FFFF,FFFF:FFFFFFF,,FFF:FFF,
@FS10000125:23:BPA73012-1407:1:1101:10650:1230 1:N:0:6
GCTGAAGAACTTCGTCGAGTACGCTCAATAATGTAGATCGGAAGA
+
,,,FFFFFFFFFFFFFFFFFFFFFFFFFFFFFFFFFFFFFFFFFF
@FS10000125:23:BPA73012-1407:1:1101:10890:1230 1:N:0:6
GGGGTTGAACTTCGTCGAGTACGCTCAACCTCTTAGATCGGAAGA
+
F,,FFFFFFF,:FFFFFFFFFFFFFFFFFFFFFFFFFFFFFFFFF
@FS10000125:23:BPA73012-1407:1:1101:11010:1230 1:N:0:6
GGGAGATAACTTCGTCGAGTACGCTCAAAACCGAAGATCGGAAGA
+
FFFFFFFFFF::FFFFFFFFFFFFFFFFFFFFFFFFFFFFFFFFF
@FS10000125:23:BPA73012-1407:1:1101:11340:1230 1:N:0:6
GGGGCTCAACTTCGTCGAGTACGCTCAAGACTTAAGATCGGAAGA
+
FFFFF:,FFF::FFFFFFFFFFFFFFFF:FFFFFFFFFFFFFFFF
@FS10000125:23:BPA73012-1407:1:1101:11940:1230 1:N:0:6
GGGGACCAACTTCGTCGAGTACGCTCAAGATATTAGATCGGAAGA
+
FFFFFFFFFF:,FFFFFFFFFFFFFFFFFFFFFFFFFFFFFFFFF
@FS10000125:23:BPA73012-1407:1:1101:12040:1230 1:N:0:6
GGAGTATAACTTCGTCGAGTACGCTCAAGGATTCAGATCGGAAGA
+
:,,FFFFFFFF:FFFFFFFFFFFFFFFFFFFFFFFFFFFFFFFFF
@FS10000125:23:BPA73012-1407:1:1101:14160:1230 1:N:0:6
GGGTCCGAACTTCGTCGAGTACGCTCAAAGTTCAAGATCGGAAGA
+
F:,:FFFFFF::FFFFFFFFFFFFFFFFFFFFFFFFFFFFFFFFF
@FS10000125:23:BPA73012-1407:1:1101:14450:1230 1:N:0:6
GGGGGATAACTTCGTCGAGTACGCTCAATTACAAAGATCGGAAGA
+
FFFFFFFFFF,:FFFFFFFFFFFFFFF:FFFFFFFFFFFFFFFFF
@FS10000125:23:BPA73012-1407:1:1101:14800:1230 1:N:0:6
GGGAGTTAACTTCGTCGAGTACGCTCAAATAACCAGATCGGAAGA
+
F,,F,FFFFF:,FFFFFFFFFF:FFFF:FF::FFFFFFFFF::F:
@FS10000125:23:BPA73012-1407:1:1101:14980:1230 1:N:0:6
GGGGGCAACTTCGTCGAGTACGCTCAATACAAGAGATCGGAAGAG
+
FFFF,,FFFFFFF::FFFFF::FFFFFF:F,,:FFFF:FF:FFF:
@FS10000125:23:BPA73012-1407:1:1101:15060:1230 1:N:0:6
GGGCGCCAACTTCGTCAGTACGCTCAACTTAGTAGATCGGAAGAG
+
FFFFFFFFFF,,FFFFFF,FFFFFFFF,FFFFFFFF:,FF,FFFF
@FS10000125:23:BPA73012-1407:1:1101:15220:1230 1:N:0:6
GGGGCTCAACTTCGTCGAGTACGCTCAAAATAGTAGATCGGAAGA
+
FFFFFFFFFF::FFFFFFFFFFFFFFFFFFFFFFFFFFFFFFFFF
@FS10000125:23:BPA73012-1407:1:1101:16220:1230 1:N:0:6
GGGGCTTAACTTCGTCGAGTACGCTCAACGCTGAAGATCGGAAGA
+
FFFFFFFFFF::FFFFFFFFFFFFFFFFF:FFFFFFF,FFFFFFF
@FS10000125:23:BPA73012-1407:1:1101:16400:1230 1:N:0:6
GGGCCAAAACTTCGTCGAGTACGCTCAAGATAGAAGATCGGAAGA
+
FFFF:FFFFFFF::F::F:FF,FFFF:FF::,FFF:F,F:FFFFF
@FS10000125:23:BPA73012-1407:1:1101:2100:1240 1:N:0:6
GGGGGTGAACTTCGTCGAGTACGCTCAAATTTATAGATCGGAAGA
+
FFFF,:FFFF::FFFFFFFFFFFFFFF:FFFFFFFFFFFFFFFFF
@FS10000125:23:BPA73012-1407:1:1101:2210:1240 1:N:0:6
GGGCGGCAACTTCGTCGAGTACGCTCAAGTAAGTAGATCGGAAGA
+
FF:F,FFFFFF:FFFFFFFFFFFFFFFFFFFFFFFFF,FFFFFFF
@FS10000125:23:BPA73012-1407:1:1101:2400:1240 1:N:0:6
GGGGTAGAACTCGTCGAGTACGCTCAAAGGCCGAGATCGGAAGAG
+
F,,FFFFFFF:FFFFFFFFFFFFFFF,FF:FFFFFF,FFF:FFFF
@FS10000125:23:BPA73012-1407:1:1101:2660:1240 1:N:0:6
GGGTGGTAACTTCGTCGAGTACGCTCAAGTAAAAAGATCGGAAGA
+
FFF:FFFFFF::FFFFFFFFFFFFFFFFFFFFFFFFFFFFFFFFF
@FS10000125:23:BPA73012-1407:1:1101:4220:1240 1:N:0:6
GGGCCTGAACTTCGTCGAGTACGCTCAACAGACGAGATCGGAAGA
+
FFFFFFFFFF::FFFFFFFFFFFFFFFFFFFFFFFFFFFFFFFFF
@FS10000125:23:BPA73012-1407:1:1101:4410:1240 1:N:0:6
GGGTATAAACTTCGTCGAGTACGCTCAATTGATAAGATCGGAAGA
+
F:,:,,:FFFFFFFFFFFFFFFFFFFFFFFFFF:FFFFFFFFFFF
@FS10000125:23:BPA73012-1407:1:1101:6830:1240 1:N:0:6
GGGGACAAACTTCGTCGAGTACGCTCAAACCTAAAGATCGGAAGA
+
F:,FFFF:FF::FFFFFFFFFFFFFFFFFFFFFF:FF,FFFFFFF
@FS10000125:23:BPA73012-1407:1:1101:7740:1240 1:N:0:6
GGGTGGGAACTTCGTCGAGTACGCTCAAGGATTCAGATCGGAAGA
+
FFF:FFFFFFFFFFFFFFFFFFFFFFFFFFFFFFFFFFFFFFFFF
@FS10000125:23:BPA73012-1407:1:1101:8440:1240 1:N:0:6
GGGATGCAACTTCGTCGAGTACGCTCAATATTGAAGATCGGAAGA
+
FFFFFFFFFFFFFFFFFFFFFFFFFFFFFFFF:FFFF,FFFFFFF
@FS10000125:23:BPA73012-1407:1:1101:8530:1240 1:N:0:6
GGGCGGCAACTTCGTCGAGTACGCTCAAGAGTTGAGATCGGAAGA
+
FFFFFFFFFF::FFFFFFFFFFFFFFFFFFFFFFFFFFFFFFFFF
@FS10000125:23:BPA73012-1407:1:1101:8770:1240 1:N:0:6
GGGCCCGGAACTTCGTCGAGTACGCTCAAGCCCCTAGATCGGAAG
+
FFF,FFFFFFF,:FFFFFFFFFFFF:FFFFFFFFFFFFFFFFFFF
@FS10000125:23:BPA73012-1407:1:1101:9340:1240 1:N:0:6
GGGACTTCGTCGAGTACGCTCAAACCCAAAGATCGGAAGAGCACA
+
FFF:FFFFFFFFFFFFFF,:FF:FFFFFFFFFFFFFFFFFF,F,,
@FS10000125:23:BPA73012-1407:1:1101:9570:1240 1:N:0:6
GGGTTTGAACTTCGTCGAGTACGCTCAATAAAAGAGATCGGAAGA
+
F:,FFFFFFF,:FFFFFFFFFFFFFFF,FFFFFFFFFFFFFFFFF
@FS10000125:23:BPA73012-1407:1:1101:9580:1240 1:N:0:6
GGGGCCAAACTTCGTCGAGTACGCTCAACTGCAGAGATCGGAAGA
+
FFFFFFFFFF::FFFFFFFFFFFFFFFFFFFFFFFFFFFFFFFFF
@FS10000125:23:BPA73012-1407:1:1101:9830:1240 1:N:0:6
GATGTGTAACTTCGTCGAGTGCGCTCAAAAAGAAAGATCGGAAGA
+
,,,:FFFFFFFFFF:FF:FFFFFFFFFFFFFFFFFFFFFFFFFFF
@FS10000125:23:BPA73012-1407:1:1101:10220:1240 1:N:0:6
GGGATAACTTCGTCGAGTACGCTCAAGTTTTGAGATCGGAAGAGC
+
FFFFFFFFFF:F,FFFF:FFFF,FFFF,:FFFFFF:,FFFFFFF,
@FS10000125:23:BPA73012-1407:1:1101:10660:1240 1:N:0:6
GGGGTCAACTTCGTCGAGTACGCTCAACGAGATAGATCGGAAGAG
+
FFFFFFFFFF:FF:FFFF:FFFFFFFF:FFFFFFFF:FFF:FFFF
@FS10000125:23:BPA73012-1407:1:1101:10770:1240 1:N:0:6
GGGCTCTAACTTCGTCGAGTACGCTCAAACATCTAGATCGGAAGA
+
F:FFFFFFFF:,FFFFFFFFFFFFFFFFFFFFFFFFF,FFFFFFF
@FS10000125:23:BPA73012-1407:1:1101:11800:1240 1:N:0:6
GGGCGTTAACTTCGTCGAGTACGCTCAAAATTCCAGATCGGAAGA
+
F:,F,F,FFF::FFFFFFFFFFFFFFF:,FFF,:FFFFFFFFFFF
@FS10000125:23:BPA73012-1407:1:1101:12060:1240 1:N:0:6
GGGACGCTCTTCCGATCTGGGGGTAAACTTCGTCGAGTACGCTCA
+
FFF:FFFFFFFFFFF,F:F:FFFFFFF:FFFFFFFFFFFFF,,,,
@FS10000125:23:BPA73012-1407:1:1101:13020:1240 1:N:0:6
GGGAGTTAACTTTCGTCGAGTACGCTCAACGGGTGAGATCGGAAG
+
FFF:FFFFFF,,:FF:FFFFFFFFF,FFFFFFFFFFFFFFFFFFF
@FS10000125:23:BPA73012-1407:1:1101:13270:1240 1:N:0:6
GATTCGGAACTTCGTCGAGTACGCTCAATTGTTGAGATCGGAAGA
+
,,F,F,:FFFFFFFFFF:FFFF,FFFFFFFFFFFFFFFFF:::::
@FS10000125:23:BPA73012-1407:1:1101:13330:1240 1:N:0:6
GGGGGTTAACTTCGTCGAGTACGCTCAATTCGCTAGATCGGAAGA
+
FF,FFFFFFF:,FFFFFFFFFFFFFFF:FFFFFFFFFFFFFFFFF
@FS10000125:23:BPA73012-1407:1:1101:13540:1240 1:N:0:6
GGGATTTAACTTCGTCGAGTACGCTCAATACCTCAGATCGGAAGA
+
FFFFFFFFFFF:FFFFFFFFFFFFFFFFFFFFFFFFFFFFFFFFF
@FS10000125:23:BPA73012-1407:1:1101:13720:1240 1:N:0:6
GTTGTTTAACTTCGTCGAGTACGCTCAAAGGCCTAGATCGGTACA
+
:,,F,:F:FF:,F,FFFF,FFFFFFF:,F::F:FFF,FFF,::::
@FS10000125:23:BPA73012-1407:1:1101:14370:1240 1:N:0:6
GGGTTCGAACTTCGTCGAGTACGCTCAAATAATTAGATCGGAAGG
+
FFF:FFFFFF,,FFFFFFFFFFFFFFF,FFFFFFFFF:FFFFFFF
@FS10000125:23:BPA73012-1407:1:1101:15380:1240 1:N:0:6
GGGGCCAAACTTCGTCGAGTACGCTCAATAATGAAGATCGGAAGA
+
FFF,FF,FFF::FFFFFFFFFFFFFFFFFF:FF,FFFFFFFFFFF
@FS10000125:23:BPA73012-1407:1:1101:15530:1240 1:N:0:6
GGGCGAAAACTTCGTCGAGTACGCTCAATGTCATAGATCGGAAGA
+
FFFF,FF:FFFFFFFFFFFFFFFFFFFFFFFFFFFFF,FFFFFFF
@FS10000125:23:BPA73012-1407:1:1101:15870:1240 1:N:0:6
GGGGAAGAACTTCGTCGAGTACGCTCAATCAATAAGATCGGAAGA
+
F,,FFFFFFF,,FFFFFFFFFF:FFFF:FF:FFFFFFFFFFFFF:
@FS10000125:23:BPA73012-1407:1:1101:16030:1240 1:N:0:6
GGGGGCTAACTTCGTCGAGTACGCTCAAAAAAGGAGATCGGAAGA
+
F,,F:FFFFF,:FFFFFFFFFFFFFFF:FF:FFFFFFFFFFFFFF
@FS10000125:23:BPA73012-1407:1:1101:16420:1240 1:N:0:6
GGGGATGAACTTCGTCGAGTACGCTCAATAATATAGATCGGAAGA
+
FFF,FFFFF:FFF:F::FFFF,:FFF:F,,,,F,:FF,::FFFFF
@FS10000125:23:BPA73012-1407:1:1101:1160:1250 1:N:0:6
GGGCGCGAACTTCGTCGAGTACGCTCAAGCCGATAGATCGGAAGA
+
FFFF:FFFFFFFFFFFFFFFFFFFFFFFFFFFFFFFFFFFFFFFF
@FS10000125:23:BPA73012-1407:1:1101:2580:1250 1:N:0:6
GGGGAGGAACTTCGTCGAGTACGCTCAAGACGTTAGATCGGAAGA
+
FFFFFFFFFF:,FFFFFFFFFFFFFFFFFFFFFFFFFFFFFF:FF
@FS10000125:23:BPA73012-1407:1:1101:2680:1250 1:N:0:6
GGGCGGTAACTTCGTCGAGTACGCTCAATATAGTAGATCGGAAGA
+
FFF:FFFFFF::FFFFFFFFFFFFFFF,FFFFFFFFFFFFFFFFF
@FS10000125:23:BPA73012-1407:1:1101:2750:1250 1:N:0:6
GATGCTGAACTTCGTCGAGTACGCTCAATTAACAAGATCGGAAGA
+
,,,F:F:FFFFFFFFFFFFFFFFFFFFFFFFFFFFFFFFFFFFFF
@FS10000125:23:BPA73012-1407:1:1101:2840:1250 1:N:0:6
GGGCGCGAACTTCGTCGAGTACGCTCAAAGAGAAAGATCGGAAGA
+
FFFFFFFFFFF:FFFFFFFFFFFFFFF:FFFFFFFFFFFFFFFFF
@FS10000125:23:BPA73012-1407:1:1101:2880:1250 1:N:0:6
GGGGGGCAACTTCGTCGAGTACGCTCAAGCTTGGAGATCGGAAGA
+
F,,FFFFFFF::FFFFFFFFFFFFFFFFFFFFFFFFFFFFFFFFF
@FS10000125:23:BPA73012-1407:1:1101:3020:1250 1:N:0:6
GGGTAACAACTTCGTCGAGTACGCTCAAAAAGAAAGATCGGAAGA
+
FFF:F,FFFFFFFFFFFFFFFFFFFFF,F,FFFFFFF,FFFFFFF
@FS10000125:23:BPA73012-1407:1:1101:3130:1250 1:N:0:6
GGGCTGCAACTTCGTCGAGTACGCTCAAATCCCGAGATCGGAAGA
+
F:,:FFFFFF:::FFFFFFFFFFFFFF:FFFFFFFFFFFFFFFFF
@FS10000125:23:BPA73012-1407:1:1101:3500:1250 1:N:0:6
GGGGTGTAACTTCGTCGAGTACGCTCAAAAGAGAAGATCGGAAGA
+
FFFFFFFFFF,,FFFFFFFFFFFFFFF,FFFFFFFFFFFFFFFFF
@FS10000125:23:BPA73012-1407:1:1101:3890:1250 1:N:0:6
GGGGGGAAACTTCGTCGAGTACGCTCAATCTATGAGATCGGAAGA
+
FFFFFFFFFFF:FFFFFFFFFFFFFFF:FFFFFFFFFFFFFFFFF
@FS10000125:23:BPA73012-1407:1:1101:4580:1250 1:N:0:6
GGGTAATAACTTCGTCGAGTACGCTCAACTACGCAGATCGGAAGA
+
FFFFFFFFFFFFFFFFFFFFFFFFFFFFFFFFFFFFFFFFFFFFF
@FS10000125:23:BPA73012-1407:1:1101:5330:1250 1:N:0:6
GGGCACAAACTTCGTCGAGTACGCTCAACTTAAAAGATCGGAAGA
+
F:,,FFFFFF:::FFFFFFFFFFFFFFFFFFFFFFFFFFFFFFFF
@FS10000125:23:BPA73012-1407:1:1101:5770:1250 1:N:0:6
GGGGGTAAACTTCGTCGAGTACGCTCAAGGTAGTAGATCGGAAGA
+
FFFFFFFFFF:,FFFFFFFFFFFFFFFFFFFFFFFFFFFFFFFFF
@FS10000125:23:BPA73012-1407:1:1101:6200:1250 1:N:0:6
GGGTGATAACTTCGTCGAGTACGCTCAAGATCTAAGATCGGAAGA
+
FFF:FFFFFF::FFFFFFFFFFFFFFFFFFFFFFFFFFFFFFFFF
@FS10000125:23:BPA73012-1407:1:1101:6210:1250 1:N:0:6
GGACTTGAACTTCGTCGAGTACGCTCAAAGCCATAGATCGGAAGA
+
FF::FF,FF:FFFFFFF:FFFFFFFFFF,,FFF,FFFFFFFFFFF
@FS10000125:23:BPA73012-1407:1:1101:6290:1250 1:N:0:6
GGGGTTTAACTTCGTCGAGTACGCTCAATTCCGCAGATCGGAAGA
+
FFFFFFFFFF:,:FFFFFFFFFFFFFFFFFFFFFFFFFFFFFFFF
@FS10000125:23:BPA73012-1407:1:1101:6300:1250 1:N:0:6
GGGCATCAACTTCGTCGAGTACGCTCAAAACAGTAGATCGGAAGA
+
FFFFFFFFFF:,FFFFFFFFFFFFFFF:FFFFFFFFFFFFFFFFF
@FS10000125:23:BPA73012-1407:1:1101:6650:1250 1:N:0:6
GGGTGTGAACTTCGTCGAGTACGCTCAATGTGAAAGATCGGAAGA
+
FFFFFFFFFF:,FFFFFFFFFFFFFFF,FFFFFFFFFFFFFFFFF
@FS10000125:23:BPA73012-1407:1:1101:6840:1250 1:N:0:6
GGGAGTAAACTTCGTCGAGTACGCTCAATTGACAAGATCGGAAGA
+
FFFFFFFFFF,,FFFFFFFFFFFFFFF,FFFFFFFFFFFFFFFFF
@FS10000125:23:BPA73012-1407:1:1101:7080:1250 1:N:0:6
GGGAGCTATCTTCGTCGAGTACGCTCAACACTAAAGATCGGAAGA
+
FFFF,FFFFFFFFFFFFFFFFFFFFFFFFFFF::FFFFFFFFFFF
@FS10000125:23:BPA73012-1407:1:1101:7150:1250 1:N:0:6
GGGGCGCAACTTCGTCGAGTACGCTCAACCACAAAGATCGGAAGA
+
F:,FFFFFFFFFFFFFFFFFFFFFFFFFFFFFFFFFFFFFFFFFF
@FS10000125:23:BPA73012-1407:1:1101:7870:1250 1:N:0:6
GGGATAAAACCTTCGTCGAGTACGCTCAAAGATTAAGATCGGAAG
+
FFFFFFFFFFF::FF:FFFFFFFFF,FFFFFFFFFFFFFFFFFFF
@FS10000125:23:BPA73012-1407:1:1101:8260:1250 1:N:0:6
GGGGTTTAACTTCGTCGAGTACGCTCAATAGAGGAGATCGGAAGA
+
FFFFFFFFFF::FFFFFFFFFFFFFFF,FFFFFFFFFFFFFFFFF
@FS10000125:23:BPA73012-1407:1:1101:8930:1250 1:N:0:6
GGGAGGCAACTTCGTCGAGTACGCTCAAATAATAAGATCGGAAGA
+
FFFFFFFFFF,,FFFFFFFFFFFFFFF:FFFFFFFFFFFFFFFFF
@FS10000125:23:BPA73012-1407:1:1101:9280:1250 1:N:0:6
GGGGCTAAACTTCGTCGAGTACGCTCAATAGTGAAGATCGGAAGA
+
F,,FFFFFFF:,FFFFFFFFFFFFFFF,FFFFFFFFFFFFFFFFF
@FS10000125:23:BPA73012-1407:1:1101:9350:1250 1:N:0:6
GGGGGACAACTTCGTCGAGTACGCTCAAGTACAAAGATCGGAAGA
+
FF:FFFFFFF,:FFFFFFFFFFFFFFFFFFFFFFFFFFFFFFFFF
@FS10000125:23:BPA73012-1407:1:1101:9400:1250 1:N:0:6
GGGCTCAAACTTCGTCGAGTACGCTCAAAACTGGAGATCGGAAGA
+
FFF:FFFFFF,:FFFFFFFFFFFFFFFFFFFFFFFFFFFFFFFFF
@FS10000125:23:BPA73012-1407:1:1101:9520:1250 1:N:0:6
GGGGATCAACTTCGTCGAGTACGCTCAAAATAAAAGATCGGAAGA
+
FFFFFFFFFF::FFFFFFFFFFFFFFF:FFFFFFFFFFFFFFFFF
@FS10000125:23:BPA73012-1407:1:1101:9740:1250 1:N:0:6
GGGACCAAACTTCGTCGAGTACGCTCAATAAAAAAGATCGGAAGA
+
FFFFFFFFFF:F:FFF:FFFF,FFFF:FFFF:,FFFF,FFFFFFF
@FS10000125:23:BPA73012-1407:1:1101:9760:1250 1:N:0:6
GGGGCTAAACTTCGTCGAGTACGCTCAAGATAGAAGATCGGAAGA
+
F,,FFFFFFF::FFFFFFFFFFFFFFFFFFFFFFFFFFFFFFFFF
@FS10000125:23:BPA73012-1407:1:1101:10270:1250 1:N:0:6
GGGGCAACAACTTCGTCGAGTACGCTCAATAGAGGAGATCGGAAG
+
F:,FFFF:FFF::FF:FFFFFFFFF,FFFF,F:FFFFFFFFFFFF
@FS10000125:23:BPA73012-1407:1:1101:10330:1250 1:N:0:6
GGGGCACAACTTCGTCGAGTACGCTCAAGGTTCTAGATCGGAAGA
+
FFFFFFFFFF::FFFFFFFFFFFFFFFFFFFFFFFFFFFFFFFFF
@FS10000125:23:BPA73012-1407:1:1101:10780:1250 1:N:0:6
GGGCGCTAACTTCGTCGAGTACGCTCAAATTGCCAGATCGGAAGA
+
FFFFFFFFFF,,FFFFFFFFFFFFFFF:FFFFFFFFFFFFFFFFF
@FS10000125:23:BPA73012-1407:1:1101:10890:1250 1:N:0:6
AAAGATAAACTTCGTCGACTACGCTCAATTATGAACATCGTTAGA
+
,FF,,:FFFFFFF::FFF,FFF:FFFFFFFFF:,F:FFF:,:,F,
@FS10000125:23:BPA73012-1407:1:1101:11080:1250 1:N:0:6
GGGGAACAACTTCGTCGAGTACGCTCAATTGTGTAGATCGGAAGA
+
F::FFFFF:F,,FFFFFFFFFFFFFFF:FFFFFFFFF:FFFF,F:
@FS10000125:23:BPA73012-1407:1:1101:11300:1250 1:N:0:6
GGGCGGTAACTTCGTCGAGTACGCTCAAAGGCATAGATCGGAAGA
+
FFF:FFFFFF:,FFFFFFFFFFFFFFF,FFFFFFFFFFFFFFFFF
@FS10000125:23:BPA73012-1407:1:1101:11480:1250 1:N:0:6
GGGGGCTAACTTCGTCGAGTACGCTCAAGTGGGAAGATCGGAAGA
+
FFFFFFFFFF,,FFFFFFFFFFFFFFFFFFFFFFFFFFFFFFFFF
@FS10000125:23:BPA73012-1407:1:1101:11970:1250 1:N:0:6
GGGCGCCAACTTCGTCGAGTACGCTCAACTTTGTAGATCGGAAGA
+
FF,:FFFFFF::FFFFFFFFFFFFFFFFFFFFFFFFFFFFFFFFF
@FS10000125:23:BPA73012-1407:1:1101:12470:1250 1:N:0:6
GATGCAGAACTTCGTCGAGTACGCTCAAGCTAACAGATCGGAAGA
+
,,F,FF:FFFFFFFFFF:FFFF:FFFFFFFFFFFFFFFFFF:FF,
@FS10000125:23:BPA73012-1407:1:1101:12600:1250 1:N:0:6
GGGATCGAACTTCGTCGAGTACGCTCAACAGGACAGATCGGAAGA
+
FFF:FFFFFF,:FFFFFFFFFFFFFFF:FFFFFFFFFFFFFFFFF
@FS10000125:23:BPA73012-1407:1:1101:13290:1250 1:N:0:6
GGGCGCTATCTTCGTCGAGTACGCTCAATGTAGAAGATCGGAAGA
+
FF::FFFFFF:,FFFFFFFFFFFFFFF,FFFFFFFFFFFFFFFFF
@FS10000125:23:BPA73012-1407:1:1101:13720:1250 1:N:0:6
GGGAACTTCGTCGAGTACGCTCAAAGTTCGAGATCGGAAGAGCAC
+
FFFFFFFFFF,FF:F:F,FFFFFFFFF:FFFFFFFFFFFF:F,F,
@FS10000125:23:BPA73012-1407:1:1101:13950:1250 1:N:0:6
GGGGAAAAACTTCGTCGAGTACGCTCAAGAAACTAGATCGGAAGA
+
FF::F,FFFF::FFFFFFFFFFFFFFFFF,FFFFFFFFFFFFFFF
@FS10000125:23:BPA73012-1407:1:1101:14310:1250 1:N:0:6
GGGTGTGAACTTCGTCGAGTACGCTCAATCCCAAAGATCGGAAGA
+
FF,FFFFFFF,:FFFFFFFFFFFFFFF:FFFFFFFFFFFF::FFF
@FS10000125:23:BPA73012-1407:1:1101:14900:1250 1:N:0:6
GGGTACGAACTTCGTCGAGTACGCTCAAAGAGTTAGATCGGAAGA
+
FFFFFFFFFF::FFFFFFFFFFFFFFFFFFFFFFFFFFFFFFFFF
@FS10000125:23:BPA73012-1407:1:1101:14930:1250 1:N:0:6
GGGCGAGAACTTCGTCGAGTACGCTCAAGATTAAAGATCGGAAGA
+
FFFFFFFFFF,,FFFFFFFFFFFFFFFFFFFFFFFFFFFFFF:FF
@FS10000125:23:BPA73012-1407:1:1101:15730:1250 1:N:0:6
GGGGCCGAACTTCGTCGAGTACGCTCAAGCTTACAGATCGGAAGA
+
FFFFFFFFFF,,FFFFFFFFFFFFFFFFFFFFFFFFFFFFFF,F:
@FS10000125:23:BPA73012-1407:1:1101:15970:1250 1:N:0:6
GGGGAACAACTTCGTCGAGTACGCTCAATGGAATAGATCGGAAGA
+
FFFFFFFFFF,,FFFFFFFFFFFFFFF:FFFFFFFFF,FFFFFFF
@FS10000125:23:BPA73012-1407:1:1101:1030:1260 1:N:0:6
GGGACCTAACTTCGTCGAGTACGCTCAAACAACCAGATCGGAAGA
+
FFFFFFFFFFF:FFFFFFFFFFFFFFFFFFFFFFFFFFFFF:FFF
@FS10000125:23:BPA73012-1407:1:1101:1100:1260 1:N:0:6
GGGACTTAACTTCGTCGAGTACGCTCAATATGGTAGATCGGAAGA
+
FFFFFFFF,F,,F:FFFFFF,F:FFFFFFFFF:FF:,FFF,F,,F
@FS10000125:23:BPA73012-1407:1:1101:1530:1260 1:N:0:6
GGGGAACTTCGTCGAGTACGCTCAAAATGTGAGATCGGAAGAGCT
+
FFFFFFFFFFF,FFFFFF,,FFFFFFF,FFFFFFF,FFFFFFF,,
@FS10000125:23:BPA73012-1407:1:1101:1650:1260 1:N:0:6
GGGTAGAAACTTCGTCGAGTACGCTCAATAGTGAAGATCGGAAGA
+
FFFFFFFFFF:,FFFFFFFFFFFFFFF,FFFFFFFFFFFFFFFFF
@FS10000125:23:BPA73012-1407:1:1101:1750:1260 1:N:0:6
GGCTTCGAACTTCGTCGAGTACGCTCAATTATAAAGATCGGAAGA
+
F,,,FFFFFFFFFFFFF,FFFF,FFFF,FFFFFFF:FFFF:FFFF
@FS10000125:23:BPA73012-1407:1:1101:2080:1260 1:N:0:6
GGGAACTTCGTCGAGTACGCTCAAGGACGGAGATCGGAAGAGCAC
+
FFFFFFFFFF:FF:FFF:FFFFFFFFF:FFFFFFFFFFFF:F,F,
@FS10000125:23:BPA73012-1407:1:1101:2260:1260 1:N:0:6
GGGCGGGAACTTCGTCGAGTACGCTCAACGTTTGAGATCGGAAGA
+
FFFFFFFFFFF:FFFFFFFFFFFFFFFFFFFFFFFFFFFFFFFFF
@FS10000125:23:BPA73012-1407:1:1101:2420:1260 1:N:0:6
GGGTCGCAACTTCGTCGAGTACGCTCAATGGAAAAGATCGGAAGA
+
FFFFFFFFFF::FFFFFFFFFFFFFFF:FF,FFFFFFFFFFFFFF
@FS10000125:23:BPA73012-1407:1:1101:2590:1260 1:N:0:6
GGGCGCAAACTTCGTCGAGTACGCTCAAATAGGAAGATCGGAAGA
+
FF:FFFFFFF:,FFFFFFFFFFFFFFF,FFFFFFFFFFFFFFFFF
@FS10000125:23:BPA73012-1407:1:1101:2820:1260 1:N:0:6
GGGGCTAAACTTCGTCGAGTACGCTCAACTTACAAGATCGGAAGA
+
FFFFFFFFFFFF:FFFFFFFFFFFFFFFFFFFFFFFFFFFFFFFF
@FS10000125:23:BPA73012-1407:1:1101:3020:1260 1:N:0:6
GGGGCATAACTTCGTCGAGTACGCTCAACCGTTAAGATCGGAAGA
+
FFFFFFFFFF:::FF:FFFFFFFFFFFFFFFFFFFFFFFFFFFFF
@FS10000125:23:BPA73012-1407:1:1101:3030:1260 1:N:0:6
GGGCATCAACTTCGTCGAGTACGCTCAATTATATAGATCGGAAGA
+
FF:FFFFFFF,,:FFFFFFFFFFFFFF,FFFFFFFFFFFFFFFFF
@FS10000125:23:BPA73012-1407:1:1101:3250:1260 1:N:0:6
GGGATTGAACTTCGTCGAGTACGCTCAAGTTATTAGATCGGAAGA
+
F,,,FFFFFF:,FFFFFFFFFFFFFFF:FFFFFFFFFFFFFFFFF
@FS10000125:23:BPA73012-1407:1:1101:3410:1260 1:N:0:6
GGGCATAAACTTCGTCGAGTACGCTCAAGAATGCAGATCGGAAGA
+
FFFFFFFFFF,,:FFFFFFFFFFFFFFFFFFFFFFFFFFFFFFFF
@FS10000125:23:BPA73012-1407:1:1101:3750:1260 1:N:0:6
GGGAGGCAACTTCGTCGAGTACGCTCAATTGTAGAGATCGGAAGA
+
FF:FFFFFFF,,FFFFFFFFFFFFFFF,FFFFFFFFFFFFFFFFF
@FS10000125:23:BPA73012-1407:1:1101:4260:1260 1:N:0:6
GGGTGAAAACTTCGTCGAGTACGCTCAAATGATGAGATCGGAAGA
+
FFFFFFFFFF:,FFFFFFFFFFFFFFFFFFFFFFFFFFFFFFFFF
@FS10000125:23:BPA73012-1407:1:1101:4470:1260 1:N:0:6
GGGCTTGAACTTCGTCGAGTACGCTCAAGGGCCCAGATCGGAAGA
+
F:,:FFFFFF:,FFFFFFFFFFFFFFFFFFFFFFFFFFFFFFFFF
@FS10000125:23:BPA73012-1407:1:1101:4680:1260 1:N:0:6
GGGGTGGAACTTCGTCGAGTACGCTCAAACTGGTAGATCGGAAGA
+
FFFFFFFFFF:,FFFFFFFFFFFFFFFFFFFFFFFFFFFFFFFFF
@FS10000125:23:BPA73012-1407:1:1101:4750:1260 1:N:0:6
GGGCGCTAACTTCGTCGAGTACGCTCAAAACTCAAGATCGGAAGA
+
F,,,FFFFFF::FFFFFFFFFFFFFFFFFFFFFFFFFFFFFFFFF
@FS10000125:23:BPA73012-1407:1:1101:5300:1260 1:N:0:6
GGGCATTAACTTCGTCGAGTACGCTCAACAGTTTAGATCGGAAGA
+
FFFF,FFFFFFFFFFFFFFFFFFFFFFFFFFFFFFFFFFFFFFFF
@FS10000125:23:BPA73012-1407:1:1101:5630:1260 1:N:0:6
GGGCCAACTTCGTCGAGTACGCTCAAAATTTCAGATCGGAAGAGC
+
:,:FFFFFF::F,FFFF,F:FF,FFF,,FFFFFFF:,FFF,F:F,
@FS10000125:23:BPA73012-1407:1:1101:5800:1260 1:N:0:6
GGGGTGGAACTTCGTCGAGTACGCTCAAACACATAGATCGGAAGA
+
FFFFFFFFFF:,FFFFFFFFFFFFFFFFFFFFFFFFFFFFFFFFF
@FS10000125:23:BPA73012-1407:1:1101:5950:1260 1:N:0:6
GGGGTCTAACTTCGTCGAGTACGCTCAAAGGGAAAGATCGGAAGA
+
FF,FFFFFFF:,FFFFFFFFFFFFFFF:FFFFFFFFFFFFFFFFF
@FS10000125:23:BPA73012-1407:1:1101:5970:1260 1:N:0:6
GGGACGAAACTTCGTCGAGTACGCTCAAGTTAAAAGATCGGAAGA
+
FFFFFFFFFF:,FFFFFFFFFFFFFFFFFFFFFFFFFFFFFFFFF
@FS10000125:23:BPA73012-1407:1:1101:6650:1260 1:N:0:6
GGGGCCCAACTTCGTCGAGTACGCTCAAGTTCGGAGATCGGAAGA
+
F::FFFFFFF:,FFFFFFFFFFFFFFFFFFFFFFFFFFFFFFFFF
@FS10000125:23:BPA73012-1407:1:1101:6950:1260 1:N:0:6
GGGCGAAAACTTCGTCGAGTACGCTCAAAAGAAAAGATCGGAAGA
+
F,,::FFFFF:,FFFFFFFFFFFFFFF:FFFFFFFFFFFFFFFFF
@FS10000125:23:BPA73012-1407:1:1101:7010:1260 1:N:0:6
GGGAGGCAACTTCGTCGAGTACGCTCAATAATCAAGATCGGAAGA
+
FFF,,,FFFF::FFFFFFFFFFFFFFF:FF:FFFFFFFFFFFFFF
@FS10000125:23:BPA73012-1407:1:1101:8300:1260 1:N:0:6
GGGCTCTAACTTCGTCGAGTACGCTCAAAATTCGAGATCGGAAGA
+
FFF:FFFFFF::FFFFFFFFFFFFFFF:FFFFFFFFFFFFFFFFF
@FS10000125:23:BPA73012-1407:1:1101:8350:1260 1:N:0:6
GGGGCCTAACTTCGTCGAGTACGCTCAATTGTTGAGATCGGAAGA
+
FFFFFFFFFF::FFFFFFFFFFFFFFF:FFFFFFFFFFFFFFFFF
@FS10000125:23:BPA73012-1407:1:1101:8440:1260 1:N:0:6
GGGGTTCATCTTCGTCGAGTACGCTCAAGCGGGAAGATCGGAAGA
+
FFFFFFFFFF::FFFFFFFFFFFFFFFFFFFFFFFFFFFFFFFFF
@FS10000125:23:BPA73012-1407:1:1101:8480:1260 1:N:0:6
TGAATGTAACTTCGTCGAGTACGCTCAACCAAATAGTTCGCAACA
+
,F,F,:,FF:::,FFFF::,F,,,F:F:FF:F:FF,:FF,:,F,F
@FS10000125:23:BPA73012-1407:1:1101:8540:1260 1:N:0:6
GGGGTCTAACTTCGTCGAGTACGCTCAATGACAGAGATCGGAAGA
+
FFF:,,,FFFFFFFFFFFFFFFFFFFFFF:FFF:FFFFFFFFFFF
@FS10000125:23:BPA73012-1407:1:1101:9100:1260 1:N:0:6
GGGTCAGAACTTCGTCGAGTACGCTCAATATTTCAGATCGGAAGA
+
FFF:FFFFFF::FFFFFFFFFFFFFFF,FFFFFFFFFFFFFFFFF
@FS10000125:23:BPA73012-1407:1:1101:9810:1260 1:N:0:6
GGGGGAGAAACTTCGTCGAGTACGCTCAACTTAATAGATCGGAAG
+
FFFFFFFFFF:::FF:FFFFFFFFF,FFFFFFFFFFFFFFFFFFF
@FS10000125:23:BPA73012-1407:1:1101:9920:1260 1:N:0:6
GGGGGATAACTTCGTCGAGTACGCTCAACAAAAGAGATCGGAAGA
+
F::FFFFFFF:FFFFFFFFFFFFFFFFFFFFFFFFFFFFFFFFFF
@FS10000125:23:BPA73012-1407:1:1101:9960:1260 1:N:0:6
GGGCTTAACCTTCGTCGAGTACGCTCAACCAGGCAGATCGGAAGA
+
FFF:FFFFFF,:FFFFFFFFFFFFFFFFFFFFFFFFFFFFFFFFF
@FS10000125:23:BPA73012-1407:1:1101:10070:1260 1:N:0:6
GGGTCAAAACTTCGTCGAGTACGCTCAACGCTAAAGATCGGAAGA
+
F:FFFFFF,F:,:,F:FF:FFFFFFFFFF,FFFFFF:FFF:F,FF
@FS10000125:23:BPA73012-1407:1:1101:10240:1260 1:N:0:6
GGGCGGCAACTTCGTCGAGTACGCTCAAGTACTAAGATCGGAAGA
+
FFFF:FFFFF::FFFFFFFFFFFFFFFFFFFFFFFFFFFFFFFFF
@FS10000125:23:BPA73012-1407:1:1101:10590:1260 1:N:0:6
GGGATAGAACTTCGTCGAGTACGCTCAACGTCACAGATCGGAAGA
+
FFFFFFFFFF::FFFFFFFFFFFFFFFFFFFFFFFFFFFFFFFFF
@FS10000125:23:BPA73012-1407:1:1101:10680:1260 1:N:0:6
GGGTGCCAACCTCGTCGAGTACGCTCAATGGGTCAGATCGGAAGA
+
FFFF,FFFFF::FFFFFFFFFFFFFFFFFFFFFFFFF,FFFFFFF
@FS10000125:23:BPA73012-1407:1:1101:10790:1260 1:N:0:6
GGGGCTTAACTTCGTCGAGTACGCTCAATTATGTAGATCGGAAGA
+
F,,FFF:,FF::,:F::FFFF,:FF:,FFFFFFFF:F,F:FFF:F
@FS10000125:23:BPA73012-1407:1:1101:11470:1260 1:N:0:6
GGGCCACAACTTCGTCGAGTACGCTCAAAGTTTAAGATCGGAAGA
+
F,,:FFFFFF,,FFFFFFFFFFFFFFF,FFFFFFFFFFFFFF:FF
@FS10000125:23:BPA73012-1407:1:1101:11560:1260 1:N:0:6
GGGGAAAAACTTCGTCGAGTACGCTCAAAATGGTAGATCGGAAGA
+
F:,FFFFFFF,,FFFFFFFFFFFFFFF:FFFFFFFFFFFFFFFFF
@FS10000125:23:BPA73012-1407:1:1101:11570:1260 1:N:0:6
GGGTACTAACTTCGTCGAGTACGCTCAAATCAATAGATCGGAAGA
+
F,,FFFFFFF,,FFFFFFFFFFFFFFF,FFFFFFFFFFFFFF:FF
@FS10000125:23:BPA73012-1407:1:1101:11890:1260 1:N:0:6
GGGGGAGAACTTCGTCGAGTACGCTCAATGAAATAGATCGGAAGA
+
FFFFFFFFFF,,FFFFFFFFFFFFFFF,FF:,F:FFFFFFFFFFF
@FS10000125:23:BPA73012-1407:1:1101:12530:1260 1:N:0:6
GGGCGCTATCTTCGTCGAGTACGCTCAATGTAGAAGATCGGAAGA
+
FF:FFFFFFF:,FFFFFFFFFFFFFFF,FFFFFFFFFFFFFFFFF
@FS10000125:23:BPA73012-1407:1:1101:12820:1260 1:N:0:6
GGGATCAAACTTCGTCGAGTACGCTCAATACAATAGATCGGAAGA
+
FFFFFFFFFF,::FF:FFFFFFFFFFF,FFFFFFFFFFFFFFFFF
@FS10000125:23:BPA73012-1407:1:1101:13630:1260 1:N:0:6
GGGGTGTAACTTCGTCGAGTACGCTCAATTCCGGAGATCGGAAGA
+
F:,FFFFFFF::FFFFFFFFFFFFFFFFFFFFFFFFFFFFFFFFF
@FS10000125:23:BPA73012-1407:1:1101:13880:1260 1:N:0:6
GGGACTTCGTCGAGTACGCTCAAAAGGGGAGATCGGAAGAGCACA
+
FFF:FFFFFFFFFFFFFF,:FFFFFFFFFFFFFFFFFFFFF,F,,
@FS10000125:23:BPA73012-1407:1:1101:13980:1260 1:N:0:6
GGGAACTTCGTCGAGTACGCTCAAGATCTGAGATCGGAAGAGCAC
+
FFFFFFFFFF,FF:F:F,FFFFFFFFFFFFFFFFFFFFFF:F,F:
@FS10000125:23:BPA73012-1407:1:1101:14290:1260 1:N:0:6
GGGCAGAAACTTCGTCGAGTACGCTCAAGCACTGAGATCGGAAGA
+
FFFFFFFFFF::FFFFFFFFFFFFFFFFFFFFFFFFFFFFFFFFF
@FS10000125:23:BPA73012-1407:1:1101:14310:1260 1:N:0:6
GGGCATCAACTTCGTCGAGTACGCTCAACCCGGTAGATCGGAAGA
+
FF,FFFFFFF,:FFFFFFFFFFFFFFFFFFFFFFFFF,FFFFFFF
@FS10000125:23:BPA73012-1407:1:1101:14320:1260 1:N:0:6
GGGGTCAAACTTCGTCGAGTACGCTCAATATGCAAGATCGGAAGA
+
FFFFFFFFFF,:FFFFFFFFFFFFFFF:FFFFFFFFFFFFFFFFF
@FS10000125:23:BPA73012-1407:1:1101:14840:1260 1:N:0:6
GATGTTCAACTTCGTCGAGTACGCTCAAGTGATTAGATCGGAAGA
+
F,,:FFFFFF:FF:FFF::FFF,FFFF:FFFFFFF:FFFF,,,F,
@FS10000125:23:BPA73012-1407:1:1101:15170:1260 1:N:0:6
GGGGCTTAACTTCGTCGAGTACGCTCAAGATGGAAGATCGGAAGA
+
FFFFFFFFFF::FFFFFFFFFFFFFFFFFFFFFFFFFFFFFFFFF
@FS10000125:23:BPA73012-1407:1:1101:15320:1260 1:N:0:6
GGGGCTAAACTTCGTCGAGTACGCTCAATAACAGAGATCGGAAGA
+
F::FFFFFFF::FFFFFFFFFFFFFFF:FFFFFFFFFFFFFFFFF
@FS10000125:23:BPA73012-1407:1:1101:15740:1260 1:N:0:6
GGGGGGTAACTTCGTCGAGTACGCTCAAATCCTCAGATCGGAAGA
+
FFFFFFFFFF,,FFFFFFFFFFFFFFFFFFFFFFFFFFFFFFFFF
@FS10000125:23:BPA73012-1407:1:1101:1130:1270 1:N:0:6
GGGCCAGAACTTCGTCGAGTACGCTCAATAATAGAGATCGGAAGA
+
FFFFFFFFFFF:FFFFFFFFFFFFFFF:FFFFFFFFFFFFF:FFF
@FS10000125:23:BPA73012-1407:1:1101:1240:1270 1:N:0:6
GGGAGAGAACTTCGTCGAGTACGCTCAAGACGTGAGATCGGAAGA
+
FF:FFFFFFF::FFFFFFFFFFFFFFFFFFFFFFFFFFFFFFFFF
@FS10000125:23:BPA73012-1407:1:1101:1430:1270 1:N:0:6
GGGTATAACTTCGTCGAGTACGCTCAAATCACGAGATCGGAAGAG
+
F,,FFFFFFF:FF:FFFF:FFFFFFFF:FFFFFFFF,FFF,,FF,
@FS10000125:23:BPA73012-1407:1:1101:1590:1270 1:N:0:6
GGGCAATAACTTCGTCGAGTACGCTCAATTTGGGAGATCGGAAGA
+
F,,FFFFFFF::FFFFFFFFFF:FFFF:FFFFFFFFFFFFF,:F,
@FS10000125:23:BPA73012-1407:1:1101:1790:1270 1:N:0:6
GGGCGTAAACTTCGTCGAGTACGCTCAAGATTACAGATCGGAAGA
+
FFFFFFFFFFF:FFFFFFFFFFFFFFFFFFFFFFFFFFFFFFFFF
@FS10000125:23:BPA73012-1407:1:1101:2140:1270 1:N:0:6
GGGGAAAAACTTCGTCGAGTACGCTCAAGATCAGAGATCGGAAGA
+
FFFFFFFFFFF:FFFFFFFFFFFFFFFFFFFFFFFFFFFFFFFFF
@FS10000125:23:BPA73012-1407:1:1101:2200:1270 1:N:0:6
GGGTTTCAACCTCGTCGAGTACGCTCAACTTAAGAGATCGGAAGA
+
FF::,F,FFF,FFFFFFFFFFFFFF:FF::FFF:FFFFFFF,FFF
@FS10000125:23:BPA73012-1407:1:1101:3050:1270 1:N:0:6
GGGTATCAACTTCGTCGAGTACGCTCAATAGGGGAGATCGGAAGA
+
F:,,FFFFFF::FFFFFFFFFFFFFFF,FFFFFFFFFFFFFFFFF
@FS10000125:23:BPA73012-1407:1:1101:3220:1270 1:N:0:6
GGGATACAACTTCGTCGAGTACGCTCGAAAATAGAGATCGGAAGA
+
FFF,FFFFFFF::FFFFFFFFFFFFFFFFFFFFFFFFFFFFFFFF
@FS10000125:23:BPA73012-1407:1:1101:3570:1270 1:N:0:6
GGGTCAGAACTTCGTCGAGTACGCTCAAGATAGAAGATCGGAAGA
+
FFFFFFFFFF::FFFFFFFFFFFFFFFFFFFFFFFFFFFFFFFFF
@FS10000125:23:BPA73012-1407:1:1101:3690:1270 1:N:0:6
GGGTTTGAACTTCGTCGAGTACGCTCAAACTCATAGATCGGAAGA
+
FFFFFFFFFF::FFFFFFFFFFFFFFFFFFFFFFFFFFFFFFFFF
@FS10000125:23:BPA73012-1407:1:1101:4300:1270 1:N:0:6
GGGACTTCGTCGAGTACGCTCAAACGGTTAGATCGGAAGAGCACA
+
FFF:FFFFFF:FFFFFFF::FF:FFFF:FFFFFFFFFFFFF,F,,
@FS10000125:23:BPA73012-1407:1:1101:4680:1270 1:N:0:6
GGGGGCTAACTTCGTCGAGTACGCTCAATAAAATAGATCGGAAGA
+
FF:,::,FFFFFFFFFFFFFFFFFFFFFFF,F,FFFFFFFFFFFF
@FS10000125:23:BPA73012-1407:1:1101:4740:1270 1:N:0:6
GGGGCAAACTTCGTCGAGTACGCTCAAACGAGAAGATCGGAAGAG
+
FFFFFFFFFF,FF:FFFF:FFFFFFFFFFFFFFFFF,FFF:FFFF
@FS10000125:23:BPA73012-1407:1:1101:4770:1270 1:N:0:6
GGGATAGAACTTCGTCGAGTACGCCTCAATGTGGAAGATCGGAAG
+
FFFFFFFFFF:FFFFFFFFFFFFFF,FFFFFFFFFFFFFFFFFFF
@FS10000125:23:BPA73012-1407:1:1101:5400:1270 1:N:0:6
GGGTCAGAACTTCGTCGAGTACGCTCAATACTCCAGATCGGAAGA
+
FF,:FFFFFF::FFFFFFFFFFFFFFF:FFFFFFFFFFFFFFFFF
@FS10000125:23:BPA73012-1407:1:1101:5700:1270 1:N:0:6
GGGAGACAACTTCGTCGAGTACGCTCAATGAACGAGATCGGAAGA
+
FFF:FF,FFF::FFFFFFFFFFFFFFF,FFF,:FFFFFFFFFFFF
@FS10000125:23:BPA73012-1407:1:1101:5880:1270 1:N:0:6
GGGTAACAACTTCGTCGAGTACGCTCAAATCCGTAGATCGGAAGA
+
FFFFFFFFFF::FFFFFFFFFFFFFFF:FFFFFFFFFFFFFFFFF
@FS10000125:23:BPA73012-1407:1:1101:6310:1270 1:N:0:6
GGGACTCAACTTCGTCGAGTACGCTCAACTTGAGAGATCGGAAGA
+
F,,:FFFFF:FFFFFFFFFFF::FFFFFFFFFFFFFF,FFFFFFF
@FS10000125:23:BPA73012-1407:1:1101:6380:1270 1:N:0:6
GGGCTTCGTCGAGTACGCTCAATATTCCAGATCGGAAGAGCACAC
+
FFFFFFFFFFF:F:FFF:FF:::FF:F:FFFFFFFFFFFF,F,F:
@FS10000125:23:BPA73012-1407:1:1101:6420:1270 1:N:0:6
GGGGACTAACTTCGTCGAGTACGCTCAACGGGCAAGATCGGAAGA
+
FFFFFFFFFF:::FFFFFFFFFFFFFFFFFFFFFFFFFFFFFFFF
@FS10000125:23:BPA73012-1407:1:1101:6490:1270 1:N:0:6
GGGTGTTAACTTCGTCGAGTAGGCTCAATTTTCAAGATCGGAAGA
+
F,::FFFFFF:,FFFFFFFFFFFFFFF:FFFFFFFFFFFFFFFFF
@FS10000125:23:BPA73012-1407:1:1101:6600:1270 1:N:0:6
GGGGCCCAACTTCGTCGAGTACGCTCAAGTTCGGAGATCGGAAGA
+
FFFFFFFFFF:,FFFFFFFFFFFFFFFFFFFFFFFFF:FFFFFFF
@FS10000125:23:BPA73012-1407:1:1101:6660:1270 1:N:0:6
GGGTGCCAACTTCGTCGAGTACGCTCAATCAGGTAGATCGGAAGA
+
FFFFFFFFFF:,FFFFFFFFFFFFFFF:FFFFFFFFFFFFFFFFF
@FS10000125:23:BPA73012-1407:1:1101:7570:1270 1:N:0:6
GGGGCAAAACTTCGTCGAGTACGCTCAATATTTGAGATCGGAAGA
+
FFFFFFFFFF::FFFFFFFFFFFFFFF:FFFFFFFFFFFFFFFFF
@FS10000125:23:BPA73012-1407:1:1101:7740:1270 1:N:0:6
GGGGTTCAACTTCGTCGAGTACGCTCAACGGTGTAGATCGGAAGA
+
FFFFFFFFFF::FFFFFFFFFFFFFFFFFFFFFFFFFFFFFFFFF
@FS10000125:23:BPA73012-1407:1:1101:7850:1270 1:N:0:6
GGGGCCAACTTCGTCGAGTACGCTCAACACTTAAGATCGGAAGAG
+
F::FFFFFFF:FF:FFFF:FFFFFFFF,FFFFFFFF,FFF:FFFF
@FS10000125:23:BPA73012-1407:1:1101:8590:1270 1:N:0:6
GGGGCTTAACTTCGTCGAGTACGCTCAATGAAATAGATCGGAAGA
+
F,,FFFFFFFF:FFFFFFFFFFFFFFFFFFFFFFFFF,FFFFFFF
@FS10000125:23:BPA73012-1407:1:1101:8710:1270 1:N:0:6
GGGGGTTAACTTCGTCGAGTACGCTCAAGCTTAAAGATCGGAAGA
+
FF:FFFFFFF,,FFFFFFFFFFFFFFFFFFFFFFFFFFFFFFFFF
@FS10000125:23:BPA73012-1407:1:1101:8830:1270 1:N:0:6
GGGGATAAACTTCGTCGAGTACGCTCAAAAACATAGATCGGAAGA
+
F,,FFFFFFF,,FFFFFFFFFFFFFFFFFFFFFFFFFFFFFFFFF
@FS10000125:23:BPA73012-1407:1:1101:9420:1270 1:N:0:6
GGGGCCAAACTTCGTCGAGTACGCTCAAATGAGTAGATCGGAAGA
+
FFFFFFFFFF::FFFFFFFFFFFFFFF:FFFFFFFFFFFFFFFFF
@FS10000125:23:BPA73012-1407:1:1101:9660:1270 1:N:0:6
GGGGTCAAACTTCGTCGAGTACGCTCAAGTCCCCAGATCGGAAGA
+
FFFFFFFFFF:,FFFFFFFFFFFFFFFFFFFFFFFFFFFFFFFFF
@FS10000125:23:BPA73012-1407:1:1101:9730:1270 1:N:0:6
GGGGATCAACTTCGTCGAGTACGCTCAAATGAATAGATCGGAAGA
+
FFFFFFFFFF::FFFFFFFFFFFFFFF:FFFFFFFFFFFFFFFFF
@FS10000125:23:BPA73012-1407:1:1101:9900:1270 1:N:0:6
GGATCCTAACTTCGTCGAGTACGCTCAAAACACAAGATCGGAAGA
+
FF,,FFFFFF::FFFFFFFFFFFFFFF:FFFFFFFFFFFFFFFFF
@FS10000125:23:BPA73012-1407:1:1101:10110:1270 1:N:0:6
GGGCTAGACCTTCGTCGAGTACGCTCAACTAACAAGATCGGAAGA
+
F:::FFFFFF,::FFFFFFFFFFFFFFFFFFFFFFFFFFFFFFFF
@FS10000125:23:BPA73012-1407:1:1101:10410:1270 1:N:0:6
GGGACATAACTTCGTCGAGTACGCTCAAAGGCCGAGATCGGAAGA
+
FFF:FFFFFF:,FFFFFFFFFFFFFFF:FFFFFFFFFFFFFFFFF
@FS10000125:23:BPA73012-1407:1:1101:10480:1270 1:N:0:6
GGGGCATAACTTCGTCGAGTACGCTCAAGATGGAAGATCGGAAGA
+
FFFF::FFFFF:FFFFFFFFFFFFFFFFFFFF:FFFFFFFFFFFF
@FS10000125:23:BPA73012-1407:1:1101:10680:1270 1:N:0:6
GAAGTCCAACTTCGTCGAGTACGCTCAAAAATAAAGATCGGAAGA
+
:,FFFFFFFFFF:FFFF:FFFFFFFFF:F,FFFFFFFFFF:FF,F
@FS10000125:23:BPA73012-1407:1:1101:10730:1270 1:N:0:6
GGGCTGGAACTTCGTCGAGTACGCTCAAGGCGTGAGATCGGAAGA
+
FFFFF::FFF,:FFFFFFFFFFFFFFFFF:FFFFFFF,FFFFFFF
@FS10000125:23:BPA73012-1407:1:1101:10810:1270 1:N:0:6
GGGGCTTAACTTCGTCGAGTACGCTCAACTTTATAGATCGGAAGA
+
FFFFFFFFFFFF:FFFFFFFFFFFFFFFFFFFFFFFFFFFFF:FF
@FS10000125:23:BPA73012-1407:1:1101:10820:1270 1:N:0:6
GGGGATGAACTTCGTCGAGTACGCTCAACAAGACAGATCGGAAGA
+
FFFFFFFFFF:FFFFFFFFFFFFFFFFFFF:FFFFFFFFFFFFFF
@FS10000125:23:BPA73012-1407:1:1101:10880:1270 1:N:0:6
GGGTATGAACTTCGTCGAGTACGCTCAACCACCTAGATCGGAAGA
+
FFFFFFFFFF:FFFFFFFFFFFFFFFF,FFFFFFFFFFFFFFFFF
@FS10000125:23:BPA73012-1407:1:1101:10900:1270 1:N:0:6
GGGGCTGGAACTTCGTCGAGTACGCTCAAGTAGGAAGATCGGAAG
+
FFF:FF:FF:FFFF:FFFF,F:FFFFFFF:FFFFFFFFFFFFFFF
@FS10000125:23:BPA73012-1407:1:1101:10920:1270 1:N:0:6
GGGGTTTAACTTCGTCGAGTACGCTCAAGTTGATAGATCGGAAGA
+
F,,FFFFFFF:,FFFFFFFFFFFFFFFFFFFFFFFFFFFFFFFFF
@FS10000125:23:BPA73012-1407:1:1101:11080:1270 1:N:0:6
GGGTGGGAACTTCGTCGAGTACGCTCAAAATATAAGATCGGAAGA
+
FFF:FFFFFF::FFFFFFFFFFFFFFFFFFFFFFFFFFFFFFFFF
@FS10000125:23:BPA73012-1407:1:1101:11120:1270 1:N:0:6
GCGTTCAAACTTCGTCGAGTACGCTCAATTGGATAGATCGGATCA
+
F,,FFF,:FF:FF:FFF,FFF:FFFFF,,FFF,:FFFFFF,F,,:
@FS10000125:23:BPA73012-1407:1:1101:11190:1270 1:N:0:6
GCTGAATAACTTCGTCGAGTACGCTCAATGCGAAAGATCGGAAGA
+
:,,F:FFFFFFFFFFFFFFFFF:FFFFFFF::F:FFFFFFFFFF:
@FS10000125:23:BPA73012-1407:1:1101:11470:1270 1:N:0:6
GTTGTAAAACTTCGTCGAGTACGCTCAACGTAGCAGATCGGAAGA
+
,,F,,:FFFFFFF:FFF:FFFF,FFFFFFFFFFFF,FFFF:,,,,
@FS10000125:23:BPA73012-1407:1:1101:12520:1270 1:N:0:6
GGGCGCTATCTTCGTCGAGTACGCTCAATGTAGAAGATCGGAAGA
+
F,,,FFFFFF::FFFFFFFFFFFFFFF,FFFFFFFFFFFFFFFFF
@FS10000125:23:BPA73012-1407:1:1101:12540:1270 1:N:0:6
GGGCGCTAACTTCGTCGAGTACGCTCAAAGGAAGAGATCGGAAGA
+
FFFFFFFFFF::FFFFFFFFFFFFFFF:FFFFFFFFFFFFFFFFF
@FS10000125:23:BPA73012-1407:1:1101:12560:1270 1:N:0:6
GGAATTTAACTTCGTCGAGTACGCTCAATGGACCAGATCGGAAGA
+
:,,,FFF:FF:FFFFFFFFFFFFFFFF:FFFFFFFFFFFFFFFFF
@FS10000125:23:BPA73012-1407:1:1101:12840:1270 1:N:0:6
GGATCGAACTTCGTCGAGTACGCTCAAGGCACCAGATCGGAAGAG
+
FF,,FFFFFF,FFFFFFF:FFFFFFFFFFFFFFFFF:FFF:FFFF
@FS10000125:23:BPA73012-1407:1:1101:13100:1270 1:N:0:6
GGGGTTGAACTTCGTCGAGTACGCTCAAGTATGTAGATCGGAAGA
+
FFFFFF,FFF:F:FFFFFFFF:FFFFFFFFFFFFFFF,FFFFFFF
@FS10000125:23:BPA73012-1407:1:1101:13550:1270 1:N:0:6
GGGCGGTAACTTCGTCGAGTACGCTCAAAGTGCAAGATCGGAAGA
+
F:,:FFFFFF::FFFFFFFFFFFFFFFFFFFFFFFFFFFFFFFFF
@FS10000125:23:BPA73012-1407:1:1101:13830:1270 1:N:0:6
GCTGTAACTTCGTCGAGTACGCTCAACCACGTAGATCGGAAGAGC
+
,,F:F:FFFFFF:FFFF,FFFF:FFFF:FFFFFFF:,FFF:FFF,
@FS10000125:23:BPA73012-1407:1:1101:14420:1270 1:N:0:6
GGGGTCTAACTTCGTCGAGTACGCTCAATTATTTAGATCGGAAGA
+
FFFFFFFFFF:,FFFFFFFFFFFFFFF:FFFFFFFFFFFFFFFFF
@FS10000125:23:BPA73012-1407:1:1101:15100:1270 1:N:0:6
GGGCATGAACTTCGTCGAGTACGCTCAACTTACAAGATCGGAAGA
+
FFF:FFFFFF:FFFFFFFFFFFFFFFFFFFFFFFFFFFFFFFFFF
@FS10000125:23:BPA73012-1407:1:1101:15210:1270 1:N:0:6
GGGAGACAACTTCGTCGAGTACGCTCAATTTACTAGATCGGAAGA
+
FFFFFFFFFF::FFFFFFFFFFFFFFF:FFFFFFFFFFFFFFFFF
@FS10000125:23:BPA73012-1407:1:1101:15290:1270 1:N:0:6
GGGCAGTAACTTCGTCGAGTACGCTCAACGATCAAGATCGGAAGA
+
FFFFFFFFFFFFFFFFFFFFFFFFFFFFFFFFFFFFF:FFFFFFF
@FS10000125:23:BPA73012-1407:1:1101:15380:1270 1:N:0:6
GGGGCAGTAACTTCGTCGAGTACGCTCAAAATACTAGATCGGAAG
+
FFFFFFFFFFF::FF:FFFFFFFFF,FFFFFFFFFFFFFFFFFFF
@FS10000125:23:BPA73012-1407:1:1101:15800:1270 1:N:0:6
GGGCGAAACTTCGTCGAGTACGCTCAAGTGAGGAGATCGGAAGAG
+
FFF,,FFFFFFFFFFFFF:FFFF:FFF,:,,,FFFF::FF:FFFF
@FS10000125:23:BPA73012-1407:1:1101:15990:1270 1:N:0:6
GATGCACAACTTCGTCGAGTACGCTCAATGAAAGAGATCGGAAGA
+
,,F,F:FFFFFFFFFFF::FFF,FFFFFFF:FFFFFFFFF,,::,
@FS10000125:23:BPA73012-1407:1:1101:16390:1270 1:N:0:6
GGGCTACAACTTCGTTGAGTACGCTCAAATGCCCAGATCGGAAGA
+
F,,FFFFFFF,,FFF:FFFFFFFFFFF:FFFFFFFFFFFFF::FF
@FS10000125:23:BPA73012-1407:1:1101:1070:1280 1:N:0:6
GGGAAACTTCGTCGAGTACGCTCAATGACCGAGATCGGAAGAGCA
+
FFFFFFFFFFF:FFFFFF,,FFFFFFFFFFFFFFF,FFFFFFF,,
@FS10000125:23:BPA73012-1407:1:1101:1270:1280 1:N:0:6
GGGGTGCAACTTCGTCGAGTACGCTCAAGATTGTAGATCGGAAGA
+
FF:FFFFFFFF:FFFFFFFFFFFFFFFFFFFFFFFFFFFFFFFFF
@FS10000125:23:BPA73012-1407:1:1101:1570:1280 1:N:0:6
GGGTCAAAACTTCGTCGAGTACGCTCAAACTACGAGATCGGAACA
+
FF:FFF:FFF,FFFFFFF:FF:FFFFFFFFFFF::,F,F:F,:,:
@FS10000125:23:BPA73012-1407:1:1101:1590:1280 1:N:0:6
GGCGGTAATCTTCGTCGAGTACGCTCAAGGACTAAGATCGGAAGA
+
:,,F:FFFFFFFFFFFFFFFFFFFFFFFFFFFFFFFFFFFF,FF:
@FS10000125:23:BPA73012-1407:1:1101:1940:1280 1:N:0:6
GGGTGCGAACTTCGTCGAGTACGCTCAATGAAAAAGATCGGAAGA
+
FFFFFFFFFF::FFFFFFFFFFFFFFF,FFFFFFFFFFFFFFFFF
@FS10000125:23:BPA73012-1407:1:1101:2000:1280 1:N:0:6
GGGATTAAACTTCGTCGAGTACGCTCAATTGAGAAGATCGGAAGA
+
F:,F:FF:FFF:FFFFFFFFFFFFFFFFFFFFFFFFF,FFFFFFF
@FS10000125:23:BPA73012-1407:1:1101:2450:1280 1:N:0:6
GGGGACAAACTTCGTCGAGTACGCTCAACAGATGAGATCGGAAGA
+
FF:FFFFFFF::FFFFFFFFFFFFFFFFFFFFFFFFFFFFFFFFF
@FS10000125:23:BPA73012-1407:1:1101:3270:1280 1:N:0:6
ATTCTCGAACTTCGTCGAGTACGCTCAACACTGAAGATCGGATGA
+
,,,,FF:FFFFFF,FFF:FFFF:FFFFFFFFFFF:F:FFF,:,,:
@FS10000125:23:BPA73012-1407:1:1101:3520:1280 1:N:0:6
GGGTAATAACTTCGTCGAGTACGCTCAACGCCGTAGATCGGAAGA
+
F,,:FFFFFF::FFFFFFFFFFFFFFFFFFFFFFFFFFFFFFFFF
@FS10000125:23:BPA73012-1407:1:1101:3600:1280 1:N:0:6
GGGGCAGAACTTCGTCGAGTACGCTCAAAATGCAAGATCGGAAGA
+
FF,FFFFFFF::FFFFFFFFFFFFFFFFFFFFFFFFFFFFFFFFF
@FS10000125:23:BPA73012-1407:1:1101:3690:1280 1:N:0:6
GGGCATTAACTTCGTCGAGTACGCTCAAAAGTTAAGATCGGAAGA
+
FFFFFFFFF::F::F:,F:FF,:FFF,FFF:FFFF:F,F:FFFFF
@FS10000125:23:BPA73012-1407:1:1101:3770:1280 1:N:0:6
GGGTCTGAACTTCGTCGAGTACGCTAAGAAATGAGATCGGAAGAG
+
FFFFFFFFFFF:FFFFFFFFFFFFFFF:FFFFFFFF,:FF,FFFF
@FS10000125:23:BPA73012-1407:1:1101:4030:1280 1:N:0:6
GGGGAGTAACTTCGTCGAGTACGCTCAAATATCCAGATCGGAAGA
+
F,,::F,FFFF:FFFFFFFFFFFFFFF:F,FF,:FFFFFFFFFFF
@FS10000125:23:BPA73012-1407:1:1101:4170:1280 1:N:0:6
GGGTGTAAACTTCGTCGAGTACGCTCAAGAGATAAGATCGGAAGA
+
F:,:FFFFFFF:FFFFFFFFFFFFFFFFFFFFFFFFFFFFFFFFF
@FS10000125:23:BPA73012-1407:1:1101:4300:1280 1:N:0:6
GGGCGGCAACTTCGTCGAGTACGCTCAATATAGTAGATCGGAAGA
+
FFFFFFFFFF::FFFFFFFFFFFFFFF,FFFFFFFFFFFFFFFFF
@FS10000125:23:BPA73012-1407:1:1101:4680:1280 1:N:0:6
GGGCTTCGTCGAGTACGCTCAACGGAATAGATCGGAAGAGCACAC
+
FFF,FFFFFFFFFFFFF:FFFFFFFF:,FFFFFFFFFFFF,F,F,
@FS10000125:23:BPA73012-1407:1:1101:4960:1280 1:N:0:6
GGGACCGAACTTCGTCGAGTACGCTCAACTCGTCAGATCGGAAGA
+
FFFFFFFFFFFFFFFFFFFFFFFFFFFFF,FFFFFFFFFFFFFFF
@FS10000125:23:BPA73012-1407:1:1101:5980:1280 1:N:0:6
GGGGTTGAACTTCGTCGAGTACGCTCAATGGTATAGATCGGAAGA
+
FFFFFFFFFF:,FFFFFFFFFFFFFFF,FFFFFFFFFFFFFFFFF
@FS10000125:23:BPA73012-1407:1:1101:6410:1280 1:N:0:6
GGGGTCTAACTTCGTCGAGTACGCTCAATCTCTAAGATCGGAAGA
+
FF:FFFFFFF:,FFFFFFFFFFFFFFF:FFFFFFFFFFFFFFFFF
@FS10000125:23:BPA73012-1407:1:1101:6540:1280 1:N:0:6
GGGAAACTTCGTCGAGTACGCTCAAATTATAAGATCGGAAGAGCA
+
FFF:F,FF:FF:FFFFFF:,FFF:F,F,FFFFFFF,FFFFFFF,F
@FS10000125:23:BPA73012-1407:1:1101:6710:1280 1:N:0:6
GGGTACTAACTTCGTCGAGTACGCTCAAAATGGAAGATCGGAAGA
+
F,,FFFFFFF::FFFFFFFFFFFFFFF:FFFFFFFFFFFFFFFFF
@FS10000125:23:BPA73012-1407:1:1101:7110:1280 1:N:0:6
GGGCAATAACTTCGTCGAGTACGCTCAAGATCATAGATCGGAAGA
+
:,,,FFFFFF::FFFFFFFFFFFFFFFFFFFFFFFFFFFFFFFFF
@FS10000125:23:BPA73012-1407:1:1101:7380:1280 1:N:0:6
GGGGTGCAACTTCGTCGAGTACGCTCAACAACAGAGATCGGAAGA
+
FFFFFFFFFF::FFFFFFFFFFFFFFFFFFFFFFFFFFFFFFFFF
@FS10000125:23:BPA73012-1407:1:1101:7390:1280 1:N:0:6
GGGCTGGAACTTCGTCGAGTACGCTCAATAATCCAGATCGGAAGA
+
F,,:FFFFFF:,FFFFFFFFFFFFFFF:FFFFFFFFFFFFFFFFF
@FS10000125:23:BPA73012-1407:1:1101:7870:1280 1:N:0:6
GGGTTAAAACTTCGTCGAGTACGCTCAAGACTTTAGATCGGAAGA
+
F:::FFFFFF::FFFFFFFFFFFFFFFFFFFFFFFFFFFFFFFFF
@FS10000125:23:BPA73012-1407:1:1101:8780:1280 1:N:0:6
GGGGTAAAACTTCGTCGAGTACGCTCAAGGAGTGAGATCGGAAGA
+
FFF,FF:FFF::FFFFFFFFFFFFFFFFFFF,FFFFFFFFFFFFF
@FS10000125:23:BPA73012-1407:1:1101:9330:1280 1:N:0:6
GGGGATCCAACTTCGTCGAGTACGCTCAAGTTGTAAGATCGGAAG
+
FFFFFFFFFF:,:FF:FFFFFFFFF,FFFFFFFFFFFFFFFFFFF
@FS10000125:23:BPA73012-1407:1:1101:9890:1280 1:N:0:6
GGGATCGAACTTCGTCGAGTACGCTCAAGATTGGAGATCGGAAGA
+
FFF,FFFFFF::FFFFFFFFFFFFFFFFFFFFFFFFFFFFFFFFF
@FS10000125:23:BPA73012-1407:1:1101:9930:1280 1:N:0:6
GGGGAGGAACTTCGTCGAGTACGCTCAATTAGACAGATCGGAAGA
+
FFFFFFFFFF::FFFFFFFFFFFFFFF:FFFFFFFFFFFFFFFFF
@FS10000125:23:BPA73012-1407:1:1101:10280:1280 1:N:0:6
GGGGCCCAACTTCGTCGAGTACGCTCAACAATTGAGATCGGAAGA
+
FFFFFFFFFF::FFFFFFFFFFFFFFFFFFFFFFFFFFFFFFFFF
@FS10000125:23:BPA73012-1407:1:1101:10370:1280 1:N:0:6
GGGCAACTTCGTCGAGTACGCTCAATTATGAAGATCGGAAGAGCA
+
FFFFFFFFFFF,FFFFFF,,FFFFF:F,FFFFFFF,FFFFFFF,:
@FS10000125:23:BPA73012-1407:1:1101:10560:1280 1:N:0:6
GGGCGTCAACTTCGTCGAGTACGCTCAAATTAGTAGATCGGAAGA
+
FF:,FFFFFF:,FFFFFFFFFFFFFFF:FFFFFFFFFFFFFFFFF
@FS10000125:23:BPA73012-1407:1:1101:10640:1280 1:N:0:6
GGGATGTAACTTCGTCGAGTACGCTCAAGTTTATAGATCGGAAGA
+
F:,,FFFFFF::FFFFFFFFFFFFFFFFFFFFFFFFFFFFFFFFF
@FS10000125:23:BPA73012-1407:1:1101:10800:1280 1:N:0:6
GGGCTTGAACTTCGTCGAGTACGCTCAATATAATAGATCGGAAGA
+
F,,:FFFFFF::FFFFFFFFFFFFFFFFFFFFFFFFFFFFFFFFF
@FS10000125:23:BPA73012-1407:1:1101:11180:1280 1:N:0:6
GGGGTTAACTTCGTCGAGTACGCTCAATGTAAAAGATCGGAAGAG
+
FFFF,,,F,FFFFF:FFFFF:FFFFFFFFF,FFFFFF,:FFFFFF
@FS10000125:23:BPA73012-1407:1:1101:11480:1280 1:N:0:6
GGGCAACAACTTCGTCGAGTACGCTCAAGTATCAAGATCGGAAGA
+
FF:FFFFFFF,,FFFFFFFFFFFFFFFFFFFFFFFFFFFFFFFFF
@FS10000125:23:BPA73012-1407:1:1101:11650:1280 1:N:0:6
GGGTAGGAATTTCGTCGAGTACGCTCAAACTTTTAGATCGGAAGA
+
FFFFF:FFFFFFFFFFFFFFFFFFFFFFFFFFFFFFFFFFFFFFF
@FS10000125:23:BPA73012-1407:1:1101:12580:1280 1:N:0:6
GGGGGGTAACTTCGTCGAGTACGCTCAAAGGTGAAGATCGGAAGA
+
FFFFFFFFFF::FFFFFFFFFFFFFFF:FFFFFFFFFFFFFFFFF
@FS10000125:23:BPA73012-1407:1:1101:12970:1280 1:N:0:6
GATGTCTAACTTCGTCGAGTACGCTCAAAGTTCAAGATCGGAAGA
+
:,::FFFFFFFFFFFFFFFFFFFFFFFFFFFFFFFFFFFFFFF::
@FS10000125:23:BPA73012-1407:1:1101:13770:1280 1:N:0:6
GGGCAGGATTTCGTCGAGTACGCTCAACTTTAGAGATCGGAAGAG
+
FFFFFF,FFFFFF:FFFF:FFFFFFFFFF::,:FFFF,FFFFFFF
@FS10000125:23:BPA73012-1407:1:1101:13890:1280 1:N:0:6
GGGAAGGAACTTCGTCGAGTACGCTCAAGGTCTAAGATCGGAAGA
+
FFFFFF:FFFFFFFFFFFFFFFFFFFFFFFFFFFFFF:FFFFFFF
@FS10000125:23:BPA73012-1407:1:1101:13980:1280 1:N:0:6
GGGCCGAACTTCGTCGAGTACGCTCAACTGTGTAGATCGGAAGAG
+
FFFFFFFFF::FF:FFFF:FFFFFFFF:FFFFFFFF:FFF:FFFF
@FS10000125:23:BPA73012-1407:1:1101:14320:1280 1:N:0:6
GGGGTAAAACTTCGTCGAGTACGCTCAATATGTTAGATCGGAAGA
+
F,,FFFFFFF,:FFFFFFFFFFFFFFF:FFFFFFFFFFFFFFFFF
@FS10000125:23:BPA73012-1407:1:1101:14530:1280 1:N:0:6
GGGGTCGAACACTCTTTCGAGTACGCTCAAACTAAAAGATCGGAA
+
FF:FFFFFFFFF,FF,F,FFFF:FFFF:FFFFFFFFFFFF,FFFF
@FS10000125:23:BPA73012-1407:1:1101:14630:1280 1:N:0:6
GGGGGATAACTTCGTCGAGTACGCTCAAATTGGAAGATCGGAAGA
+
F::F:FF::F:,FFFFF:FFFF,FFFF:FFFFFFFFFFFF::::F
@FS10000125:23:BPA73012-1407:1:1101:14890:1280 1:N:0:6
GGGGATCAACTTCGTCGAGTACGCTCAAGTTGGTAGATCGGAAGA
+
FFFFFFFFFF,:FFFFFFFFFFFFFFFFFFFFFFFFFFFFFFFFF
@FS10000125:23:BPA73012-1407:1:1101:15090:1280 1:N:0:6
GGGGTGAAACTTCGTCGAGTACGCTCAAACTTGCAGATCGGAAGA
+
FFFF,:FFFF,:FFFFFFFFFFFFFFFFFFFFFFFFFFFFFFFFF
@FS10000125:23:BPA73012-1407:1:1101:15410:1280 1:N:0:6
GGGCCTGAACTTCGTCGAGTACGCTCAATAAATAAGATCGGAAGA
+
FFFF:FF,FFFFF:F::FFFFF:FF:FFFF,FFFFFF,FFFFFFF
@FS10000125:23:BPA73012-1407:1:1101:15480:1280 1:N:0:6
GGGGGAAAACTTCGTCGAGTACGCTCAAGGACCCAGATCGGAAGA
+
F,,FFFFFFF::FFFFFFFFFFFFFFFFFFFFFFFFFFFFFFFFF
@FS10000125:23:BPA73012-1407:1:1101:15570:1280 1:N:0:6
GGGGAACAACTTCGTCGAGTACGCTCACGACTCCAGATCGGAAGA
+
FFFF:,FFFFFFFFFFFFFFFFFFFFF,:FF:F,FFF,FFFFFFF
@FS10000125:23:BPA73012-1407:1:1101:15750:1280 1:N:0:6
GATGAACAACTTCGTCGAGTACGCTCAAATCCATAGATCGGAAGA
+
,,:,:FFFFFFFFFFFFFFFFF:FFFF:FFF:FF:FFFF:,:::,
@FS10000125:23:BPA73012-1407:1:1101:1370:1290 1:N:0:6
GGGTCTTCGTCGAGTACGCTCAAGATCCAAGATCGGAAGAGCACT
+
FFF:FFFFFFFFFFFFFF,:FF,FF:F,FFFFFFFFFFFFF,F,,
@FS10000125:23:BPA73012-1407:1:1101:1590:1290 1:N:0:6
GGGACCTAACTTCGTCGAGTACGCTCAAATATATAGATCGGAAGA
+
FF:FFFFFFF::FFFFFFFFFFFFFFF:FFFFFFFFFFFFF:FFF
@FS10000125:23:BPA73012-1407:1:1101:1780:1290 1:N:0:6
GGGCGGAAACTTCGTCGAGTACGCTCAAGCGGAGAGATCGGAAGA
+
FFFFFFFFFFF,FFFFFFFFFFFFFFFFFFFFFFFFFFFFFFFFF
@FS10000125:23:BPA73012-1407:1:1101:1840:1290 1:N:0:6
GGGCAATAACTTCGTCGAGTACGCTCAAGGGAGGAGATCGGAAGA
+
FFFFFFFFFF:,FFFFFFFFFFFFFFFFFFFFFFFFFFFFFFFFF
@FS10000125:23:BPA73012-1407:1:1101:2110:1290 1:N:0:6
GGGGGAAAATTTCGTCGAGTACGCTCAAGGGTAAAGATCGGAAGA
+
FFFF:FFFFFFFFFFFFFFFFFFFFFFFFFFFFFFFFFFFFFFFF
@FS10000125:23:BPA73012-1407:1:1101:2200:1290 1:N:0:6
GGGATGTAACTTCGTCGAGTACGCTCAAGGAGTAAGATCGGAAGA
+
FF:FFFFFFF::FFFFFFFFFFFFFFFFFFFFFFFFFFFFFFFFF
@FS10000125:23:BPA73012-1407:1:1101:2380:1290 1:N:0:6
GGGTTGGAACTTCGTCGAGTACGCTCAAGAATCCAGATCGGAAGA
+
FFFFFFFFFF:,FFFFFFFFFFFFFFFFFFFFFFFFFFFFFFFFF
@FS10000125:23:BPA73012-1407:1:1101:2980:1290 1:N:0:6
GGGATCAAACTTCGTCGAGTACGCTCAAAAGGATAGATCGGAAGA
+
FFF:FFFFFF:,FFFFFFFFFFFFFFF,FFFFFFFFFFFFFFFFF
@FS10000125:23:BPA73012-1407:1:1101:3220:1290 1:N:0:6
GGGCACCAACTTCGTCTTAGTACGCTCAACTTTCAAGATCGGAAG
+
FFF:FFFFFF:,FFF:F,FFFFFFF,FFFFFFFFFFFFFFFFFFF
@FS10000125:23:BPA73012-1407:1:1101:3560:1290 1:N:0:6
GGGAGCTAACTTCGTCGAGTACGCTCAATGTTTGAGATCGGAAGA
+
FFF:FFFFFF::FFFFFFFFFFFFFFF,FFFFFFFFFFFFFFFFF
@FS10000125:23:BPA73012-1407:1:1101:3610:1290 1:N:0:6
GGGGGGTAATTTCGTCGAGTACGCTCAAGGTAGAAGATCGGAAGA
+
FFFFFFFFFFFFFFFFFFFFFFFFFFFFFFFFFFFFFFFFFFFFF
@FS10000125:23:BPA73012-1407:1:1101:3780:1290 1:N:0:6
GGGTAACAACTTCGTCGAGTACGCTCAATGGATCAGATCGGAAGA
+
FFFFFFFFFF::FFFFFFFFFFFFFFF,FFFFFFFFFFFFFFFFF
@FS10000125:23:BPA73012-1407:1:1101:4220:1290 1:N:0:6
GGGCAACAACTTCGTCGAGTACGCTCAAATTTACAGATCGGAAGA
+
FFFFFFFFFF,,FFFFFFFFFFFFFFF,FFFFFFFFFFFFFFFFF
@FS10000125:23:BPA73012-1407:1:1101:4270:1290 1:N:0:6
GGGAGCCAACTTCGTCGAGTACGCTCAAAACAGAAGATCGGAAGA
+
FF:FFFFFFF:,FFFFFFFFFFFFFFFFFFFFFFFFFFFFFFFFF
@FS10000125:23:BPA73012-1407:1:1101:4360:1290 1:N:0:6
GGGAACATTCGTCGAGTACGCTCAAGCCGTAAGATCGGAAGAGCA
+
FFFFF::::FF:FFFFFF::FFFF,FF:FFFFFFF,:F,FFFF,:
@FS10000125:23:BPA73012-1407:1:1101:4420:1290 1:N:0:6
GGGGTGGAACTTCGTCGAGTACGCTCAACGTATGAGATCGGAAGA
+
FFFFFFFFFFF:FFFFFFFFFFFFFFFFFFFFFFFFFFFFFFFFF
@FS10000125:23:BPA73012-1407:1:1101:4530:1290 1:N:0:6
GGGCTATAACTTCGTCGAGTACGCTCAAGAGTCCAGATCGGAAGA
+
FF::F,:FFFF:FFFFFFFFFFFFFFFFFFFFFFFFFFFFFFFFF
@FS10000125:23:BPA73012-1407:1:1101:4730:1290 1:N:0:6
GGGGCCCAACTTCGTCGAGTACGCTCAATATTTAAGATCGGAAGA
+
F,:FFFFFFF::FFFFFFFFFFFFFFF,FFFFFFFFFFFFFFFFF
@FS10000125:23:BPA73012-1407:1:1101:5340:1290 1:N:0:6
GGGACTCAACTTCGTCGAGTACGCTCAATTTAGAAGATCGGAAGA
+
FFFFFFFFFF::FFFFFFFFFFFFFFF,F,,,,FFFFFFFFFFFF
@FS10000125:23:BPA73012-1407:1:1101:5690:1290 1:N:0:6
GGGGCTTAACTTCGTCGAGTACGCTCAACGTGGGAGATCGGAAGA
+
FFFFFFFFFFFFFFFFFFFFFFFFFFFFFFFFFFFFFFFFFFFFF
@FS10000125:23:BPA73012-1407:1:1101:5840:1290 1:N:0:6
GGGGTATAACTTCGTCGAGTACGCTCAAAAGTGAAGATCGGAAGA
+
FFFFFFFFFF,,FFFFFFFFFFFFFFF:FFFFFFFFFFFFFFFFF
@FS10000125:23:BPA73012-1407:1:1101:6060:1290 1:N:0:6
GGGCGGCAACCTCGTCGAGTACGCTCAATTCGTAAGATCGGAAGA
+
FFFFFFFFFFF:FFFFFFFFFFFFFFF:FFFFFFFFFFFFFFFFF
@FS10000125:23:BPA73012-1407:1:1101:6790:1290 1:N:0:6
GGGAGTAAACTTCGTCGAGTACGCTCAATTGACAAGATCGGAAGA
+
F,,:FFFFFF:,FFFFFFFFFFFFFFF,FFFFFFFFFFFFFFFFF
@FS10000125:23:BPA73012-1407:1:1101:7000:1290 1:N:0:6
GGGAGGCAACTTCGTCGAGTACGCTCAATAATCAAGATCGGAAGA
+
FFF:FFFFFF::FFFFFFFFFFFFFFF,FFFFFFFFFFFFFFFFF
@FS10000125:23:BPA73012-1407:1:1101:7100:1290 1:N:0:6
GGGGGTGAACTTCGTCGAGTACGCTCAAATGGGGAGATCGGAAGA
+
FFFF,F:FFF::FFFFFFFFFFFFFFF:FFFFFFFFFFFFFFFFF
@FS10000125:23:BPA73012-1407:1:1101:7180:1290 1:N:0:6
GGGTGCTAATTTCGTCGAGTACGCTCAAGTGAACAGATCGGAAGA
+
FFFFFFFFFFFFFFFFFFFFFFFFFFFFFFFFFFFFFFFFFFFFF
@FS10000125:23:BPA73012-1407:1:1101:7410:1290 1:N:0:6
GGGCAGCAACTTCGTCGAGTACGCTCAAAGGAAAAGATCGGAAGA
+
FFFFF,FFFF::FFFFFFFFFFFFFFF:F:FFFFFFFFFFFFFFF
@FS10000125:23:BPA73012-1407:1:1101:7460:1290 1:N:0:6
GGGTTCGAACTTCGTCGAGTACGCTCAATTAATTAGATCGGAAGA
+
FFFFFFFFFF,,FFFFFFFFFFFFFFF,FFFFFFFFFFFFFFFFF
@FS10000125:23:BPA73012-1407:1:1101:7560:1290 1:N:0:6
GGGAAGAAACTTCGTCGAGTACGCTCAAAGGAGAAGATCGGAAGA
+
FFFFFFFFFF::FFFFFFFFFFFFFFF:FFFFFFFFFFFFFFFFF
@FS10000125:23:BPA73012-1407:1:1101:8190:1290 1:N:0:6
GGGCTCAAACTTCGTCGAGTACGCTCAAACAAGTAGATCGGAAGA
+
FF::FFFFFF:,FFFFFFFFFFFFFFF:FFFFFFFFFFFFFFFFF
@FS10000125:23:BPA73012-1407:1:1101:8450:1290 1:N:0:6
GGGGGACACCTTCGTCGAGTACGCTCAACGAATAAGATCGGAAGA
+
FFFF,FFFF:F:,FF:FFFFFFFFFFFFFF:F:FFFFFFFFF:FF
@FS10000125:23:BPA73012-1407:1:1101:8780:1290 1:N:0:6
GGGTCTTAACTTCGTCGAGTACGCTCAAGCACTGAGATCGGAAGA
+
FFF:FFFFFF:,FFFFFFFFFFFFFFFFFFFFFFFFFFFFFFFFF
@FS10000125:23:BPA73012-1407:1:1101:9090:1290 1:N:0:6
GGGGTAACTTCGTCGAGTACGCTCAAGTAATTAGATCGGAAGAGC
+
FFFF,FFFF:,F,FFFFFF:FF,FF:F,F:FFFFF:,FFF:F,:,
@FS10000125:23:BPA73012-1407:1:1101:9530:1290 1:N:0:6
GGGATAAAACTTCGTCGAGTACGCTCAAGTTAGAAGATCGGAAGA
+
FFFFFFFFFF::FFFFFFFFFFFFFFFFFFFFFFFFFFFFFFFFF
@FS10000125:23:BPA73012-1407:1:1101:10060:1290 1:N:0:6
GGGCGTCAACTTCGTCGAGTACGCTCAACCTAACAGATCGGAAGA
+
FFFFFFFFFF::FFFFFFFFFFFFFFFFFFFFFFFFFFFFFFFFF
@FS10000125:23:BPA73012-1407:1:1101:10420:1290 1:N:0:6
GGGCTATAACTTCGTCGAGTACGCTCAACCCTACAGATCGGAAGA
+
FFF:FFFFFF,,FFFFFFFFFFFFFFFFFFFFFFFFFFFFFFFFF
@FS10000125:23:BPA73012-1407:1:1101:10880:1290 1:N:0:6
GGGGCCTAACTTCGTCGAGTACGCTCAAGCTTGGAGATCGGAAGA
+
FFFFFFFFFF::FFFFFFFFFFFFFFFFFFFFFFFFF,FFFFFFF
@FS10000125:23:BPA73012-1407:1:1101:11470:1290 1:N:0:6
GGGGGCCAACTTCGTCGAGTACGCTCAATGATAGAGATCGGAAGA
+
F:,FFFFFFF:,FFFFFFFFFFFFFFF:FFFFFFFFFFFFFFFFF
@FS10000125:23:BPA73012-1407:1:1101:11860:1290 1:N:0:6
GGGGCAGAACTTCGTCGAGTACGCTCAAAGGAGAAGATCGGAAGA
+
FFFFFFFFF,,,FF:F,F:FF::FFFFFF:,:FFFF:,F:FFF::
@FS10000125:23:BPA73012-1407:1:1101:12200:1290 1:N:0:6
GGGGCAAACTTCGTCGAGTACGCTCAATAAACAAGATCGGAAGAG
+
F,,FFFFFF:,FF:FFFF:FFFFFFF,,FFFFFFFF,FFF,FFFF
@FS10000125:23:BPA73012-1407:1:1101:12210:1290 1:N:0:6
GGGCAGTAACTTCGTCGAGTACGCTCAAATAAGAAGATCGGAAGA
+
FFFFFFFFFF:,FFFFFFFFFFFFFFF:FFFFFFFFF,FFFFFFF
@FS10000125:23:BPA73012-1407:1:1101:12710:1290 1:N:0:6
GGGCAGGAACTTCGTCGAGTACGCTCAATTGGTTAGATCGGAAGA
+
:,,FFFFFFF,,FFFFFFFFFFFFFFF:FFFFFFFFFFFFFFFFF
@FS10000125:23:BPA73012-1407:1:1101:12780:1290 1:N:0:6
GGGAGGAAACTTCGTCGAGTACGCTCAATATAGTAGATCGGAAGA
+
FFFFFFFFFF,:FFFFFFFFFFFFFFF,F:FFFFFFFFFFFFFFF
@FS10000125:23:BPA73012-1407:1:1101:12900:1290 1:N:0:6
GGGTGTCAACTTCGTCGAGTACGCTCAAAAAATCAGATCGGAAGA
+
FFF:FFFFFF,,:FF:FFFFFFFFF:F,FFFFFFF:FFFFFF:FF
@FS10000125:23:BPA73012-1407:1:1101:13090:1290 1:N:0:6
GGGATGTAACTTCGTCGAGTACGCTCAAAATACCAGATCGGAAGA
+
F,,FFFF:FF::FFFFFFFFF:FFFF:FF:FFF:FFF,FFFFFFF
@FS10000125:23:BPA73012-1407:1:1101:13570:1290 1:N:0:6
GGGAGGAAAATTCGTCGAGTACGCTCAATAAGTGAGATCGGAAGA
+
FFFFFFFFFFFFFFFFFFFFFFFFFFF,FFFFFFFFFFFFFFFFF
@FS10000125:23:BPA73012-1407:1:1101:13850:1290 1:N:0:6
GGGGCGGAACTTCGTCGAGTACGCTCAATCAATCAGATCGGAAGA
+
FFFFFFFFFF:FFFFFFFFFFFFFFFFFFFFFFFFFFFFFFFFFF
@FS10000125:23:BPA73012-1407:1:1101:14060:1290 1:N:0:6
GGGTAAGATCTTCGTCGAGTACGCTCAAAATCCAAGATCGGAAGA
+
FFFFFFFFFF::FFFFFFFFFFFFFFFFFFFFFFFFFFFFFFFFF
@FS10000125:23:BPA73012-1407:1:1101:14350:1290 1:N:0:6
GGGGTCCAACTTCGTCGAGTACGCTCAAATGATGAGATCGGAAGA
+
FFFF,FFFFFFFFFFFFFFFFFFFFFFFFFFFFFFFF:FFFFFFF
@FS10000125:23:BPA73012-1407:1:1101:14850:1290 1:N:0:6
GGGGGGGAACTTCGTCGAGTACGCTCAATGGACCAGATCGGAAGA
+
,FFF,:FFFF:,FFFFFFFFFFFFFFF,FFFFFFFFFFFFFFFFF
@FS10000125:23:BPA73012-1407:1:1101:15060:1290 1:N:0:6
GGGGGCCAACTTCGTCGAGTACGCTCAACGGGTCAGATCGGAAGA
+
FFFFFFFFFF::FFFFFFFFFFFFFFFFFFFFFFFFF:FFFFFFF
@FS10000125:23:BPA73012-1407:1:1101:15570:1290 1:N:0:6
GGGAGGTAACTTCGTCGAGTACGCTCAACATCACAGATCGGAAGA
+
FFFFFFFFFF:FFFFFFFFFFFFFFFFFFFFFFFFFFFFFFFFFF
@FS10000125:23:BPA73012-1407:1:1101:15640:1290 1:N:0:6
GGGCAGCAACTTCGTCGAGTACGCTCAACATTGAAGATCGGAAGA
+
FFFFFFFFFF::FFFFFFFFFFFFFFFFFFFFFFFFFFFFFFFFF
@FS10000125:23:BPA73012-1407:1:1101:15850:1290 1:N:0:6
GGGCAAGAACTTCGTAGTACGCTCAAACAAATAGATCGGAAGAGC
+
FFFFFFFFFF:,FFFFF,FFFF:FFFF,FFFFFFF:,FFFFFFF,
@FS10000125:23:BPA73012-1407:1:1101:16220:1290 1:N:0:6
GGGCATGAACTTCGTCGAGTACGCTCAAATCGAAAGATCGGAAGA
+
FFFFFFFFFF::FFFFFFFFFFFFFFF:FFFFFFFFFFFFFFFFF
@FS10000125:23:BPA73012-1407:1:1101:1070:1300 1:N:0:6
GGGTTTGAACTTCGTCGAGTACGCTCAATATCACAGATCGGAAGA
+
FFFFFFFFFFF:FFFFFFFFFFFFFFF:FFFFFFFFFFFFFFFFF
@FS10000125:23:BPA73012-1407:1:1101:1430:1300 1:N:0:6
GGGCGCAAACTTCGTCGAGTACGCTCAATAGGCCAGATCGGAAGA
+
F,,FFFFFFF::FFFFFFFFFF:FFFF:FFF:FFFFFFFF:,,::
@FS10000125:23:BPA73012-1407:1:1101:1660:1300 1:N:0:6
GGGCTAGAACTTCGTCGAGTACGCTCAATACAATAGATCGGAAGA
+
FFFFFFFFFF:,FFFFFFFFFFFFFFF,FFFFFFFFFFFFFFFFF
@FS10000125:23:BPA73012-1407:1:1101:1890:1300 1:N:0:6
GGGAGCCAACTTCGTCGAGTACGCTCAACATTTAAGATCGGAAGA
+
FFF,FFFFFFFFFFFFFFFFFFFFFFFFF,F:FFFFFFFFFFFFF
@FS10000125:23:BPA73012-1407:1:1101:2040:1300 1:N:0:6
GGGCGGAACCTTCGTCGAGTACGCTCAAAGGCTCAGATCGGAAGA
+
FF,:FFFFFF,,FFFFFFFFFFFFFFF:FFFFFFFFFFFFFFFFF
@FS10000125:23:BPA73012-1407:1:1101:2110:1300 1:N:0:6
GGGGGTAACTTCGTCGAGTACGCTCAAGTCTTCAGATCGGAAGAG
+
F:,FFFFFFF,FF:FFFF:FFFFFFFFFFFFFFFFF,FFF:FFF:
@FS10000125:23:BPA73012-1407:1:1101:3760:1300 1:N:0:6
GGGAAGGAACTTCGTCGAGTACGCTCAAGGAGGCAGATCGGAAGA
+
FFFFFFFFFF:,FFFFFFFFFFFFFFFFFFFFFFFFFFFFFFFFF
@FS10000125:23:BPA73012-1407:1:1101:4210:1300 1:N:0:6
GGGCAAAAACTTCGTCGAGTACGCTCAATGATTAAGATCGGAAGA
+
FFFFFFFFFFF:FFFFFFFFFFFFFFF:FFFFFFFFFFFFFFFFF
@FS10000125:23:BPA73012-1407:1:1101:4600:1300 1:N:0:6
GGGTGTGAACTTCGTCGAGTACGCTCAAAAGTATAGATCGGAAGA
+
FFF:,FFFFF::FFFFFFFFFFFFFFFF:FF,F,FFFFFFFFFFF
@FS10000125:23:BPA73012-1407:1:1101:4650:1300 1:N:0:6
GGGCAATAACTTCGTCGAGTACGCTCAAGAGGAGAGATCGGAAGA
+
FFFFF,,FFFFFFFFFFFFFFFFFFFFFFF,,FFFFFFFFFFFFF
@FS10000125:23:BPA73012-1407:1:1101:4720:1300 1:N:0:6
GGGGCCGAACTTCGTCGAGTAGGCTCAAGTTAAAAGATCGGAAGA
+
FF:FFFFFFF::FFFFFFFFFFFFFFFFFFFFFFFFFFFFFFFFF
@FS10000125:23:BPA73012-1407:1:1101:4730:1300 1:N:0:6
GGGATTCAACTTCGTCGAGTACGCTCAACATAACAGATCGGAAGA
+
FF::FFFFFF:::FFFFFFFFFFFFFFFFFFFFFFFFFFFFFFFF
@FS10000125:23:BPA73012-1407:1:1101:5130:1300 1:N:0:6
GGGCTAGAACTTCGTCGAGTACGCTCAAGTCTTAAGATCGGAAGA
+
FF:,FFFFFF,,FFFFFFFFFFFFFFFFFFFFFFFFFFFFFFFFF
@FS10000125:23:BPA73012-1407:1:1101:5210:1300 1:N:0:6
GGGGTGGAACCTTCGTCGAGTACGCTCAAAGATACAGATCGGAAG
+
FFFFFFFFFF:,:FF:FFFFFFFFF,FFFFFFFFFFFFFFFFFFF
@FS10000125:23:BPA73012-1407:1:1101:5550:1300 1:N:0:6
GATACTGAACTTCGTCGAGTACGCTCAAAATGACAGATCGGAAGA
+
F,,,FF,FFFFFFFFFFFFFFFFFFFFFFFFFFFFFFFFF:FFFF
@FS10000125:23:BPA73012-1407:1:1101:5650:1300 1:N:0:6
GGGGTAAAACTTCGTCGAGTACGCTCAACCTAAAAGATCGGAAGA
+
FFFFFFFFFF::FFFFFFFFFFFFFFFFFFFFFFFFFFFFFFFFF
@FS10000125:23:BPA73012-1407:1:1101:5700:1300 1:N:0:6
GGGCGCGAACTTCGTCGAGTACGCTCAATTAAATAGATCGGAAGA
+
FFFFFFFFFFF,FFFFFFFFFFFFFFF,FFFFFFFFFFFFFFFFF
@FS10000125:23:BPA73012-1407:1:1101:5760:1300 1:N:0:6
GGGCACAAACTTCGTCGAGTACCCTCAATCATTAAGATCGGAAGA
+
FF:FFFFFFF,,FFFFFFFFFFFFFFF:FFFFFFFFFFFFFFFFF
@FS10000125:23:BPA73012-1407:1:1101:6110:1300 1:N:0:6
GGGTACCAACTTCGTCGAGTACGCTCAAAGACATAGATCGGAAGA
+
F:::FFFFFF:,FFFFFFFFFFFFFFF:FFFFFFFFFFFFFFFFF
@FS10000125:23:BPA73012-1407:1:1101:6220:1300 1:N:0:6
GGGCTGCAACTTCGTCGAGTACGCTCAACTTACAAGATCGGAAGA
+
FFFF:FFFFFFF:FFFFFFFFFFFFFFFFFFFFFFFFFFFFFFFF
@FS10000125:23:BPA73012-1407:1:1101:6530:1300 1:N:0:6
GGGTTCGAACTTCGTCGAGTACGCTCAACGGGAAAGATCGGAAGA
+
FF::FFFFFF::FFFFFFFFFFFFFFFFFFFFFFFFFFFFFFFFF
@FS10000125:23:BPA73012-1407:1:1101:6600:1300 1:N:0:6
GGGTGGAAACTTCGTCGAGTACGCTCAAATTTTAAGATCGGAAGA
+
FFFFFFFFFF:,FFFFFFFFFFFFFFF:FFFFFFFFFFFFFFFFF
@FS10000125:23:BPA73012-1407:1:1101:6690:1300 1:N:0:6
GGGAGAACTTCGTCGAGTACGCTCAAACTTAAAGATCGGAAGAGC
+
FFFFFFFFFF:F,FFFF:FFFF,FFFF:FFFFFFF:,FFF:FFF:
@FS10000125:23:BPA73012-1407:1:1101:6740:1300 1:N:0:6
GGGCGACATCTTCGTCGAGTACGCTCAAGTTCGAAGATCGGAAGA
+
FFFFFFFFFF:,FFFFFFFFFFFFFFFFFFFFFFFFFFFFFFFFF
@FS10000125:23:BPA73012-1407:1:1101:7380:1300 1:N:0:6
GGGGTACAACTTCGTCGAGTACGCTCAAGCTGGGAGATCGGAAGA
+
FFFFFFFFFF,,FFFFFFFFFFFFFFFFFFFFFFFFFFFFFFFFF
@FS10000125:23:BPA73012-1407:1:1101:7910:1300 1:N:0:6
GGGCGAGAACTTCGTCGAGTACGCTCAATGTTTAAGATCGGAAGA
+
FFFF,F:FFF::FFFFFFFFFFFFFFF:FFFFFFFFFFFFFFFFF
@FS10000125:23:BPA73012-1407:1:1101:8270:1300 1:N:0:6
GGGTCAAAACTTCGTCGAGTACGCTCAATTTCTCAGATCGGAAGA
+
FFF,,FFFFFFFFFFFFFFFFFFFFFFFF,F,F:FFF,FFFFFFF
@FS10000125:23:BPA73012-1407:1:1101:8420:1300 1:N:0:6
GGGGGGTAACTTCGTCGAGTACGCTCAAACCTAAAGATCGGAAGA
+
FFFFFFFFFF::FFFFFFFFFFFFFFFFFFFFFFFFFFFFFFFFF
@FS10000125:23:BPA73012-1407:1:1101:8620:1300 1:N:0:6
GGGATCGAACTTCGTCGAGTACGCTCAACGGGGTAGATCGGAAGA
+
FFF,FFFFFF::FFFFFFFFFFFFFFFFFFFFFFFFFFFFFFFFF
@FS10000125:23:BPA73012-1407:1:1101:8820:1300 1:N:0:6
GGGGGCAAACTTCGTCGAGTACGCTCAATTTGATAGATCGGAAGA
+
FFFFFFFFFF:,FFFFFFFFFFFFFFF,FFFFFFFFFFFFFFFFF
@FS10000125:23:BPA73012-1407:1:1101:8870:1300 1:N:0:6
GGGAGATAACTTCGTCGAGTACGCTCAATTGGTGAGATCGGAAGA
+
F,,::FFFFF::FFFFFFFFFFFFFFF:FFFFFFFFFFFFFFFFF
@FS10000125:23:BPA73012-1407:1:1101:9040:1300 1:N:0:6
GGGGACAACTTCGTCGAGTACGCTCAAGTGGACAGATCGGAAGAG
+
F:FFFFFFFF,FF:FFFF:FFFFFFFFFFFFFFFFF,FFF,FFFF
@FS10000125:23:BPA73012-1407:1:1101:9390:1300 1:N:0:6
GGGACTTTTTTTTCCTTCACTACGCTCTACTTTTTTGATCGCAAA
+
F,:FFFFF:,::F:,,FF,FF,,FF,:F,F,:F,::FFFFFF,:,
@FS10000125:23:BPA73012-1407:1:1101:9740:1300 1:N:0:6
GGGGGGTAACTTCGTCGAGTACGCTCAAGCAAGCAGATCGGAAGA
+
FFFF::FFFF,:FFFFFFFFFFFFFFFFFFFFFFFFFFFFFFFFF
@FS10000125:23:BPA73012-1407:1:1101:11020:1300 1:N:0:6
GAACCGCAACTTCGTCGAGTACGCTCAAATGTATAGATCGGAAGA
+
,,F,F,FFFF:FFF:FF,FFFFFFFFF:FFFFFFF,,FFF:,FFF
@FS10000125:23:BPA73012-1407:1:1101:11210:1300 1:N:0:6
GGGACCGAACTTCGTCGAGTACGCTCAAGCAGAAAGATCGGAAGA
+
FFFFFFFFFF,,FFFFFFFFFFFFFFFFFFFFFFFFFFFFFFFFF
@FS10000125:23:BPA73012-1407:1:1101:11460:1300 1:N:0:6
GGGTCAAAACTTCGTCGAGTACGCTCAAGCCTGAAGATCGGAAGA
+
FFFFFFFFFF,,FFFFFFFFFFFFFFFFFFFFFFFFFFFFFF:FF
@FS10000125:23:BPA73012-1407:1:1101:11720:1300 1:N:0:6
GGGCAAAAACTTCGTCGAGTACGCTCAATGAGAGAGATCGGAAGA
+
FF::FFFFFF,,FFFFFFFFFFFFFFF:FFFFFFFFFFFFFFFFF
@FS10000125:23:BPA73012-1407:1:1101:12000:1300 1:N:0:6
GGGCAAGAACTTCGTCGAGTACGCTCAACTGCAGAGATCGGAAGA
+
FFFF,,:FFFFFFFFFFFFFFFFFFFFFFFFFFFFFFFFFFFFFF
@FS10000125:23:BPA73012-1407:1:1101:13480:1300 1:N:0:6
GGGGTTGAACTTCGTCGAGTACGCTCAAAGTGGTAGATCGGAAGA
+
FFFFFFFFFF,:FFFFFFFFFFFFFFF,FFFFFFFFFFFFFFFFF
@FS10000125:23:BPA73012-1407:1:1101:13640:1300 1:N:0:6
GGGGGATAACTTCGTCGAGTACGCTCAAACCCTGAGATCGGAAGA
+
FFFFFFFFFFF:FFFFFFFFFFFFFFFFFFFFFFFFFFFFFFFFF
@FS10000125:23:BPA73012-1407:1:1101:14380:1300 1:N:0:6
GGGGATAAACTTCGTCGAGTACGCTCAATGTCAAAGATCGGAAGA
+
FFFFFFFFFF::FFFFFFFFFFFFFFF:FFFFFFFFFFFFFFFFF
@FS10000125:23:BPA73012-1407:1:1101:14460:1300 1:N:0:6
GGGGACAAACTTCGTCGAGTACGCTCAAAGGAATAGATCGGAAGA
+
FFFFFFFFFF,:FFFFFFFFFFFFFFF:FFFFFFFFFFFFFFFFF
@FS10000125:23:BPA73012-1407:1:1101:15960:1300 1:N:0:6
GGGATTGAACTTCGTCGAGTACGCTCAATCTCTAAGATCGGAAGA
+
FFFFFFFFFF,,FFFFFFFFFFFFFFFFFFFFFFFFFFFFFFFFF
@FS10000125:23:BPA73012-1407:1:1101:1380:1310 1:N:0:6
GGGGGACAACTTCGTCGAGTACGCTCAAAAACAAAGATCGGAAGA
+
FFFFFFFFFF::FFFFFFFFFFFFFFFFFFFFFFFFFFFFFFFFF
@FS10000125:23:BPA73012-1407:1:1101:1410:1310 1:N:0:6
GGGGCGGAACTTCGTCGAGTACGCTCAAAGAGGAAGATCGGAAGA
+
FFFFFFFFFFF:FFFFFFFFFFFFFFF:FFFFFFFFFFFFF:FFF
@FS10000125:23:BPA73012-1407:1:1101:1710:1310 1:N:0:6
GGGTGGTAACTTCGTCGAGTACGCTCAATGGTGTAGATCGGAAGA
+
FF:FFFFFFFF:FFFFFFFFFFFFFFF:FFFFFFFFFFFFFFFFF
@FS10000125:23:BPA73012-1407:1:1101:1870:1310 1:N:0:6
GGGTCCTAACTTCGTCGAGTACGCTCAACCTACGAGATCGGAAGA
+
FFFFFFFFFFF:FFFFFFFFFFFFFFFFFFFFFFFFFFFFFFFFF
@FS10000125:23:BPA73012-1407:1:1101:1890:1310 1:N:0:6
GGGGATTAACTTCGTCGAGTACGCTCAAATCAACAGATCGGAAGA
+
FF:FFFFFFF::FFFFFFFFFFFFFFF:FFFFFFFFFFFFFFFFF
@FS10000125:23:BPA73012-1407:1:1101:2060:1310 1:N:0:6
GGGGACTAACTTCGTCGAGTACGCTCAATAAGAAAGATCGGAAGA
+
FFFFFFFFFFF,FFFFFFFFFFFFFFF:FFFFFFFFF:FFFFFFF
@FS10000125:23:BPA73012-1407:1:1101:2540:1310 1:N:0:6
GGGCTTGAACTTCGTCGAGTACGCTCAATATCCAAGATCGGAAGA
+
FFFFFFFFFF:,FFFFFFFFFFFFFFF,FFFFFFFFFFFFFFFFF
@FS10000125:23:BPA73012-1407:1:1101:2780:1310 1:N:0:6
GGGCCATAACTTCGTCGAGTACGCTCAAAACATGAGATCGGAAGA
+
FFF,FFFFFFF:FFFFFFFFFFFFFFFFFFFFFFFFFFFFFFFFF
@FS10000125:23:BPA73012-1407:1:1101:3070:1310 1:N:0:6
GGGGGATAACTTCGTCGAGTACGCTCAAATGATTAGATCGGAAGA
+
F,,FFFFFFF:,:FFFFFFFFFFFFFF:FFFFFFFFFFFFFFFFF
@FS10000125:23:BPA73012-1407:1:1101:3350:1310 1:N:0:6
GATTTACAACTTCGTCGAGTACGCTCAAACACTTAGATCGGAAGA
+
,,F,FFFFFFFFFFFFFFFFFFFFFFFFFFFFFFFFFFFFF:FFF
@FS10000125:23:BPA73012-1407:1:1101:3480:1310 1:N:0:6
GGGAGAAAACTTCGTCGAGTACGCTCAAAGTTTCAGATCGGAAGA
+
FFFFFFFFFF::FFFFFFFFFFFFFFFFFFFFFFFFFFFFFFFFF
@FS10000125:23:BPA73012-1407:1:1101:3560:1310 1:N:0:6
GGGGCATAACTTCGTCGAGTACGCTCAATCACACAGATCGGAAGA
+
FFFFFFF:FF::FFFFFFFFFFFFFFFFFFFFFFFFF:FFFFFFF
@FS10000125:23:BPA73012-1407:1:1101:4360:1310 1:N:0:6
GGGAAGGAACTTCGTCGAGTACGCTCAAACACACAGATCGGAAGA
+
FFFFFFFFFF::FFFFFFFFFFFFFFF:FFFFFFFFFFFFFFFFF
@FS10000125:23:BPA73012-1407:1:1101:4460:1310 1:N:0:6
GGGACGTAACTTCGTCGAGTACGCTCAAGGTAGGAGATCGGAAGA
+
F:FFFFFFFF:,FFFFFFFFFFFFFFFFFFFFFFFFFFFFFFFFF
@FS10000125:23:BPA73012-1407:1:1101:4690:1310 1:N:0:6
GACAATAAACTTCGTTGAGTACGCTCAAATAACTAGATCGGTAGA
+
FF:F:FFF:F,:FFFFF:FFFF,FFFFFFF:FFFF,FFFF,,,FF
@FS10000125:23:BPA73012-1407:1:1101:5770:1310 1:N:0:6
GGGGGCCAACTTCGTCGAGTACGCTCAACTGTATAGATCGGAAGA
+
FFFFFFFFFF::FFFFFFFFFFFFFFFFFFFFFFFFFFFFFFFFF
@FS10000125:23:BPA73012-1407:1:1101:6100:1310 1:N:0:6
GGGGATAAACTTCGTCGAGTACGCTCAAATGAGTAGATCGGAAGA
+
FFFFFFFFFFFFFFFFFFFFFFFFFFFFFF,F,:FFFFFFFFFFF
@FS10000125:23:BPA73012-1407:1:1101:6300:1310 1:N:0:6
GGGCGCCAACAAACTTCGTCGAGTACGCTCAAAAACCTAGATCGG
+
FFF:FFFFFFF:FFF:FF:FFFFFFFF:FFFFFFF,,,FF:,,FF
@FS10000125:23:BPA73012-1407:1:1101:6340:1310 1:N:0:6
GGGCGCTAACTTCGTCGAGTATTAGAAAGATCGGAAGAGCACACG
+
FFFFFFFFFF,,FFFFFFFFFF,,FFFFFFFFFFFFFFFF,,F,F
@FS10000125:23:BPA73012-1407:1:1101:6900:1310 1:N:0:6
GGGGTTAAATTTCGTCGAGTACGCTCAATTATTAAGATCGGAAGA
+
FFFFFFFFFF:F:FFFFFFFFFFFFFF,FFFFFFFFFFFFFFFFF
@FS10000125:23:BPA73012-1407:1:1101:7000:1310 1:N:0:6
GGGGTCTAACTTCGTCGAGTACGCTCAACTGTTCAGATCGGAAGA
+
FFFFF::FFFFFFFFFFFFFFFFFFFFF,FF,F,FFFFFFFFFFF
@FS10000125:23:BPA73012-1407:1:1101:7140:1310 1:N:0:6
GGGGCAAAACTTCGTCGAGTACGCTCAAGGTTAGAGATCGGAAGA
+
FFFFFFFFFF::FFFFFFFFFFFFFFFFFFFFFFFFFFFFFFFFF
@FS10000125:23:BPA73012-1407:1:1101:7530:1310 1:N:0:6
GGGGGGAAACTTCGTCGAGTACGCTCAAATTTCCAGATCGGAAGA
+
FFFFFFFFFFF:FFFFFFFFFFFFFFFFFFFFFFFFFFFFFFFFF
@FS10000125:23:BPA73012-1407:1:1101:7570:1310 1:N:0:6
GGGCGCTAACTTCGTCGAGTACGCTCAATGAACAAGATCGGAAGA
+
FF::FFFFFF::FFFFFFFFFFFFFFF:FFFFFFFFFFFFFFFFF
@FS10000125:23:BPA73012-1407:1:1101:7660:1310 1:N:0:6
GGGGGAGAACCTCGTCGAGTACGCTCAAGATTGTAGATCGGAAGA
+
FFFF,F,FFF::FFFFFFFFFFFFFFFFFF,:,FFFFFFFFFFFF
@FS10000125:23:BPA73012-1407:1:1101:7670:1310 1:N:0:6
GGGAGGCAACTTCGTCGAGTACGCTCAAAGATCTAGATCGGAAGA
+
F:,:FFFFFF::FFFFFFFFFFFFFFFFFFFFFFFFFFFFFFFFF
@FS10000125:23:BPA73012-1407:1:1101:7870:1310 1:N:0:6
GGGATTTAACTTCGTCGAGTACGCTCAAGCAACCAGATCGGAAGA
+
FFFFFFFFFF::FFFFFFFFFFFFFFFFFFFFFFFFFFFFFFFFF
@FS10000125:23:BPA73012-1407:1:1101:7880:1310 1:N:0:6
GGAAAAGAACTTCGTCGAGTACGCTCAATGTTATAGATCGGAAGA
+
FF,FFFFFFF::FFFFFFFFFFFFFFF:FFFFFFFFFFFFFFFFF
@FS10000125:23:BPA73012-1407:1:1101:8330:1310 1:N:0:6
GCTAGTTAACTTCGTCGAGTACGCTCAAGATAACAGATCGGAAGA
+
FFF,,FF:FFFFFFFFF:FFFF:FFFF:FFFFFFF:FFFF::F,F
@FS10000125:23:BPA73012-1407:1:1101:8450:1310 1:N:0:6
GGGGGTAGTAACTTCGTCGAGTACGCTCAAGCAGTCAGATCGGAA
+
FF,FFFFFFFFF,:FFF:FFFF:FF,F:FFFFFFF,FFFF,FFFF
@FS10000125:23:BPA73012-1407:1:1101:8640:1310 1:N:0:6
GGGAAGCAACTTCGTCGAGTACGCTCAAATCGTTAGATCGGAAGA
+
F:,,FFFFFF::FFFFFFFFFFFFFFFFFFFFFFFFFFFFFFFFF
@FS10000125:23:BPA73012-1407:1:1101:8820:1310 1:N:0:6
GGGTTGGAACTTCGTCGAGTACGCTCAAGTGGAGAGATCGGAAGA
+
FFF:FFFFFF::FFFFFFFFFFFFFFFFFFFFFFFFFFFFFFFFF
@FS10000125:23:BPA73012-1407:1:1101:8980:1310 1:N:0:6
GGGAACTGAACTTCGTCGAGTACGCTCAATAAGAGAGATCGGAAG
+
FFFFFFFFFFF,,FF,FFFFFFFFF,FFFFFFFFFFFFFFFFFFF
@FS10000125:23:BPA73012-1407:1:1101:9460:1310 1:N:0:6
GGGCATTAACTTCGTCGAGTACGCTCAAGTGCCAAGATCGGAAGA
+
FFFFFFFFFF::FFFFFFFFFFFFFFFFFFFFFFFFFFFFFFFFF
@FS10000125:23:BPA73012-1407:1:1101:9630:1310 1:N:0:6
GGGCTCAAACTTCGTCGAGTACGCTCAAAACTGGAGATCGGAAGA
+
F,,:FFFFFF::FFFFFFFFFFFFFFFFFFFFFFFFFFFFFFFFF
@FS10000125:23:BPA73012-1407:1:1101:9780:1310 1:N:0:6
GGGTGGCAACTTCGTCGAGTACGCTCAACGGTACAGATCGGAAGA
+
FFFF,FFFFFFFF:FFFFFFFFFFFFFFF,FFFFFFFFFFFFFFF
@FS10000125:23:BPA73012-1407:1:1101:9910:1310 1:N:0:6
GGGGTTTAACTTCGTCGAGTACGCTCAAGAGTAAAGATCGGAAGA
+
F,,FFFFFFF::FFFFFFFFFFFFFFFFFFFFFFFFFFFFFFFFF
@FS10000125:23:BPA73012-1407:1:1101:10210:1310 1:N:0:6
GGGAGGAAACTTCGTCGAGTACGCTCAAGCAACGAGATCGGAAGA
+
F,:F:FFFFF,:FFFFFFFFFFFFFFFFFFFFFFFFFFFFFF:FF
@FS10000125:23:BPA73012-1407:1:1101:10230:1310 1:N:0:6
GGGTGGTAACTTCGTCGAGTACGCTCAACTAAAAAGATCGGAAGA
+
F,,FFFFFFF:FFFFFFFFFFFFFFFFFFFFFFFFFFFFFFFFFF
@FS10000125:23:BPA73012-1407:1:1101:10530:1310 1:N:0:6
GGGCAGTAACTTCGTCGAGTACGCTCAAATTACGAGATCGGAAGA
+
FFF:FFFFFF:,FFFFFFFFFFFFFFFFFFFFFFFFFFFFFFFFF
@FS10000125:23:BPA73012-1407:1:1101:10570:1310 1:N:0:6
GGGCAAGAACTTCGTCGAGTACGCTCAAACCTCGAGATCGGAAGA
+
FFF:FFFFFF::FFFFFFFFFFFFFFFFFFFFFFFFFFFFFFFFF
@FS10000125:23:BPA73012-1407:1:1101:11060:1310 1:N:0:6
GGGGTTCAACTTCGTCGAGTACGCTCAACCAGGAAGATCGGAAGA
+
FFFFFFFFFF,:FFFFFFFFFFFFFFFFFFFFFFFFFFFFFFFFF
@FS10000125:23:BPA73012-1407:1:1101:11410:1310 1:N:0:6
GGGCCTAAACTTCGTCGAGTACGCTCAAGATTGGAGATCGGAAGA
+
FF::FFFFFF,,FFFFFFFFFFFFFFFFFFFFFFFFFFFFFFFFF
@FS10000125:23:BPA73012-1407:1:1101:11430:1310 1:N:0:6
GGTGTCTAAACTTCGTCGAGTACGCTCAAGAGGATAGATCGGAAG
+
,,,F,FFFFFFF:,F:FF::FF:FF,FFFFFFFFFF,FFF,FF::
@FS10000125:23:BPA73012-1407:1:1101:11660:1310 1:N:0:6
GGGGTGGAACTTCGTCGAGTACGCTCAAGTATGGAGATCGGAAGA
+
FFFFFFFFFF:,FFFFFFFFFFFFFFFFFFFFFFFFFFFFFFFFF
@FS10000125:23:BPA73012-1407:1:1101:11980:1310 1:N:0:6
GGGCCATAACTTCGTCGAGTACGCTCAATTAACTAGATCGGAAGA
+
FFF,,,,FFFFFFFFFFFFFFFFFFFFF,,,:F:FFFFFFFFFFF
@FS10000125:23:BPA73012-1407:1:1101:12440:1310 1:N:0:6
GGACAGGAACTTCGTCGAGTACGCTCAATGAGATAGATCGGAAGA
+
F,,,FFFFFFF:FFFFFFFFFFFFFFF:FFFFFFFFFFFFFF:FF
@FS10000125:23:BPA73012-1407:1:1101:12960:1310 1:N:0:6
GGGGCAAAACTTCGTCGAGTACGCTCAAGACGGAAGATCGGAAGA
+
:,,FFFFFFF,,FFFFFFFFFFFFFFFFFFFFFFFFFFFFFFFFF
@FS10000125:23:BPA73012-1407:1:1101:13630:1310 1:N:0:6
GGGAACTTCGTCGAGTACGCTCAAGGTAGGAGATCGGAAGAGCAC
+
F:,FFFFFFF:FF:F,F,FFFF:FFFF,FFFFFFFFFFFF:F,F,
@FS10000125:23:BPA73012-1407:1:1101:13850:1310 1:N:0:6
GGGGCTCAACTTCGTCGAGTACGCTCAACTTGCAAGATCGGAAGA
+
FFFFFFFFFF:FFFFFFFFFFFFFFFFFFFFFFFFFFFFFFFFFF
@FS10000125:23:BPA73012-1407:1:1101:14080:1310 1:N:0:6
GGGTAGTAACTTCGTCGAGTACGCTCAAGAGGTTAGATCGGAAGA
+
F:,FF,FFFFFFFFFFFFFFFFFFFFFF,F,,FFFFFFFFFFFFF
@FS10000125:23:BPA73012-1407:1:1101:14310:1310 1:N:0:6
GGGGCTCAACTTCGTCGAGTACGCTTCGGAAGAGCACACGTCTGA
+
F:,FFFFFFF::FFFFFFFFFFFFF,FFFFFFFFFF,FFF:,,FF
@FS10000125:23:BPA73012-1407:1:1101:14490:1310 1:N:0:6
GGGGGATAACTTCGTCGAGTACGCTCAAATTGGAAGATCGGAAGA
+
F:,FFFFFFF,:FFFFFFFFFFFFFFF:FFFFFFFFFFFFFFFFF
@FS10000125:23:BPA73012-1407:1:1101:15140:1310 1:N:0:6
GGGCTTCAACTTCGTCGAGTACGCTCAAGGTTCTAGATCGGAAGA
+
FFF,:,FFFFFFFFFFFFFFFFFFFFFF,,,:,,FFFFFFFFFFF
@FS10000125:23:BPA73012-1407:1:1101:15340:1310 1:N:0:6
GGGCACCAACTTCGTCGAGTACGCTCAAATCAGTAGATCGGAAGA
+
F:,FFFFFFFF,::FFFFFFFF:FFFFFFFF:FFF,FFFF,FFFF
@FS10000125:23:BPA73012-1407:1:1101:15800:1310 1:N:0:6
GGGCTAGAACTTCGTCGAGTACGCTCAATTTCAAAGATCGGAAGA
+
FFFFFFFFFF,,FFFFFFFFFFFFFFFFFFFFFFFFFFFFFFFFF
@FS10000125:23:BPA73012-1407:1:1101:16450:1310 1:N:0:6
GATGAAAACTTCGTCGAGTACGCTCAATTTTTTAGATCGGAAGAC
+
,,F,F,FF:FFF::F,,FFF:FFFFF,FFFFFF,:F:F::,,:,,
@FS10000125:23:BPA73012-1407:1:1101:1000:1320 1:N:0:6
GAGGTATAACTTCGTCGAGTACGCTCAAACGTGGAGATCGGAAGA
+
FFF,FF,FFFFFFFFFFFFFFFFFFFFFFF,,:FFFFFFFFFFFF
@FS10000125:23:BPA73012-1407:1:1101:1610:1320 1:N:0:6
GGGCGAGAACTTCGTCGAGTACGCTCAAACAGGGAGATCGGAAGA
+
F:,FFFFFFF::FFFFFFFFFFFFFFFFFFFFFFFFFFFFF,:FF
@FS10000125:23:BPA73012-1407:1:1101:1620:1320 1:N:0:6
GGGGATCAACTTCGTCGAGTACGCTCAAATCAATAGATCGGAAGA
+
FFFFFFFFFFF:FFFFFFFFFFFFFFFFFFFFFFFFFFFFFFFFF
@FS10000125:23:BPA73012-1407:1:1101:2460:1320 1:N:0:6
GGGGGGGAACTTCGTCGAGTACGCTCAAAGTAAAAGATCGGAAGA
+
FFFFFF:FFFF:FFFFFFFFFFFFFFFFFFFFFFFFF:FFFFFFF
@FS10000125:23:BPA73012-1407:1:1101:2980:1320 1:N:0:6
GGGGATAAACTTCGTCGAGTACGCTCAAGAGTAAAGATAAGAGCA
+
FFFFFFFFFF::FFFFFFFFFFFFFFFFFFFFFFFFFFFFFFF,:
@FS10000125:23:BPA73012-1407:1:1101:3220:1320 1:N:0:6
GGGTGGAAACTTCGTCGAGTACGCTCAATGGAAAAGATCGGAAGA
+
FFF:FFFFFFF:FFFFFFFFFFFFFFF,FFFFFFFFFFFFFFFFF
@FS10000125:23:BPA73012-1407:1:1101:3740:1320 1:N:0:6
GGGATGGAACTTCGTCGAGTACGCTCAAACAACGAGATCGGAAGA
+
FFF:FFFFFF::FFFFFFFFFFFFFFFFFFFFFFFFFFFFFFFFF
@FS10000125:23:BPA73012-1407:1:1101:4080:1320 1:N:0:6
GGGCCGGAACTTCGTCGAGTACGCTCAATAAGTAAGATCGGAAGA
+
FFFFFFFFFF::FFFFFFFFFFFFFFF:FFFFFFFFFFFFFFFFF
@FS10000125:23:BPA73012-1407:1:1101:4770:1320 1:N:0:6
GGGGGTAAACTTCGTCGAGTACGCTCAATGATGGAGATCGGAAGA
+
FFFF,,:FF:::FFFF:FFFFFFFFFFFFFFFFFFFF,FFFFFFF
@FS10000125:23:BPA73012-1407:1:1101:5020:1320 1:N:0:6
GGGCTTAAACTTCGTCGAGTACGCTCAACCGGGCAGATCGGAAGA
+
FFFFFFFFFF,::FFFFFFFFFFFFFFFFFFFFFFFFFFFFFFFF
@FS10000125:23:BPA73012-1407:1:1101:5040:1320 1:N:0:6
GGAGCAAACTTCGTCGAGTACGCTCAAACGAGAAGATCGGAAGAG
+
:,,FFFFFFFFFF:FFFF:FFFFFFFFFFFFFFFFF,FFF,FFFF
@FS10000125:23:BPA73012-1407:1:1101:5300:1320 1:N:0:6
GGGGGTTAATTTCGTCGAGTACGCTCAACTTGGAAGATCGGAAGA
+
FFFFFFFFFFFF:FFFFFFFFFFFFFFFFFFFFFFFFFFFFF:FF
@FS10000125:23:BPA73012-1407:1:1101:5520:1320 1:N:0:6
GGGAGCCAACTTCGTCGAGTACGCTCAAACCCCAAGATCGGAAGA
+
FFF:FFFFFF::FFFFFFFFFFFFFFFFFFFFFFFFFFFFFFFFF
@FS10000125:23:BPA73012-1407:1:1101:5570:1320 1:N:0:6
GGGGGACAACTTCGTCGAGTACGCTCAAGTTATAAGATCGGAAGA
+
FFFFFFFFFFF:FFFFFFFFFFFFFFFFFFFFFFFFFFFFFFFFF
@FS10000125:23:BPA73012-1407:1:1101:5660:1320 1:N:0:6
GGGGCTAAACTTCGTCGAGTACGCTCAAGATATTAGATCGGAAGA
+
FFFFFFFFFF::FFFFFFFFFFFFFFFFFFFFFFFFFFFFFFFFF
@FS10000125:23:BPA73012-1407:1:1101:6210:1320 1:N:0:6
GGGTTTCAACTTCGTCGAGTACGCTCAAGTGGCCAGATCGGAAGA
+
FFFFFFFFFF,,FFFFFFFFFFFFFFFFFFFFFFFFFFFFFFFFF
@FS10000125:23:BPA73012-1407:1:1101:6490:1320 1:N:0:6
GGGAGTTAACTTCGTCGAGTACGCTCAAATGTGTAGATCGGAAGA
+
FFFF,FFFFF::FFFFFFFFFFFFFFF:FFFFFFFFFFFFFFFFF
@FS10000125:23:BPA73012-1407:1:1101:6620:1320 1:N:0:6
GGGCATTAACTTCGTCGAGTACGCTCAATAAGATAGATCGGAAGA
+
FFFF,FFFFFF:FFFFFFFFFFFFFFF:FF,,,,FFFFFFFFFFF
@FS10000125:23:BPA73012-1407:1:1101:6810:1320 1:N:0:6
GGGAGGAAACTTCGTCGAGTACGCTCAAAATGAGAGATCGGAAGA
+
FFFFFFFFFF::FFFFFFFFFFFFFFF:FFFFFFFFFFFFFFFFF
@FS10000125:23:BPA73012-1407:1:1101:6900:1320 1:N:0:6
AGGGGGAAACTTCGTCGAGTACGCTCAAGGTAATAGATCGGAAGA
+
,FFFFFFFFF:,FFFFFFFFFFFFFFFFFFFFFFFFFFFFFFFFF
@FS10000125:23:BPA73012-1407:1:1101:6970:1320 1:N:0:6
GGGTAGGAACTTCGTCGAGTACGCTCAACCTCGCAGATCGGAAGA
+
F:::FFFFFF:FFFFFFFFFFFFFFFFFFFFFFFFFFFFFFFFFF
@FS10000125:23:BPA73012-1407:1:1101:7080:1320 1:N:0:6
GGGGGAAAACTTCGTCGAGTACGCTCAAGACACCAGATCGGAAGA
+
FFFF,FFFFF::FFFFFFFFFFFFFFFFFFFFFFFFFFFFFFFFF
@FS10000125:23:BPA73012-1407:1:1101:7140:1320 1:N:0:6
GGGTCACAACTTCGTCGAGTACGCTCAAATCGGAAGATCGGAAGA
+
FFFFFFFFFF::FFFFFFFFFFFFFFF:FFFFFFFFFFFFFFFFF
@FS10000125:23:BPA73012-1407:1:1101:7150:1320 1:N:0:6
GGGGCTAAACTTCGTCGAGTACGCTCAAATACAAAGATCGGAAGA
+
F::FFFFFFF::FFFFFFFFFFFFFFF:FFFFFFFFFFFFFFFFF
@FS10000125:23:BPA73012-1407:1:1101:7170:1320 1:N:0:6
GGGCGCTAACTTCGTCGAGTACGCTCAAACCGAGAGATCGGAAGA
+
FFFF,FFFFFF:FFFFFFFFFFFFFFFFF:F,F:FFFFFFFFFFF
@FS10000125:23:BPA73012-1407:1:1101:7320:1320 1:N:0:6
GGGGAAAAACTTCGTCGAGTACGCTCAATGGTATAGATCGGAAGA
+
FFFFFFFFFFF:FFFFFFFFFFFFFFFFFFFFFFFFFFFFFFFFF
@FS10000125:23:BPA73012-1407:1:1101:7370:1320 1:N:0:6
GGGACTGAACTTCGTCGAGTACGCTCAAGGGACAAGATCGGAAGA
+
FFFFFFFFFF:,FFFFFFFFFFFFFFFFFFFFFFFFFFFFFFFFF
@FS10000125:23:BPA73012-1407:1:1101:7650:1320 1:N:0:6
GGGACATAACTTCGTCGAGTACGCTCAATAGATGAGATCGGAAGA
+
F::FFFFFFF,,FFFFFFFFFFFFFFF:FFFFFFFFFFFFFF:FF
@FS10000125:23:BPA73012-1407:1:1101:7860:1320 1:N:0:6
GGGGTGAAACTTCGTCGAGTACGCTCAAGTGAAAAGATCGGAAGA
+
FFFFFFFFFFF:FFFFFFFFFFFFFFFFFFFFFFFFFFFFFFFFF
@FS10000125:23:BPA73012-1407:1:1101:7910:1320 1:N:0:6
GGGGTAGAACTTCGTCGAGTACGCTCAAAATTCGAGATCGGAAGA
+
FFFFFFFFFF::FFFFFFFFFFFFFFFFFFFFFFFFFFFFFFFFF
@FS10000125:23:BPA73012-1407:1:1101:7960:1320 1:N:0:6
GGGTAAAAACTTCGTCGAGTACGCTCAAGTGCATAGATCGGAAGA
+
FFFFFFFFFF:,FFFFFFFFFFFFFFFFFFFFFFFFFFFFFFFFF
@FS10000125:23:BPA73012-1407:1:1101:8080:1320 1:N:0:6
GGGGCCCAACTTCGTCGAGTACGCTCAACAGAGGAGATCGGAAGA
+
F:,FFFFFFF::FFFFFFFFFFFFFFFFFFFFFFFFF,FFFFFFF
@FS10000125:23:BPA73012-1407:1:1101:8130:1320 1:N:0:6
GGGAACTAACTTCGTCGAGTACGCTCAATGACTAAGATCGGAAGA
+
FFFFFFFFFF::FFFFFFFFFFFFFFF:FFFFFFFFFFFFFFFFF
@FS10000125:23:BPA73012-1407:1:1101:8460:1320 1:N:0:6
GGGGCAACTTCGTCGAGTACGCTCAATAAAAGAGATCGGAAGAGC
+
FF:FFFFFFF:F:FFFF:FFFF,FF:F:FFFFFFF:,FFFFFFF:
@FS10000125:23:BPA73012-1407:1:1101:8860:1320 1:N:0:6
GGGGTCGAACTTCGTCAGTACGCTCAATAATCAAGATCGGAAGAG
+
FFFFFFFFFF:,FFFFFF,FFFFFFF:,FFFFFFFF,FFF,FFFF
@FS10000125:23:BPA73012-1407:1:1101:9080:1320 1:N:0:6
GGGCTTCGTCGAGTACGCTCAATCGTCCAGATCGGAAGAGCACAC
+
F::,FFFFFFF:FFFFF:FFFF,FF,F:FFFFFFFFFFFF,F,F,
@FS10000125:23:BPA73012-1407:1:1101:9820:1320 1:N:0:6
GGGGCTTAACTTCGTCGAGTACGCTCAAATTAGAAGATCGGAAGA
+
FF:FFFFFFF:,FFFFFFFFFFFFFFF:FFFFFFFFFFFFFFFFF
@FS10000125:23:BPA73012-1407:1:1101:10480:1320 1:N:0:6
GGGCGGAAACTTCGTCGAGTACGCTCAAAAATTTAGATCGGAAGA
+
F,,F:F,FFFFFFFFFFFFFFFFFFFFFFF::F,FFFFFFFFFFF
@FS10000125:23:BPA73012-1407:1:1101:10510:1320 1:N:0:6
GGGGCTGAACTTCGTCGAGTACGCTCAACTACTTAGATCGGAAGA
+
F::FFFFFFFFFFFFFFFFFFFFFFFFFFFFFFFFFFFFFFFFFF
@FS10000125:23:BPA73012-1407:1:1101:10900:1320 1:N:0:6
GGGCCTGAACTTCGTCGAGTACGCTCAATAAACGAGATCGGAAGA
+
FFF:FFFFFF::FFFFFFFFFFFFFFF:FFFFFFFFFFFFFFFFF
@FS10000125:23:BPA73012-1407:1:1101:10930:1320 1:N:0:6
GGGTGACAACTTCGTCGAGTACGCTCAAGACTCTAGATCGGAAGA
+
FFF:FFFFFF::FFFFFFFFFFFFFFFFFFFFFFFFFFFFFFFFF
@FS10000125:23:BPA73012-1407:1:1101:11340:1320 1:N:0:6
GGGGCAGTAACTTCGTCGAGTACGCTCAAAAAAGTAGATCGGAAG
+
FFFFFFFFFF:,,FF:FFFFFFFFF,FFFFFFFFFFFFFFFFFFF
@FS10000125:23:BPA73012-1407:1:1101:11760:1320 1:N:0:6
GGGGCTAAACTTCGTCGAGTACGCTCAATGCTGAAGATCGGAAGA
+
FF,FFFFFFF,,FFFFFFFFFFFFFFF,FFFFFFFFFFFFFFFFF
@FS10000125:23:BPA73012-1407:1:1101:12430:1320 1:N:0:6
GGGATTGAACTTCGTCGAGTACGCTCAATAGCCGAGATCGGAAGA
+
F:,:FFFFFF:,FFFFFFFFFFFFFFF,FFFFFFFFFFFFFFFFF
@FS10000125:23:BPA73012-1407:1:1101:13160:1320 1:N:0:6
GGGGTATAACTTCGTCGAGTACGCTCAAGTTCGCAGATCGGAAGA
+
FF:FFFFFFF:,FFFFFFFFFFFFFFFFFFFFFFFFFFFFFFFFF
@FS10000125:23:BPA73012-1407:1:1101:13210:1320 1:N:0:6
GGGGAACAACTTCGTCGAGTACGCTCAACAATGTAGATCGGAAGA
+
FF,FFFFFFF::FFFFFFFFFFFFFFFFFFFFFFFFFFFFFFFFF
@FS10000125:23:BPA73012-1407:1:1101:14260:1320 1:N:0:6
GGGGATCAACTTCGTCGAGTACGCTCAAGCAAGAAGATCGGAAGA
+
FFFFFFFFFF,:FFFFFFFFFFFFFFFFFFFFFFFFFFFFFFFFF
@FS10000125:23:BPA73012-1407:1:1101:14560:1320 1:N:0:6
GGGAGGCAACTTCGTCGAGTACGCTCAAGTCAAAAGATCGGAAGA
+
FF::FFFFFF::FFFFFFFFFFFFFFFFFFFFFFFFFFFFFF:FF
@FS10000125:23:BPA73012-1407:1:1101:14620:1320 1:N:0:6
GGGGGCTAACTTCGTCGAGTACGCTCAAAATCCAAGATCGGAAGA
+
FFFFFFFFFF:,FFFFFFFFFFFFFFFFFFFFFFFFFFFFFFFFF
@FS10000125:23:BPA73012-1407:1:1101:14740:1320 1:N:0:6
GGGGAATAACTTCGTCGAGTACGCTCAACTTTTAAGATCGGAAGA
+
FFFFFFFFFFFFFFFFFFFFFFFFFFFFFFFFFFFFFFFFFFFFF
@FS10000125:23:BPA73012-1407:1:1101:14860:1320 1:N:0:6
GGGTTCAAACTTCGTCGAGTACGCTCAAGTTTTAAGATCGGAAGA
+
FFFFFFFFFF:,FFFFFFFFFFFFFFFFFFFFFFFFFFFFFFFFF
@FS10000125:23:BPA73012-1407:1:1101:15210:1320 1:N:0:6
GGGTGACAACTTCGTCGAGTACGCTCAATCTCTTAGATCGGAAGA
+
FFF,,FFFFFFFFFFFFFFFFFFFFFFF,FF,,,FFFFFFFFFFF
@FS10000125:23:BPA73012-1407:1:1101:15790:1320 1:N:0:6
GGGAGTGATCTTCGTCGAGTACGCTCAATATACAAGATCGGAAGA
+
F,,FFFFFFF,:FFFFFFFFFFFFFFF:FFFFFFFFFFFFFFFFF
@FS10000125:23:BPA73012-1407:1:1101:15840:1320 1:N:0:6
GGGGGTAAACTTCGTCGAGTACGCTCAAGGGATTAGATCGGAAGA
+
F::FFFFFFF,,FFFFFFFFFFFFFFFFFFFFFFFFFFFFFFFFF
@FS10000125:23:BPA73012-1407:1:1101:15860:1320 1:N:0:6
GGGGTCAAACTTCGTCGAGTACGCTCAAAAAGTGAGATCGGAAGA
+
FFFFFFFFFF,,FFFFFFFFFFFFFFF:FFFFFFFFFFFFFFFFF
@FS10000125:23:BPA73012-1407:1:1101:15890:1320 1:N:0:6
GGGGTGCAGAACTTCGTCGAGTACGCTCAAAAAATCAGATCGGAA
+
FFFFFFFFFFFF,:FFF:FFFFFFFFF:FFFFFFF,FFFF,FFFF
@FS10000125:23:BPA73012-1407:1:1101:1060:1330 1:N:0:6
GGGAATCAACTTCGTCGAGTACGCTCAATTCTGGAGATCGGAAGA
+
FFFFFFFFFF::FFFFFFFFFFFFFFF:FFFFFFFFFFFFFFFFF
@FS10000125:23:BPA73012-1407:1:1101:1180:1330 1:N:0:6
GGGCAAAAACTTCGTCGAGTACGCTCAAACACCGAGATCGGAAGA
+
FFF,FFFFFFF:FFFFFFFFFFFFFFFFFFFFFFFFFFFFFFFFF
@FS10000125:23:BPA73012-1407:1:1101:1190:1330 1:N:0:6
GGGCGGGAACTTCGTCGAGTACGCTCAACCCCTGAGATCGGAAGA
+
FFFFFFFFFFF:FFFFFFFFFFFFFFFFFFFFFFFFFFFFF,FFF
@FS10000125:23:BPA73012-1407:1:1101:1460:1330 1:N:0:6
GGGAACAAACTTCGTCGAGTACGCTCAACAGTCAAGATCGGAAGA
+
FFFFFFFFFFFFFFFFFFFFFFFFFFFFFFFFFFFFFFFFFFFFF
@FS10000125:23:BPA73012-1407:1:1101:2270:1330 1:N:0:6
GGGTGCAAACTTCGTCGAGTACGCTCAAAAAATAAGATCGGAAGA
+
FF,F,:,FFFFFFFFFFFFFFFFFFFFFFFF,FFFFFFFFFFFFF
@FS10000125:23:BPA73012-1407:1:1101:4060:1330 1:N:0:6
GGGCCGGAACTTCGTCGAGTACGCTCAATAAGTAAGATCGGAAGA
+
FFFFFFFFFFF:FFFFFFFFFFFFFFF,FFFFFFFFFFFFFFFFF
@FS10000125:23:BPA73012-1407:1:1101:4220:1330 1:N:0:6
GGGAGTTAACTTCGTCGAGTACGCTCAATTGTGTAGATCGGAAGA
+
FFF:FFFFFF:,FFFFFFFFFFFFFFF,FFFFFFFFFFFFFFFFF
@FS10000125:23:BPA73012-1407:1:1101:4330:1330 1:N:0:6
GGGTATAAACTTCGTCGAGTACGCTCAAAACCCCAGATCGGAAGA
+
FFFFFFFFFF::FFFFFFFFFFFFFFFFFFFFFFFFF:FFFFFFF
@FS10000125:23:BPA73012-1407:1:1101:4550:1330 1:N:0:6
GGGGTATAACTTCGTCGAGTACGCTCAATACCTGAGATCGGAAGA
+
F,,FFFFFFF,,FFFFFFFFFFFFFFF:FFFFFFFFFFFFFFFFF
@FS10000125:23:BPA73012-1407:1:1101:4730:1330 1:N:0:6
GGGAAGGAACTTCGTCGAGTACGCTCAATTTGATAGATCGGAAGA
+
F:::FFFFFFF:FFFFFFFFFFFFFFF:FFFFFFFFFFFFFFFFF
@FS10000125:23:BPA73012-1407:1:1101:4870:1330 1:N:0:6
GGGGTAGCAACTTCGTCGAGTACGCTCAAGTTAATAGATCGGAAG
+
F:,FFFFFFF,,:FF:FFFFFFFFF,FFFFFFFFFFFFFFFFFFF
@FS10000125:23:BPA73012-1407:1:1101:4990:1330 1:N:0:6
GGGGTAGCAACTTCGTCGAGTACGCTCAAGTTAATAGATCGGAAG
+
F:,FFFFFFF,,:FF:FFFFFFFFF,FFFFFFFFFFFFFFFFFFF
@FS10000125:23:BPA73012-1407:1:1101:5440:1330 1:N:0:6
GGGAGTTAACTTCGTCGAGTACGCTCAAGCTTAAAGATCGGAAGA
+
F::FFFFFFF,,FFFFFFFFFFFFFFFFFFFFFFFFFFFFFFFFF
@FS10000125:23:BPA73012-1407:1:1101:5730:1330 1:N:0:6
GGGAGGCAACTTCGTCGAGTACGCTCAAGGGTTGAGATCGGAAGA
+
FFFFFFFFFF:,FFFFFFFFFFFFFFFFFFFFFFFFFFFFFFFFF
@FS10000125:23:BPA73012-1407:1:1101:5870:1330 1:N:0:6
GGGCCCAAACTTCGTCGAGTACGCTCAAAGGGTAAGATCGGAAGA
+
F,,FFFFFFF:,FFFFFFFFFFFFFFF:FFFFFFFFFFFFFFFFF
@FS10000125:23:BPA73012-1407:1:1101:6000:1330 1:N:0:6
GGGGTTCAACTTCGTCGAGTACGCTCAAAATTTCAGATCGGAAGA
+
FF:FFFFFFF,,FFFFFFFFFFFFFFFFFFFFFFFFFFFFFFFFF
@FS10000125:23:BPA73012-1407:1:1101:6220:1330 1:N:0:6
GGGCTTGAACTTCGTCGAGTACGCTCAATGGATAAGATCGGAAGA
+
FFFFFFFFFF,,:FFFFFFFFFFFFFF,FFFFFFFFFFFFFFFFF
@FS10000125:23:BPA73012-1407:1:1101:6270:1330 1:N:0:6
GGGAGTCAACTTCGTCGAGTACGCTCAAAGGGCCAGATCGGAAGA
+
FFFFFFFFFF::FFFFFFFFFFFFFFF:F:,FFFFFFFFFFFFFF
@FS10000125:23:BPA73012-1407:1:1101:6470:1330 1:N:0:6
GGCAGACAACTTCGTCGAGTACGCTCAACTTTACAGATCGGAAGA
+
F:,,FFFFFFFFFFFFFFFFFF:FFFFFFFFFFFFFFFFFFF:FF
@FS10000125:23:BPA73012-1407:1:1101:6620:1330 1:N:0:6
GGGAGAGAACTTCGTCGAGTACGCTCAAGAGTGCAGATCGGAAGA
+
FFFFFFFFFF:,FFFFFFFFFFFFFFFFFFFFFFFFFFFFFFFFF
@FS10000125:23:BPA73012-1407:1:1101:6860:1330 1:N:0:6
GGGAGTGAACTTCGTCGAGTACGCTCAATACATAAGATCGGAAGA
+
FFFFFFFFFF,,FFFFFFFFFFFFFFF,FFFFFFFFFFFFFFFFF
@FS10000125:23:BPA73012-1407:1:1101:7000:1330 1:N:0:6
GGGACTTAACTTCGTCGAGTACGCTCAATCCACCAGATCGGAAGA
+
FFFFFFFFFF,,:FFFFFFFFFFFFFF,FFFFFFFFFFFFFF:FF
@FS10000125:23:BPA73012-1407:1:1101:7350:1330 1:N:0:6
GGGCGCCAACTTCGTCGAGTACGCTCAATGACACAGATCGGAAGA
+
F:,F:FFFFF:,FFFFFFFFFFFFFFF,FFFFFFFFFFFFFFFFF
@FS10000125:23:BPA73012-1407:1:1101:7440:1330 1:N:0:6
GGGGAATAACTTCGTCGAGTACGCTCAAACTTGAAGATCGGAAGA
+
FFFFFFFFFF,,FFFFFFFFFFFFFFF:FFFFFFFFFFFFFFFFF
@FS10000125:23:BPA73012-1407:1:1101:8050:1330 1:N:0:6
GGGATGCCAACTTCGTCGAGTACGCTCAAAACCTGAGATCGGAAG
+
FFFFFFFFFF:::FF:FFFFFFFFF,FFFFFFFFFFFFFFFFFFF
@FS10000125:23:BPA73012-1407:1:1101:8160:1330 1:N:0:6
GGGATCGAACTTCGTCGAGTACGCTCAAAACGAAAGATCGGAAGA
+
FFF:FFFFFF::FFFFFFFFFFFFFFFFFFFFFFFFFFFFFFFFF
@FS10000125:23:BPA73012-1407:1:1101:8170:1330 1:N:0:6
GGGGATTAACTTCGTCGAGTACGCTCAAACTGCTAGATCGGAAGG
+
FFFFFFFFFF::FFFFFFFFFFFFFFFFFFFFFFFFFFFFFFFF,
@FS10000125:23:BPA73012-1407:1:1101:8180:1330 1:N:0:6
GGGTGTAAACTTCGTCGAGTACGCTCAATTGGATAGATCGGAAGA
+
FFFFFFFFFF::FFFFFFFFFFFFFFF:FFFFFFFFFFFFFFFFF
@FS10000125:23:BPA73012-1407:1:1101:8210:1330 1:N:0:6
GGGGGGGAACTTCGTCGAGTACGCTCAAATTTAAAGATCGGAAGA
+
FF,F:FFFFF:FFFFFFFFFFFFFFFFFFFFFFFFFFFFFF:FFF
@FS10000125:23:BPA73012-1407:1:1101:9580:1330 1:N:0:6
GGGACCGAACTTCGTCGAGTACGCTCAAGTTGGAAGATCGGAAGA
+
FFFFFFFFFF::FFFFFFFFFFFFFFFFFFFFFFFFFFFFFFFFF
@FS10000125:23:BPA73012-1407:1:1101:9800:1330 1:N:0:6
GGGTACGAACTTCGTCGAGTACGCTCAATCTTCGAGATCGGAAGA
+
F,F:FFFFFF,:FFFFFFFFFFFFFFFFFFFFFFFFFFFFF:FFF
@FS10000125:23:BPA73012-1407:1:1101:9810:1330 1:N:0:6
GGGCATTAACTTCGTCGAGTACGCTCAAATTAAAAGATCGGAAGA
+
FFF:FFFFFF::FFFFFFFFFFFFFFF:FFFFFFFFFFFFFFFFF
@FS10000125:23:BPA73012-1407:1:1101:10590:1330 1:N:0:6
GGGAACTAACTTCGTCGAGTACGCTCAAGCTCTTAGATCGGAAGA
+
FFF:FFFFFF::FFFFFFFFFFFFFFFFFFFFFFFFFFFFFFFFF
@FS10000125:23:BPA73012-1407:1:1101:10740:1330 1:N:0:6
GGGGCCCAACTTCGTCGAGTACGCTCAAGGAGTTAGATCGGAAGA
+
FFFFFFFFFF::FFFFFFFFFFFFFFFFFFFFFFFFF:FFFFFFF
@FS10000125:23:BPA73012-1407:1:1101:10960:1330 1:N:0:6
GGGGGTCAACTTCGTCGAGTACGCTCAAGTGTGTAGATCGGAAGA
+
FFFFFFFFFF,,FFFFFFFFFFFFFFFFFFFFFFFFFFFFFFFFF
@FS10000125:23:BPA73012-1407:1:1101:12290:1330 1:N:0:6
GGGGTGAAACTTCGTCGAGTACGCTCAATTTTATAGATCGGAAGA
+
F:,FFFFFFF:,FFFFFFFFFFFFFFF,FFFFFFFFFFFFFFFFF
@FS10000125:23:BPA73012-1407:1:1101:12320:1330 1:N:0:6
GGGCAGGAACTTCGTCGAGTACGCTCAATGATGGAGATCGGAAGA
+
FF:FFFFFFF:,FFFFFFFFFFFFFFF,FFFFFFFFFFFFFF:FF
@FS10000125:23:BPA73012-1407:1:1101:12460:1330 1:N:0:6
GGGCGGCAACTTCGTCGAGTACGCTCAAAGTCAAAGATCGGAAGA
+
FF,FFFFFFF:,FFFFFFFFFFFFFFF,FFFFFFFFFFFFFFFFF
@FS10000125:23:BPA73012-1407:1:1101:12530:1330 1:N:0:6
GGGAGGAAACTTCGTCGAGTACGCTCAATTCAAGAGATCGGAAGA
+
FFFF,F:FFFFF:FFFFFFFF::FFF:FF:FFFF:FF,FFFFFFF
@FS10000125:23:BPA73012-1407:1:1101:13010:1330 1:N:0:6
GTTTAGTAACTTCGTCGAGTACGCTCAATCAAAAAGATCGGAAGA
+
,,F,FFFFFF:FFFFFF:FFFFFFFFFFFFFFFFFFFFFF,,F,:
@FS10000125:23:BPA73012-1407:1:1101:13130:1330 1:N:0:6
GGGGGATAACTTCGTCGAGACGCTCAATATATAAGATCGGAAGAG
+
FF,FFFFFFF::FFFFFFFFFFFFFFF,FFFFFFFF,FFF,FF::
@FS10000125:23:BPA73012-1407:1:1101:13140:1330 1:N:0:6
GGGGTAGAACTTCGTCGAGTACGCTCAACAAATAAGATCGGAAGA
+
FFFFFFFFFF,:FFFFFFFFFFFFFFFFFFFFFFFFFFFFFFFFF
@FS10000125:23:BPA73012-1407:1:1101:13440:1330 1:N:0:6
GGGAGAGAAACTTCGTCGAGTACGCTCAAAATATAAGATCGGAAG
+
FFFFFFFFFFF::FF:FFFFFFFFF,FFFFFFFFFFFFFFFFFFF
@FS10000125:23:BPA73012-1407:1:1101:13710:1330 1:N:0:6
GGGGGGGAACTTCGTCGAGTACGCTCAATAGGTTAGATCGGAAGA
+
F,,FFFFFFF::FFFFFFFFFFFFFFF:FFFFFFFFFFFFFFFFF
@FS10000125:23:BPA73012-1407:1:1101:14110:1330 1:N:0:6
GGGGACTAACTTCGTCGAGTACGCTCAAAGAATGAGATCGGAAGA
+
FFFFFFFFFF::FFFFFFFFFFFFFFFFFFFFFFFFFFFFFFFFF
@FS10000125:23:BPA73012-1407:1:1101:14320:1330 1:N:0:6
GGGGAAGAACTTCGTCGAGTACGCTCAATATGAGAGATCGGAAGA
+
FFFFFFFFFF,,FFFFFFFFFFFFFFF:FFFFFFFFFFFFFFFFF
@FS10000125:23:BPA73012-1407:1:1101:14460:1330 1:N:0:6
GGGCGATAACTTCGTCGAGTACGCTCAAGTTGTGAGATCGGAAGA
+
FFFFFFFFFF,:FFFFFFFFFFFFFFFFFFFFFFFFFFFFFFFFF
@FS10000125:23:BPA73012-1407:1:1101:14490:1330 1:N:0:6
GGGTAATAACTTCGTCGAGTACGCTCAACAGAACAGATCGGAAGA
+
F::FFFFFFF:FFFFFFFFFFFFFFFFFFFFFFFFFFFFFFFFFF
@FS10000125:23:BPA73012-1407:1:1101:14590:1330 1:N:0:6
GGGTACTAACCTCGTCGAGTACGCTCAAGGGTGAAGATCGGAAGA
+
FFFFFFFFFFF:FFFFFFFFFFFFFFFFFFFFFFFFFFFFFFFFF
@FS10000125:23:BPA73012-1407:1:1101:14610:1330 1:N:0:6
GGGCTTAATTTCGTCGAGTACGCTCAGAACATGAGATCGGAAGAG
+
FF::FFFFFFFFF,FFFF:FFFFFFF,:FFFFFFFF:FFF,FFFF
@FS10000125:23:BPA73012-1407:1:1101:14850:1330 1:N:0:6
GGGTAGCAACTTCGTCGAGTACGCTCAAACACCGAGATCGGAAGA
+
FFFFFFFFFF,:FFFFFFFFFFFFFFF:FFFFFFFFFFFFFFFFF
@FS10000125:23:BPA73012-1407:1:1101:15400:1330 1:N:0:6
GGGCGTAAACTTCGTCGAGTACGCTCAACCTGGAAGATCGGAAGA
+
FFFFFFFFFF:FFFFFFFFFFFFFFFFFFFFFFFFFFFFFFFFFF
@FS10000125:23:BPA73012-1407:1:1101:16160:1330 1:N:0:6
GGGGTTTAACTTCGTCGAGTACGCTCAATGATGTAGATCGGAAGA
+
FFFFFFFFFF::FFFFFFFFFFFFFFF:FFFFFFFFFFFFFFFFF
@FS10000125:23:BPA73012-1407:1:1101:16260:1330 1:N:0:6
GGGAAGATCGGAAGAGCACACGTCTGAACTCCAGTCACTACCTGC
+
FFFFFFFFFFFFFFFFFF,FFF:FFFF:FFFFFFF,FFFF,,:F,
@FS10000125:23:BPA73012-1407:1:1101:16280:1330 1:N:0:6
GGGGTTGAACTTCGTCGAGTACGCTCAAGCTCAGAGATCGGAAGA
+
FFFF,::FFF,:FFFFFFFFFFFFFFFFFFFFFFFFF,FFFF,:F
@FS10000125:23:BPA73012-1407:1:1101:1420:1340 1:N:0:6
GGGTAGAAACTTCGTCGAGTACGCTCAATAGGACAGATCGGAAGA
+
FFFFFFFFFFF:FFFFFFFFFFFFFFF:FFFFFFFFFFFFFFFFF
@FS10000125:23:BPA73012-1407:1:1101:1640:1340 1:N:0:6
GGGGGTTACCTTCGTCGAGTACGCTCAATAAGATAGATCGGAAGA
+
FFFFFFFFFF:,FFFFFFFFFFFFFFF,FFFFFFFFFFFFFFFFF
@FS10000125:23:BPA73012-1407:1:1101:1920:1340 1:N:0:6
GGGGTCCAACTTCGTCGAGTACGCTCAATTAAACAGATCGGAAGA
+
FF,FFFFFFF::FFFFFFFFFFFFFFF:FFFFFFFFFFFFFFFFF
@FS10000125:23:BPA73012-1407:1:1101:2410:1340 1:N:0:6
GGGCTGTAACTTCGTCGAGTACGCTCAAATTGGGAGATCGGAAGA
+
FFFFFFFFFF,,FFFFFFFFFFFFFFF,FFFFFFFFFFFFFFFFF
@FS10000125:23:BPA73012-1407:1:1101:3580:1340 1:N:0:6
GGGGTTCAACTTCGTCGAGTACGCTCAAATCGATAGATCGGAAGA
+
FFFFFFFFFF:,FFFFFFFFFFFFFFF:FFFFFFFFFFFFFFFFF
@FS10000125:23:BPA73012-1407:1:1101:3720:1340 1:N:0:6
GGGACGAAACTTCGTCGAGTACGCTCAATAACAGAGATCGGAAGA
+
FFFFF,FFFFF::FFF:FFFF:FFFFFFFFFFFFFFF,FFFFFFF
@FS10000125:23:BPA73012-1407:1:1101:4160:1340 1:N:0:6
GGGTTGAAACTTCGTCGAGTACGCTCAACCCAACAGATCGGAAGA
+
FFFFFFFFFF:::FF:FFFFFFFFFFFFFFFFFFFFFFFFFF,FF
@FS10000125:23:BPA73012-1407:1:1101:4600:1340 1:N:0:6
GGGCGGCAACTTCGTCGAGTACGCTCAAACTCTGAGATCGGAAGA
+
FFFFFFFFFF:,FFFFFFFFFFFFFFFFFFFFFFFFFFFFFFFFF
@FS10000125:23:BPA73012-1407:1:1101:4670:1340 1:N:0:6
GGGAGGAAACTTCGTCGAGTACGCTCAACTGAAAAGATCGCAAGA
+
FF,FFFF,FF,::,F:F,FFFF,FFFF,FFFFF:FFF,F:,F:FF
@FS10000125:23:BPA73012-1407:1:1101:4710:1340 1:N:0:6
GGGGTTAATCTTCGTCGAGTACGCTCAATGTGTCAGATCGGAAGA
+
F:,F,FFFFF::FFFFFFFFFFFFFFFFFFFFFFFFFFFFFFFFF
@FS10000125:23:BPA73012-1407:1:1101:4720:1340 1:N:0:6
GGGGTTTAACTTCGTCGAGTACGCTCAACAGTAAAGATCGGAAGA
+
FFFFFFFFFF::,FF:FFFFFFFFFFFFFFFFFFFFFFFFFFFFF
@FS10000125:23:BPA73012-1407:1:1101:5310:1340 1:N:0:6
GGGTCAAAACTTCGTCGAGTACGCTCAAGCGGAGAGATCGGAAGA
+
FF,FFFFFFF,,FFFFFFFFFFFFFFFFFFFFFFFFFFFFFFFFF
@FS10000125:23:BPA73012-1407:1:1101:5540:1340 1:N:0:6
GGGCAGGAACTTCGTCGAGTACGCTCAAGCAAGTAGATCGGAAGA
+
FFFFFFFFFF::FFFFFFFFFFFFFFFFFFFFFFFFFFFFFFFFF
@FS10000125:23:BPA73012-1407:1:1101:5600:1340 1:N:0:6
GGGGCTTAACTTCGTCGAGTACGCTCAAAGGAATAGATCGGAAGA
+
FFFFF:FFFFF:FFFFFFFFFFFFFFF:FFFFFFFFF,FFFF:FF
@FS10000125:23:BPA73012-1407:1:1101:5890:1340 1:N:0:6
GGGGGAACTTCGTCGAGTACGCTCAATATGTTAGATCGGAAGAGC
+
FFFFFFFFFF:F,FFFF:FFFF,FF,F,FFFFFFF:,FFF:FFF,
@FS10000125:23:BPA73012-1407:1:1101:6330:1340 1:N:0:6
GGGGCAAAACTTCGTCGACTACGCTCAACCTGCAAGATCGGAAGA
+
FFFFFFFFFF::FFFFFF,FFFFFFFFFFFFFFFFFFFFFFFFFF
@FS10000125:23:BPA73012-1407:1:1101:6680:1340 1:N:0:6
GGGTGCCAACTTCGTCGAGTACGCTCAACGTGTGAGATCGGAAGA
+
FFFFFFFFFF::FFFFFFFFFFFFFFFFFFFFFFFFFFFFFFFFF
@FS10000125:23:BPA73012-1407:1:1101:7140:1340 1:N:0:6
GGGCCGATAACTTCGTCGAGTACGCTCAAGTATAGAGATCGGAAG
+
FFFF:FF:F:FFFF:FF:F::,F,FFFF:FFFFF,FFF:FFFFF,
@FS10000125:23:BPA73012-1407:1:1101:7500:1340 1:N:0:6
GGGAACCAACTTCGTCGAGTACGCTCAAGACATAAGATCGGAAGA
+
FFF:FFFFFF:,FFFFFFFFFF:FFFFFFFFFFFFFF,FFFFFFF
@FS10000125:23:BPA73012-1407:1:1101:7690:1340 1:N:0:6
GGGTTAAAACTTCGTCGAGTACGCTCAAGACTTTAGATCGGAAGA
+
FF:FFFFFFF::FFFFFFFFFFFFFFFFFFFFFFFFFFFFFFFFF
@FS10000125:23:BPA73012-1407:1:1101:7860:1340 1:N:0:6
GGGAGGAACTTCGTCGAGTACGCTCAATGCTTAAGATCGGAAGAG
+
FFFFFFFFFF:FF:FFFF:FFFFFFF,,FFFFFFFF,FFF:FFFF
@FS10000125:23:BPA73012-1407:1:1101:7930:1340 1:N:0:6
GGGCTACAACTTCGTCGAGTACGCTCAAGGGGGTAGATCGGAAGA
+
FFF:FFFFFF:,FFFFFFFFFFFFFFFFFFFFFFFFFFFFFFFFF
@FS10000125:23:BPA73012-1407:1:1101:8680:1340 1:N:0:6
GGGACCTAACTTCGTCGAGTACGCTCAATTCGTCAGATCGGAAGA
+
FFFF,F,FF:FF:,F,,F,F:,:FF:,FFF,:FFFFF,F,FFF:F
@FS10000125:23:BPA73012-1407:1:1101:8780:1340 1:N:0:6
GGGCTGCAATTTCGTCGAGTACGCTCAATAGGGGAGATCGGAAGA
+
FFF:FFFFFF:FFFFFFFFFFFFFFFF,FFFFFFFFFFFFFFFFF
@FS10000125:23:BPA73012-1407:1:1101:9120:1340 1:N:0:6
GGGTATGAACTTCGTCGAGTACGCTCAACTAGTAAGATCGGAAGA
+
FFFFFFFFFFFFFFFFFFFFFFFFFFFFFFFFFFFFFFFFFF:FF
@FS10000125:23:BPA73012-1407:1:1101:9560:1340 1:N:0:6
GGGTCATAACTTCGTCGAGTACGCTCAATCAAATAGATCGGAAGA
+
F:::FFFFFF::FFFFFFFFFFFFFFF:FFFFFFFFFFFFFFFFF
@FS10000125:23:BPA73012-1407:1:1101:10060:1340 1:N:0:6
GGGTGCTAACTTCGTCGAGTACGCTCAAATCTCGAGATCGGAAGA
+
FFFFFFFFFF::FFFFFFFFFFFFFFFFFFFFFFFFFFFFFFFFF
@FS10000125:23:BPA73012-1407:1:1101:10180:1340 1:N:0:6
GGGCGTCGTCGAGTACGCTCAATCTGAGAGATCGGAAGAGCACAC
+
FFFF,,F,,,FF:FF,,F:F,FF:,:,FFF,F,FFF,F,,FF,FF
@FS10000125:23:BPA73012-1407:1:1101:10860:1340 1:N:0:6
GGGGGATAACTTCGTCGAGTACGCTCAACGGGTTAGATCGGAAGA
+
FFFFFFFFFF::FFFFFFFFFFFFFFFFFFFFFFFFFFFFFFFFF
@FS10000125:23:BPA73012-1407:1:1101:11380:1340 1:N:0:6
GGGGAACAACTTCGTCGAGTACGCTCAATTGTGTAGATCGGAAGA
+
FFFFFFFFFF,,FFFFFFFFFFFFFFF,FFFFFFFFFFFFFFFFF
@FS10000125:23:BPA73012-1407:1:1101:11720:1340 1:N:0:6
GGGCGGTAACTTCGTCGAGTACGCTCAAATCCCTAGATCGGAAGA
+
FFFFFFF,FF::FFFFFFFFFFFFFFFFFFFFFFFFFFFFFFFFF
@FS10000125:23:BPA73012-1407:1:1101:11760:1340 1:N:0:6
GGGGCTAAACTTCGTCGAGTACGCTCAATGCTGAAGATCGGAAGA
+
F,,FFFFFFF,,FFFFFFFFFFFFFFF:FFFFFFFFFFFFFFFFF
@FS10000125:23:BPA73012-1407:1:1101:11850:1340 1:N:0:6
GGGGGCAAACTTCGTCGAGTACGCTCAACAGTGAAGATCGGAAGA
+
F:,F,,,FFF::FFFFFFFFFFFFFFFF:FFF:FFFFFFFFFFFF
@FS10000125:23:BPA73012-1407:1:1101:12080:1340 1:N:0:6
GGGCCTCAACTTCGTCGAGTACGCTCAAACCATTAGATCGGAAGA
+
FFFFFFFFFF::FFFFFFFFFFFFFFF:FFFFFFFFFFFFFFFFF
@FS10000125:23:BPA73012-1407:1:1101:12500:1340 1:N:0:6
GGGATGTAACTTCGTCGAGTACGCTCAAATCCACAGATCGGAAGA
+
FFFFFFFFFF:,FFFFFFFFFFFFFFF:FFFFFFFFFFFFFFFFF
@FS10000125:23:BPA73012-1407:1:1101:12660:1340 1:N:0:6
GGGGGACAACTTCGTCGAGTACGCTCAACGTTGGAGATCGGAAGA
+
FFFFFFFFFF,:FFFFFFFFFFFFFFF:FFFFFFFFFFFFFFFFF
@FS10000125:23:BPA73012-1407:1:1101:13000:1340 1:N:0:6
GGGTAGTAACTTCGTCGAGTACGCTCAATCAAAAAGATCGGAAGA
+
F:,:FFFFFF::FFFFFFFFFFFFFFF:FFFFFFFFFFFFFFFFF
@FS10000125:23:BPA73012-1407:1:1101:13680:1340 1:N:0:6
GGGCGAGAACTTCGTCGAGTACGCTCAATTAACAAGATCGGAAGA
+
FF:FFFFFFF::FFFFFFFFFFFFFFF,FFFFFFFFFFFFFFFFF
@FS10000125:23:BPA73012-1407:1:1101:13730:1340 1:N:0:6
GGGTAGTAACTTCGTCGAGTACGCTCAAATGTGAAGATCGGAAGA
+
FFFFFFFFFFF:FFFFFFFFFFFFFFFFFFFFFFFFFFFFFFFFF
@FS10000125:23:BPA73012-1407:1:1101:13860:1340 1:N:0:6
GGGAGCTAACTTCGTCGAGTACGCTTCAATACGCTAGATCGGAAG
+
FFFFFFFFFF,,FFFFFFFFFFFFF:FFFFFFFFFFFFFFFFFFF
@FS10000125:23:BPA73012-1407:1:1101:14560:1340 1:N:0:6
GGGGGACAACTTCGTCGAGTACGCTCAATAAGGGAGATCGGAAGA
+
F:,FFFFFFF,,FFFFFFFFFFFFFFF:FF:FFFFFFFFFFF:FF
@FS10000125:23:BPA73012-1407:1:1101:15140:1340 1:N:0:6
GGGTAGAAACTTCGTCGAGTACGCTCAAAACTAAAGATCGGAAGA
+
FFFFF:FFFFFFFFFFFFFFFFFFFFFFFFFFFFFFF,FFFFFFF
@FS10000125:23:BPA73012-1407:1:1101:15370:1340 1:N:0:6
GGGGGGTAACTTCGTCGAGTACGCTCAACTGTGTAGATCGGAAGA
+
FFFFFFFFFF:FFFFFFFFFFFFFFFFFFFFFFFFFFFFFFFFFF
@FS10000125:23:BPA73012-1407:1:1101:15420:1340 1:N:0:6
GGGGAACTTCGTCGAGTACGCTCAAGGGATAAGATCGGAAGAGCA
+
FFFFFFFFFFF:FFFFFF,,FFFFFFFFFFFFFFF,FFFFFFF,:
@FS10000125:23:BPA73012-1407:1:1101:15500:1340 1:N:0:6
GGGTTCCAACTTCGTCGAGTACGCTCAAGCCGGAAGATCGGAAGA
+
FFFFFFFFFF:,FFFFFFFFFFFFFFFFFFFFFFFFFFFFFFFFF
@FS10000125:23:BPA73012-1407:1:1101:15880:1340 1:N:0:6
GGGGTGAAACTTCGTCGAGTACGCTCAAGTCTTAAGATCGGAAGA
+
FFFFFFFFFF,:FFFFFFFFFFFFFFF,FFFFF:FFF:FFFF:FF
@FS10000125:23:BPA73012-1407:1:1101:15940:1340 1:N:0:6
GGGGGAAAACTTCGTCGAGTACGCTCAAGACAAAAGATCGGAAGA
+
FFFFFFFFFF::FFFFFFFFFFFFFFFFFFFFFFFFFFFFFF:FF
@FS10000125:23:BPA73012-1407:1:1101:1040:1350 1:N:0:6
GGGGTGAACTTCGTCGAGTACGCTCAATTGAAAAGATCGGAAGAG
+
FFFFFFFFFF:FF:FFFF:FFFFFFFF,FFFFFFFF,FFF:FFFF
@FS10000125:23:BPA73012-1407:1:1101:1080:1350 1:N:0:6
GGGCATAATCTTCGTCGAGTACGCTCAAAAACTAAGATCGGAAGA
+
FFFFFFFFFFF:FFFFFFFFFFFFFFF:FFFFFFFFFFFFFFFFF
@FS10000125:23:BPA73012-1407:1:1101:1130:1350 1:N:0:6
GGGGATTAACTTCGTCGAGTACGCTCAAGCAAAAAGATCGGAAGA
+
FFFFFFFFFF::FFFFFFFFFFFFFFFFFFFFFFFFFFFFFFFFF
@FS10000125:23:BPA73012-1407:1:1101:1720:1350 1:N:0:6
GGGAGTCAACTTCGTCGAGTACGCTCAAGCTACGAGATCGGAAGA
+
FFFFFFFFFF::FFFFFFFFFFFFFFFFFFFFFFFFFFFFFFFFF
@FS10000125:23:BPA73012-1407:1:1101:1810:1350 1:N:0:6
GGGCACGAACTTCGTCGAGTACGCTCAAACCAGCAGATCGGAAGA
+
FFFFFFFFFF::FFFFFFFFFFFFFFF:FFFFFFFFFFFFFFFFF
@FS10000125:23:BPA73012-1407:1:1101:2000:1350 1:N:0:6
GGGGGAACTTCGTCGAGTACACTCAACTGCCAAGATCGGAAGAGC
+
F:,FFFFFFF,F:FFFF:FFFF:FFFFFFFFFFFFF,FFFFFFF,
@FS10000125:23:BPA73012-1407:1:1101:2130:1350 1:N:0:6
GGGGAAGAACTTCGTCGAGTACGCTCAACGAATAAGATCGGAAGA
+
F:,FFFFFFFFFFFFFFFFFFFFFFFFFFFFFFFFFFFFFFFFFF
@FS10000125:23:BPA73012-1407:1:1101:2520:1350 1:N:0:6
GGGCTCTAACTTCGTCGAGTACGCTCAAGGACTCAGATCGGAAGA
+
F:,FFFFFFF:,FFFFFFFFFFFFFFFFFFFFFFFFFFFFFF:FF
@FS10000125:23:BPA73012-1407:1:1101:2670:1350 1:N:0:6
AGCCTAGAACTTCGTCGAGTACGCTCAAAATGGTAGATCGGAAGA
+
,,,:F::FFF,F::F:FF:FFF,FFF:F::FFFFF,:,FF:F:,,
@FS10000125:23:BPA73012-1407:1:1101:3380:1350 1:N:0:6
GGGAACTTCGTCGAGTACGCTCAAGTTCCGAGATCGGAAGAGCAC
+
FFF,FFFFFF::F,FFF:FFFF:FFFFFFFFFFFFFFFFF:F,F,
@FS10000125:23:BPA73012-1407:1:1101:4040:1350 1:N:0:6
GGGGTAGAACTTCGTCGAGTACGCTCAAGGGGTCAGATCGGAAGA
+
FFFF,FFFFF::FFFFFFFFFFFFFFFFFFFFFFFFFFFFFFFFF
@FS10000125:23:BPA73012-1407:1:1101:5200:1350 1:N:0:6
GGGTGGGAACTTTGTCGAGTACGCTCAATTGCCTAGATCGGAAGA
+
FFFFFFFFFFFF:FFFFFFFFFFFFFF:FFFFFFFFFFFFFFFFF
@FS10000125:23:BPA73012-1407:1:1101:5220:1350 1:N:0:6
GGGAACTAACTTCGTCGAGTACGCTCAAAAGAATAGATCGGAAGA
+
FFFFFFFFFF,,:FF:FFFFFFFFFFF,FFFFFFFFFFFFFF:FF
@FS10000125:23:BPA73012-1407:1:1101:5310:1350 1:N:0:6
GGGCCTGAACTTCGTCGAGTACGCTCAATCGGTAAGATCGGAAGA
+
F,,:FFFFFF::FFFFFFFFFFFFFFF:FFFFFFFFFFFFFFFFF
@FS10000125:23:BPA73012-1407:1:1101:6490:1350 1:N:0:6
GGGACGCAACTTCGTCGAGTACGCTCAAATACCGAGATCGGAAGA
+
F,,FF,F:F::::FFF:FFFF:FFFF:FFFFF:F:FF,F:FFFFF
@FS10000125:23:BPA73012-1407:1:1101:6600:1350 1:N:0:6
GGGCCCAACTTCGTCGAGTACGCTCAACAGAAAAGATCGGAAGAG
+
FFF:FFFFFF:FFFFFFF:FFFFFFFF,FFFFFFFF,FFF:FFFF
@FS10000125:23:BPA73012-1407:1:1101:7060:1350 1:N:0:6
GGGAACGAACTTCGTCGAGTACGCTCAACACGCCAGATCGGAAGA
+
FFF:FFFFFF:FFFFFFFFFFFFFFFFFFFFFFFFFFFFFFFFFF
@FS10000125:23:BPA73012-1407:1:1101:7180:1350 1:N:0:6
GGGGTTGAACTTCGTCGAGTACGCTCAAATTGTGAGATCGGAAGA
+
FFFFFFFFFF:,FFFFFFFFFFFFFFF:FFFFFFFFFFFFFFFFF
@FS10000125:23:BPA73012-1407:1:1101:7580:1350 1:N:0:6
GGGAACTTCGTCGAGTACGCTCAACACATAAGATCGGAAGAGCAC
+
FFFFFFFFFF:FF:F:F,FFFF:FFFF:FFFFFFFFFFFF:F,F:
@FS10000125:23:BPA73012-1407:1:1101:8270:1350 1:N:0:6
GGGGAACAACTTCGTCGAGTACGCTCAAAATCTGAGATCGGAAGA
+
F:,FFFFFFF::FFFFFFFFFFFFFFFFFFFFFFFFFFFFFFFFF
@FS10000125:23:BPA73012-1407:1:1101:8610:1350 1:N:0:6
GGCCTGCAACTTCGTCGAGTACGCTCAAGATATGAGATCGGAAGA
+
F:,FFFFFFF:,FFFFFFFFFFFFFFFFFFFFFFFFF,FFFFFFF
@FS10000125:23:BPA73012-1407:1:1101:8910:1350 1:N:0:6
GGGGTCGAACTTCGTCGAGTACGCTCAATGCATTAGATCGGAAGA
+
F::FFFFFFF:,FFFFFFFFFFFFFFF:FFFFFFFFFFFFFFFFF
@FS10000125:23:BPA73012-1407:1:1101:10800:1350 1:N:0:6
GGGTGTAAACTTCGTCGAGTACGCTCAAGAGATGAGATCGGAAGA
+
FFFFFFFFFF:,FFFFFFFFFFFFFFF:FFFFFFFFFFFFFFFFF
@FS10000125:23:BPA73012-1407:1:1101:11010:1350 1:N:0:6
GGGCAATAACTTCGTCGAGTACGCTCAAGCAAGGAGATCGGAAGA
+
FFFFFFFFFF:,FFFFFFFFFFFFFFFFFFFFFFFFFFFFFFFFF
@FS10000125:23:BPA73012-1407:1:1101:11370:1350 1:N:0:6
GGGCGCCAACTTCGTCGAGTACGCTCAAGTGAATAGATCGGAAGA
+
FFF:,FFFFF,,FFFFFFFFFFFFFFFFFFFFFFFFFFFFFF:FF
@FS10000125:23:BPA73012-1407:1:1101:12530:1350 1:N:0:6
GGGGTGAACTTCGTCGAGTACGCTCAACATTCGAGATCGGAAGAG
+
:,,FF,FFF::FF:FFFF:FFFFFFFF:FFFFFFFF,FFF:FFFF
@FS10000125:23:BPA73012-1407:1:1101:12940:1350 1:N:0:6
GGGGTAGAACTTCGTCGAGTACGCTCAAGGACATAGATCGGAAGA
+
FFFFFFFFFF,,FFFFFFFFFFFFFFFFFFFFFFFFFFFFFFFFF
@FS10000125:23:BPA73012-1407:1:1101:13240:1350 1:N:0:6
GGGCGTTAACTTCGTCGAGTACGCTCAAATAAAAAGATCGGAAGA
+
FF:FFFFFFF:,FFFFFFFFFFFFFFF:FFFFFFFFFFFFFFFFF
@FS10000125:23:BPA73012-1407:1:1101:13470:1350 1:N:0:6
GGGCAATAACTTCGTCGAGTACGCTCAAATCGATAGATCGGAAGA
+
FF,:FFFFFF::FFFFFFFFFFFFFFF:FFFFFFFFFFFFFFFFF
@FS10000125:23:BPA73012-1407:1:1101:13500:1350 1:N:0:6
GGGCGTTAACTTCGTCGAGTACGCTCAAACTCATAGATCGGAAGA
+
FFFFFFFFFFF,FFFFFFFFFFFFFFF:FFFFFFFFFFFFFFFFF
@FS10000125:23:BPA73012-1407:1:1101:13620:1350 1:N:0:6
GGGGGAGAACATCGTCGAGTACGCTCAAGGAGTCAGATCGGAAGA
+
FF,FFFFFFFF:FFFFFFFFFFFFFFFFFFFFFFFFFFFFFFFFF
@FS10000125:23:BPA73012-1407:1:1101:13770:1350 1:N:0:6
GGGGTCGAACTTCGTCGAGTACGCTCAAATAATAAGATCGGAAGA
+
FFFF:FFFFF:,FFFFFFFFFFFFFFF:FFFFFFFFFFFFFF,FF
@FS10000125:23:BPA73012-1407:1:1101:13780:1350 1:N:0:6
GGGGATGAACTTCGTCGAGTACGCTCAAGCTCAAAGATCGGAAGA
+
FFFF:FFFFFFFF:FF:FFFFFFFFFFF::,FF,FFF,FFFFFFF
@FS10000125:23:BPA73012-1407:1:1101:13890:1350 1:N:0:6
GGGCGTCAACTTCGTCGAGTACGCTCAAAATGATAGATCGGAAGA
+
FFFFFFFFFF::FFFFFFFFFFFFFFF:FFFFFFFFFFFFFFFFF
@FS10000125:23:BPA73012-1407:1:1101:13970:1350 1:N:0:6
GGGCAAAAACTTCGTCGAGTACGGCTCAAAAGTCAAGATCGGAAG
+
F::FFF:FFF:F:FF:F,FFF:,FF,FFFF,FFFFFFFFFFFFFF
@FS10000125:23:BPA73012-1407:1:1101:14610:1350 1:N:0:6
GGGAGACAACTTCGTCGAGTACGCAAATGACAGATCGGAAGAGCT
+
FF:FFFFFFF:,FFFFFFFFFFFFFFF,FFFFFFF,FFFFFFF,,
@FS10000125:23:BPA73012-1407:1:1101:14970:1350 1:N:0:6
GGGCCATAACTTCGTCGAGTACGCTCAATGTGGCAGATCGGAAGA
+
FFFFFFFFFF::FFFFFFFFFFFFFFFFFFFFFFFFF,FFFFFFF
@FS10000125:23:BPA73012-1407:1:1101:15520:1350 1:N:0:6
GGGCTTGAACTTCGTCGAGTACGCTCAAGATAGAAGATCGGAAGA
+
F:,FFFFFFF::FFFFFFFFFFFFFFFFFFFFFFFFFFFFFFFFF
@FS10000125:23:BPA73012-1407:1:1101:15860:1350 1:N:0:6
GGGGCACAACTTCGTCGAGTACGCTCAAGCGGTAAGATCGGAAGA
+
FFFFFFFFFF,,FFFFFFFFFFFFFFFFFFFFFFFFF:FFFFFFF
@FS10000125:23:BPA73012-1407:1:1101:1620:1360 1:N:0:6
GGGGCAAAACTTCGTCGAGTACGCTCAATATGGTAGATCGGAAGA
+
FFFF:,FFFFFFFFFFFFFFFFFFFFF:FFF,FFFFFFFFFFFFF
@FS10000125:23:BPA73012-1407:1:1101:1670:1360 1:N:0:6
GGGGCATAACTTCGTCGAGTACGCTCAACTGTGTAGATCGGAAGA
+
F,,FFFFFFFF:FFFFFFFFFFFFFFFFFFFFFFFFFFFFFFFFF
@FS10000125:23:BPA73012-1407:1:1101:2060:1360 1:N:0:6
GGGGTGGAACTTCGTCGAGTACGCTCAAGAGAGGAGATCGGAAGA
+
FFFF,F:FFFF:FFFFFFFFFFFFFFFFFFFFFFFFF,FFFFFFF
@FS10000125:23:BPA73012-1407:1:1101:2440:1360 1:N:0:6
GGGTCCTAGCTTCGTCGAGTACGCTCAAGCCCGTAGATCGGAAGA
+
FF:FFFFFFF::FFFFFFFFFFFFFFFFFFFFFFFFFFFFFFFFF
@FS10000125:23:BPA73012-1407:1:1101:3130:1360 1:N:0:6
GGTGGGGAACTTCGTCGAGTACGCTCAACCCTTAAGATCGGAAGA
+
FF,FFFFFFF:::FFFFFFFFFFFFFFFFFFFFFFFFFFFFFFFF
@FS10000125:23:BPA73012-1407:1:1101:3710:1360 1:N:0:6
GGGGGAAACTTCGTCGAGTACGCTCAACGGACAAGATCGGAAGAG
+
FF:F:FFFFFFFF:FFFF:FFFFFFFF:FFFFFFFF,FFF:FFFF
@FS10000125:23:BPA73012-1407:1:1101:3930:1360 1:N:0:6
GGGGTTCAACTTCGTCGAGTACGCTCAAGTGAGGAGATCGGAAGA
+
FFFFFFFFFF:,FFFFFFFFFFFFFFFFFFFFFFFFFFFFFFFFF
@FS10000125:23:BPA73012-1407:1:1101:3960:1360 1:N:0:6
GGGTATGAACTTCGTCGAGTACGCTCAATAGCTCAGATCGGAAGA
+
FF::F::FFFF:FFFFFFFFFFFFFFF:FFFFFFFFFFFFFFFFF
@FS10000125:23:BPA73012-1407:1:1101:4070:1360 1:N:0:6
GGGGAAAAACTTCGTCGAGTACGCTCAACCTTTTAGATCGGAAGA
+
F,,FFFFFFFFFFFFFFFFFFFFFFFFFFFFFFFFFFFFFFFFFF
@FS10000125:23:BPA73012-1407:1:1101:4140:1360 1:N:0:6
GGGGCGGAATTTCGTCGAGTACGCTCAAGGCTCTAAGATCGGTAG
+
,FFF,F,,F::FFFFFF:FFFF,FFFF:,FFFFFF:,F:FFF,FF
@FS10000125:23:BPA73012-1407:1:1101:4420:1360 1:N:0:6
GGGGTGCAACTTCGTCGAGTACGCTCAAATCTCGAGATCGGAAGA
+
FFFFFFFFFF:,FFFFFFFFFFFFFFFFFFFFFFFFFFFFFFFFF
@FS10000125:23:BPA73012-1407:1:1101:4540:1360 1:N:0:6
GGGATGTAACTTCGTCGAGTACGCTCAAAGTGTGAGATCGGAAGA
+
FFFFFFFFFF:,FFFFFFFFFFFFFFFFFFFFFFFFFFFFFFFFF
@FS10000125:23:BPA73012-1407:1:1101:5270:1360 1:N:0:6
GGGGCATAACTTCGTCGAGTACGCTCAATCATACAGATCGGAAGA
+
F:,FFFFFFF:,:FFFFFFFFFFFFFF:FFFFFFFFFFFFFF:FF
@FS10000125:23:BPA73012-1407:1:1101:5560:1360 1:N:0:6
GACGGAGACTTCGTCGAGTACGCTCAAGTCAGCAGATCGGATGAC
+
,::FFFFFFF,FF::FFF,FFFFFFF:FFF:FFFFF,FFF,,FF,
@FS10000125:23:BPA73012-1407:1:1101:5810:1360 1:N:0:6
GGGAAGAAACTTCGTCGAGTACGCTCAAGAATAAAGATCGGAAGA
+
FF,:FFFFFFF:FFFFFFFFFFFFFFFFFFFFFFFFFFFFFFFFF
@FS10000125:23:BPA73012-1407:1:1101:6170:1360 1:N:0:6
GGGCTAAACTTCGTCGAGTACGCTCAAGACGTCAGATCGGAAGAG
+
F,,,FFFFFF,FF:FFFF,FFFFFFFFFFFFFFFFF,FFF,FFFF
@FS10000125:23:BPA73012-1407:1:1101:6520:1360 1:N:0:6
GGGTGTGAACTTCGTCGAGTACGCTCAACGAACAAGATCGGAAGA
+
FFF:,::FF:FFFFFFFFFFFFFFFFFFFFFFFFFFFFFFFFFFF
@FS10000125:23:BPA73012-1407:1:1101:6580:1360 1:N:0:6
GGGTCCCAACTTCGTCGAGTACGCTCAAAACACTAGATCGGAAGA
+
FFFFFFFFFF,,FFFFFFFFFFFFFFF:FFFFFFFFF:FFFFFFF
@FS10000125:23:BPA73012-1407:1:1101:7300:1360 1:N:0:6
GGGGCAAAACTTCGTTGAGTACGCTCAAGTCAGTAGATCGGAAGA
+
FFFFFFFFFF,,FFF:FFFFFFFFFFFFFFFFFFFFF:FFFF:FF
@FS10000125:23:BPA73012-1407:1:1101:7370:1360 1:N:0:6
GGGCTAAACTTCGTCGAGTACGCTCAAGTAAAAAGATCGGAAGAG
+
F:::FFFFFF,FF:FFFF:FFFFFFFFFFFFFFFFF,FFF:FFFF
@FS10000125:23:BPA73012-1407:1:1101:7600:1360 1:N:0:6
GGGAACTTCGTCGAGTACGCTCAATCTGTAAGATCGGAAGAGCAC
+
FFF:FFFFFF,FF,F:F,FFFF,FF:FFFFFFFFFFFFFF:F,F,
@FS10000125:23:BPA73012-1407:1:1101:7700:1360 1:N:0:6
GGGCGCCAACTTCGTCGAGTACGCTCAAAAGGACAGATCGGAAGA
+
FFFF,FFFFF::FFFFFFFFFFFFFFF,FFFFFFFFFFFFFFFFF
@FS10000125:23:BPA73012-1407:1:1101:7820:1360 1:N:0:6
GGGCCGAAACTTCGTCGAGTACGCTCAATTAAGAAGATCGGAAGA
+
FFF:FFFFFF::FFFFFFFFFFFFFFF,FFFFFFFFFFFFFFFFF
@FS10000125:23:BPA73012-1407:1:1101:8060:1360 1:N:0:6
GGGCAATAACTTCGTCGAGTACGCTCAATAAGTTAGATCGGAAGA
+
FFF:FFFFFF::FFFFFFFFFFFFFFF:FFFFFFFFFFFFFFFFF
@FS10000125:23:BPA73012-1407:1:1101:8340:1360 1:N:0:6
GGGTCTCAACTTCGTCGAGTACGCTCAAGTGTCCAGATCGGAAGA
+
FFFFFFFFFFFFFFFF:FFFFF:FFFFFFFFFFFFFFFFFFFFFF
@FS10000125:23:BPA73012-1407:1:1101:8800:1360 1:N:0:6
GGGCACCAACTTCGTCGAGTACGCTCAACCGGAAAGATCGGAAGA
+
F,,,FFFFFF::FFFFFFFFFFFFFFFFFFFFFFFFFFFFFFFFF
@FS10000125:23:BPA73012-1407:1:1101:9260:1360 1:N:0:6
GGGTGCAAACTTCGTCGAGTACGCTCAATGGAGTAGATCGGAAGA
+
FFF,FFFFFF::FFFFFFFFFFFFFFF:FFFFFFFFF:FFFFFFF
@FS10000125:23:BPA73012-1407:1:1101:9410:1360 1:N:0:6
GGGTCATAACTTCGTCGAGTACGCTCAAGACTTGAGATCGGAAGA
+
F:FFF,FFFFFFFFFFFFFFFFFFFFFFFFFFFFFFFFFFFFFFF
@FS10000125:23:BPA73012-1407:1:1101:10070:1360 1:N:0:6
GGGTAGGAACTTCGTCGAGTACGCTCAACTAGATAGATCGGAAGA
+
F:,:FFFFFF:FFFFFFFFFFFFFFFFFFFFFFFFFFFFFFFFFF
@FS10000125:23:BPA73012-1407:1:1101:10100:1360 1:N:0:6
GGGGTGGAGCTTCGTCGAGTACGCTCAATCTAAAAGATCGGAAGA
+
FFFFFFFFFF,,FFFFFFFFFFFFFFF:FFFFFFFFFFFFFF:FF
@FS10000125:23:BPA73012-1407:1:1101:10770:1360 1:N:0:6
GGGCCTTAACTTCGTCGAGTACGCTCAAGGGTAGAGATCGGAAGA
+
FFFFFFFFFF::FFFFFFFFFFFFFFFFFFFFFFFFFFFFFFFFF
@FS10000125:23:BPA73012-1407:1:1101:10780:1360 1:N:0:6
GGGAGCTAACTTCGTCGAGTACGCTCAAGGGATTAGATCGGAAGA
+
FFFFFFFFFF::FFFFFFFFFFFFFFFFFFFFFFFFFFFFFFFFF
@FS10000125:23:BPA73012-1407:1:1101:10880:1360 1:N:0:6
GGGCAATAACTGTCGAGTACGCTCAAATCGTAAGATCGGAAGAGC
+
F::,FFFFFF:F,FFFF,FFFF,FFFF:FFFFFFF,,FFF:FFF,
@FS10000125:23:BPA73012-1407:1:1101:12620:1360 1:N:0:6
GGGGCAAAACTTCGTCGAGTACGCTCAACGTTAAAGATCGGAAGA
+
FFFFFFFFFF::FFFFFFFFFFFFFFFFFFFFFFFFFFFFFFFFF
@FS10000125:23:BPA73012-1407:1:1101:12910:1360 1:N:0:6
GATGTGAAACTTCGTCGAGTACGCTCAAAGATCTAGATCGGAAGA
+
,,F:F:FFFFFFFFFFFFFFFFFFFFFFFFFFFFFFFFFFF::F:
@FS10000125:23:BPA73012-1407:1:1101:13180:1360 1:N:0:6
GGGACGCGACTGCTCGTCGAGTACGCTCAAAAAGTAAGATCGGAA
+
FFFFF:FFFFFFF:FFF:FFFF:FFFF:FFFFFFFFFFFF,FFFF
@FS10000125:23:BPA73012-1407:1:1101:13260:1360 1:N:0:6
GGGGAGGAACTTCGTCGAGTACGCTCAATATATAAGATCGGAAGA
+
FFFFFFFFFF:,FFFFFFFFFFFFFFF,FFFFFFFFFFFFFFFFF
@FS10000125:23:BPA73012-1407:1:1101:13430:1360 1:N:0:6
GATTGGTAACTTCGTCGAGTACGCTCAATCGTAGAGATCGGAAGA
+
,,F,,:FFFFFFFFFFF:FFFF:FFFFFFFFFFFFFFFFFFF,F:
@FS10000125:23:BPA73012-1407:1:1101:14210:1360 1:N:0:6
GGGCAAAAACTTCGTCGAGTACGCTCAAGCCCTGAGATCGGAAGA
+
FFFFFFFFFF,:FFFFFFFFFFFFFFFFFFFFFFFFFFFFFFFFF
@FS10000125:23:BPA73012-1407:1:1101:14320:1360 1:N:0:6
GGGGAGATCGGAAGAGCACACGTCTGAACTCCAGTCACTACCTGC
+
F:,F:,FFFFF:F:FFFF,FFF,:FFF,FFFFFFF:::FF,,F:,
@FS10000125:23:BPA73012-1407:1:1101:14530:1360 1:N:0:6
GGGGCCCATCTTCGTCGAGTACGCTCAAATTAGAAGATCGGAAGA
+
FF:FFFFFFF:,FFFFFFFFFFFFFFF:FFFFFFFFF:FFFF:FF
@FS10000125:23:BPA73012-1407:1:1101:14960:1360 1:N:0:6
GGGGCCTAACTTCGTCGAGTACGCTCAAAACCTAAGATCGGAAGA
+
FF,FFFFFFF::FFFFFFFFFFFFFFF:FFFFFFFFF:FFFFFFF
@FS10000125:23:BPA73012-1407:1:1101:15130:1360 1:N:0:6
GGGCACAAACTTCGTCGAGTACGCTCAAATGTTGAGATCGGAAGA
+
FFFFFFFFFFF,FFFFFFFFFFFFFFFFFFFFFFFFFFFFFFFFF
@FS10000125:23:BPA73012-1407:1:1101:15480:1360 1:N:0:6
GGGGGTTAACTTCGTCGAGTACGCTCAACCGTTAAGATCGGAAGA
+
FFFFFFFFFF:FFFFFFFFFFFFFFFFFFFFFFFFFFFFFFFFFF
@FS10000125:23:BPA73012-1407:1:1101:15540:1360 1:N:0:6
GGGGAACTTCGTCGAGTACGCTCAAAAAACTAGATCGGAAGAGCA
+
FFFFFFFFFFF,FFFFFF,,FFFFFF::FFFFFFF,FFFFFFF,,
@FS10000125:23:BPA73012-1407:1:1101:15560:1360 1:N:0:6
GGGTTCGAACTTCGTCGAGTACGCTCAAAGTAGGAGATCGGAAGA
+
FFF:F:,FFFFFFFFFFFFFFFFFFFFF:FFF,:FFF,FFFFFFF
@FS10000125:23:BPA73012-1407:1:1101:15820:1360 1:N:0:6
GGGGGTTAACTTCGTCGAGTACGCTCAACTATATAGATCGGAAGA
+
FF,FFFFFFF:FFFFFFFFFFFFFFFFFFFFFFFFFFFFFFFFFF
@FS10000125:23:BPA73012-1407:1:1101:15960:1360 1:N:0:6
GGGGTGAAACTTCGTCGAGTACGCTCAATTAATTAGATCGGAAGA
+
FF:FFFFFFF::FFFFFFFFFFFFFFFFFFFFFFFFFFFFFFFFF
@FS10000125:23:BPA73012-1407:1:1101:15970:1360 1:N:0:6
GGGTAAGAACTTCGTCGAGTACGCTCAATATTCGAGATCGGAAGA
+
FFF,FFFFFF::FFFFFFFFFFFFFFF:FFFFFFFFFFFFFFFFF
@FS10000125:23:BPA73012-1407:1:1101:16320:1360 1:N:0:6
GGGCATCAACTTCGTCGAGTACGCTCAATAAAAAAGATCGGAAGA
+
FFFFFFFFFF,,FFFFFFFFFFFFFFF,FFFFFFFFFFFFFFFFF
@FS10000125:23:BPA73012-1407:1:1101:1100:1370 1:N:0:6
GGGGGTCATCTTCGTCGAGTACGCTCAAATGTACAGATCGGAAGA
+
FFFFFFFFFF::FFFFFFFFFFFFFFF:FFFFFFFFFFFFFFFFF
@FS10000125:23:BPA73012-1407:1:1101:1150:1370 1:N:0:6
GGGTGTCAACTTCGTCGAGTACGCTCAAAACAAAAGATCGGAAGA
+
FFFFFFFFFF::FFFFFFFFFFFFFFF:FFFFFFFFFFFFFFFFF
@FS10000125:23:BPA73012-1407:1:1101:1260:1370 1:N:0:6
GGGTAGAAACTTCGTCGAGTACGCTCAATAGGACAGATCGGAAGA
+
FFFFFFFFFFF:FFFFFFFFFFFFFFF:FFFFFFFFFFFFFFFFF
@FS10000125:23:BPA73012-1407:1:1101:1320:1370 1:N:0:6
GGGGTAAAACTTCGTCGAGTACGCTCAACTTGGTAGATCGGTAGA
+
FFFFFFFFFFFFFFFFFFFFFF:FFFFFFFFFFFFFFFFFF,F:F
@FS10000125:23:BPA73012-1407:1:1101:1610:1370 1:N:0:6
GGGGTTTAACTTCGTCGAGTACGCTCAACTGTTTAGATCGGAAGA
+
FF:FFFFFFFFFFFFFFFFFFFFFFFFFFFFFFFFFFFFFF,FFF
@FS10000125:23:BPA73012-1407:1:1101:2220:1370 1:N:0:6
GGGCTAGAACTTCGTCGAGTACGCTCAACTCTCGAGATCGGAAGA
+
FFFFFFFFFFF:FFFFFFFFFFFFFFFF:FFFFFFFFFFFFFFFF
@FS10000125:23:BPA73012-1407:1:1101:2390:1370 1:N:0:6
GGGTAAAAACTTCGTCGAGTACGCTCAAGATCATAGATGGAAGAG
+
FFFFFFFFFF:,FFFFFFFFFFFFFFFFFFFFFFFFFFFF,FFFF
@FS10000125:23:BPA73012-1407:1:1101:3640:1370 1:N:0:6
GGGCCTGAACATCGTCGAGTACGCTCAAGGCGCTAGATCGGAAGA
+
FFF:FFFFFFF,FFFFFFFFFFFFFFFFFFFFFFFFFFFFFFFFF
@FS10000125:23:BPA73012-1407:1:1101:3770:1370 1:N:0:6
GGGCGCGAACTTCGTCGAGTACGCTCAATCTATAAGATCGGAAGA
+
FF:FFFFFFF::FFFFFFFFFFFFFFF:FFFFFFFFFFFFFFFFF
@FS10000125:23:BPA73012-1407:1:1101:4070:1370 1:N:0:6
GGGACATAACTTCGTCGAGTACGCTCAAGGTGTAAGATCGGAAGA
+
:,,:FFFFFF::FFFFFFFFFFFFFFFFFFFFFFFFFFFFFFFFF
@FS10000125:23:BPA73012-1407:1:1101:4170:1370 1:N:0:6
GGGGTACAACTTCGTCGAGTACGCTCAAGTAGGGAGATCGGAAGA
+
FFFFFFFFFF:,FFFFFFFFFFFFFFFFFFFFFFFFFFFFFFFFF
@FS10000125:23:BPA73012-1407:1:1101:4860:1370 1:N:0:6
GGGGCAGAACTTCGTCGAGTACGCTCAACACTCTAGATCGGAAGA
+
FFFFFFFFFF:::FF:FFFFFFFFFFF:FFFFFFFFFFFFFFFFF
@FS10000125:23:BPA73012-1407:1:1101:5120:1370 1:N:0:6
GGGTACCAACTTCGTCGAGTACGCTCAAGGTAGCAGATCGGAAGA
+
FF::FFFFFF:,FFFFFFFFFFFFFFFFFFFFFFFFFFFFFFFFF
@FS10000125:23:BPA73012-1407:1:1101:5140:1370 1:N:0:6
GGGGCATAACTTCGTCGAGTACGCTCAAATTGATAGATCGGAAGA
+
FFFFFFFFFF:,FFFFFFFFFFFFFFF,FFFFFFFFFFFFFFFFF
@FS10000125:23:BPA73012-1407:1:1101:5570:1370 1:N:0:6
GGGGTATGAACTTCGTCGAGTACGCTCAATCAAACAGATCGGAAG
+
FFFFFFFFFF:,:FF:FFFFFFFFF,FFFFFFFFFFFFFFFFFFF
@FS10000125:23:BPA73012-1407:1:1101:5990:1370 1:N:0:6
GGGGATCAACTTCGTCGAGTACGCTCAACTTAGAAGATCGGAAGA
+
F,,FFFFFFF::FFFFFFFFFFFFFFFFFFFFFFFFFFFFFFFFF
@FS10000125:23:BPA73012-1407:1:1101:6160:1370 1:N:0:6
GGGCTAAACTTCGTCGAGTACGCTCAAGACGTCAGATCGGAAGAG
+
FFFFFFFFFF,FF:FFFF,FFFFFFFFFFFFFFFFF,FFF:FFFF
@FS10000125:23:BPA73012-1407:1:1101:6170:1370 1:N:0:6
GGGCGCTAACTTCGTCGAGTACGCTCAAAAACCTAGATCGGAAGA
+
FFF:FFFFFF,:FFFFFFFFFFFFFFFFFFFFFFFFFFFFFFFFF
@FS10000125:23:BPA73012-1407:1:1101:6760:1370 1:N:0:6
GGGAGGGAACTTCGTCGAGTACGCTCAAAAGCAGAGATCGGAAGA
+
FFF:FFFFFF::FFFFFFFFFFFFFFFFFFFFFFFFFFFFFFFFF
@FS10000125:23:BPA73012-1407:1:1101:7090:1370 1:N:0:6
GGGGGACAACTTCGTCGAGTACGCTCAAAACATAAGATCGGAAGA
+
FFFFFFFFFF::FFFFFFFFFFFFFFF:FFFFFFFFFFFFFFFFF
@FS10000125:23:BPA73012-1407:1:1101:7420:1370 1:N:0:6
GGGACTTCGTCGAGTACGCTCAATGCACTAGATCGGAAGAGCACA
+
FFFFFFFFFFFFFFFFFF,,FFFFFFF:FFFFFFFFFFFFF,F,:
@FS10000125:23:BPA73012-1407:1:1101:7450:1370 1:N:0:6
GGGTTCCAACTTCGTCGAGTACGCTCAATGGGACAGATCGGAAGA
+
FF,FFFFFFF:,FFFFFFFFFFFFFFF,FFFFFFFFFFFFFFFFF
@FS10000125:23:BPA73012-1407:1:1101:7610:1370 1:N:0:6
GGGTGATAACTTCGTCGAGTACGCTCAACTTTACAGATCGGAAGA
+
FFFFFFFFFF:FFFFFFFFFFFFFFFFFFFFFFFFFFFFFFFFFF
@FS10000125:23:BPA73012-1407:1:1101:7660:1370 1:N:0:6
GGGATGCAACTTCGTCGAGTACGCTCAAATCATTAGATCGGAAGA
+
FFFFFFFFFF,,FFFFFFFFFFFFFFF:FFFFFFFFFFFFFFFFF
@FS10000125:23:BPA73012-1407:1:1101:7920:1370 1:N:0:6
GGGGGTCAACTTCGTCGAGTACGCTCAATAAATAAGATCGGAAGA
+
FF:FFFFFFF::FFFFFFFFFFFFFFFFFFFFFF:FF,FFFFFFF
@FS10000125:23:BPA73012-1407:1:1101:8430:1370 1:N:0:6
GGGGGACAACTTCGTCGAGTACGCTCAAAAGGGGAGATCGGAAGA
+
FFFFFFFFFF,,FFFFFFFFFFFFFFF:FFFFFFFFFFFFFFFFF
@FS10000125:23:BPA73012-1407:1:1101:8900:1370 1:N:0:6
GGGTGTAAACTTCGTCGAGTACGCTCAAACGATAAGATCGGAAGA
+
FFFFFFFFFF::FFFFFFFFFFFFFFFFFFFFFFFFFFFFFFFFF
@FS10000125:23:BPA73012-1407:1:1101:9130:1370 1:N:0:6
GGGGCAGAACTTCGTCGAGTACGCTCAAGAAAATAGATCGGAAGA
+
FFFFFFFFFF,,FFFFFFFFF:FFFFFFFFFFFFFFFFFFFFFFF
@FS10000125:23:BPA73012-1407:1:1101:9140:1370 1:N:0:6
GGGGATCAACTTCGTCGAGTACGCTCAAGTTATTAGATCGGAAGA
+
FFFFFFFFFF:,FFFFFFFFFFFFFFFFFFFFFFFFFFFFFFFFF
@FS10000125:23:BPA73012-1407:1:1101:9340:1370 1:N:0:6
GGGTATGAACTTCGTCGAGTACGCTCAACACGAAAGATCGGAAGA
+
FFFFFFFFFF:FFFFFFFFFFFFFFFFFFFFFFFFFFFFFFFFFF
@FS10000125:23:BPA73012-1407:1:1101:9620:1370 1:N:0:6
GGGAACTTCGTCGAGTACGCTCAAGACCCTAGATCGGAAGAGCAC
+
FFFFFF::FFFFFFFFF,F::FFFFFFFFFFFFFFFFF:FFF,F,
@FS10000125:23:BPA73012-1407:1:1101:9690:1370 1:N:0:6
GGGATGCAACTTCGTCGAGTACGCTCAATATGGAAGATCGGAAGA
+
FFFF::FFFFF:FFFFFFFFFFFFFFF:FFFFFFFFFFFFFFFFF
@FS10000125:23:BPA73012-1407:1:1101:9730:1370 1:N:0:6
GGGGTGCAACTTCGTCGAGTACGCTCAATAATTAAGATCGGAAGA
+
FFFFFFFFFF,:FFFFFFFFFFFFFFF,FFFFFFFFFFFFFFFFF
@FS10000125:23:BPA73012-1407:1:1101:10110:1370 1:N:0:6
GGGGTTAAACTTCGTCGAGTACGCTCAATGGATAAGATCGGAAGA
+
F::FFFFFFF,,FFFFFFFFFFFFFFF:FFFFFFFFFFFFFFFFF
@FS10000125:23:BPA73012-1407:1:1101:10480:1370 1:N:0:6
GGGGCATAACTTCGTCGAGTACGCTCAATTTAAAAGATCGGAAGA
+
FFFFFFFFFF:,FFFFFFFFFFFFFFF,FFFFFFFFFFFFFFFFF
@FS10000125:23:BPA73012-1407:1:1101:10810:1370 1:N:0:6
GGGGGGGAACTTCGTCGAGTACGCTCAAAACCCGAGATCGGAAGA
+
F::FFFFFFF::FFFFFFFFFFFFFFF:FFFFFFFFFFFFFFFFF
@FS10000125:23:BPA73012-1407:1:1101:11750:1370 1:N:0:6
GGGCCAAACTTCGTCGAGTACGCTCAATCTAAAAGATCGGAAGAG
+
F:,FFFFFFF,FF:FFFF:FFFFFFF::FFFFFFFF,FFF,FFF:
@FS10000125:23:BPA73012-1407:1:1101:11860:1370 1:N:0:6
GGGGTATAACTTCGTCGAGTACGCTCAACCGTGCAGATCGGAAGA
+
FFFFFFFFFF,,FFFFFFFFFFFFFFFFFFFFFFFFFFFFFF:FF
@FS10000125:23:BPA73012-1407:1:1101:11940:1370 1:N:0:6
GGGGCAGTAACTTCGTCGAGTACGCTCAAAATCGGAGATCGGAAG
+
FFFFFFFFFF:,,FF,FFFFFFFFF,FFFFFFFFFFFFFFFFFFF
@FS10000125:23:BPA73012-1407:1:1101:12510:1370 1:N:0:6
GGGCTGAAACTTCGTCGAGTACGCTCAAACAATAAGATCGGAAGA
+
FF,:FFFFFF:,FFFFFFFFFFFFFFF:FFFFFFFFFFFFFFFFF
@FS10000125:23:BPA73012-1407:1:1101:12560:1370 1:N:0:6
GGGGAACTTCGTCGAGTACGCTCAATACCTGAGATCGGAAGAGCA
+
FFFFFFFFFFF,:FFFFF,,FFFFFFF:FFFFFFF,FFFFFFF,,
@FS10000125:23:BPA73012-1407:1:1101:12850:1370 1:N:0:6
GGGGATAAACTTCGTCGAGTACGCTCAAGTAATTAGATCGGAAGA
+
FFFFFFFFFF,:FFFFFFFFFFFFFFFFFFFFFFFFFFFFFFFFF
@FS10000125:23:BPA73012-1407:1:1101:12990:1370 1:N:0:6
GGGATTGAACTTCGTCGAGTACGCTCAATAGCCGAGATCGGAAGA
+
F,,:FFFFFF,,FFFFFFFFFFFFFFF:FFFFFFFFFFFFFFFFF
@FS10000125:23:BPA73012-1407:1:1101:13180:1370 1:N:0:6
GGGAAGTAACTTCGTCGAGTACGCTCAATCGGGCAGATCGGAAGA
+
FFF:FFFFFF::FFFFFFFFFFFFFFF,FFFFFFFFFFFFFFFFF
@FS10000125:23:BPA73012-1407:1:1101:13310:1370 1:N:0:6
GGGATTAACTTCGTCGAGTACGCTCAACCAAACAGATCGGAAGAG
+
F:,FFFFFFF:FF:FFFF:FFFFFFFF:FFFFFFFF,FFF:FFFF
@FS10000125:23:BPA73012-1407:1:1101:13370:1370 1:N:0:6
GGGATGAAACTTCGTCGAGTACGCTCAATGTCATAGATCGGAAGA
+
FFFFFFFFFF::FFFFFFFFFFFFFFF:FFFFFFFFFFFFFFFFF
@FS10000125:23:BPA73012-1407:1:1101:14210:1370 1:N:0:6
GGGGACAAACTTCGTCGAGTACGCTCAAGTTAATAGATCGGAAGA
+
FFFFFFFFFF,:FFFFFFFFFFFFFFFFFFFFFFFFFFFFFFFFF
@FS10000125:23:BPA73012-1407:1:1101:14260:1370 1:N:0:6
GGGTTCCAACTTCTCGAGTACGCTCAAAAGTCCAGATCGGAAGAG
+
FFFF:FFFFF::F,FFFF:FFFFFFFFFFFFFFFFF:FFF:FFFF
@FS10000125:23:BPA73012-1407:1:1101:14540:1370 1:N:0:6
GGGAACTTCGTCGAGTACGCTCAAACCGCGAGATCGGAAGAGCAC
+
FFFFFFFFFF,FF,F:F:FFFFFFF:FFFFFFFFFFF:FF:F:F,
@FS10000125:23:BPA73012-1407:1:1101:14640:1370 1:N:0:6
GGGGCCCAACTTCGTCGAGTACGCTCAATTGAGGAGATCGGAAGA
+
FF:FF,FFFF::FFFFFFFFFFFFFFF:,F,,,:FFFFFF:FFFF
@FS10000125:23:BPA73012-1407:1:1101:14890:1370 1:N:0:6
GGGGTACACCTTCGTCGAGTACGCTCAAAGGTTTAGATCGGAAGA
+
FFFF,FFFF:::FF:FFFFFFFFFFFFFFFFF:FFFF,FFFFFFF
@FS10000125:23:BPA73012-1407:1:1101:15070:1370 1:N:0:6
GATGCCGAACTTCGTCGAGTACGCTCAAAATATCAGATCGGAAGT
+
,,F:FF,F:FFFF,FFF,FFFF,FFFF,FFFFFF::FFFF,,:,,
@FS10000125:23:BPA73012-1407:1:1101:15440:1370 1:N:0:6
GGGGTAAAACTTCGTCGAGTACGCTCAAAAGAGGAGATCGGAAGA
+
F:,FFFFFFF::FFFFFFFFFFFFFFF:FFFFFFFFFFFFFFFFF
@FS10000125:23:BPA73012-1407:1:1101:15470:1370 1:N:0:6
GGGCATCAACTTCGTCGAGTACGCTCAAGGTGGGAGATCGGAAGA
+
F,,FFFFFFF::FFFFFFFFFFFFFFFFFFFFFFFFF,FFFFFFF
@FS10000125:23:BPA73012-1407:1:1101:15800:1370 1:N:0:6
GGGGGTTAACTTCGTCGAGTACGCTCAACTATATAGATCGGAAGA
+
FFFFFFFFFF:FFFFFFFFFFFFFFFFFFFFFFFFFFFFFFFFFF
@FS10000125:23:BPA73012-1407:1:1101:15810:1370 1:N:0:6
GGGCCAGAACTTCGTCGAGTACGCTCAACTGACGAGATCGGAAGA
+
FFFFFFFFFFFFFFFFFFFFFFFFFFFFFFFFFFFFF:FFFFFFF
@FS10000125:23:BPA73012-1407:1:1101:16000:1370 1:N:0:6
GGGGTTAACTTCGTCGAGTACGCTCAAAAAGCTAGATCGGAAGAG
+
FFFF:FFFF:,FF:FFFF:FFFFFFF:,FFFFFFFF:FFF:FFFF
@FS10000125:23:BPA73012-1407:1:1101:16070:1370 1:N:0:6
GGGTAAGAACTTCGTCGAGTACGCTCAATATTCGAGATCGGAAGA
+
FF:FFFFFFF,:FFFFFFFFFFFFFFF:FFFFFFFFFFFFFFFFF
@FS10000125:23:BPA73012-1407:1:1101:16100:1370 1:N:0:6
GGGCTCTAACTTCGTCGAGTACGCTCAAAAATGGAGATCGGAAGA
+
FFFFFFFFFF,:FFFFFFFFFFFFFFF:FFFFFFFFF:FFFFFFF
@FS10000125:23:BPA73012-1407:1:1101:16110:1370 1:N:0:6
GGGCGGTAACTTCGTCGAGTACGCTCAAGGCATTAGATCGGAAGA
+
F::FFFFFFF,:FFFFFFFFFFFFFFFFFFFFFFFFF,FFFFFFF
@FS10000125:23:BPA73012-1407:1:1101:16180:1370 1:N:0:6
GGGGGCACAACTTCGTCGAGTACGCTCAAATAATAAGATCGGAAG
+
FFFFFFFFFFF,:FF,FFFFFFFFF,FFFFFFFFFFFFFFFFFFF
@FS10000125:23:BPA73012-1407:1:1101:1140:1380 1:N:0:6
GGGGGACAACTTCGTCGAGTACGCTCAATTTGATAGATCGGAAGA
+
FFFFFFFFFF::FFFFFFFFFFFFFFF,FFFFFFFFFFFFFFFFF
@FS10000125:23:BPA73012-1407:1:1101:1310:1380 1:N:0:6
GATAATTAACTTCGTCGAGTACGCTCAATATATCAGATCGGTACA
+
:,F:FFF,FFF:FFFFFF,FF::FFFF,FFFFFFFF,FFF,:F,:
@FS10000125:23:BPA73012-1407:1:1101:1600:1380 1:N:0:6
GGGGGCCAACTTCGTCGAGTACGCTCAAAAGTATAGATCGGAAGA
+
FF,FFFFFFF::FFFFFFFFFFFFFFF:FFFFFFFFFFFFF:FFF
@FS10000125:23:BPA73012-1407:1:1101:2210:1380 1:N:0:6
GGGGGGAAACTTCGTCGAGTACGCTCAACCCGTGAGATCGGAAGA
+
FFFFFFFFFF::FFFFFFFFFFFFFFFFFFFFFFFFFFFFFFFFF
@FS10000125:23:BPA73012-1407:1:1101:2520:1380 1:N:0:6
GGGGAACTTCGTCGAGTACGCTCAACGGACAAGATCGGAAGAGCA
+
FF:FFFFFFFF,:FFFFF,,FFFFFFFFFFFFFFF,FFFFFFF,,
@FS10000125:23:BPA73012-1407:1:1101:2560:1380 1:N:0:6
GGGGGCAAACTTCGTCGAGTACGCTCAATAACAGAGATCGGAAGA
+
FFFF:FFFFF:,FFFFFFFFFFFFFFF,FFFFFFFFFFFFFFFFF
@FS10000125:23:BPA73012-1407:1:1101:3250:1380 1:N:0:6
GGGGCTGAACTTCGTCGAGTACGCTCAACCTATTAGATCGGAAGA
+
FFFFFFFFFF:::FFFFFFFFFFFFFF:FFFFFFFFFFFFFFFFF
@FS10000125:23:BPA73012-1407:1:1101:3280:1380 1:N:0:6
GGGAACTTCGTCGAGTACGCTCAACGATGTAGATCGGAAGAGCAC
+
FFF,FFFFFF,:F,FFF:FFFF:FFFF,FFFFFFFFFFFF:F,F,
@FS10000125:23:BPA73012-1407:1:1101:3980:1380 1:N:0:6
GGGACTTAACTTCGTCGAGTACGCTCAAAGAAATAGATCGGAAGA
+
FFFFFFFFFF::FFFFFFFFFFFFFFF:FFFFFFFFFFFFFFFFF
@FS10000125:23:BPA73012-1407:1:1101:4300:1380 1:N:0:6
GGGTCCAAACTTCGTCGAGTACGCTCAAATGACAAGATCGGAAGA
+
FFFFFFFFFF:,FFFFFFFFFFFFFFF:FFFFFFFFFFFFFF:FF
@FS10000125:23:BPA73012-1407:1:1101:4330:1380 1:N:0:6
GGGCTCTAACTTCGTCGAGTACGCTCAATATACCAGATCGGAAGA
+
FF::FFFFFF:,FFFFFFFFFFFFFFF,FFFFFFFFFFFFFFFFF
@FS10000125:23:BPA73012-1407:1:1101:4450:1380 1:N:0:6
GGGCTGTAACTTCGTCGAGTACGCTCAAAAAGTTAGATCGGAAGA
+
FFF:FFFFFF::FFFFFFFFFFFFFFF,FFFFFFFFFFFFFFFFF
@FS10000125:23:BPA73012-1407:1:1101:5170:1380 1:N:0:6
GGGAGGCCAACTTCGTCGAGTACGCTCAAAGAGAAAGATCGGAAG
+
F:F,FFFFFF:,:FF:FFFFFFFFF,FFFFFFFFFFFFFFFFFFF
@FS10000125:23:BPA73012-1407:1:1101:6420:1380 1:N:0:6
GGGATGCAACTTCGTCGAGTACGCTCAACAGAGGAGATCGGAAGA
+
FFFFFFFFFF:::FFFFFFFFFFFFFFFFFFFFFFFFFFFFFFFF
@FS10000125:23:BPA73012-1407:1:1101:6460:1380 1:N:0:6
GGGTCGCAACTTCGTCGAGTACGCTCAAACCATAAGATCGGAAGA
+
FFFFFFFFFFF:FFFFFFFFFFFFFFF:FFFFFFFFFFFFFF:FF
@FS10000125:23:BPA73012-1407:1:1101:6680:1380 1:N:0:6
GGGGTTTAAACTTCGTCGAGTACGCTCAAACTTTAAGATCGGAAG
+
FFF:,:,:F:FFFF:FF:F,F:F:FFFFFFFFFFFFF:FFFFFF:
@FS10000125:23:BPA73012-1407:1:1101:7190:1380 1:N:0:6
GGGCGTTAACTTCGTCGAGTACGCTCAACCAGCAAGATCGGAAGA
+
:,,,FFFFFF::FFFFFFFFFFFFFFFFFFFFFFFFFFFFFFFFF
@FS10000125:23:BPA73012-1407:1:1101:7550:1380 1:N:0:6
GGGGCAGAACTCGTCGAGTACGCTCAATAAGACAGATCGGAAGAG
+
FFFFF:,FFFFFF:FFFF:FFFFFFF,,FFFFFF:F,FF::FFFF
@FS10000125:23:BPA73012-1407:1:1101:8340:1380 1:N:0:6
GGGCATCATCTTCGTCGAGTACGCTCAAAAAACAAGATCGGAAGA
+
FFFFFFFFFF,,FFFFFFFFFFFFFFFFFFFFFFFFFFFFFFFFF
@FS10000125:23:BPA73012-1407:1:1101:8420:1380 1:N:0:6
GGGTTAGAACTTCGTCGAGTACGCTCAAAGTTGCAGATCGGAAGA
+
FFFFFFFFFF,,FFFFFFFFFFFFFFF:FFFFFFFFFFFFFFFFF
@FS10000125:23:BPA73012-1407:1:1101:8550:1380 1:N:0:6
GGGCAGGAACTTCGTCGAGTACGCTCAAACCGGCAGATCGGAAGA
+
FF,:FFFFFF,:FFFFFFFFFFFFFFFFFFFFFFFFFFFFFFFFF
@FS10000125:23:BPA73012-1407:1:1101:8590:1380 1:N:0:6
GGGGTCAGATCTTCGTCGAGTACGCTCAATATGTTAGATCGGAAG
+
FFFFFFFFFFF::FF:FFFFFFFFF,FFFFFFFFFFFFFFFFFFF
@FS10000125:23:BPA73012-1407:1:1101:9270:1380 1:N:0:6
GGGGGGGAACTTCGTCGAGTACGCTCAATAAAGAAGATCGGAAGA
+
F:FFFFFFFF::FFFFFFFFFFFFFFF:FFFFF:FFFFFFFFFFF
@FS10000125:23:BPA73012-1407:1:1101:9360:1380 1:N:0:6
GGGTGCGAACTTCGTCGAGTACGCTCAATTAGTTAGATCGGAAGA
+
FFFFFF:FFF:FFFFFFFFFFFFFFFF:FFFFFFFFFFFFFFFFF
@FS10000125:23:BPA73012-1407:1:1101:9460:1380 1:N:0:6
GGGTGGTAACTTCGTCGAGTACGCTCAAAATAGCAGATCGGAAGA
+
FFFFFFFFFF::FFFFFFFFFFFFFFF:FFFFFFFFFFFFFFFFF
@FS10000125:23:BPA73012-1407:1:1101:9920:1380 1:N:0:6
GGGGTAAAACTTCGTCGAGTACGCTCAAACACTAAGATCGGAAGA
+
F:,FFFFFFF::FFFFFFFFFFFFFFFFFFFFFFFFFFFFFFFFF
@FS10000125:23:BPA73012-1407:1:1101:10330:1380 1:N:0:6
GGGTGGGAACTTCGTCGAGTACGCTCAATCCTAAAGATCGGAAGA
+
F:FFFFFFFF::FFFFFFFFFFFFFFF,FFFFFFFFFFFFFFF:F
@FS10000125:23:BPA73012-1407:1:1101:10420:1380 1:N:0:6
GGGGCATAACTTCGTCGAGTACGCTCAATTTAAAAGATCGGAAGA
+
FFFFFFFFFF,,FFF:FFFFFFFFFFF,FFFFFFFFFFFFFF:FF
@FS10000125:23:BPA73012-1407:1:1101:10740:1380 1:N:0:6
GGGAATCAACTTCGTCGAGTACGCTCAATAGGTAAGATCGGAAGA
+
FFF:FFFFFF,,FFF:FFFFFFFFFFF,FFFFFFFFFFFFFF:FF
@FS10000125:23:BPA73012-1407:1:1101:11060:1380 1:N:0:6
GGGGTTGAACTTCGTCGAGTACGCTCAAAATTCAAGATCGGAAGA
+
FFFFFFFFFF,,FFFFFFFFFFFFFFFFFFFFFFFFFFFFFFFFF
@FS10000125:23:BPA73012-1407:1:1101:11080:1380 1:N:0:6
GGGGATTCAACTTCGTCGAGTACGCTCAAACGTGGAGATCGGAAG
+
FFFFFFFFFF:,,FF,FFFFFFFFF,FFFFFFFFFFFFFFFFFFF
@FS10000125:23:BPA73012-1407:1:1101:12090:1380 1:N:0:6
GGGACAAAACTTCGTCGAGTACGCTCAAAAATAAAGATCGGAAGA
+
F,,,FFFFFF,,FFFFFFFFFFFFFFF:FFFFFFFFFFFFFFFFF
@FS10000125:23:BPA73012-1407:1:1101:12270:1380 1:N:0:6
GGGCATCAACTTCGTCGAGTACGCTCAAAACTCTAGATCGGAAGA
+
F:,,:F:FFFFFFFFFF:FFFF:FFFFF,FFFFFFFFFFFF:FF:
@FS10000125:23:BPA73012-1407:1:1101:12380:1380 1:N:0:6
GGGGCAAAACTTCGTCGAGTACGCTCAACGTTAAAGATCGGAAGA
+
FFFFFFFFFF::FFFFFFFFFFFFFFFFFFFFFFFFFFFFFFFFF
@FS10000125:23:BPA73012-1407:1:1101:12490:1380 1:N:0:6
GGGACATAACTTCGTCGAGTACGCTCAATGGAGGAGATCGGAAGA
+
:,,:FFFFFF,,FFFFFFFFFFFFFFF,FFFFFFFFFFFFFFFFF
@FS10000125:23:BPA73012-1407:1:1101:13490:1380 1:N:0:6
GGGGTTTAACTTCGTCGAGTACGCTCAATCTAGGAGATCGGAAGA
+
FFFFF,F,FFFF::F::F:FF,:FF::FFFFFFFF:F,FFFFFFF
@FS10000125:23:BPA73012-1407:1:1101:13880:1380 1:N:0:6
GGGAGGTAACTTCGTCGAGTACGCTCAAATAGATAGATCGGAAGA
+
FF,:FFFFFF::FFFFFFFFFFFFFFF:FFFFFFFFFFFFFFFFF
@FS10000125:23:BPA73012-1407:1:1101:14290:1380 1:N:0:6
GGGGGGGAACTTCGTCGAGTACGCTCAAATACTTAGATCGGAAGA
+
FFFFFFFFFF::FFFFFFFFFFFFFFF:FFFFFFFFFFFFFFFFF
@FS10000125:23:BPA73012-1407:1:1101:14540:1380 1:N:0:6
GGGTGAGAACTTCGTCGAGTACGCTCAACATGTAAGATCGGAAGA
+
FFFFFFFFFF:FFFFFFFFFFFFFFFFFFFFFFFFFFFFFFFFFF
@FS10000125:23:BPA73012-1407:1:1101:14860:1380 1:N:0:6
GGGCTAGAACTTCGTCGAGTACGCTCAAATATGCAGATCGGAAGA
+
FFFFFFFFFF,,FFFFFFFFFFFFFFF:FFFFFFFFF:FFFFFFF
@FS10000125:23:BPA73012-1407:1:1101:15380:1380 1:N:0:6
GGGTGTGAACTTCGTCGAGTACGCTCAAGGAGGGAGATCGGAAGA
+
FFFFFFFFFF,:FFFFFFFFFFFFFFFFFFFFFFFFFFFFFFFFF
@FS10000125:23:BPA73012-1407:1:1101:15930:1380 1:N:0:6
GGGCGGGACTCTTCGTTCGAGTACGCTCAAATTCAAAGATCGGAA
+
FFFFFFFFF::,:FF,F,FFFF:FFFF:FFFFFFFFFFFF,FFFF
@FS10000125:23:BPA73012-1407:1:1101:16050:1380 1:N:0:6
GGGTGGGAACTTCGTCGAGTACGCTCAAAAAAATAGATCGGAAGA
+
F,,FFFFFFF:FFFFFFFFFFFFFFFFFFFFFFFFFFFFFFFFFF
@FS10000125:23:BPA73012-1407:1:1101:16410:1380 1:N:0:6
GATCTGCAACTTCGTCGAGTACGCTCAAAAGTGCAGATCGGTAGA
+
,,F,F,FF,FF,FFFFF:,FF:,FFFF,F,FFFF:,,FFF,,,,,
@FS10000125:23:BPA73012-1407:1:1101:1840:1390 1:N:0:6
GGGAAATAACTTCGTCGAGTACGCTCAATGGATGAGATCGGAAGA
+
FFFFFFFFFF::FFFFFFFFFFFFFFF:FFFFFFFFFFFFFFFFF
@FS10000125:23:BPA73012-1407:1:1101:1870:1390 1:N:0:6
GGGAAATAACTTCGTCGAGTACGCTCAATGGATGAGATCGGAAGA
+
F,,:FFFFFF::FFFFFFFFFFFFFFF:FFFFFFFFFFFFFFFFF
@FS10000125:23:BPA73012-1407:1:1101:1950:1390 1:N:0:6
GGTGTAAAACTTCGTCGAGTACGCTCAATGTCATAGATCGGAAGA
+
F,,FFFFFFFFFFFFFFFFFFFFFFFF:FFFFFFFFFFFFF:FFF
@FS10000125:23:BPA73012-1407:1:1101:2200:1390 1:N:0:6
GGGCGATAACTTCGTCGAGTACGCTCAAATTACTAGATCGGAAGA
+
FF,F:FFFFF::FFFFFFFFFFFFFFF:FFFFFFFFFFFFF:FFF
@FS10000125:23:BPA73012-1407:1:1101:2300:1390 1:N:0:6
GGGCTACAACTTCGTCGAGTACGCTCAAGTTTATAGATCGGAAGA
+
FFFFFFFFFF:,FFFFFFFFFFFFFFFFFFFFFFFFFFFFFFFFF
@FS10000125:23:BPA73012-1407:1:1101:2620:1390 1:N:0:6
GGGCCACATCTTCGTCGAGTACGCTCAAGCGTTAAGATCGGAAGA
+
FFFFFFFFFFF:FFFFFFFFFFFFFFFFFFFFFFFFFFFFFFFFF
@FS10000125:23:BPA73012-1407:1:1101:2660:1390 1:N:0:6
GGGCGCGAACTTCGTCGAGTACGCTCAATACCGGAGATCGGAAGA
+
FFFFFFFFFF::FFFFFFFFFFFFFFF,FFFFFFFFFFFFFFFFF
@FS10000125:23:BPA73012-1407:1:1101:3060:1390 1:N:0:6
GGGTAACAACTTCGTCGAGTACGCTCAAGACAGTAGATCGGAAGA
+
FFFFFF,FFFFFFFFFFFFFFFFFFFFFF:,FFFFFFFFFFFFFF
@FS10000125:23:BPA73012-1407:1:1101:3470:1390 1:N:0:6
GGGGACGAACTTCGTCGAGTACGCTCAAAATTGTAGATCGGAAGA
+
FFFFFFFFFFF:FFFFFFFFFFFFFFF,FFFFFFFFFFFFFFFFF
@FS10000125:23:BPA73012-1407:1:1101:3550:1390 1:N:0:6
GGGAAACAACTTCGTCGAGTACGCTCAAAGGTTTAGATCGGAAGA
+
F,,:FFFFFF:,FFFFFFFFFFFFFFF,FFFFFFFFFFFFFF:FF
@FS10000125:23:BPA73012-1407:1:1101:3720:1390 1:N:0:6
GGGCTTAAACTTCGTCGAGTACGCTCAATTTCGTAGATCGGAAGA
+
FFF:FFFFFF::FFFFFFFFFFFFFFF:FFFFFFFFFFFFFFFFF
@FS10000125:23:BPA73012-1407:1:1101:4630:1390 1:N:0:6
GGGAGTAAACTTCGTCGAGTACGCTCAACTTCTGAGATCGGAAGA
+
F:,:FFFFFF:FFFFFFFFFFFFFFFFFFFFFFFFFFFFFFFFFF
@FS10000125:23:BPA73012-1407:1:1101:5390:1390 1:N:0:6
GGGCTGCAACTTCGTCGAGTACGCTCAACTTGTCAGATCGGAAGA
+
F,,FF,FFFFFFFFFFFFFFFFFFFFFF,,F,FFFFFFFFFFFFF
@FS10000125:23:BPA73012-1407:1:1101:5570:1390 1:N:0:6
GGGTCAGAACTTCGTCGAGTACGCTCAAATTTAAAGATCGGAAGA
+
F,,:FFFFFF::FFFFFFFFFFFFFFFFFFFFFFFFFFFFFFFFF
@FS10000125:23:BPA73012-1407:1:1101:5640:1390 1:N:0:6
GGGTTCCAACTTCGTCGAGTACGCTCAAATTTGAAGATCGGAAGA
+
FFFFFFFFFF:,FFFFFFFFFFFFFFF,FFFFFFFFFFFFFFFFF
@FS10000125:23:BPA73012-1407:1:1101:6200:1390 1:N:0:6
GGGCTGAAACTTCGTCGAGTACGCTCAATGTAATAGATCGGAAGA
+
FFFFFFFFFF::FFFFFFFFFFFFFFF:FFFFFFFFFFFFFFFFF
@FS10000125:23:BPA73012-1407:1:1101:6840:1390 1:N:0:6
GGGCAGAAACTTCGTCGAGTACGCTCAATTAACAAGATCGGAAGA
+
FFFFFFFFFF:,FFFFFFFFFFFFFFF,FFFFFFFFFFFFFF:FF
@FS10000125:23:BPA73012-1407:1:1101:7270:1390 1:N:0:6
GGGATACAACTTCGTCGAGTACGCTCAATTCGGGAGATCGGAAGA
+
F,,FFFFFFF,,FFFFFFFFFFFFFFF:FFFFFFFFFFFFFFFFF
@FS10000125:23:BPA73012-1407:1:1101:7400:1390 1:N:0:6
GGGGGCAACTTCGTCGAGTACGCTCAACCTCAGAGATCGGAAGAG
+
FFFFFFFFFF:FF:FFFF:FFFFFFFF:FFFFFFFF,FFF:FFFF
@FS10000125:23:BPA73012-1407:1:1101:7580:1390 1:N:0:6
GGGTTCGAACTTCGTCGAGTACGCTCAATATAAAAGATCGGAAGA
+
FFF:FFFFFF,,FFFFFFFFFFFFFFF:FFFFFFFFFFFFFFFFF
@FS10000125:23:BPA73012-1407:1:1101:7600:1390 1:N:0:6
GGACAACTTCGTCGAGTACGCTCAATTGGAAAGATCGGAAGAGCA
+
,F:,FFFFF:F::FFFFF,,FF::F,FFFF:::FF,:FF:::F,,
@FS10000125:23:BPA73012-1407:1:1101:7980:1390 1:N:0:6
GGGAGCTAACTTCGTCGAGTACGCTCAAACCGGGAGATCGGAAGA
+
FFFFFFFFFF::FFFFFFFFFFFFFFFFFFFFFFFFFFFFFFFFF
@FS10000125:23:BPA73012-1407:1:1101:8150:1390 1:N:0:6
GGGAGGGAACTTCGTCGAGTACGCTCAAGTAAGCAGATCGGAAGA
+
FF:FFFFFFFFFFFFFFFFFFFFFFFFFFFFFFFFFFFFFFFFFF
@FS10000125:23:BPA73012-1407:1:1101:8290:1390 1:N:0:6
GGGGTGGAACTTCGTCGAGTACGCTCAATGTGGGAGATCGGAAGA
+
FF:FFFFFFF::FFFFFFFFFFFFFFF,FFFFFFFFFFFFFFFFF
@FS10000125:23:BPA73012-1407:1:1101:8400:1390 1:N:0:6
GGGCATCATCTTCGTCGAGTACGCTCAAAAAACAAGATCGGAAGA
+
FFFFFFFFFF,,FFFFFFFFFFFFFFF:FFFFFFFFFFFFFFFFF
@FS10000125:23:BPA73012-1407:1:1101:8920:1390 1:N:0:6
GGGAGTTAACTTCGTCGAGTACGCTCAAGATAACAGATCGGAAGA
+
FFF,,:FFFF::FFFFFFFFFFFFFFFFFFFFFFFFFFFFFFFFF
@FS10000125:23:BPA73012-1407:1:1101:8990:1390 1:N:0:6
GGGTGGCAACTTCGTCGAGTACGCTCAATTAGCCAGATCGGAAGA
+
FFFFFFFFFF:,FFFFFFFFFFFFFFF,FFFFFFFFFFFFFFFFF
@FS10000125:23:BPA73012-1407:1:1101:9060:1390 1:N:0:6
GGGCTGGAACTTCGTCGAGTACGCTCAATAAGACAGATCGGAAGA
+
FF:FFFFFFFF,FFFFFFFFFFFFFFF,FFFFFFFFFFFFFFFFF
@FS10000125:23:BPA73012-1407:1:1101:9830:1390 1:N:0:6
GGGGCGTTAACTTCGTCGAGTACGCTCAAGTTGTTAGATCGGAAG
+
F,,FFFFF:FF:,FF:FFFFFFFFF,FFFFFFFFFFFFFFFFFFF
@FS10000125:23:BPA73012-1407:1:1101:9900:1390 1:N:0:6
GGGGGTGAACTTCGTCGAGTACGCTCAATACAGAAGATCGGAAGA
+
FFFFFFFFFF,:FFFFFFFFFFFFFFF:FFFFFFFFFFFFFFFFF
@FS10000125:23:BPA73012-1407:1:1101:11180:1390 1:N:0:6
GGGCGATAACTTCGTCGAGTACGCTCAACTGGGCAGATCGGAAGA
+
FFF:FFFFFF:FFFFFFFFFFFFFFFFFFFFFFFFFFFFFFFFFF
@FS10000125:23:BPA73012-1407:1:1101:11380:1390 1:N:0:6
GGGGCGGAACTTCGTCGAGTACGCTCAACCTATTAGATCGGAAGA
+
FFFFFFFFFF:F:FFFFFFFFFFFFFFFFFFFFFFFFFFFFFFFF
@FS10000125:23:BPA73012-1407:1:1101:11390:1390 1:N:0:6
GGGATAGAACTTCGTCGAGTACGCTCAACCAATAAGATCGGAAGA
+
F,,:FFFFFF,:FFFFFFFFFFFFFFFFFFFFFFFFFFFFFFFFF
@FS10000125:23:BPA73012-1407:1:1101:11580:1390 1:N:0:6
GGGGTTCAACTTCGTCGAGTACGCTCAAAGCCCAAGATCGGAAGA
+
FFFFFFFFFF,,FFFFFFFFFFFFFFF:FFFFFFFFFFFFFFFFF
@FS10000125:23:BPA73012-1407:1:1101:11950:1390 1:N:0:6
GGACCTTAACTTCGTCGAGTACGCTCAAGGGTAGAGATCGGAAGA
+
,,,,FFFFFF::FFFFFFFFFFFFFFF:FFFFFFFFFFFFFFFFF
@FS10000125:23:BPA73012-1407:1:1101:12020:1390 1:N:0:6
GGGAAGGAAACTTCGTCGAGTACGCTCAACGGACAAGATCGGAAG
+
FFF:FFFFFFFF:FF:FFFFFFFFF,FFFFFFFFFFFFFFFFFFF
@FS10000125:23:BPA73012-1407:1:1101:12510:1390 1:N:0:6
GGGGATAAGCTTCGTCGAGTACGCTCAAAGAATCAGATCGGAAGA
+
:,,FFFFFFF,,FFFFFFFFFFFFFFF:FFFFFFFFFFFFFFFFF
@FS10000125:23:BPA73012-1407:1:1101:13450:1390 1:N:0:6
GGGTAAGAACTTCGTCGAGTACGCTCAAGAGATGAGATCGGAAGA
+
FF:FFF,FFF::FFFFFFFFFFFFFFFFFF,:,:FFFFFFFFFFF
@FS10000125:23:BPA73012-1407:1:1101:14370:1390 1:N:0:6
GGGGGGCAACTTCGTCGAGTACGCTCAAATTCGGAGATCGGAAGA
+
FFFFFFFFFF::FFFFFFFFFFFFFFFFFFFFFFFFFFFFFFFFF
@FS10000125:23:BPA73012-1407:1:1101:14540:1390 1:N:0:6
GGGGCCCAACTTCGTCGAGTACGCTCAATCGTCAAGATCGGAAGA
+
FFFFFFFFFF:,FFFFFFFFFFFFFFF:FFFFFFFFF,FFFFFFF
@FS10000125:23:BPA73012-1407:1:1101:15080:1390 1:N:0:6
GGATGCCAACTTCGTCGAGTACGCTCAATCAGGAAGATCGGAAGA
+
,F::,FFFFFF:FFFFFF:FFFFFFFF:FFFFFFF:F,FF,FFF,
@FS10000125:23:BPA73012-1407:1:1101:15710:1390 1:N:0:6
GGGCATGAACTTCGTCGAGTACGCTCAAAATGGGAGATCGGAAGA
+
F,,FFFFFFF::FFFFFFFFFFFFFFF:FFFFFFFFFFFFFFFF:
@FS10000125:23:BPA73012-1407:1:1101:15940:1390 1:N:0:6
GGGTGGTAACTTCGTCGAGTACGCTCAAATATTTAGATCGGAAGA
+
FFFFFFFFFF::FFFFFFFFFFFFFFF:FFFFFFFFFFFFFFFFF
@FS10000125:23:BPA73012-1407:1:1101:1320:1400 1:N:0:6
GGGATCGAACTTCGTCGAGTACGCTCAAGTGGAGAGATCGGAAGA
+
FFF:FFFFFF::FFFFFFFFFFFFFFFFFFFFFFFFFFFFF:FFF
@FS10000125:23:BPA73012-1407:1:1101:1400:1400 1:N:0:6
GGGGCAAAACTTCGTCGAGTACGCTCAAAAATAGAGATCGGAAGA
+
FFFFFFFFFF::FFFFFFFFFFFFFFF:FFFFFFFFFFFFF:FFF
@FS10000125:23:BPA73012-1407:1:1101:1480:1400 1:N:0:6
GGGGTCTAACTTCGTCGAGTACGCTCAAACAAGTAGATCGGAAGA
+
FFFFFFFFFF::FFFFFFFFFFFFFFFFFFFFFFFFFFFFF:FFF
@FS10000125:23:BPA73012-1407:1:1101:1700:1400 1:N:0:6
GGGACTTCGTCGAGTACGTCAAAACCGGAGATCGGAAGAGCACAC
+
FFFFFFFFFFFFFFFFFFFFFFFFFFFFFFFFFFFFFFFF,F,F,
@FS10000125:23:BPA73012-1407:1:1101:1850:1400 1:N:0:6
GGGGCAAAACTTCGTCGAGTACGCTCAATTTGGTAGATCGGAAGA
+
F:,FFFFFFF:,FFFFFFFFFFFFFFF:FFFFFFFFFFFFFFFFF
@FS10000125:23:BPA73012-1407:1:1101:1940:1400 1:N:0:6
GGGAGACAACTTCGTCGAGTACGCTCAACCTGATAGATCGGAAGA
+
FFFF,,FFFFFFFFFFFFFFF:FFFFFFF:F:FFFFF,FFFFFFF
@FS10000125:23:BPA73012-1407:1:1101:2140:1400 1:N:0:6
GGGGAAAAACTTCGTCGAGTACGCTCAAGATGGAAGATCGGAAGA
+
FFFFFFFFFFF:FFFFFFFFFFFFFFFFFFFFFFFFFFFFFFFFF
@FS10000125:23:BPA73012-1407:1:1101:2260:1400 1:N:0:6
GGGCGTTAACTTCGTCGAGTACGCTCAAGTTGCGAGATCGGAAGA
+
FFF,F,FFF:FFFF:FFFFFFFFFFFFF,,F,,FFFFFFFFFFFF
@FS10000125:23:BPA73012-1407:1:1101:2290:1400 1:N:0:6
GGGGCATAACTTCGTCGAGTACGCTCAATAAAGTAGATCGGAAGA
+
FFFFFFFFFF:,FFFFFFFFFFFFFFF,FFFFFFFFFFFFFFFFF
@FS10000125:23:BPA73012-1407:1:1101:2520:1400 1:N:0:6
GGGCCTGAACTTCGTCGAGTACGCTCAATCGTTGAGATCGGAAGA
+
FF,:FFFFFFF:FFFFFFFFFFFFFFFFFFFFFFFFFFFFFFFFF
@FS10000125:23:BPA73012-1407:1:1101:3130:1400 1:N:0:6
GGGCGGGAACTTCGTCGAGTACGCTCAACACAAAAGATCGGAAGA
+
F,,,FFFFFFFF:FFFFFFFFFFFFFFFFFFFFFFFFFFFFFFFF
@FS10000125:23:BPA73012-1407:1:1101:3290:1400 1:N:0:6
GGGGTATAACTTCGTCGAGTACGCTCAATATGGTAGATCGGAAGA
+
FF,FFFFFFF:::FFFFFFFFFFFFFF,FFFFFFFFFFFFFFFFF
@FS10000125:23:BPA73012-1407:1:1101:3620:1400 1:N:0:6
GGGCATCAACTTCGTCGAGTACGCTCACAGTATAGATTGGAAGAG
+
FFF::FFFFFF:FFFFFFFFFFFFFFFFF:FFFF,:F,,FFFFF,
@FS10000125:23:BPA73012-1407:1:1101:3820:1400 1:N:0:6
GGGCATGAACTTCGTCGAGTACGCTCAAAGAGTAAGATCGGAAGA
+
FFFFFFFFFF:,FFFFFFFFFFFFFFF:FFFFFFFFFFFFFFFFF
@FS10000125:23:BPA73012-1407:1:1101:3900:1400 1:N:0:6
GGGCTCTAACTTCGTCGAGTACGCTCAACATGACAGATCGGAAGA
+
FFF:FFFFFFFF:FFFFFFFFFFFFFFFFFFFFFFFFFFFFFFFF
@FS10000125:23:BPA73012-1407:1:1101:4300:1400 1:N:0:6
GGGCTTAAACTTCGTCGAGTACGCTCAAATAACGAGATCGGAAGA
+
FFF:FFFFFF:,FFFFFFFFFFFFFFFFFFFFFFFFFFFFFFFFF
@FS10000125:23:BPA73012-1407:1:1101:4320:1400 1:N:0:6
GGGATACAACTTCGTCGAGTACGCTCAAAATAGGAGATCGGAAGA
+
F,,:FFFFFF,,FFFFFFFFFFFFFFF,FFFFFFFFF:FFFFFFF
@FS10000125:23:BPA73012-1407:1:1101:4820:1400 1:N:0:6
GGGACAGATCTTCGTCGAGTACGCTCAAGAACAAAGATCGGAAGA
+
FF::FFFFFF,:,FFFFFFFFFFFFFFFFFFFFFFFFFFFFFFFF
@FS10000125:23:BPA73012-1407:1:1101:4910:1400 1:N:0:6
GGCGGGGAACTTCGTCGAGTACGCTCAAGATAGTAGATCGGAAGA
+
F,,F,,::FFFFFFFFFFFFFFFFFFFFFFFFFFFFFFFFF:FFF
@FS10000125:23:BPA73012-1407:1:1101:5130:1400 1:N:0:6
GAATATTAACTTCGTCGAGTACGCTCAATTTGACAGATCGGAAGA
+
F,,,FFFFFF:,FFFFFFFFFFFFFFF:FFFFFFFFFFFFFFFFF
@FS10000125:23:BPA73012-1407:1:1101:5390:1400 1:N:0:6
GGGCTTAAACTTCGTCGAGTACGCTCAATTTTTTAGATCGGAAGA
+
F:,:FF:FFFFFFFFFFFFFFFFFFFF::F,,,,FFFFFFF:FFF
@FS10000125:23:BPA73012-1407:1:1101:5940:1400 1:N:0:6
GGGGTCTAACTTCGTCGAGTACGCTCAATCAGAAAGATCGGAAGA
+
FFFFFFFFFF,,FFFFFFFFFFFFFFF:FFFFFFFFFFFFFFFFF
@FS10000125:23:BPA73012-1407:1:1101:6120:1400 1:N:0:6
GGGACTTAACTTCGTCGAGTACGCTCAATTACCCAGATCGGAAGA
+
FFFFFFFFFF:,FFFFFFFFFFFFFFF:FFFFFFFFFFFFFFFFF
@FS10000125:23:BPA73012-1407:1:1101:6130:1400 1:N:0:6
GGGTGATAACTTCGTCGAGTACGCTCAAAGAATAAGATCGGAAGA
+
FFFF,FFFFFF:FFFFFFFFFFFFFFFFFFF:FFFFF,FFFFFFF
@FS10000125:23:BPA73012-1407:1:1101:6490:1400 1:N:0:6
GGGCTTAAACTTCGTCGAGTACGCTCAAGCAAAGAGATCGGAAGA
+
FFFFFFFFFF:,FFFFFFFFFFFFFFFFFFFFFFFFFFFFFFFFF
@FS10000125:23:BPA73012-1407:1:1101:7110:1400 1:N:0:6
GGGTGTGAACTTCGTCGAGTACGCTCAAGAATATAGATCGGAAGA
+
F,,:FFFFFF::FFFFFFFFFFFFFFFFFFFFFFFFFFFFFFFFF
@FS10000125:23:BPA73012-1407:1:1101:7330:1400 1:N:0:6
GGGCATCAACTTCGTCGAGTACGCTCAACTATGGAGATCGGAAGA
+
FFFFFFFFFF:::FFFFFFFFFFFFFF:FFFFFFFFFFFFFFFFF
@FS10000125:23:BPA73012-1407:1:1101:7630:1400 1:N:0:6
GGGCGCTAACTTCGTCGAGTACGCTCAATGGTTCAGATCGGAAGA
+
FF::FFFFFF,,FFFFFFFFFFFFFFF:FFFFFFFFFFFFFF:FF
@FS10000125:23:BPA73012-1407:1:1101:8100:1400 1:N:0:6
GGGGCCAAACTTCGTCGAGTACGCTCAATGGGAGAGATCGGAAGA
+
FFFFFFFFFF,:FFFFFFFFFFFFFFF:FFFFFFFFFFFFFFFFF
@FS10000125:23:BPA73012-1407:1:1101:8180:1400 1:N:0:6
GGGAAGTAACTTCGTCGAGTACGCTCAAGGTAAAAGATCGGAAGA
+
F:FFF:FFFFF,FFFFFFFFFFFFFFFFFFFFFFFFF,FFFFFFF
@FS10000125:23:BPA73012-1407:1:1101:8310:1400 1:N:0:6
GGGTCGGAACTTCGTCGAGTACGCTCAAATTACCAGATCGGAAGA
+
F:,FFFFFFF::FFFFFFFFFFFFFFF:FFFFFFFFFFFFFFFFF
@FS10000125:23:BPA73012-1407:1:1101:8830:1400 1:N:0:6
GGGCTTAAACTTCGTCGAGTACGCTCAAAAAGACAGATCGGAAGA
+
F:FFF:FFFF,,FFFFFFFFFF:FFFF:FFFFFFFFFFFFFF:FF
@FS10000125:23:BPA73012-1407:1:1101:8890:1400 1:N:0:6
GCTGCCAAACTTCGTCGAGTACGCTCAAATCACTAGATCGGAAGA
+
::,,FFFFFF::FFFFFFFFFF:FFFFFFFFFFFF:FFFF:::F:
@FS10000125:23:BPA73012-1407:1:1101:9820:1400 1:N:0:6
GGGGCATAACTTCGTCGAGTACGCTCAACGGACAAGATCGGAAGA
+
F,,FFFFFFF:FFFFFFFFFFFFFFFFFFFFFFFFFFFFFFFFFF
@FS10000125:23:BPA73012-1407:1:1101:9970:1400 1:N:0:6
GGGGGGTAACTTCGTCGAGTACGCTCAAACGGTTAGATCGGAAGA
+
FFFFFFFFFF,:FFFFFFFFFFFFFFF:FFFFFFFFFFFFFFFFF
@FS10000125:23:BPA73012-1407:1:1101:10390:1400 1:N:0:6
GGGCTGAAACTTCGTCGAGTACGCTCAAACGTTGAGATCGGAAGA
+
F::FFFFFFF:,FFFFFFFFFFFFFFF:FFFFFFFFFFFFFFFFF
@FS10000125:23:BPA73012-1407:1:1101:10600:1400 1:N:0:6
GGGGGACAACTTCGTCGAGTACGCTCAATAAGAGAGATCGGAAGA
+
F::FFFFFFF,:FFFFFFFFFFFFFFF:FFFFFFFFFFFFFFFFF
@FS10000125:23:BPA73012-1407:1:1101:10840:1400 1:N:0:6
GGGCTGAAACTTCGTCGAGTACGCTCAATATTAGAGATCGGAAGA
+
FF:F,FF:FFFF,FFF:FFFF::FFF:FFFFF,,:FF,F:FFFFF
@FS10000125:23:BPA73012-1407:1:1101:11010:1400 1:N:0:6
GGGGGGGAACTTCGTCGAGTACGCTCAAGATGGAAGATCGGAAGA
+
FFFFFFFFFF::FFFFFFFFFFFFFFFFFFFFFFFFFFFFFFFFF
@FS10000125:23:BPA73012-1407:1:1101:11310:1400 1:N:0:6
GATTACAAACTTCGTCGAGTACGCTCAAAGTTTAAGATCGGAAGA
+
,,F,FFFFFFFFFFFFFFFFFFFFFFFFFFFFFFFFFFFFF::F:
@FS10000125:23:BPA73012-1407:1:1101:11360:1400 1:N:0:6
GGGTGTCGTTTTCCTTATATATCCTTTTTTTATTTTATCGTTTGA
+
FF::,:F,F::FF,:FFFF,,F:F,F,F::::F,,:F::,F:,:,
@FS10000125:23:BPA73012-1407:1:1101:11570:1400 1:N:0:6
GGCCCGAACTTCGTCGAGTACGCTCAAATGAATAGATCGGAAGAG
+
F:,FFFFFFF,FF:FFFF:FFFFFFF:,FFFFFFFF,FFF:FFFF
@FS10000125:23:BPA73012-1407:1:1101:11930:1400 1:N:0:6
GGGGCTAAACTTCGTCGAGTACGCTCAAAACCACAGATCGGAAGA
+
F,,FFFFFFF::FFFFFFFFFFFFFFF:FFFFFFFFFFFFFFFFF
@FS10000125:23:BPA73012-1407:1:1101:12410:1400 1:N:0:6
GGGTAATAACTTCGTCGAGTACGCTCAAAGGTTAAGATCGGAAGA
+
F::FFFFFFF::FFFFFFFFFFFFFFF:FFFFFFFFFFFFFFFFF
@FS10000125:23:BPA73012-1407:1:1101:12420:1400 1:N:0:6
GGGGCCCAACTTCGTCGAGTACGCTCAACTAGAGAGATCGGAAGA
+
FFFFFFFFFF:FFFFFFFFFFFFFFFFFFFFFFFFFFFFFFFFFF
@FS10000125:23:BPA73012-1407:1:1101:13400:1400 1:N:0:6
GGGGATAACTTCGTCGAGTACGCTCAAGGGTCAAGATCGGAAGAG
+
FFFFFFFFFF,FF:FFFF:FFFFFFFFFFFFFFFFF,FFF:FFFF
@FS10000125:23:BPA73012-1407:1:1101:13500:1400 1:N:0:6
GGGGAGAAACTTCGTCGAGTACGCTCAACTATGAAGATCGGAAGA
+
FFFFFFFFFFFFFFFFFFFFFFFFFFFFFFFFFFFFFFFFFFFFF
@FS10000125:23:BPA73012-1407:1:1101:14090:1400 1:N:0:6
GGGCTGAACTTCGTCGAGTACGCTCAATAATATAGATCGGAAGAG
+
F:,:FFFFFF:FF:FFFF:FFFFFFF,:FFFFFFFF:FFF:FFFF
@FS10000125:23:BPA73012-1407:1:1101:14220:1400 1:N:0:6
GGGACAACTTCGTCGAGTACGCTCAATAGAGTAGATCGGAAGAGC
+
FFFFFFFFFFFF,FFFFFF,FFFFFFF:FFFFFFFF,FFFFF:F:
@FS10000125:23:BPA73012-1407:1:1101:14590:1400 1:N:0:6
GGGGACAAACTTCGTCGAGTACGCTCAAGGGATTAGATCGGAAGA
+
F::FFFFFFF::FFFFFFFFFFFFFFFFFFFFFFFFF:FFFFFFF
@FS10000125:23:BPA73012-1407:1:1101:15140:1400 1:N:0:6
GGGGCACAACTTCGTCGAGTACGCTCAAGTTTTAAGATCGGAAGA
+
FFFFFFFFFF::FFFFFFFFFFFFFFFFFFFFFFFFF:FFFFFFF
@FS10000125:23:BPA73012-1407:1:1101:15850:1400 1:N:0:6
GGGGGATAACTTCGTCGAGTACGCTCAATGCTTTAGATCGGAAGA
+
FFFFFFFFFF::FFFFFFFFFFFFFFF:FFFFFFFFFFFFFFFFF
@FS10000125:23:BPA73012-1407:1:1101:15890:1400 1:N:0:6
GGGGCGAAACTTCGTCGAGTACGCTCAAGGAGATAGATCGGAAGA
+
FFFFFFFFFF::FFFFFFFFFFFFFFFFFFFFFFFFFFFFFFFFF
@FS10000125:23:BPA73012-1407:1:1101:16000:1400 1:N:0:6
GGGTGCTAACTTCGTCGAGTACGCTCAAAATCGTAGATCGGAAGA
+
FFFFFFFFFF::FFFFFFFFFFFFFFF:FFFFFFFFFFFFFFFFF
@FS10000125:23:BPA73012-1407:1:1101:1680:1410 1:N:0:6
GGGGCTCAACTTCGTCGAGTACGCTCAAAGAAGGAGATCGGAAGA
+
F:FFFFFFFFF,FFFFFFFFFFFFFFF:FFFFFFFFFFFFFFFFF
@FS10000125:23:BPA73012-1407:1:1101:1690:1410 1:N:0:6
GGGTCCAAACTTCGTCGAGTACGCTCAAGATTCGAGAGCGGAAGA
+
FFFFFFFFFF:,FFFFFFFFFFFFFFFFFFFFFFFFFFFFFFFFF
@FS10000125:23:BPA73012-1407:1:1101:1730:1410 1:N:0:6
GGGAGCCAACTTCGTCGAGTACGCTCAATGTGTAAGATCGGAAGA
+
F,,FFFFFFF:,FFFFFFFFFFFFFFF:FFFFFFFFFFFFF:FFF
@FS10000125:23:BPA73012-1407:1:1101:1880:1410 1:N:0:6
GGGGTCTAACTTCGTCGAGTACGCTCAATTAGATAGATCGGAAGA
+
FFFFFFFFFF::FFFFFFFFFFFFFFF,FFFFFFFFFFFFFFFFF
@FS10000125:23:BPA73012-1407:1:1101:1910:1410 1:N:0:6
GGGAATTAACTTCGTCGAGTACGCTCAACCGGGGAGATCGGAAGA
+
F,,FF:FFFFFFFFFFFFFFFFFFFFFFFFF:FFFFF,FFFFFFF
@FS10000125:23:BPA73012-1407:1:1101:2040:1410 1:N:0:6
GGGGGGGAACTTCGTCGAGTACGCTCAATTGTCGAGATCGGAAGA
+
FFFFFFFFFF::FFFFFFFFFFFFFFF,FFFFFFFFFFFFFFFFF
@FS10000125:23:BPA73012-1407:1:1101:2050:1410 1:N:0:6
GGGGGTAAACTTCGTCGAGTACGCTCAAAAATTGAGATCGGAAGA
+
FFFF:FFFFF::FFFFFFFFFFFFFFFF:F:FFFFFFFFFFFFFF
@FS10000125:23:BPA73012-1407:1:1101:2690:1410 1:N:0:6
GGGGAGCATCTTCGTCGAGTACGCTCAACTTTACAGATCGGAAGA
+
FFFFFFFFFF:::FFFFFFFFFFFFFFFFFFFFFFFFFFFFFFFF
@FS10000125:23:BPA73012-1407:1:1101:2960:1410 1:N:0:6
GGGGATAAACTTCGTCGAGTACGCTCAAACGTTTAGATCGGAAGA
+
FFFFFFFFFF:,:FF:FFFFFFFFFFF:FFFFFFFFFFFFFFFFF
@FS10000125:23:BPA73012-1407:1:1101:3490:1410 1:N:0:6
GGGACCAAACTTCGTCGAGTACGCTCAATTATATAGATCGGAAGA
+
FFF:,,FFFFF:FFFFFFFFFFFFFFF:::FFFFFFFFFFFFFFF
@FS10000125:23:BPA73012-1407:1:1101:3650:1410 1:N:0:6
GGGAATTAACTTCGTCGAGTACGCTCAAATGTCCAGATCGGAAGA
+
FFF,F,FFFFFFFFFFFFFFFFFFFFFFFF:F,FFFFFFFFFFFF
@FS10000125:23:BPA73012-1407:1:1101:3860:1410 1:N:0:6
GGGGTGCAACTTCGTCGAGTACGCTCAAATTTTAAGATCGGAAGA
+
FFFFFFFFFF,,FFF:FFFFFFFFFFF,FFFFFFFFFFFFFF:FF
@FS10000125:23:BPA73012-1407:1:1101:4200:1410 1:N:0:6
GGGTGCCAACTTCGTCGAGTACGCTCAACCGGTTAGATCGGAAGA
+
FFFFFFFFFF::FFFFFFFFFFFFFFFFFFFFFFFFFFFFFFFFF
@FS10000125:23:BPA73012-1407:1:1101:4370:1410 1:N:0:6
GGGAGGCAACTTCGTCGAGTACGCTCAAGCTATAAGATCGGAAGA
+
FFFFFFFFFF,,FFFFFFFFFFFFFFFFFFFFFFFFFFFFFFFFF
@FS10000125:23:BPA73012-1407:1:1101:4440:1410 1:N:0:6
GGGGTGGAACTTCGTCGAGTACGCTCAAAAGTAGAGATCGGAAGA
+
FFFFFFFFFF,,FFFFFFFFFFFFFFF:FFFFFFFFFFFFFFFFF
@FS10000125:23:BPA73012-1407:1:1101:4730:1410 1:N:0:6
GGGAGGAAACTTCGTCGAGTACGCTCAATGAAAAAGATCGGAAGA
+
FFFFFFFFFF:,FFFFFFFFFFFFFFF,FFFFFFFFFFFFFFFFF
@FS10000125:23:BPA73012-1407:1:1101:5520:1410 1:N:0:6
GGGTTGGAACTTCGTCGAGTACGCTCAAACCAAAAGATCGGAAGA
+
FFFFFFFFFF::FFFFFFFFFFFFFFF:FFFFFFFFFFFFFFFFF
@FS10000125:23:BPA73012-1407:1:1101:5700:1410 1:N:0:6
GGGTCTCAACTTCGTCGAGTACGCTCAAAACTCAAGATCGGAAGA
+
FFFFFFFFFF:,FFFFFFFFFFFFFFF:FFFFFFFFFFFFFFFFF
@FS10000125:23:BPA73012-1407:1:1101:5740:1410 1:N:0:6
GGGGCTAAACTTCGTCGAGTACGCTCAAATCTGTAGATCGGAAGA
+
FFF,FFFFFFF:FFFFFFFFFFFFFFFFF,,,,,FFFFFFFFFFF
@FS10000125:23:BPA73012-1407:1:1101:5860:1410 1:N:0:6
GGGGTCCAACTTCGTCGAGTACGCTCAATGAGTAAGATCGGAAGA
+
FFFF,FFFFFF:FFFFFFFFFFFFFFF:FFFFFFFFFFFFFFFFF
@FS10000125:23:BPA73012-1407:1:1101:5930:1410 1:N:0:6
GGGCCAAAACTTCGTCGAGTACGCTCAATGAATCAGATCGGAAGA
+
FF:FFF,FFF:,FFFFFFFFFFFFFFFF,:,,,,FFFFFFFFFFF
@FS10000125:23:BPA73012-1407:1:1101:5960:1410 1:N:0:6
GGGGCCTAACTTCGTCGAGTACGCTCAATGATATAGATCGGAAGA
+
FFFFFFFFFF:,FFFFFFFFFFFFFFF,FFFFFFFFFFFFFFFFF
@FS10000125:23:BPA73012-1407:1:1101:6360:1410 1:N:0:6
GGGCAATAACTTCGTCGAGTACGCTCAACTAGAAAGATCGGAAGA
+
FFFFF,,FFF:FFFFFF:FFF::FFFFFF::,FFF:FFFFFFFFF
@FS10000125:23:BPA73012-1407:1:1101:6550:1410 1:N:0:6
GGGCCACAACTTCGTCGAGTACGCTCAACTCTTAAGATCGCAAGA
+
F::FFFFFF:FF::F:FF:FF::FF,:FF:FFFFF:F::,,F,:F
@FS10000125:23:BPA73012-1407:1:1101:6760:1410 1:N:0:6
GGGCGGTAACTTCGTCGAGTACGCTCAACGGCTAAGATCGGAAGA
+
FFF:FFFFFF::FFFFFFFFFFFFFFFFFFFFFFFFFFFFFFFFF
@FS10000125:23:BPA73012-1407:1:1101:6800:1410 1:N:0:6
GAAGACCAACTTCGTCGAGTACGCTCAACGTTGAAGATCGGAAGA
+
:,:FFFFFFF::FFFFFFFFFFFFFFFFFFFFFFFFF:FFFFFFF
@FS10000125:23:BPA73012-1407:1:1101:6980:1410 1:N:0:6
GGGATGAAACTTCGTCGAGTACGCTCAAAGAAATAGATCGGAAGA
+
FFFFFFFFFF::FFFFFFFFFFFFFFF,FFFFFFFFFFFFFF:FF
@FS10000125:23:BPA73012-1407:1:1101:7080:1410 1:N:0:6
GGGATTTAACTTCGTCGAGTACGCTCAAACCACCAGATCGGAAGA
+
FFFFFFFFFF:,FFFFFFFFFFFFFFF:FFFFFFFFFFFFFFFFF
@FS10000125:23:BPA73012-1407:1:1101:7130:1410 1:N:0:6
GGGTACGAACTTCGTCGAGTACGCTCAACATGTGAGATCGGAAGA
+
FFF:FFFFFF::FFFFFFFFFFFFFFFFFFFFFFFFFFFFFFFFF
@FS10000125:23:BPA73012-1407:1:1101:7310:1410 1:N:0:6
GGGATTCAACTTCGTCGAGTACGCTCAATTAGAGAGATCGGAAGA
+
FFFFFFFFFF,,FFFFFFFFFFFFFFF,FFFFFFFFF,FFFFFFF
@FS10000125:23:BPA73012-1407:1:1101:7640:1410 1:N:0:6
GGGCGCCAACTTCGTCGAGTACGCTCAAGTGATGAGATCGGAAGA
+
FFF:FFFFFF:,FFFFFFFFFFFFFFFFFFFFFFFFFFFFFFFFF
@FS10000125:23:BPA73012-1407:1:1101:7690:1410 1:N:0:6
GGGACTAAACTTCGTCGAGTACGCTCAATTTGGGAGATCGGAAGA
+
FFF:FFFFFF::FFFFFFFFFFFFFFF,FFFFFFFFFFFFFFFFF
@FS10000125:23:BPA73012-1407:1:1101:7700:1410 1:N:0:6
GGGGTCAAACTTCGTCGAGTACGCTCAATTATACAGATCGGAAGA
+
FFFFFFFFFF,,FFFFFFFFFFFFFFF,FFFFFFFFF:FFFFFFF
@FS10000125:23:BPA73012-1407:1:1101:8270:1410 1:N:0:6
GGGCACAAACTTCGTCGAGTACGCTCAAATACTGAGATCGGAAGA
+
FFF:FFFFFF::FFFFFFFFFFFFFFF:FFFFFFFFFFFFFFFFF
@FS10000125:23:BPA73012-1407:1:1101:8490:1410 1:N:0:6
GGGAATTAACTTCGTCGAGTACGCTCAATACAGCAGATCGGAAGA
+
FFF,FFFFFF,,FFFFFFFFFFFFFFF,FFFFFFFFFFFFFFFFF
@FS10000125:23:BPA73012-1407:1:1101:8570:1410 1:N:0:6
GGGCGTTAACTTCGTCGAGTACGCTCAATCTTGTAGATCGGAAGA
+
FFFF:F:FFF::FFFFFFFFFFFFFFFFFFFFFFFFF,FFFFFFF
@FS10000125:23:BPA73012-1407:1:1101:8590:1410 1:N:0:6
GGGCTTTAACTTCGTCGAGTACGCTCAATGGGAGAGATCGGAAGA
+
FFFFFFFFFF:,FFFFFFFFFFFFFFF,FFFFFFFFFFFFFFFFF
@FS10000125:23:BPA73012-1407:1:1101:8610:1410 1:N:0:6
GGGAGTCAACTTCGTCGAGTACGCTCAAAAATTAAGATCGGAAGA
+
FFFFFFFFFF::FFFFFFFFFFFFFFF:FFFFFFFFFFFFFFFFF
@FS10000125:23:BPA73012-1407:1:1101:8630:1410 1:N:0:6
GGGAACTAACTTCGTCGAGTACGCTCAAGCTCATAGATCGGAAGA
+
FFFFFFFFFF::FFFFFFFFFFFFFFFFFFFFFFFFFFFFFFFFF
@FS10000125:23:BPA73012-1407:1:1101:9020:1410 1:N:0:6
GGGCAAGAACTTCGTCGAGTACGCTCAAACCGGGAGATCGGAAGA
+
FFFFFFFFFF,,FFFFFFFFFFFFFFF:FFFFFFFFFFFFFFFFF
@FS10000125:23:BPA73012-1407:1:1101:9060:1410 1:N:0:6
GGGTGTAAACTTCGTCGAGTACGCTCAAGGACTTAGATCGGAAGA
+
FFFFFFFFFF::FFFFFFFFFFFFFFFFFFFFFFFFFFFFFFFFF
@FS10000125:23:BPA73012-1407:1:1101:9100:1410 1:N:0:6
GGGGTAAAACTTCGTCGAGTACGCTCAATGTAAAAGATCGGAAGA
+
FFFFFFFFFF,,FFFFFFFFFFFFFFF,FFFFFFFFFFFFFFFFF
@FS10000125:23:BPA73012-1407:1:1101:9380:1410 1:N:0:6
GGGTTTGAACTTCGTGGAGTACGCTCAAGGGGTAAGATCGGAAGA
+
FFFFFFFFFF,:FFFFFFFFFFFFFFFFFFFFFFFFFFFFFFFFF
@FS10000125:23:BPA73012-1407:1:1101:9420:1410 1:N:0:6
GGGGGTGAACTTCGTCGAGTACGCTCAAGGCTGGAGATCGGAAGA
+
FFFFFFFFFF,,FFFFFFFFFFFFFFFFFFFFFFFFFFFFFFFFF
@FS10000125:23:BPA73012-1407:1:1101:9580:1410 1:N:0:6
GGGTCATAACTTCGTCGAGTACGCTCAATCAAATAGATCGGAAGA
+
FFFFFFFFFF::FFFFFFFFFFFFFFF,FFFFFFFFFFFFFFFFF
@FS10000125:23:BPA73012-1407:1:1101:10120:1410 1:N:0:6
GGGCATCAACTTCGTCGAGTACGCTCAACGGACAAGGTCGGAAGA
+
FFFFF,FFF:FF:FFF:FFFF:FFF:FF:F,FFFF:,,FFFFFFF
@FS10000125:23:BPA73012-1407:1:1101:10160:1410 1:N:0:6
GGGGGGACCTTCGTCGAGTACGCTCAAAGGACTAGATCGGAAGAG
+
FFFFFFFFFF,FF:FFFF:FFFFFFFFFFFFFFFFF,FFF:FFFF
@FS10000125:23:BPA73012-1407:1:1101:10470:1410 1:N:0:6
GGGACTTCGTCGAGTACGCTCAACCACACAGATCGGAAGAGCACT
+
F,,,FFFFFFFFFFFFFF,:FF:FFFFFFFFFFFFFFFFFF,F,,
@FS10000125:23:BPA73012-1407:1:1101:10690:1410 1:N:0:6
GGGGTCCAACTTCGTCGAGTACGCTCAAAAATAAAGATCGGAAGA
+
FFFFFFFFFF::FFFFFFFFFFFFFFFFFFFFFFFFFFFFFFFFF
@FS10000125:23:BPA73012-1407:1:1101:11140:1410 1:N:0:6
GGGAATCAACTTCGTCGAGTACGCTCAAGGGTGTAGATCGGAAGA
+
FFFFFFFFFF,,FFFFFFFFFFFFFFFFFFFFFFFFFFFFFFFFF
@FS10000125:23:BPA73012-1407:1:1101:11250:1410 1:N:0:6
GGGGTAGAACTTCGTCGAGTACGCTCAATGTTTAAGATCGGAAGA
+
FFFFFFFFFF,,FFFFFFFFFFFFFFF,FFFFFFFFFFFFFFFFF
@FS10000125:23:BPA73012-1407:1:1101:11380:1410 1:N:0:6
GGGATAGAACTTCGTCGAGTACGCTCAACCAATAAGATCGGAAGA
+
FFFFFFFFFF,::FFFFFFFFFFFFFF:FFFFFFFFFFFFFF:FF
@FS10000125:23:BPA73012-1407:1:1101:11910:1410 1:N:0:6
GATGCAAACTTCGTCGAGTACGCTCAAGTCACAAGATCGGAAGAG
+
,,F:FFFFFFFFF,FFFF,FFFFFFFFFFFFFFFFF,:FF,FFF,
@FS10000125:23:BPA73012-1407:1:1101:12070:1410 1:N:0:6
GGGGTTGGAACTTCGTCGAGTACGCTCAAAGGAGTAGATCGGAAG
+
F,,FFFFFFF:,,FF,FFFFFFFFF,FFFFFFFFFFFFFFFFFFF
@FS10000125:23:BPA73012-1407:1:1101:12090:1410 1:N:0:6
GGGGTGGAACTTCGTCGAGTACGCTCAAGCTAGGAGATCCGAAGA
+
FFF,F,FFFF,,FFFFFFFFFFFFFFF:,,:,F,F,,,,,F:F,,
@FS10000125:23:BPA73012-1407:1:1101:12120:1410 1:N:0:6
GGGGCCTAACTTCGTCGAGTACGCTCAATACCTGAGATCGGAAGA
+
FFF,F,,FFFF:FFFFFFFFFFFFFFF:F:FFF,FFFFFFFFFFF
@FS10000125:23:BPA73012-1407:1:1101:12180:1410 1:N:0:6
GGGGTTTAACTTCGTCGAGTACGCTCAAGGACCCAGATCGGAAGA
+
FFFFFFFFFF::FFFFFFFFFFFFFFFFFFFFFFFFFFFFFFFFF
@FS10000125:23:BPA73012-1407:1:1101:12290:1410 1:N:0:6
GGAACATAACTTCGTCGAGTACGCTCAAAAAAACAGATCGGAAGA
+
F:,,FFFFFF::FFFFFFFFFFFFFFF,FFFFFFFFFFFF:FFF:
@FS10000125:23:BPA73012-1407:1:1101:13450:1410 1:N:0:6
GGGGAACTTCGTCGAGTACGCTCAACATATAAGATCGGAAGAGCA
+
FFFFFFF:FFF:FFFFFF,:FFFFFFF::FFFFFF:FF:FFFF,:
@FS10000125:23:BPA73012-1407:1:1101:13460:1410 1:N:0:6
GGGTGCAAACTTCGTCGAGTACGCTCAAGCTAATAGATCGGAAGA
+
FFFF:FFFFF:,FFFFFFFFFFFFFFFFFFFFFFFFFFFFFFFFF
@FS10000125:23:BPA73012-1407:1:1101:14560:1410 1:N:0:6
GGGGGAGAACTTCGTCGAGTACGCTCAAAGTTCAAGATCGGAAGA
+
FFFFFFFFFF,,FFFFFFFFFFFFFFFFFFFFFFFFFFFFFFFFF
@FS10000125:23:BPA73012-1407:1:1101:14590:1410 1:N:0:6
GGGGATGAACTTCGTCGAGTACGCTCAAATTAGAAGATCGGAAGA
+
F,,FFFFFFF::FFFFFFFFFFFFFFF:FFFFFFFFFFFFFFFFF
@FS10000125:23:BPA73012-1407:1:1101:15140:1410 1:N:0:6
GGGAGTAAACTTCGTCGAGTACGCTCAATATGATAGATCGGAAGA
+
FFFFFFFFFF::FFFFFFFFFFFFFFF:FFFFFFFFFFFFFFFFF
@FS10000125:23:BPA73012-1407:1:1101:15240:1410 1:N:0:6
GGGTGGAAACTTCGTCGAGTACGCTCAATCCATGAGATCGGAAGA
+
FFFF:FFFFFF:FFFFFFFFFFFFFFFFFFFFFFFFFFFFFFFFF
@FS10000125:23:BPA73012-1407:1:1101:15500:1410 1:N:0:6
GGGGTAGAACTTCGTCGAGTACGCTCAATCCAAAAGATCGGAAGA
+
FFFFFFFFFF::FFFFFFFFFFFFFFFFFFFFFFFFFFFFFFFFF
@FS10000125:23:BPA73012-1407:1:1101:15770:1410 1:N:0:6
GGGGGAGAACTTCGTCGAGTACGCTCAATGGTTTAGATCGGAAGA
+
FFFFFFFFFF:,FFFFFFFFFFFFFFF,FFF:FFFFFFFFFF:FF
@FS10000125:23:BPA73012-1407:1:1101:16220:1410 1:N:0:6
GGGTGTAAACTTCGTCGAGTACGCTCAAAGATATAGATCGGAAGA
+
FFFFFFFFFF::FFFFFFFFFFFFFFFFFFFFFFFFFFFFFFFFF
@FS10000125:23:BPA73012-1407:1:1101:1040:1420 1:N:0:6
GGGTAGAAACTTCGTCGAGTACGCTCAAAGGCGGAAGAGCACACG
+
FFFFF:FFFFFFFFFFFFFFFFFFFFFFFFFFFFFFFFFF,,F,:
@FS10000125:23:BPA73012-1407:1:1101:1310:1420 1:N:0:6
GGGGTAAAACTTCGTCGAGTACGCTCAATTCACGAGATCGGAAGA
+
FFFF,FFFFFF:FFFFFFFFFF,FFFF:FF,FF:FFFFFFF,,::
@FS10000125:23:BPA73012-1407:1:1101:1580:1420 1:N:0:6
GGGCGATAACTTCGTCGAGTACGCTCAATGGAAAAGATCGGAAGA
+
FFF:FFFFFF::FFFFFFFFFFFFFFF:FFFFFFFFFFFFFFFFF
@FS10000125:23:BPA73012-1407:1:1101:2040:1420 1:N:0:6
GGGGACCAACTTCGTCGAGTACGCTCAAACTTTAAGATCGGAAGA
+
FF,:FF,FFFF:FFFFFFFFFFFFFFFFFF:FF,FFFFFFF:FFF
@FS10000125:23:BPA73012-1407:1:1101:2240:1420 1:N:0:6
GGGCTTTAACTTCGTCGAGTACGCTCAATTCGAAAGATCGGAAGA
+
FF,:FFFFFF:,FFFFFFFFFFFFFFF:FFFFFFFFFFFFFFFFF
@FS10000125:23:BPA73012-1407:1:1101:2770:1420 1:N:0:6
GGGGTCCAAACTTCGTCGAGTACGCTCAAAAAGTAAGATCGGAAG
+
FFFF:F::FFF::FF:FFFFFFFFF,FFF:FFFFFFFFFFFFFFF
@FS10000125:23:BPA73012-1407:1:1101:2840:1420 1:N:0:6
GGGGGAAACTTCGTCGAGTACGCTCAACCGTTGAGATCGGAAGAG
+
FFFFFFFFFF::F:FFFF:FFFFFFFF:FFFFFFFF,FFF:FFFF
@FS10000125:23:BPA73012-1407:1:1101:3210:1420 1:N:0:6
GGGGCGAAACTTCGTCGAGTACGCTCAAGTGTCCAGATCGGAAGA
+
FFFFFFFFFF:,FFFFFFFFFFFFFFFFFFFFFFFFFFFFFFFFF
@FS10000125:23:BPA73012-1407:1:1101:3440:1420 1:N:0:6
GGGTAGGAACTTCGTCGAGTACGCTCAATTAGTGAGATCGGAAGA
+
FFFF,,:FFFFFFFFFFFFFFFFFFFFFFFFFFFFFFFFFFFFFF
@FS10000125:23:BPA73012-1407:1:1101:3940:1420 1:N:0:6
GGGGGAGAACTTCGTCGAGTACGCTCAAACATCGAGATCGGAAGA
+
FFFFFFFFFF::FFFFFFFFFFFFFFFFFFFFFFFFFFFFFFFFF
@FS10000125:23:BPA73012-1407:1:1101:4100:1420 1:N:0:6
GGGTGGAAACTTCGTCGAGTACGCTCAATGGAAAAGATCGGAAGA
+
FFFFFFFFFF::FFFFFFFFFFFFFFF,FFFFFFFFFFFFFFFFF
@FS10000125:23:BPA73012-1407:1:1101:4290:1420 1:N:0:6
GGGATGTAACTTCGTCGAGTACGCTCAACGGTTAAGATCGGAAGA
+
FFFFFFFFFF::FFFFFFFFFFFFFFFFFFFFFFFFFFFFFFFFF
@FS10000125:23:BPA73012-1407:1:1101:4560:1420 1:N:0:6
GGGGTATAACTTCGTCGAGTACGCTCAAGGATTTAGATCGGAAGA
+
FFFFFFFFFF:,FFFFFFFFFFFFFFFFFFFFFFFFFFFFFFFFF
@FS10000125:23:BPA73012-1407:1:1101:4830:1420 1:N:0:6
GGGCAACAACTTCGTCGAGTACGCTCAATTAGTAAGATCGGAAGA
+
F,:,FFFFFF:,FFFFFFFFFFFFFFF,FFFFFFFFFFFFFFFFF
@FS10000125:23:BPA73012-1407:1:1101:5480:1420 1:N:0:6
GGGGCAAACTTCGTCGAGTACGCTCAACATAATAGATCGGAAGAG
+
FF:FFFFFFFFFF:FFFF:FFFFFFFF:FFFFFFFF,FFF,FFFF
@FS10000125:23:BPA73012-1407:1:1101:5740:1420 1:N:0:6
GGGCAAGATCTTCGTCGAGTACGCTCAAACACATAGATCGGAAGA
+
FFFFF:FFFFF:FFFFFFFFFFFFFFFFFFFFFFFFFFFFFF:FF
@FS10000125:23:BPA73012-1407:1:1101:5910:1420 1:N:0:6
GGGGTTGAACTTCGTCGAGTACGCTCAACAGTTTAGATCGGAAGA
+
F:,F,FFFFF::FFFFFFFFFFFFFFFFFFFFFFFFFFFFFFFFF
@FS10000125:23:BPA73012-1407:1:1101:6630:1420 1:N:0:6
GGGCATAAACTTCGTCGAGTACGCTCAAAGTAAAAGATCGGAAGA
+
F:,:FFFFFF:,FFFFFFFFFFFFFFF,FFFFFFFFFFFFFFFFF
@FS10000125:23:BPA73012-1407:1:1101:6970:1420 1:N:0:6
GGGGGGCAACCTCGTCGAGTACGCTCAAAAAGTTAGATCGGAAGA
+
FFFFFFFFFFF:FFFFFFFFFFFFFFF:FFFFFFFFFFFFFFFFF
@FS10000125:23:BPA73012-1407:1:1101:7460:1420 1:N:0:6
GGAGCTCAACTTCGTCGAGTACACTCAATGAATATGATCGGTTGA
+
FFFF:,,F:FFFFF:F:FF:F:,,F::,FFF,FF,FF,F,F:,F,
@FS10000125:23:BPA73012-1407:1:1101:7660:1420 1:N:0:6
GGGACGAAACTTCGTCGAGTACGCTCAACTAATAAGATCGGAAGA
+
FFFFFFFFFF:FFFFFFFFFFFFFFFFFFFFFFFFFFFFFFFFFF
@FS10000125:23:BPA73012-1407:1:1101:7790:1420 1:N:0:6
GGGCTGTAACTTCGTCGAGTACGCTCAAACCGTGAGATCGGAAGA
+
FF:,FFFFFF::FFFFFFFFFFFFFFFFFFFFFFFFFFFFFFFFF
@FS10000125:23:BPA73012-1407:1:1101:8010:1420 1:N:0:6
GGGGGACAACTTCGTCGAGTACGCTCAATGAACCAGATCGGAAGA
+
FFF:,FFFFF::FFFFFFFFFFFFFFF:F::FFFFFFFFFFFFFF
@FS10000125:23:BPA73012-1407:1:1101:8350:1420 1:N:0:6
GGGCATCATCTTCGTCGAGTACGCTCAAAAAACAAGATCGGAAGA
+
FFF:FFFFFF:,FFFFFFFFFFFFFFF:FFFFFFFFFFFFFFFFF
@FS10000125:23:BPA73012-1407:1:1101:8490:1420 1:N:0:6
GGGGCCTAACTTCGTCGAGTACGCTCAATTGTTGAGATCGGAAGA
+
FFFFFFFFFF:,FFFFFFFFFFFFFFF,FFFFFFFFFFFFFFFFF
@FS10000125:23:BPA73012-1407:1:1101:8620:1420 1:N:0:6
ACCGCACAACTTCGTCGAGTACGCTCAAATATGTAGATCGGTAGA
+
,FF:FFF,FF,,FFFFFF:FFF,:FFF,FF:FFFFF,FF:F,,FF
@FS10000125:23:BPA73012-1407:1:1101:9050:1420 1:N:0:6
GGGATATAACTTCGTCGAGTACGCTCAAGAATGGAAATCGGAAGA
+
FFFFFFFFFF,,FFFFFFFFFFFFFFF:FFFFFFFFFFFFFFFFF
@FS10000125:23:BPA73012-1407:1:1101:9270:1420 1:N:0:6
GGGACCAAACTTCGTCGAGTACGCTCAACTGAACAGATCGGAAGA
+
F:::FFFFFF:FFFFFFFFFFFFFFFFFFFFFFFFFFFFFFFFFF
@FS10000125:23:BPA73012-1407:1:1101:9330:1420 1:N:0:6
GGGAGCTAACTTCGTCGAGTACGCTCAACCACAAAGATCGGAAGA
+
F:F:FFFFFF::FFFFFFFFFFFFFFFFFFFFFFFFFFFFFFFFF
@FS10000125:23:BPA73012-1407:1:1101:9390:1420 1:N:0:6
GGGGCAAAACTTCGTCGAGTACGCTCAAAAAGTCAGATCGGAAGA
+
FFFFFFFFFF::FFFFFFFFFFFFFFF:FFFFFFFFFFFFFFFFF
@FS10000125:23:BPA73012-1407:1:1101:9830:1420 1:N:0:6
GGGCAATACCTTCGTCGAGTACGCTCAAGATCAAAGATCGGAAGA
+
F:F:FFFFFF,,FFFFFFFFFFFFFFFFFFFFFFFFFFFFFFFFF
@FS10000125:23:BPA73012-1407:1:1101:9950:1420 1:N:0:6
GGGATGCAACTTCGTCGAGTACGCTCAAACTCTGAGATCGGAAGA
+
F:,FFFFFFF::FFFFFFFFFFFFFFF:FFFFFFFFFFFFFFFFF
@FS10000125:23:BPA73012-1407:1:1101:10030:1420 1:N:0:6
GGGTAAAAACTTCGTCGAGTACGCTCAAGACGAGAGATCGGAAGA
+
FFFFFFFFFFFFFFFFFFFFFFFFFFFFFFFF:FFFF:FFFFFFF
@FS10000125:23:BPA73012-1407:1:1101:10370:1420 1:N:0:6
GGGCTTTAACTTCGTCGAGTACGCTCAACTATTGAGATCGGAAGA
+
FFF:FFFFFF:FFFFFFFFFFFFFFFFFFFFFFFFFFFFFFFFFF
@FS10000125:23:BPA73012-1407:1:1101:10520:1420 1:N:0:6
GGGCCGGAACTTCGTCGAGTACGCTCAATGAGAGAGATCGGAAGA
+
FFF:FFFFFF::FFFFFFFFFFFFFFF,FFFFFFFFFFFFFFFFF
@FS10000125:23:BPA73012-1407:1:1101:10560:1420 1:N:0:6
GGGCAAGAACTTCGTCGAGTACGCTCAAACATTTAGATCGGAAGA
+
FFF:FFFFFF::FFFFFFFFFFFFFFF:FFFFFFFFFFFFFFFFF
@FS10000125:23:BPA73012-1407:1:1101:10790:1420 1:N:0:6
GGGCGTTAACTTCGTCGAGTACGCTCAAAGATTAAGATCGGAAGA
+
F:,:FFFFFF,,FFFFFFFFFFFFFFF:FFFFFFFFFFFFFFFFF
@FS10000125:23:BPA73012-1407:1:1101:11500:1420 1:N:0:6
GGGCTTTAACTTCGTCGAGTACGCTCAATGAATTAGATCGGAAGA
+
FFF:FFFFFF,,FFFFFFFFFFFFFFF,FFFFFFFFFFFFFFFFF
@FS10000125:23:BPA73012-1407:1:1101:11610:1420 1:N:0:6
GGGTGGTAACTTCGTCGAGTACGCTCAAAGACTTAGATCGGAAGA
+
FFFFFFFFFF:,FFFFFFFFFFFFFFF:FFFFFFFFFFFFFFFFF
@FS10000125:23:BPA73012-1407:1:1101:11700:1420 1:N:0:6
GGGTACCAACTTCGTCGAGTACGCTCAAACTCCAAGATCGGAAGA
+
FFFFFFFFFF,,FFFFFFFFFFFFFFF:FFFFFFFFFFFFFFFFF
@FS10000125:23:BPA73012-1407:1:1101:12170:1420 1:N:0:6
GGGGTATACCTTCGTCGAGTACGCTCAAAACCCCAGATCGGAAGA
+
FFFFFFFFFF,,FFFFFFFFFFFFFFF:FFFFFFFFFFFFFFFFF
@FS10000125:23:BPA73012-1407:1:1101:12350:1420 1:N:0:6
GGGATGAAACTTCGTCGAGTACGCTCAAGGACAGAGATCGGAAGA
+
FF:FFFFFFF::FFFFFFFFFFFFFFFFFFFFFFFFF:FFFFFFF
@FS10000125:23:BPA73012-1407:1:1101:12740:1420 1:N:0:6
GGGCCATAATTTCGTCGAGTACGCTCAAAGATAGAGATCGGAAGA
+
FFFFFFFFFFFFFFF:FFFFFFFFFFF,FFFFFFFFFFFFFFFFF
@FS10000125:23:BPA73012-1407:1:1101:13000:1420 1:N:0:6
GGGTATAAACTTCGTCGAGTACGCTCAAACCTTCAGATCGGAAGA
+
F:,:FFFFFF,:FFFFFFFFFFFFFFF:FFFFFFFFFFFFFFFFF
@FS10000125:23:BPA73012-1407:1:1101:13080:1420 1:N:0:6
GGGGCACAACTTCGTCGAGTACGCTCAAGTCTGAAGATCGGAAGA
+
FFFFFFFFFF,,FFFFFFFFFFFFFFFFFFFFFFFFFFFFFFFFF
@FS10000125:23:BPA73012-1407:1:1101:14620:1420 1:N:0:6
GGGCAAAAATTTCGTCGAGTACGCTCAATTGAAAAGATCGGAAGA
+
FFFFFFFFFFFFFFFFFFFFFFFFFFF:FFFFFFFFFFFFFFFFF
@FS10000125:23:BPA73012-1407:1:1101:14680:1420 1:N:0:6
GGGCGTCAACTTCGTCGAGTACGCTCAATAGTCAAGATCGGAAGA
+
F,,:FFFFFF:,FFFFFFFFFFFFFFF:FFFFFFFFFFFFFFFFF
@FS10000125:23:BPA73012-1407:1:1101:14980:1420 1:N:0:6
GGGCTGGAACTTCGTCGAGTACGCTCAAAAGTAAAGATCGGAAGA
+
FFFFFFFFFF:,FFFFFFFFFFFFFFF:FFFFFFFFFFFFFFFFF
@FS10000125:23:BPA73012-1407:1:1101:15220:1420 1:N:0:6
GGGGGGCAACTTCGTCGAGTACGCTCAATGTGAGAGATCGGAAGA
+
FFFFFFFFFF::FFFFFFFFFFFFFFF:FFFFFFFFFFFFFFFFF
@FS10000125:23:BPA73012-1407:1:1101:15480:1420 1:N:0:6
GGGGCTCAACTTCGTCGAGTACGCTCAAAGCCTGAGATCGGAAGA
+
FF:F::F,FF::FFF:FF:FFFFFFFFFF:FFFFFFF,FFFFFFF
@FS10000125:23:BPA73012-1407:1:1101:2230:1430 1:N:0:6
GGGTGTAAACTTCGTCGAGTACGCTCAAAGCTTGAGATCGAAAGA
+
F:,:,,,FFFFFFFFFFFFFFFFFFFFFF,,:F,FFFFFF,:::F
@FS10000125:23:BPA73012-1407:1:1101:2290:1430 1:N:0:6
GGGTATCAACTTCGTCGAGTACGCTCAACTGAAAAGATCGGAAGA
+
FF::FFFFFF::FFFFFFFFFFFFFFFFFFFFFFFFFFFFFFFFF
@FS10000125:23:BPA73012-1407:1:1101:2350:1430 1:N:0:6
GGGGCCAAACTTCGTCGAGTACGCTCAACGAGCCAGATCGGAAGA
+
FFFFFFFFFFF,FFFFFFFFFFFFFFFFFFFFFFFFFFFFFFFFF
@FS10000125:23:BPA73012-1407:1:1101:2400:1430 1:N:0:6
GGGACTAAACTTCGTCGAGTACGCTCAATTACCAAGATCGGAAGA
+
FFFFFFFFFF:,FFFFFFFFFFFFFFF,FFFFFFFFFFFFFFFFF
@FS10000125:23:BPA73012-1407:1:1101:3160:1430 1:N:0:6
GGGAACAAACTTCGTCGAGTACGCTCAAAAGGAAAGATCGGAAGA
+
F:,,FFFFFF:::FFFFFFFFFFFFFF:FFFFFFFFFFFFFFFFF
@FS10000125:23:BPA73012-1407:1:1101:3210:1430 1:N:0:6
GGGACGCTAACTTCGTCGAGTACGCTCAAATTTCAAGATCGGAAG
+
F,,,FFFFFF:::FF:FFFFFFFFF:FFFFFFFFFFFFFFFFFFF
@FS10000125:23:BPA73012-1407:1:1101:3500:1430 1:N:0:6
GGGTGCAAACTTCGTCGAGTACGCTCAACTTAAAAGATCGGAAGA
+
FFF:FFFFFFFF:FFFFFFFFFFFFFFFFFFFFFFFFFFFFFFFF
@FS10000125:23:BPA73012-1407:1:1101:3530:1430 1:N:0:6
GGGAGGTAACTTCGTCGAGTACGCTCAATTTGTGAGATCGGAAGA
+
F,,:FFFFFF:,FFFFFFFFFFFFFFF,FFFFFFFFFFFFFFFFF
@FS10000125:23:BPA73012-1407:1:1101:3940:1430 1:N:0:6
GGGGGAAAACTTCGTCGAGTACGCTCAAGAATAGAGATCGGAAGA
+
FFFFFFFFFF,:FFFFFFFFFFFFFFFFFFFFFFFFFFFFFFFFF
@FS10000125:23:BPA73012-1407:1:1101:4060:1430 1:N:0:6
GGGGTGGAACTTCGTCGAGTACGCTCAATGGTGGAGATCTGAAGA
+
FFFFFFFFFF:,FFFFFFFFFFFFFFF,FFFFFFFFFFF:FFFFF
@FS10000125:23:BPA73012-1407:1:1101:4370:1430 1:N:0:6
GGGATGTAACTTCGTCGAGTACGCTCAACGGTTAAGATCGGAAGA
+
FFFFFFFFFFF:FFFFFFFFFFFFFFFFFFFFFFFFFFFFFFFFF
@FS10000125:23:BPA73012-1407:1:1101:4720:1430 1:N:0:6
GGGCAGGACCTTCGTCGAGTACGCTCAAAAAATGAGATCGGAAGA
+
FFFF,::FF:::FFFFFFFFFFFFFFFFFFFFFFFFF,FFFFFFF
@FS10000125:23:BPA73012-1407:1:1101:5360:1430 1:N:0:6
GGGATTGACCTTCGTCGAGTACGCTCAATGAGATAGATCGGAAGA
+
FFF,FFFFFF,,:FF:FFFFFFFFFFF,FFFFFFFFFFFFFFFFF
@FS10000125:23:BPA73012-1407:1:1101:5440:1430 1:N:0:6
GGGCATCAACTTCGTCGAGTACGCTCAATCCAGGAGATCGGAAGA
+
FF::FFFFFF:,FFFFFFFFFFFFFFF,FFFFFFFFFFFFFFFFF
@FS10000125:23:BPA73012-1407:1:1101:6340:1430 1:N:0:6
GGGGGAAAACTTCTTCGTCGTACGCTCAAACAAAAAGATCGGAAG
+
FFFFFFFFFF::F,FFF:,,FFFFF,FFFFFFFFFFFFFFFFFFF
@FS10000125:23:BPA73012-1407:1:1101:6520:1430 1:N:0:6
GGGACGCAACTTCGTCGAGTACGCTCAAGATTTAAGATCGGAAGA
+
FF,:FFFFFF:,FFFFFFFFFFFFFFFFFFFFFFFFFFFFFFFFF
@FS10000125:23:BPA73012-1407:1:1101:6570:1430 1:N:0:6
GGGGGTCAACTTCGTCGAGTACGCTCAATGCCTAAGATCGGAAGA
+
FF:FFFFFFF::FFFFFFFFFFFFFFF:FFFFFFFFFFFFFFFFF
@FS10000125:23:BPA73012-1407:1:1101:7060:1430 1:N:0:6
GGGTTTGAACTTCGTCGAGTACGCTCAACTCATCAGATCGGAAGA
+
FFFFFFFFFF::FFFFFFFFFFFFFFF:FFF:FFFFFFFFFF:FF
@FS10000125:23:BPA73012-1407:1:1101:7330:1430 1:N:0:6
GGGGGTTAACTTCGTCGAGTACGCTCAATTGGGTAGATCGGAAGA
+
FFFFFFFFFF:,FFFFFFFFFFFFFFF,FFFFFFFFFFFFFFFFF
@FS10000125:23:BPA73012-1407:1:1101:7420:1430 1:N:0:6
GGGGAACAACTTCGTCGAGTACGCTCAAAGAGATAGATCGGAAGA
+
FFFFFFFFFF,,FFFFFFFFFFFFFFF,FFFFFFFFFFFFFFFFF
@FS10000125:23:BPA73012-1407:1:1101:7610:1430 1:N:0:6
GGGAGAAAACTTCGTCGAGTACGCTCAAGCTCGGAGATCGGAAGA
+
FFF,FFFFFF:,FFFFFFFFFFFFFFF,:FFFFFFFFFFFFFFFF
@FS10000125:23:BPA73012-1407:1:1101:7810:1430 1:N:0:6
GGGCTGTAACTTCGTCGAGTACGCTCAAACCGTGAGATCGGAAGA
+
FF,FFFFFFF::FFFFFFFFFFFFFFFFFFFFFFFFFFFFFFFFF
@FS10000125:23:BPA73012-1407:1:1101:8510:1430 1:N:0:6
GGGAACCAACTTCGTCGAGTACGCTCAATCGCCTAGATCGGAAGA
+
F,,FFFFFFF::FFFFFFFFFFFFFFF:FFFFFFFFF:FFFF:FF
@FS10000125:23:BPA73012-1407:1:1101:8610:1430 1:N:0:6
GGGAGGCAACTTCGTCGAGTACGCTCAAACCGAAAGATCGGAAGA
+
FFFFFFFFFF::FFFFFFFFFFFFFFFFFFFFFFFFF,FFFFFFF
@FS10000125:23:BPA73012-1407:1:1101:8780:1430 1:N:0:6
GGGCATTATCTTCGTCGAGTACGCTCAAGGTTGAAGATCGGAAGA
+
FFF::FF:FFF:FFFFFFFFFFFFFFFFFFFFFFFFFFFFFFFFF
@FS10000125:23:BPA73012-1407:1:1101:9080:1430 1:N:0:6
GCTCCGTAACTTCGTCGAGTACGCTCAAAGAGTCAAGATCGGAAG
+
F,,::F:FFFF:FFFFF:FFFF:FFFF::FFFFFFFFFFFF,FF,
@FS10000125:23:BPA73012-1407:1:1101:9490:1430 1:N:0:6
GGGTGCGAACTTCGTCGAGTACGCTCAATTTGTCAGATCGGAAGA
+
FFFF,,FFFF:FFFFFFFFFFFFFFFFF,,:,F,FFFFFFFFFFF
@FS10000125:23:BPA73012-1407:1:1101:9740:1430 1:N:0:6
GGGATGAAACTTCGTCGAGTACGCTCAAAACACGAGATCGGAAGA
+
FFFFFFFFFF::FFFFFFFFFFFFFFF:FFFFFFFFFFFFFFFFF
@FS10000125:23:BPA73012-1407:1:1101:9780:1430 1:N:0:6
GGGGTGTAACTTCGTCGAGTACGCTCAATTAAAGAGATCGGAAGA
+
FFFFFF:FFFFFFFF:FFFFFFFFFFF:FF,F:F,FF,FFFFFFF
@FS10000125:23:BPA73012-1407:1:1101:9960:1430 1:N:0:6
GGGGACTAACTTCGTCGAGTACGCTCAATAGTCAAGATCGGAAGA
+
FFFFFFFFFF::FFFFFFFFFFFFFFF,FFFFFFFFFFFFFFFFF
@FS10000125:23:BPA73012-1407:1:1101:10420:1430 1:N:0:6
GGGGAACTTCGTCGAGTACGCTCAATCTGGCAGATCGGAAGAGCA
+
FFFFFFFFFFF,:FFFFF,:FFF:F:FFFFFFFFF,FFFFFFF,:
@FS10000125:23:BPA73012-1407:1:1101:10850:1430 1:N:0:6
GGGGCTTAACTTCGTCGAGTACGCTCAAAGATAGAGATCGGAAGA
+
FFFFFFFFFF:,FFFFFFFFFFFFFFF,FFFFFFFFFFFFFFFFF
@FS10000125:23:BPA73012-1407:1:1101:12290:1430 1:N:0:6
GGGACACAACTTCGTCGAGTACGCTCAAGAGAATAGATCGGAAGA
+
FF,:FFFFFF,,FFFFFFFFFFFFFFF:FFFFFFFFFFFFFFFFF
@FS10000125:23:BPA73012-1407:1:1101:12600:1430 1:N:0:6
GGGGAATAACTTCGTCGAGTACGCTCAATTTCAAAGATCGGAAGA
+
F:,FFFFFFF::FFFFFFFFFFFFFFF:FFFFFFFFFFFFFFFFF
@FS10000125:23:BPA73012-1407:1:1101:12730:1430 1:N:0:6
GGGCTGAAACTTCGTCGAGTACGCTCAAACTAGTAGATCGGAAGA
+
,:,:FFFFFF,,,FFFFF:FFF,FFFF,FFFFFFFFFFFFFF:,F
@FS10000125:23:BPA73012-1407:1:1101:13040:1430 1:N:0:6
GGGATGCAACTTCGTCGAGTACGCTCAATTTGGCAGATCGGAAGA
+
F,,:FFFFFF,:FFFFFFFFFFFFFFF:FFFFFFFFFFFFFFFFF
@FS10000125:23:BPA73012-1407:1:1101:13190:1430 1:N:0:6
GGGCTCAAACTTCGTCGAGTACGCTCAAGATGAAGAGCACACGTC
+
:,,::FFFFF:,FFFFFFFFFFFFFFFFFFFFFFFFF,FF,,F,,
@FS10000125:23:BPA73012-1407:1:1101:13280:1430 1:N:0:6
GGGCATTAACTTCGTCGAGTACGCTCAAGTATGGAGATCGGAAGA
+
FF,,FFFFFF:,FFFFFFFFFFFFFFFFFFFFFFFFF:FFFFFFF
@FS10000125:23:BPA73012-1407:1:1101:13330:1430 1:N:0:6
GGGGTAAAACTTCGTCGAGTACGCTCAACGTATCAGATCGGAAGA
+
FFFFFFFFFFFFFFFFFFFFFFFFFFFFFFFFFFFFFFFFFFFFF
@FS10000125:23:BPA73012-1407:1:1101:13600:1430 1:N:0:6
GGGAGTCAACTTCGTCGAGTACGCTCAACTAAGAAGATCGGAAGA
+
FFFF:FFFFFFFFFFFFFFFFFFFFFFFFFF:F,FFF,FFFFFFF
@FS10000125:23:BPA73012-1407:1:1101:13610:1430 1:N:0:6
GGGGGATAACTTCGTCGAGTACGCTCAAGAGGACAGATCGGAAGA
+
FF:FFFFFFF:,FFFFFFFFFFFFFFFFFFFFFFFFFFFFFFFFF
@FS10000125:23:BPA73012-1407:1:1101:13870:1430 1:N:0:6
GGGCGGTAACTTCGTCGAGTACGCTCAAGCCATAAGATCGGAAGA
+
FFFFFFFFFF::FFFFFFFFFFFFFFFFFFFFFFFFFFFFFFFFF
@FS10000125:23:BPA73012-1407:1:1101:14070:1430 1:N:0:6
GGGGATAAACTTCGTCGAGTACGCTCAAGTTACAAGATCGGAAGA
+
F,,FFFFFFF::FFFFFFFFFFFFFFFFFFFFFFFFFFFFFFFFF
@FS10000125:23:BPA73012-1407:1:1101:14490:1430 1:N:0:6
GGGCTTTAACTTCGTCGAGTACGCTCAATACCTTAGATCGGAAGA
+
F:::FFFFFF:,FFFFFFFFFFFFFFF:FFFFFFFFFFFFFFFFF
@FS10000125:23:BPA73012-1407:1:1101:14850:1430 1:N:0:6
GGGGCACAACTTCGTCGAGTACGCTCAACAGACCAGATCGGAAGA
+
FFFFFFFFFF:,FFFFFFFFFFFFFFFFFFFFFFFFF:FFFF:FF
@FS10000125:23:BPA73012-1407:1:1101:15020:1430 1:N:0:6
GGGGTTAAACTTCGTCGAGTACGCTCAATACGAGAGATCGGAAGA
+
FFFFFFFFFF::FFFFFFFFFFFFFFF:FFFFFFFFF:FFFFFFF
@FS10000125:23:BPA73012-1407:1:1101:15230:1430 1:N:0:6
GGGCCGGAACTTCGTCGAGTACGCTCAAACTAACAGATCGGAAGA
+
F,,:FFFFFF::FFFFFFFFFFFFFFFFFFFFFFFFFFFFFFFFF
@FS10000125:23:BPA73012-1407:1:1101:15440:1430 1:N:0:6
GGGCCTTAACTTCGTCGTGTACACTCATCTGACCAGATCGCAAGG
+
FFFF:FFF,:,:,,F:,,F:F,,FFF:,,,FF:F,FF,,,,F:,,
@FS10000125:23:BPA73012-1407:1:1101:15500:1430 1:N:0:6
GGGAAGGAACTTCGTCGAGTACGCTCAATTTGCTAGATCGGAAGA
+
FFF,FFFFFFFFFFFFFFFFFFFFFFFF:FFF,:FFFFFFFFFFF
@FS10000125:23:BPA73012-1407:1:1101:15770:1430 1:N:0:6
GGGGAAAAACTTCGTCGAGTACGCTCAAATGGAAAGATCGGAAGA
+
FFFFFFFFFF::FFFFFFFFFFFFFFFFFFFFFFFFFFFFFFFFF
@FS10000125:23:BPA73012-1407:1:1101:16240:1430 1:N:0:6
GGGTGTAAACTTCGTCGAGTACGCTCAATACCGCAGATCGGAAGA
+
F:,F:FFFFF::FFFFF:FFFF,FFFFFFFFF:FF:F,FFFF:::
@FS10000125:23:BPA73012-1407:1:1101:1880:1440 1:N:0:6
GGGTTTGAACTTCGTCGAGTACGCTCAAATCAATAGATCGGAAGA
+
FFFFFFFFFF:,FFFFFFFFFFFFFFF:FFFFFFFFFFFFFFFFF
@FS10000125:23:BPA73012-1407:1:1101:2130:1440 1:N:0:6
GGGACGGAACTTCGTCGAGTACGCTCAACAACAGAGATCGGAAGA
+
FFFFFFFFFFFFFFFFFFFFFFFFFFFFFFFFFFFFFFFFFFFFF
@FS10000125:23:BPA73012-1407:1:1101:2660:1440 1:N:0:6
GGGGTCGCAACTTCGTCGAGTACGCTCAAAGTTTAAGATCGGAAG
+
FFFFFFFFFF:,,FF,FFFFFFFFF,FFFFFFFFFFFFFFFFFFF
@FS10000125:23:BPA73012-1407:1:1101:2770:1440 1:N:0:6
GGGGGGAAATTTCGTCGAGTACGCTCAAAGGTTCAGATCGGAAGA
+
FFFFFFFFFFFFFFFFFFFFFFFFFFFFFFFFFFFFFFFFFFFFF
@FS10000125:23:BPA73012-1407:1:1101:2980:1440 1:N:0:6
GGGGTATAACTTCGTCGAGTACGCTCAAGAATATAGATCGGAAGA
+
FFFFFFFFFF::FFFFFFFFFFFFFFFFFFFFFFFFFFFFFFFFF
@FS10000125:23:BPA73012-1407:1:1101:3260:1440 1:N:0:6
GGGGCTTAACTTCGTCGAGTACGCTCAATTTGACAGATCGGAAGA
+
FFFFFFFFFF:,FFFFFFFFFFFFFFF,FFFFFFFFFFFFFFFFF
@FS10000125:23:BPA73012-1407:1:1101:3430:1440 1:N:0:6
GATTCTTAATTTCGTCGAGTACGCTCAAACATTAAGATCGGAAGA
+
:,:,FFFFFFFFFFFFFFFFFFFFFFFFFFFFFFFFFFFFF:FFF
@FS10000125:23:BPA73012-1407:1:1101:3580:1440 1:N:0:6
GGGGTACAACTTCGTCGAGTACGCTCAATAAAGGAGATCGGAAGA
+
FFFFFFFFFF,:FFFFFFFFFFFFFFF,FFFFFFFFFFFFFFFFF
@FS10000125:23:BPA73012-1407:1:1101:3840:1440 1:N:0:6
GGGACATAACTTCGTCGAGTACGCTCAAGGATTGAGATCGGAAGA
+
FF:FFFFFFF:,FFFFFFFFFFFFFFFFFFFFFFFFFFFFFFFFF
@FS10000125:23:BPA73012-1407:1:1101:4040:1440 1:N:0:6
GGGGCATAACTTCGTCGAGTACGCTCAATTGTTCAGATCGGAAGA
+
FFFFFFFFFF,:FFFFFFFFFFFFFFF:FFFFFFFFFFFFFFFFF
@FS10000125:23:BPA73012-1407:1:1101:4550:1440 1:N:0:6
GGGGGTAAACTTCGTCGAGTACGCTCAACGGGTAAGATCGGAAGA
+
F,,FFFFFFF::FFFFFFFFFFFFFFFFFFFFFFFFFFFFFFFFF
@FS10000125:23:BPA73012-1407:1:1101:4560:1440 1:N:0:6
GGGGAGCAACTTCGTCGAGTACGCTCAAAAAATTAGATCGGAAGA
+
FF:FFFFFFF,,FFFFFFFFFFFFFFF:FFFFFFFFFFFFFFFFF
@FS10000125:23:BPA73012-1407:1:1101:5380:1440 1:N:0:6
GGGGTGTAACTTCGTCGAGTACGCTCAAATAGAGAGATCGGAAGA
+
FFFF:FFFFF::FFFFFFFFFFFFFFF:FFFFFFFFFFFFFFFFF
@FS10000125:23:BPA73012-1407:1:1101:5490:1440 1:N:0:6
GGGGCGAAACTTCGTCGAGTACGCTCAACCTACAAGATCGGAAGA
+
F:,FFFFFFFFFFFFFFFFFFFFFFFFFFFFFFFFFFFFFFFFFF
@FS10000125:23:BPA73012-1407:1:1101:5560:1440 1:N:0:6
GGGGTGAACTTCGTCGAGTACGCTCAATATATGAGATCGGAAGAG
+
F::FFFFFFF,FF:FFFF:FFFFFFF,,FFFFFFFF,FFF,FFFF
@FS10000125:23:BPA73012-1407:1:1101:5820:1440 1:N:0:6
GGGACGCAACTTCGTCGAGTACGCTCAAGAAATTAGATCGGAAGA
+
FFFFFFFFFF:,FFFFFFFFFFFFFFFFFFFFFFFFFFFFFFFFF
@FS10000125:23:BPA73012-1407:1:1101:6450:1440 1:N:0:6
GGGCTGAAACTTCGTCGAGTACGCTCAATGTAATAGATCGGAAGA
+
FFF:FFFFFF::FFFFFFFFFFFFFFF:FFFFFFFFFFFFFFFFF
@FS10000125:23:BPA73012-1407:1:1101:6590:1440 1:N:0:6
GGGCGGTAATTTCGTCGAGTACGCTCAAATACCAAGATCGGAAGA
+
F::FFFFFFFFFFFFFFFFFFFFFFFFFFFFFFFFFFFFFFFFFF
@FS10000125:23:BPA73012-1407:1:1101:6830:1440 1:N:0:6
GGGGGTCAACTTCGTCGAGTACGCTCAATCTATAAGATCGGAAGA
+
F:,FFFFFFF,,FFFFFFFFFFFFFFF:FFFFFFFFFFFFFFFFF
@FS10000125:23:BPA73012-1407:1:1101:7160:1440 1:N:0:6
GGGCGGAAACTTCGTCGAGTACGCTCAAACTAAGAGATCGGAAGA
+
F::,FFFFFFF:FFFFFFFFFFFFFFFFFFFFFFFFFFFFFFFFF
@FS10000125:23:BPA73012-1407:1:1101:7420:1440 1:N:0:6
GGGGTCAAACTTCGTCGAGTACGCTCAATCATATAGATCGGAAGA
+
FFFFFFFFFF,,FFFFFFFFFFFFFFF:FFFFFFFFFFFFFFFFF
@FS10000125:23:BPA73012-1407:1:1101:7810:1440 1:N:0:6
GGGGTATAACTTCGTCGAGTACGCTCAACAGCAGAGATCGGAAGA
+
FFFFFFFFFF::FFFFFFFFFFFFFFFFFFFFFFFFFFFFFFFFF
@FS10000125:23:BPA73012-1407:1:1101:8740:1440 1:N:0:6
GGGTTACAACTTCGTCGAGTACGCTCAACAGCCGAGATCGGAAGA
+
FFF:FFFFFF::FFFFFFFFFFFFFFFFFFFFFFFFFFFFFFFFF
@FS10000125:23:BPA73012-1407:1:1101:9230:1440 1:N:0:6
GGGAACTTCGTCGAGTACGCTCAAGTAATAAGATCGGAAGAGCAC
+
F::,FFFFFF:FF:FFF,FFFF,FFFF,FFFFFFFFFFFF,F,F,
@FS10000125:23:BPA73012-1407:1:1101:9250:1440 1:N:0:6
GGGTGGCAACTTCGTCGAGTACGCTCAAGTTGGGAGATCGGAAGA
+
FFFFFFFFFF::FFFFFFFFFFFFFFFFFFFFFFFFFFFFFFFFF
@FS10000125:23:BPA73012-1407:1:1101:9440:1440 1:N:0:6
GGGGCTAAACTTCGTCGAGTACGCTCAATAGATTAGATCGGAAGA
+
FF:FFFFFFF::FFFFFFFFFFFFFFF,FFFFFFFFFFFFFFFFF
@FS10000125:23:BPA73012-1407:1:1101:9470:1440 1:N:0:6
GGGGGGCAACTTCGTCGAGTACGCTCAAGACCAGAGATCGGAAGA
+
F,,F,,FFFF::FFFFFFFFFFFFFFFFFFFFFFFFFFFFFFFFF
@FS10000125:23:BPA73012-1407:1:1101:9770:1440 1:N:0:6
GGGGTTAAACTTCGTCGAGTACGCTCAAGTTGAAAGATCGGAAGA
+
FF:FFFFFFF,:FFFFFFFFFFFFFFFFFFFFFFFFFFFFFFFFF
@FS10000125:23:BPA73012-1407:1:1101:10490:1440 1:N:0:6
GGGGTGCAACTTCGTCGAGTACGCTCAAGACGTAAGATCGGAAGA
+
FFFFFFFFFF,,FFFFFFFFFFFFFFFFFFFFFFFFFFFFFF:FF
@FS10000125:23:BPA73012-1407:1:1101:11200:1440 1:N:0:6
GGGGTGTAACTTCGTCGAGTACGCTCAACCTAGGAGATCGGAAGA
+
FFFFFFFFFF:FFFFFFFFFFFFFFFFFFFFFFFFFFFFFFFFFF
@FS10000125:23:BPA73012-1407:1:1101:11620:1440 1:N:0:6
GGGGTAGAACTTCGTCGAGTACGCTCAAAAAGATAGATCGGAAGA
+
FFFFFFFFFF,,FFFFFFFFFFFFFFF:FFFFFFFFFFFFFFFFF
@FS10000125:23:BPA73012-1407:1:1101:12300:1440 1:N:0:6
GGGGAACAACTTCGTCGAGTACGCTCAAACGAGTAGATCGGAAGA
+
FFFFFFFFFF::FFFFFFFFFFFFFFF:FFFFFFFFFFFFFFFFF
@FS10000125:23:BPA73012-1407:1:1101:12580:1440 1:N:0:6
GGGAGGCAACTTCGTCGAGTACGCTCGAATAAAAAGATCGGAAGA
+
FFFFFFFFFF::FFFFFFFFFFFFFFFFFFFFFFFFFFFFFFFFF
@FS10000125:23:BPA73012-1407:1:1101:13160:1440 1:N:0:6
GGGTGGAAACTTCGTCGAGTACGCTCAATTAGTAAGATCGGAAGA
+
F:,:FFFFFFF,FFFFFFFFFFFFFFF:FFFFFFFFFFFFFFFFF
@FS10000125:23:BPA73012-1407:1:1101:13180:1440 1:N:0:6
GGGTGCCAACTTCGTCGAGTACGCTCAAGGTCAAAGATCGGAAGA
+
FFFFFFFFFF::FFFFFFFFFFFFFFFFFFFFFFFFFFFFFFFFF
@FS10000125:23:BPA73012-1407:1:1101:13550:1440 1:N:0:6
GGGCATGAACTTCGTCGAGTACGCTCAACTTACAAGATCGGAAGA
+
:,,FFFFFFF::FFFFFFFFFFFFFFFFFFFFFFFFFFFFFFFFF
@FS10000125:23:BPA73012-1407:1:1101:13910:1440 1:N:0:6
GGGACTTCGTCGAGTACGCTCAAAAGGGGAGATCGGAAGAGCACT
+
F,,:FFFF,FFFFFFFFF,:FFFF:F:FFFFFFF:FFFF,F,F,,
@FS10000125:23:BPA73012-1407:1:1101:14200:1440 1:N:0:6
GGGTTTTAACTTCGTCGAGTACGCTCAAATTTAAAGATCGGAAGA
+
FF:FF,:F:FFFF:FFFFFFFFFFFFF:F:,F,FFFFFFFFFFFF
@FS10000125:23:BPA73012-1407:1:1101:14220:1440 1:N:0:6
GGGGATAAAATTCGTCGAGTACGCTCAAAATTTGAGATCGGAAGA
+
FFFFFFFFFFFFFFFFFFFFFFFFFFF:FFFFFFFFFFFFFFFFF
@FS10000125:23:BPA73012-1407:1:1101:14400:1440 1:N:0:6
GGGTAGGAACTTCGTCGAGTACGCTCAAACAAAGAGATCGGAAGA
+
F,,:FFFFFF::FFFFFFFFFFFFFFFFFFFFFFFFFFFFFFFFF
@FS10000125:23:BPA73012-1407:1:1101:14580:1440 1:N:0:6
GGGCGACAACTTCGTCGAGTACGCTCAAGTGGAGAGATCGGAAGA
+
FFF:FFFFFF,,FFFFFFFFFFFFFFFFFFFFFFFFFFFFFFFFF
@FS10000125:23:BPA73012-1407:1:1101:14760:1440 1:N:0:6
GGGGGAACTTCGTCGAGTACGCTCAATTGATGAGATCGGAAGAGC
+
F,:FFFFFF::F,FFFF:FFFF:FFF::FFFFFFFF,FFF:FFF,
@FS10000125:23:BPA73012-1407:1:1101:15210:1440 1:N:0:6
GGGGTTGAACTTCGTCGAGTACGCTCAATAACAGAGATCGGAAGA
+
FFFF:FFFFF:FFFFFFFFFFFFFFFFFFFFFFFFFFFFFFFFFF
@FS10000125:23:BPA73012-1407:1:1101:15440:1440 1:N:0:6
GGGGGACAACTTCGTCGAGTACGCTCAAACAAAAAGATCGGAAGA
+
F,,FFFFFFF::FFFFFFFFFFFFFFFFFFFFFFFFFFFFFFFFF
@FS10000125:23:BPA73012-1407:1:1101:15870:1440 1:N:0:6
GGGGCAAAACTTCGTCGAGTACGCTCAATTGATTAGATCGGAAGA
+
F,,FFFFFFF,,FFFFFFFFFFFFFFF:FFFFFFFFFFFFFFFFF
@FS10000125:23:BPA73012-1407:1:1101:16430:1440 1:N:0:6
GGGATGTAACTTCGTCGAGTACGCTCAATGAATTAGATCGGAAGA
+
F,,FFFFFFF::FFFFFFFFFFFFFFF:FFFFFFFFFFFFFFFFF
@FS10000125:23:BPA73012-1407:1:1101:1050:1450 1:N:0:6
GGGGCGGTAACTTCGTCGAGTACGCTCAAGAAAAGAGATCGGAAG
+
FFFFFFFFFFF::FFFFFFFFFFFF:FFFFFFFFFFFFFFFFFFF
@FS10000125:23:BPA73012-1407:1:1101:1360:1450 1:N:0:6
GGGGCCAAACTTCGTCGAGTACGCTCAATTCTGCAGATCGGAAGA
+
FFFFFFFFFF::FFFFFFFFFFFFFFF:FFFFFFFFFFFFFFFFF
@FS10000125:23:BPA73012-1407:1:1101:1380:1450 1:N:0:6
GGGGCTCAACTTCGTCGAGTACGCTCAAAGAAGGAGATCGGAAGA
+
FFFFFFFFFF::FFFFFFFFFFFFFFFFFFFFFFFFFFFFFFFFF
@FS10000125:23:BPA73012-1407:1:1101:1650:1450 1:N:0:6
GGGAACTTCGTCGAGTACGCTCAACGACTAAGATCGGAAGAGCAC
+
FF:FFFFFFF,,F,FFF,FFFF:FFFF,FFFFFFFFFFFF,F,F,
@FS10000125:23:BPA73012-1407:1:1101:1930:1450 1:N:0:6
GGGTTTGAACTTCGTCGAGTACGCTCAAAATTTTAGATCGGAAGA
+
FFFFFFFFFF,,FFFFFFFFFFFFFFF,FFFFFFFFFFFFFFFFF
@FS10000125:23:BPA73012-1407:1:1101:2000:1450 1:N:0:6
GGGCACAAACTTCGTCGAGTACGCTCAAAAAGTGAGATCGGAAGA
+
FFFFFFFFFFF,FFFFFFFFFFFFFFFFFFFFFFFFF,FFFFFFF
@FS10000125:23:BPA73012-1407:1:1101:2370:1450 1:N:0:6
GGGGAGCAACTTCGTCGAGTACGCTCAACCAACAAGATCGGAAGA
+
FFFFFFFFFF:::FFFFFFFFFFFFFFFFFFFFFFFFFFFFFFFF
@FS10000125:23:BPA73012-1407:1:1101:2400:1450 1:N:0:6
GGGGAACAACTTCGTCGAGTACGCTCAAAATTTAAGATCGGAAGA
+
FFFFFFFFFF:,FFFFFFFFFFFFFFF,FFFFFFFFFFFFFFFFF
@FS10000125:23:BPA73012-1407:1:1101:2500:1450 1:N:0:6
GGGTCACAATTTCGTCGAGTACGCTCATCCTGAGATCGGAAGAGC
+
FFF,,,FFF,FF:,F::FFF:FFFFFF:,FFFFFF:,FF:FFF:,
@FS10000125:23:BPA73012-1407:1:1101:2690:1450 1:N:0:6
GGGGTGCAACTTCGTCGAGTACGCTCAAATGGTAAGATCGGAAGA
+
FFFFFFFFFFF,FFFFFFFFFFFFFFF:FFFFFFFFFFFFFFFFF
@FS10000125:23:BPA73012-1407:1:1101:2870:1450 1:N:0:6
GGGGTCCAACTTCGTCGAGTACGCTCAAACAATAAGATCGGAAGA
+
FF:FFFFFFF,:FFF:FFFFFFFFFFFFFFFFFFFFF,FFFFF:F
@FS10000125:23:BPA73012-1407:1:1101:3100:1450 1:N:0:6
GGGTATGAGCTTCGTCGAGTACGCTCAAAATGGCAGATCGGAAGA
+
FFF,FFFFFF,,:FF:FFFFFFFFFFF:FFFFFFFFFFFFFFFFF
@FS10000125:23:BPA73012-1407:1:1101:3400:1450 1:N:0:6
GGGGGAAAACTTCGTCGAGTACGCTCAACTATTAAGATCGGAAGA
+
FFFFFFFFFF:F:FFFFFFFFFFFFFFFFFFFFFFFFFFFFFFFF
@FS10000125:23:BPA73012-1407:1:1101:4000:1450 1:N:0:6
GGGGACCAACTTCGTCGAGTACGCTCAAGGTAAGAGATCGGAAGA
+
FFFFFFFFFF:,FFFFFFFFFFFFFFFFFFFFFFFFFFFFFFFFF
@FS10000125:23:BPA73012-1407:1:1101:4500:1450 1:N:0:6
GGGAGCAAACTTCGTCGAGTACGCTCAAAAAAGGAGATCGGAAGA
+
FFF:FFFFFF::FFFFFFFFFFFFFFF:FFFFFFFFFFFFFFFFF
@FS10000125:23:BPA73012-1407:1:1101:5030:1450 1:N:0:6
GGGCGAGAACTTCGTCGAGTACGCTCAATATAGTAGATCGGAAGA
+
F,,:FFFFFF,,FFFFFFFFFFFFFFF,FFFFFFFFFFFFFFFFF
@FS10000125:23:BPA73012-1407:1:1101:5410:1450 1:N:0:6
GGGGAAAAACTTCGTCGAGTACGCTCAAGATCACAGATCGGAAGA
+
FFFFFFFFFF,,FFF:FFFFFFFFF:FFFFFFFFFFFFFFFFFFF
@FS10000125:23:BPA73012-1407:1:1101:5920:1450 1:N:0:6
GGGGCTTAACTTCGTCGAGTACGCTCAAAAGTTCAGATCGGAAGA
+
FFFFFFFFFF,,FFFFFFFFFFFFFFFFFFFFFFFFFFFFFFFFF
@FS10000125:23:BPA73012-1407:1:1101:5950:1450 1:N:0:6
GGGATTTAACTTCGTCGAGTACGCTCAAACTAGAAGATCGGAAGA
+
FFFFFFF:FF::FFFFFFFFFFFFFFFFFFFFFFFFFFFFFFFFF
@FS10000125:23:BPA73012-1407:1:1101:6280:1450 1:N:0:6
GGGTACGAACTTCGTAGAGTACGCTCAATAACCAAGATCGGAAGA
+
FFF:FFFFFF:,FFFFFFFFFFFFFFF,FFFFFFFFFFFFFFFFF
@FS10000125:23:BPA73012-1407:1:1101:6370:1450 1:N:0:6
GGGTTGAAACTTCGTCGAGTACGCTCAAACATTAAGATCGGAAGA
+
FFFFFFFFFF::FFFFFFFFFFFFFFF,FFFFFFFFFFFFFFFFF
@FS10000125:23:BPA73012-1407:1:1101:6390:1450 1:N:0:6
GGGAAATAACTTCGTCGAGTACGCTCAACTAGTCAGATCGGAAGA
+
F::FFF,:FFFFFFFFFFFFF:FFF:FFFFFFFF,FF,FFFFFFF
@FS10000125:23:BPA73012-1407:1:1101:6540:1450 1:N:0:6
GGGCTCCAACTTCGTCGAGTACGCTCAATCATTGAGATCGGAAGA
+
FFF:FFFFFF:,FFF:FFFFFFFFFFF,FFFFFFFFFFFFFFFFF
@FS10000125:23:BPA73012-1407:1:1101:7010:1450 1:N:0:6
GGGGTAAACTTCGTCGAGTACGCTCAAGACGTTAGATCGGAAGAG
+
FFFFFFFFF:,FF:FFFF,FFFFFFFFFFFFFFFFF,FFF:FFFF
@FS10000125:23:BPA73012-1407:1:1101:7130:1450 1:N:0:6
GGGTGTTAACTTCGTCGAGTACGCTCAATCGTCGAGATCGGAAGA
+
FFFFFFFFFF::FFFFFFFFFFFFFFF,FFFFFFFFFFFFFFFFF
@FS10000125:23:BPA73012-1407:1:1101:7390:1450 1:N:0:6
GGGGAACAACTTCGTCGAGTACGCTCAAATTTTAAGATCGGAAGA
+
FFF,FFFFFF::FFFFFFFFFFFFFFF:,F,F,FFFFFFFFFFFF
@FS10000125:23:BPA73012-1407:1:1101:7640:1450 1:N:0:6
GGGCGCTAACTTCGGTCGAGTACGCTCAAATATGGAGATCGGAAG
+
FFFFFFFFFF:,FFF,FFFFFFFFF,FFFFFFFFFFFFFFFFFFF
@FS10000125:23:BPA73012-1407:1:1101:7880:1450 1:N:0:6
GGGCATAAACTTCGTCGAGTACGCTCAAGGTGATAGATCGGAAGA
+
FFF:FFFFFF::FFFFFFFFFFFFFFFFFFFFFFFFFFFFFFFFF
@FS10000125:23:BPA73012-1407:1:1101:8560:1450 1:N:0:6
GGGTAGGAACTTCGTCGAGTACGCTCAAGTAATGAGATCGGAAGA
+
FFFFFFFFFF,:FFFFFFFFFFFFFFFFFFFFFFFFFFFFFFFFF
@FS10000125:23:BPA73012-1407:1:1101:8690:1450 1:N:0:6
GGGCTTCAACTTCGTCGAGTACGCTCAAAGTTAGAGATCGGAAGA
+
FFF:,,FFFFFFFFFFFFFFFFFFFFFFF,F,F,FFFFFFFFFFF
@FS10000125:23:BPA73012-1407:1:1101:8850:1450 1:N:0:6
GGGAACTTCGTCGAGTACGCTCAACCAGTAAGATCGGAAGAGCAC
+
FFFFFFFFFF,FF:FFF:FFFF:FF:F,FFFFFFFFFFFF:F,F,
@FS10000125:23:BPA73012-1407:1:1101:9080:1450 1:N:0:6
GGGTATCAACTTCGTCGAGTACGCTCAATAGAGTAGATCGGAAGA
+
FFFFFFFFFF,,FFFFFFFFFFFFFFF,FFFFFFFFFFFFFFFFF
@FS10000125:23:BPA73012-1407:1:1101:10410:1450 1:N:0:6
GGGTGGCAACTTCGTCGAGTACGCTCAAGAATGAAGATCGGAAGA
+
FFFFFFFFFF,,FFFFFFFFFFFFFFFFFFFFFFFFFFFFFFFFF
@FS10000125:23:BPA73012-1407:1:1101:10450:1450 1:N:0:6
GGGCAGAAACTTCGTCGAGTACGCTCAATGGAGGAGATCGGAAGA
+
FFFFFFFFFF,,FFFFFFFFFFFFFFF,FFFFFFFFFFFFFFFFF
@FS10000125:23:BPA73012-1407:1:1101:11030:1450 1:N:0:6
GGGGAGAACTTCGTCGAGTACGCTCAATATGTAAGATCGGAAGAG
+
F,,FFFFFF:,FF:FFFF:FFFFFFF,,FFFFFFFF,FFF,FFF:
@FS10000125:23:BPA73012-1407:1:1101:11050:1450 1:N:0:6
GGGGACAACTTCGTCGAGTACGCTCAAACATGAAGATCGGAAGAG
+
FFFFFFFFFF,FF:FFFF,FFFFFFF::FFFFFFFF,FFF:FFFF
@FS10000125:23:BPA73012-1407:1:1101:12350:1450 1:N:0:6
GGGATGTAACTTCGTCGAGTACGCTCAATATGACAGATCGGAAGA
+
FF:F,:,FFFF:FFFFFFFFFFFFFFF,F:FF,FFFFFFFFFFFF
@FS10000125:23:BPA73012-1407:1:1101:12500:1450 1:N:0:6
GGGTGGAAACTTCGTCGAGTACGCTCAAGTGACAAGATCGGAAGA
+
FFFFFFFFFF::FFFFFFFFFFFFFFFFFFFFFFFFFFFFFFFFF
@FS10000125:23:BPA73012-1407:1:1101:12920:1450 1:N:0:6
GGGATGGAACTTCGTCGAGACGCTCAATCGAACAGATCGGAAGAG
+
FF:FF,,FFF::FFFFFFFFFFFFFFFFF,,FFFFF:,FF:FFF:
@FS10000125:23:BPA73012-1407:1:1101:13300:1450 1:N:0:6
GGGCTCAAACTTCGTCGAGTACGCTCAAAATCAGAGATCGGAAGA
+
FFFFFF:FFF:,FFFFFFFFFFFFFFF:FFFFFFFFFFFFFF:FF
@FS10000125:23:BPA73012-1407:1:1101:13900:1450 1:N:0:6
GGGCAATAACTTCGTCGAGTACGCTCAAGCGGAGAGATCGGAAGA
+
FFFFFFFFFFFFFFFFFFFFFFFFFFFFFFFFFFFFFFFFFFFFF
@FS10000125:23:BPA73012-1407:1:1101:14360:1450 1:N:0:6
GGGGCTGAACTTCGTCGAGTACGCTCAATTGTCCAGATCGGAAGA
+
FFFFFFFFFF,:FFFFFFFFFFFFFFF,FFFFFFFFFFFFFFFFF
@FS10000125:23:BPA73012-1407:1:1101:14620:1450 1:N:0:6
GGGCATTAACTTCGTCGAGTACGCTCAAGACTGATAGATCGGAAG
+
FFFFFFF,FFFF:FF:FF:FF::FF:,FF:FFFFF:FFFFFFFFF
@FS10000125:23:BPA73012-1407:1:1101:16190:1450 1:N:0:6
GGGAGGAAACTTCGTCGAGTACGCTCAAGGATAGAGATCGGAAGA
+
F::FFFFFFF::FFFFFFFFFFFFFFFFFFFFFFFFFFFFFFFFF
@FS10000125:23:BPA73012-1407:1:1101:16420:1450 1:N:0:6
GGGCAGTAACTTCGTCGAGTACGCTCAAAGGATGAGATCGGAAGA
+
FFFFFFFFFF:,FFFFFFFFFFFFFFFFFFFFFFFFFFFFFFFFF
@FS10000125:23:BPA73012-1407:1:1101:1720:1460 1:N:0:6
GGGAAAAACTTCGTCGAGTACGCTCAATTGAGGAGATCGGAAGAG
+
FF,FFFFFFF:FF:FFFF:FFFFFFF:,FFFFFFFF,FFF,FFFF
@FS10000125:23:BPA73012-1407:1:1101:1880:1460 1:N:0:6
GGGCTTCGTCGAGTACGCTCAATTGGAGAGATCGGAAGAGCACAC
+
FFFFFFFFFFF:F:FFF:FF::FFFFFFFFFFFFFFFFFF,F,F,
@FS10000125:23:BPA73012-1407:1:1101:1940:1460 1:N:0:6
GGGAGATAACTTCGTCGAGTACGCTCAAACCCCCAGATCGGAAGA
+
FFFFFFFFFF:,FFFFFFFFFFFFFFF:FFFFFFFFFFFFFFFFF
@FS10000125:23:BPA73012-1407:1:1101:1970:1460 1:N:0:6
GGGCGTTAACTTCGTCGAGTACGCTCAATTATGAAGATCGGAAGA
+
FFFFFFFFFF:,FFFFFFFFFFFFFFF,FFFFFFFFFFFFFFFFF
@FS10000125:23:BPA73012-1407:1:1101:2200:1460 1:N:0:6
GGGTCAAAACTTCGTCGAGTACGCTCAAGTAACCAGATCGGAAGA
+
FFFFFFFFFFF:FFFFFFFFFFFFFFFFFFFFFFFFFFFFFFFFF
@FS10000125:23:BPA73012-1407:1:1101:2640:1460 1:N:0:6
GGGAGCAAACTTCGTCGAGTACGCTCAACACTGGAGATCGGAAGA
+
F,,FFFFFFF,:FFFFFFFFFFFFFFFFFFFFFFFFFFFFFFFFF
@FS10000125:23:BPA73012-1407:1:1101:3100:1460 1:N:0:6
GGGCGTGAACTTCGTCGAGTACGCTCAATTCTCAAGATCGGAAGA
+
FFFFFFFFFF:::FF:FFFFFFFFFFF,FFFFFFFFFFFFFFFFF
@FS10000125:23:BPA73012-1407:1:1101:3130:1460 1:N:0:6
GGGATACAACTTCGTCGAGTACGCTCAAGATATAAGATCGGAAGA
+
F:::FFFFFF::FFFFFFFFFFFFFFFFFFFFFFFFFFFFFFFFF
@FS10000125:23:BPA73012-1407:1:1101:3540:1460 1:N:0:6
GGGCCCAAACCTCGTCGAGTACGCTCAATAAATTAGATCGGAAGA
+
FFF:FFFFFF::FFFFFFFFFFFFFFF,FFFFFFFFFFFFFFFFF
@FS10000125:23:BPA73012-1407:1:1101:3610:1460 1:N:0:6
GGGCGGTAACTTCGTCTAGTACGCTCAAAATGATAGATCGGAAGA
+
FFFFFFFFFF:,FFF:FFFFFFFFFFF:FFFFFFFFFFFFFFFFF
@FS10000125:23:BPA73012-1407:1:1101:3630:1460 1:N:0:6
GGGTGTTAACTTCGTCGAGTACGCTCAAATCAAAAGATCGGAAGA
+
F,,F,FFFFFFFFFFFFFFFFFFFFFFFFFFF:FFFF:FFFFFFF
@FS10000125:23:BPA73012-1407:1:1101:3650:1460 1:N:0:6
GGGTGCCAACTTCGTCGAGTACGCTCAAAGAGAAAGATCGGAAGA
+
FFFFFFFFFFF:FFFFFFFFFFFFFFF:FFFFFFFFFFFFFFFFF
@FS10000125:23:BPA73012-1407:1:1101:3720:1460 1:N:0:6
GGGCGGCTATTTTCTTCAATATCCTTTAACTTCAAAACTCGAAAA
+
FFF,FFFFF,FFFFFFFFFF,FFF,:FF:F,FFFF:F,,:FFFFF
@FS10000125:23:BPA73012-1407:1:1101:4100:1460 1:N:0:6
GGGAGTCAACTTCGTCGAGTACGCTCAAATATGCAGATCGGAAGA
+
FFFFFFFFFF,,FFFFFFFFFFFFFFF:FFFFFFFFFFFFFFFFF
@FS10000125:23:BPA73012-1407:1:1101:4680:1460 1:N:0:6
GGGTACAAACTTCGTCGAGTACGCTCAAAGAGATAGATCGGAAGA
+
FFFFFFFFFF:,FFFFFFFFFFFFFFF,FFFFFFFFFFFFFFFFF
@FS10000125:23:BPA73012-1407:1:1101:4950:1460 1:N:0:6
GGGTAGGAACTTCGTCGAGTACGCTCAAATAGAAAGATCGGAAGA
+
F:,:FFFFFF:,FFFFFFFFFFFFFFF:FFFFFFFFFFFFFFFFF
@FS10000125:23:BPA73012-1407:1:1101:4970:1460 1:N:0:6
GGGGTGAAACTTCGTCGAGTACGCTCAATCGGTTAGATCGGAAGA
+
FFFFFFFFFF,,FFFFFFFFFFFFF:F,FFFFFFFFFFFFFFFFF
@FS10000125:23:BPA73012-1407:1:1101:5400:1460 1:N:0:6
GGGGCCTAACTTCGTCGAGTACGCTCAATATAACAGATCGGAAGA
+
FFFFFFFFFF:,FFFFFFFFFFFFFFF,FFFFFFFFFFFFFFFFF
@FS10000125:23:BPA73012-1407:1:1101:6280:1460 1:N:0:6
GGGGCAGCAACTTCGTCGAGTACGCTCAAAGATTTAGATCGGAAG
+
FFFFFFFFFF:,,FF:FFFFFFFFF,FFFFFFFFFFFFFFFFFFF
@FS10000125:23:BPA73012-1407:1:1101:6520:1460 1:N:0:6
GGGTGGAAACTTCGTAGTACGCTCAATAGTAGAGATCGGAAGAGC
+
FFF:FFFFFF::FFFFF,FFFF,FF:FFFFFFFFF,,FFF:FFF,
@FS10000125:23:BPA73012-1407:1:1101:6530:1460 1:N:0:6
GGGCGCCAACTTCGTCGAGTACGCTCAATGTCAAAGATCGGAAGA
+
FF:::FFFFFF:FFFFFFFFFFFFFFFFFFFF,FFFFFFFFFFFF
@FS10000125:23:BPA73012-1407:1:1101:6560:1460 1:N:0:6
GGGGGCAAACTTCGTCGAGTACGCTCAACGTATGAGATCGGAAGA
+
FFFF,FFFF,:F:FFFFFFFF:FFFFFFFFF:FF,FF,FFFFFFF
@FS10000125:23:BPA73012-1407:1:1101:6800:1460 1:N:0:6
GGGGGACAACTTCGTCGAGTACGCTCAAATGTATAGATCGGAAGA
+
FFFF,F,FFFF:FFFFFFFFFFFFFFF:F,F,:,FFFFFFFFFFF
@FS10000125:23:BPA73012-1407:1:1101:6840:1460 1:N:0:6
GGGGCCAAACTTCGTCGAGTACGCTCAATTAGGTAGATCGGAAGA
+
FFFFFFFFFF,,FFF:FFFFFFFFFFF,FFFFFFFFFFFFFF:FF
@FS10000125:23:BPA73012-1407:1:1101:7260:1460 1:N:0:6
GGGGGGAAACTTCGTCGAGTACGCTCAACAATTTAGATCGGAAGA
+
FFFFFFFFFF::FFFFFFFFFFFFFFF:FFFFFFFFFFFFFFFFF
@FS10000125:23:BPA73012-1407:1:1101:7510:1460 1:N:0:6
GGGCGGCAACTTCGTCGAGTACGCTCAATTGGGAAGATCGGAAGA
+
FFFFFFFFFF:,FFFFFFFFFFFFFFF:FFFFFFFFFFFFFFFFF
@FS10000125:23:BPA73012-1407:1:1101:7520:1460 1:N:0:6
GGGAAGGAACTTCGTCGAGTACGCTCAACGGGTGAGATCGGAAGA
+
FFFFF:FFFF::FFFFFFFFFFFFFFFFF:FFFFFFFFFFFFFFF
@FS10000125:23:BPA73012-1407:1:1101:7570:1460 1:N:0:6
GGGGTTAAACTTCGTCGAGTACGCTCAGACCTTGAGATCGGAAGA
+
FFFFFFFFFF::FFFFFFFFFFFFFFFFFFFFFFFFFFFFFFFFF
@FS10000125:23:BPA73012-1407:1:1101:8030:1460 1:N:0:6
GGGCTGTAACTTCGTCGAGTACGCTCAAGGGGTTAGATCGGAAGA
+
FFFFFFFFFF,,FFFFFFFFFFFFFFFFFFFFFFFFFFFFFFFFF
@FS10000125:23:BPA73012-1407:1:1101:8400:1460 1:N:0:6
GGGCAGGAACTTCGTCGAGTACGCTCAATTTTACAGATCGGAAGA
+
FFFFFFFFFF::FFFFFFFFFFFFFFF:FFFFFFFFFFFFFFFFF
@FS10000125:23:BPA73012-1407:1:1101:8670:1460 1:N:0:6
GGGGGGTAACTTCGTCGAGTACGCTCAACTCCTTAGATCGGAAGA
+
FFFFFFFFFF:FFFFFFFFFFFFFFFFFFFFFFFFFFFFFFFFFF
@FS10000125:23:BPA73012-1407:1:1101:8750:1460 1:N:0:6
GGGGGCTAACTTCGTCGAGTACGCTCAACATTAAAGATCGGAAGA
+
FFFFFFFFFF:,FFFFFFFFFFFFFFFFFFFFFFFFFFFFFFFFF
@FS10000125:23:BPA73012-1407:1:1101:8830:1460 1:N:0:6
GGGGCTCAACTTCGTCGAGTACGCTCAAAGTAACAGATCGGAAGA
+
FFFFFFFFFF,,FFFFFFFFFFFFFFFFFFFFFFFFFFFFFFFFF
@FS10000125:23:BPA73012-1407:1:1101:9640:1460 1:N:0:6
GGGGGGCAACTTCGTCGAGTACGCTCAATGGAGAAGATCGGAAGA
+
FF:FFFFFFF::FFFFFFFFFFFFFFF:FFFFFFFFFFFFFFFFF
@FS10000125:23:BPA73012-1407:1:1101:9980:1460 1:N:0:6
GGGATCGAACTTCGTCGAGTACGCTCAAGATTGGAGATCGGAAGA
+
FFF:FFFFFF,,FFFFFFFFFFFFFFFFFFFFFFFFFFFFFFFFF
@FS10000125:23:BPA73012-1407:1:1101:10000:1460 1:N:0:6
GGGTGTAAACTTCGTCGAGTACGCTCAAGGACTTAGATCGGAAGA
+
FFFFFFFFFF::FFFFFFFFFFFFFFFFFFFFFFFFFFFFFFFFF
@FS10000125:23:BPA73012-1407:1:1101:10590:1460 1:N:0:6
GGGCGATAACTTCGTCGAGTACGCTCAAATCAATAGATCGGAAGA
+
FF:FFFFFFF,,FFFFFFFFFFFFFFF:FFFFFFFFFFFFFFFFF
@FS10000125:23:BPA73012-1407:1:1101:10850:1460 1:N:0:6
GGGCCGCAACTTCGTCGAGTACGCTCAAACGGACAGATCGGAAGA
+
FFF,FFFFFF::FFFFFFFFFFFFFFF:FFFFFFFFFFFFFFFFF
@FS10000125:23:BPA73012-1407:1:1101:11640:1460 1:N:0:6
GGGTTGGAACTTCGTCGAGTACGCTCAAAATAAAAGATCGGAAGA
+
FFF:FFFFFF:,FFFFFFFFFFFFFFF:FFFFFFFFFFFFFFFFF
@FS10000125:23:BPA73012-1407:1:1101:12020:1460 1:N:0:6
GGGGTGGAACTTCGTCGAGTACGCTCAAGAACATAGATCGGAAGA
+
FFFFFFFFFF::FFFFFFFFFFFFFFFFFFFFFFFFFFFFFFFFF
@FS10000125:23:BPA73012-1407:1:1101:12860:1460 1:N:0:6
GGGGGAACTTCGTCGAGTACGCTCAATTGGTAAGATCGGAAGAGC
+
FFFFFFFFFF:F,FFFF:FFFF,FF:::FFFFFFF:,FFFFFFF,
@FS10000125:23:BPA73012-1407:1:1101:12880:1460 1:N:0:6
GGGCCTCAACTTCGTCGAGTACGCTCAAGAATCGAGATCGGAAGA
+
:,,,F:FFFF::FFFFFFFFFFFFFFFFFFFFFFFFFFFFFFFFF
@FS10000125:23:BPA73012-1407:1:1101:13520:1460 1:N:0:6
GGGCTGAATCTTCGTCGAGTACGCTCAAGCAAAAAGATCGGAAGA
+
FF::F,FFFF::FFFFFFFFFFFFFFFFFFFF::FFFFFFFFFFF
@FS10000125:23:BPA73012-1407:1:1101:13740:1460 1:N:0:6
GGGCTGAAACTTCGTCGAGTACGCTCAAACTCCCAGATCGGAAGA
+
FFFFFFFFFF,,FFFFFFFFFFFFFFF:FFFFFFFFFFFFFF:FF
@FS10000125:23:BPA73012-1407:1:1101:14350:1460 1:N:0:6
GGGAGTCAACTTCGTCGAGTACGCTCAAAGCGAAAGATCGGAAGA
+
FFF:FFFFFF::FFFFFFFFFFFFFFF:FFFFFFFFFFFFFFFFF
@FS10000125:23:BPA73012-1407:1:1101:14400:1460 1:N:0:6
GGGCAGCAACTTCGTCGAGTACGCTCAATAAAGAAGATCGGAAGA
+
FF::FFFFFF::FFFFFFFFFFFFFFF:FFFFFFFFFFFFFFFFF
@FS10000125:23:BPA73012-1407:1:1101:15080:1460 1:N:0:6
GGGGCCAACTTCGTCGAGTACGCTCAATAGGGAAGATCGGAAGAG
+
F,,FFFFFF:,FF:FFFF:FFFFFFF,,FFFFFFFF:FFF:FFF:
@FS10000125:23:BPA73012-1407:1:1101:15290:1460 1:N:0:6
GGGCGCCAACTTCGTCGAGTACGCTCAATCCAGTAGATCGGAAGA
+
FFFFFFFFFF::FFFFFFFFFFFFFFF:FFFFFFFFFFFFFFFFF
@FS10000125:23:BPA73012-1407:1:1101:15490:1460 1:N:0:6
GGGTTTCAACTTCGTCGAGTACGCTCAAAGTTTCAGATCGGAAGA
+
FFFFFFFFFF,:FFFFFFFFFFFFFFFFFFFFFFFFFFFFFFFFF
@FS10000125:23:BPA73012-1407:1:1101:15800:1460 1:N:0:6
GGGTGGGATCTTCGTCGAGTACGCTCAAGATGGAAGATCGGAAGA
+
FFFFFFFFFF::FFFFFFFFFFFFFFFFFFFFFFFFFFFFFFFFF
@FS10000125:23:BPA73012-1407:1:1101:1060:1470 1:N:0:6
GGGAGGTAACTTCGTCGAGTACGCTCAACCGCGTAGATCGGAAGA
+
FFFFFFFFFFFFFFFFFFFFFFFFFFFFFF:FFFFFFFFFFFFFF
@FS10000125:23:BPA73012-1407:1:1101:1110:1470 1:N:0:6
GGGCATTAACTTCGTCGAGTACGCTCAAAGATATAGATCGGAAGA
+
FF::FFFFFFF:FFFFFFFFFFFFFFFFFFFFFFFFFFFFF:FFF
@FS10000125:23:BPA73012-1407:1:1101:1170:1470 1:N:0:6
GGGAGAGAACTTCGTCGAGTACGCTCAAGACGTGAGATCGGAAGA
+
,FFFFFFFFF,:FFFFFFFFFFFFFFF:FFFFFFF:FFFFFF::F
@FS10000125:23:BPA73012-1407:1:1101:1210:1470 1:N:0:6
GGGAGAGAACTTCGTCGAGTACGCTCAAGACGTGAGATCGGAAGA
+
FFFFFFFFFFF:FFFFFFFFFFFFFFFFFFFFFFFFFFFFFFFFF
@FS10000125:23:BPA73012-1407:1:1101:1270:1470 1:N:0:6
GGGAAGTAACTTCGTCGAGTACGCTCAACATCTCAGATCGGAAGA
+
F:,:FFFFFFFFFFFFFFFFFFFFFFFFFFFFFFFFFFFFF,FFF
@FS10000125:23:BPA73012-1407:1:1101:1470:1470 1:N:0:6
GGGGTGGAAACTTCGTCGAGTACGCTCAAAGGTTAGATCGGAAGA
+
F:,FFFFFFFF:FFF:FFFFFFFFF:FFFFFFFFFFFFFFFFFFF
@FS10000125:23:BPA73012-1407:1:1101:2210:1470 1:N:0:6
GGGGTGCAACTTCGTCGAGTACGCTCAAGAGTATAGATCGGAAGA
+
FF:FFFFFFF::FFFFFFFFFFFFFFFFFFFFFFFFFFFFFFFFF
@FS10000125:23:BPA73012-1407:1:1101:2320:1470 1:N:0:6
GGGTAGCAACTTCGTCGAGTACGCTCAATCTAGCAGATCGGAAGA
+
FF::FFFFFF::FFFFFFFFFFFFFFF,FFFFFFFFFFFFFFFFF
@FS10000125:23:BPA73012-1407:1:1101:2430:1470 1:N:0:6
GGGGCACAACTTCGTCGAGTACGCTCAAGTCATCAGATCGGAAGA
+
F::FFFFFFF:,FFFFFFFFFFFFFFFFFFFFFFFFFFFFFFFFF
@FS10000125:23:BPA73012-1407:1:1101:3400:1470 1:N:0:6
GGGGCGGAACTTCGTCGAGTACGCTCAAATTCACAGATCGGAAGA
+
FFFFFFFFFFF:FFFFFFFFFFFFFFFFFFFFFFFFFFFFFFFFF
@FS10000125:23:BPA73012-1407:1:1101:3420:1470 1:N:0:6
GGGGGGAAACTTCGTCGAGTACGCTCAATAGATAAGATCGGAAGA
+
F::F,,FFFFF:FFF:FFFFF,FFFF:FF:FFF:::F:FFFFFFF
@FS10000125:23:BPA73012-1407:1:1101:3460:1470 1:N:0:6
GGGATAAAACTTCGTCGAGTACGCTCAACTGATTAGATCGGAAGA
+
FFFFFF,FFFFFFFFFFFFFFFFFFFFFF,,,F,FFFFFFFFFFF
@FS10000125:23:BPA73012-1407:1:1101:3800:1470 1:N:0:6
GGGTGTAAACTTCGTCGAGTACGCTCAAAGTTATAGATCGGAAGA
+
FFF:FFFFFF::FFFFFFFFFFFFFFF:FFFFFFFFFFFFFFFFF
@FS10000125:23:BPA73012-1407:1:1101:4020:1470 1:N:0:6
GGGCTCCAACTTCGTCGAGTACGCTCAAAGTCATAGATCGGAAGA
+
FFFFFFFFFFFFFFFFFFFFFFFFFFFFF,,,F:FFFFFFFFFFF
@FS10000125:23:BPA73012-1407:1:1101:4780:1470 1:N:0:6
GGGCACTAACTTCGTCGAGTACGCTCAAGCTCTTAGATCGGAAGA
+
FFF:FFFFFF:,FFFFFFFFFFFFFFFFFFFFFFFFFFFFFFFFF
@FS10000125:23:BPA73012-1407:1:1101:4870:1470 1:N:0:6
GGGGTAGAACTTCGTCGAGTACGCTCAACAAGGGAGATCGGAAGA
+
FF,FFFFFFF,::FFFFFFFFFFFFFFFFFFFFFFFFFFFFFFFF
@FS10000125:23:BPA73012-1407:1:1101:4910:1470 1:N:0:6
GGGCCTGAATTTCGTCGAGTACGCTCAATAAATCAGATCGGAAGA
+
F:,:FFFFFFFFFFFFFFFFFFFFFFF,FFFFFFFFFFFFFFFFF
@FS10000125:23:BPA73012-1407:1:1101:5160:1470 1:N:0:6
GGGACTTAACTTCGTCGAGTACGCTCAAATATAGAGATCGGAAGA
+
F:,,FFFFFF,:FFFFFFFFFFFFFFF:FFFFFFFFFFFFFFFFF
@FS10000125:23:BPA73012-1407:1:1101:5480:1470 1:N:0:6
GGCCGCCAACTTCGTCGAGTACGCTCAAACTGGCAGATCGGAAGA
+
F,::,FF:FF:,FFF::FFFF::FFF:FFFFFF:FF:FF:FFFF,
@FS10000125:23:BPA73012-1407:1:1101:5520:1470 1:N:0:6
GGGTATTAACTTCGTCGAGTACGCTCAATTTGACAGATCGGAAGA
+
FFFFFFFFFF::FFFFFFFFFFFFFFFFFFFFFFFFFFFFFFFFF
@FS10000125:23:BPA73012-1407:1:1101:5800:1470 1:N:0:6
GGGGTGTAACTTCGTCGAGTACGCTCAATTATATAGATCGGAAGA
+
FFFF,F,FFFF:FFFFFFFFFFFFFFFFFFFFFFFFF:FFFFFFF
@FS10000125:23:BPA73012-1407:1:1101:6080:1470 1:N:0:6
GGGGCTTAACTTCGTCGAGTACGCTCAAGGATGCAGATCGGAAGA
+
F:,FFFFFFF:,FFFFFFFFFFFFFFFFFFFFFFFFFFFFFFFFF
@FS10000125:23:BPA73012-1407:1:1101:6300:1470 1:N:0:6
GGGAAGGAACTTCGTCGAGTACGCTCAAAGTGGGAGATCGGAAGA
+
FFFFFFFFFF::FFFFFFFFFFFFFFFFFFFFFFFFFFFFFFFFF
@FS10000125:23:BPA73012-1407:1:1101:6580:1470 1:N:0:6
GGGGTAGAACTTCGTCGAGTACGCTCAACCGAACAGATCGGAAGA
+
FFFF,FFFFFFFFFFFFFFFFFFFFFFFFFFFFFFFFFFFFFFFF
@FS10000125:23:BPA73012-1407:1:1101:6680:1470 1:N:0:6
GGGCTACAACTTCGTCGAGTACGCTCAAGGTCGCAGATCGGAAGA
+
FF:::FFFFF::FFFFFFFFFFFFFFFFFFFFFFFFF:FFFFFFF
@FS10000125:23:BPA73012-1407:1:1101:7740:1470 1:N:0:6
GGGGGTGAACTTCGTCGAGTACGCTCAAATTGACAGATCGGAAGA
+
FFFFFFFFFF::FFFFFFFFFFFFFFF:FFFFFFFFFFFFFFFFF
@FS10000125:23:BPA73012-1407:1:1101:7890:1470 1:N:0:6
GGGGTGGAAACTTCGTCGAGTACGCTCAAGTCTAAAGATCGGAAG
+
FF,FFFFFFFF::FF:FFFFFFFFF,FFFFFFFFFFFFFFFFFFF
@FS10000125:23:BPA73012-1407:1:1101:8180:1470 1:N:0:6
GGGCGGTAACTTCGTCGAGTACGCTCAAGTTAGGAGATCGGAAGA
+
FFF:FFFFFF::FFFFFFFFFFFFFFFFFFFFFFFFFFFFFFFFF
@FS10000125:23:BPA73012-1407:1:1101:8420:1470 1:N:0:6
GGGGTCTAACTTCGTCGAGTACGCTCAATTCAATAGATCGGAAGA
+
FFFFFFFFFF::FFFFFFFFFFFFFFF,FFFFFFFFFFFFFFFFF
@FS10000125:23:BPA73012-1407:1:1101:8780:1470 1:N:0:6
GGGCTTTAACTTCGTCGAGTACGCTCAATGGGAGAGATCGGAAGA
+
FFF,FFFFFF:,FFFFFFFFFFFFFFF,FFFFFFFFFFFFFFFFF
@FS10000125:23:BPA73012-1407:1:1101:9010:1470 1:N:0:6
GGGGCTCAACTTCGTCGAGTAAGCTCAAAGAATGAGATCGGAAGA
+
FFFFFFFFFF,,FFFFFFFFFFFFFFFFFFFFFFFFFFFFFFFFF
@FS10000125:23:BPA73012-1407:1:1101:9540:1470 1:N:0:6
GGGTGCTAACTTCGTCGAGTACGCTCAACCGCTAAGATCGGAAGA
+
FFFFFFFFFF,,FFFFFFFFFFFFFFFFFF:FFFFFFFFFFFFFF
@FS10000125:23:BPA73012-1407:1:1101:9900:1470 1:N:0:6
GGGGTAAACTTCGTCGAGTACGCTCAAGGTTGCAGATCGGAAGAG
+
FFFFFFFFFF,FF:FFFF:FFFFFFFFFFFFFFFFF:FFF:FFFF
@FS10000125:23:BPA73012-1407:1:1101:10020:1470 1:N:0:6
GGGACGGTAAATTCGTCGAGTACGTCAAGGCGGTAGATCGGAAGA
+
FFF:FFFFFFF::FF:FFFFFFFFFFFFFFFFFFFFFFFFFFFFF
@FS10000125:23:BPA73012-1407:1:1101:10140:1470 1:N:0:6
GGGACTTCGTCGAGTACGCCAATCCACTAGATCGGAAGAGCACAC
+
FFFFFFFFFF:FFFFFFF,F::,FF,F,FFFFFFFFFFFF,F,F,
@FS10000125:23:BPA73012-1407:1:1101:10650:1470 1:N:0:6
GGGAGGCAACTTCGTCGAGTACGCTCAATGGAGAAGATCGGAAGA
+
FFF:FFFFFF::FFFFFFFFFFFFFFF:FFFFFFFFFFFFFFFFF
@FS10000125:23:BPA73012-1407:1:1101:11480:1470 1:N:0:6
GGGCTTTAACTTCGTCGAGTACGCTCAAATTGAGAGATCGGAAGA
+
F:,,FFFFFF,,FFFFFFFFFFFFFFF:FFFFFFFFFFFFFFFFF
@FS10000125:23:BPA73012-1407:1:1101:11520:1470 1:N:0:6
GGCGATAACTTCGTCGAGTACGCTCAATTTAATAGATCGGAAGAG
+
:,,FFFFF,F:FF::F:FFF::FF::F:FFFFF::FF,:FFFFF,
@FS10000125:23:BPA73012-1407:1:1101:13660:1470 1:N:0:6
GGGAGGGAACTTCGTCGAGTACGCTCAATAATGTAGATCGGAAGA
+
FFFFFFFFFF::FFFFFFFFFFFFFFF,FFFFFFFFFFFFFFFFF
@FS10000125:23:BPA73012-1407:1:1101:13800:1470 1:N:0:6
GGGTACTAACTTCGTCGAGTACGCTCAACCCGTCAGATCGGAAGA
+
F:FFFFF,FF:F:FFFFFFFF:FFFF:F:FF,FF:FF,F:FFFFF
@FS10000125:23:BPA73012-1407:1:1101:15010:1470 1:N:0:6
GGGGCTGAACTTCGTCGAGTACGCTCAAAAAAGGAGATCGGAAGA
+
FFFFFFFFFF:FFFFFFFFFFFFFFFFFFFFFFFFFFFFFFFFFF
@FS10000125:23:BPA73012-1407:1:1101:15240:1470 1:N:0:6
GGGGAAAAACTTCGTCGAGTACGCTCAAACCAGGAGATCGGAAGA
+
F::FFFFFFF::FFFFFFFFFFFFFFFFFFFFFFFFFFFFFFFFF
@FS10000125:23:BPA73012-1407:1:1101:15500:1470 1:N:0:6
GGGATCAAACTTCGTCGAGTACGCTCAATGGGTGAGATCGGAAGA
+
FFFFFFFFFF::FFFFFFFFFFFFFFF:FFFFFFFFFFFFFFFFF
@FS10000125:23:BPA73012-1407:1:1101:15530:1470 1:N:0:6
GGGTGGTAACTTCGTCGAGTACGCTCAATGTGCCAGATCGGAAGA
+
FFFFFFFFFF:FFFFFFFFFFFFFFFFFFFFFFFFFFFFFFFFFF
@FS10000125:23:BPA73012-1407:1:1101:15540:1470 1:N:0:6
GGGGGGGAACTTCGTCGAGTACGCTCAAAACCGAAGATCGGAAGA
+
FFFFFFFFFF::FFFFFFFFFFFFFFFFFFFFFFFFFFFFFFFFF
@FS10000125:23:BPA73012-1407:1:1101:15560:1470 1:N:0:6
GGGAAGGAACTTCGTCGAGTACGCTCAATTTGCTAGATCGGAAGA
+
F,,:FFFFFF::FFFFFFFFFFFFFFF:FFFFFFFFFFFFFFFFF
@FS10000125:23:BPA73012-1407:1:1101:15690:1470 1:N:0:6
GGGGCCTAACTTCGTCGAGTACGCTCAAACAGTAAGATCGGAAGA
+
FFFFFFFFFF::FFFFFFFFFFFFFFFFFFFFFFFFFFFFFFFFF
@FS10000125:23:BPA73012-1407:1:1101:15820:1470 1:N:0:6
GGATGCCGAACTTCGTCGAGTACGCTCAAAGAGTAAGATCGGAAG
+
FF,,FFFFFFF,:FF,FFFFFFFFF,FFFFFFFFFFFFFFFFFFF
@FS10000125:23:BPA73012-1407:1:1101:16060:1470 1:N:0:6
GGGTAAGAACTTCGTCGAGTACGCTCAAACACAGAGATCGGAAGA
+
FFF,F,,FFF:FF:FFFF:FF,FFFFFFFFFFFFF:F:FFFFFFF
@FS10000125:23:BPA73012-1407:1:1101:1130:1480 1:N:0:6
GGGATAGATCTTCGTCGAGTACGCTCAATGACTTAGATCGGAAGA
+
F:FFFFFFFF:,FFFFFFFFFFFFFFF:FFFFFFFFFFFFFFFFF
@FS10000125:23:BPA73012-1407:1:1101:1250:1480 1:N:0:6
GGGAACTTCGTCGAGTACGCTCAAACACACAGATCGGAAGAGCAC
+
FFFFFFFFFFFFF:FFF,FF:FFFFFF:FFFFFFFFFFFF:F,F,
@FS10000125:23:BPA73012-1407:1:1101:1650:1480 1:N:0:6
GGGTATCAACTTCGTCGAGTACGCTCAAGTGTTAAGATCGGAAGA
+
FFFFFFFFFF::FFFFFFFFFFFFFFFFFFFFFFFFFFFFFFFFF
@FS10000125:23:BPA73012-1407:1:1101:1900:1480 1:N:0:6
GGGAACTTCGTCGAGTACGCTCAAAGAGTTAGATCGGAAGAGCAC
+
FFFFFFFFFF,FF:F:F,FFFFFFFFFFFFFFFFFFFFFF:F,F,
@FS10000125:23:BPA73012-1407:1:1101:2440:1480 1:N:0:6
GGGCGGAAACTTCGTCGAGTACGCTCAAGGCTCAAGATCGGAAGA
+
FF::FFFFFF:,FFFFFFFFFFFFFFFFFFFFFFFFFFFFFFFFF
@FS10000125:23:BPA73012-1407:1:1101:2690:1480 1:N:0:6
GGGGTCTAACTTCGTCGAGTACGCTCAAGACCTGAGATCGGAAGA
+
F,,FFFFFFFF:FFFFFFFFFFFFFFFFFFFFFFFFFFFFFFFFF
@FS10000125:23:BPA73012-1407:1:1101:2810:1480 1:N:0:6
GGGGTTTAACTTCGTCGAGTACGCTCAAACGCCGAGATCGGAAGA
+
F:,FFFFFFF:,FFFFFFFFFFFFFFFFFFFFFFFFFFFFFFFFF
@FS10000125:23:BPA73012-1407:1:1101:2820:1480 1:N:0:6
GGGCATCAACTTCGTCGAGTACGCTCAAGTAAAAAGATCGGAAGA
+
FFFFFFFFFF,,:FFFFFFFFFFFFFFFFFFFFFFFFFFFFFFFF
@FS10000125:23:BPA73012-1407:1:1101:3400:1480 1:N:0:6
GGGCACTAACTTCGTCGAGTACGCTCAACATAGAAGATCGGAAGA
+
FFF:FFFFFFF::FFFFFFFFFFFFFFFFFFFFFFFFFFFFFFFF
@FS10000125:23:BPA73012-1407:1:1101:4150:1480 1:N:0:6
GGACCAGAACTTCGTCGAGTACGCTCAACCGATAAGATCGGAAGA
+
F,,,FFFFFFFFFFFFFFFFFFFFFFFFFFFFFFFFFFFFFFFFF
@FS10000125:23:BPA73012-1407:1:1101:4190:1480 1:N:0:6
GGGTGTGAACTTCGTCGAGTACGCTCAATAAAAAAGATCGGAAGA
+
F:,FFFFFFF::FFFFFFFFFFFFFFF:FFFFFFFFFFFFFFFFF
@FS10000125:23:BPA73012-1407:1:1101:4320:1480 1:N:0:6
GGGGTGCAACTTCGTCGAGTACGCTCAAGTTCAAAGATCGGAAGA
+
FFFFFFFFFF:,FFFFFFFFFFFFFFFFFFFFFFFFFFFFFFFFF
@FS10000125:23:BPA73012-1407:1:1101:4480:1480 1:N:0:6
GGGCGCCAACTTCGTCGAGTACGCTCAATTAGTGAGATCGGAAGA
+
F::F,F,FFFFFFFFFFFFFFFFFFFFFFFFFF,FFFFFFFFFFF
@FS10000125:23:BPA73012-1407:1:1101:4720:1480 1:N:0:6
CTTGTTCAACTTCGTCGAGTACGCTCATGAGGGTAGATCGGTAGT
+
,FF,,FFFFFF:FFFF:F:FFFFFFFF,F:F:FFFFFFFF,,FF,
@FS10000125:23:BPA73012-1407:1:1101:4750:1480 1:N:0:6
GGGTATAAACTTCGTCGAGTACGCTCAAAGATATAGATCGGAAGA
+
FF,FF,,FF:F:,,F:,F,FF::FFFFFFF::,,FFF,F:FFF:F
@FS10000125:23:BPA73012-1407:1:1101:4870:1480 1:N:0:6
GGGCGGAAACTTCGTCGAGTACGCTCAATACAAAAGATCGGAAGA
+
F:,FFFFFFF:,FFFFFFFFFFFFFFF:FFFFFFFFFFFFFFFFF
@FS10000125:23:BPA73012-1407:1:1101:5240:1480 1:N:0:6
GGGGCACAACTTCGTCGAGTACGCTCAATAACATAGATCGGAAGA
+
FFFFFFFFFF,,FFFFFFFFFFFFFFF,FFFFFFFFFFFFFFFFF
@FS10000125:23:BPA73012-1407:1:1101:5590:1480 1:N:0:6
GTTGTTGAACTTCGTCGAGTACGCTCAACCTATTAGATCGGAAGA
+
,,FFFFFFFFFFFFFFFFFFFF:FFFFFFFFFFFFFFFFF:::F:
@FS10000125:23:BPA73012-1407:1:1101:5600:1480 1:N:0:6
GGGGTAACTTCGTCGAGTACGCTCAAATAAGTAGATCGGAAGAGC
+
FF:F,FFF:F:FFF,FFFF,FF,F:,F:FFFFFFF:,::FFFFF,
@FS10000125:23:BPA73012-1407:1:1101:5780:1480 1:N:0:6
GGGGCACAACTTCGTCGAGTACGCTCAACGCGGGAGATCGGAAGA
+
FFFFFFFFFF:,FFFFFFFFFFFFFFFFFFFFFFFFFFFFFFFFF
@FS10000125:23:BPA73012-1407:1:1101:7660:1480 1:N:0:6
GGGGGTAATCTTCGTCGAGTACGCTCAAAGATAGAGATCGGAAGA
+
FFFFFFFFFF::FFFFFFFFFFFFFFF:FFFFFFFFFFFFFFFFF
@FS10000125:23:BPA73012-1407:1:1101:8200:1480 1:N:0:6
GGCGACAACTTCGTCGAGTACGCTCAACAGTAGAGATCGGAAGAG
+
:F,FFFFFFFFFF:FFFF:FFFFFFFF,FFFFFFFF,FFF,FFFF
@FS10000125:23:BPA73012-1407:1:1101:8280:1480 1:N:0:6
GGGAGCCAACTTCGTCGAGTACGCTCAAGGTCAGAGATCGGAAGA
+
FFFFFFFFFF::FFFFFFFFFFFFFFFFFFFFFFFFFFFFFFFFF
@FS10000125:23:BPA73012-1407:1:1101:8340:1480 1:N:0:6
GGGTGACAACTTCGTCGAGTACGCTCAAAATAATAGATCGGAAGA
+
FFFFFFFFFF::FFFFFFFFFFFFFFF:FFFFFFFFFFFFFFFFF
@FS10000125:23:BPA73012-1407:1:1101:8410:1480 1:N:0:6
GGGATACAACTTCGTCGAGTACGCTCAAGATCACAGATCGGAAGA
+
FF::FFFFFF:,FFFFFFFFFFFFFFFFFFFFFFFFF,FFFFFFF
@FS10000125:23:BPA73012-1407:1:1101:8650:1480 1:N:0:6
GGGGAACTTCGTCGAGTACGCTCAAATAACTAGATCGGAAGAGCA
+
FFFFFFFFFFF,:FFFFF,,FFFFFFF:FFFFFFF,FFFFFFF,:
@FS10000125:23:BPA73012-1407:1:1101:8930:1480 1:N:0:6
GGGAACTTCGTCGAGTACGCTCAAGCCGCAAGATCGGAAGAGCAC
+
F,,:FFFFFF,FF:FFF:FFFF,FF:FFFFFFFFFFFFFF,F,F,
@FS10000125:23:BPA73012-1407:1:1101:9090:1480 1:N:0:6
GGGGGAACTTCGTCGAGTACGCTCAAATTACTAGATCGGAAGAGC
+
FFFFFFFFFFFF,FFFF:FFFF,FF::,FFFFFFF,,FFFFFFF,
@FS10000125:23:BPA73012-1407:1:1101:9390:1480 1:N:0:6
GGGCACCAACTTCGTCGAGTACGCTCAAACTAAAAGATCGGAAGA
+
FF::FFFFFF::FFFFFFFFFFFFFFFFFFFFFFFFFFFFFFFFF
@FS10000125:23:BPA73012-1407:1:1101:9420:1480 1:N:0:6
GGGGGCCAACTTCGTCGAGTACGCTCAAATAGGCAGATCGGAAGA
+
FFFFFFFFFF:,FFFFFFFFFFFFFFF:FFFFFFFFFFFFFFFFF
@FS10000125:23:BPA73012-1407:1:1101:9450:1480 1:N:0:6
GGGTGAAAACTTCGTCGAGTACGCTCAATGAAATAGATCGGAAGA
+
F,:F,FFFFFFFFFFFFFFFFFFFFFFFFFFFFFFFFFFFFFFFF
@FS10000125:23:BPA73012-1407:1:1101:9520:1480 1:N:0:6
GGGCAACAACTTCGTCGAGTACGCTCAATCTTGAAGATCGGAAGA
+
F:::FFFFFF:,FFFFFFFFFFFFFFF:FFFFFFFFFFFFFFFFF
@FS10000125:23:BPA73012-1407:1:1101:10690:1480 1:N:0:6
GGGAGTTAACTTCGTCGAGTACGCTCAAAAGAGAAGATCGGAAGA
+
FFFFFFFFFF,,FFFFFFFFFFFFFFF:FFFFFFFFFFFFFFFFF
@FS10000125:23:BPA73012-1407:1:1101:10900:1480 1:N:0:6
GGGGCATAACTTCGTCGAGTACGCTCAATTCCAAAGATCGGAAGA
+
FFFFFFFFFF::FFFFFFFFFFFFFFF:FFFFFFFFFFFFFFFFF
@FS10000125:23:BPA73012-1407:1:1101:11720:1480 1:N:0:6
GGGTACAAAACTTCGTCGAGTACGCTCAATGGGGAAGATCGGAAG
+
FF,FFFFFFFF,,FF:FFFFFFFFF,FFFFFFFFFFFFFFFFFFF
@FS10000125:23:BPA73012-1407:1:1101:11770:1480 1:N:0:6
GAGGTCGAACTTCGTCGAGTACGCTCAAGGATGGAGATCGGAAGA
+
F,FFFFFFFF,,FFFFFFFFFFFFFFFFFFFFFFFFFFFFFFFFF
@FS10000125:23:BPA73012-1407:1:1101:12000:1480 1:N:0:6
GGGACCTAACTTCGTCGAGTACGCTCAAAAGTGTAGATCGGAAGA
+
F:,,FFFFFF::FFFFFFFFFFFFFFF:FFFFFFFFFFFFFFFFF
@FS10000125:23:BPA73012-1407:1:1101:12530:1480 1:N:0:6
GGGACATAACTTCGTCGAGTACGCTCAATGGAGGAGATCGGAAGA
+
F,,:FFFFFF,,FFFFFFFFFFFFFFF,FFFFFFFFFFFFFFFFF
@FS10000125:23:BPA73012-1407:1:1101:12990:1480 1:N:0:6
GGAAGGCAACTTCGTCGAGTACGCTCAACAACCGAGATCGGAAGA
+
:,,,:FFF:F:FFFFFF:FFFF,FFFFFFFFFFFFFFFFF,FFFF
@FS10000125:23:BPA73012-1407:1:1101:13090:1480 1:N:0:6
GGGCACCAATTTCGTCGAGTACGCTCAATCTGATAGATCGGAAGA
+
F:,,FFFFFF:FFFFFFFFFFFFFFFF:FFFFFFFFFFFFFFFFF
@FS10000125:23:BPA73012-1407:1:1101:13240:1480 1:N:0:6
GGGGTCAAACTTCGTCGAGTACGCTCAAAAGTTAAGATCGGAAGA
+
FFFFFFFFFF::FFFFFFFFFFFFFFF:FFFFFFFFFFFFFFFFF
@FS10000125:23:BPA73012-1407:1:1101:13410:1480 1:N:0:6
GGGTGGCAACTTCGTCGAGTACGCTCAAGCTGGAAGATCGGAAGA
+
FFFFFFFFFF::FFFFFFFFFFFFFFFFFFFFFFFFFFFFFFFFF
@FS10000125:23:BPA73012-1407:1:1101:13520:1480 1:N:0:6
GGGGAAAAACGTCGTCGAGTACGCTCAAATGAATAGATCGGAAGA
+
F:,FFFFFFFF:FFFFFFFFFFFFFFF:FFFFFFFFFFFFFFFFF
@FS10000125:23:BPA73012-1407:1:1101:13580:1480 1:N:0:6
GGGCGCTAACTTCGTCGAGTACGCTCAACTGTTCAGATCGGAAGA
+
FFFFFFFFFF:FFFFFFFFFFFFFFFFFFFFFFFFFFFFFFFFFF
@FS10000125:23:BPA73012-1407:1:1101:13840:1480 1:N:0:6
GGGCTCGAACTTCGTCGAGTACGCTCAAATTGGCAGATCGGAAGA
+
F:::FFFFFF::FFFFFFFFFFFFFFFFFFFFFFFFFFFFFFFFF
@FS10000125:23:BPA73012-1407:1:1101:14040:1480 1:N:0:6
GGGCAACTTCGTCGAGTACGCTCAACATTAGAGATCGGAAGAGCA
+
FF::FFFFFFF:FFFFFF,,FFFFFFF,FFFFFFF,FFFFFFF,,
@FS10000125:23:BPA73012-1407:1:1101:14320:1480 1:N:0:6
GGGCGTTAACTTCGTCGAGTACGCTCAAATTTACAGATCGGAAGA
+
FF,F,FFFFF::FFFFFFFFFFFFFFF:FFFFFFFFFFFFFFFFF
@FS10000125:23:BPA73012-1407:1:1101:14570:1480 1:N:0:6
GGGCCTAAACTTCGTCGAGTACGCTCAAATCGGAAGATCGGAAGA
+
F:::FFFFFF::FFFFFFFFFFFFFFFFFFFFFFFFF:FFFFFFF
@FS10000125:23:BPA73012-1407:1:1101:14780:1480 1:N:0:6
GGGACTCAACTTCGTCGAGTACGCTCAATACAATAGATCGGAAGA
+
FFF:FFFFFF:,FFFFFFFFFFFFFFF:FFFFFFFFFFFFFFFFF
@FS10000125:23:BPA73012-1407:1:1101:15320:1480 1:N:0:6
GGGACATAACTTCGTCGAGTACGCTCAATGCTCAAGATCGGAAGA
+
FFFFFFF:FF,FFFFFFFFFFFFFFFFFFFFFFFFFFFFFFFFFF
@FS10000125:23:BPA73012-1407:1:1101:15460:1480 1:N:0:6
GGGCTTCGTCGAGTACGCTCAAGAAACAAGATCGGAAGAGCACAC
+
FFF:FFFFFFFFFFFFF:FFFFFFFFFFFFFFFFFFFFFF,F,F:
@FS10000125:23:BPA73012-1407:1:1101:15590:1480 1:N:0:6
GATGAAAAACTTCGTCGAGTACGCTCAACTGGTCAGATCGGAAGA
+
,,F:FFFFFFFFFFFFFFFFFF:FFFFFFFFFFFFFFFFF::FF:
@FS10000125:23:BPA73012-1407:1:1101:15660:1480 1:N:0:6
GGGGCTCAACTTCGTCGAGTACGCTCAAATGATAAGATCGGAAGA
+
FF:FFFFFFF::FFFFFFFFFFFFFFFFFFFFFFFFFFFFFFFFF
@FS10000125:23:BPA73012-1407:1:1101:15740:1480 1:N:0:6
GGGGATAAACTTCGTCGAGTACGCTCAAACTTTTAGATCGGAAGA
+
FFFFFFFFFFF:FFFFFFFFFFFFFFFFFFFFFFFFFFFFFFFFF
@FS10000125:23:BPA73012-1407:1:1101:16220:1480 1:N:0:6
GGGCGGTAACTTCGTCGAGTACGCTCAAGCCTGAAGATCGGAAGA
+
FFFFFFFFFF::FFFFFFFFFFFFFFFFFFFFFFFFFFFFFFFFF
@FS10000125:23:BPA73012-1407:1:1101:1490:1490 1:N:0:6
GGGCTGCAACTTCGTCGAGTAGGCTCAATTGTGGAGATCGGAAGA
+
FFFFFFFFFF::FFFFFFFFFFFFFFF:FFFFFFFFFFFFF:FFF
@FS10000125:23:BPA73012-1407:1:1101:1570:1490 1:N:0:6
GGGATCAAACTTCGTCGAGTACGCTCAACAAACCAGATCGGAAGA
+
FFFF:FFFFFFFFFFFFFFFFFFFFFFFFFFFFFFFFFFFFFFFF
@FS10000125:23:BPA73012-1407:1:1101:1720:1490 1:N:0:6
GGGGGGAACTTCGTCGAGTACGCTCAAAATTAAAGATCGGAAGAG
+
FFFFFFFFFF,FF:FFFF:FFFFFFF:,FFFFFFFF,FFF:FFFF
@FS10000125:23:BPA73012-1407:1:1101:2560:1490 1:N:0:6
GGGGTGTAACTTCGTCGAGTACGCTCAACGGCTTAGATCGGAAGA
+
F::FFFFFFF,:FFFFFFFFFFFFFFFFFFFFFFFFFFFFFFFFF
@FS10000125:23:BPA73012-1407:1:1101:2690:1490 1:N:0:6
GGGGGCAAACTTCGTCGAGTACGCTCAATAACAGAGATCGGAAGA
+
FFFFFFFFFF:,FFFFFFFFFFFFFFF,FFFFFFFFFFFFFFFFF
@FS10000125:23:BPA73012-1407:1:1101:2860:1490 1:N:0:6
GGGCCAAACTTCGTCGAGTACGCTCAATTAGTAAGATCGGAAGAG
+
FFF:FFFFFFFFF:FFFFFFFFFFFFF,FFFFFFFF:FFF:FFFF
@FS10000125:23:BPA73012-1407:1:1101:3740:1490 1:N:0:6
GGGTAATAACTTCGTCGAGTACGCTCAAAACGGTAGATCGGAAGA
+
FFFFFFFFFF:,FFFFFFFFFFFFFFF:FFFFFFFFFFFFFFFFF
@FS10000125:23:BPA73012-1407:1:1101:4070:1490 1:N:0:6
GGGGCCCAACTTCGTCGAGTACGCTCAAGACCAGAGATCGGAAGA
+
F,,FFFFFFF::FFFFFFFFFFFFFFFFFFFFFFFFFFFFFF:FF
@FS10000125:23:BPA73012-1407:1:1101:4420:1490 1:N:0:6
GGGAACGAACTTCGTCGAGTACGCTCAAAATAAGAGATCGGAAGA
+
FFFFFFFFFF:,:FFFFFFFFFFFFFF:FFFFFFFFFFFFFFFFF
@FS10000125:23:BPA73012-1407:1:1101:4680:1490 1:N:0:6
GGGAGCGAACTTCGTCGAGTACGCTCAACCACAAAGATCGGAAGA
+
FFF:FFFFFF::FFFFFFFFFFFFFFFFFFFFFFFFFFFFFFFFF
@FS10000125:23:BPA73012-1407:1:1101:4780:1490 1:N:0:6
GGGCGCCAACTTCGTCGAGTACGCTCAATGTCCCAGATCGGAAGA
+
FFFFFFFFFF:,FFF:FFFFFFFFFFF,FFFFFFFFFFFFFFFFF
@FS10000125:23:BPA73012-1407:1:1101:5220:1490 1:N:0:6
GGGCAACAACTTCGTCGAGTACGCTCAACCTTAGAGATCGGAAGA
+
FFFFFFFFFF,::FF:FFFFFFFFFFF:FFFFFFFFFFFFFF:FF
@FS10000125:23:BPA73012-1407:1:1101:5300:1490 1:N:0:6
GGGCGATAACTTCGTCGAGTACGCTCAACTTATTAGATCGGAAGA
+
FFFF,FFFFFFFFFFF:FFFFFFFFFFFFFFFFFFFF,FFFFFFF
@FS10000125:23:BPA73012-1407:1:1101:5420:1490 1:N:0:6
GGGTTCGAACTTCGTCGAGTACGCTCAAATTGTTAGATCGGAAGA
+
FFF:FFFFFF,,:FF:FFFFFFFFFFF,FFFFFFFFFFFFFFFFF
@FS10000125:23:BPA73012-1407:1:1101:5510:1490 1:N:0:6
GGGTGTAAACTTCGTCGAGTACGCTCAAATTCACAGATCGGAAGA
+
F,,:FFFFFF::FFFFFFFFFFFFFFF:FFFFFFFFFFFFFFFFF
@FS10000125:23:BPA73012-1407:1:1101:5940:1490 1:N:0:6
GGGTGCAAACTTCGTCGAGTACGCTCAATTAAGGAGATCGGAAGA
+
FFFFFFFFFF:,FFFFFFFFFFFFFFF,FFFFFFFFFFFFFFFFF
@FS10000125:23:BPA73012-1407:1:1101:6090:1490 1:N:0:6
GGGATGGAACTTCGTCGAGTACGCTCAAAAGATGAGATCGGAAGA
+
FFFFFFFFFF:,FFFFFFFFFFFFFFFFFFFFFFFFFFFFFFFFF
@FS10000125:23:BPA73012-1407:1:1101:6810:1490 1:N:0:6
GGGAAAATAACTTCGTCGAGTACGCTCAAAGTGGGAGATCGGAAG
+
FFFFFFFFFFF::FF:FFFFFFFFF,FFFFFFFFFFFFFFFFFFF
@FS10000125:23:BPA73012-1407:1:1101:6910:1490 1:N:0:6
GGGATTAAACTTCGTCGAGTACGCTCAATCTACAAGATCGGAAGA
+
F,,FFFFFFFF:FFFFFFFFFFFFFFFF:,FF,,FFFFFFFFFFF
@FS10000125:23:BPA73012-1407:1:1101:7040:1490 1:N:0:6
GGGGCATAACTTCGTCGAGTACGCTCAATGCTAAAGATCGGAAGA
+
FFFFFFFFFF,,FFFFFFFFFFFFFFF,FFFFFFFFFFFFFFFFF
@FS10000125:23:BPA73012-1407:1:1101:7290:1490 1:N:0:6
GGGTCTTAACTTCGTCGAGTACGCTCAAGCCTTTAGATCGGAAGA
+
FFFFFFFFFF:,FFFFFFFFFFFFFFFFFFFFFFFFFFFFFFFFF
@FS10000125:23:BPA73012-1407:1:1101:8080:1490 1:N:0:6
GGGACGAAACTTCGTCGAGTACGCTCAACTAATAAGATCGGAAGA
+
FFFFF,FFFFFFFFFFFFFFFFFFFFFFFFFFFFFFF:FFFFFFF
@FS10000125:23:BPA73012-1407:1:1101:8150:1490 1:N:0:6
GGGAGAGAACTTCGTCGAGTACGCTCAAATATATAGATCGGAAGA
+
FFFFFF:FFFFFFFFFFFFFFFFFFFFFFFFFFFFFF:FFFFFFF
@FS10000125:23:BPA73012-1407:1:1101:8350:1490 1:N:0:6
GGGGCACAACTTCGTCGAGTACGCTCAATAAGCAAGATCGGAAGA
+
FFFFFFFFFF:,FFFFFFFFFFFFFFF,FFFFFFFFFFFFFFFFF
@FS10000125:23:BPA73012-1407:1:1101:9030:1490 1:N:0:6
GGGGTCTAACTTCGTCGAGTACGCTCAAGTATCAAGATCGGAAGA
+
FFFFFFFFFF,,FFFFFFFFFFFFFFFFFFFFFFFFFFFFFFFFF
@FS10000125:23:BPA73012-1407:1:1101:9170:1490 1:N:0:6
GGGAATAAACTTCGTCGAGTACGCTCAAGGGTCAAGATCGGAAGA
+
FFFFFFFFFF::FFFFFFFFFFFFFFFFFFFFFFFFFFFFFFFFF
@FS10000125:23:BPA73012-1407:1:1101:9290:1490 1:N:0:6
GGGAGCCAACTTCGTCGAGTACGCTCAACGCTTAAGATCGGAAGA
+
FFFFFFFFFF,,FFFFFFFFFFFFFFFFFFFFFFFFFFFFFFFFF
@FS10000125:23:BPA73012-1407:1:1101:9530:1490 1:N:0:6
GGGGTACAACTTCGTCGAGTACGCTCAAATTTTCAGATCGGAAGA
+
FFFFFFFFFF,,FFFFFFFFFFFFFFF:FFFFFFFFFFFFFFFFF
@FS10000125:23:BPA73012-1407:1:1101:9720:1490 1:N:0:6
GGGACCGAACTTCGTCGAGTACGCTCAAGAAAATAGATCGGAAGA
+
F,,FFFFFFF,:FFFFFFFFFFFFFFFFFFFFFFFFFFFFFFFFF
@FS10000125:23:BPA73012-1407:1:1101:9790:1490 1:N:0:6
GGGGTAAACTTCGTCGAGTACGCTCAATATGGTAGATCGGAAGAG
+
FFFFFFFFFF,FF:FFFF:FFFFFFF:,FFFFFFFF,FFF,FFFF
@FS10000125:23:BPA73012-1407:1:1101:9950:1490 1:N:0:6
GGGTCCCAACTTCGTCGAGTACGCTCAATAAAGCAGATCGGAAGA
+
FFF:FFFFFF::FFFFFFFFFFFFFFF:FFFFFFFFFFFFFFFFF
@FS10000125:23:BPA73012-1407:1:1101:10070:1490 1:N:0:6
GGGTGCTCTTCCGATCTACTTCGTCGAGTACGCTCAACAAAGTAG
+
F,,,:FFFFF,:F,F,FF:FFFFFFFFFFFFFFFFFFF:FFF,F:
@FS10000125:23:BPA73012-1407:1:1101:10230:1490 1:N:0:6
GGGTGGGAACTTCGTCGAGTACGCTCAATCCATAAGATCGGAAGA
+
FFFFFFFFFFFFFFFFFFFFFFFFFFFFFFFFFFFFFFFFFFFFF
@FS10000125:23:BPA73012-1407:1:1101:11300:1490 1:N:0:6
GGGGTTTAACTTCGTCGAGTACGCTCAAATTTTAAGATCGGAAGA
+
FFFFFFFFFF:,FFFFFFFFFFFFFFF:FFFFFFFFFFFFFFFFF
@FS10000125:23:BPA73012-1407:1:1101:11520:1490 1:N:0:6
GGGGCTGCAACTTCGTCGAGTACGCTCAAGATTATAGATCGGAAG
+
FFF:F,,FFFF:FFFFFFF,FFFFFFFFFFFFFFFFFFFFFFFF:
@FS10000125:23:BPA73012-1407:1:1101:11830:1490 1:N:0:6
GGGGGTAAACTTCGTCGAGTACGCTCAACCGGACAGATCGGAAGA
+
F,,FFFFFFF::FFFFFFFFFFFFFFFFFFFFFFFFFFFFFFFFF
@FS10000125:23:BPA73012-1407:1:1101:12160:1490 1:N:0:6
GGGACTCAACTTCGTCGAGTACGCTCAAATTGTGAGATCGGAAGA
+
FF:,FFFFFF,,FFFFFFFFFFFFFFF,FFFFFFFFFFFFFFFFF
@FS10000125:23:BPA73012-1407:1:1101:12170:1490 1:N:0:6
GGGAATTAACTTCGTCGAGTACGCTCAATAAATTAGATCGGAAGA
+
FF:FFFFFFF:,FFFFFFFFFFFFFFF:FFFFFFFFFFFFFFFFF
@FS10000125:23:BPA73012-1407:1:1101:12460:1490 1:N:0:6
GGGAAGGAACTTCGTCGAGTACGCTCAACGTGATAGATCGGAAGA
+
FFFFFFFFFF:FFFFFFFFFFFFFFFFFFFFFFFFFFFFFFFFFF
@FS10000125:23:BPA73012-1407:1:1101:12830:1490 1:N:0:6
GGGCTCGAACTTCGTGAGTACGCTCAAATTGTCAGATCGGAAGAG
+
F:,:FFFFFF,,FFFFFF:FFFFFFFF,FFFFFFFF,:FF,FFF:
@FS10000125:23:BPA73012-1407:1:1101:13070:1490 1:N:0:6
GGGCCTCAACTTCGTCGAGTACGCTCAAGAATCGAGATCGGAAGA
+
F,,FFFFFFF,,FFFFFFFFFFFFFFFFFFFFFFFFFFFFFFFFF
@FS10000125:23:BPA73012-1407:1:1101:13160:1490 1:N:0:6
GGGGCTAAACTTCGTCGAGTACGCTCAAATTATTAGATCGGAAGA
+
FFFFFF:FFFF:FFFFFFFFFFFFFFF:FFFFFFFFFFFFFFFFF
@FS10000125:23:BPA73012-1407:1:1101:13330:1490 1:N:0:6
GGGAACAACTTCGTCGAGTACGCTCAATGGGATAGATCGGAAGAG
+
FFF:FFFFFF:FF:FFFF:FFFFFFF:,FFFFFFFF,FFF:FFFF
@FS10000125:23:BPA73012-1407:1:1101:13540:1490 1:N:0:6
GGGGGTCAACTTCGTCGAGTACGCTCAATGGAGGAGATCGGAAGA
+
FFFFFFFFFF,,FFFFFFFFFFFFFFF,FFFFFFFFFFFFFF:FF
@FS10000125:23:BPA73012-1407:1:1101:14370:1490 1:N:0:6
GGGGGTGAACTTCGTCGAGTACGCTCAAGCTGTAAGATCGGAAGA
+
FFFFFFFFFF,,FFFFFFFFFFFFFFFFFFFFFFFFFFFFFFFFF
@FS10000125:23:BPA73012-1407:1:1101:14920:1490 1:N:0:6
GGGGAGCAAACTTCGTCGAGTACGCTCAAGGTGAGAGATCGGAAG
+
FFFFFFFFFFF,,FF,FF:FFFFFF,FFFFFFFFFFFFFF:FFFF
@FS10000125:23:BPA73012-1407:1:1101:15100:1490 1:N:0:6
GGGGTGCAACTTCGTCGAGTACGCTCAAGCGTGGAGATCGGAAGA
+
FFFFFFFFFF,:FFFFFFFFFFFFFFFFFFFFFFFFFFFFFFFFF
@FS10000125:23:BPA73012-1407:1:1101:15380:1490 1:N:0:6
GGGCGATAACTTCGTCGAGTACGCTCAACCGGGGAGATCGGAAGA
+
FFFFFFFFFFFFFFFFFFFFFFFFFFFFFFFFFFFFF,FFFFFFF
@FS10000125:23:BPA73012-1407:1:1101:15510:1490 1:N:0:6
GATGCAAAACTTCGTCGAGTACGCTCAAAGTTAGAGATCGGAAGA
+
,,:,FFFFFFFFFFFFFFFFFF:FFFFFFFFFFFFFFFFFF:FF:
@FS10000125:23:BPA73012-1407:1:1101:1000:1500 1:N:0:6
GGGGCTAAACTTCGTCGAGTACGCTCAAGGAGGAAGATCGGAAGA
+
FFFFFFFFFFF:FFFFFFFFFFFFFFFFFFFFFFFFFFFFFFFFF
@FS10000125:23:BPA73012-1407:1:1101:1010:1500 1:N:0:6
GGGCGTAAACTTCGTCGAGTACGCTCAAAGTCATAGATCGGAAGA
+
FFF,,,:FFFFFFFFFFFFFFFFFFF:FF,F,F,FFF,FFF,FFF
@FS10000125:23:BPA73012-1407:1:1101:1350:1500 1:N:0:6
GGGGGGGAACTTCGTCGAGTACGCTCAATATCCAAGATCGGAAGA
+
FFFFFFFFFF::FFFFFFFFFFFFFFFFFFFFFFFFFFFFF,FFF
@FS10000125:23:BPA73012-1407:1:1101:1490:1500 1:N:0:6
GGGGAATAACTTCGTCGAGTACGCTCAAAAACAGAGATCGGAAGA
+
FFFF:,,FFFF:FFFFFFFFFFFFFFFFF,FFF:FFFFFFFFFFF
@FS10000125:23:BPA73012-1407:1:1101:1590:1500 1:N:0:6
GGGGCAAAGCTTCGTCGAGTACGCTCAACATATGAGATCGGAAGA
+
F,,FFFFFFFFFFFFFFFFFFFFFFFFFFFFFFFFFFFFFF,FF:
@FS10000125:23:BPA73012-1407:1:1101:2990:1500 1:N:0:6
GGGGCTTAACTTCGTCGAGTACGCTCAAATATAAAGATCGGAAGA
+
FF:FFFFFFF::FFFFFFFFFFFFFFF:FFFFFFFFFFFFFFFFF
@FS10000125:23:BPA73012-1407:1:1101:3630:1500 1:N:0:6
GGGGCCAAACTTCGTCGAGTACGCTCAATGTACAAGATCGGAAGA
+
F,,FFFFFFF::FFFFFFFFFFFFFFF:FFFFFFFFFFFFFFFFF
@FS10000125:23:BPA73012-1407:1:1101:4530:1500 1:N:0:6
GGGGGTTAACTTCGTCGAGTACGCTCAATCGACTAGATCGGAAGA
+
FFFFFFFFFF:FFFFFFFFFFFFFFFF:FFFFFFFFFFFFFFFFF
@FS10000125:23:BPA73012-1407:1:1101:5720:1500 1:N:0:6
GGGGTTAAACTTCGTCGAGTACGCTCAATTAGGGAGATCGGAAGA
+
FFFFFFFFFF:,FFFFFFFFFFFFFFF,FFFFFFFFFFFFFFFFF
@FS10000125:23:BPA73012-1407:1:1101:6210:1500 1:N:0:6
GGGCAAAAACTTCGTCGAGTACGCTCAAATAATAAGATCGGAAGA
+
FFFF,FFFFFF:FFFFFFFFFFFFFFFFFFFFF:FFFFFFFFFFF
@FS10000125:23:BPA73012-1407:1:1101:6610:1500 1:N:0:6
GGGGGAAAACTTCGTCGAGTACGCTCAAGAGTTGAGATCGGAAGA
+
FFFFFFFFFF:,FFFFFFFFFFFFFFFFFFFFFFFFFFFFFFFFF
@FS10000125:23:BPA73012-1407:1:1101:6800:1500 1:N:0:6
GGGCTCTAACTTCGTCGAGTACGCTCAAGGTTGGAGATCGGAAGA
+
FFF:FFFFFF,,FFFFFFFFFFFFFFFFFFFFFFFFFFFFFFFFF
@FS10000125:23:BPA73012-1407:1:1101:6830:1500 1:N:0:6
GGGGGAACTTCGTCGAGTACGCTCAACAAAACAGATCGGAAGAGC
+
F,,F:::F,,:F,FFF::FFF,F:,FFFFFFF:F,FFF::FFFFF
@FS10000125:23:BPA73012-1407:1:1101:6960:1500 1:N:0:6
GGGGGATAACTTCGTCGAGTACGCTCAATAATCCAGATCGGAAGA
+
FFFFFFFFFF:,FFFFFFFFFFFFFFF,FFFFFFFFFFFFFFFFF
@FS10000125:23:BPA73012-1407:1:1101:6980:1500 1:N:0:6
GGGCTACAACTTCGTCGAGTACGCTCAAGTGACCAGATCGGAAGA
+
FFF,,:FFFFFFFFFFFFFFFFFFFFFFFF:FFFFFFFFFFFFFF
@FS10000125:23:BPA73012-1407:1:1101:7140:1500 1:N:0:6
GGGAACTTAACTTCGTCGAGTACGCTCAACCCGGTAGATCGGAAG
+
FFFFFFFFFF,,:FF,FFFFFFFFF,F:FFFFFFFFFFFFFF:FF
@FS10000125:23:BPA73012-1407:1:1101:7210:1500 1:N:0:6
GGGTTCTAACTTCGTCGAGTACGCTCAATCAGTGAGATCGGAAGA
+
FFFFFFFFFF,,FFFFFFFFFFFFFFF,FFFFFFFFFFFFFFFFF
@FS10000125:23:BPA73012-1407:1:1101:7460:1500 1:N:0:6
GGGTGCAAACTTCGTCGAGTACGCTCAAAGTTTCAGATCGGAAGA
+
FFFFFFFFFF:,FFFFFFFFFFFFFFFFFFFFFFFFFFFFFFFFF
@FS10000125:23:BPA73012-1407:1:1101:7510:1500 1:N:0:6
GGGCTGTAACTTGTCGAGTACGCTCAAAAGTACAGATCGGAAGAG
+
FF::FFFFFF::F:FFFF:FFFFFFF::FFFFFFFF,FFF,FFFF
@FS10000125:23:BPA73012-1407:1:1101:7660:1500 1:N:0:6
GGGCGAAAACTTCGTCGAGTACGCTCAACTAGTCAGATCGGAAGA
+
FFFFFFFFFF:FFFFFFFFFFFFFFFF:FFFFFFFFFFFFFFFFF
@FS10000125:23:BPA73012-1407:1:1101:8190:1500 1:N:0:6
GGGTAAAAACTTCGTCGAGTACGCTCAAGTGCATAGATCGGAAGA
+
FF::FFFFFFFFFFFFFFFFFFFFFFFFFFFFFFFFF:FFFFFFF
@FS10000125:23:BPA73012-1407:1:1101:8200:1500 1:N:0:6
GGGGAGAAACTTCGTCGAGTACGCTCAAAAATGTAGATCGGAAGA
+
FFFFFFFFFF::FFFFFFFFFFFFFFF:FFFFFFFFFFFFFFFFF
@FS10000125:23:BPA73012-1407:1:1101:8580:1500 1:N:0:6
GGGCGCAAACTTCGTCGAGTACGCTCAATGACCCAGATCGGAAGA
+
FFFFFFFFFF:::FFFFFFFFFFFFFFFFFFFFFFFFFFF,F,FF
@FS10000125:23:BPA73012-1407:1:1101:8930:1500 1:N:0:6
GGGATCTAACTTCGTCGAGTACGCTCAAGTACCAAGATCGGAAGA
+
FFF,FFFFFF:FFFFFFFFFFFFFFFFF,,,,,,FFFFFFFFFFF
@FS10000125:23:BPA73012-1407:1:1101:9880:1500 1:N:0:6
GGGCACCAACTTCGTCGAGTACGCTCAAATCCTTAGATCGGAAGA
+
FFFFFFFFFF:::FFFFFFFFFFFFFF,FFFFFFFFFFFFFF:FF
@FS10000125:23:BPA73012-1407:1:1101:10510:1500 1:N:0:6
GGGGGTAAACTTCGTCGAGTACGCTCAAATCCGAAGATCGGAAGA
+
F::FFFFFFF,,FFFFFFFFFFFFFFFFFFFFFFFFFFFFFFFFF
@FS10000125:23:BPA73012-1407:1:1101:10980:1500 1:N:0:6
GGGATACAACTTCGTCGAGTACGCTCAACACCCAAGATCGGAAGA
+
FFFFFFFFFF,::FFFFFFFFFFFFFFFFFFFFFFFFFFFFFFFF
@FS10000125:23:BPA73012-1407:1:1101:11190:1500 1:N:0:6
GGGGATTAACTTCGTCGAGTACGCTCAATATGTAAGATCGGAAGA
+
F,:FFFFFFF:,FFFFFFFFFFFFFFF,FFFFFFFFFFFFFFFFF
@FS10000125:23:BPA73012-1407:1:1101:11320:1500 1:N:0:6
GGGCTCAAACTTCGTCGAGTACGCTCAATAAGAAAGATCGGAAGA
+
FFFFFFFFFF,,FFFFFFFFFFFFFFF,FFFFFFFFFFFFFFFFF
@FS10000125:23:BPA73012-1407:1:1101:11600:1500 1:N:0:6
GGGCAAAAACTTCGTCGAGTACGCTCAAGTGGTTAGATCGGAAGA
+
FFFF:FF:FF::FFFFFFFFFFFFFFFFFFF:FFFFF,FFFFFFF
@FS10000125:23:BPA73012-1407:1:1101:11800:1500 1:N:0:6
GGGTATCAACTTCGTCGAGTACGCTCAATTGGTCAGATCGGAAGA
+
FFFFFFFFFF,,FFFFFFFFFFFFFFF,FFFFFFFFFFFFFFFFF
@FS10000125:23:BPA73012-1407:1:1101:12140:1500 1:N:0:6
GGGCAGGAACTTCGTCGAGTACGCTCAATAACGGAGATCGGAAGA
+
FFFFFFFFFF:,FFFFFFFFFFFFFFF,FFFFFFFFFFFFFFFFF
@FS10000125:23:BPA73012-1407:1:1101:12170:1500 1:N:0:6
GGGGAGGAACTTCGTCGAGTACGCTCAACTCTAGAGATCGGAAGA
+
FFFFFFFFFF:FFFFFFFFFFFFFFFFFFFFFFFFFFFFFFFFFF
@FS10000125:23:BPA73012-1407:1:1101:12340:1500 1:N:0:6
GGGGGGGAACTTCGTCGAGTACGCTCAAAGTAGAAGATCGGAAGA
+
FFFFFF:F:F:,:FFFFFFFFFFFFFF:FFFFFFFFFFFFFF:FF
@FS10000125:23:BPA73012-1407:1:1101:12440:1500 1:N:0:6
GGAAATTAACTTCGTCGAGTACGCTCAAGTGATTAGATCGGAAGA
+
F:,FF:FFFF:,FFFFFFFFFFFFFFFFFFFFFFFFFFFFFFFFF
@FS10000125:23:BPA73012-1407:1:1101:12450:1500 1:N:0:6
GGGGTATACCTTCGTCGAGTACGCTCAAAACCCCAGATCGGAAGA
+
FF:FFFFFFF,,FFFFFFFFFFFFFFF,FFFFFFFFFFFFFFFFF
@FS10000125:23:BPA73012-1407:1:1101:12600:1500 1:N:0:6
GGGGTATAACTTCGTCGAGTACGCTCAAACACTTAGATCGGAAGA
+
FF,FFFFFFF,,FFFFFFFFFFFFFFF:FFFFFFFFFFFFFFFFF
@FS10000125:23:BPA73012-1407:1:1101:12950:1500 1:N:0:6
GGGCGCCAACTTCGTCGAGTACGCTCAATATAGGAGATCGGAAGA
+
F,,,FFFFFF,,FFFFFFFFFFFFFFF,FFFFFFFFFFFFFFFFF
@FS10000125:23:BPA73012-1407:1:1101:13200:1500 1:N:0:6
GGGTAGGAACTTCGTCGAGTACGCTCAAAGTCACAGATCGGAGAG
+
F:,:FFFFFF::FFFFFFFFFFFFFFF:FFFFFFFFFFFFFFFFF
@FS10000125:23:BPA73012-1407:1:1101:13950:1500 1:N:0:6
GGGAGTCAACTTCGTCGAGTACGCTCAAAGTTAGAGATCGGAAGA
+
F:,:FFFFFF,:FFFFFFFFFFFFFFF:FFFFFFFFFFFFFFFFF
@FS10000125:23:BPA73012-1407:1:1101:14450:1500 1:N:0:6
GGGCCAGAACTTCGTCGAGTACGCTCAATTCCGGAGATCGGAAGA
+
FFFFFF:FFFF:FFFFFFFFFFFFFFFFFF:FFFFFF,FFFF:FF
@FS10000125:23:BPA73012-1407:1:1101:14630:1500 1:N:0:6
GGGATCGAACTTCGTCGAGTACGCTCAAATAATAAGATCGGAAGA
+
FFF:FFFFFF,,FFFFFFFFFFFFFFF:FFFFFFFFFFFFFFFFF
@FS10000125:23:BPA73012-1407:1:1101:14960:1500 1:N:0:6
GGGGGTTAACTTCGTCGAGTACGCTCAATATGAGAGATCGGAAGA
+
F,,FFFFFFF,,FFFFFFFFFFFFFFF:FFFFFFFFFFFFFFFFF
@FS10000125:23:BPA73012-1407:1:1101:15020:1500 1:N:0:6
GGGGTCAAACTTCGTCGAGTACGCTCAATTAACTAGATCGGAAGA
+
FFFFFFFFFF,,FFFFFFFFFFFFFFF:FFFFFFFFFFFFFFFFF
@FS10000125:23:BPA73012-1407:1:1101:15660:1500 1:N:0:6
GGGGCCTAACTTCGTCGAGTACGCTCAAAACCAAAGATCGGAAGA
+
FFFF,FF:F::FF::,,F:FF::F::,FFF,:F,::F:F:FFF:F
@FS10000125:23:BPA73012-1407:1:1101:15880:1500 1:N:0:6
GGGGTTAAACTTCGTCGAGTACGCTCAATATTTAAGATCGGAAGA
+
FFFFFFFFFF:,FFFFFFFFFFFFFFF:FFFFFFFFFFFFFFFFF
@FS10000125:23:BPA73012-1407:1:1101:16380:1500 1:N:0:6
GGGATGTAACTTCGTCGAGTACGCTCAAGGGACAAGATCGGAAGA
+
FFFFFFFFFF::FFFFFFFFFFFFFFFFFFFFFFFFFFFFFFFFF
@FS10000125:23:BPA73012-1407:1:1101:1230:1510 1:N:0:6
GGGCTGAAACTTCGTCGAGTACGCTCAATACCGGAGATCGGAAGA
+
FF:FFFFFFFFFFFFFFFFFFFFFFFFFFFFFFFFFFFFFFFFFF
@FS10000125:23:BPA73012-1407:1:1101:1350:1510 1:N:0:6
GGGTAAGAACTTCGTCGAGTACGCTCAAATAATTAGATCGGAAGA
+
F,,FFFFFFF::FFFFFFFFFFFFFFF:FFFFFFFFFFFFF,FF:
@FS10000125:23:BPA73012-1407:1:1101:1490:1510 1:N:0:6
GGGTATCAACTTCGTCGAGTACGCTCAATATGTTAGATCGGAAGA
+
FFF,F,FFFFFFFFFFFFFFFFFFFFFF:,F,F:FFFFFFF:FFF
@FS10000125:23:BPA73012-1407:1:1101:1670:1510 1:N:0:6
GGGGGATAACTTCGTCGAGTACGCTCAAATTTGGAGATCGGAAGA
+
FF:F:FFFFFF:FFFFFFFFFFFFFFFFFFFFFFFFFFFFFFFFF
@FS10000125:23:BPA73012-1407:1:1101:1920:1510 1:N:0:6
GGGTGGTAACTTCGTCGAGTACGCTCAATACAGGAGATCGGAAGA
+
F,,::FFFFFF,FFFFFFFFFF:FFFF:FFFFFFFFFFFFFFFF,
@FS10000125:23:BPA73012-1407:1:1101:2050:1510 1:N:0:6
GGGGCGGAACTTCGTCGAGTACGCTCAATGAAACAGATCGGAAGA
+
FFFFFFFFFFF:FFFFFFFFFFFFFFF:FFFFFFFFFFFFFFFFF
@FS10000125:23:BPA73012-1407:1:1101:2190:1510 1:N:0:6
GGCTCACAACTTCGTCGAGTACGCTCAAACGAGTAGATCGGAAGA
+
F,,,FFFFFFF:FFFFFFFFFFFFFFFFFFFFFFFFFFFFF:FFF
@FS10000125:23:BPA73012-1407:1:1101:2510:1510 1:N:0:6
GGGGCAAACTTCGTCGAGTACGCTCAATGCTCGAGATCGGAAGAG
+
FFFFFFFFFF,:F:FFFF:FFFFFFFF,FFFFFFFF,FFF,FFFF
@FS10000125:23:BPA73012-1407:1:1101:2820:1510 1:N:0:6
GGGCATCAACTTCGTCGAGTACGCTCAAATTGAAAGATCGGAAGA
+
F,,FFFFFFFF,:FFFFFFFFFFFFFF:FFFFFFFFF,FFFFFFF
@FS10000125:23:BPA73012-1407:1:1101:3310:1510 1:N:0:6
GGGGAAGAACTTCGTCGAGTACGCTCAAATACCAAGATCGGAAGA
+
FFFFFFFFFF:::FFFFFFFFFFFFFF:FFFFFFFFFFFFFFFFF
@FS10000125:23:BPA73012-1407:1:1101:3620:1510 1:N:0:6
GGGGTAGAACTTCGTCGAGTACGCTCAAAAAAAAAGATCGGAAGA
+
FFFFFFFFFF:,FFFFFFFFFFFFFFF:FFFFFFFFFFFFFFFFF
@FS10000125:23:BPA73012-1407:1:1101:3840:1510 1:N:0:6
GGGTGTCAACTTCGTCGAGTACGCTCAATTTAATAGATCGGAAGA
+
FF:FFFFFFF:,FFFFFFFFFFFFFFF,FFFFFFFFFFFFFFFFF
@FS10000125:23:BPA73012-1407:1:1101:4410:1510 1:N:0:6
GGGCGTGAACTTCGTCGAGTACGCTCAAAGCCGTAGATCGGAAGA
+
FFFFFFFFFF:,FFFFFFFFFFFFFFFFFFFFFFFFFFFFFFFFF
@FS10000125:23:BPA73012-1407:1:1101:4420:1510 1:N:0:6
GGGCGAAAACTTCGTCGAGTACGCTCAATACAATAGATCGGAAGA
+
FFF:FFFFF:FFFF:FFFFFFFFFFFF:F,,,F,FFFFFFFFFFF
@FS10000125:23:BPA73012-1407:1:1101:4450:1510 1:N:0:6
GGGGCAGAACTTCGTCGAGTACGCTCAATGTGAAAGATCGGAAGA
+
F:,FFFFFFF::FFFFFFFFFFFFFFF:FFFFFFFFFFFFFFFFF
@FS10000125:23:BPA73012-1407:1:1101:4800:1510 1:N:0:6
GGGGCACAACTTCGTCGAGTACGCTCAAAATGTTAGATCGGAAGA
+
FFFFFFFFFF,,FFFFFFFFFFFFFFF:FFFFFFFFFFFFFFFFF
@FS10000125:23:BPA73012-1407:1:1101:5160:1510 1:N:0:6
GGATATCAACTTCGTCGAGTACGTTCAAGAGTACAGATCGGAAGA
+
:F,,FFFFFF::FFFFFFFFFFFFFFFFFFFFFFFFFFFFFFF:F
@FS10000125:23:BPA73012-1407:1:1101:5710:1510 1:N:0:6
GGGGGGTAATTTCGTCGAGTACGCTCAAGTTGAAAGATCGGAAGA
+
F,,FFF:FFFFFFFFFFFFFFFFFFFFFFFFFFF,FF:FFFFFFF
@FS10000125:23:BPA73012-1407:1:1101:5720:1510 1:N:0:6
GGGAGGTAAACTTCGTCGAGTACGCTCAAACGTTTAGATCGGAAG
+
FFFFFFFFFFF::FF:FFFFFFFFF,FFFFFFFFFFFFFFFFFFF
@FS10000125:23:BPA73012-1407:1:1101:5880:1510 1:N:0:6
GGGGCATAACTTCGTCGAGTACGCTCAACACTCGAGATCGGAAGA
+
FF:FFFFFFF::FFFFFFFFFFFFFFFFFFFFFFFFFFFFFFFFF
@FS10000125:23:BPA73012-1407:1:1101:6120:1510 1:N:0:6
GGGCGGAAACTTCTTCGAGTACGCTCAAATGATTAGATCGGAAGA
+
FFF,FFFFFF::F:FFFFFFFFFFFFF:FFFFFFFFFFFFFFFFF
@FS10000125:23:BPA73012-1407:1:1101:6840:1510 1:N:0:6
GGGTATGAACTTCGTCGAGTACGCTCAAGTGATAAGATCGGAAGA
+
FFFFFFFFFF::FFFFFFFFFFFFFFFFFFFFFFFFFFFFFFFFF
@FS10000125:23:BPA73012-1407:1:1101:6880:1510 1:N:0:6
GGGCGCCAACTTCGTCGAGTACGCTCAACTCTGAAGATCGGAAGA
+
F:,,::,FFFFFFFFFFFFFFFFFFFFF:FF,:,FFFFFFFFFFF
@FS10000125:23:BPA73012-1407:1:1101:6980:1510 1:N:0:6
GGGCGGCAACTTCGTCGAGTACGCTCAAGTGACCAGATCGGAAGA
+
FFFFFFFFFF:,FFFFFFFFFFFFFFFFFFFFFFFFFFFFFFFFF
@FS10000125:23:BPA73012-1407:1:1101:7050:1510 1:N:0:6
GGGGCATAACTTCGTCGAGTACGCTCAAGCGTCAAGATCGGAAGA
+
FFFFFFFFFF,,FFFFFFFFFFFFFFFFFFFFFFFFF,FFFFFFF
@FS10000125:23:BPA73012-1407:1:1101:7190:1510 1:N:0:6
GATGTCGAACTTCGTCGAGTACGCTCAAGTCAAGAGATCGGAAGA
+
:,,:FFFFFF:FFFFFFFFFFFFFFFFFFFFFFFFFFFFFFFFFF
@FS10000125:23:BPA73012-1407:1:1101:7500:1510 1:N:0:6
GGGAAACAACTTCGTCGAGTACGCTCAAAAGAGAAGATCGGAAGA
+
FFF,F,FFFFFFFFFFFFFFFFFFFFFF,,,F,,FFFFFFFFFFF
@FS10000125:23:BPA73012-1407:1:1101:7640:1510 1:N:0:6
GGGATCGAACTTCGTCGAGTACGCTCAAAAAGTAAGATCGGAAGA
+
FFF,FFFFFF,:FFFFFFFFFFFFFFF:FFFFFFFFFFFFFFFFF
@FS10000125:23:BPA73012-1407:1:1101:8420:1510 1:N:0:6
GGGCCTCAACTTCGTCGAGTACGCTCAACACAAAAGATCGGAAGA
+
FFFFFFFFFF::FFFFFFFFFFFFFFFFFFFFFFFFFFFFFFFFF
@FS10000125:23:BPA73012-1407:1:1101:8810:1510 1:N:0:6
GGGTCGAAACTTCGTCGAGTACGCTCAATCAAAGAGATCGGAAGA
+
FF::FFFFFF::FFFFFFFFFFFFFFF:FFFFFFFFFFFFFFFFF
@FS10000125:23:BPA73012-1407:1:1101:8960:1510 1:N:0:6
GGGAAGGAACTTCGTCGAGTACGCTCAATTACGCAGATCGGAAGA
+
F,:FFFFFFF,:FFFFFFFFFFFFFFF:FFFFFFFFFFFFFFFFF
@FS10000125:23:BPA73012-1407:1:1101:9150:1510 1:N:0:6
GGGGATTAACTTCGTCGAGTACGCTCAAATACAAAGATCGGAAGA
+
F,,FFFFFFF,,FFFFFFFFFFFFFFF:FFFFFFFFFFFFFF:FF
@FS10000125:23:BPA73012-1407:1:1101:9190:1510 1:N:0:6
GGGGGTGAACTTCGTCGAGTACGCTCAATTTGTTAGATCGGAAGA
+
FFFFFFFFFF::FFFFFFFFFFFFFFF:FFFFFFFFFFFFFFFFF
@FS10000125:23:BPA73012-1407:1:1101:10160:1510 1:N:0:6
GGGGCTGAGCTTCGTCGAGTACGCTCAACGCTGTAGATCGGAAGA
+
FFFFFFFFFFF:FFFFFFFFFFFFFFFFFFFFFF:FF,FFFFFFF
@FS10000125:23:BPA73012-1407:1:1101:10390:1510 1:N:0:6
GGGGGTTTATTTTCTTCAATTTCCTTTAAATAAAAAACTCGAAAA
+
F,,F,FFFF:FFFFFF:FFF,F:F,FFF:,:FFFF::,,:F::,:
@FS10000125:23:BPA73012-1407:1:1101:10500:1510 1:N:0:6
GGGGTGCAACTTCGTCGAGTACGCTCAAGTCCTTAGATCGGAAGA
+
FFFFFFFFFF,,FFFFFFFFFFFFFFFFFFFFFFFFFFFFFFFFF
@FS10000125:23:BPA73012-1407:1:1101:11080:1510 1:N:0:6
GGGTCGTAACTTCGTCGAGTACGCTCAAAAGCCGAGATCGGAAGA
+
F,,:FFFFFF::FFFFFFFFFFFFFFFFFFFFFFFFFFFFFFFFF
@FS10000125:23:BPA73012-1407:1:1101:11300:1510 1:N:0:6
GGGATCCAACTTCGTCGAGTACGCTCAAGAGGTTAGATCGGAAGA
+
FFFFFFFFFF,,FFFFFFFFFFFFFFFFFFFFFFFFFFFFFF:FF
@FS10000125:23:BPA73012-1407:1:1101:11320:1510 1:N:0:6
GGGTCACAACTTCGTCGAGTACGCTCAAATAGGGAGATCGGAAGA
+
FFFFFFFFFF,,FFFFFFFFFFFFFFF:FFFFFFFFFFFFFFFFF
@FS10000125:23:BPA73012-1407:1:1101:11890:1510 1:N:0:6
GGGAACTTCGTCGAGTACGCTCAACCGTGAAGATCGGAAGAGCAC
+
F,,,FFFFFF:FF,FFF:FFF::FF:FFFFFFFFFFFFFF:F,F,
@FS10000125:23:BPA73012-1407:1:1101:12630:1510 1:N:0:6
GGGGAGTAACTTCGTCGAGTACGCTCAATTACCGAGATCGGAAGA
+
F,,FFFFFFF,,FFFFFFFFFFFFFFF:FFFFFFFFFFFFFF:FF
@FS10000125:23:BPA73012-1407:1:1101:12720:1510 1:N:0:6
GGGGTTTAACTTCGTCGAGTACGCTCAAGATATAAGATCGGAAGA
+
FF:FFFFFFF,,FFFFFFFFFFFFFFFFFFFFFFFFFFFFFFFFF
@FS10000125:23:BPA73012-1407:1:1101:12800:1510 1:N:0:6
GGGGGAGAACTTCGTGAGTACGCTCAATTCTGGAGATCGGAAGAG
+
FF:FFFFFFF,:FFFFFF,FFFFFFF:,FFFFFFFF,:FF,FFF:
@FS10000125:23:BPA73012-1407:1:1101:12880:1510 1:N:0:6
GGGGTTTAACTTCGTCGAGTACGCTAACCTAAAAGATCGGAAGAG
+
F:,FFFFFFF::FFFFFFFFFFFFFFF:FFFFFFFF,:FF,FFF:
@FS10000125:23:BPA73012-1407:1:1101:13250:1510 1:N:0:6
GGAGTTAAACTTCGTCGAGTACGCTCAAGCGCTGAGATCGGAAGA
+
:,,FFFFFFFF:FFFFFFFFFFFFFFFFFFFFFFFFFFFFFFFFF
@FS10000125:23:BPA73012-1407:1:1101:14750:1510 1:N:0:6
GGGCAGCAACTTCGTCGAGTACGCTCAACTAACTAGATCGGAAGA
+
F,,:FFFFFFFFFFFFFFFFFFFFFFFFFFFFFFFFF:FFFF:FF
@FS10000125:23:BPA73012-1407:1:1101:15180:1510 1:N:0:6
GGGTGCTAACTTCGTCGAGTACGCTCAAAAACAAAGATCGGAAGA
+
FFFF,,,:FFFFFFFFFFFFFFFFFFFFF:FFF,FFFFFFFFFFF
@FS10000125:23:BPA73012-1407:1:1101:15400:1510 1:N:0:6
GGGCGTGAACTTCGTCGAGTACGCTCAATTATCGGAAGAGCACAC
+
F,,:FFFFFF::FFFFFFFFFFFFFFF:FFFFFFFFFFFF,F,F,
@FS10000125:23:BPA73012-1407:1:1101:15660:1510 1:N:0:6
GGGCTCCAACTTCGTCGAGTACGCTCAAAAACGGAGATCGGAAGA
+
FF,:FFFFFF::FFFFFFFFFFFFFFFFFFFFFFFFF,FFFFFFF
@FS10000125:23:BPA73012-1407:1:1101:16240:1510 1:N:0:6
GGGATAAAACTTCGTCGAGTACGCTCAAATACGGAGATCGGAAGA
+
F::FFFFFFF,:FFFFFFFFFFFFFFFFFFFFFFFFFFFFFFFFF
@FS10000125:23:BPA73012-1407:1:1101:16470:1510 1:N:0:6
GGGATGGAACTTCGTCGAGTACGCTCAATAGTTCAGATCGGAAGA
+
F:,FFFFFFF::FFFFFFFFFFFFFFFFFFFFFFFFFFFFFFFFF
@FS10000125:23:BPA73012-1407:1:1101:1040:1520 1:N:0:6
GGGCTCTAACTTCGTCGAGTACGCTCAAGATGACAGATCGGAAGA
+
FFF:,:,:,:F::,FF,F,::FF:F:F,,:F:F:FF,FFF,:F:F
@FS10000125:23:BPA73012-1407:1:1101:1120:1520 1:N:0:6
GGGTCGTAACTTCGTCGAGTACGCTCAATTTGTTAGATCGGAAGA
+
FFFFFFFFFFFFFFFFFFFFFFFFFFF:FFFFFFFFFFFFFFFFF
@FS10000125:23:BPA73012-1407:1:1101:1270:1520 1:N:0:6
GGGGGTGAACTTCGTCGAGTACGCTCAAGTTTGGAGATCGGAAGA
+
F,,FFFFFFF::FFFFFFFFFFFFFFFFFFFFFFFFFFFFF:FFF
@FS10000125:23:BPA73012-1407:1:1101:2010:1520 1:N:0:6
GGGCATAAACTTCGTCGAGTACGCTCAAAGAAAAAGATCGGAAGA
+
FFFF:FFF:FF:FFFFFFFFFFFFFFFF,FFFFFFFFFFFFFFFF
@FS10000125:23:BPA73012-1407:1:1101:2050:1520 1:N:0:6
GGGGCAGAACTTCGTCGAGTACGCTCAAGAACAGAGATCGGAAGA
+
FFFFFFFFFF:,FFFFFFFFFFFFFFFFFFFFFFFFFFFFFFFFF
@FS10000125:23:BPA73012-1407:1:1101:2170:1520 1:N:0:6
GGGCCAAAACTTCGTCGAGTACGCTCAAATTATAAGATCGGAAGA
+
FFFFFFFFFF:,FFFFFFFFFFFFFFF:FFFFFFFFFFFFFFFFF
@FS10000125:23:BPA73012-1407:1:1101:2720:1520 1:N:0:6
GGGCAGACTCTTCGTCGAGTACGCTCAAGAAGCAAGATCGGAAGA
+
FFFFFFFFFF,,FFFFFFFFFFFFFFFFFFFFFFFFFFFFFFFFF
@FS10000125:23:BPA73012-1407:1:1101:2770:1520 1:N:0:6
GGGAGTGAACTTCGTCGAGTACGCTCAAGGGATTAGATCGGAAGA
+
F:::FFFFFF,,FFFFFFFFFFFFFFFFFFFFFFFFFFFFFFFFF
@FS10000125:23:BPA73012-1407:1:1101:3140:1520 1:N:0:6
GGGGAATAACTTCGTCGAGTACGCTCAAAAATAGAGATCGGAAGA
+
FFFFFFFFFFF:FFFFFFFFFFFFFFF:FFFFFFFFFFFFFFFFF
@FS10000125:23:BPA73012-1407:1:1101:3170:1520 1:N:0:6
GGGGCATAACTTCGTCGAGTACGCTCAACGAAACAGATCGGAAGA
+
FF:FFFFFF,FF,FFFFFFFFFFFFFFFFFFFFFFFFFFFFFFFF
@FS10000125:23:BPA73012-1407:1:1101:3210:1520 1:N:0:6
GGGACTTCGTCGAGTACGCTCAAAATTAGAGATCGGAAGAGCACA
+
F:,,FFFFFFFFFFFFFF:FFFFFF:FFFFFFFFFFFFFFF,F,,
@FS10000125:23:BPA73012-1407:1:1101:3280:1520 1:N:0:6
GGGACCTAACTTCGTCGAGTACGCTCAAACATAAAGATCGGAAGA
+
FFF,FFFFFF::FFFFFFFFFFFFFFF:FFFFFFFFFFFFFFFFF
@FS10000125:23:BPA73012-1407:1:1101:3510:1520 1:N:0:6
GGGAGATCAACTTCGTCGAGTACGCTCAAAATTGGAGATCGGAAG
+
F,,F:FFFFF:,,FF,FFF,FFFFF,FF:FFFFFF::FFF,FFF:
@FS10000125:23:BPA73012-1407:1:1101:3570:1520 1:N:0:6
GGGGTAGAACTTCGTCGAGTACGCTCAAAAAAAAAGATCGGAAGA
+
FFFFFFFFFF::FFFFFFFFFFFFFFF:FFFFFFFFFFFFFFFFF
@FS10000125:23:BPA73012-1407:1:1101:3600:1520 1:N:0:6
GGGATCAAACTTCGTCGAGTACGCTCAAAGTTCAAGATCGGAAGA
+
F:,,FFFFFF::FFFFFFFFFFFFFFFFFFFFFFFFFFFFFFFFF
@FS10000125:23:BPA73012-1407:1:1101:3620:1520 1:N:0:6
GGGCAAAAACTTCGTCGAGTACGCTCAAAGTTTTAGATCGGAAGA
+
FFFFFFFFFFF:FFFFFFFFFFFFFFFFFFFFFFFFFFFFFFFFF
@FS10000125:23:BPA73012-1407:1:1101:4080:1520 1:N:0:6
GGGGGTTAATTTCGTCGAGTACGCTCAAATGCAAAGATCGGAAGA
+
FFFFFFFFFFFFFFFFFFFFFFFFFFF:FFFFFFFFFFFFFFFFF
@FS10000125:23:BPA73012-1407:1:1101:4100:1520 1:N:0:6
GGGTATAAACTTCGTCGAGTACGCTCAAAACCCCAGATCGGAAGA
+
FFFFFFFFFF::FFFFFFFFFFFFFFF:FFFFFFFFFFFFFFFFF
@FS10000125:23:BPA73012-1407:1:1101:4110:1520 1:N:0:6
GGGGCCTAACTTCGTCGAGTACGCTCAAAGGTCGAGATCGGAAGA
+
FF,FFFFFFF:,FFFFFFFFFFFFFFF:FFFFFFFFFFFFFFFFF
@FS10000125:23:BPA73012-1407:1:1101:4210:1520 1:N:0:6
GGGAACGAACTTCGTTGAGTACGCTCAATTATATAGATCGGAAGA
+
FFFFFFFFFF,,FFF:FFFFFFFFFFF,FFFFFFFFFFFFFFFFF
@FS10000125:23:BPA73012-1407:1:1101:4260:1520 1:N:0:6
GGGAACCAACTTCGTCGAGTACGCTCAAGGTTTAAGATCGGAAGA
+
FFFFFFFFFF:,FFFFFFFFFFFFFFF:FFFFFFFFFFFFFFFFF
@FS10000125:23:BPA73012-1407:1:1101:4520:1520 1:N:0:6
GGGCGGCAACTTCGTCGAGTACGCTCAATACACGAGATCGGAAGA
+
FF::FFFFFF::FFFFFFFFFFFFFFF:FFFFFFFFFFFFFFFFF
@FS10000125:23:BPA73012-1407:1:1101:4530:1520 1:N:0:6
GGGCTTGAACTTCGTCGAGTACGCTCAATGGTCTAGATCGGAAGA
+
FF,:FFFFFF::FFFFFFFFFFFFFFF,FFFFFFFFFFFFFFFFF
@FS10000125:23:BPA73012-1407:1:1101:4840:1520 1:N:0:6
GGGAAGAAACTTCGTCGAGTACGCTCAATATACGAGATCGGAAGA
+
FFFFFFFFFF,,FFFFFFFFFFFFFFF:FFFFFFFFFFFFFFFFF
@FS10000125:23:BPA73012-1407:1:1101:5560:1520 1:N:0:6
GGGATGCAACTTCGTCGAGTACGCTCAATGTCGTAGATCGGAAGA
+
FFFFFFFFFF:,FFFFFFFFFFFFFFF,FFFFFFFFFFFFFFFFF
@FS10000125:23:BPA73012-1407:1:1101:5810:1520 1:N:0:6
GGGCAGGAACTTCGTCGAGTACGCTCAAGTGTAAAGATCGGAAGA
+
F,,,FFFFFF:,FFFFFFFFFFFFFFFFFFFFFFFFFFFFFFFFF
@FS10000125:23:BPA73012-1407:1:1101:6010:1520 1:N:0:6
GGGTGTGAATTTCGTCGAGTACGCTCAAACGAATAGATCGGAAGA
+
FFFFFFFFFFFFFFFFFFFFFFFFFFF:FFFFFFFFFFFFFFFFF
@FS10000125:23:BPA73012-1407:1:1101:6180:1520 1:N:0:6
GGGCCAACTTCGTCGAGTACGCTCAAAGACGGAGATCGGAAGAGC
+
FFFFFFFFFF:F,FFFF,FFFF,FFFFFFFFFFFF:,FFF:FFF:
@FS10000125:23:BPA73012-1407:1:1101:6550:1520 1:N:0:6
GGGCGTAAACTTCGTCGAGTACGCTCAAGTCTAGAGATCGGAAGA
+
:,,,FFFFFF::FFFFFFFFFFFFFFFFFFFFFFFFFFFFFFFFF
@FS10000125:23:BPA73012-1407:1:1101:6600:1520 1:N:0:6
GGGGTACAACTTCGTCGAGTACGCTCAAATATGTAGATCGGAAGA
+
FFFFFFFFFF,,FFFFFFFFFFFFFFF:FFFFFFFFFFFFFFFFF
@FS10000125:23:BPA73012-1407:1:1101:7860:1520 1:N:0:6
GGGCAATTTCGTCGAGTACGCTCAAGTGAGAAGATCGGAAGAGCA
+
FFF:FFF:FFF:FFFFFF:,FFFFFFFFFFF,FFF:FFFFFFF,F
@FS10000125:23:BPA73012-1407:1:1101:8790:1520 1:N:0:6
GGGTATCAACTTCGTCAAGTACGCTCAATCGTAAAGATCGGAAGA
+
FFF:FFFFFF,,FFFFFFFFFFFFFFF:FFFFFFFFFFFFFFFFF
@FS10000125:23:BPA73012-1407:1:1101:8800:1520 1:N:0:6
GGGCACTAACTTCGTCGAGTACGCTCAAGTGTAAAGATCGGAAGA
+
FFF,F,FFFF::FFFFFFFFFFFFFFFFFF:F,:FFFFFFFFFFF
@FS10000125:23:BPA73012-1407:1:1101:8820:1520 1:N:0:6
GGGCATTAACTTCGTCGAGTACGCTCAAAATGATAGATCGGAAGA
+
FFFFFF,FFF::FFFFFFFFFFFFFFFFFFF:FFFFFFFFFFFFF
@FS10000125:23:BPA73012-1407:1:1101:9010:1520 1:N:0:6
GGGGACCAACTTCGTCGAGTACGCTCAATGAGTCAGATCGGAAGA
+
FFFFFFFFFF:,FFFFFFFFFFFFFFF:FFFFFFFFFFFFFFFFF
@FS10000125:23:BPA73012-1407:1:1101:9030:1520 1:N:0:6
GGGGTCTAACTTCGTCGAGTACGCTCAATGTTGGAGATCGGAAGA
+
F,,FFFFFFF:,FFFFFFFFFF:FFFF:FFFFFFFFF:FFFFFFF
@FS10000125:23:BPA73012-1407:1:1101:9210:1520 1:N:0:6
GGGTTGGAACTTCGTCGAGTACGCTCAAACCCTTAGATCGGAAGA
+
FFFFFFFFFF::FFFFFFFFFFFFFFFFFFFFFFFFFFFFFFFFF
@FS10000125:23:BPA73012-1407:1:1101:9320:1520 1:N:0:6
GGGGTCGAACTTCGTCGAGTACGCTCAACCAGTTAGATCGGAAGA
+
F:,F,F,FFF:FFFFFFFFFFFFFFFFFF:FFFFFFFFFFFFFFF
@FS10000125:23:BPA73012-1407:1:1101:9380:1520 1:N:0:6
GGGAAGCAACTTCGTCGAGTACGCTCAAATCGTTAGATCGGAAGA
+
FFFFF:FFFFFFFFFFFFFFFFFFFFFFFFFFFFFFFFFFFFFFF
@FS10000125:23:BPA73012-1407:1:1101:10220:1520 1:N:0:6
GGGACCCAACTTCGTCGAGTACGCTCAATGAAAGAGATCGGAAGA
+
FFF:FFFFFF:,FFFFFFFFFFFFFFF,FFFFFFFFFFFFFFFFF
@FS10000125:23:BPA73012-1407:1:1101:10410:1520 1:N:0:6
GGGTATTAACTTCGTCGAGTACGCTCAATGGGAAAGATCGGAAGA
+
FFFFFFFFFF,,FFFFFFFFFFFFFFF,FFFFFFFFFFFFFFFFF
@FS10000125:23:BPA73012-1407:1:1101:10660:1520 1:N:0:6
GGGTGGAAACTTCGTCGAGTACGCTCAAACGAATAGATCGGAAGA
+
F,FFFFFFFFF,FFFFFFFFFFFFFFF:FFFFFFFFF,FFFFFFF
@FS10000125:23:BPA73012-1407:1:1101:11170:1520 1:N:0:6
GGGTGGGAACTTCGTCGAGTACGCTCAAATGTATAGATCGGAAGA
+
F:,:,,FFFFFFFFFFFFFFFFFFFFFF,,F,,,FFFFFFFFFFF
@FS10000125:23:BPA73012-1407:1:1101:11450:1520 1:N:0:6
GGGGAACTTCGTCGAGTACGCTCAAAGTTGAAGATCGGAAGAGCA
+
FF:FFFFFFFF,FFFFFF,,FFFFFFF:FFFFFFF,FFFFFFF,,
@FS10000125:23:BPA73012-1407:1:1101:11690:1520 1:N:0:6
GGGCTAGAACTTCGTCGAGTACGCTCAAATTGACAGATCGGAAGA
+
F,,,FFFFFF,,FFFFFFFFFFFFFFF:FFFFFFFFFFFFFFFFF
@FS10000125:23:BPA73012-1407:1:1101:12040:1520 1:N:0:6
GGGAGTTAACTTCGTCGAGTACGCTCAAGAACTTAGATCGGAAGA
+
FF:FFFFFFF:,FFFFFFFFFFFFFFFFFFFFFFFFFFFFFFFFF
@FS10000125:23:BPA73012-1407:1:1101:12400:1520 1:N:0:6
GGGGTCTAACTTCGTCGAGTACGCTCAATGGAAAAGATCGGAAGA
+
:,,FFFFFFF,:FFFFFFFFFFFFFFF:FFFFFFFFFFFFFFFFF
@FS10000125:23:BPA73012-1407:1:1101:14150:1520 1:N:0:6
GGGGCTCAACTTCGTCGAGTACGCTCAATTTTTCAGATCGGAAGA
+
FFFF:FFFFFF:FFFFFFFFFFFFFFFFFFFFFFFFFFFFFFFFF
@FS10000125:23:BPA73012-1407:1:1101:14870:1520 1:N:0:6
GATGAAAACTTCGTCGAGTACGCCTCAAGGTGCCAGATCGGAAGA
+
:,F:FFFFFFFFF,FFFF,FFFFFFFF:FFFFFFFFF,FF,::F,
@FS10000125:23:BPA73012-1407:1:1101:15180:1520 1:N:0:6
GGGGATAAACTTCGTCGAGTACGCTCAATTAATCAGATCGGAAGA
+
FFFFFFFFFF::FFFFFFFFFFFFFFF:FFFFFFFFFFFFFFFFF
@FS10000125:23:BPA73012-1407:1:1101:15490:1520 1:N:0:6
GGGAGAACTTCGTCGAGTACGCTCAACGTGATAGATCGGAAGAGC
+
FFFFFFFFFFFF,FFFF:FFFF,FFFFFFFFFFFFF:FFFFFFF:
@FS10000125:23:BPA73012-1407:1:1101:15930:1520 1:N:0:6
GGGGTGAAACTTCGTCGAGTACGCTCAATTGAGTAGATCGGAAGA
+
FFFF:,,FFFFFFFFFFFFFFFFFFFFFFF:FFFFFFFFFFFFFF
@FS10000125:23:BPA73012-1407:1:1101:1310:1530 1:N:0:6
GGGCGTTAACTTCGTCGAGTACGCTCAATATATAAGATCGGAAGA
+
FFFFFFFFFFF:FFFFFFFFFFFFFFF:FFFFFFFFFFFFFFFFF
@FS10000125:23:BPA73012-1407:1:1101:1440:1530 1:N:0:6
GGGCTTAAACTTCGTCGAGTACGCTCAACTATGAAGATCGGAAGA
+
FF:FFFFFFFFFFFFFFFFFFFFFFFFF,:F,F,FFFFFFF,FFF
@FS10000125:23:BPA73012-1407:1:1101:1450:1530 1:N:0:6
GGGTATAAACTTCGTCGAGTACGCTCAACGAGTAAGATCGGAAGA
+
FFFFFF:FFFFFFFFFFFFFFF:FFFFF:FF:F,F:FFFF:FFFF
@FS10000125:23:BPA73012-1407:1:1101:1910:1530 1:N:0:6
GGGGTGAAACTTCGTCGAGTACGCTCAAGAAAACAGATCGGAAGA
+
FF,FFFFFFF:,FFFFFFFFFFFFFFFFFFFFFFFFFFFFFFFFF
@FS10000125:23:BPA73012-1407:1:1101:1950:1530 1:N:0:6
GGGATCAAACTTCGTCGAGTACGCTCAAATTAGTAGATCGGAAGA
+
FFFFFFFFFFF:FFFFFFFFFFFFFFF:FFFFFFFFFFFFFFFFF
@FS10000125:23:BPA73012-1407:1:1101:1960:1530 1:N:0:6
GGGTTGTAACTTCGTCGAGTACGCTCAAAGTATAAGATCGGAAGA
+
FFF:FFFFFF::FFFFFFFFFFFFFFF:FFFFFFFFFFFFFFFFF
@FS10000125:23:BPA73012-1407:1:1101:2460:1530 1:N:0:6
GGGCGATAACTTCGTCGAGTACGCTCAATTTTTAAGATCGGAAGA
+
FFFFFFFFFF:,FFFFFFFFFFFFFFF,FFFFFFFFFFFFFFFF,
@FS10000125:23:BPA73012-1407:1:1101:2540:1530 1:N:0:6
GGGAAGTAACTTCGTCGAGTACGCTCAAATATGCAGATCGGAAGA
+
FFFFFFFFFF,,FFFFFFFFFFFFFFF,FFFFFFFFFFFFFFFFF
@FS10000125:23:BPA73012-1407:1:1101:2600:1530 1:N:0:6
GGGGGTGAACTTCGTCGAGTACGCTCAATAAAATAGATCGGAAGA
+
FFFFFFFFFF:,FFFFFFFFFFFFFFF,FFFFFFFFFFFFFFFFF
@FS10000125:23:BPA73012-1407:1:1101:2760:1530 1:N:0:6
GGGAGTGGAACTTCGTCGAGTACGCTCAACCCCATAGATCGGAAG
+
FFFFFFFFFF::,FF:FFFFFFFFF,FFFFFFFFFFFFFFFFFFF
@FS10000125:23:BPA73012-1407:1:1101:3250:1530 1:N:0:6
GGGACTTCGTCGAGTACGCTCAAAATTAGAGATCGGAAGAGCACA
+
FFF:FFFFFF,FFFFFFF::FFFFF:F:FFFFFFFFFFFFF,:,:
@FS10000125:23:BPA73012-1407:1:1101:3420:1530 1:N:0:6
GGGCTTCGTCGAGTACGCTCAAACTCTAAGATCGGAAGAGCACAC
+
FFFFFFFFFFF,F:F:F:FF:F:FF,F,FFFFFFFFFFFF,F,F,
@FS10000125:23:BPA73012-1407:1:1101:3480:1530 1:N:0:6
GGGATTTAACTTCGTCGAGTACGCTCAACCTCATAGATCGGAAGA
+
FFF:FFFFFF:::FF:FFFFFFFFFFFFFFFFFFFFFFFFFFFFF
@FS10000125:23:BPA73012-1407:1:1101:3560:1530 1:N:0:6
GGGCTGGAACTTCGTCGAGTACGCTCAAGAGGAGAGATCGGAAGA
+
FFFFFFFFFF::FFF:FFFFFFFFFFF:FFFFFFFFFFFFFFFFF
@FS10000125:23:BPA73012-1407:1:1101:3950:1530 1:N:0:6
GGGACTTCGTCGAGTACGCTCAAAACGCAAGATCGGAAGAGCACT
+
FFF:FFFFFF:FFFFFFF,:FF:FFFF:FFFFFFFFFFFFF,F,,
@FS10000125:23:BPA73012-1407:1:1101:4720:1530 1:N:0:6
GGGGCATAAACTTCGTCGAGTACGCTCAAAAAAATAGATCGGAAG
+
FFFFFFFF:FF,,:F,FF:,FFFFF,FF:FFF:FFFFFFFFFFFF
@FS10000125:23:BPA73012-1407:1:1101:4800:1530 1:N:0:6
GGGGGAAAACTTCGTCGAGTACGCTCAAAGTGTAAGATCGGAAGA
+
FFFFFFFFFF:,FFFFFFFFFFFFFFF:FFFFFFFFFFFFFFFFF
@FS10000125:23:BPA73012-1407:1:1101:4830:1530 1:N:0:6
GGGTGTTAACTTCGTCGAGTACGCTCAACAAATAAGATCGGAAGA
+
F,,F,FFFFF::FFFFFFFFFFFFFFFFFFFFFFFFFFFFFFFFF
@FS10000125:23:BPA73012-1407:1:1101:5150:1530 1:N:0:6
GCAGGATAACTTCGTCGAGTACGCTCAATATTACAGATCGGAACT
+
,:,FF,FFF:F,,,F,FF:FF,FFFFF:FF:FFFF,:FF,,FF,,
@FS10000125:23:BPA73012-1407:1:1101:5450:1530 1:N:0:6
GGGTGCAACTTCGTCGAGTACGCTCAAAAAATAAGATCGGAAGAG
+
FFFFFFFFFF,FF:FFFF:FFFFFFFF,FFFFFFFF,FFF,FFFF
@FS10000125:23:BPA73012-1407:1:1101:5670:1530 1:N:0:6
GGGCCACAACTTCGTCGAGTACGCTCAATATACAAGATCGGAAGA
+
F:,FFFFFFF:,FFFFFFFFFFFFFFF:FFFFFFFFFFFFFFFFF
@FS10000125:23:BPA73012-1407:1:1101:5740:1530 1:N:0:6
GGGCAGTAACTTCGTCGAGTACGCTCAACATATTAGATCGGAAGA
+
FFFFFFFFFF::FFFFFFFFFFFFFFFFFFFFFFFFFFFFFF:FF
@FS10000125:23:BPA73012-1407:1:1101:5930:1530 1:N:0:6
GGGGCTAAACTTCGTCGAGTACGCTCAAGGGCAAAGATCGGAAGA
+
FFFFFFFFFF:,FFFFFFFFFFFFFFFFFFFFFFFFFFFFFFFFF
@FS10000125:23:BPA73012-1407:1:1101:6100:1530 1:N:0:6
GGGAAGGAACCTCGTCGAGTACGCTCAACAGGGGAGATCGGAAGA
+
FFFFFFFFFFF::FFFFFFFFFFFFFFFFFFFFFFFFFFFFFFFF
@FS10000125:23:BPA73012-1407:1:1101:6740:1530 1:N:0:6
GGGGGGGAACTTCGTCGAGTACGCTCAACAGAGCAGATCGGAAGA
+
FFFFFFFFFF::FFFFFFFFFFFFFFFFFFFFFFFFFFFFFFFFF
@FS10000125:23:BPA73012-1407:1:1101:6990:1530 1:N:0:6
GGGCTAAAACTTCGTCGAGTACGCTCAAGAAACCAGATCGGAAGA
+
F,,FFFFFFF:,FFFFFFFFFFFFFFFFF:FFFFFFF:FFFFFFF
@FS10000125:23:BPA73012-1407:1:1101:7260:1530 1:N:0:6
GGGAACTTCGTCGAGTACGCTCAAAATCAAAGATCGGAAGAGCAC
+
FFFFFFFFFF,:F:F:F,FFFF:FF,F:FFFFFFFFFFFF:F,F:
@FS10000125:23:BPA73012-1407:1:1101:7290:1530 1:N:0:6
GGGTTGAAACTTCGTCGAGTACGCTCAAGACATGAGATCGGAAGA
+
FFF:,FFFFF:,FFFFFFFFFFFFFFFFFFFFFFFFFFFFFFFFF
@FS10000125:23:BPA73012-1407:1:1101:7380:1530 1:N:0:6
GGGGGCCAACTTCGTCGAGTACGCTCAAATTGATAGATCGGAAGA
+
FFFF:FFFFFF:FFFFFFFFFFFFFFFFFFFFF:FFF,FFFFFFF
@FS10000125:23:BPA73012-1407:1:1101:7420:1530 1:N:0:6
GGGGGGAAACTTCGTCGAGTACGCTCAAATTATAAGATCGGAAGA
+
FFFFFFFFFF::FFFFFFFFFFFFFFF,FFFFFFFFFFFFFFFFF
@FS10000125:23:BPA73012-1407:1:1101:7590:1530 1:N:0:6
GGGCAGAACTTCGTCGAGTACGCTCAAGTTGTCAGATCGGAAGAG
+
FFF:FF,FFFFFFFFFFFFF:FFFFFFFFFFFFFFFF:FFFFFFF
@FS10000125:23:BPA73012-1407:1:1101:8120:1530 1:N:0:6
GGGTAGGAACTTCGTCGAGTACGCTCAAATTTAAAGATCGGAAGA
+
FFF,FFFFFF,:FFFFFFFFFFFFFFF,FFFFFFFFFFFFFFFFF
@FS10000125:23:BPA73012-1407:1:1101:8820:1530 1:N:0:6
GGGCGAAAACTTCGTCGAGTACGCTCAATAAGTGAGATCGGAAGA
+
FFFF,FFFFF::FFFFFFFFFFFFFFF,FFFFFFFFFFFFFFFFF
@FS10000125:23:BPA73012-1407:1:1101:9220:1530 1:N:0:6
GGGTTGGAACTTCGTCGAGTACGCTCAAACCCTTAGATCGGAAGA
+
FFF:F,:FFF:,FFFFFFFFFFFFFFF:FFF:F,FFFFFFFFFFF
@FS10000125:23:BPA73012-1407:1:1101:9550:1530 1:N:0:6
GGGGGGTAACTTTCGTCGAGTACGCTCAAAAGGAAAGACGGAAGA
+
FF:FFFFFFF::FFF:FFFFFFFFF,FFFFFFFFFFFFFFFFFFF
@FS10000125:23:BPA73012-1407:1:1101:10260:1530 1:N:0:6
GGGGGACAACTTCGTCCAGTACGCTCAATTGAAAAGATCGGAGGA
+
FFFFFFFFFF,,FFFFFFFFFFFFFFF,FFFFFFFFFFFFFF,FF
@FS10000125:23:BPA73012-1407:1:1101:10320:1530 1:N:0:6
GGGCGGAAACTTCGTCGAGTACGCTCAAGAAAACAGATCGGAAGA
+
FFFFFFFFFF,,FFFFFFFFFF:FFFF:FFFFFFFFFFFFFFFFF
@FS10000125:23:BPA73012-1407:1:1101:10720:1530 1:N:0:6
GGGGCCGAACTTCGTCGAGTACGCTCAAAGTGTCAGATCGGAAGA
+
FFFFFFFFFF::FFFFFFFFFFFFFFFFFFFFFFFFFFFFFFFFF
@FS10000125:23:BPA73012-1407:1:1101:11370:1530 1:N:0:6
GGGGCAGTAACTTCGTCGAGTACGCTCAAAAGTATAGATCGGAAG
+
FFFFFFFFFF:,,FF,FFFFFFFFF,FFFFFFFFFFFFFFFFFFF
@FS10000125:23:BPA73012-1407:1:1101:11490:1530 1:N:0:6
GGGGATGAACTTCGTCGAGTACGCTCAAATACCCAGATCGGAAGA
+
FFFFFFFFFFFFFFFFFFFFF:FFFFFFFFFF,FFFF,FFFFFFF
@FS10000125:23:BPA73012-1407:1:1101:11590:1530 1:N:0:6
GGGGTAACTTCGTCGAGTACGCTCAAATGAATAGATCGGAAGAGC
+
:,,FFFFFF::F,FFFF:FFFF,FFF:,FFFFFFF:,FFF:FFF,
@FS10000125:23:BPA73012-1407:1:1101:11780:1530 1:N:0:6
GGGCAGGAACTTCGTCGAGTACGCTCAATGATAAAGATCGGAAGA
+
FFFFFFFFFF,,FFFFFFFFFFFFFFF,FFFFFFFFFFFFFFFFF
@FS10000125:23:BPA73012-1407:1:1101:11850:1530 1:N:0:6
GGGTAGCAACTTCGTCGAGTACGCTCAAGACTGAAGATCGGAAGA
+
F,,FFFFFFF,,FFFFFFFFFFFFFFFFFFFFFFFFFFFFFFFFF
@FS10000125:23:BPA73012-1407:1:1101:11970:1530 1:N:0:6
GGGCAGAAACTTCGTCGAGTACGCTCAAATCTAAAGATCGGAAGA
+
FFFF::FFF::F,,F:,F,FF,:FF,,FFFF,F,F:F,F,FFFFF
@FS10000125:23:BPA73012-1407:1:1101:12050:1530 1:N:0:6
GGGCTGCAACTTCGTCGAGTACGCTCAATTAAAAAGATCGGAAGA
+
FF,:FFFFFF,,FFFFFFFFFFFFFFF:FFFFFFFFFFFFFFFFF
@FS10000125:23:BPA73012-1407:1:1101:12070:1530 1:N:0:6
GGGTTTAAACTTCGTCGAGTACGCTCAAATTATGAGATCGGAAGA
+
,,,,FFFFFFFFFFFFFFFFFF:FFFFFF,,,,,FFFFFFF:F:F
@FS10000125:23:BPA73012-1407:1:1101:12130:1530 1:N:0:6
GGGGGCGAACTTCGTCGAGTACGCTCAATTATCGAGATCGGAAGA
+
FF:FFFFFFF:,FFFFFFFFFFFFFFF:FFFFFFFFFFFFFFFFF
@FS10000125:23:BPA73012-1407:1:1101:12270:1530 1:N:0:6
GGGTAGTAACTTCGTCGAGTACGCTCAATAAAGTAGATCGGAAGA
+
F:,FFFFFFF:,FFFFFFFFFFFFFFF,FFFFFFFFFFFFFFFFF
@FS10000125:23:BPA73012-1407:1:1101:12330:1530 1:N:0:6
GGGGGGCAACTTCGTCGAGTACGCTCAAAAAAGGAGATCGGAAGA
+
:,,F::FFFFF:FFFFFFFFFFFFFFF:FFFFFFFFFFFFFFFFF
@FS10000125:23:BPA73012-1407:1:1101:12740:1530 1:N:0:6
GGGGCCGAACTTCGTCGAGTACGCTCAATTTGAAAGATCGGAAGA
+
FFFFFFFFFF::FFFFFFFFFFFFFFF,FFFFFFFFFFFFFFFFF
@FS10000125:23:BPA73012-1407:1:1101:13020:1530 1:N:0:6
GGGGCACAACTTCGTCGAGTACGCTCAATTAATTAGATCGGAAGA
+
FFFFFFFFFF,,FFFFFFFFFFFFFFF,FFFFFFFFFFFFFFFFF
@FS10000125:23:BPA73012-1407:1:1101:14310:1530 1:N:0:6
GGGTCATAACTTCGTCGAGTACGCTCAAATATATAGATCGGAAGA
+
FF:,,FF,FFFF,FF::F:FF,:FFF:F,F:,,,F:F,F:FFFFF
@FS10000125:23:BPA73012-1407:1:1101:14320:1530 1:N:0:6
GGGCGGGCTCTTCGTCGAGTACGCTCAACAAGATAGATCGGAAGA
+
FFFFFFFFFF::FFFFFFFFFFFFFFFFFFFFFFFFFFFFFFFFF
@FS10000125:23:BPA73012-1407:1:1101:14430:1530 1:N:0:6
GGGTGCAAACTTCGTCGAGTACGCTCAAATTTAGAGATCGGAAGA
+
FFF,:F:FFF,:FFFFFFFFFFFFFFFF,,,,F,FFFFFFFFFFF
@FS10000125:23:BPA73012-1407:1:1101:14810:1530 1:N:0:6
GGGGGCTAAACTTCGTCGAGTACGCTCAATTTGATAGATCGGAAG
+
FFFFFFFF,F:,::F,FFF,FFFFF:F:FFFFFFFFFFFFFF:FF
@FS10000125:23:BPA73012-1407:1:1101:15060:1530 1:N:0:6
GGGCAGAAACTTCGTCGAGTACGCTCAATGGTAGAGATCGGAAGA
+
FFFFFFFFFF:,FFFFFFFFFFFFFFF:FFFFFFFFFFFFFFFFF
@FS10000125:23:BPA73012-1407:1:1101:15290:1530 1:N:0:6
GGGAAGCAACTTCGTCGAGTACGCTCAAAAAGACAGATCGGAAGA
+
FFFFFFFFFF::FFFFFFFFFFFFFFFFFFFFFFFFFFFFFFFFF
@FS10000125:23:BPA73012-1407:1:1101:15360:1530 1:N:0:6
GGGCGTAAACTTCGTCGAGTACGCTCAAGTGGTTAGATCGGAAGA
+
F:,FFFFFFF::FFFFFFFFFFFFFFFFFFFFFFFFF:FFFFFFF
@FS10000125:23:BPA73012-1407:1:1101:15380:1530 1:N:0:6
GGGCTGAACTTCGTGAGTACGTAAGAAGTAGATCGGAAGAGCACA
+
FFFFFFFFF,:F:FFF::FFFF:F,F,FFFFF:F,:FFF,F,F,:
@FS10000125:23:BPA73012-1407:1:1101:15810:1530 1:N:0:6
GGGATAAAACTTCGTCGAGTACGCTCAAATTCTAAGATCGGAAGA
+
FFF:,FFFFFF,FFFFFFFFFFFFFFFFFFFFFFF,FFFFFFFFF
@FS10000125:23:BPA73012-1407:1:1101:15940:1530 1:N:0:6
GGGGTACTAACTTCGTCGAGTACGCTCAAAACGTGAGATCGGAAG
+
FFFF:FFFFFF,,FF,FFFFFFFFF,FFFFFFFFFFFFFFFFFFF
@FS10000125:23:BPA73012-1407:1:1101:1270:1540 1:N:0:6
GGGCTACAACTTCGTCGAGTACGCTCAAGGTATAAGATCGGAAGA
+
F:,FFFFFFFFFFFFFFFFFFFFFFFFFFFFFFFFFFFFFF:FFF
@FS10000125:23:BPA73012-1407:1:1101:1290:1540 1:N:0:6
GGGACCAAACTTCGTCGAGTACGCTCAAGGCCTCAGATCGGAAGA
+
FFFFFFFFFFF:FFFFFFFFFFFFFFFFFFFFFFFFFFFFF,FFF
@FS10000125:23:BPA73012-1407:1:1101:1680:1540 1:N:0:6
GGGCTTCAACTTCGTCGAGTACGCTCAATTAATAAGATCGGAAGA
+
FF:,F,FFFFFFFF:FFFFFFFFFFFFF,,:,FFFFFFFFF:FFF
@FS10000125:23:BPA73012-1407:1:1101:1900:1540 1:N:0:6
GGGGATGAACTTCGTCGAGTACGCTCAAAATGCCAGATCGGAAGA
+
FFFFFFFFFF,,FFFFFFFFFFFFFFF:FFFFFFFFFFFFFFFFF
@FS10000125:23:BPA73012-1407:1:1101:1910:1540 1:N:0:6
GGGATTCAACTTCGTCGAGTACGCTCAACGAGTAAGATCGGAAGA
+
FF:FFFFFFFF:FFFFFFFFFFFFFFFFFFFFFFFFFFFFFFFFF
@FS10000125:23:BPA73012-1407:1:1101:2220:1540 1:N:0:6
GGGAACAAACTTCGTCGAGTACGCTCAATATCCAAGATCGGAAGA
+
FFFFFFF:FFF:FFFFFFFFFFFFFFFFFFFFFF:FF,FFFFFFF
@FS10000125:23:BPA73012-1407:1:1101:2540:1540 1:N:0:6
GGGCTCTAACTTCGTCGAGTACGCTCAAAACTATAGATCGGAAGA
+
FFFFFFFFFF:,FFFFFFFFFFFFFFF:FFFFFFFFFFFFFFFFF
@FS10000125:23:BPA73012-1407:1:1101:2620:1540 1:N:0:6
GGGCGGTAACTTCGTCGAGTACGCTCAACCTACGAGATCGGAAGA
+
FFFFFFFFFF::FFFFFFFFFFFFFFFFFFFFFFFFFFFFFFFFF
@FS10000125:23:BPA73012-1407:1:1101:2660:1540 1:N:0:6
GGGCTCTAACTTCGTCGAGTACGCTCAATGAAACAGATCGGAAGA
+
FFFF,FFFFFF:FFFFFFFFFFFFFFF,F,FF,FFFFFFFFFFFF
@FS10000125:23:BPA73012-1407:1:1101:2720:1540 1:N:0:6
GGGATTTAACTTCGTCGAGTACGCTCAATGCACAAGATCGGAAGA
+
FFFFFFFFFF:,FFFFFFFFFFFFFFF,FFFFFFFFFFFFFFFFF
@FS10000125:23:BPA73012-1407:1:1101:2760:1540 1:N:0:6
GGGGAAAAACTTCGTCGGGTACGCTCAAATGATTAGATCGGAAGA
+
FFFFFFFFFFF,FFFFFFFFFFFFFFF:FFFFFFFFFFFFFFFFF
@FS10000125:23:BPA73012-1407:1:1101:3020:1540 1:N:0:6
GGGTTGCAACTTCGTCGAGTACGCTCAAAGAGAAAGATCGGAAGA
+
FFF:FFFFFFF:FFFFFFFFFFFFFFF:FFFFFFFFFFFFFFFFF
@FS10000125:23:BPA73012-1407:1:1101:3130:1540 1:N:0:6
GGGTGGTAACTTCGTCGAGTACGCTCAAGTGATAAGATCGGAAGA
+
FFF:FFFFFFF:FFFFFFFFFFFFFFFFFFFFFFFFFFFFFFFFF
@FS10000125:23:BPA73012-1407:1:1101:3510:1540 1:N:0:6
GGGGATTAACTTCGTCGAGTACGCTCAACAGTCTAGATCGGAAGA
+
FF:FFFFFFF:::FF:FFFFFFFFFFF:FFFFFFFFFFFFFFFFF
@FS10000125:23:BPA73012-1407:1:1101:3620:1540 1:N:0:6
GGGTGACAACTTCGTCGAGTACGCTCAAAACAAAAGATCGGAAGA
+
FFF:FFFFFF::FFFFFFFFFFFFFFF:FFFFFFFFFFFFFFFFF
@FS10000125:23:BPA73012-1407:1:1101:3650:1540 1:N:0:6
GGGGTCCAACTTCGTCGAGTACGCTCAACAAATCAGATCGGAAGA
+
FFFFFFFFFF::FFFFFFFFFFFFFFFFFFFFFFFFFFFFFFFFF
@FS10000125:23:BPA73012-1407:1:1101:3980:1540 1:N:0:6
GGGTTACAACTTCGTCGAGTACGCTCAAACACTTAGATCGGAAGA
+
FFFFFFFFFF,,FFFFFFFFFFFFFFF:FFFFFFFFFFFFFFFFF
@FS10000125:23:BPA73012-1407:1:1101:4280:1540 1:N:0:6
GAGAGAAAACTGACTCGAGTACGCTCAACTGTGTAGATCGGAAGA
+
F,F,FFFFFF:FFFFFFFFFFFFFFFFFFFFFFFFFF,FFFFFFF
@FS10000125:23:BPA73012-1407:1:1101:4580:1540 1:N:0:6
GGGATTTAACTTCGTCGAGTACGCTCAACGATTCAGATCGGAAGA
+
FFF:FFF:FFFFFFFFFFFFFFFFFFFF,F,FF,FFFFFFFFFFF
@FS10000125:23:BPA73012-1407:1:1101:4680:1540 1:N:0:6
GGGGTGGAACTTCGTCGAGTACGCTCAATCATCAAGATCGGAAGA
+
FF,FFFFFFF:,FFFFFFFFFFFFFFF,FFFFFFFFFFFFFFFFF
@FS10000125:23:BPA73012-1407:1:1101:4710:1540 1:N:0:6
GGGGCACAACTTCGTCGAGTACGCTCAACTGGGAAGATCGGAAGA
+
F,,FFFFFFF:FFFFFFFFFFFFFFFFFFFFFFFFFFFFFFFFFF
@FS10000125:23:BPA73012-1407:1:1101:4720:1540 1:N:0:6
GGGCAGTAACTTCGTCGAGTACGCTCAATATCAAAGATCGGAAGA
+
FFFFFFFFFFF:FFFFFFFFFFFFFFF:FFFFFFFFFFFFFFFFF
@FS10000125:23:BPA73012-1407:1:1101:4770:1540 1:N:0:6
GGGAAGGAACTTCGTCGAGTACGCTCAAACTCATAGATCGGAAGA
+
FFFFFFFFFF::FFFFFFFFFFFFFFFFFFFFFFFFFFFFFFFFF
@FS10000125:23:BPA73012-1407:1:1101:4880:1540 1:N:0:6
GGGAATAACTTCGTCGAGTACGCTCAATTTAACAGATCGGAAGAG
+
FFFFFFFFFF,:F:FFFF:FFFFFFF,,FFFFFFFF,FFF,FFFF
@FS10000125:23:BPA73012-1407:1:1101:5090:1540 1:N:0:6
GCATGCAAACTTCGTCGAGTACGCTCAAGAGTGAAGATCGGAAGA
+
,:,:FFFFFF,FFFFFFFFFFF,FFFF:FFFFFFFFFFFFFF,FF
@FS10000125:23:BPA73012-1407:1:1101:5550:1540 1:N:0:6
GGGCAGTAACTTCGTCGAGTACGCTCAACAGTAAAGATCGGAAGA
+
FF:FFFFFFF::FFFFFFFFFFFFFFFFFFFFFFFFFFFFFFFFF
@FS10000125:23:BPA73012-1407:1:1101:5780:1540 1:N:0:6
GGGACTGAACTTCGTCGAGTACGCTAATGGTGTAGATCGGAAGAG
+
FFFFFFFFFFF:FFFFFFFFFFFFFF:,FFFFFFFF,,FF,FF:F
@FS10000125:23:BPA73012-1407:1:1101:6310:1540 1:N:0:6
GGGGGTCAACTTCGTCGAGTACGCTCAAAACTGAAGATCGGAAGA
+
FF:FFFFFFF:,FFFFFFFFFFFFFFF:FFFFFFFFFFFFFFFFF
@FS10000125:23:BPA73012-1407:1:1101:6900:1540 1:N:0:6
GGGGTTAAACTTCGTCGAGTACGCTCAAAGAAACAGATCGGAAGA
+
FFFF,FF:FFF:FFFFFFFFFFFFFFF:FFFFFFFFF,FFFFFFF
@FS10000125:23:BPA73012-1407:1:1101:7450:1540 1:N:0:6
GGGCGATAACTTCGTCGAGTACGCTCAAGTTACTAGATCGGAAGA
+
F::,,FFFFF::FFFFFFFFFFFFFFFF:,,,F,FFFFFFF:FFF
@FS10000125:23:BPA73012-1407:1:1101:7510:1540 1:N:0:6
GGGGGGAAACTTCGTCGAGTACGCTCAATAACTAAGATCGGAAGA
+
:,,FFFFFFFF:FFFFFFFFFFFFFFF:FFFFFFFFFFFFFFFFF
@FS10000125:23:BPA73012-1407:1:1101:7920:1540 1:N:0:6
GGGGTTGTAACTTCGTCGAGTACGCTCAAGGCAAGAGATCGGAAG
+
FFFFFFFFFF:,:FF:FFFFFFFFF,FFFFFFFFFFFFFFFFFFF
@FS10000125:23:BPA73012-1407:1:1101:8590:1540 1:N:0:6
GGGTTGTAACTTCGTCGAGTACGCTCAAATATCTAGATCGGAAGA
+
F:::FFFFFF::FFFFFFFFFFFFFFF:FFFFFFFFFFFFFFFFF
@FS10000125:23:BPA73012-1407:1:1101:8930:1540 1:N:0:6
GGGCAATAACTTCGTCGAGTACGCTCAAGAGTAGAGATCGGAAGA
+
FFFFFFFFFF,,FFFFFFFFFFFFFFFFFFFFFFFFFFFFFFFF,
@FS10000125:23:BPA73012-1407:1:1101:9660:1540 1:N:0:6
GGGACAGAACTTCGTCGAGTACGCTCAAATGCTGAGATCGGAAGA
+
FFFFFFFFFF::FFFFFFFFFFFFFFF:FFFFFFFFFFFFFFFFF
@FS10000125:23:BPA73012-1407:1:1101:9870:1540 1:N:0:6
GGGCGCCAACTTCGTCGAGTACGCTCAATAATAAAGATCGGAAGA
+
FFF:FFFFFF::FFFFFFFFFFFFFFF:FFFFFFFFFFFFFFFFF
@FS10000125:23:BPA73012-1407:1:1101:10420:1540 1:N:0:6
GGGAATCAACTTCGTCGAGTAAGCTCAAAGCATAAGATCGGAAGA
+
FFF:FFFFFF,,FFFFFFFFFFFFF:F:FFFFFFFFFFFFFFFFF
@FS10000125:23:BPA73012-1407:1:1101:10580:1540 1:N:0:6
GGGTGCCAACTTCGTCGAGTACGCTCAAGGGGATAGATCGGAAGA
+
FFFFFFFFFF,:FFFFFFFFFFFFFFF:FFFFFFFFFFFFFFFFF
@FS10000125:23:BPA73012-1407:1:1101:10850:1540 1:N:0:6
GTTGTCAACTTCGTCGAGTACGCTCAAACGGAGAGATCGGAAGAG
+
,,F,FF,,F,:FF:F,:F,F:F:FF:,FFF:FFFFF:F,:,,,,,
@FS10000125:23:BPA73012-1407:1:1101:10860:1540 1:N:0:6
GGGGCCCAACTTCGTCGAGTACGCTCAAAGGCAAAGATCGGAAGA
+
FFFFFFFFFF:,FFFFFFFFFFFFFFFFFFFFFFFFFFFFFFFFF
@FS10000125:23:BPA73012-1407:1:1101:11140:1540 1:N:0:6
GGGCACAAACTTCGTCGAGTACGCTCAATAATTTAGATCGGAAGA
+
FFFFFFFFFF,,FFFFFFFFFFFFFFF,FFFFFFFFFFFFFFFFF
@FS10000125:23:BPA73012-1407:1:1101:11190:1540 1:N:0:6
GGGCTGAAACTTCGTCGAGTACGCTCAATGTTTGAGATCGGAAGA
+
F,,:FFFFFF,,FFFFFFFFFFFFFFF,FFFFFFFFFFFFFFFFF
@FS10000125:23:BPA73012-1407:1:1101:11370:1540 1:N:0:6
GGGGGATAACTTCGTCGAGTACGCTCAAGAATGTAGATCGGAAGA
+
FFFFFFFFFF,,FFFFFFFFFFFFFFFFFFFFFFFFFFFFFFFFF
@FS10000125:23:BPA73012-1407:1:1101:11480:1540 1:N:0:6
GGGTATTAACTTCGTCGAGTACGCTCAATCGACGAGATCGGAAGA
+
FFFFFFFFFFFFFFFFFFFFFFFFFFF:FFFFFFFFFFFFFFFFF
@FS10000125:23:BPA73012-1407:1:1101:11540:1540 1:N:0:6
GGGCTGGAACTTCGTCGAGTACGCTCAAATACACAGATCGGAAGA
+
FFFFF,FFFFF:FFFFFFFFFFFFFFFFFFFFFFFFF,FFFFFFF
@FS10000125:23:BPA73012-1407:1:1101:12400:1540 1:N:0:6
GGGGGAGAACTTCGTCGAGTACGCTCAATACATCAGATCGGAAGA
+
FF:FFFFFFF,,FFFFFFFFFFFFFFF,FFFFFFFFFFFFFFFFF
@FS10000125:23:BPA73012-1407:1:1101:12500:1540 1:N:0:6
GGGCTTGATCTTCGTCGAGTACGCTCAAACTAAAAGATCGGAAGA
+
FFFFF:FFFF::FFFFFFFFFFFFFFF:FFFFFFFFFFFFFFFFF
@FS10000125:23:BPA73012-1407:1:1101:13230:1540 1:N:0:6
GGGGGTGAACTTCGTCGAGTACGCTCAACAATTTAGATCGGAAGA
+
:,,F:FFFFF:FFFFFFFFFFFFFFFFFFFFFFFFFFFFFFFFFF
@FS10000125:23:BPA73012-1407:1:1101:13260:1540 1:N:0:6
GGGCAACTTCGTCGAGTACGCTCAACACTTGAGATCGGAAGGCAC
+
FFF,FFFFFFF,:FFFFF,,FFFFFFF:FFFFFFF,FFFFFF,F,
@FS10000125:23:BPA73012-1407:1:1101:13460:1540 1:N:0:6
GGGCGACAACTTCGTCGAGTACGCTCAATATTGGAGATCGGAAGA
+
FFFFFFFFFF,,FFF:FFFFFFFFFFF,FFFFFFFFFFFFFFFFF
@FS10000125:23:BPA73012-1407:1:1101:13560:1540 1:N:0:6
GGGCTGCAACTTCGTCGAGTACGCTCAAGTGATTAGATCGGAAGA
+
FFF:FFFFFF:,FFFFFFFFFFFFFFFFFFFFFFFFFFFFFFFFF
@FS10000125:23:BPA73012-1407:1:1101:13780:1540 1:N:0:6
GGGTGACAACTTCGTCGAGTACGCTCAATCTATAAGATCGGAAGA
+
FFFFFFFFFF,,FFF:FFFFFFFFFFF,FFFFFFFFFFFFFF:FF
@FS10000125:23:BPA73012-1407:1:1101:13980:1540 1:N:0:6
GGGCGAAAACTTCGTCGAGTACGCTCAAAAGTATAGATCGGAAGA
+
FFFFFFFFFF::FFFFFFFFFFFFFFFFFFFFFFFFFFFFFFFFF
@FS10000125:23:BPA73012-1407:1:1101:14120:1540 1:N:0:6
GGGGTCAAACTTCGTCGAGTACGCTCAAGCCCTAAGATCGGAAGA
+
FFFFFFFFFF::FFFFFFFFFFFFFFFFFFFFFFFFFFFFFFFFF
@FS10000125:23:BPA73012-1407:1:1101:14200:1540 1:N:0:6
GGGGAGATCGGAAGAGCACACGTCTGAACTCCAGTCACTACCTGC
+
F:,FFFFFFFF:FFFFFF,FFF:FFFF:FFFFFFF,FFFF,,:F,
@FS10000125:23:BPA73012-1407:1:1101:14810:1540 1:N:0:6
GGGACTCGACTTCGTCGAGTACGCTCAAGAGGACAGATCGGAAGA
+
FFF:FFFFFF,,FFFFFFFFFFFFFFFFFFFFFFFFF:FFFFFFF
@FS10000125:23:BPA73012-1407:1:1101:15000:1540 1:N:0:6
GGGCTCAAACTTCGTCGAGTACGCTCAAAGACCGAGATCGGAAGA
+
FFFFFFFFFF,,FFFFFFFFFFFFFFF:FFFFFFFFFFFFFF:FF
@FS10000125:23:BPA73012-1407:1:1101:15220:1540 1:N:0:6
GGGCGGCAACTTCGTCGAGTACGCTCAAATAAGAAGATCGGAAGA
+
FF,FF,FFFF::FFFFFFFFFFFFFFFFFFFFFFFFFFFFFFFF:
@FS10000125:23:BPA73012-1407:1:1101:1140:1550 1:N:0:6
GGGGTCAAACTTCGTCGAGTACGCTCAATGAGGGAGATCGGAAGA
+
FFFFFFFFFFF:FFFFFFFFFFFFFFF:FFFFFFFFFFFFFFFFF
@FS10000125:23:BPA73012-1407:1:1101:1160:1550 1:N:0:6
GGGAGTTAACTTCGTCGAGTACGCTCAAATAACAAGTTCGAAGAA
+
FFFF,:FFFFFFFFFFFFFFFFFFFFFFF,,,,F,,F:,FFF,,:
@FS10000125:23:BPA73012-1407:1:1101:1350:1550 1:N:0:6
GGGTGACAACTTCGTCGAGTACGCTCAACCCGCTAGATCGGAAGA
+
F,,:FFFFFFFFFFFFFFFFFFFFFFFFF:FFFFFFFFFFF,FFF
@FS10000125:23:BPA73012-1407:1:1101:1550:1550 1:N:0:6
GGGCTGCAACTTCGTCGAGTAGGCTCAATTGTGGAGATCGGAAGA
+
F:,FFFFFFF::FFFFFFFFFFFFFFFFFFFFFFFFFFFFF,FFF
@FS10000125:23:BPA73012-1407:1:1101:1690:1550 1:N:0:6
GGGTAGTAACTTCGTCGAGTACGCTCAAGTAACCAGATCGGAAGA
+
FF,FFFFFFF::FFFFFFFFFFFFFFFFFFFFFFFFFFFFF:FFF
@FS10000125:23:BPA73012-1407:1:1101:1840:1550 1:N:0:6
GGGATCCAACTTCGTCGAGTACGCTCAATATCGAAGATCGGAAGA
+
FFFFFFFFFFF,FFFFFFFFFFFFFFF:FFFFFFFFF:FFFFFFF
@FS10000125:23:BPA73012-1407:1:1101:2450:1550 1:N:0:6
GGGGAGTAACTTCGTCGAGTACGCTCAAAATATGAGATCGGAAGA
+
F:,FFFFFFF:,FFFFFFFFFFFFFFFFFFFFFFFFFFFFFFFFF
@FS10000125:23:BPA73012-1407:1:1101:3210:1550 1:N:0:6
GGAGTGATAACTTCGTCGAGTACGCTCAATATGAGAGATCGGAAG
+
:,,F,,FFF,FF,FF,FF,FFFFFF:FFF:F,,F,FFFFFFFFFF
@FS10000125:23:BPA73012-1407:1:1101:3290:1550 1:N:0:6
GGGATGAAACTTCGTCGAGTACGCTCAACTATGGAGATCGGAAGA
+
F,,,FFFFFFFF:FFFFFFFFFFFFFFFFFFFFFFFFFFFFFFFF
@FS10000125:23:BPA73012-1407:1:1101:4090:1550 1:N:0:6
GGGTTAAAACTTCGTCGAGTACGCTCAATCTGTCAGATCGGAAGA
+
FFFFFFFFFF:,FFFFFFFFFFFFFFF,FFFFFFFFFFFFFFFFF
@FS10000125:23:BPA73012-1407:1:1101:4140:1550 1:N:0:6
GGGGGGGAACTTCGTCGAGTACGCTCAAAATCACAGATCGGAAGA
+
FFFFFFFFFF::FFFFFFFFFFFFFFF:FFFFFFFFFFFFFFFFF
@FS10000125:23:BPA73012-1407:1:1101:4290:1550 1:N:0:6
GGGTTACAACTTCGTCGAGTACGCTCAATTGGGTAGATCGGAAGA
+
F:,FFFFFFF::FFFFFFFFFFFFFFF:FFF:FFFFFFFFFFFFF
@FS10000125:23:BPA73012-1407:1:1101:4640:1550 1:N:0:6
GGGATCAAACTTCGTCGAGTACGCTCAAGCAGTTAGATCGGAAGA
+
FFF:FFFFFF:,FFFFFFFFFFFFFFFFFFFFFFFFFFFFFFFFF
@FS10000125:23:BPA73012-1407:1:1101:4650:1550 1:N:0:6
GGGTGATAACTTCGTCGAGTACGCTCAACAACCTAGATCGGAAGA
+
FFFFFFFFFF::FFFFFFFFFFFFFFFFFFFFFFFFFFFFFFFFF
@FS10000125:23:BPA73012-1407:1:1101:4730:1550 1:N:0:6
GGGCTGAAACTTCGTCGAGTACGCTCAAGGGCCGAGATCGGAAGA
+
F,,:FFFFFF:,FFFFFFFFFFFFFFFFFFFFFFFFFFFFFFFFF
@FS10000125:23:BPA73012-1407:1:1101:4860:1550 1:N:0:6
GGGTCGAAACTTCGTCGAGTACGCTCAAGAGTGGAGATCGGAAGA
+
FFFFFFFFFF:,FFFFFFFFFFFFFFFFFFFFFFFFFFFFFF:FF
@FS10000125:23:BPA73012-1407:1:1101:4960:1550 1:N:0:6
GGGATAGAACTTCGTCGAGTACGCTCAATTTGTTAGATCGGAAGA
+
FFFFFFFFFF,,:FFFFFFFFFFFFFF,FFFFFFFFFFFFFF:FF
@FS10000125:23:BPA73012-1407:1:1101:6040:1550 1:N:0:6
GGGGAACTTCGTCGAGTACGCTCAACCTGGAAGATCGGAAGAGCA
+
FF:FFFFFFFF,FFFFFF,,FFFFFFF:FFFFFFF,FFFFFFF,,
@FS10000125:23:BPA73012-1407:1:1101:7040:1550 1:N:0:6
GGGAACTAACTTCGTCGAGTACGCTCAAAGATGTAGATCGGAAGA
+
FF::FFFFFF::FFFFFFFFFFFFFFF,FFFFFFFFFFFFFFFFF
@FS10000125:23:BPA73012-1407:1:1101:8140:1550 1:N:0:6
GGCTATTAACTTCGTCGAGTAGGCTCAAGGATATAGATCGGAAGA
+
:,,,FFFFFFF:FFFFFFFFFFFFFFF:FFF:FFFFFFFFFFFFF
@FS10000125:23:BPA73012-1407:1:1101:8180:1550 1:N:0:6
GGGGCGAAACTTCGTCGAGTACGCTCAACGACCGAGATCGGAAGA
+
FFFFFFFFFFFFFFFFFFFFFFFFFFFFFFFFFFFFFFFFFFFFF
@FS10000125:23:BPA73012-1407:1:1101:8220:1550 1:N:0:6
GGGGACTGAACTTCGTCGAGTACGCTCAAATACTAAGATCGGAAG
+
FFFFFFFFFF:,:FF,FFFFFFFFF,FFFFFFFFFFFFFFFFFFF
@FS10000125:23:BPA73012-1407:1:1101:8320:1550 1:N:0:6
GGGTGCAAACTTCGTCGAGTACGCTCAACATATGAGATCGGAAGA
+
FFFFFFFFFFFFFFFFFFFFFFFFFFFFFFFFFFFFFFFFFFFFF
@FS10000125:23:BPA73012-1407:1:1101:8540:1550 1:N:0:6
GGGTAACTTCGTCGAGTACGCTCAAATGCTAAGATCGGAAGAGCA
+
FFF:FFFFFFF:FFFFFF,,FFFFFFFFFFFFFFF,FFFFFFF,:
@FS10000125:23:BPA73012-1407:1:1101:8750:1550 1:N:0:6
GGGCACGAACTTCGTCGAGTACGCTCAATAATAGAGATCGGAAGA
+
F::,FFFFFF::FFFFFFFFFFFFFFF:FFFFFFFFFFFFFFFFF
@FS10000125:23:BPA73012-1407:1:1101:8890:1550 1:N:0:6
GGGCTTTAACTTCGTCGAGTACGCTCAATGACTTAGATCGGAAGA
+
FFF:FFFFFF:,FFFFFFFFFFFFFFF,FFFFFFFFFFFFFFFFF
@FS10000125:23:BPA73012-1407:1:1101:10010:1550 1:N:0:6
GGGTGGTAAACTTCGTCGAGTACGCTCAAGGCCGCAGATCGGAAG
+
FFFFFFFFFFFF:FF:FFFFFFFFF,FFFFFFF:FFFFFFFFFFF
@FS10000125:23:BPA73012-1407:1:1101:10270:1550 1:N:0:6
GGGAACTTCGTCGAGTACGCTCAATAGTGAAGACCGGAAGAGCAC
+
F:F,FFFFFF,FF:F:F,FFFF:F:FF:FFFFFFFFFFFF,F,F,
@FS10000125:23:BPA73012-1407:1:1101:10640:1550 1:N:0:6
GGGTGCCAACTTCGTCGAGTACGCTCAACCAAAGAGATCGGAAGA
+
FFFFFFFFFF::FFFFFFFFFFFFFFFFFFFFFFFFFFFFFFFFF
@FS10000125:23:BPA73012-1407:1:1101:10780:1550 1:N:0:6
GGGCGCAAACTTCGTCGAGTACGCTCAAATGCCCAGATCGGAAGA
+
FFFFFFFFFF:,FFFFFFFFFFFFFFFFFFFFFFFFFFFFFFFFF
@FS10000125:23:BPA73012-1407:1:1101:10810:1550 1:N:0:6
GGGGTTTAACTTCGTCGAGTACGCTCAAACATCCAGATCGGAAGA
+
FFFFFFFFFF,,FFFFFFFFFFFFFFFFFFFFFFFFFFFFFFFFF
@FS10000125:23:BPA73012-1407:1:1101:10840:1550 1:N:0:6
GGGTGGCAACTTCGTCGAGTACGCTCAAGAGACTAGATCGGAAGA
+
F::F:FFFFFFFFFFFFFFFFFFFFFFFF:FFFFFFFFFFFFFFF
@FS10000125:23:BPA73012-1407:1:1101:11250:1550 1:N:0:6
GGGGGAATCTTCGTCGAGTACGCTCAACCCCGAAGATCGGAAGAG
+
FF:FFFFFFF,FF:FFFF:FFFFFFFFF:FFFFFFF:FFF:FFFF
@FS10000125:23:BPA73012-1407:1:1101:11300:1550 1:N:0:6
GGGACCTAACTTCGTCGAGTACGCTCAAGGATAGAGATCGGAAGA
+
FFFFFFFFFF,,FFFFFFFFFFFFFFFFFFFFFFFFFFFFFFFFF
@FS10000125:23:BPA73012-1407:1:1101:11360:1550 1:N:0:6
GGGCGGCAACTTCGTCGAGTACGCTCAAATTTCAAGATCGGAAGA
+
FFF:FFFFFF,,FFFFFFFFFFFFFFF:FFFFFFFFFFFFFFFFF
@FS10000125:23:BPA73012-1407:1:1101:11510:1550 1:N:0:6
GATGTCGAACTTCGTCGAGTACGCTCAAGAGTTAAGATCGGAAGA
+
,,F,,F,:FFFFFF:FF:FFFF:FFFFFFFFFFFFFFFFFF,F:,
@FS10000125:23:BPA73012-1407:1:1101:11820:1550 1:N:0:6
GGGTCTGAACTTCGTCGAGTACGCTCAAATTATAAGATCGGAAGA
+
FFFFFFFFFF:,FFFFFFFFFFFFFFF:FFFFFFFFFFFFFFFFF
@FS10000125:23:BPA73012-1407:1:1101:11880:1550 1:N:0:6
GGGGGGGAACTTCGTCTAGTACGCTCAACTATCAAGATCGGAAGA
+
F:,FFFFFFF::FFFFFFFFFFFFFFFFFFFFFFFFFFFFFFFFF
@FS10000125:23:BPA73012-1407:1:1101:12270:1550 1:N:0:6
GGGGGCTAACTTCGTCGAGTACGCTCAAATAATAAGATCGGAAGA
+
:,,F,FFFFFFFFFFFFFFFFFFFFFFF:F,,F:FFFFFFFFFFF
@FS10000125:23:BPA73012-1407:1:1101:12400:1550 1:N:0:6
GGGAGCAAACTTCGTCGAGTACGCTCAAACAGGGAGATCGGAAGA
+
F:,FFFFFFF::FFFFFFFFFFFFFFF:FFFFFFFFFFFFF:FFF
@FS10000125:23:BPA73012-1407:1:1101:12770:1550 1:N:0:6
GGGGAAAAACTTCGTCGAGTACGCTCAAATCATAAGATCGGAAGA
+
F,,FFFFFFF:,FFFFFFFFFFFFFFF:FFFFFFFFFFFFFFFFF
@FS10000125:23:BPA73012-1407:1:1101:13060:1550 1:N:0:6
GGGCAGCAACTTCGTCGAGTACGCTCAACAGACGAGATCGGAAGA
+
FFF,FFFFFF,:FFFFFFFFFFFFFFFFFFFFFFFFFFFFFFFFF
@FS10000125:23:BPA73012-1407:1:1101:13390:1550 1:N:0:6
GATGTTGAACTTCGTCGAGTACGCTCAAGGTATAAGATCGGAAGA
+
,,F:FF:FFFFFFFFFFFFFFF:FFFFFFFFFFFFFFFFFF:FF:
@FS10000125:23:BPA73012-1407:1:1101:13490:1550 1:N:0:6
GGGACTAAACTTCGTCGAGTACGCTCAAGTAGGGAGATCGGAAGA
+
FF,FFFFFFF:,FFFFFFFFFFFFFFFFFFFFFFFFFFFFFFFFF
@FS10000125:23:BPA73012-1407:1:1101:13890:1550 1:N:0:6
GGGCTCAAACTTCGTCGAGTACGCTCAATTTTTAAGATCGGAAGA
+
F:,,FFFFFF::FFFFFFFFFFFFFFFFFFFFFFFFF:FFFFFFF
@FS10000125:23:BPA73012-1407:1:1101:14200:1550 1:N:0:6
GGGGCTCAACTTCGTCGAGTACGCTCAAAGGACAAGTTCGGAAGA
+
F:,FFFFFFF::FFFFFFFFFFFFFFF:FFFFFFFFF,FFFFFFF
@FS10000125:23:BPA73012-1407:1:1101:14730:1550 1:N:0:6
GGGGTTCAACTTCGTCGAGTACGCTCAACAAATAAGATCGGAAGA
+
F::FFFFFFF::FFFFFFFFFFFFFFFFFFFFFFFFF:FFFFFFF
@FS10000125:23:BPA73012-1407:1:1101:15320:1550 1:N:0:6
GGGTATTAACTTCGTCGAGTACGCTCAAGCCTTCAGATCGGAAGA
+
F::FFFFFFF,:FFFFFFFFFFFFFFFFFFFFFFFFFFFFFFFFF
@FS10000125:23:BPA73012-1407:1:1101:15690:1550 1:N:0:6
GGGGTTCAACTTCGTCGAGTACGCTCAACCGACTAGATCGGAAGA
+
FFFFFFFFFF:FFFFFFFFFFFFFFFFFFFFFFFFFF,FFFFFFF
@FS10000125:23:BPA73012-1407:1:1101:16140:1550 1:N:0:6
GGGGCTCAACTTCGTCGAGTACGCTCAATATGATAGATCGGAAGA
+
FFFFFFFFFF,:FFFFFFFFFFFFFFF:FFFFFFFFFFFFFFFFF
@FS10000125:23:BPA73012-1407:1:1101:16260:1550 1:N:0:6
GGGGAACAACTTCGTCGAGTACGCTCAATTATAGAGATCGGAAGA
+
FFFFFFFFFF,:FFFFFFFFFFFFFFF,FFFFFFFFFFFFFFFFF
@FS10000125:23:BPA73012-1407:1:1101:16380:1550 1:N:0:6
GGGGTTTAACTTCGTCGAGTACGCTCAAAGTATTAGATCGGAAGA
+
[truncated: 28,627,419 more chars]
