# Supplementary material for: Non-templated addition and template switching by Moloney murine leukemia virus (MMLV)-based reverse transcriptases co-occur and compete with each other
Source: J Biol Chem. 2019 Oct 22;294(48):18220–31. doi: 10.1074/jbc.RA119.010676 (PMC6885630; doi:10.1074/jbc.RA119.010676)
Supplement: Supporting Information [file supp_RA119.010676_155253_1_supp_413280_pzhsrd.zip › Template switching bias/TS-P-4rNV5FAM-C.fastq]

@FS10000125:23:BPA73012-1407:1:1101:1100:1000 1:N:0:7
GATGCAAAACTTCGTCGAGTACACTCAATATATCAGATCGGTACT
+
,:FFFFF,,FF,::F,F,,FFF,FFFF,FFFFF,,F,F:FFF,::
@FS10000125:23:BPA73012-1407:1:1101:1460:1000 1:N:0:7
GGGCGTCAACTTCGTCGAGTACGCTCAACTGTTCAGATCGGAAGA
+
FFFFFFFFFFFFFFFFFFFFFFFFFFFFFFFFFFFFFFFFF:FFF
@FS10000125:23:BPA73012-1407:1:1101:1600:1000 1:N:0:7
GGGGTATAACTTCGTCGAGTACGCTCAATTACTAAGATCGGAAGA
+
F,,FFFFFFF::FFFFFFFFFFFFFFFFFFFFFFFFFFFFF:FF:
@FS10000125:23:BPA73012-1407:1:1101:1860:1000 1:N:0:7
GGGACACAACTTCGTCGAGTACGCTCAAACTTCTAGATCGGAAGA
+
FFFFF,FFFF::FFFFFFFFFFFFFFF:FF:FFFFFFFFFFFFFF
@FS10000125:23:BPA73012-1407:1:1101:2340:1000 1:N:0:7
GGGACGCAACTTCGTCGAGTACGCTCAAAATTCGAGATCGGAAGA
+
FF::FFFFFF,,FFFFFFFFFF:FFFF,FFFFFFFFFFFF:,FFF
@FS10000125:23:BPA73012-1407:1:1101:2490:1000 1:N:0:7
CTTGAAAAACTTCGTCGAGTACGCTCAAGTTACTAGATCGGAAGA
+
,,F,:FFFFF:,F:FF:FFFFFFFFFFFFFFFFFFF,FFF,,FFF
@FS10000125:23:BPA73012-1407:1:1101:2670:1000 1:N:0:7
GATGACAAACTTCGTCGAGTACGCTCAATACTGCAGATCGGAAGA
+
,,FFFFFFFFFFFFFFFFFFFFFFFFFFFFFFFFFFFFFFF,FFF
@FS10000125:23:BPA73012-1407:1:1101:3150:1000 1:N:0:7
GATCTGCAACTTCGTCGAGTACGCTCAAAGGCCTAGATCGGAAGA
+
,,F,FFFFFFFFFFFFFFFFFFFFFFF:FFFFFFFFFFFFF,FF:
@FS10000125:23:BPA73012-1407:1:1101:3610:1000 1:N:0:7
GGGGTTAAACTTCGTCGAGTACGCTCAAAACGTAAGATCGGAAGA
+
F:,FFFFFFF:,FFFFFFFFFFFFFFFFFFFFFFFFF,FFFFFFF
@FS10000125:23:BPA73012-1407:1:1101:5150:1000 1:N:0:7
GGGCCAGATCTTCGTCGAGTACGCTCAATATAGAAGATCGGAAGA
+
F,,FFFFFFF:,FFFFFFFFFFFFFFF,FFFFFFFFFFFFFFFFF
@FS10000125:23:BPA73012-1407:1:1101:5200:1000 1:N:0:7
GGGGGGCTTCGTCGAGTACGCTCAAGAGATGAGATCGGAAGAGCA
+
FF:FFFFFFFF,FFFFFF,,FFFFFFFFFFFFFFF,FFFFFFF,,
@FS10000125:23:BPA73012-1407:1:1101:7490:1000 1:N:0:7
GGGATCCAACTTCGTCGAGTACGCTCAATAAAACAGATCGGAAGA
+
:,,,FFFFFF::FFFFFFFFFFFFFFF:FFFFFFFFFFFFFFFFF
@FS10000125:23:BPA73012-1407:1:1101:7770:1000 1:N:0:7
GGGGTGAAACTTCGTCGAGTACGCTCAATGGTAAAGATCGGAAGA
+
FF:FFFFFFF,,FFFFFFFFFFFFFFF,FFFFFFFFFFFFFFFFF
@FS10000125:23:BPA73012-1407:1:1101:9190:1000 1:N:0:7
GGGGATAAACTTCGTCGAGTACGCTCAAAAAAAAAGATCGGAAGA
+
F,,FFFFFFF,,FFFFFFFFFFFFFFF,FFFFFFFFF,FFFFFFF
@FS10000125:23:BPA73012-1407:1:1101:9260:1000 1:N:0:7
GGGATTCAACTTCGTCGAGTACGCTCAAAGCACGAGATCGGAAGA
+
FFF:FFFFFF,,FFFFFFFFFFFFFFFFFFFFFFFFFFFFFFFFF
@FS10000125:23:BPA73012-1407:1:1101:9960:1000 1:N:0:7
GGGCTAACTTCGTCGAGTACGCTCAATGACTGAGATCGGAAGAGC
+
FFFFFFFFFF:F,FFFF:FFFF,FF:FFFFFFFFF,,FFFFFFF,
@FS10000125:23:BPA73012-1407:1:1101:10620:1000 1:N:0:7
GGGGTACCAACTTCGTCGAGTACGCTCAAACTATAAGATCGGAAG
+
FFFFFFFFFFF,,FF:FFFFFFFFF,FFFFFFFFFFFFFFFFFFF
@FS10000125:23:BPA73012-1407:1:1101:10630:1000 1:N:0:7
GTTGTACCAACTTCGTCGAGTACGCTCAAACTATAAGATCGGAAG
+
,,F,FFFFFFF:::F:FF:,FF:FF,FFFFFFFFFF:FFF,F:F:
@FS10000125:23:BPA73012-1407:1:1101:10860:1000 1:N:0:7
GGGCAGAAACTTCGTCGAGTACGCTCAATGGTGTAGATCGGAAGA
+
FFF:FFFFFF,,FFFFFFFFFFFFFFF,FFFFFFFFFFFFFFFFF
@FS10000125:23:BPA73012-1407:1:1101:11380:1000 1:N:0:7
GGGGAATAACTTCGTCGAGTACGCTCAACATCAAAGATCGGAAGA
+
FFFF,FFFFFFFFFFFFFFFFFFFFFFFFFFF:FFFFFFFFFFFF
@FS10000125:23:BPA73012-1407:1:1101:13210:1000 1:N:0:7
GGGGCATAACTTCGTCGAGTACGCTCAAATGGGTAGATCGGAAGA
+
F,,FFFFFFF:,FFFFFFFFFFFFFFF:FFFFFFFFFFFFFFFFF
@FS10000125:23:BPA73012-1407:1:1101:13420:1000 1:N:0:7
GGGAACAAACTTCGTCGAGTACGCTCAAACGTATAGATCGGAAGA
+
F:,:FFFFFF,,FFFFFFFFFFFFFFF:FFFFFFFFFFFFFFFFF
@FS10000125:23:BPA73012-1407:1:1101:14890:1000 1:N:0:7
GGGGACCAATTTCGTCGAGTACGCTCAATTGTAAAGATCGGAAGA
+
FFFFFFFFFFFFFFFFFFFFFFFFFFF:FFFFF:FFFFFFFFFFF
@FS10000125:23:BPA73012-1407:1:1101:15690:1000 1:N:0:7
GGGTAAGAACTTCGTCGAGTACGCTCAAATCCCAAGATCGGAAGA
+
FFFFFF,FFFFF::F::F:FF:FFF:FFFFFF:FF,F,FFFFF:F
@FS10000125:23:BPA73012-1407:1:1101:16100:1000 1:N:0:7
GGGGTCTAACTTCGTCGAGTACGCTCAATCAAAGAGATCGGAAGA
+
FFFF,FFFFF::FFFFFFFFFFFFFFF:FF,FFFFFF,FFFFFFF
@FS10000125:23:BPA73012-1407:1:1101:1270:1010 1:N:0:7
GGGTGACAACTTCGTCGAGTACGCTCAAACGGATAGATCGGAAGA
+
F:,F,FFFFFFF:,FFFF:FFF:FFFF,F:,FFFFF:FFF,,:::
@FS10000125:23:BPA73012-1407:1:1101:1420:1010 1:N:0:7
GGGTCGCAACTTCGTCGAGTACGCTCAAAGTCTGAGATCGGAAGA
+
FFFFFFFFFF::FFFFFFFFFFFFFFFFFFFFFFFFFFFFFFFFF
@FS10000125:23:BPA73012-1407:1:1101:1450:1010 1:N:0:7
GGGTGTGAACTTCGTCGAGTACGCTCAATAATATAGATCGGAAGA
+
FFFFFFFFFF::FFFFFFFFFFFFFFF:FFFFFFFFFFFFF:FFF
@FS10000125:23:BPA73012-1407:1:1101:1820:1010 1:N:0:7
GGGCGGCAACTTCGTCGAGTACGCTCAAAGAGAAAGATCGGAAGA
+
FFFF,FFFFFF:FFFFFFFFFFFFFFF:FFFFFFFFFFFFFFFFF
@FS10000125:23:BPA73012-1407:1:1101:2050:1010 1:N:0:7
GGGGCTGAACTTCGTCGAGTACGCTCAATTCCTGAGATCGGAAGA
+
FF,FFFFFFF:,FFFFFFFFFFFFFFFFFFFFFFFFFFFFFFFFF
@FS10000125:23:BPA73012-1407:1:1101:3100:1010 1:N:0:7
GGGGCCAAACTTCGTCGAGTACGCTCAAGATGGTAGATCGGAAGA
+
FFFFFFFFFF:,FFFFFFFFFFFFFFFFFFFFFFFFFFFFFFFFF
@FS10000125:23:BPA73012-1407:1:1101:3140:1010 1:N:0:7
GGGCTGCAACTTCGTCGAGTACGCTCAACAGGTTAGATCGGAAGA
+
FFF:FFFFFF:,:FFFFFFFFFFFFFF:FFFFFFFFFFFFFFFFF
@FS10000125:23:BPA73012-1407:1:1101:3920:1010 1:N:0:7
GGGCATCAACTTCGTCGAGTACGCTCAAGTTGACAGATCGGAAGA
+
F:,FFFFFFF,,FFFFFFFFFFFFFFFFFFFFFFFFFFFFFFFFF
@FS10000125:23:BPA73012-1407:1:1101:4190:1010 1:N:0:7
GGGGAAAAACTTCGTCGAGTACGCTCAATAAATAAGATCGGAAGA
+
F:,FFFFFFFF:FFFFFFFFFFFFFFF,FFFFFFFFFFFFFFFFF
@FS10000125:23:BPA73012-1407:1:1101:4330:1010 1:N:0:7
GGGGCGGTAACTTCGTCGAGTACGCTCAAAAAATCAGATCGGAAG
+
F,,FFFFFFF::,FF:FFFFFFFFF,FFFFFFFFFFFFFFFFFFF
@FS10000125:23:BPA73012-1407:1:1101:4620:1010 1:N:0:7
GGGGTGAAACTTCGTCGAGTACGCTCAACGGACGAGATCGGAAGA
+
FFFF:FFFFF::FFFFFFFFFFFFFFFFFFFFFFFFFFFFFFFFF
@FS10000125:23:BPA73012-1407:1:1101:5130:1010 1:N:0:7
GGGGAGTAACTTCGTCGAGTACGCTCAACGCGATAGATCGGAAGA
+
:,,,F:FFFF::FFFFFFFFFFFFFFFFF,FFFFFFFFFFFFFFF
@FS10000125:23:BPA73012-1407:1:1101:5430:1010 1:N:0:7
GATGTAAAACTTCGTCGAGTACGCTCAACGGGGGAGATCGGAAGA
+
,,FFFFFFFFFFFFFFFFFFFFFFFFFFFFFFFFFFFFFFF,FFF
@FS10000125:23:BPA73012-1407:1:1101:5500:1010 1:N:0:7
GGGGGATTAACTTCGTCGAGTACGCTCAATGTCTAAGATCGGAAG
+
FFFFFFFFFF:,:FF:FFFFFFFFF,FFFFFFFFFFFFFFFFFFF
@FS10000125:23:BPA73012-1407:1:1101:5670:1010 1:N:0:7
GCTCACAAACTTCGTCGAGTACGCTCAACATCATAGATCGGAAGA
+
F,:,FFFFFFFFFFFFFFFFFF:FFFFFFFFFFFFFFFFF:FFF:
@FS10000125:23:BPA73012-1407:1:1101:6460:1010 1:N:0:7
GGGCGAAAACTTCGTCGAGTACGCTCAACGGTCGAGATCGGAAGA
+
FFFFFFFFFF::FFFFFFFFFFFFFFFFFFFFFFFFFFFFFFFFF
@FS10000125:23:BPA73012-1407:1:1101:6480:1010 1:N:0:7
GGGGGCCAACTTCGTCGAGTACGCTCAACGATATAGATCGGAAGA
+
FFFFFFFFFFF::FFFFFFFFFFFFFFFFFFFFFFFFFFFFFFFF
@FS10000125:23:BPA73012-1407:1:1101:6500:1010 1:N:0:7
GGGGCCCAACTTCGTCGAGTACGCTCAAATTATGAGATCGGAAGA
+
FFFFFFFFFF::FFFFFFFFFFFFFFFFFFFFFFFFFFFFFFFFF
@FS10000125:23:BPA73012-1407:1:1101:7500:1010 1:N:0:7
GGGGACAGAACTTCGTCGAGTACGCTCAAACCTAAAGATCGGAAG
+
FFFFFFFFFF:,:FF:FFFFFFFFF,FFFFFFFFFFFFFFFFFFF
@FS10000125:23:BPA73012-1407:1:1101:7570:1010 1:N:0:7
GGGGTTGCAACTTCGTCGAGTACGCTCAAGCATAGAGATCGGAAG
+
FFFFFFFFFF:,:FF,FFFFFFFFF,FFFFFFFFFFFFFFFFFFF
@FS10000125:23:BPA73012-1407:1:1101:7620:1010 1:N:0:7
GGGGACCAACTTCGTCGAGTACGCTCAACGGCACAGATCGGAAGA
+
FFFFFFFFFF::FFFFFFFFFFFFFFFFFFFFFFFFFFFFFFFFF
@FS10000125:23:BPA73012-1407:1:1101:10380:1010 1:N:0:7
GGGGCAAAACTTCGTCGAGTACGCTCAAATATATAGATCGGAAGA
+
FFFF,,F,FFFF:FFFFFFFF:FFFF,FF:FFFFF,F,FFFFFFF
@FS10000125:23:BPA73012-1407:1:1101:11050:1010 1:N:0:7
GGGCATCAACTTCGTCGAGTACGCTCAACATCTTAGATCGGAAGA
+
F,,:FFFFFF,::FFFFFFFFFFFFFFFFFFFFFFFFFFFFFFFF
@FS10000125:23:BPA73012-1407:1:1101:11560:1010 1:N:0:7
GGGTGCTAACTTCGTCGAGTACGCTCAACTTTTCAGATCGGAAGA
+
FF::FFFFFF::FFFFFFFFFFFFFFFFFFFFFFFFFFFFFFFFF
@FS10000125:23:BPA73012-1407:1:1101:13620:1010 1:N:0:7
GGGTAAGAACTTCGTCGAGTACGCTCAAGCTAGTAGATCGGAAGA
+
FFFFFFFFFF,,FFFFFFFFFFFFFFFFFFFFFFFFFFFFFFFFF
@FS10000125:23:BPA73012-1407:1:1101:13910:1010 1:N:0:7
GGGTGTCAACTTCGTCGAGTACGCTCAATCTGGTAGATCGGAAGA
+
F,,,,::F::F:F:F:FF,FF:,FF::FF,F,:FF,:,F,,,F:,
@FS10000125:23:BPA73012-1407:1:1101:14920:1010 1:N:0:7
GGGGTTTAACTTCGTCGAGTACGCTCAACATGTCAGATCGGAAGA
+
F,,FFFFFFF,,FFFFFFFFFF:FFFFFFFFFFFFFFFFF:::F:
@FS10000125:23:BPA73012-1407:1:1101:14940:1010 1:N:0:7
GGGGGAAAACTTCGTCGAGTACGCTCAAGGAATGAGATCGGAAGA
+
FFFFFFFFFF,,FFFFFFFFFF:FFFF:FFFFFFFFFFFFFFFFF
@FS10000125:23:BPA73012-1407:1:1101:15250:1010 1:N:0:7
GGGGGTCAACTTCGTCGAGTACGCTCAAATGTAAAGATCGGAAGA
+
FFFFFFFFFF,,FFFFFFFFFFFFFFFFFFFFFFFFFFFFFFFFF
@FS10000125:23:BPA73012-1407:1:1101:15400:1010 1:N:0:7
GGGTTATAACTTCGTCGAGTACGCTCAATATCTGAGATCGGAAGA
+
F,,,,FFFFF::FFFFFFFFFF,FFFFFFFFFFFFFFFFF:::F:
@FS10000125:23:BPA73012-1407:1:1101:1290:1020 1:N:0:7
GGGGACAAACTTCGTCGAGTACGATCAAATGTGGAGATCGGAAGA
+
FF:FFFFFFFF:FFFFFFFFFFFFFFF:FFFFFFFFFFFFF:FFF
@FS10000125:23:BPA73012-1407:1:1101:1420:1020 1:N:0:7
GGGGCAGAACTTCGTCGAGTACGCTCAAGATCTAAGATCGGAAGA
+
FFFFFFFFFF::FFFFFFFFFFFFFFFFFFFFFFFFFFFFF:FFF
@FS10000125:23:BPA73012-1407:1:1101:1890:1020 1:N:0:7
GGGGTAAAACTTCGTCGAGTACGCTCAACTAAGTAGATCGGAAGA
+
FFFFFFFFFF:::FFFFFFFFFFFFFFFFFFFFFFFFFFFFFFFF
@FS10000125:23:BPA73012-1407:1:1101:2560:1020 1:N:0:7
GGGGCTAACTTCGTCGAGTACGCTCAACGTGCTAGATCGGAAGAG
+
FF:FFFFFFF::F:FFFF:FFFFFFFF:FFFFFFFF,FFF:FFFF
@FS10000125:23:BPA73012-1407:1:1101:2720:1020 1:N:0:7
GGGGCACATCTTCGTCGAGTACGCTCAACGATTCAGATCGGAAGA
+
FFFFFFFFFFF::FFFFFFFFFFFFFFFFFFFFFFFFFFFFFFFF
@FS10000125:23:BPA73012-1407:1:1101:2740:1020 1:N:0:7
GGGAGAGGAACTTCGTCGAGTACGCTCAAGAAAATAGATCGGAAG
+
FFFFFFFFFFFFFFF:FFFFFFFFF,FFFFFFFFFFFFFFFFFFF
@FS10000125:23:BPA73012-1407:1:1101:2870:1020 1:N:0:7
GATGTTAAACTTCGTCGAGTACGCTCAATTGGTGAGATCGGAAGA
+
,,FF:FF,F:FF,:F::F:FF,,FFF:FFF::F,F:F:F,F,F:F
@FS10000125:23:BPA73012-1407:1:1101:2940:1020 1:N:0:7
GGGACGAAACTTCGTCGAGTACGCTCAAGACTGGAGATCGGAAGA
+
FFFFFFFFFF:,:FFFFFFFFFFFFFFFFFFFFFFFFFFFFFFFF
@FS10000125:23:BPA73012-1407:1:1101:3580:1020 1:N:0:7
GGGAAGTAACTTCGTCGAGTACGCTCAAGGTGATAGATCGGAAGA
+
FFFFFFFFFF::FFFFFFFFFFFFFFFFFFFFFFFFFFFFFFFFF
@FS10000125:23:BPA73012-1407:1:1101:4060:1020 1:N:0:7
GGGCGCCAACTTCGTCGAGTACGCTCAACGTGTAAGATCGGAAGA
+
FFFFFFFFFFF:FFFFFFFFFFFFFFFFFFFFFFFFFFFFFFFFF
@FS10000125:23:BPA73012-1407:1:1101:4350:1020 1:N:0:7
GGGGAAGAACTTCGTCGAGTACGCTCAATTTCAAAGATCGGAAGA
+
F,,FFFFFFF:,FFFFFFFFFFFFFFF:FFFFFFFFFFFFFFFFF
@FS10000125:23:BPA73012-1407:1:1101:5020:1020 1:N:0:7
GGGGAAACTTCGTCGAGTACGCTCAAAATTGGAGATCGGAAGAGC
+
FFFFFFFFF::F,FFFF:FFF::FFF,,FFFFFFF::FFFFFFF:
@FS10000125:23:BPA73012-1407:1:1101:5260:1020 1:N:0:7
GGGGATAAACTTCGTCGAGTACGCTCAACAGTGTAGATCGGAAGA
+
FFFFFFFFFF:::FFFFFFFFFFFFFFFFFFFFFFFFFFFFFFFF
@FS10000125:23:BPA73012-1407:1:1101:5330:1020 1:N:0:7
GGGGTTGAACTTCGTCGAGTACGCTCAATCAAGGAGATCGGAAGA
+
FFFFFFFFFF:,:FFFFFFFFFFFFFF,FFFFFFFFFFFFFF:FF
@FS10000125:23:BPA73012-1407:1:1101:5540:1020 1:N:0:7
GGGGGATAACTTCGTCGAGTACGCTCAAACCCCTAGATCGGAAGA
+
FFFF,F:FFFF:FFFFFFFFFFFFFFFFFF::FFFFFFFFFFFFF
@FS10000125:23:BPA73012-1407:1:1101:5690:1020 1:N:0:7
GGGGGGTAACTTCGTCGAGTACGCTCAAGGGGTCAGATCGGAAGA
+
F,,FFFFFFF:,FFFFFFFFFFFFFFFFFFFFFFFFFFFFFFFFF
@FS10000125:23:BPA73012-1407:1:1101:5760:1020 1:N:0:7
GGGCCATAACTTCGTCGAGTACGCTCAAGATGTTAGATCGGAAGA
+
F,,,FFFFFF:,FFFFFFFFFFFFFFFFFFFFFFFFFFFFFFFFF
@FS10000125:23:BPA73012-1407:1:1101:6000:1020 1:N:0:7
GGGGAATAACTTCGTCGAGTACGCTCAATGTGGTAGATCGGAAGA
+
FF,FFFFFFF:,FFFFFFFFFFFFFFF:FFFFFFFFFFFFFFFFF
@FS10000125:23:BPA73012-1407:1:1101:6330:1020 1:N:0:7
GGGCATGAACTTCGTCGAGTACGCTCAATAATCCAGATCGGAAGA
+
FFFFF:FFFF::FFFFFFFFFFFFFFFFFFFFFFFFF:FFFFFFF
@FS10000125:23:BPA73012-1407:1:1101:6530:1020 1:N:0:7
GGGAGTTAACTTCGTCGAGTACGCTCAAACCCCTGATCGGAAGAG
+
FFFFFFF:FF::FFFF:FFFFFFFFFFFFF::FFFF,F::,FF:F
@FS10000125:23:BPA73012-1407:1:1101:6760:1020 1:N:0:7
GGGGGTCAACTTCGTCGAGTACGCTCAAAAAAATAGATCGGAAGA
+
F,,FFFFFFF,,FFFFFFFFFFFFFFF,FFFFFFFFFFFFFFFFF
@FS10000125:23:BPA73012-1407:1:1101:7040:1020 1:N:0:7
GGGTCAGAACTTCGTCGAGTACGCTCAAAGTAAAAGATCGGAAGA
+
FFF:FFFFFF::FFFFFFFFFFFFFFF,FFFFFFFFFFFFFFFFF
@FS10000125:23:BPA73012-1407:1:1101:7570:1020 1:N:0:7
GGGGTCTAACTTCGTCGAGTACGCTCAATTGTGGAGATCGGAAGA
+
FFFFFFFFFF,,FFFFFFFFFFFFFFF,FFFFFFFFFFFFFFFFF
@FS10000125:23:BPA73012-1407:1:1101:8200:1020 1:N:0:7
GGGGTCCAACTTCGTCGAGTACGCTCAACAATAGAGATCGGAAGA
+
FFFFFFFFFF:FFFFFFFFFFFFFFFFFFFFFFFFFFFFFFFFFF
@FS10000125:23:BPA73012-1407:1:1101:8310:1020 1:N:0:7
GGGATTAAACTTCGTCGAGTACGCTCAAGTAATTAGATCGGAAGA
+
F,,FFFFFFF:,FFFFFFFFFFFFFFF:FFFFFFFFF,FFFFFFF
@FS10000125:23:BPA73012-1407:1:1101:8900:1020 1:N:0:7
GGGGCCAACTTCGTCGAGTACGCTCAAGGGTGAAGATCGGAAGAG
+
FFFFFFFFFF,FF:FFFF:FFFFFFFFFFFFFFFFF,FFF:FFFF
@FS10000125:23:BPA73012-1407:1:1101:9600:1020 1:N:0:7
GGGTGATAACTTCGTCGAGTACGCTCAATTTTCTAGATCGGAAGA
+
:,,:FFFFFF::FFFFFFFFFFFFFFF,FFFFFFFFFFFFFFFFF
@FS10000125:23:BPA73012-1407:1:1101:9840:1020 1:N:0:7
GGGCGATAACTTCGTCGAGTACGCTCAAAGACCCAGATCGGAAGA
+
F,,,FFFFFF::FFFFFFFFFFFFFFF:FFFFFFFFFFFFFFFFF
@FS10000125:23:BPA73012-1407:1:1101:10430:1020 1:N:0:7
GGGGGCCAACTTCGTCGAGTACGCTCAAGGTAGAAGATCGGAAGA
+
F,,F:FFFFF,,FFFFFFFFFFFFFFFFFFFFFFFFFFFFFFFFF
@FS10000125:23:BPA73012-1407:1:1101:10600:1020 1:N:0:7
GGGAACTTCGTCGAGTACGCTCAAGGGGCCAGATCGGAAGAGCAC
+
FFF:FFFFFF,FF:F:F,FFFF:FFFFFFFFFFFFFFFFF:F,F,
@FS10000125:23:BPA73012-1407:1:1101:11580:1020 1:N:0:7
GGGGCTGAACTTCGTCGAGTACGCTCAAACGGTAAGATCGGAAGA
+
FFFFFFFFFF,,:FFFFFFFFFFFFFF,FFFFFFFFFFFFFFFFF
@FS10000125:23:BPA73012-1407:1:1101:12850:1020 1:N:0:7
GGGGCGGAACTTCGTCGAGTACGCTCAAAGCAGGAGATCGGAAGA
+
F:,FFFFFFF,,FFFFFFFFFFFFFFF:FFFFFFFFFFFFFFFFF
@FS10000125:23:BPA73012-1407:1:1101:14850:1020 1:N:0:7
GGGACTTCGTCGAGTACGCTCAATCGGACAGATCGGAAGAGCACA
+
FFF,FF:FF,:FFFFFFF,,FFFFFFFFFFFFFFFFFFFFF,:,:
@FS10000125:23:BPA73012-1407:1:1101:1390:1030 1:N:0:7
GGGGTCTAACTTCGTCGAGTACGCTCAATTTGAGAGATCGGAAGA
+
FF,FFFFFFFF:FFFFFFFFFF:FFFF:FFFFFFFFFFFFF,FFF
@FS10000125:23:BPA73012-1407:1:1101:1740:1030 1:N:0:7
GGGATCAGAACTTCGTCGAGTACGCTCAAAAGGGGAGATCGGAAG
+
FFFFFFFFFF:::FFFFFFFFFFFF,FFFFFFFFFFFFFFFFFFF
@FS10000125:23:BPA73012-1407:1:1101:2580:1030 1:N:0:7
GGGGCGAAACTTCGTCGAGTACGCTCAACTCTCAAGATCGGAAGA
+
FFFFFFFFFFFFFFFFFFFFFFFFFFFFFFFFFFFFFFFFFFFFF
@FS10000125:23:BPA73012-1407:1:1101:2640:1030 1:N:0:7
GGGGAACTTCGTCGAGTACGCTCAAAACCCCAGATCGGAAGAGCA
+
F,,FFFFFFFF,:FFFFF,,FFFFFFF:FFFFFFF,FFFFFFF,,
@FS10000125:23:BPA73012-1407:1:1101:2820:1030 1:N:0:7
GGGCGCCAACTTCGTCGAGTACGCTCAATAGCCGAGATCGGAAGA
+
F:::FFFFFF::FFFFFFFFFFFFFFF,FFFFFFFFFFFFFFFFF
@FS10000125:23:BPA73012-1407:1:1101:2960:1030 1:N:0:7
GGGTGCTAACTTCGTCGAGTACGCTCAAGAGTAAAGATCGGAAGA
+
F,,:FFFFFF::FFFFFFFFFFFFFFFFFFF,FFFFFFFFFFFFF
@FS10000125:23:BPA73012-1407:1:1101:2990:1030 1:N:0:7
GGGGAAAAACTTCGTCGAGTACGCTCAATCAGAGAGATCGGAAGA
+
F:,FFFFFFFF:FFFFFFFFFFFFFFF:FFFFFFFFF:FFFFFFF
@FS10000125:23:BPA73012-1407:1:1101:4700:1030 1:N:0:7
GGGGGTAAACTTCGTCGAGTACGCTCAATAAAAGAGATCGGAAGA
+
FFFFFFFFFF:,FFFFFFFFFFFFFFF,FFFFFFFFFFFFFFFFF
@FS10000125:23:BPA73012-1407:1:1101:5380:1030 1:N:0:7
GGGCTATAACTTCGTCGAGTACGCTCAAAATAATAGATCGGAAGA
+
FFF:FFFFFF:,FFFFFFFFFFFFFFF:FFFFFFFFFFFFFFFFF
@FS10000125:23:BPA73012-1407:1:1101:5420:1030 1:N:0:7
GGGGTCAAACTTCGTCGAGTACGCTCAAATGGGTAGATCGGAAGA
+
FFFFFFFFFF,,:FF:FFFFFFFFF:F,FFFFFFFFFFFFFF:FF
@FS10000125:23:BPA73012-1407:1:1101:6140:1030 1:N:0:7
GGGGCTAAACTTCGTCGAGTACGCTCAAAGTAAAAGATCGGAAGA
+
FFFFFFFFFFF:FFFFFFFFFFFFFFFFFFFFFFFFFFFFFFFFF
@FS10000125:23:BPA73012-1407:1:1101:6720:1030 1:N:0:7
GGGCAGGAACTTCGTCGAGTACGCTCAAAAACAAAGATCGGAAGA
+
F:,,FFFFFF::FFFFFFFFFFFFFFF:FFFFFFFFFFFFFFFFF
@FS10000125:23:BPA73012-1407:1:1101:7400:1030 1:N:0:7
GGGATGAGACTTCGTCGAGTACGCTCAAGGCGAGAGATCGGAAGA
+
F:::FFFFFF,,FFFFFFFFFFFFFFFFFFFFFFFFFFFFFFFFF
@FS10000125:23:BPA73012-1407:1:1101:7790:1030 1:N:0:7
GGGAGGAAACTTCGTCGAGTACGCTCAAGGCCTTAGATCGGAAGA
+
:,,,FFFFFF::FFFFFFFFFFFFFFFFFFFFFFFFFFFFFFFFF
@FS10000125:23:BPA73012-1407:1:1101:7810:1030 1:N:0:7
GGGGTCTAACTTCGTCGAGTACGCTCAACTGACAAGATCGGAAGA
+
F,FFFFFFFF:::FFFFFFFFFFFFFFFFFFFFFFFFFFFFFFFF
@FS10000125:23:BPA73012-1407:1:1101:8160:1030 1:N:0:7
GGGGCAAAACTTCGTCGAGTACGCTCAAGGTTAAAGATCGGAAGA
+
FF,FFFFFFF::FFFFFFFFFFFFFFFFFFFFFFFFFFFFFFFFF
@FS10000125:23:BPA73012-1407:1:1101:8190:1030 1:N:0:7
GGGATTGAACTTCGTCGAGTACGCTCAATGTCACAGATCGGAAGA
+
F:,FFFFFFF::FFFFFFFFFFFFFFFFFFFFFFFFFFFFFFFFF
@FS10000125:23:BPA73012-1407:1:1101:10000:1030 1:N:0:7
GGGTGAGAACTTCGTCGAGTACGCTCAACTCTAAAGATCGGAAGA
+
FFFFFFFFFF:FFFFFFFFFFFFFFFFFFFFFFFFFFFFFFFFFF
@FS10000125:23:BPA73012-1407:1:1101:10010:1030 1:N:0:7
GGGTGCAAACTTCGTCGAGTACGCTCAAGTTTCGAGATCGGAAGA
+
F::FFFFFFF,,FFFFFFFFFFFFFFFFFFFFFFFFFFFFFFFFF
@FS10000125:23:BPA73012-1407:1:1101:10530:1030 1:N:0:7
GGGGGCCTAACTTCGTCGAGTACGCTCAACGATTTAGATCGGAAG
+
FFFFFFFFFF:F:FF,FFFFFFFFF,FFFFFFFFFFFFFFFFFFF
@FS10000125:23:BPA73012-1407:1:1101:10540:1030 1:N:0:7
GGGGGGACAACTTCGTCGAGTACGCTCAAAGCGAATAGATCGGAA
+
FFFFFFFFFF:,,FF,FFFFFFFFF,FFFFFFFFF,FFFF,FFFF
@FS10000125:23:BPA73012-1407:1:1101:10760:1030 1:N:0:7
GGGATCTAACTTCGTCGAGTACGCTCAAACCCTTAGATCGGAAGA
+
FFF:FFFFFF:,FFFFFFFFFFFFFFFFFFFFFFFFFFFFFFFFF
@FS10000125:23:BPA73012-1407:1:1101:11060:1030 1:N:0:7
GGGGAAAAACTTCGTCGAGTACGCTCAAGAGTTAAGATCGGAAGA
+
FFFFFFFFFF:,FFFFFFFFFFFFFFFFFFFFFFFFFFFFFFFFF
@FS10000125:23:BPA73012-1407:1:1101:11330:1030 1:N:0:7
GGGCACTAACTTCGTCGAGTACGCTCAATCCCCGAGAACGGAAGA
+
F,,:FFFFFF,,FFFFFFFFFFFFFFF:FFFFFFFFFFFFFFFFF
@FS10000125:23:BPA73012-1407:1:1101:12810:1030 1:N:0:7
GGAGACAAACTTCGTCGAGTACGCTCAAGGGTATAGATCGGAAGA
+
,,,FFF:FFF:::FFFFF:FF:,FFFFFF,FFFFFF,,FF:FF,,
@FS10000125:23:BPA73012-1407:1:1101:13540:1030 1:N:0:7
GGGGAGAAACTTCGTCGAGTACGCTCAAGGAACAAGATCGGAAGA
+
FFFFFFFFFF:,FFFFFFFFFFFFFFFFFFFFFFFFFFFFFFFFF
@FS10000125:23:BPA73012-1407:1:1101:14150:1030 1:N:0:7
GGGGTTTAAACTTCGTCGAGTACGCTCAATTTCGCAGATCGGAAG
+
F,,:FFFFFFFFFFFFFFF,FFFFF:FFFFFFFF:FFFFF:FFF:
@FS10000125:23:BPA73012-1407:1:1101:14590:1030 1:N:0:7
GGGGAGGAACTTCGTCGAGTACGCTCAATATTATAGATCGGAAGA
+
F,,FFFFFFF::FFFFFFFFFFFFFFF:FFFFFFFFFFFFFFFFF
@FS10000125:23:BPA73012-1407:1:1101:1040:1040 1:N:0:7
GGGACCAAACTTCGTCGAGTACGCTCAATCCGCGAGATCGGAAGA
+
FFFFFFFFFFF:FFFFFFFFFFFFFFFFFFFFFFFFFFFFF:FFF
@FS10000125:23:BPA73012-1407:1:1101:1100:1040 1:N:0:7
GGGCTTTAACTTCGTCGAGTACGCTCAAGATCTGAGATCGGAAGA
+
FFFFF,,FFFFFFFFFFFFFFFFFFFFF,,F,F,FFFFFFF:FFF
@FS10000125:23:BPA73012-1407:1:1101:1780:1040 1:N:0:7
GGGTCTGAACTTCGTCGAGTACGCTCAATAAAATAGATCGGAAGA
+
FFFFFFFFFFF,FFFFFFFFFFFFFFF:FFFFFFFFFFFFFFFFF
@FS10000125:23:BPA73012-1407:1:1101:1940:1040 1:N:0:7
GGGCTAAACTTCGTCGAGTACGCTCAAATCATAAGATCGGAAGAG
+
FFFFFFFFFF:FF:FFFF:FFFFFFF:,FFFFFFFF,FFF:FFFF
@FS10000125:23:BPA73012-1407:1:1101:3730:1040 1:N:0:7
GGGGGCAAACTTCGTCGAGTACGCTCAACCTCGAAGATCGGAAGA
+
:,,FFFFFFFF:FFFFFFFFFFFFFFFFFFFFFFFFFFFFFFFFF
@FS10000125:23:BPA73012-1407:1:1101:4510:1040 1:N:0:7
GATGCTGAACTTCGTCGAGTACGCTCAACCATGAAGATCGGAAGA
+
,,FFFFFFFFFFFFFFFFFFFFFFFFFFFFFFFFFFFFFFFFFFF
@FS10000125:23:BPA73012-1407:1:1101:5200:1040 1:N:0:7
GGGAAATAACTTCGTCGAGTACGCTCAATTAGCAAGATCGGAAGA
+
:,F:FFFFFF:,:FFFFFFFFFFFF:F,FFFFFFFFFFFFFFFFF
@FS10000125:23:BPA73012-1407:1:1101:6120:1040 1:N:0:7
GGGGCATAACTTCGTCGAGTACGCTCAATAGGTTAGATCGGAAGA
+
F::FF,,FFF::FFFFFFFFFFFFFFFF:::::FFFFFFFFFFFF
@FS10000125:23:BPA73012-1407:1:1101:6280:1040 1:N:0:7
GGGGCCAACTTCGTCGAGTACGCTCAATACCAAAGATCGGAAGAG
+
F,,FFFFFFF:FF:FFFF:FFFFFFF:,FFFFFFFF,FFF:FFFF
@FS10000125:23:BPA73012-1407:1:1101:6410:1040 1:N:0:7
GGGCAGCAACTTCGTCGAGTACGCTCAAGATATTAGATCGGAAGA
+
F,,:FFFFFF:,FFFFFFFFFFFFFFFFFFFFFFFFFFFFFFFFF
@FS10000125:23:BPA73012-1407:1:1101:6840:1040 1:N:0:7
GGGGCTTAACTTCGTCGAGTACGCTCAAGACGCGAGATCGGAAGA
+
F::FFFFFFF:,FFFFFFFFFFFFFFF,FFFFFFFFFFFFFFFFF
@FS10000125:23:BPA73012-1407:1:1101:7260:1040 1:N:0:7
GGGAAATAACTTCGTCGAGTACGCTCAATTCAATAGATCGGAAGA
+
FFF:FFFFFF::FFFFFFFFFFFFFFF,FFFFFFFFFFFFFFFFF
@FS10000125:23:BPA73012-1407:1:1101:7810:1040 1:N:0:7
GGGGTTAAACTTCGTCGAGTACGCTCAAGCCACAAGATCGGAAGA
+
F:FFFFFFFF:,FFFFFFFFFFFFFFFFFFFFFFFFFFFFFFFFF
@FS10000125:23:BPA73012-1407:1:1101:9240:1040 1:N:0:7
GGGGAGGAACTTCGTCGAGTACGCTCAATACGCAAGATCGGAAGA
+
F:,FFFFFFF,,FFFFFFFFFFFFFFF:FFFFFFFFFFFFFFFFF
@FS10000125:23:BPA73012-1407:1:1101:10460:1040 1:N:0:7
GGGCGACAACTTCGTCGAGTACGCTCAACAGTTTAGATCGGAAGA
+
F:,FFFFFFF,:FFFFFFFFFFFFFFFFFFFFFFF:FFFFFF:FF
@FS10000125:23:BPA73012-1407:1:1101:10720:1040 1:N:0:7
GGGGGACAACTTCGTCGAGTACGCTCAAAAAAAAAGATCGGAAGA
+
:,,FFFFFFF,:FFFFFFFFFFFFFFF:FFFFFFFFF,FFFFFFF
@FS10000125:23:BPA73012-1407:1:1101:10750:1040 1:N:0:7
GGACGGCAACTTCGTCGAGTACGCTCAAATCTGGAGATCGGAAGA
+
F,,,:FFFFFFFFFFFFFFFFFFFFFFFFFFFFFFFFFFFF:FFF
@FS10000125:23:BPA73012-1407:1:1101:10780:1040 1:N:0:7
GGGTAACAACTTCGTCGAGTACGCTCAATCATTCAGATCGGAAGA
+
FFFFFFFFFF::FFFFFFFFFFFFFFF:FFFFFFFFFFFFFFFFF
@FS10000125:23:BPA73012-1407:1:1101:11280:1040 1:N:0:7
GGAGACCCAACTTCGTCGAGTACGCTCAACATTCGAGATCGGAAG
+
:,,FFFFFFFF::FF:FFFFFFFFF,FFFFFFFFFFFFFFFFFFF
@FS10000125:23:BPA73012-1407:1:1101:11700:1040 1:N:0:7
GGGGTTTAACTTCGTCGAGTACGCTCAGATCGGAGATCGGAAGAG
+
FFFFFFFFFF,,FFFFFFFFFFFFFFF:FFFFFFFF,FFF,FFFF
@FS10000125:23:BPA73012-1407:1:1101:12250:1040 1:N:0:7
GGGCTATAACTTCGTCGAGTACGCTCAACCATAGAGATCGGAAGA
+
:,,:FFFFFF,:FFFFFFFFFFFFFFFFFFFFFFFFFFFFFFFFF
@FS10000125:23:BPA73012-1407:1:1101:12340:1040 1:N:0:7
GGGGGGAACTTCGTCGAGTACGCTCAAGACAGGAGATCGGAAGAG
+
FFFFFFFFFF,FF:FFFF:FFFFFFFFFFFFFFFFF,FFF,FFFF
@FS10000125:23:BPA73012-1407:1:1101:12830:1040 1:N:0:7
TTTGTTTAACTTCGTCGACTACACTCAAAAAAAAACATCGTTTCT
+
,F,,F:F,:::F::F,F:,F,:,:FF,::,FF,::,:F:,,::,,
@FS10000125:23:BPA73012-1407:1:1101:12900:1040 1:N:0:7
GGGATTCAACTTCGTCGAGTACGCTCAACGGTCGAGATCGGAAGA
+
FFFFFFFFFF,:FFFFFFFFFFFFFFFFFFFFFFFFFFFFFFFFF
@FS10000125:23:BPA73012-1407:1:1101:14100:1040 1:N:0:7
GGGCAACAACTTCGTCGAGTACGATCAACTTTTCTAGATCGGAAG
+
FFFFFFFFFF::FFFFFFFFFFFFFFFFFFFFFFFFFFFFFFFFF
@FS10000125:23:BPA73012-1407:1:1101:14250:1040 1:N:0:7
GGGATTCATCTTCGTCGAGTACGCTCAATTCAACAGATCGGAAGA
+
FFFFFFFFFF,:FFFFFFFFFFFFFFF:FFFFFFFFFFFFFFFFF
@FS10000125:23:BPA73012-1407:1:1101:14980:1040 1:N:0:7
GGGTAGCAACTTCGTCGAGTACGCTCAAGGCTGTAGATCGGAAGA
+
FFFFFFFFFF,:FFFFFFFFFFFFFFFFFFFFFFFFFFFFFFFFF
@FS10000125:23:BPA73012-1407:1:1101:15090:1040 1:N:0:7
GGGCGAAAACTTCGTCGAGTACGCTCAATGGTTTAGATCGGAAGA
+
FFFFFFFFFF,:FFFFFFFFFFFFFFF::::,,FFFFFFFFFFFF
@FS10000125:23:BPA73012-1407:1:1101:15540:1040 1:N:0:7
GGGGAAAAACTTCGTCGAGTACGCTCAAAAGCCGAGATCGGAAGA
+
FF:FFFFFFF::FFFFFFFFFFFFFFFFFFFFFFFFFFFFFFFFF
@FS10000125:23:BPA73012-1407:1:1101:15910:1040 1:N:0:7
GATAAGTAACTTCGTCGAGTACGCTCAATATAGTAGATCGGAAGA
+
,,:,F:FF:F::F,FFF::FFF,FFFF:FFFFFFF,FFF:,,:,,
@FS10000125:23:BPA73012-1407:1:1101:16040:1040 1:N:0:7
GGGGCCCAACTTCGTCGAGTACGCTCAAGTCAAAAGATCGGAAGA
+
FF:FFF:FFF::FFFFFFFFFFFFFFFFFFF,,FFFFFFFFFFFF
@FS10000125:23:BPA73012-1407:1:1101:1240:1050 1:N:0:7
GGGGGCAAACTTCGTCGAGTACGTTCAAGGAAAGAGATCGGAAGA
+
FFFF,:FFFFFFFFFFFFFFFFFFF:FFF::FFFFFF,FFFFFFF
@FS10000125:23:BPA73012-1407:1:1101:1270:1050 1:N:0:7
GGGTAGAAACTTCGTCTCGTACGCTCAAAGACTTAGATCGGAAGA
+
F,,:FFFFFFFFFFFFF:FFFFFFFFFFFFFFFFFFFFFFF:FFF
@FS10000125:23:BPA73012-1407:1:1101:1300:1050 1:N:0:7
GGGTTATAACTTCGTCGAGTACGCTCAATATGAGAGATCGGAAGA
+
FFFFFFFFFF,:FFF:FFFFFFFFFFF,FFFFFFFFFFFFFFFFF
@FS10000125:23:BPA73012-1407:1:1101:1530:1050 1:N:0:7
GGGGCACAACTTCGTCGAGTACGCTCAATATTGGAGATCGGAAGA
+
FFF:,FFFFFFFFFFFFFFFFFFFFFFF,FF,,,FFFFFFF:FFF
@FS10000125:23:BPA73012-1407:1:1101:1550:1050 1:N:0:7
GGGGGAAACTTCGTCGAGTACGCTCAATGTTGGAGATCGGAAGAG
+
F:,FFFFFFF,FF:FFFFFFFFFFFF:,FFFFFFFF:FFF,FFF:
@FS10000125:23:BPA73012-1407:1:1101:1590:1050 1:N:0:7
GGGAACAGAACTTCGTCGAGTACGCTCAAATGAGAAGATCGGAAG
+
FF:FFFFFFFF,:FF:FFFFFFFFF,FFFFFFFFFFFFFFFFFFF
@FS10000125:23:BPA73012-1407:1:1101:1740:1050 1:N:0:7
GGGTGGAAACTTCGTCGAGTACGCTCAATATTGAAGATCGGAAGA
+
FFFFFFFFFF:,FFFFFFFFFFFFFFF,FFFFFFFFFFFFFFFFF
@FS10000125:23:BPA73012-1407:1:1101:1990:1050 1:N:0:7
GGGGTGTCAACTTCGTCGAGTACGCTCAAATTATGAGATCGGAAG
+
F,,FFFFFFFF,:FF:FFFFFFFFF,FFFFFFFFFFFFFFFFFFF
@FS10000125:23:BPA73012-1407:1:1101:2800:1050 1:N:0:7
GGGGCTTAACTTCGTCGAGTACGCTCAATTTAACAGATCGGAAGA
+
F,,FFFFFFF:,FFFFFFFFFFFFFFF:FFFFFFFFFFFFFFFFF
@FS10000125:23:BPA73012-1407:1:1101:3820:1050 1:N:0:7
GGGGTCTAAACTTCGTCGAGTACGCTCAAGAAAATAGATCGGAAG
+
FFFFFFF,FFF::FF:FFFFFFFFF,FFF:FFF,FFFFFFFFFFF
@FS10000125:23:BPA73012-1407:1:1101:4040:1050 1:N:0:7
GGGGTATAACTTCGTCGAGTACGCTCAAACAGGTAGATCGGAAGA
+
FF:FFFFFFF,:FFFFFFFFFFFFFFF:FFFFFFFFFFFFF,FFF
@FS10000125:23:BPA73012-1407:1:1101:4110:1050 1:N:0:7
GGGATATAACTTCGTCGAGTACGCTCAAATAGGGAGATCGGAAGA
+
F:::FFFFFF::FFFFFFFFFFFFFFF:FFFFFFFFFFFFFFFFF
@FS10000125:23:BPA73012-1407:1:1101:4290:1050 1:N:0:7
GGGACAACTTCGTCGAGTACGCTCAAAGTGATAGATCGGAAGAGC
+
FFFFFFFFFF:F:FFFF:FFFF,FFFFFFFFFFFF:,FFF:FFF,
@FS10000125:23:BPA73012-1407:1:1101:4640:1050 1:N:0:7
GGGTTAACTTCGTCGAGTACGCTCAATAACTCAGATCGGAAGAGC
+
FFFFFFFFFF:F,FFFF:FFFF,FF:F:FFFFFFF:,FFFFFFF,
@FS10000125:23:BPA73012-1407:1:1101:4800:1050 1:N:0:7
GGGGGTGAAATTCGTCGAGTACGCTCAACAGTGTAGATCGGAAGA
+
F:,FFFFFFFFFFFFFFFFFFFFFFFFFFFFFFFFFFFFFFFFFF
@FS10000125:23:BPA73012-1407:1:1101:5210:1050 1:N:0:7
GGGGTAAAACTTCGTCGAGTACGCTCAATTTCCGAGATCGGAAGA
+
FFFFFFFFFF:,:FF:FFFFFFFFFFF:FFFFFFFFFFFFFFFFF
@FS10000125:23:BPA73012-1407:1:1101:5510:1050 1:N:0:7
GGAGTAAAACTTCGTCGAGTACGCTCAACAGGGCAGATCGGAAGA
+
F,,FFFFFFFFFFFFFFFFFFFFFFFFFFFFFFFFFFFFFFFFFF
@FS10000125:23:BPA73012-1407:1:1101:5610:1050 1:N:0:7
GGGGAGGAACTTCGTCGAGTACGCTCAATTTGAAAGATCGGAAGA
+
FF:,FF,FFF::FFFFFFFFFFFFFFF:F,F:FFFFFFFFFFFFF
@FS10000125:23:BPA73012-1407:1:1101:7180:1050 1:N:0:7
GGGTTCGAACTTCGTCGAGTACGCTCAAAAGGATAGATCGGAAGA
+
FFFFFFFFFF,,FFFFFFFFFFFFFFF,FFFFFFFFFFFFFF:FF
@FS10000125:23:BPA73012-1407:1:1101:7280:1050 1:N:0:7
GGGGTAGAACCTCGTCGAGTACGCTCAAAGTTTAAGATCGGAAGA
+
FFFFFFFFFFF:FFFFFFFFFFFFFFF:FFFFFFFFFFFFFFFFF
@FS10000125:23:BPA73012-1407:1:1101:7860:1050 1:N:0:7
GGGGTCAAACTTTCGTCGAGTACGCTCAAAGATATAGATCGGAAG
+
FFFFFFFFFF:,:FF:FFFFFFFFF,FFFFFFFFFFFFFFFFFFF
@FS10000125:23:BPA73012-1407:1:1101:7930:1050 1:N:0:7
GGGGCCCAACTTCGTCGAGTACGCTCAAAAACCAAGATCGGAAGA
+
F::F:FFFF::::FF::FFFF:FFFF:FFF:F::F:F,F:FFFFF
@FS10000125:23:BPA73012-1407:1:1101:8370:1050 1:N:0:7
GGGGGGCAACTTCGTCGAGTACGCTCAAAAATTTAGATCGGAAGA
+
FF:FFFFFFF::FFFFFFFFFFFFFFFFFFFFFFFFFFFFFFFFF
@FS10000125:23:BPA73012-1407:1:1101:9100:1050 1:N:0:7
GGGGTTAAACTTCGTCGAGTACGCTCAATTGGGTAGATCGGAAGA
+
FFFFFFFFFF,:FFFFFFFFFFFFFFF,FFFFFFFFFFFFFFFFF
@FS10000125:23:BPA73012-1407:1:1101:9150:1050 1:N:0:7
GGGAAATAACTTCGTCGAGTACGCTCAAGACCATAGATCGGAAGA
+
F:,FFFFFFF:,FFFFFFFFFFFFFFFFFFFFFFFFFFFFFFFFF
@FS10000125:23:BPA73012-1407:1:1101:9450:1050 1:N:0:7
GGTTACCATCTTCGTCGAGTACGCTCAAGGCCCTAGATCGGAAGA
+
F::,FFFFFF::FFFFFFFFFFFFFFFFFFFFFFFFFFFFFFFFF
@FS10000125:23:BPA73012-1407:1:1101:9460:1050 1:N:0:7
GGGGGTTAACTTCGTCGAGTACGCTCAACAAAACAGATCGGAAGA
+
FFFFFFFFFF:FFFFFFFFFFFFFFFF:FFFFFFFFFFFFFFFFF
@FS10000125:23:BPA73012-1407:1:1101:9970:1050 1:N:0:7
GGGCGGAAACTTCGTCGAGTACGCTCAAACGAGGAGATCGGAAGA
+
FFFFF,FFFFFFFFFFFFFFFFFFFFFFFFFFFFFFFFFFFFFFF
@FS10000125:23:BPA73012-1407:1:1101:10940:1050 1:N:0:7
GGGTGCCAGCTTCGTCGAGTACGCTTCAACATACTAGATCGGAAA
+
FFFFF:,F,F::FFFFFFFFFFFFF:,FF,F,FF:F,,,:F,F:F
@FS10000125:23:BPA73012-1407:1:1101:10990:1050 1:N:0:7
GTTGCCAAACTTCGTCGAGTACGCTCAATAGGGAAGATCGGAAGA
+
,,F,FFFFFFFFFFFFFFFFFF,FFFFFFFFFFFFFFFFF::,::
@FS10000125:23:BPA73012-1407:1:1101:11200:1050 1:N:0:7
GGGAGCTGAACTTCGTCGAGTACGCTCAATTGTTGAGATCGGAAG
+
FFFFFFFFFF:,,FF:FFFFFFFFF,FFFFFFFFFFFFFFFFFFF
@FS10000125:23:BPA73012-1407:1:1101:11480:1050 1:N:0:7
GGGGTGGAACTTCGTCGAGTACGCTCAAGGGTTAAGATCGGAAGA
+
FFFF,FFFFF:,FFFFFFFFFFFFFFFFF,FFFFFFF,FFFFFFF
@FS10000125:23:BPA73012-1407:1:1101:11780:1050 1:N:0:7
GGGCTGCAACTTCGTCGAGTACGCTCAACTATGCAGATCGGAAGA
+
FF,FFFFFFF:::FFFFFFFFFFFFFF:FFFFFFFFFFFFFF:FF
@FS10000125:23:BPA73012-1407:1:1101:13150:1050 1:N:0:7
GATGTGCAACTTCGTCGAGTACGCTCAATTGACGAGATCGGAAGA
+
,,F:FFFFFFFFFFFFFFFFFF:FFFFFFFFFFFFFFFFFF::,,
@FS10000125:23:BPA73012-1407:1:1101:13220:1050 1:N:0:7
GGGGGTAAACTTCGTCGAGTACGCTCAAACCTAGAGATCGGAAGA
+
FFFFFFFFFF::FFFFFFFFFFFFFFF:FFFFFFFFFFFFFFFFF
@FS10000125:23:BPA73012-1407:1:1101:13300:1050 1:N:0:7
GGGGGAGAACTTCGTCGAGTACGCTCAAGCCTAAAGATCGGAAGA
+
FFFFFFFFFF:,FFFFFFFFFFFFFFFFFFFFFFFFFFFFFFFFF
@FS10000125:23:BPA73012-1407:1:1101:14100:1050 1:N:0:7
GGGCACAAACTTCGTCGAGTACGCTCAAGTGAAAAGATCGGAAGA
+
FFFFFFFFFF,:FFFFFFFFFFFFFFFFFFFFFFFFFFFFFFFFF
@FS10000125:23:BPA73012-1407:1:1101:14240:1050 1:N:0:7
GGGATGAAACTTCGTCGAGTACGCTCAAATTGCAAGATCGGAAGA
+
F,,:FFFFFF,:FFFFFFFFFFFFFFFFFFFFFFFFFFFFFFFFF
@FS10000125:23:BPA73012-1407:1:1101:14300:1050 1:N:0:7
GGGGGTAAACTTCGTCGAGTACGCTCAATCCCTTAGATCGGAAGA
+
FFF:,,FFFF,:FFFFFFFFFFFFFFFF:,,,,,FFFFFFFFFFF
@FS10000125:23:BPA73012-1407:1:1101:15620:1050 1:N:0:7
GGGGTTAAACTTCGTCGAGTACGCTCAAAAAATAAGATCGGAAGA
+
FFFFFFFFFF::FFFFFFFFFFFFFFFFFFFFFFFFFFFFFFFFF
@FS10000125:23:BPA73012-1407:1:1101:16040:1050 1:N:0:7
GGGAGCAAACTTCGTCGAGTACGCTCAAAGAGAAAGATCGGAAGA
+
FFFFFFFFFF::FFFFFFFFFFFFFFF:FFFFFFFFFFFFFFFFF
@FS10000125:23:BPA73012-1407:1:1101:1070:1060 1:N:0:7
GGGGGATAACTTCGTCGAGTACGCTCAATAGCAAAGATCGGAAGA
+
FFFFFFFFFF::FFFFFFFFFFFFFFFFFFFFFFFFFFFFF:FFF
@FS10000125:23:BPA73012-1407:1:1101:1330:1060 1:N:0:7
GGCGTCCAACTTCGTCGAGTACGCTCAAGTGTAGAGATCGGTAGA
+
FF,F,:F:FFF,F:FFFFFFFFFFFFFFFFFFFF::F,FFF,:F,
@FS10000125:23:BPA73012-1407:1:1101:1400:1060 1:N:0:7
GGGCGTCAAACTTCGTCGAGTACGCTCAATGTATTAGATCGGAAG
+
FFFFFFFFFFF::FF:FFFFFFFFF:FFFFFFFFFFFFFFFFFFF
@FS10000125:23:BPA73012-1407:1:1101:1890:1060 1:N:0:7
GGGCGGCAACTTCGTCGAGTACGCTCAAATGTTTAGATCGGAAGA
+
FFFFFFFFFFF,FFFFFFFFFFFFFFF:FFFFFFFFFFFFFFFFF
@FS10000125:23:BPA73012-1407:1:1101:2090:1060 1:N:0:7
GGGAGTCAACTTCGTCGAGTACGCTCAACTATACAGATCGGAAGA
+
F:,,,:,FFFFFFFFFFFFFFFFFFFFF:FF,,FFFFFFFF:FFF
@FS10000125:23:BPA73012-1407:1:1101:2170:1060 1:N:0:7
GGGGGGGAACTTCGTGAGTACGCTCAAAGTCAGAGATCGGAAGAG
+
F:,FFFFFFF::FFFFFF:FFFFFFFFFFFFFFFFF,FFF,FFFF
@FS10000125:23:BPA73012-1407:1:1101:2660:1060 1:N:0:7
GGGGGGAAACTTCGTCGAGTACGCTCAAAATTGTAGATCGGAAGA
+
FFFFFFFFFF:,FFFFFFFFFFFFFFF,FFFFFFFFFFFFFFFFF
@FS10000125:23:BPA73012-1407:1:1101:2680:1060 1:N:0:7
GGGGATAAACTTCGTCGAGTACGCTCAAACGGCCAGATCGGAAGA
+
F:,FFFFFFF:,FFFFFFFFFFFFFFFFFFFFFFFFFFFFF:FFF
@FS10000125:23:BPA73012-1407:1:1101:2810:1060 1:N:0:7
GATGATTAACTTCGTCGAGTACGCTCAATTGGTCAGATCGGAAGA
+
:,,FFFFFFFFFFFFFFFFFFFFFFFFFFFFFFFFFFFFFF:FFF
@FS10000125:23:BPA73012-1407:1:1101:2920:1060 1:N:0:7
GGCCGTTAACTTCGTCGAGTACGCTCAATCTACGAGATCGGTAGA
+
F,,,:FF:FF:,:FF:FFFFFF,FFFF:FFFFFFFFFFF:F:F,:
@FS10000125:23:BPA73012-1407:1:1101:3390:1060 1:N:0:7
GGGCATTAACTTCGTCGAGTACGCTCAATGTTATAGATCGGAAGA
+
F:,,F,FFFFF:FFFFFFFFFFFFFFF:FFF,F,FFFFFFFFFFF
@FS10000125:23:BPA73012-1407:1:1101:3500:1060 1:N:0:7
GGGGTCAACTTCGTCGAGTACGCTCAAAATAACAGATCGGAAGAG
+
FFFFFFFFFF,:F:FFFF:FFFFFFF:,FFFFFFFF,FFF:FFFF
@FS10000125:23:BPA73012-1407:1:1101:3790:1060 1:N:0:7
GGTGCTGAACTTCGTCGAGTACGCTCAATCTCTCAGATCGGAAGA
+
F,::FFFFFFFFFFFFFFFFFFFFFFFFFFFFFFFFFFFF,F:FF
@FS10000125:23:BPA73012-1407:1:1101:4040:1060 1:N:0:7
GGGGACTAACTTCGTCGAGTACGCTCAAACCTACAGATCGGAAGA
+
FF:FFFFFFF::FFFFFFFFFFFFFFFFFFFFFFFFFFFFFFFFF
@FS10000125:23:BPA73012-1407:1:1101:4120:1060 1:N:0:7
GGGATATAACTTCGTCGAGTACGCTCAAATAGGGAGATCGGAAGA
+
FF:FFFFFFFF:FFFFFFFFFFFFFFF:FFFFFFFFFFFFFFFFF
@FS10000125:23:BPA73012-1407:1:1101:4200:1060 1:N:0:7
GGGTCGAAACTTCGTCGAGTACGCTCAATAGAGTAGATCGGAAGA
+
F:,:FFFFFFF:FFFFFFFFFFFFFFF:FFFFFFFFFFFFFFFFF
@FS10000125:23:BPA73012-1407:1:1101:4680:1060 1:N:0:7
GGGCTAACTTCGTCGAGTACGCTCAATTAAGCAGATCGGAAGAGC
+
FFF:FFFFFF:F:FFFF:FFFF:FF:F,FFFFFFF::FFFFFFF,
@FS10000125:23:BPA73012-1407:1:1101:4720:1060 1:N:0:7
GGGGGTAAACTTCGTCGAGTACGCTCAATAAAAGAGATCGGAAGA
+
F:,FFFFFFF::FFFFFFFFFFFFFFF:FFFFFFFFFFFFFFFFF
@FS10000125:23:BPA73012-1407:1:1101:4940:1060 1:N:0:7
GGGTGTGAACTTCGTCGAGTACGCTCAATGTACGAGATCGGAAGA
+
FFF:FFFFFF,,FFFFFFFFFFFFFFF,FFFFFFFFFFFFFFFFF
@FS10000125:23:BPA73012-1407:1:1101:6160:1060 1:N:0:7
GGGTTGAAACTTCGTCGAGTACGCTCAAGGCTTCAGATCGGAAGA
+
F,,FFFFFFF::FFFFFFFFFFFFFFFFFFFFFFFFFFFFFFFFF
@FS10000125:23:BPA73012-1407:1:1101:7360:1060 1:N:0:7
GGGCAGGAACTTCGTCGAGTACGCTAAAGAAGGAGATCGGAAGAG
+
FF:F:FFFFF::FFFFFFFFFFFFFF:FFFFFFFFF,:FF,FF:F
@FS10000125:23:BPA73012-1407:1:1101:7400:1060 1:N:0:7
GGGATAGAACTTCGTCGAGTACGCTCAAAACAAAAGATCGGAAGA
+
FFFFFFFFFF:,FFFFFFFFFFFFFFFFFFFFFFFFF:FFFFFFF
@FS10000125:23:BPA73012-1407:1:1101:8040:1060 1:N:0:7
GGGCTCGAACTTCGTCGAGTACGCTCAATTTGGTAGATCGGAAGA
+
FFFFFFFFFF::FFFFFFFFFFFFFFF,FFFFFFFFFFFFFFFFF
@FS10000125:23:BPA73012-1407:1:1101:8150:1060 1:N:0:7
GGGCCATAACTTCGTCGAGTACGCTCAAATTTGGAGATCGGAAGA
+
FF::FFFFFF:,FFFFFFFFFFFFFFF:FFFFFFFFFFFFFFFFF
@FS10000125:23:BPA73012-1407:1:1101:8270:1060 1:N:0:7
GGGGATGATCTTCGTCGAGTACGCTCAATGTATAAGATCGGAAGA
+
F:,FFFFFFF::FFFFFFFFFFFFFFF:FFFFFFFFFFFFFFFFF
@FS10000125:23:BPA73012-1407:1:1101:8370:1060 1:N:0:7
GGGGAAGAACTTCGTCGAGTACGCTCAACATTTTAGATCGGAAGA
+
FFFFFF,FFFFFFFFF,FFFFFFFFFFFFF,:F,FFFFFFFFFFF
@FS10000125:23:BPA73012-1407:1:1101:9340:1060 1:N:0:7
GGGGGTGAACTTCGTCGAGTACGCTCAACGCGAAAGATCGGAAGA
+
FFFFFFFFFF,,FFFFFFFFFFFFFFFFF:FFFFFFFFFFFFFFF
@FS10000125:23:BPA73012-1407:1:1101:9470:1060 1:N:0:7
GGGCACCAACTTCGTCGAGTACGCTCAATACGGGAGATCGGAAGA
+
F,,:FFFFFF::FFFFFFFFFFFFFFF:FFFFFFFFFFFFFFFFF
@FS10000125:23:BPA73012-1407:1:1101:10220:1060 1:N:0:7
GGGAACTTCGTCGAGTACGCTCAAGTGTGAAGATCGGAAGAGCAC
+
F:F:FFFFFF,FF:F,F,FFFF,FF:F:FFFFFFFFFFFF,F,F,
@FS10000125:23:BPA73012-1407:1:1101:10530:1060 1:N:0:7
GGGAGGGAACTTCGTCGAGTACGCTCAACAACAGAGATCGGAAGA
+
FFFFFFFFFF::FFFFFFFFFFFFFFFFFFFFFFFFFFFFFFFFF
@FS10000125:23:BPA73012-1407:1:1101:10560:1060 1:N:0:7
GGGCAATAACTTCGTCGAGTACGCTCAAATTCCGAGATCGGAAGA
+
FFF:FFFFFF:,FFFFFFFFFFFFFFFFFFFFFFFFFFFFFFFFF
@FS10000125:23:BPA73012-1407:1:1101:10580:1060 1:N:0:7
GGGAGAAAACTTCGTCGAGTACGCTCAATAGGTAAGATCGGAAGA
+
FFF:FFFFFFFFFFF:FFFFFFFFFFF:FFFFFFFFFFFFFFFFF
@FS10000125:23:BPA73012-1407:1:1101:10880:1060 1:N:0:7
GGGGCAAAACTTCGTCGAGTACGCTCAAGGTTTAAGATCGGAAGA
+
F,,FFFFFFF:,FFFFFFFFFFFFFFFFFFFFFFFFFFFFFFFFF
@FS10000125:23:BPA73012-1407:1:1101:10900:1060 1:N:0:7
GGGCTCCAACTTCGTCGAGTACGCTCAAGATGTGAGATCGGAAGA
+
FFFFFFFFFF::FFFFFFFFFFFFFFFFFFFFFFFFFFFFFFFFF
@FS10000125:23:BPA73012-1407:1:1101:11010:1060 1:N:0:7
GGGTTCTAACTTCGTCGAGTACGCTCAATCGGAGAGATCGGAAGA
+
FFFFFFFFFF,,FFFFFFFFFFFFFFF:FFFFFFFFFFFFFFFFF
@FS10000125:23:BPA73012-1407:1:1101:11380:1060 1:N:0:7
GGGTCAGAACTTCGTCGAGTACGCTCAACAGCACAGATCGGAAGA
+
FFFFFF,FFF:F:FFF:FFFF:FFFFFFFF:FFFFFF,F:FFFFF
@FS10000125:23:BPA73012-1407:1:1101:11460:1060 1:N:0:7
GGGGTCAAACTTCGTCGAGTACGCTCAAACAAGTAGATCGGAAGA
+
FFFFFFFFFF,,FFFFFFFFFFFFFFF:FFFFFFFFFFFFFF:FF
@FS10000125:23:BPA73012-1407:1:1101:11540:1060 1:N:0:7
GGGCGCAAACTTCGTCGAGTACGCTCAAAATTATAGATCGGAGAG
+
FFFFFFFFFF,,FFFFFFFFFFFFFFF:FFFFFFFFFFFFFFFFF
@FS10000125:23:BPA73012-1407:1:1101:11710:1060 1:N:0:7
GGGAATAATCTTCGTCGAGTACGCTCAAAGATTGAGATCGGAAGA
+
F,,:FFFFFF,,FFFFFFFFFFFFFFF:FFFFFFFFFFFFFF:FF
@FS10000125:23:BPA73012-1407:1:1101:12110:1060 1:N:0:7
GGGTAGGAACTTCGTCGAGTACGCTCAAAGCGTTAGATCGGAAGA
+
F:,FFFFFFF,,FFFFF:FFFFFFFFF,FFFFFFFFFFFFFFFFF
@FS10000125:23:BPA73012-1407:1:1101:13290:1060 1:N:0:7
GGGAACTAACTTCGTCGAGTACGCTCAAATATGTAGATCGGAAGA
+
FFFFFFFFFF:,FFFFFFFFFFFFFFF:FFFFFFFFFFFFFFFFF
@FS10000125:23:BPA73012-1407:1:1101:13580:1060 1:N:0:7
GGGCAATAACTTCGTCGAGTACGCTCAATACAAGAGATCGGAAGA
+
FFF:FFFFFF:,FFFFFFFFFFFFFFF,FFFFFFFFFFFFFFFFF
@FS10000125:23:BPA73012-1407:1:1101:14360:1060 1:N:0:7
GGGCTGCAACTTCGTCGAGTACGCTCAAATAGTTAGATCGGAAGA
+
F:::FFFFFF::FFFFFFFFFFFFFFF:FFFFFFFFFFFFFFFFF
@FS10000125:23:BPA73012-1407:1:1101:14370:1060 1:N:0:7
GGGACCTAACTTCGTCGAGTACGCTCAAGTGATTAGATCGGAAGA
+
FFFFFFFFFF,:FFFFFFFFFFFFFFFFFFFFFFFFFFFFFFFFF
@FS10000125:23:BPA73012-1407:1:1101:14760:1060 1:N:0:7
GGGATTAAACTTCGTCGAGTACGCTCAATGTCCAAGATCGGAAGA
+
F:,FFFFFFF,:FFFFFFFFFFFFFFF:FFFFFFFFFFFFFF:FF
@FS10000125:23:BPA73012-1407:1:1101:15680:1060 1:N:0:7
GATTGATAACTTCGTCGAGTACGCTCAAGTGTATAGATCGGAAGT
+
:,,:,FFF:F:FFFFFFF:FFF,FFFF:FFFFFFF:FFFF,,:,,
@FS10000125:23:BPA73012-1407:1:1101:15980:1060 1:N:0:7
GGGCGACAACTTCGTCGAGTACGCTCAAAAAACAAGATCGGAAGA
+
FFFFFFFFFF,,FFFFFFFFFFFFFFF:FFFFFFFFFFFFFF:FF
@FS10000125:23:BPA73012-1407:1:1101:16100:1060 1:N:0:7
GGGGATTAACTTCGTCGAGTACGCTCAATTATTCAGATCGGAAGA
+
F:,FFFFFFF,,FFFFFF:::FFFFFFFFFFFFFF,F,FFFF::F
@FS10000125:23:BPA73012-1407:1:1101:16110:1060 1:N:0:7
GGGGTGGAACTTCGTCGAGTACGCTCAAGTACTGAGATCGGAAGA
+
F:,FFFFFFF::FFFFFFFFFFFFFFFFFFFFFFFFFFFFFFFFF
@FS10000125:23:BPA73012-1407:1:1101:1430:1070 1:N:0:7
GGGAAATGAACTTCGTCGAGTACGCTCAATTCGCAAGATCGGAAG
+
F,,:F:FFFFF:FFFFFFF:FFFFFFFFFFFF:FFFFFFF:,:F,
@FS10000125:23:BPA73012-1407:1:1101:1700:1070 1:N:0:7
GGGCTCAAACTTCGTCGAGTACGCTCAACAGAGTAGATCGGAAGA
+
FFFFFFFFFF::FFFFFFFFFFFFFFF:FFFFFFFFFFFFFFFFF
@FS10000125:23:BPA73012-1407:1:1101:1710:1070 1:N:0:7
GGGTAAGAACTTCGTCGAGTACGCTCAAAAAGGTAGATCGGAAGA
+
F,,FFFFFFFF:FFFFFFFFFFFFFFF:FFFFFFFFFFFFFFFFF
@FS10000125:23:BPA73012-1407:1:1101:2360:1070 1:N:0:7
GGGATTTAACTTCGTCGAGTACGCTCAAGGTATTAGATCGGAAGA
+
F,,FFFFFFF,,FFFFFFFFFFFFFFF:FFFFFFFFFFFFF,FFF
@FS10000125:23:BPA73012-1407:1:1101:2490:1070 1:N:0:7
GGGGAATAACTTCGTCGAGTACGCTCAACGTGGGAGATCGGAAGA
+
FFFFFFFFFF::FFFFFFFFFFFFFFFFFFFFFFFFFFFFFFFFF
@FS10000125:23:BPA73012-1407:1:1101:2630:1070 1:N:0:7
GATTTAGAACTTCGTCGAGTACGCTCAAACATAGAGATCGGAAGA
+
,,F,FFFFFFFFFFFFFFFFFFFFFFFFFFFFFFFFFFFFF,FF:
@FS10000125:23:BPA73012-1407:1:1101:3700:1070 1:N:0:7
GGGCGACAACTTCGTCGAGTACGCTCAATGACCCAGATCGGAAGA
+
FFF,,::FFFFFFFFFFFFFFFFFFFFF:,F,F,FFFFFFFFFFF
@FS10000125:23:BPA73012-1407:1:1101:4530:1070 1:N:0:7
GGGGAACGAACTTCGTCGAGTACGCTCAAGCAGTGAGATCGGAAG
+
F:,FFFFFFF:,,FF:FFFFFFFF::FFFFFFFFFFFFFFFFFFF
@FS10000125:23:BPA73012-1407:1:1101:4540:1070 1:N:0:7
GGGCGTGAACTTCGTCGAGTACGCTCAAACTTAAAGATCGGAAGA
+
FFF,FFFFFFF:FFFFFFFFFFFFFFFFFFFFFFFFFFFFFFFFF
@FS10000125:23:BPA73012-1407:1:1101:4730:1070 1:N:0:7
GGGGCCCAACTTCGTCGAGTACGCTCAAGTCTCGAGATCGGAAGA
+
FF:FFFFFFF::FFFFFFFFFFFFFFFFFFFFFFFFFFFFFFFFF
@FS10000125:23:BPA73012-1407:1:1101:5220:1070 1:N:0:7
GGGATTGAACTTCGTCGAGTACGCTCAATTAAATAGATCGGAAGA
+
FFF:FFFFFF::FFFFFFFFFFFFFFF,FFFFFFFFFFFFFFFFF
@FS10000125:23:BPA73012-1407:1:1101:5490:1070 1:N:0:7
GGGTATAAACTTCGTCGAGTACGCTCAAACGACAAGATCGGAAGA
+
F,,:FFFFFFF:FFFFFFFFFFFFFFFFFFFFFFFFFFFFFFFFF
@FS10000125:23:BPA73012-1407:1:1101:5990:1070 1:N:0:7
GTTGTAAAACTTCGTCGAGTACGCTCAACTGTGGAGATCGGAAGA
+
,,,:FFFFFFFFFFFFF:FFFF:FFFFFFFFFFFFFFFFF,,:F:
@FS10000125:23:BPA73012-1407:1:1101:6130:1070 1:N:0:7
GGGGTCTAACTTCGTCGAGTACGCTCAATTGGCAAGATCGGAAGA
+
FFF:,FFFFFF:FFFFFFFFFFFFFFFFFFFFFFFFFFFFFFFFF
@FS10000125:23:BPA73012-1407:1:1101:6500:1070 1:N:0:7
GGGGATTAAGTTCGTCGAGTACGCTCAAACTCTTAGATCGGAAGA
+
FFF,F:,FFFFFFFFFFFFFFFFFFFFFFF:FFFFFFFFFFFFFF
@FS10000125:23:BPA73012-1407:1:1101:7180:1070 1:N:0:7
GGGCTTTAACTTCGTCGAGTACGCTCAACTATTTAGATCGGAAGA
+
FFF,FFFFFF:FFFFFFFFFFFFFFFFFFFFFFFFFFFFFFFFFF
@FS10000125:23:BPA73012-1407:1:1101:7330:1070 1:N:0:7
GGGGTTCAACTTCGTCGAGTACGCTCAATTATTCAGATCGGAAGA
+
FFFFFFFFFF,,FFFFFFFFFFFFFFF,FFFFFFFFFFFFFFFFF
@FS10000125:23:BPA73012-1407:1:1101:7900:1070 1:N:0:7
GGGACTGAACTTCGTCGAGTACGCTCAAAAGGCAAGATCGGAAGA
+
F:,:FFFFFF::FFFFFFFFFFFFFFFFFFFFFFFFFFFFFFFFF
@FS10000125:23:BPA73012-1407:1:1101:7940:1070 1:N:0:7
GGGTCCCAACTTCGTCGAGTACGCTCAAGGCCCTAGATCGGAAGA
+
FFFFFFFFFF::FFFFFFFFFFFFFFFFFFFFFFFFFFFFFFFFF
@FS10000125:23:BPA73012-1407:1:1101:8500:1070 1:N:0:7
GGGACAGACCTTCGTCGAGTACGCTCAACTAACGAGATCGGAAGA
+
FFFFFFFFFF::FFFFFFFFFFFFFFFFFFFFFFFFFFFFFFFFF
@FS10000125:23:BPA73012-1407:1:1101:8570:1070 1:N:0:7
GGGCTTGAACTTTGTCGAGTACGCTCAAGACAATAGATCGGAAGA
+
FF::FFFFFF:::FFFFFFFFFFFFFFFFFFFFFFFFFFFFFFFF
@FS10000125:23:BPA73012-1407:1:1101:8890:1070 1:N:0:7
GGGCGATAACTTCGTCGAGTACGCTCAACTGTAAAGATCGGAAGA
+
FFFFFFFFFF::FFFFFFFFFFFFFFFFFFFFFFFFFFFFFFFFF
@FS10000125:23:BPA73012-1407:1:1101:9460:1070 1:N:0:7
GGGGAGCAACTTCGTCGAGTACGCTCAAAGTGTGAGATCGGAAGA
+
FFFFFFFFFF:,FFFFFFFFFFFFFFF:FFFFFFFFFFFFFFFFF
@FS10000125:23:BPA73012-1407:1:1101:9580:1070 1:N:0:7
GGGGCTTAACTTCGTCGAGTACGCTCAACAGTATAGATCGGAAGA
+
FFFFFFFFFF::FFFFFFFFFFFFFFFFFFFFFFFFFFFFFFFFF
@FS10000125:23:BPA73012-1407:1:1101:12770:1070 1:N:0:7
GGGCTGGAACTTCGTCGAGTACGCTCAAATTCACAGATCGGAAGA
+
::,:FFFFFF,,F:FFFFFFFFFFFFF:FFFFFFFFFFFFFFFFF
@FS10000125:23:BPA73012-1407:1:1101:13000:1070 1:N:0:7
GGGCCAGAACTTCGTCGAGTACGCTCAAGAAAATAGATCGGAAGA
+
F:,:FFFFFF,,FFFFFFFFFFFFFFFFFFFFFFFFFFFFFFFFF
@FS10000125:23:BPA73012-1407:1:1101:13500:1070 1:N:0:7
GGGGAAGGAACTTCGTCGAGTACGCTCAATGTCCAAGATCGGAAG
+
FFFFFFFFFFF,:FF,FFFFFFFFF,FFFFFFFFFFFFFFFFFFF
@FS10000125:23:BPA73012-1407:1:1101:13710:1070 1:N:0:7
GGGATGGAACTTCGTCGAGTACGCTCAAATGACAAGATCGGAAGA
+
:,,FFFFFFF,,FFFFFF:FFF,FFFF,FFFFFFF::FFF:,:,,
@FS10000125:23:BPA73012-1407:1:1101:13770:1070 1:N:0:7
GGGGCGAAACTTCGTCGAGTACGCTCAAGATAGGAGATCGGAAGA
+
FF:FFFFFFF,,FFFFFFFFFFFFFFF,FFFFFFFFFFFFF:::F
@FS10000125:23:BPA73012-1407:1:1101:14640:1070 1:N:0:7
GATGATGAACTTCGTCGAGTACGCTCAATCAGATAGATCGGAAGA
+
,,F,FF,FFFFFF:FFF:FFFF,FFFFFFF:FFFF:FFFF,,::,
@FS10000125:23:BPA73012-1407:1:1101:14820:1070 1:N:0:7
GGGGCTGATCTTCGTCGAGTACGCTCAATTAATTAGATCGGAAGA
+
FFFF:F,FFF::FFFFFFFFFFFFFFFFFFF,FFFFF,FFFFFFF
@FS10000125:23:BPA73012-1407:1:1101:15010:1070 1:N:0:7
GGGGGATACTTCGTCGAGTACGCTCAATATCGCAGATTGGTAGAG
+
F,F,,F:F,F,FF,,:F,,,:F:FF:::F:F,,,::F,FF,F,FF
@FS10000125:23:BPA73012-1407:1:1101:1020:1080 1:N:0:7
GGGCGAAAACTTCGTCGAGTACGCTCAAAGCATAAGATCGGAAGA
+
FFFFFFFFFFF:FFFFFFFFFFFFFFFFFFFFFFFFFFFFFFFFF
@FS10000125:23:BPA73012-1407:1:1101:1090:1080 1:N:0:7
GGGGCCCAACTTCGTCGAGTACGCTCAATTGTTAAGATCGGAAGA
+
FF,FFFFFFFFFFFFFFFFFFFFFFFFFFF:FFFFFFFFFF:FFF
@FS10000125:23:BPA73012-1407:1:1101:1100:1080 1:N:0:7
GGGGAGTAACTTCGTCGAGTACGCTCAAAGGACAAGATCGGAAGA
+
FFFFFFFFFFF:FFFFFFFFFFFFFFFFFFFFFFFFFFFFFFFFF
@FS10000125:23:BPA73012-1407:1:1101:1440:1080 1:N:0:7
GGGGGTTAACTTCGTCGAGTACGCTCAACAGGTAAGATCGGAAGA
+
F,,FFFFF:F::F:FFF:FFFF,FFFFFFFFFFFF:F,FF,,:F:
@FS10000125:23:BPA73012-1407:1:1101:2090:1080 1:N:0:7
GGGCAGCAACTTCGTCGAGTACGCTCAAGTGTTTAGATCGGAAGA
+
FFF,:FFFFFF:FFFFFFFFFFFFFFFF,::,F:FFFFFFFFFFF
@FS10000125:23:BPA73012-1407:1:1101:2120:1080 1:N:0:7
GGGTTAACTTCGTCGAGTACGCTCAAGATCTAAGATCGAAAGAGC
+
F:,F,FFFFFFF:FFFF:FFF:FF:FFFFFF::FFF:FFFFFFF:
@FS10000125:23:BPA73012-1407:1:1101:2370:1080 1:N:0:7
CTTGTTTAACTTCGTCGAGTACGCTCAAGAATTTAGATCGGTTGA
+
:,:F,F:::F:,FFFFF,FFFF,FFFFF,F:FFF::,FF:,F,,F
@FS10000125:23:BPA73012-1407:1:1101:3060:1080 1:N:0:7
AAAGATGAACTTCGTCGAGTACGCTCAAGCGATGAGATCGGAAGA
+
,FFFFF:FFFFFFFFFFFFFFFFFFFFFF:FFFFF,FFFFFF,,F
@FS10000125:23:BPA73012-1407:1:1101:3530:1080 1:N:0:7
GGGCAAAAACTTCGTCGAGTACGCTCAAAGACATAGATCGGAAGA
+
FF,:FF:FFF:,FFFFFFFFFFFFFFF:,FFF:FFFFFFFFFFFF
@FS10000125:23:BPA73012-1407:1:1101:4160:1080 1:N:0:7
GGGTAGCAACTTCGTCGAGTACGCTCAATTCGTTAGATCGGAAGA
+
FF::FFFFFF:,FFFFFFFFFFFFFFF:FFFFFFFFFFFFFFFFF
@FS10000125:23:BPA73012-1407:1:1101:5100:1080 1:N:0:7
GGGTAACTTCGTCGAGTACGCTCAATAATTAAGATCGGAAGAGCA
+
FFF,FFFFFFF,:FFFFF,,FFFFFFF,FFFFFFF,FFFFFFF,,
@FS10000125:23:BPA73012-1407:1:1101:5490:1080 1:N:0:7
GGGCAAGAACTTCGTCGAGTACGCTCAACCGATAAGATCGGAAGA
+
F,,,FFFFFFF:FFFFFFFFFFFFFFFFFFFFFFFFFFFFFFFFF
@FS10000125:23:BPA73012-1407:1:1101:5620:1080 1:N:0:7
GGGGGGAAACTTCGTCGAGTACGCTCAAGCACTGAGATCGGAAGA
+
FFFFFFFFFFF,FFFFFFFFFFFFFFFFFFFFFFFFFFFFFFFFF
@FS10000125:23:BPA73012-1407:1:1101:6980:1080 1:N:0:7
GGGCCTGAACTTCGTCGAGTACGCTCAAACTGTTAGATCGGAAGA
+
FFFFFFFFF:FF,:F,,F:FF,:FF:,FFFFFFFFFF,F,FFFFF
@FS10000125:23:BPA73012-1407:1:1101:7620:1080 1:N:0:7
GGGGGTCAACTTCGTCGAGTACGCTCAAAAAATTAGATCGGAAGA
+
FFFFFFFFFF::FFFFFFFFFFFFFFF:FFFFFFFFFFFFFFFFF
@FS10000125:23:BPA73012-1407:1:1101:8040:1080 1:N:0:7
GGGAGAAAACTTCGTCGAGTACGCTCAATAGTGAAGATCGGAAGA
+
FFFFFFFFFFF:FFFFFFFFFFFFFFF:FFFFFFFFFFFFFFFFF
@FS10000125:23:BPA73012-1407:1:1101:8700:1080 1:N:0:7
GGGCGATAATTTCGTCGAGTACGCTCAAGTAAAAAGATCGGAAGA
+
F:F,FFFFFFFFFFFFFFFFFFFFFFFFFFFFFFFFFFFFFFFFF
@FS10000125:23:BPA73012-1407:1:1101:9140:1080 1:N:0:7
GGGCAGGTGCTCTTCGTCGAGTACGCTCAAAAGGATAGATCGGAA
+
FFF:FFFFFF,:,:FFF:FFFF:FFFF:FFFFFFF,FFFF,FFFF
@FS10000125:23:BPA73012-1407:1:1101:9290:1080 1:N:0:7
GGGCATTAACTTCGTCGAGTACGCTCAAATAAAGAGATCGGAAGA
+
F:,FF,F,FF:::FF:FFFFF::FFF:FFFFF,F,FF,FFFFFFF
@FS10000125:23:BPA73012-1407:1:1101:9940:1080 1:N:0:7
GGGAGTTAACTTCGTCGAGTACGCTCAATTATCTAGATCGGAAGA
+
FFFFFFFFFF::FFFFFFFFFFFFFFF,FFFFFFFFFFFFFFFFF
@FS10000125:23:BPA73012-1407:1:1101:10060:1080 1:N:0:7
GGGCTAGAACTTCGTCGAGTACGCTCAAACTGAAAGATCGGAAGA
+
FFF:FFFFFF,,FFFFFFFFFFFFFFF:FFFFFFFFFFFFFFFFF
@FS10000125:23:BPA73012-1407:1:1101:10340:1080 1:N:0:7
GGGCGGCAACTTCGTCGAGTACGCTCAAACTATGAGATCGGAAGA
+
FFF:FFFFFF:,FFFFFFFFFFFFFFFFFFFFFFFFFFFFFFFFF
@FS10000125:23:BPA73012-1407:1:1101:10370:1080 1:N:0:7
GGGAAACTTCGTCGAGTACGCTCAATTTACCAGATCGGAAGAGCA
+
F::,FFFFFFF,FFFFFF,,FFFFF:F,FFFFFFF,FFFFFFF,,
@FS10000125:23:BPA73012-1407:1:1101:10500:1080 1:N:0:7
GGGATTGAACTTCGTCGAGTACGCTCAAATGAGTAGATCGGAAGA
+
FFFFFFFFFF,:FFFFFFFFFFFFFFF,FFFFFFFFFFFFFFFFF
@FS10000125:23:BPA73012-1407:1:1101:10650:1080 1:N:0:7
GGGAGGGAACTTCGTCGAGTACGCTCAATAGAGAAGATCGGAAGA
+
F,,:FFFFFF::FFFFFFFFFFFFFFFFFFFFFFFFFFFFFFFFF
@FS10000125:23:BPA73012-1407:1:1101:11460:1080 1:N:0:7
GGCAACAAACTTCGTCGAGTACGCTCAATAAAACAGATCGGAAGG
+
FFFFFFFF:FF,:,F::F:::FFFFFF,FFFFFFFF,FFF:F:,F
@FS10000125:23:BPA73012-1407:1:1101:11700:1080 1:N:0:7
GGGGAAAAACTTCGTCGAGTACGCTCAAGACACCAGATCGGAAGA
+
FFFFFFFFFF:,FFFFFFFFFFFFFFFFFFFFFFFFFFFFFFFFF
@FS10000125:23:BPA73012-1407:1:1101:12220:1080 1:N:0:7
GGGCTGCAACTTCGTCGAGTACGCTCAAGTGGTTAGATCGGAAGA
+
FFF,FFFFFF,:FFFFFFFFFFFFFFFFFFFFFFFFFFFFFFFFF
@FS10000125:23:BPA73012-1407:1:1101:13120:1080 1:N:0:7
GATTACAAACTTCGTCGAGTACGCTCAAAAAGGGAGATCGGAAGA
+
,,F,FFFFFFFFFFFFFFFFFFFFFFF:FFFFFFFFFFFFF:F:F
@FS10000125:23:BPA73012-1407:1:1101:13660:1080 1:N:0:7
GGGGGGGAACTTCGTCGAGTACGCTCAAAACCGCAGATCGGAAGA
+
FFFFFFF:FF,,FFFFFFFFFFFFFFF:FFFF:FFFFFFFFF:FF
@FS10000125:23:BPA73012-1407:1:1101:13770:1080 1:N:0:7
GGGGTTCAACTTCGTCGAGTACGCTCAACAGGGGAGATCGGAAGA
+
F,,FFFFFFF,,FFFFFFFFFFFFFFFFFFFFFFFFFFFFFF:FF
@FS10000125:23:BPA73012-1407:1:1101:13970:1080 1:N:0:7
GGGTACGAACTTCGTCGAGTACGCTCAACTTAATAGATCGGAAGA
+
FFFFFFFFFF:FFFFFFFFFFFFFFFFFFFFFFFFFFFFFFFFFF
@FS10000125:23:BPA73012-1407:1:1101:14250:1080 1:N:0:7
GGGAATCAACTTCGTCGAGTACGCTCAATAGATCAGATCGGTAGA
+
:FFFF::FFFFFFFFFF:,FFF:FFFFFFF,FFFF,:,FF,,,FF
@FS10000125:23:BPA73012-1407:1:1101:14590:1080 1:N:0:7
GGGTGTTAACTTCGTCGAGTACGCTCAATGAATGAGATCGGAAGA
+
F,,:FFFFFF::FFFFFFFFFFFFFFF:FFFFFFFFFFFFFFFFF
@FS10000125:23:BPA73012-1407:1:1101:15480:1080 1:N:0:7
GGGGTTTAACTTCGTCGAGTACGCTCAATTAGGAAGATCGGAAGA
+
F,,FFFFFFF:,FFFFFFFFFFFFFFF:FFFFFFFFFFFFF:FFF
@FS10000125:23:BPA73012-1407:1:1101:15970:1080 1:N:0:7
GGGGGCAAACTTCGTCGAGTACGCTCAAGGGGAGAGATCGGAAGA
+
FF:FFFFFFF,,FFFFFFFFFFFFFFFFF:FFFFFFFFFFF:FFF
@FS10000125:23:BPA73012-1407:1:1101:16200:1080 1:N:0:7
GGGTCGGAACTTCGTCGAGTACGCTCAAAAAAAAAGATCGGAAGA
+
FFFFFFFFFF::FFFFFFFFFFFFFFFFFFFFFFFFFFFFFFFFF
@FS10000125:23:BPA73012-1407:1:1101:1250:1090 1:N:0:7
GGGTGTCAACCTTCGTCGAGTACGCTCAAGGGCAAAGATCGGAAG
+
FFFFFFFFFFF,:FF:FFFFFFFFF,FFFFFFFFFFFFFFFFFFF
@FS10000125:23:BPA73012-1407:1:1101:1290:1090 1:N:0:7
GGGGCATCTCTTCGTCGAGTACGCTCAAGGAAGTAGATCGGAAGA
+
FFFFFFFFFFF:FFFFFFFFFFFFFFFFFFFFFFFFFFFFF:FFF
@FS10000125:23:BPA73012-1407:1:1101:1360:1090 1:N:0:7
GGGGGGTAACTTCGTCGAGTACGCTCAAATACCGAGATCGGAAGA
+
FFFFFFFFFF::FFFFFFFFFFFFFFFFFFFFFFFFFFFFFFFFF
@FS10000125:23:BPA73012-1407:1:1101:2250:1090 1:N:0:7
GGGTGCAAACTTCGTCGAGTACGCTCAAATCGTGAGATCGGAAGA
+
FFFFFFFFFF:,FFFFFFFFFFFFFFFFFFFFFFFFFFFFFFFFF
@FS10000125:23:BPA73012-1407:1:1101:2810:1090 1:N:0:7
GGGCAAGAACTTCGTCGAGTACGCTCAATATTTAAGATCGGAAGA
+
FFF:FFFFFF::FFFFFFFFFFFFFFF,FFFFFFFFFFFFFFFFF
@FS10000125:23:BPA73012-1407:1:1101:2870:1090 1:N:0:7
GATTTCAATCTTCGTCGAGTACGCTCAAATTAGTAGATCGGAAGA
+
,,F,FFFFFFFFFFFFFFFFFFFFFFFFFFFFFFFFFFFFF:FF:
@FS10000125:23:BPA73012-1407:1:1101:2960:1090 1:N:0:7
GGGTGACAACTTCGTCGAGTACGCTCAAATACACAGATCGGAAGA
+
FFF:FFFFFF:,:FFFFFFFFFFFFFF:FFFFFFFFFFFFFFFFF
@FS10000125:23:BPA73012-1407:1:1101:3020:1090 1:N:0:7
GGGCAGAAACTTCGTCGAGTACGCTCAATGTTGGAGATCGGAAGA
+
FFFF:,FFFFFFFFFFFFFFFFFFFFFFFFFFFFFFFFFFFFFFF
@FS10000125:23:BPA73012-1407:1:1101:3410:1090 1:N:0:7
GGGGGCCAACTTCGTCGAGTACGCTCAACAATAAAGATCGGAAGA
+
FFFFFFFFFF,:FFFFFFFFFFFFFFF:FFFFFFFFFFFFFFFFF
@FS10000125:23:BPA73012-1407:1:1101:3430:1090 1:N:0:7
GGGGGGAAACTTCGTCGAGTACGCTCAACAATATAGATCGGAAGA
+
F,,,FFFFFF::FFFFFFFFFFFFFFFFF,,FFFFFFFFFFFFFF
@FS10000125:23:BPA73012-1407:1:1101:3690:1090 1:N:0:7
GGGCTTAAACTTCGTCGAGTACGCTCAAATGGACAGATCGGAAGA
+
FFF:FFFFFF:,FFFFFFFFFFFFFFF:FFFFFFFFFFFFFFFFF
@FS10000125:23:BPA73012-1407:1:1101:4690:1090 1:N:0:7
GGGGGTTAACTTCGTCGAGTACGCTCAAACAGGTAGATCGGAAGA
+
FFFFFFFFFF,,FFFFFFFFFFFFFFF:FFFFFFFFFFFFFFFFF
@FS10000125:23:BPA73012-1407:1:1101:4900:1090 1:N:0:7
GGGCTAAAACTTCGTCGAGTACGCTCAAGTCTGTAGATCGGAAGA
+
FFFF,FFFFF::FFFFFFFFFFFFFFFFFFFFFFFFFFFFFFFFF
@FS10000125:23:BPA73012-1407:1:1101:5050:1090 1:N:0:7
GGGTACAACCTTCGTCGAGTACGCTCAAAGGGGGAGATCGGAAGA
+
FF::FFFFFF,,:FFFFFFFFFFFFFF,FFFFFFFFFFFFFF:FF
@FS10000125:23:BPA73012-1407:1:1101:5240:1090 1:N:0:7
GATCCATAACTTCGTCGAGTACGCTCAATGTGTCAGATCGGAAGA
+
F,F,FFF:FFFFFFFFF:FFFF:FFFF:FFFFFFFFFFFFF:FFF
@FS10000125:23:BPA73012-1407:1:1101:5410:1090 1:N:0:7
GGGGACCAACCTTCGTCGAGTACGCTCAAGTACGCAGATCGGAAG
+
FFFFFFFFFF:,:FF,FFFFFFFFF,FFFFFFFFFFFFFFFFFFF
@FS10000125:23:BPA73012-1407:1:1101:6860:1090 1:N:0:7
GGGAGGTAACTTCGTCGAGTACGCTCAATACTCCAGATCGGAAGA
+
FFF:FFFFFF::FFFFFFFFFFFFFFF,FFFFFFFFFFFFFFFFF
@FS10000125:23:BPA73012-1407:1:1101:7260:1090 1:N:0:7
GGGGGATAACTTCGTCGAGTACGCTCAAACCGAAAGATCGGAAGA
+
FFFFFFFFFF,::FF:FFFFFFFFFFFFFFFFFFFFFFFFFFFFF
@FS10000125:23:BPA73012-1407:1:1101:7470:1090 1:N:0:7
GGGAGACAACTTCGTCGAGTACGCTCAAGATTCAAGATCGGAAGA
+
FF::FFFFFF,,FFFFFFFFFFFFFFFFFFFFFFFFFFFFFFFFF
@FS10000125:23:BPA73012-1407:1:1101:7830:1090 1:N:0:7
GGGATGCAACTTCGTCGAGTACGCTCAATTGACGAGATCGGAAGA
+
FF,:F,FFFFFFFFFFFFFFFFFFFFF:FFFFFFFFFFFFFFFFF
@FS10000125:23:BPA73012-1407:1:1101:7960:1090 1:N:0:7
GGGCTCAAACTTCGTCGAGTACGCTCAAATCCATAGATCGGAAGA
+
FF:,FFFFFFF:FFFFFFFFFFFFFFFFFFFFFFFFFFFFFFFFF
@FS10000125:23:BPA73012-1407:1:1101:8010:1090 1:N:0:7
GGGCGTAAACTTCGTCGAGTACGCTCAAACACATAGATCGGAAGA
+
FFFFFFFFFF:FFFFFFFFFFFFFFFFFFFFFFFFFFFFFFFFFF
@FS10000125:23:BPA73012-1407:1:1101:8080:1090 1:N:0:7
GGGGAAACTTCGTCGAGTACGCTCAATTGCGGAGATCGGAAGAGC
+
FFFFFFFFFFFF,FFFF:FFFF:FFF:,FFFFFFFF,FFF:FFF:
@FS10000125:23:BPA73012-1407:1:1101:8200:1090 1:N:0:7
GGGGGCCAACTTCGTCGAGTACGCTCAAGTATAAAGATCGGAAGA
+
FFFFFFFFFFFFFFFFFFFFFFFFFFFFFFFFFFFFF:FFFFFFF
@FS10000125:23:BPA73012-1407:1:1101:8470:1090 1:N:0:7
GGGGGAACTTCGTCGAGTACGCTCAAGCACATAGATCGGAAGAGC
+
FF,FFFFFFFFF,FFFF:FFFF,FFFF:FFFFFFF:,FFFFFFF:
@FS10000125:23:BPA73012-1407:1:1101:8610:1090 1:N:0:7
GGGGTTCAACTTCGTCGAGTACGCTCAAGGCACGAGATCGGAAGA
+
FF:FFFFFFF::FFFFFFFFFFFFFFFFFFFFFFFFF,FFFFFFF
@FS10000125:23:BPA73012-1407:1:1101:8710:1090 1:N:0:7
GGGGCAAAACTTCGTCGAGTACGCTCAAATAGCAAGATCGGAAGA
+
FFFFF:FFFF,:FFFFFFFFFFFFFFF:FFFFFFFFF,FFFFFFF
@FS10000125:23:BPA73012-1407:1:1101:8850:1090 1:N:0:7
GGGGGGGCTCTTCGTCGAGTACGCTCAATCGTATAGATCGGAAGA
+
FFFFFFFFFF:,FFFFFFFFFFFFFFF:FFFFFFFFFFFFFFFFF
@FS10000125:23:BPA73012-1407:1:1101:8930:1090 1:N:0:7
GGGGTCGAACTTCGTCGAGTACGCTCAAAAGGATAGATCGGAAGA
+
FFFFFF,FFF:,FFFFFFFFFFFFFFF:FFFFFFFFFFFFFFFFF
@FS10000125:23:BPA73012-1407:1:1101:8960:1090 1:N:0:7
GGGCATCAACTTCGTCGAGTACGCTCAACCTAATAGATCGGAAGA
+
FFFFFFFFFF::FFFFFFFFFFFFFFFFFFFFFFFFFFFFFFFFF
@FS10000125:23:BPA73012-1407:1:1101:8990:1090 1:N:0:7
GGGAGGGAACTTCGTCGAGTACGCTCAATACCTTAGATCGGAAGA
+
FFFFFFFFFF,,FFFFFFFFFFFFFFF:FFFFFFFFFFFFFFFFF
@FS10000125:23:BPA73012-1407:1:1101:9460:1090 1:N:0:7
GGGGTCGAAATTCGCGAGTACGCTCAAAACTCGAGATCGGAAGAG
+
FFFF,FFFFFFFFFFFFF:FFFFFFFF:FFFFFFFF::FF:FFFF
@FS10000125:23:BPA73012-1407:1:1101:10380:1090 1:N:0:7
GGGGCGCAACTTCGTCGAGTACGCTCAAATTTAAAGATCGGAAGA
+
FFFFFFFFFF,,FFFFFFFFFFFFFFF:FFFFFFFFFFFFFFFFF
@FS10000125:23:BPA73012-1407:1:1101:10600:1090 1:N:0:7
GGGGGGAAACTTCGTCGAGTACGCTCAAGAGAAAAGATCGGAAGA
+
FFFFFFFFFF,,FFFFFFFFFFFFFFFFFFFFFFFFFFFFFFFFF
@FS10000125:23:BPA73012-1407:1:1101:10740:1090 1:N:0:7
GGGCAGAACTTCGTCGAGTACGCTCAAAGATATAGATCGGAAGAG
+
FFF:FFFFFF,:F:FFFF,FFFFFFF::FFFFFFFF,FFF:FFFF
@FS10000125:23:BPA73012-1407:1:1101:10800:1090 1:N:0:7
GGGTGGCAACTTCGTCGAGTACGCTCAAAGTATTAGATCGGAAGA
+
F::FF,FFFFFFFFFFFFFFFFFFFFF::FFFFFFFFFFFF,F:F
@FS10000125:23:BPA73012-1407:1:1101:11220:1090 1:N:0:7
GGGCTGTAACTTCGTCGAGTACGCTCAAGTGGGAAGATCGGAAGA
+
FFFFFFFFFF,,FFFFFFFFFFFFFFFFFFFFFFFFFFFFFFFFF
@FS10000125:23:BPA73012-1407:1:1101:11310:1090 1:N:0:7
ATTTTTCAACTTCGTCGAGTACGCTCAATTCCTTAGATCGGAAGA
+
,FF,FFFFFFFFFFFFF,FFFF:FFFFFFF:FFFF,:FFF:,,:,
@FS10000125:23:BPA73012-1407:1:1101:11960:1090 1:N:0:7
GGGTATTAACTTCGTCGAGTACGCTCAATTTGCAAGATCGGAAGA
+
FF::F,,FFFFFFFFFFFFFFFFFFFFF,,,FFFFFFFFFFFFFF
@FS10000125:23:BPA73012-1407:1:1101:12100:1090 1:N:0:7
GGGATTCAACTTCGTCGAGTACGCTCAACGGTCGAGATCGGAAGA
+
FFFFFFFFFF::FFFFFFFFFFFFFFFFFFFFFFFFF:FFFFFFF
@FS10000125:23:BPA73012-1407:1:1101:12920:1090 1:N:0:7
GGGAAACTTCGTCGAGTACGCTCAAACGATGAGATCGGAAGAGCA
+
F:,:FFFFFFF,:FFFFF,,FFF:FFFFFFFFFFF,FFFFFFF,,
@FS10000125:23:BPA73012-1407:1:1101:13370:1090 1:N:0:7
GGGGTGGAACTTCGTCGAGTACGCTCAACTGTTCAGATCGGAAGA
+
F:,FFFFFFF::FFFFFFFFFFFFFFFFFFFFFFFFFFFFFFFFF
@FS10000125:23:BPA73012-1407:1:1101:13760:1090 1:N:0:7
GGGTGTTAACTTCGTCGAGTACGCTCAATCGTCGAGATCGGAAGA
+
FFF,FFFFFF,,FFFFFFFFFFFFFFF,FFFFFFFFFFFFFF:FF
@FS10000125:23:BPA73012-1407:1:1101:13860:1090 1:N:0:7
GGGGACAAACTTCGTCGAGTACGCTCAATCTGCAAGATCGGAAGA
+
FFFFFFFFFF,,FFFFFFFFFFFFFFF,FFFFFFFFFFFFFFFFF
@FS10000125:23:BPA73012-1407:1:1101:14340:1090 1:N:0:7
GGGACTCAACTTCGTCGAGTACGCTCAAAGGGGTAGATCGGAAGA
+
FFF:FFFFFF,,FFFFFFFFFFFFFFF:FFFFFFFFFFFFFFFFF
@FS10000125:23:BPA73012-1407:1:1101:14420:1090 1:N:0:7
GGGCTCAAACTTCGTCGAGTACGCTCAAAACCAGAGATCGGAAGA
+
FFFFFFFFFF,,FFFFFFFFFFFFFFFFFFFFFFFFFFFFFFFFF
@FS10000125:23:BPA73012-1407:1:1101:14860:1090 1:N:0:7
GGGCGATAACTTCGTCGAGTACGCTCAAGTATTTAGATCGGAAGA
+
FF:FFFFFFF,,FFFFFFFFFFFFFFFFFFFFFFFFFFFFFFFFF
@FS10000125:23:BPA73012-1407:1:1101:15520:1090 1:N:0:7
GGGACGTAACTTCGTCGAGTACGCTCAAGGTTCTAGATCGGAAGA
+
F:,FFFFFFF::FFFFFFFFFFFFFFFFFFFFFFFFFFFFFFFFF
@FS10000125:23:BPA73012-1407:1:1101:15680:1090 1:N:0:7
GGGGCCAAACTTCGTCGACTACACTCAACAATTTAGATCGGAAGT
+
F,,FFFF:,F,,,:F:::,F:F,FFFF:FFFFFFF,,FF:,,,,,
@FS10000125:23:BPA73012-1407:1:1101:15830:1090 1:N:0:7
GGGGGCGAACTTCGTCGAGTACGCTCAATACGAAAGATCGGAAGA
+
F:,FFFFFFF,,FFFFFFFFFF:FFFF:FFFFFFFFFFFF:::::
@FS10000125:23:BPA73012-1407:1:1101:15960:1090 1:N:0:7
GGGTGAAAACTTCGTCGAGTACGCTCAACTGGACAGATCGGAAGA
+
FFF:FFFFFF,FFFFFFFFFFFFFFFFFFFFFFFFFFFFFFFFFF
@FS10000125:23:BPA73012-1407:1:1101:16430:1090 1:N:0:7
GGCGTATAACTTCGTCGAGTACGCTCAAATTAGTAGATCGGAAGA
+
F,,FFFFFFFFFFFFFFFFFFFFFFFFFFFFFFFFFFFFFF:FFF
@FS10000125:23:BPA73012-1407:1:1101:1210:1100 1:N:0:7
GGGGATCAACTTCGTCGAGTACGCTCAACGAGCAAGATCGGAAGA
+
FFFFFFFFFFF:FFFFFFFFFFFFFFFFFFFFFFFFFFFFF:FFF
@FS10000125:23:BPA73012-1407:1:1101:1380:1100 1:N:0:7
GGGCACCAACTTCGTCGAGTACGCTCAACCCACTAGATCGGAAGA
+
FFFFF,FFFFFFFFFFFFFFFFFFFFFFF::FFFFFFFFFFFFFF
@FS10000125:23:BPA73012-1407:1:1101:1780:1100 1:N:0:7
GGGCCTCAACTTCGTCGAGTACGCTCAATCCTTGAGATCGGAAGA
+
FFFFF:FFFFFFFFFFFFFFFFFFFFFFFFFFFFFFF,FFFFFFF
@FS10000125:23:BPA73012-1407:1:1101:1910:1100 1:N:0:7
GGGCGTAAACTTCGTCGAGTACGCTCAATCATGCAGATCGGAAGA
+
F:,FFFFFFF:,FFFFFFFFFFFFFFF:FFFFFFFFFFFFFFFFF
@FS10000125:23:BPA73012-1407:1:1101:2080:1100 1:N:0:7
GGGCAGCAACTTCGTCGAGTACGCTCAAATATCCAGATCGGAAGA
+
F:,:FFFFFF:,FFFFFFFFFFFFFFF:FFFFFFFFFFFFFFFFF
@FS10000125:23:BPA73012-1407:1:1101:3220:1100 1:N:0:7
GGGCGGGAACTTCGTCGAGTACGCTCAATGGACAAGATCGGAAGG
+
FFF:FFFFFFF:FFFFFFFFFFFFFFF,FFFFFFFFFFFFFFFFF
@FS10000125:23:BPA73012-1407:1:1101:3330:1100 1:N:0:7
GGGCAATAACTTCGTCGAGTACGCTCAAAGCTCGAGATCGGAAGA
+
FFFFFF:FFF:,FFFFFFFFFFFFFFF:FFFFFFFFFFFFFFFFF
@FS10000125:23:BPA73012-1407:1:1101:3630:1100 1:N:0:7
GGGGGTAAACTTCGTCGAGTACGCTCAATACAGTAGATCGGAAGA
+
FF,FFFFFFF::FFFFFFFFFFFFFFF,FFFFFFFFFFFFFFFFF
@FS10000125:23:BPA73012-1407:1:1101:3860:1100 1:N:0:7
GGGCAGTAACTTCGTCGAGTACGCTCAACTAGTAAGATCGGAAGA
+
FFFFFFFFFFFFFFFFFFFFFFFFFFFFFFFFFFFFFFFFFFFFF
@FS10000125:23:BPA73012-1407:1:1101:4240:1100 1:N:0:7
GGGCAGGTAACTTCGTCGAGTACGCTCAATTCAAAAGATCGGAAG
+
FFF:FFFFFF:,:FF:FFFFFFFFF,FFFFFFFFFFFFFFFFFFF
@FS10000125:23:BPA73012-1407:1:1101:4290:1100 1:N:0:7
GGGCAAGAACTTCGTCGAGTACGCTCAAAGATACAGATCGGAAGA
+
F:,,FFFFFF::FFFFFFFFFFFFFFF:FFFFFFFFFFFFFFFFF
@FS10000125:23:BPA73012-1407:1:1101:4540:1100 1:N:0:7
GGGAAGGAACATTCGTCGAGTACGCTCAAGAGAACAGATCGGAAG
+
FFF:FFFFFFF:FFFFFFFFFFFFF:FFFFFFFFFFFFFFFFFFF
@FS10000125:23:BPA73012-1407:1:1101:4550:1100 1:N:0:7
GATTTCTAACTTCGTCGAGTACGCTCAAATAGAAAGATCGGAAGA
+
,,F,FFFFFFFFFFFFFFFFFFFFFFFFFFFFFFFFFFFFF:FF:
@FS10000125:23:BPA73012-1407:1:1101:5020:1100 1:N:0:7
GGGCGTTAACTTCGTCGAGTACGCTCAACTGAAAAGATCGGAAGA
+
FFF:FFFFFF:::FFFFFFFFFFFFFFFFFFFFFFFFFFFFFFFF
@FS10000125:23:BPA73012-1407:1:1101:5030:1100 1:N:0:7
GGGGCAGAACTTCGTCGAGTACGCTCAATGTGAGAGATCGGAAGA
+
F,,FFFFFFF:,:FFFFFFFFFFFFFF:FFFFFFFFFFFFFFFFF
@FS10000125:23:BPA73012-1407:1:1101:5160:1100 1:N:0:7
GGGCTAGAACTTCGTCGAGTACGCTCAAGATATGAGATCGGAAGA
+
FFF:FFFFFF,,FFFFFFFFFFFFFFFFFFFFFFFFFFFFFFFFF
@FS10000125:23:BPA73012-1407:1:1101:5620:1100 1:N:0:7
GGGGGCAAACTTCGTCGAGTACGCTCAAAGGCCAAGATCGGAAGA
+
FFFFFFFFFF::FFFFFFFFFFFFFFF:FFFFFFFFFFFFFFFFF
@FS10000125:23:BPA73012-1407:1:1101:6110:1100 1:N:0:7
GGGGAGGATCTTCGTCGAGTACGCTCAAAAGAAAAGATCGGAAGA
+
F:,FFFFFFF,,FFFFFFFFFFFFFFF:FFFFFFFFFFFFFFFFF
@FS10000125:23:BPA73012-1407:1:1101:6370:1100 1:N:0:7
GGGGCGCGCACTTCGTCGAGTACGCTCAATTTAAGAGATCGGAAG
+
FFFFFFFFFF:,:FF,FFFFFFFFF,FFFFFFFFFFFFFFFFFFF
@FS10000125:23:BPA73012-1407:1:1101:6860:1100 1:N:0:7
GGGGTTGAACTTCGTCGAGTACGCTCAAATTCTCAGATCGGAAGA
+
FFFFF,,FFFF:FFFFFFFFFFFFFFFF:FFFFFFFFFFFFFFFF
@FS10000125:23:BPA73012-1407:1:1101:7500:1100 1:N:0:7
GGGAGACAACTTCGTCGAGTACGCTCAAGATTCAAGATCGGAAGA
+
FFFFFFFFFF,,FFF:FFFFFFFFFFFFFFFFFFFFFFFFFFFFF
@FS10000125:23:BPA73012-1407:1:1101:9000:1100 1:N:0:7
GGGGGACAACTTCGTCGAGTACGCTCAAAAGTGAAGATCGGAAGA
+
F,,FFFFFFF,,FFFFFFFFFFFFFFF:FFFFFFFFFFFFFFFFF
@FS10000125:23:BPA73012-1407:1:1101:9020:1100 1:N:0:7
GGGCGCCAACTTCGTCGAGTACGCTCAAGCTTAAAGATCGGAAGA
+
FFFFFFFFFFF:FFFF:FFFF:FFFFFFFFFFFF:FF,FFFFFFF
@FS10000125:23:BPA73012-1407:1:1101:9140:1100 1:N:0:7
GGGCCGAAACTTCGTCGAGTACGCTCAACTCAATAGATCGGAAGA
+
FFF:FFFFFF::FFFFFFFFFFFFFFFFFFFFFFFFFFFFFFFFF
@FS10000125:23:BPA73012-1407:1:1101:10100:1100 1:N:0:7
GGGCGAGAACTTCGTCGAGTACGCTCAACGTAACAGATCGGAAGA
+
FFFFFFFFFF::FFFFFFFFFFFFFFF:FFFFFFFFFFFFFFFFF
@FS10000125:23:BPA73012-1407:1:1101:10260:1100 1:N:0:7
GGGCGATAACTTCGTCGAGTACGCTCAACTTGATAGATCGGAAGA
+
FFF:FFFFFF:FFFFFFFFFFFFFFFFFFFFFFFFFFFFFFFFFF
@FS10000125:23:BPA73012-1407:1:1101:10460:1100 1:N:0:7
GGGTTGGAACTTCGTCGAGTACGCTCAAATTTGTAGATCGGAAGA
+
FFFFFFFFFF::FFFFFFFFFFFFFFF:FFFFFFFFFFFFFFFFF
@FS10000125:23:BPA73012-1407:1:1101:10660:1100 1:N:0:7
GGGGGGTAACTTCGTCGAGTACGCTCAATATAACAGATCGGAAGA
+
FFFFFFFFFF:,FFFFFFFFFFFFFFF,FFFFFFFFFFFFFFFFF
@FS10000125:23:BPA73012-1407:1:1101:10710:1100 1:N:0:7
GTTTATGAACTTCGTCGAGTACGCTCAAACTTCCAGATCGGAAGA
+
,,F,FFFFFFFFFFFFFFFFFF:FFFFFFFFFFFF:FFFF:::,:
@FS10000125:23:BPA73012-1407:1:1101:10730:1100 1:N:0:7
GGGGACAAACTTCGTCGAGTACGCTCAAGATAAGAGATCGGAAGA
+
FFFFFFFFFF,,FFFFFFFFFFFFFFFFFFFFFFFFFFFFFFFFF
@FS10000125:23:BPA73012-1407:1:1101:10940:1100 1:N:0:7
GGGAGGGAACTTCGTCGAGTACGCTCAATAGAGAAGATCGGAAGA
+
FFFFFFFFFF,,FFFFFFFFFFFFFFF,FFFFFFFFFFFFFFFFF
@FS10000125:23:BPA73012-1407:1:1101:11380:1100 1:N:0:7
GGGGGAAAACTTCGTCGAGTACGCTCAAGGTTTTAGATCGGAAGA
+
FFFF,FFFFFF,FFFFFFFFFFFFFFFFFFFFFFFFF:FFFFFFF
@FS10000125:23:BPA73012-1407:1:1101:11820:1100 1:N:0:7
GGGGTCTAACTTCGTCGAGTACGCTCAAAGAAGTAGATCGGAAGA
+
FFFF,:,FFFF:FFFFFFFFFFFFFFFFFF,FFFFFFFFFFFFFF
@FS10000125:23:BPA73012-1407:1:1101:12920:1100 1:N:0:7
GGGGTAGAACTTCGTCGAGTACGCTCAAAATAAGAGATCGGAAGA
+
FF,FFFFFFF,:FFFFFFFFFFFFFFF,FFFFFFFFFFFFFFFFF
@FS10000125:23:BPA73012-1407:1:1101:13810:1100 1:N:0:7
GGGAACTTCGTCGAGTACGCTCAAGATTAAAGATCGGAAGAGCAC
+
FFFFFFFFFF,:F:F,F,FFFFFFFF:,FFFFFFFFF:FF:F:F,
@FS10000125:23:BPA73012-1407:1:1101:14360:1100 1:N:0:7
GGGCGGCAACTTCGTCGAGTACGCTCAAACGGAGAGATCGGAAGA
+
FF,:FFFFFF,:FFFFFFFFFFFFFFFFFFFFFFFFFFFFFFFFF
@FS10000125:23:BPA73012-1407:1:1101:15120:1100 1:N:0:7
GGGGTTCGAACTTCGTCGAGTACGCTCAACTCCACAGATCGGAAG
+
F,,FFFFFFFF::FF:FF:FFFFFF,FFFFFFFFFFFFFFFFFFF
@FS10000125:23:BPA73012-1407:1:1101:15500:1100 1:N:0:7
GGGGCAAAACTTCGTCGAGTACGCTCAAGCCTTAAGATCGGAAGA
+
FFFFFFFFFF,:FFFFFFFFFFFFFFFFFFFFFFFFFFFFFFFFF
@FS10000125:23:BPA73012-1407:1:1101:15960:1100 1:N:0:7
GGGTGAAAACTTCGTCGAGTACGCTCAACTGGACAGATCGGAAGA
+
FFF,FFFFFF,:FFFFFFFFFFFFFFFFFFFFFFFFFFFFFFFFF
@FS10000125:23:BPA73012-1407:1:1101:15980:1100 1:N:0:7
GGGGTGAGAACTTCGTCGAGTACGCTCAAAGACAGAGATCGGAAG
+
FFFFFFFFFFF,,FF,FF:FFFFFF,FFFFFFFFFFFFFFFFFFF
@FS10000125:23:BPA73012-1407:1:1101:16020:1100 1:N:0:7
GGGCATGAACTTCGTCGAGTACGCTCAAAGATGGAGATCGGAAGA
+
FFF,FFFFFF,FFFFFFFFFFFFFFFF:,FFFFFFFFFFFFF:FF
@FS10000125:23:BPA73012-1407:1:1101:16440:1100 1:N:0:7
GGGTATCAACTTTCGTCGAGTACGCTCAAAGGGGAAGATCGGAAG
+
FFFFFFFFFF:,FFF:FFFFFFFFF,FFFFFFFFFFFFFFFFFFF
@FS10000125:23:BPA73012-1407:1:1101:1070:1110 1:N:0:7
GGGCGCAAACTTCGTCGAGTACGCTCAATACTTAAGATCGGAAGA
+
FF:,,:FFFFFFFFFFFFFFFFFFFFFF,,,,FFFFFFFFF,FFF
@FS10000125:23:BPA73012-1407:1:1101:1310:1110 1:N:0:7
GGGGACAAACTTCGTCGAGTACGATCAAATGTGGAGATCGGAAGA
+
FFFFFFFFFFFFFFFFFFFFFFFFFFFFFFFF:FFFFFFFFFFFF
@FS10000125:23:BPA73012-1407:1:1101:1540:1110 1:N:0:7
GGGGTAGAACTTCGTCGAGTACGCTCAAGCGAGGAGATCGGAAGA
+
FFFFFFFFFF::FFFFFFFFFFFFFFFFFFFFFFFFFFFFFFFFF
@FS10000125:23:BPA73012-1407:1:1101:2210:1110 1:N:0:7
GGGGGTTAACCTCGTCGAGTACGCTCAAAGTTATAGATCGGAAGA
+
FFFFFFFFFFF:FFFFFFFFFFFFFFF:FFFFFFFFFFFFFFFFF
@FS10000125:23:BPA73012-1407:1:1101:3120:1110 1:N:0:7
GGGGTCTACCTTCGTCGAGTACGCTCAATAAAATAGATCGGAAGA
+
F,,FFFFFFF,,:FFFFFFFFFFFFFF,FFFFFFFFFFFFFFFFF
@FS10000125:23:BPA73012-1407:1:1101:3400:1110 1:N:0:7
GGGTGACAACTTCGTCGAGTACGCTCAATTTATTAGATCGGAAGA
+
F,,,FFFFFF::FFFFFFFFFFFFFFF,FFFFFFFFFFFFFFFFF
@FS10000125:23:BPA73012-1407:1:1101:3660:1110 1:N:0:7
GGGTCTTAACTTCGTCGAGTACGCTCAATGCCGGAGATCGGAAGA
+
FFF:FFFFFFF:FFFFFFFFFFFFFFF:FFFFFFFFFFFFFFFFF
@FS10000125:23:BPA73012-1407:1:1101:4420:1110 1:N:0:7
GGGCGCCAACTTCGTCGAGTACGCTCAATCGATTAGATCGGAAGA
+
FFF:FFFFFF::FFFFFFFFFFFFFFF:FFFFFFFFFFFFFFFFF
@FS10000125:23:BPA73012-1407:1:1101:4810:1110 1:N:0:7
GGGAGCAAACTTCGTCGAGTACGCTCAACGTGATAGATCGGAAGA
+
FF::FFFFFFF:FFFFFFFFFFFFFFFFFFFFFFFFFFFFFFFFF
@FS10000125:23:BPA73012-1407:1:1101:5240:1110 1:N:0:7
GGGCTAGAACTTCGTCGAGTACGCTCAACGCTTTAGATCGGAAGA
+
F:,,FFFFFF,,FFFFFFFFFFFFFFFFFFFFFFFFFFFFFFFFF
@FS10000125:23:BPA73012-1407:1:1101:5330:1110 1:N:0:7
GGGTGCCAACTTCGTCGAGTACGCTCAATGACGCAGATCGGAAGA
+
F,,:FFFFFF::FFFFFFFFFFFFFFF:FFFFFFFFFFFFFFFFF
@FS10000125:23:BPA73012-1407:1:1101:5470:1110 1:N:0:7
GGGCAGGAACTTCGTCGAGTACGCTCAACCAGATAGATCGGAAGA
+
F,,,FFFFFF:::FFFFFFFFFFFFFFFFFFFFFFFFFFFFFFFF
@FS10000125:23:BPA73012-1407:1:1101:5630:1110 1:N:0:7
GTTGCAACTTCGTCGAGTACGCTCAATTTCTCAGATCGGAAGAGC
+
,,F:FFFFFFFFFFFFF:F:FF,F:FFFFFFFFFF:,FFF,FFF,
@FS10000125:23:BPA73012-1407:1:1101:5860:1110 1:N:0:7
GGGTCCTAACTTCGTCGAGTACGCTCAATGACGCAGATCGGAAGA
+
FFF:FF,FFFFFFFFFFFFFFFFFFFFFFF,:,FFFFFFFFFFFF
@FS10000125:23:BPA73012-1407:1:1101:6130:1110 1:N:0:7
GGGCTGGAACTTCGTCGAGTACGCTCAACTACATAGATCGGAAGA
+
FFF:FFFFFFFFFFFFFFFFFFFFFFFFFFFFFFFFFFFFFFFFF
@FS10000125:23:BPA73012-1407:1:1101:6920:1110 1:N:0:7
GGGGTCTAACTTCGTCGAGTACGCTCAATGTATAAGATCGGAAGA
+
FF:F:FFFFF::FFFFFFFFFFFFFFF,FFFFFFFFFFFFFFFFF
@FS10000125:23:BPA73012-1407:1:1101:7330:1110 1:N:0:7
GGGCGGTAACTTCGTCGAGTACGCTCAATCATACAGATCGGAAGA
+
FFFF:FFFFF:,FFFFFFFFFFFFFFFFFFFFFFFFFFFFFFFFF
@FS10000125:23:BPA73012-1407:1:1101:7530:1110 1:N:0:7
GGGGACCAACTTCGTCGAGTACGCTCAATACTGAAGATCGGAAGA
+
FFFFFFFFFF::FFFFFFFFFFFFFFF:FFFFFFFFFFFFFFFFF
@FS10000125:23:BPA73012-1407:1:1101:7560:1110 1:N:0:7
GGGTGCGAACTTCGTCGAGTACGCTCAATTGGTTAGATCGGAAGA
+
FF:,FFFFFF::FFFFFFFFFFFFFFF:FFFFFFFFFFFFFFFFF
@FS10000125:23:BPA73012-1407:1:1101:9260:1110 1:N:0:7
GGGGGGAAACTTCGTCGAGTACGCTCAACACGGGAGATCGGAAGA
+
FFFFFFFFFF::FFFFFFFFFFFFFFFFFFFFFFFFFFFFFFFFF
@FS10000125:23:BPA73012-1407:1:1101:10120:1110 1:N:0:7
GGGGCTGAACTTCGTCGAGTACGCTCAAGTTACTAGATCGGAAGA
+
FFFFFFFFFF,,FFFFFFFFFFFFFFFFFFFFFFFFFFFFFFFFF
@FS10000125:23:BPA73012-1407:1:1101:10220:1110 1:N:0:7
GGGGTGTAACTTCGTCGAGTACGCTCAATCGGTAAGATCGGAAGA
+
FFFFFFFFFF:,FFFFFFFFFFFFFFF:FFFFFFFFFFFFFFFFF
@FS10000125:23:BPA73012-1407:1:1101:10290:1110 1:N:0:7
GGGGCGCAACTTCGTCGAGTACGCTCAAATTTAAAGATCGGAAGA
+
F:,FFFFFFF::FFFFFFFFFFFFFFFFFFFFFFFFFFFFFFFFF
@FS10000125:23:BPA73012-1407:1:1101:10410:1110 1:N:0:7
GGGAGAGCACACGTCTGAACTCCAGTCACGTCGATTGATCTCGTA
+
FFF:FFFFFFFFF:F,FFFFFFFFF:FFFFFFFFF:FFFFFFF,:
@FS10000125:23:BPA73012-1407:1:1101:10480:1110 1:N:0:7
GGGCGTAAACTTCGTCGAGTACGCTCAAAATGAAAGATCGGAAGA
+
F::,:FFFFF::FFFFFFFFFFFFFFF:FFFFFFFFFFFFFFFFF
@FS10000125:23:BPA73012-1407:1:1101:10540:1110 1:N:0:7
GGGAGTTAACTTCGTCGAGTACGCTCAAAAGTGAAGATCGGAAGA
+
FFF:FFFFFF,,FFFFFFFFFFFFFFF:FFFFFFFFFFFFFFFFF
@FS10000125:23:BPA73012-1407:1:1101:10760:1110 1:N:0:7
GGGAAACTTCGTCGAGTACGCTCAATTATTAAGATCGGAAGAGCA
+
F,,:FFFFFFF,FFFFFF,,FFFFF:F:FFFFFFF,FFFFFFF,,
@FS10000125:23:BPA73012-1407:1:1101:11480:1110 1:N:0:7
GATTGTTAACTTCGTCGAGTACGCTCAAAAATGAAGATCGGAAGA
+
,,F,,FF:FFFFFFFFFFFFFF:FFFF:FFFFFFFFFFFF:::FF
@FS10000125:23:BPA73012-1407:1:1101:11490:1110 1:N:0:7
GGGTGGAAACTTCGTCGAGTACGCTCAAGATGGAAGATCGGAAGA
+
,,,FFFFFFF,,FFFFFFFFFFFFFFFFFFFFFFFFFFFFFF:FF
@FS10000125:23:BPA73012-1407:1:1101:11890:1110 1:N:0:7
GGGATAAAACTTCGTCGAGTACGCTCAAACAGTGAGATCGGAAGA
+
F:,F:,:FFFFFFFFFFFFFFFFFFFFF,:FFF,FFFFFFF:FF:
@FS10000125:23:BPA73012-1407:1:1101:11940:1110 1:N:0:7
GGGGGGCAACTTCGTCGAGTACGCTCAAGGTAAGAGATCGGAAGA
+
FFFFFFFFFF:,FFFFFFFFFFFFFFFFFFFFFFFFFFFFFFFFF
@FS10000125:23:BPA73012-1407:1:1101:13000:1110 1:N:0:7
GGGTGTTAACTTCGTCGAGTACGCTCAAACGACAAGATCGGAAGA
+
F:,FFFFFFF,:FFFFFFFFFFFFFFFFFFFFFFFFFFFFFFFFF
@FS10000125:23:BPA73012-1407:1:1101:13180:1110 1:N:0:7
GGGTCTTAACTTCGTCGAGTACGCTCAACTAGCCAGATCGGAAGA
+
FFFFFFFFFF::FFFFFFFFFFFFFFFFFFFFFFFFFFFFFF:FF
@FS10000125:23:BPA73012-1407:1:1101:13340:1110 1:N:0:7
GGGGGTAAACTTCGTCGAGTACGCTCAAATGTGCAGATCGGAAGA
+
FFFFF,,FFF::FFFFFFFFFFFFFFFFFF:F:FFFFFFFFFFFF
@FS10000125:23:BPA73012-1407:1:1101:14070:1110 1:N:0:7
GGGGTTTAACTTCGTCGAGTACGCTCAACTGCTGAGATCGGAAGA
+
F,,FFFFFFFFFFFFFFFFFFFFFFFFFFFFFFFFFFFFFFFFFF
@FS10000125:23:BPA73012-1407:1:1101:14210:1110 1:N:0:7
GGGCGGTAACTTCGTCGAGTACGCTCAAGTAAAAAGATCGGAAGA
+
FFFFFFFFFF::FFFFFFFFFFFFFFFFFFFFFFFFFFFFFFFFF
@FS10000125:23:BPA73012-1407:1:1101:14250:1110 1:N:0:7
GGGTGTCAACTTCGTCGAGTACGCTCAAAATAAAAGATCGGAAGA
+
FFFFFFFFFF::FFFFFFFFFFFFFFF:FFFFFFFFFFFFFFFFF
@FS10000125:23:BPA73012-1407:1:1101:14660:1110 1:N:0:7
GGGCTGAAACTTCGTCGAGTACGCTCAACTCCCGAGATCGGAAGA
+
FFFF:FFFFF::FFFFFFFFFFFFFFFFFFFF,FFFFFFFFFFFF
@FS10000125:23:BPA73012-1407:1:1101:14980:1110 1:N:0:7
GGGCGATAACTTCGTCGAGTACGCTCAAACTGATAGATCGGAAGA
+
FFFFFFFFFF::FFFFFFFFFFFFFFF:FFFFFFFFFFFFFFFFF
@FS10000125:23:BPA73012-1407:1:1101:15140:1110 1:N:0:7
GGGTAAGAACTTCGTCGAGTACGCTCAATGGACTAGATCGGAAGA
+
FFFFFFFFFFFFFFFFFFFFFFFFFFFFFFFFFFFFFFFFFFFFF
@FS10000125:23:BPA73012-1407:1:1101:15440:1110 1:N:0:7
GGGGATTAACTTCGTCGAGTACGCTCAAGTGCTCAGATCGGAAGA
+
F,,FFFFFFF::FFFFFFFFFFFFFFFFFFFFFFFFFFFFFFFFF
@FS10000125:23:BPA73012-1407:1:1101:15520:1110 1:N:0:7
GGGGTCAAATTTCGTCGAGTACGCTCAAGCGAATAGATCGGAAGA
+
F,,FFFFFFF:FFFFFFFFFFFFFFFFFFFFFFFFFF:FFFFFF:
@FS10000125:23:BPA73012-1407:1:1101:15530:1110 1:N:0:7
GGGGCAAAACTTCGTCGAGTACGCTCAAGCCTTAAGATCGGAAGA
+
F::FFFFFFF,,FFFFFFFFFFFFFFFFFFFFFFFFFFFFFFFFF
@FS10000125:23:BPA73012-1407:1:1101:1320:1120 1:N:0:7
GGGGCCAAACTTCGTCGAGTACGCTCAAAAAGTTAGATCGGAAGA
+
FF:FFFFFFFF:FFFFFFFFFFFFFFFFFFFFFFFFFFFFF:FFF
@FS10000125:23:BPA73012-1407:1:1101:1460:1120 1:N:0:7
GGGATACAACTTCGTCGAGTACGCTCAATACGTTAGATCGGAAGA
+
FFFFF,FFFFFFFFFFFFFFFFFFFFFFFF::FFFFFFFFFFFFF
@FS10000125:23:BPA73012-1407:1:1101:1640:1120 1:N:0:7
GGGGAGAAACTTCGTCGAGTACGCTCAATATATGAGATCGGAAGA
+
F:,FFFFFFFF:FFFFFFFFFFFFFFF:FFFFFFFFFFFFFFFFF
@FS10000125:23:BPA73012-1407:1:1101:1730:1120 1:N:0:7
GGGCGCTAACTTCGTCGAGTACGCTCAACATATCAGATCGGAAGA
+
F::FFFFFFFF:FFFFFFFFFFFFFFFFFFFFFFFFFFFFFFFFF
@FS10000125:23:BPA73012-1407:1:1101:1850:1120 1:N:0:7
GGGAGACAACTTCGTCGAGTACGCTCAATCTGATAGATCGGAAGA
+
F,,::FFFFF::FFFFFFFFFFFFFFF:FFFFFFFFFFFFFFFFF
@FS10000125:23:BPA73012-1407:1:1101:1890:1120 1:N:0:7
GGGGACAACTTCGTCGAGTACGCTCAAAAAGGCAGATCGGAAGAG
+
FFFFFFFFFF,FF:FFFF:FFFFFFF:,FFFFFFFF,FFF:FFFF
@FS10000125:23:BPA73012-1407:1:1101:2130:1120 1:N:0:7
GGGGGTCAACTTCGTCGAGTACGCTCAATCTATAAGATCGGAAGA
+
F,,FFFFFFF::FFFFFFFFFFFFFFF:FFFFFFFFFFFFFFFFF
@FS10000125:23:BPA73012-1407:1:1101:2580:1120 1:N:0:7
GGGTTAGAACTTCGTCGAGTACGCTCAATGCGATAGATCGGAAGA
+
FFFFFF:FFFF:FFFFFFFFFFFFFFF:FFFFFFFFFFFFFFFFF
@FS10000125:23:BPA73012-1407:1:1101:2940:1120 1:N:0:7
GGGTTAGAACTTCGTCGAGTACGCTCAATTCACCAGATCGGAAGA
+
F:F:FFFFFF:,FFF:FFFFFF:FFFF:FFFFFFFFF,FFFFFF:
@FS10000125:23:BPA73012-1407:1:1101:3060:1120 1:N:0:7
GGGGCAAAACTTCGTCGAGTACGCTCAATTTGTTAGATCGGAAGA
+
FFFFFFFFFF::FFFFFFFFFFFFFFF,FFFFFFFFFFFFFFFFF
@FS10000125:23:BPA73012-1407:1:1101:3410:1120 1:N:0:7
GGGCGTTAACTTCGTCGAGTACGCTCAAAGGAACAGATCGGAAGA
+
F,,,FFFFFF:,FFFFFFFFFFFFFFF:FFFFFFFFFFFFFFFFF
@FS10000125:23:BPA73012-1407:1:1101:3470:1120 1:N:0:7
GGGGCTAAACTTCGTCGAGTACGCTCAATCTGGAAGATCGGAAGA
+
F,,FFFFFFF:,FFFFFFFFFFFFFFF:FFFFFFFFFFFFFFFFF
@FS10000125:23:BPA73012-1407:1:1101:3490:1120 1:N:0:7
GGGGGCCAACTTCGTCGAGTACGCTCAAACATGTAGATCGGAAGA
+
F,,FFFFFFFFF:FFFFFFFF:FFFFFFFFFFFFFFF,FFFFFFF
@FS10000125:23:BPA73012-1407:1:1101:3660:1120 1:N:0:7
GGGCTCGAACTTCGTCGAGTACGCTCAATGATAAAGATCGGAAGA
+
FFF:FFFFFFF:FFFFFFFFFFFFFFF:FFFFFFFFFFFFFFFFF
@FS10000125:23:BPA73012-1407:1:1101:4120:1120 1:N:0:7
GGGCTTAAACTTCGTCGAGTACGCTCAATAGCCTAGATCGGAAGA
+
FFF:FFFFFF:,FFFFFFFFFFFFFFF,FFFFFFFFFFFFFFFFF
@FS10000125:23:BPA73012-1407:1:1101:4340:1120 1:N:0:7
GGGCGGGAACTTCGTCGAGTACGCTCAAGGCCGAAGATCGGAAGA
+
FFFFFFFFFF::FFFFFFFFFFFFFFFFFFFFFFFFFFFFFFFFF
@FS10000125:23:BPA73012-1407:1:1101:5100:1120 1:N:0:7
GGGCAAAAACTTCGTCGAGTACGCTCAATCCTCTAGATCGGAAGA
+
FF::FFFFFFFFFFFFFFFFFFFFFFFFFFFFFFFFF,FFFFFFF
@FS10000125:23:BPA73012-1407:1:1101:5330:1120 1:N:0:7
GGAGTCCAACTTCGTCGAGTACGCTCAATAAGATAGATCGGAAGA
+
F,,FFFFFFFF:FFFFFFFFFFFFFFF:FFFFFFFFFFFFFFFFF
@FS10000125:23:BPA73012-1407:1:1101:5350:1120 1:N:0:7
GATTCCTAACTTCGTCGAGTACGCTCAACACCTAAGATCGGAAGA
+
,,F,FFFFFFFFFFFFFFFFFFFFFFFFFFFFFFF:FFFF:,,::
@FS10000125:23:BPA73012-1407:1:1101:5840:1120 1:N:0:7
GGGGGTTCAACTTCGTCGAGTACGCTCAAAAGTTCAGATCGGAAG
+
F,,FFFFFFF:::FF:FFFFFFFFF:FFFFFFFFFFFFFFFFFFF
@FS10000125:23:BPA73012-1407:1:1101:5930:1120 1:N:0:7
GGAGATCAACTTCGTCGAGTACGCTCAAAACATTAGATCGGAAGA
+
F,,:FFFFFFF:FFFFFFFFFFFFFFF:FFFFFFFFFFFFFFFFF
@FS10000125:23:BPA73012-1407:1:1101:6020:1120 1:N:0:7
GGGGATCAACTTCGTCGAGTACGCTCAATTAGGAAGATCGGAAGA
+
FFFFF,F:F::::F:::F:FF,:F::,FF:::,FFFF,F:FFFFF
@FS10000125:23:BPA73012-1407:1:1101:6710:1120 1:N:0:7
GTTTTCGTCGAGTACGCTCAAGATAGTAGATCGGAAGAGCACACC
+
,,F,FF,FFFFFF,FFFF,FFF:FFFFFFFFFFFFFFFFF,,F,,
@FS10000125:23:BPA73012-1407:1:1101:6920:1120 1:N:0:7
GGGCGGGAACTTCGTCGAGTACGCTCAAGTATTAAGATCGGAAGA
+
FFF:FFFFFF::FFFFFFFFFFFFFFFFFFFFFFFFFFFFFFFFF
@FS10000125:23:BPA73012-1407:1:1101:7940:1120 1:N:0:7
GGGCTCAAACTTCGTCGAGTACGCTCAAATCCATAGATCGGAAGA
+
FFFFFFFFFFF:FFFFFFFFFFFFFFFFFFFFFFFFFFFFFFFFF
@FS10000125:23:BPA73012-1407:1:1101:7990:1120 1:N:0:7
GGGCCTGAACTTCGTCAGTACGCTCAAACGTTTAGATCGAAAGAG
+
F:,:FFFFFF::FFFFFF,FFFFFFFFFFFFFFFFF,FFF:FFFF
@FS10000125:23:BPA73012-1407:1:1101:8180:1120 1:N:0:7
GGGTCGTAACTTCGTCGAGTACGCTCAAACAACTAGATCGGAAGA
+
F:FFFFFFFFF:FFFFFFFFFFFFFFFFFFFFFFFFF,FFFFFFF
@FS10000125:23:BPA73012-1407:1:1101:8560:1120 1:N:0:7
GCTCTTGAACTTCGTCGAGTACGCTCAAGTTTGGAGATCGGAAGA
+
F::,FF:FFFFFFFFFFFFFFF:FFFFFFFFFFFFFFFFF:FF::
@FS10000125:23:BPA73012-1407:1:1101:8930:1120 1:N:0:7
GGGGCACAACTTCGTCGAGTACGCTCAAACTGAAAGATCGGAAGA
+
F::FFFFFFF,,FFFFFFFFFFFFFFF:FFFFFFFFFFFFFFFFF
@FS10000125:23:BPA73012-1407:1:1101:9100:1120 1:N:0:7
GGGGCAAAACTTCGTCGAGTACGCTCAAATTCCTAGATCGGAAGA
+
FFFFFFFFFF,,FFFFFFFFFFFFFFFFFFFFFFFFFFFFFFFFF
@FS10000125:23:BPA73012-1407:1:1101:9250:1120 1:N:0:7
GGGGTAATAACTTCGTCGAGTACGCTCAAGGAAAGAGATCGGAAG
+
F:FFFFFFFFF:FFFFFFF,FFFFFFFFFFFFFFFFFFFFFFFFF
@FS10000125:23:BPA73012-1407:1:1101:9260:1120 1:N:0:7
GGGGGAAAACTTCGTCGAGTACGCTCAAGCGACAAGATCGGAAAG
+
FFFFFFFFFF::FFFFFFFFFFFFFFFFFFFFFFFFFFFFFFFFF
@FS10000125:23:BPA73012-1407:1:1101:9830:1120 1:N:0:7
CTTTATAACTTCGTCGAGTACGCTCAATTACACAGTTCGGATGAC
+
:,FFF:F,F:FF::F:FF:FFFFFFF:FFFFFFF,,:F:F,,FFF
@FS10000125:23:BPA73012-1407:1:1101:10330:1120 1:N:0:7
GGGCAGTAACTTCGTCGAGTACGCTCAAATTACCAGATCGGAAGA
+
FFFFF,FFFF::FFFFFFFFFFFFFFF:FFFFF:FFFFFFFFFFF
@FS10000125:23:BPA73012-1407:1:1101:10450:1120 1:N:0:7
GGGGGAAAACTTCGTCGAGTACGCTCAAAGATGGAGATCGGAAGA
+
FFFFFFFFFF:,FFFFFFFFFFFFFFF:FFFFFFFFFFFFFFFFF
@FS10000125:23:BPA73012-1407:1:1101:13070:1120 1:N:0:7
GATGCACAACTTCGTCGAGTACGCTCAAGACTTAAGATCGGAAGA
+
,,F:FFFFFFFFFFFFFFFFFFFFFFFFFFFFF:FFFFFFF::F:
@FS10000125:23:BPA73012-1407:1:1101:14460:1120 1:N:0:7
GGGGCCAAACTTCGTCGAGTACGCTCAACAATGTAGATCGGAAGA
+
FFF,FF,FFF::FFFFFFFFFFFFFFFF:F,,,FFFFFFFFFFFF
@FS10000125:23:BPA73012-1407:1:1101:14660:1120 1:N:0:7
GGGCAGTAACTTCGTCGAGTACGCTCAAAATCATAGATCGGAAGA
+
FFFFFFFFFF:,FFFFFFFFFFFFFFFFFFFFFFFFFFFFFFFFF
@FS10000125:23:BPA73012-1407:1:1101:15080:1120 1:N:0:7
GGAGCCGAACTTCGTCGAGTACGCTCAATGTTTAAGATCGGAAGA
+
:,,FFF:FFF::FFFFFFFFFF,FFFFFFFFFFFF:FFFFF:F::
@FS10000125:23:BPA73012-1407:1:1101:15330:1120 1:N:0:7
GGGGTGGAACTTCGTCGAGTACGCTCAACTTAACAGATCGGAAGA
+
FFFF:FFFFF:FFFFFFFFFFFFFFFFFFFFFFFFFFFFFFFFFF
@FS10000125:23:BPA73012-1407:1:1101:15740:1120 1:N:0:7
GGGAAAGAACTTCGTCGAGTAACGCTCAACTAGTGAGATCGGAAG
+
FFF:,FFFFF,FFFFFFFFFFFFFF,:FFFFFFFF:FFFFFFFFF
@FS10000125:23:BPA73012-1407:1:1101:16440:1120 1:N:0:7
GGGAAGTAAATTCGTCGAGTACGCTCGAGTTCAAAGATCGGAAGA
+
FFFFFFFFFFFFFFFFFFFFFFFFFFFFFFFFFFFFFFFFFFFFF
@FS10000125:23:BPA73012-1407:1:1101:1000:1130 1:N:0:7
GGGGGGTAACTTCGTCGAGTACGCTCATTACGAAACATCGGTTGA
+
FFFFFFFF,F,,,F::FF,:F:F:FFF,F::,FF,,F,:F,:,FF
@FS10000125:23:BPA73012-1407:1:1101:1270:1130 1:N:0:7
GGGCTGGCTCTTCGTCGAGTACGCTCAAGACAAGAGATCGGAAGA
+
FFFFFFFFFF::FFFFFFFFFFFFFFFFFFFFFFFFFFFFFFFFF
@FS10000125:23:BPA73012-1407:1:1101:1980:1130 1:N:0:7
GGGCAACACCTTCGTCGAGTACGCTCAAGAGAAAAGATCGGAAGA
+
FFFFFFFFFF,,FFFFFFFFFFFFFFFFFFFFFFFFFFFFFFFFF
@FS10000125:23:BPA73012-1407:1:1101:2960:1130 1:N:0:7
GTTGGGCAACTTCGTCGAGTAGCTCAAGAGCGGAGATCGGAAGAC
+
,::F:,FFFFFFFF:FF:FFFF:,FFF,:FF,:FF:,FFF,,F,:
@FS10000125:23:BPA73012-1407:1:1101:3100:1130 1:N:0:7
GGGGTCGCATCTTCGTCGAGTACGCTCAAGATGGAAGATCGGAAG
+
FFFFFFFFFF::,FF:FFFFFFFFF,FFFFFFFFFFFFFFFFFFF
@FS10000125:23:BPA73012-1407:1:1101:3520:1130 1:N:0:7
GGGCAAAAACTTCGTCGAGTACGCTCAAACCTAAAGATCGGAAGA
+
F:,::FFF:F:,,FF,FFFFFFFFFFF,FFFFFFFFFFFFFF,FF
@FS10000125:23:BPA73012-1407:1:1101:3600:1130 1:N:0:7
GTTGACAAACTTCGTCGAGTACGCTCAAGTTATGAGATCGCTAGA
+
F,:F,,FF::FFFFFFF,FFFF,FFFFFFFFFFF:,FFF:,,,FF
@FS10000125:23:BPA73012-1407:1:1101:3750:1130 1:N:0:7
GGGCTCGAACTTCGTCGAGTACGCTCAAGGTCTGAGATCGGAAGA
+
F,,FFFFFFF::FFFFFFFFFFFFFFFFFFFFFFFFFFFFFF,FF
@FS10000125:23:BPA73012-1407:1:1101:3790:1130 1:N:0:7
GGGGCACAACTTCGTCGAGTACGCTCAAGATATAAGATTGGAAGA
+
F::FFFFFFF:,FFFFFFFFFFFFFFFFFFFFFFFFFFFFFFFFF
@FS10000125:23:BPA73012-1407:1:1101:3970:1130 1:N:0:7
GGGCTGTAACTTCGTCGAGTACGCTCAACATTAAAGATCGGAAGA
+
F:,:FFFFFFFFFFFFFFFFFFFFFFFFFFFFFFFFFFFFFFFFF
@FS10000125:23:BPA73012-1407:1:1101:3980:1130 1:N:0:7
GGGGGGGAACTTCGTCGAGTACGCTCAACGCCAGAGATCGGAAGA
+
FFFFFFFFFFFFFFFFFFFFFFFFFFFFF:FFFFFFFFFFFFFFF
@FS10000125:23:BPA73012-1407:1:1101:4910:1130 1:N:0:7
GGAGACGAACTTCGTCGAGTACGCTCAAAAGCAGAGATCGGAAGA
+
:,,FFFFFFFFFFFFFFFFFFFFFFFFFFFFFFFFFFFFFF:FFF
@FS10000125:23:BPA73012-1407:1:1101:5670:1130 1:N:0:7
GGAGCCTAACTTCGTCGAGTACGCTCAAAGTTAAAGATCGGAAGA
+
F,,FFFFFFFF:FFFFFFFFFFFFFFFFFFFFFFFFFFFFFFFFF
@FS10000125:23:BPA73012-1407:1:1101:5700:1130 1:N:0:7
GAGAGAAAACTTCGTCGAGTACGCTCAAAAGATAAGATCGGAAGA
+
F,F,FFFFFF,,FFFFFFFFFFFFFFF:FFFFFFFFFFFFFFFFF
@FS10000125:23:BPA73012-1407:1:1101:6410:1130 1:N:0:7
GGGGCGCAACTTCGTCGAGTACGCTCAAGATCAAAGATCGGAAGA
+
FFFFF:FFFFF:FFFFFFFFFFFFFFFFFFFFFFFFFFFFFFFFF
@FS10000125:23:BPA73012-1407:1:1101:7700:1130 1:N:0:7
GGGGTATAAACTTCGTCGAGTACGCTCAATATTAAAGATCGGAAG
+
FFFFFFFFFF:,FFF,FFFFFFFFF,FFFFFFFFFFFFFFFFFFF
@FS10000125:23:BPA73012-1407:1:1101:8140:1130 1:N:0:7
GGGCCTAAACTTCGTCGAGTACGCTCAAGTGGTTAGATCGGAAGA
+
FFFFFFFFFF:,FFFFFFFFFFFFFFFFFFFFFFFFFFFFFFFFF
@FS10000125:23:BPA73012-1407:1:1101:8360:1130 1:N:0:7
GGGGCAAAACTTCGTCGAGTACGCTCAAGTTCAAAGATCGGAAGA
+
FFFFFFFFFF:,FFFFFFFFFFFFFFFFFFFF:FFFFFFFFFFFF
@FS10000125:23:BPA73012-1407:1:1101:8510:1130 1:N:0:7
GGGACGGAACTTCGTCGAGTACGCTCAAACAAGCAGATCGGAAGA
+
FFFFFFFFFFF:FFFFFFFFFFFFFFFFFFFFFFFFFFFFFFFFF
@FS10000125:23:BPA73012-1407:1:1101:8580:1130 1:N:0:7
GGGAGTCAAACTTCGTCGAGTACGCTCAATTATTAAGATCGGAAG
+
FFFFFFFFFFF::FF:FFFFFFFFF,FFFFFFFFFFFFFFFFFFF
@FS10000125:23:BPA73012-1407:1:1101:8920:1130 1:N:0:7
GGGGGGGAACTTCGTCGAGTACGCTCAAATATTTAGATCGGAAGA
+
F::FFFFFFF,:FFFFFFFFFFFFFFFFFFFFFFFFFFFFFFFFF
@FS10000125:23:BPA73012-1407:1:1101:9030:1130 1:N:0:7
GGGTGTCAACTTCGTCGAGTACGCTCAAACTAACAGATCGGAAGA
+
F,,:FFFFFF::FFFFFFFFFFFFFFF:FFFFFFFFFFFFFFFFF
@FS10000125:23:BPA73012-1407:1:1101:9140:1130 1:N:0:7
GGGATCGGAAGAGCACACGTCTGAACTCCAGTCACGTCGATTGAT
+
FFFFFFFFFFF:FFFFF,FFFFFFF:FFFFFFFFFF:FFF:,FF,
@FS10000125:23:BPA73012-1407:1:1101:9360:1130 1:N:0:7
GGGCCTCAACTTCGTCGAGTACGCTCAATTATGAAGATCGGAAGA
+
FFFFFFFFFF::FFFFFFFFFFFFFFF,FFFFFFFFFFFFFFFFF
@FS10000125:23:BPA73012-1407:1:1101:9440:1130 1:N:0:7
GGGACTTCGTCGAGTACGCTCAACGTTGGAGATCGGAAGAGCACA
+
F,,:FFFFFFFFFFFFFF,:FF:FF,FFFFFFFFFFFFFFF,F,,
@FS10000125:23:BPA73012-1407:1:1101:9850:1130 1:N:0:7
GGGGACGAACTTCGTCGAGTACGCTCAAAAGGAAAGATCGGAAGA
+
FFFFFFFFFF::FFFFFFFFFFFFFFF:FFFFFFFFFFFFFFFFF
@FS10000125:23:BPA73012-1407:1:1101:10560:1130 1:N:0:7
GGGGGCTAACTTCGTCGAGTACGCTCAAATAATAAGATCGGAAGA
+
F:FF,FFFF:F,,FF,FFFFFF:FF,,FF:F,FF:,F,:F:,:,F
@FS10000125:23:BPA73012-1407:1:1101:10600:1130 1:N:0:7
GGGGGTAAACTTCGTCGAGTACGCTCAACCTGAAAGATCGGAAGA
+
FFFFFFFFFF::FFFFFFFFFFFFFFFFFFFFFFFFFFFFFFFFF
@FS10000125:23:BPA73012-1407:1:1101:10780:1130 1:N:0:7
GGGCTTAAACTTCGTCGAGTACGCTCAACCTAAAAGATCGGAAGA
+
FFF:FFFFFF,:FFFFFFFFFFFFFFFFFFFFFFFFFFFFFFFFF
@FS10000125:23:BPA73012-1407:1:1101:10810:1130 1:N:0:7
GGGCGAAAACTTCGTCGAGTACGCTCAAGACATTGGATCGGAAGA
+
FFFFF:FFFF::FFFFFFFFFFFFFFFFFFFFFFFFFFFFFFFFF
@FS10000125:23:BPA73012-1407:1:1101:10860:1130 1:N:0:7
GGGAATGAACTTCGTCGAGTACGCTCAATATTATAGATCGGAAGA
+
FFF:FFFFFF,,FFFFFFFFFFFFFFF,FFFFFFFFFFFFFFFFF
@FS10000125:23:BPA73012-1407:1:1101:10910:1130 1:N:0:7
GGGGGATAACTTCGTCGAGTACGCTCAAGATGAAAGATCGGAAGA
+
F,,FFFFFFF,:FFFFFFFFFFFFFFFFFFFFFFFFFFFFFFFFF
@FS10000125:23:BPA73012-1407:1:1101:11490:1130 1:N:0:7
GGGAACGAACTTCGTCGAGTACGCTCAATTTTATAGATCGGAAGA
+
FFFFFFFFFF,,FFFFFFFFFFFFFFF,FFFFFFFFFFFFFF:FF
@FS10000125:23:BPA73012-1407:1:1101:12380:1130 1:N:0:7
GGGAAGGAACTTCGTCGAGTACGCTCAAGATGGAAGATCGGAAGA
+
FFFFFFFFFFFFFFFFFFFFFFFFFFFFFFFFFFFFFFFFFFFFF
@FS10000125:23:BPA73012-1407:1:1101:13040:1130 1:N:0:7
GGGGGATGTAACTTCGTCGAGTACGCTCAAGGTAGGAGATCGGAA
+
FF:FFFFFFF::,:FFF:FFFF:FFFF:FFFFFFFFFFFF,FFFF
@FS10000125:23:BPA73012-1407:1:1101:13140:1130 1:N:0:7
GGGAGAACTTCGTCGAGTACGCTCAATCTTCGAGATCGGAAGAGC
+
FFF:FFFFFF:F,FFFF:FFFF,FF:FFFFFFFFF:,FFFFFFF,
@FS10000125:23:BPA73012-1407:1:1101:13290:1130 1:N:0:7
GGGGGGAAACTTCGTCGAGTACGCTCAAGTAATGAGATCGGAAGA
+
FFFF:FFFFF:,FFFFFFFFFFFFFFFFFFFFFFFFFFFFFFFFF
@FS10000125:23:BPA73012-1407:1:1101:13380:1130 1:N:0:7
GGGCGGGAACTTCGTCGAGTACGCTCAAGAAACTAGATCGGAAGA
+
FFF:FFFFFFF:FFFFFFFFFFFFFFFFFFFFFFFFFFFFFFFFF
@FS10000125:23:BPA73012-1407:1:1101:13680:1130 1:N:0:7
GGGGCCAAACTTCGTCGAGTACGCTCAATTAGAGAGATCGGAAGA
+
F::FFFFFFF:,FFFFFFFFFFFFFFF,FFFFFFFFFFFFFFFFF
@FS10000125:23:BPA73012-1407:1:1101:14140:1130 1:N:0:7
GGGGTTGAACTTCGTCGAGTACGCTCAAGCGGTGAGATCGGAAGA
+
FFF:FF,FFF::FFFFFFFFFFFFFFFF:FF:FFFFFFFFFFFFF
@FS10000125:23:BPA73012-1407:1:1101:14330:1130 1:N:0:7
GGGCTTTAACTTCGTCGAGTACGCTCAAGGTGAGAGATCGGAAGA
+
FFFFFFFFFF:,FFFFFFFFFFFFFFFFFFFFFFFFFFFFFFFFF
@FS10000125:23:BPA73012-1407:1:1101:14420:1130 1:N:0:7
GGGCATTAACTTCGTCGAGTACGCTCAATTCTGTAGATCGGAAGA
+
FFFFFFFFFF,,FFFFFFFFFFFFFFF,FFFFFFFFFFFFFFFFF
@FS10000125:23:BPA73012-1407:1:1101:16190:1130 1:N:0:7
GATTAACAACTTCGTCGAGTACGCTCAAAGCTGGAGATCGGAAGA
+
:,:,F,FFFFFF,:FFFF:FF,:FF::FF::F:FF:F,F,:FF:F
@FS10000125:23:BPA73012-1407:1:1101:16480:1130 1:N:0:7
GGGCATGAACTTCGTCGAGTACGCTCAAACTTTCAGATCGGAAGA
+
FFFFFFFFFF::FFFFFFFFFFFFFFFFFFFFFFFFFFFFFFFFF
@FS10000125:23:BPA73012-1407:1:1101:1220:1140 1:N:0:7
GGGTTAGAACTTCGTCGAGTACGCTCAATATTATAATCGGAAGAG
+
FFFFFFFFFFF:FFFFFFFFFFFFFFF:FFFFFFFF,:FF,FFFF
@FS10000125:23:BPA73012-1407:1:1101:1310:1140 1:N:0:7
GGGATCTAACTTCGTCGAGTACGCTCAAGTAAGTAGATCGGAAGA
+
FFFFFFFFFFF:FFFFFFFFFFFFFFFFFFFFFFFFFFFFFFFFF
@FS10000125:23:BPA73012-1407:1:1101:1350:1140 1:N:0:7
GGGGACAAACTTCGTCGAGTACGCTCAAGGTTCCAGATCGGAAGA
+
F,,FFFFFFF::FFFFFFFFFFFFFFFFFFFFFFFFFFFFF,:F:
@FS10000125:23:BPA73012-1407:1:1101:1430:1140 1:N:0:7
GGGTGCCAACTTCGTCGAGTACGCTCAATAGGTAAGATCGGAAGA
+
F:,F,FFFFFF:FFFFFFFFFF:FFFFFFFFFFF:FF,FFF,FFF
@FS10000125:23:BPA73012-1407:1:1101:1780:1140 1:N:0:7
GGGAGTTAACTTCGTCGAGTACGCTCAAGAGCACAGATCGGAAGA
+
FFF,FFFFFF:,FFFFFFFFFFFFFFFFFFFFFFFFFFFFFFFFF
@FS10000125:23:BPA73012-1407:1:1101:1970:1140 1:N:0:7
GGGCATGAACTTCGTCGAGTACGCTCAAGAGGAGAGATCGGAAGA
+
FFFFFFFFFF:,FFFFFFFFFFFFFFFFFFFFFFFFFFFFFFFFF
@FS10000125:23:BPA73012-1407:1:1101:2050:1140 1:N:0:7
GGGGTAGAACTTCGTCGAGTACGCTCAATAATGAAGATCGGAAGA
+
FF:FFFFFFFFFFFFFFFFFFFFFFFFFFFFFFFFFF:FFFFFFF
@FS10000125:23:BPA73012-1407:1:1101:2270:1140 1:N:0:7
GCCCGGAAACTTCGTCGAGTACGCTCAATAGGAAGATCGGAAGAG
+
,,,F,:FFFFF,FFFFFFFFFF:FFFF,FF:FF:FF,,FF,FF::
@FS10000125:23:BPA73012-1407:1:1101:2510:1140 1:N:0:7
GGGGCTTAACTTCGTCGAGTACGCTCAATACGTAAGATCGGAAGA
+
F,,F:FF,FF:,:FF:FFFFF::FFFFFFF:FF:,FF,F:FFFFF
@FS10000125:23:BPA73012-1407:1:1101:3240:1140 1:N:0:7
GGGAAGAGCACACGTCTGAACTCCAGTCACGTCGATTGATCTCGT
+
FFF:FFFFFF:::FF:FFFFFFFFFFF:FFFFFFF:,FFF:,FF,
@FS10000125:23:BPA73012-1407:1:1101:3280:1140 1:N:0:7
GGGGGCTAACTTCGTCGAGTACGCTCAATCGGAGAGATCGGAAGA
+
FF:FFFFFFF:,FFFFFFFFFFFFFFF:FFFFFFFFFFFFFFFFF
@FS10000125:23:BPA73012-1407:1:1101:3930:1140 1:N:0:7
GGGCTTAAACTTCGTCGAGTACGCTCAAAAAGAAAGATCGGAAGA
+
FF,:FFFFFF::FFFFFFFFFFFFFFF:FFFFFFFFFFFFFFFFF
@FS10000125:23:BPA73012-1407:1:1101:3950:1140 1:N:0:7
GGGAGCAGAACTTCGTCGAGTACGCTCAAATTTTGAGATCGGAAG
+
F,,,FFFFFFF::FF:FFFFFFFFF,FFFFFFFFFFFFFFFFFFF
@FS10000125:23:BPA73012-1407:1:1101:4360:1140 1:N:0:7
GGGTGTTAACTTCGTCGAGTACGCTCAATGTGAAAGATCGGAAGA
+
FFFFF:FFFFF:FFFFFFFFFFFFFFF:FFFFFFFFF,FFFFFFF
@FS10000125:23:BPA73012-1407:1:1101:4440:1140 1:N:0:7
GGGGATAAACTTCGTCGAGTACGCTCAAACAATTAGATCGGAAGA
+
FFFFFFFFFF::FFFFFFFFFFFFFFFFFFFFFFFFFFFFFFFFF
@FS10000125:23:BPA73012-1407:1:1101:5040:1140 1:N:0:7
GGGTGGAAACTTCGTCGAGTACGCTCAACGGCCCAGATCGGAAGA
+
FFFFFFFFFF::FFFFFFFFFFFFFFFFFFFFFFFFFFFFFFFFF
@FS10000125:23:BPA73012-1407:1:1101:5200:1140 1:N:0:7
GGGGGGCAACTTCGTCGAGTACGCTCAAAGGTCAAGATCGGAAGA
+
F,,FFFFFFF:,FFFFFFFFFFFFFFF:FFFFFFFFFFFFFFFFF
@FS10000125:23:BPA73012-1407:1:1101:5510:1140 1:N:0:7
GATGCAAAACCTCGTCGAGTACGCTCAATGAAGGAGATCGGAAGA
+
:,FFFFFFFFFFFFFFFFFFFF:FFFFFFFFFFFFFFFFF:,:F:
@FS10000125:23:BPA73012-1407:1:1101:6410:1140 1:N:0:7
GAAGAAGAACTTCGTCGAGTACGCTCAACAGAATAGATCGGAAGA
+
,,:FFF:FFFFFFFFFFFFFFF:FFFFFF:F:FFFFFFFF:FF,:
@FS10000125:23:BPA73012-1407:1:1101:6840:1140 1:N:0:7
GGGGGAAAACTTCGTCGAGTACGCTCAACGGATGAGATCGGAAGA
+
FFFFFFFFFF::FFFFFFFFFFFFFFFFFFFFFFFFFFFFFFFFF
@FS10000125:23:BPA73012-1407:1:1101:7370:1140 1:N:0:7
GGGTATAAACTTCGTCGAGTACGCTCAATTCAAGAGATCGGAAGA
+
FFFFFFFFFF:,FFFFFFFFFFFFFFF,FFFFFFFFFFFFFFFFF
@FS10000125:23:BPA73012-1407:1:1101:8030:1140 1:N:0:7
GCCAAGCAACTTCGTCGAGTACGCTAAAAGTGAAAGATCGGAAGA
+
,:,,F:FF:FF:FFFFFFFFFFFFFFFFFFFFFFFFFFFF:FFF:
@FS10000125:23:BPA73012-1407:1:1101:8280:1140 1:N:0:7
GGGGTAAAATTTCGTCGAGTACGCTCAAGTTTTAAGATCGGAAGA
+
FFFF,FFFFF:FFFFFFF:F:FFFFFFFFFFFFFF:F,FFFFF,F
@FS10000125:23:BPA73012-1407:1:1101:8330:1140 1:N:0:7
GGGTGTTAACTTCGTCGAGTACGCTCAAATCTAAAGATCGGAAGA
+
FFFFFFFFFF::FFFFFFFFFFFFFFFFFFFFFFFFFFFFFFFFF
@FS10000125:23:BPA73012-1407:1:1101:8810:1140 1:N:0:7
GGGAACTTCGTCGAGTACGCTCAATTGAGGAGATCGGAAGAGCAC
+
F::,FFFFFF,FF:FFF,FFFF:FFFFFFFFFFFFFFFFF,F,F,
@FS10000125:23:BPA73012-1407:1:1101:8820:1140 1:N:0:7
GGGAGGAATCTTCGTCGAGTACGCTCAAACGAGAAGATCGGAAGA
+
FFF:,,FF,FFFFFFFFFFFFFFFFFFF:,,FFFFFFFFFFFFFF
@FS10000125:23:BPA73012-1407:1:1101:11290:1140 1:N:0:7
GGGATGTAACTTCGTCGAGTACGCTCAATATCGGAGATCGGAAGA
+
F,,:FFFFFF:,FFFFFFFFFFFFFFF:FFFFFFFFFFFFFFFFF
@FS10000125:23:BPA73012-1407:1:1101:11890:1140 1:N:0:7
GGGAATCAACTTCGTCGAGTACGCTCAACATAAAAGATCGGAAGA
+
F,,FFF:FFFFF:FF:FFFFF:FFFFFFFFFFFF,FF,F:FFFFF
@FS10000125:23:BPA73012-1407:1:1101:12630:1140 1:N:0:7
GGAGTTAATCTTCGTCGAGTACGCTCAAGAAAATAGATCGGAAGA
+
:,,F::FFF:FFF,FF:F,FFF::FFF:F:F:FFFF,FFF,F::F
@FS10000125:23:BPA73012-1407:1:1101:12970:1140 1:N:0:7
GGGAAGAAACTTCGTCGAGTACGCTCAAGGAAATAGATCGGAAGA
+
F:,FFFFFFF,:FFFFFFFFFFFFFFFFFFFFFFFFFFFFFFFFF
@FS10000125:23:BPA73012-1407:1:1101:13370:1140 1:N:0:7
GGGCATAAAATTTCGTCGAGTACGCTCAATCATTGAGATCGGAAG
+
F:,:FFFFFFF::FF,FFFFFFFFF,FFFFFFFFFFFFFFFFFFF
@FS10000125:23:BPA73012-1407:1:1101:13760:1140 1:N:0:7
GATGCCAAACTTCGTCGAGTACGCTCAATTAGAGAGATCGGAAGA
+
F,,:F:FFFF:,F:F:FF:FFF,FFFF:FFFFFFFFFFFF:F::F
@FS10000125:23:BPA73012-1407:1:1101:13800:1140 1:N:0:7
GGGGCCAAACTTCGTCGAGTACGCTCAATTAGAGAGATCGGAAGA
+
F::FFFFFFF,,FFFFFFFFFFFFFFFFFFFFFFFFFFFFF:FFF
@FS10000125:23:BPA73012-1407:1:1101:13880:1140 1:N:0:7
GGGACCGAACTTCGTCGAGTACGCTCAAACGTCGAGATCGGAAGA
+
F::FFFFFFF,,FFFFFFFFFFFFFFFFFFFFFFFFFFFFFFFFF
@FS10000125:23:BPA73012-1407:1:1101:14040:1140 1:N:0:7
GGGACAGAACTTCGTCGAGTACGCTCAATTAATTAGATCGGAAGA
+
F::F,:FFFFFFFFFFFFFFFFFFFFFF:F,FFFFFFFFFFFFFF
@FS10000125:23:BPA73012-1407:1:1101:14820:1140 1:N:0:7
GGGCTTGAACTTCGTCGAGTACGCTCAAACGCAGAGATCGGAAGA
+
FFFFFFFFFF,,FFFFFFFFFFFFFFFFFFFFFFFFFFFFFFFFF
@FS10000125:23:BPA73012-1407:1:1101:15160:1140 1:N:0:7
GGGGGCGAAACTTCGTCGAGTACGCTCAAGATCCGAGATCGGAAG
+
F:,FFFFFFFF::FF:FFFFFFFFF,FFFFFFFFFFFFFFFFFFF
@FS10000125:23:BPA73012-1407:1:1101:15500:1140 1:N:0:7
GGGCTCTAACTTCGTCGAGTACGCTCAATATACCAGATCGGAAGA
+
FFFFFFFFFF:,FFFFFFFFFFFFFFF:FFFFFFFFFFFFFFFFF
@FS10000125:23:BPA73012-1407:1:1101:1140:1150 1:N:0:7
GGGCCTCAACTTCGTCGAGTACGCTCAAATTTAGAGATCGGAAGA
+
FFFFFFFFFFFFFFFFFFFFFFFFFFFFFFFFFFFFFFFFFFFFF
@FS10000125:23:BPA73012-1407:1:1101:1150:1150 1:N:0:7
GGGTACAAACTTCGTCGAGTACGCTCAAAGTTGGAGATCGGAAGA
+
FF:FFFFFFFFFFFFFFFFFFFFFFFFFFFFF::FFFFFFF:FFF
@FS10000125:23:BPA73012-1407:1:1101:1230:1150 1:N:0:7
GGGGTTTAACTTCGTCGAGTACGCTCAAGTGTGAAGATCGGAAGA
+
FF,FFFFFFF::FFFFFFFFFFFFFFFFFFFFFFFFFFFFF:FFF
@FS10000125:23:BPA73012-1407:1:1101:1470:1150 1:N:0:7
GGGTACGAACTTCGTCGAGTACGCTCAAATCGACAGATCGGAAGA
+
F,,FFFFFFFFFFFFFFFFFFFFFFFFFFFFFFFFFFFFFF,FF:
@FS10000125:23:BPA73012-1407:1:1101:1530:1150 1:N:0:7
GGGCAACAACTTCGTCGAGTACGCTCAAGTTAATAGATCGGAAGA
+
FFFFFFFFFFFFFFFFFFFFFFFFFFFFFFFFFFFFFFFFFFFFF
@FS10000125:23:BPA73012-1407:1:1101:1970:1150 1:N:0:7
GGGGCATAACTTCGTCGAGTACGCTCAAGGGTTTAGATCGGAAGA
+
F,,FFFFFFF:,FFFFFFFFFFFFFFFFFFFFFFFFFFFFFFFFF
@FS10000125:23:BPA73012-1407:1:1101:2030:1150 1:N:0:7
GGGCTGGAACTTCGTCGAGTACGCTCAATTAAGAAGATCGGAAGA
+
FF:FFFFFFFF:FFFFFFFFFFFFFFF:FFFFFFFFFFFFFFFFF
@FS10000125:23:BPA73012-1407:1:1101:2490:1150 1:N:0:7
GGGATTCAACTTCGTCGAGTACGCTCAAGAGTTCAGATCGGAAGA
+
F,,FFFFFFF,,FFFFFFFFFFFFFFFFF:FFFFFFFFFFF,FFF
@FS10000125:23:BPA73012-1407:1:1101:2670:1150 1:N:0:7
GGGCTGGAACTTCGTCGAGTACGCTCAAACTAATAGATCGGAAGA
+
F,,FFFFFFF::FFFFFFFFFFFFFFF:FFFFFFFFFFFFF:FFF
@FS10000125:23:BPA73012-1407:1:1101:3130:1150 1:N:0:7
GATGTTAAACTTCGTCGAGTACGCTCAACAGGTAAGATCGGAAGA
+
:,:FFFFFFFFFFFFFFFFFFFFFFFFFFFFFFFFFFFFFF:FFF
@FS10000125:23:BPA73012-1407:1:1101:3770:1150 1:N:0:7
GGGAGTAAACTTCGTCGAGTACGCTCAATCCCAAAGATCGGAAGA
+
F,,,FFFFFF::FFFFFFFFFFFFFFF:FFFFFFFFFFFFFFFFF
@FS10000125:23:BPA73012-1407:1:1101:3940:1150 1:N:0:7
GGGATGTAACTTCGTCGAGTACGCTCAAATGAAAAGATCGGAAGA
+
FFF:FFFFFF::FFFFFFFFFFFFFFFFFFFFFFFFFFFFFFFFF
@FS10000125:23:BPA73012-1407:1:1101:4060:1150 1:N:0:7
GGGAATCAACTTCGTCGAGTACGCTCAAAATAAAAGATCGGAAGA
+
F,FFFFFF,F:,:FF:FFF:FFFFFFF:F:FF:FFFFFFFFF,FF
@FS10000125:23:BPA73012-1407:1:1101:4110:1150 1:N:0:7
GGATGATCAACTTCGTCGAGTACGCTCAATACGGAAGATCGGAAG
+
F,,,:FFFFFFFFFF:FFFFFFFFF,FFFFFFFFFFFFFFFFFFF
@FS10000125:23:BPA73012-1407:1:1101:4120:1150 1:N:0:7
GGGTGTGAACTTCGTCGAGTACGCTCAAAGATAAAGATCGGAAGA
+
FFF:FFFFFFF:FFFFFFFFFFFFFFF:FFFFFFFFFFFFFFFFF
@FS10000125:23:BPA73012-1407:1:1101:4270:1150 1:N:0:7
GTTGCAGAACTTCGTCGAGTACGCTCAAAAGTAGAGATCGGAAGA
+
:,F:FF:FFFFFFFFFFFFFFF:FFFF:FFFFFFFFFFFF:::F:
@FS10000125:23:BPA73012-1407:1:1101:4530:1150 1:N:0:7
GGGAGTCAACTTCGTCGAGTACGCTCAACTACATAGATCGGAAGA
+
FFF:F:FFFFFFFFFFFFFFFFFFFFFFFFFFFFFFFFFFFFFFF
@FS10000125:23:BPA73012-1407:1:1101:4630:1150 1:N:0:7
GATGCAAAGTTCGTCGAGTACGCTCAAAAGTGCAGATCGGAAGAG
+
,,FFFFFFFFFFF,FFFF,FFFFFFFFFFFFFFFFF,:FF,FF::
@FS10000125:23:BPA73012-1407:1:1101:4860:1150 1:N:0:7
GGGTGCCAACTTCGTCGAGTACGCTCAATAAGAAAGATCGGAAGA
+
FFF,FFFFFF::FFFFFFFFFFFFFFF,FFFFFFFFFFFFFFFFF
@FS10000125:23:BPA73012-1407:1:1101:5050:1150 1:N:0:7
GGGGTGCAACTTCGTCGAGTACGCTCAACTTGTGAGATCGGAAGA
+
:,,F,FFFFFFFFFFFFFFFFFFFFFFFFFFFFFFFFFFFFFFFF
@FS10000125:23:BPA73012-1407:1:1101:5420:1150 1:N:0:7
GGGAAGAGCACACGTCTGAACTCCAGTCACGTCGATTGATCTCGT
+
FFF,FFFFFF:F:FFFFFFFFFFFFFF:FFFFFFF,,FFF,,FF:
@FS10000125:23:BPA73012-1407:1:1101:5610:1150 1:N:0:7
GGGCTTCAACTTCGTCGAGTACGCTCAATTGGATAGATCGGAAGA
+
FF,FFFFFFF,,FFFFFFFFFFFFFFF:FFFFFFFFFFFFFFFFF
@FS10000125:23:BPA73012-1407:1:1101:5770:1150 1:N:0:7
GGGGAACTTCGTCGAGTACGCTCAAACGCAGAGATCGGAAGAGCA
+
FF:,FF:,FF,FFF,FFF:,:FF,:FFF,:,F,FF:,:,FFFF,:
@FS10000125:23:BPA73012-1407:1:1101:6210:1150 1:N:0:7
GGGCGTTAACTTCGTCGAGTACGCTCAATTTCAGAGATCGGAAGA
+
FFF:FFFFFF:,FFFFFFFFFFFFFFF:FFFF,FFFFFFFFFFFF
@FS10000125:23:BPA73012-1407:1:1101:6340:1150 1:N:0:7
GGGCGGCAACTTCGTCGAGTACGCTCAAGGGAGAAGATCGGAAGA
+
FFFF,:FFFFF,FFFFFFFFFFFFFFFFFFFFFFFFFFFFFFFFF
@FS10000125:23:BPA73012-1407:1:1101:7360:1150 1:N:0:7
GGGAACTTCGTCGAGTACGCTCAAGAATGGAGATCGGAAGAGCAC
+
F,::FFFFFF:FF:F:F,FFFF:FFF:,FFFFFFFFFFFF,F,F,
@FS10000125:23:BPA73012-1407:1:1101:7800:1150 1:N:0:7
GGGGGGAACTTCGTCGAGTACGCTCAAACCTTTAGATCTGAAGAG
+
FFFFFFFFFF,FF:FFFF:FFFFFFF:FFFFFFFFF,FFF:FFFF
@FS10000125:23:BPA73012-1407:1:1101:7840:1150 1:N:0:7
GGGAGTTAACTTCGTCGAGTACGCTCAAAAATGCAGATCGGAAGA
+
:,,,FFFFFF::FFFFFFFFFFFFFFF:FFFFFFFFFFFFFFFFF
@FS10000125:23:BPA73012-1407:1:1101:8040:1150 1:N:0:7
GGGCCTCAGCTTCGTCGAGTACGCTCAAACGAGCAGATCGGAAGA
+
FFFFFFFFFF::FFFFFFFFFFFFFFFFFFFFFFFFFFFFFFFFF
@FS10000125:23:BPA73012-1407:1:1101:8460:1150 1:N:0:7
GGGGCTGAACTTCGTCGAGTACGCTCAAATATATAGATCGGAAGA
+
FFFFFFFFFF:,FFFFFFFFFFFFFFF:FFFFFFFFFFFFFFFFF
@FS10000125:23:BPA73012-1407:1:1101:8610:1150 1:N:0:7
GGGAACTTCGTCGAGTACGCTCAATGAGAGAGATCGGAAGAGCAC
+
F:,:FFFFFFFFF,FFF:FFFF:F:FFFFFFFFFFFFFFF:F,F,
@FS10000125:23:BPA73012-1407:1:1101:8760:1150 1:N:0:7
GGGATTAAACTTCGTCGAGTACGCTCAATAATTAAGATCGGAAGA
+
F::,FFFFFF::FFFFFFFFFFFFFFF:FFFFFFFFFFFFFFFFF
@FS10000125:23:BPA73012-1407:1:1101:9860:1150 1:N:0:7
GGGAGCAAACTTTCGTCGAGTACGCTCAATAAAGGAGATCGGAAG
+
FFF:FFFFFF:::FF:FFFFFFFFF,FFFFFFFFFFFFFFFFFFF
@FS10000125:23:BPA73012-1407:1:1101:10010:1150 1:N:0:7
GGGGATCAACTTCGTCGAGTACGCTCAAGGGGTCAGATCGGAAGA
+
FFFFFFFFFF,,FFFFFFFFFFFFFFFFFFFFFFFFF,FFFFFFF
@FS10000125:23:BPA73012-1407:1:1101:10840:1150 1:N:0:7
GGGGGATAACTTCGTCGAGTACGCTCAATGATTAAGATCGGAAGA
+
F,,F:FFFFF:,FFFFFFFFFFFFFFF:FFFFFFFFFFFFFFFFF
@FS10000125:23:BPA73012-1407:1:1101:11190:1150 1:N:0:7
GTTGAGAAACTTCGTCGAGTACGCTCAACTACCCAGATCGGAAGA
+
,,F,F,FFFFFFFFFFF:FFFF:FFFFFFFFFFFF,:FFF:,,:,
@FS10000125:23:BPA73012-1407:1:1101:11260:1150 1:N:0:7
GGGCGCTAACTTCGTCGAGTACGCTCAAGCCTGAAGATCGGAAGA
+
FFFFFFFFFF:,FFFFFFFFFFFFFFFFFFFFFFFFF:FFFFFFF
@FS10000125:23:BPA73012-1407:1:1101:11380:1150 1:N:0:7
GGGGCATAACTTCGTCGAGTACGCTCAAAATAATAGATCGGAAGA
+
FFFFFFFFFF,,FFFFFFFFFFFFFFF:FFFFFFFFFFFFFFFFF
@FS10000125:23:BPA73012-1407:1:1101:11460:1150 1:N:0:7
GGGGTCCATCTTCGTCGAGTACGCTCAAGAGTGGAGATCGGAAGA
+
FFFFFFFFFF,,FFFFFFFFFFFFFFFFFFFFFFFFFFFFFFFFF
@FS10000125:23:BPA73012-1407:1:1101:11850:1150 1:N:0:7
GGGGAAGAACTTCGTCGAGTACGCTCAACATCCAAGATCGGAAGA
+
F,,FFFFFFF,::FFFFFFFFFFFFFFFFFFFFFFFFFFFFF:FF
@FS10000125:23:BPA73012-1407:1:1101:12170:1150 1:N:0:7
GATGCGTAACTTCGTCGAGTACGCTCAACCTTATAGATCGGAAGA
+
,,::F:FFFFFFFFFFFFFFFFFFFFFFFFFFFFFFFFFFF:FFF
@FS10000125:23:BPA73012-1407:1:1101:12350:1150 1:N:0:7
GATTTACAACTTCGTCGAGTACGCTCAAAAACAAAGATCGGAAGA
+
,,:,FFFFFFFFFFFFFFFFFFFFFFFFFFFFFFFFFFFFFFFF:
@FS10000125:23:BPA73012-1407:1:1101:12740:1150 1:N:0:7
GGGGCTCAACTTCGTCGAGTACGCTCAATACATTAGATCGGAAGA
+
F,,FFFFFFF,,FFFFFFFFFFFFFFF,FFFFFFFFFFFFFF:FF
@FS10000125:23:BPA73012-1407:1:1101:14330:1150 1:N:0:7
GGGCAACTTCGTCGAGTACGCTCAAAAGTTAAGATCGGAAGAGCA
+
FFF:FFFFFFF,FFFFFF,,FFFFFFFFFFFFFFF,FFFFFFF,,
@FS10000125:23:BPA73012-1407:1:1101:14450:1150 1:N:0:7
GGGGCACGACTTCGTCGAGTACGCTCAAAGTTTAAGATCGGAAGA
+
F::FFFFFFF,,FFFFFFFFFFFFFFFFFFFFFFFFFFFFFFFFF
@FS10000125:23:BPA73012-1407:1:1101:14670:1150 1:N:0:7
GATGCACAACTTCGTCGAGTACGCTCAAGGAACTAGATCGGAAGA
+
:,::FFFFFFFFF:FFF:FFFF:FFFF:FFFFFFFFFFFF,,::,
@FS10000125:23:BPA73012-1407:1:1101:14900:1150 1:N:0:7
GGGTGTCAACTTCGTCGAGTACGCTCAACTGTCTAGATCGGAAGA
+
FFFFFFFFFF,FFFFFFFFFFFFFFFFFFFFFFFFFF:FFFFFFF
@FS10000125:23:BPA73012-1407:1:1101:14980:1150 1:N:0:7
GGGGGTAAACTTCGTCGAGTACGCTCAAGTACCAAGATCGGAAGA
+
FFFFFFFFFF,,FFFFFFFFFFFFFFFFFFFFFFFFF,FFFFFFF
@FS10000125:23:BPA73012-1407:1:1101:15080:1150 1:N:0:7
GATGCTAAACTTCGTCGAGTACGCTCAATTTGGGAGATCGGAAGA
+
:,,,FFFFFFFFFFFFFFFFFF:FFFFFFFFFFFFFFFFFFF:F:
@FS10000125:23:BPA73012-1407:1:1101:15370:1150 1:N:0:7
GGGGTTGAACTTCGTCGAGTACGCTCAAAATGCAAGATCGGAAGA
+
FFFFFFFFFF::FFFFFFFFFFFFFFFFFFFFFFFFFFFFFFFFF
@FS10000125:23:BPA73012-1407:1:1101:15500:1150 1:N:0:7
GGGCTAACTACGTCGAGTACGCTCAACTCAGTAGATCGGAAGAGC
+
FFFFFFFFFFFF,FFFF:FFFF:FFFFFFFFFFFFF:FFFFFFF,
@FS10000125:23:BPA73012-1407:1:1101:15530:1150 1:N:0:7
GGGCGTTAACCTTCGTCGAGTACGCTCAAAAGACGAGATCGGAAG
+
FFFFFFFFFFF::FF,FFFFFFFFF,FFFFFFFFFFFFFFFFFFF
@FS10000125:23:BPA73012-1407:1:1101:15720:1150 1:N:0:7
GGGGACAAACTTCGTCGAGTACGCTCAACTAGTGAGATCGGAAGA
+
F,,FFFFFFF::::FFFF:FFFFFFF:FFFFFFF:,F,F:::F:,
@FS10000125:23:BPA73012-1407:1:1101:15810:1150 1:N:0:7
GGGCCCAAACTTCGTCGAGTACGCTCAAAATTAGAGATCGGAAGA
+
FFFFFFFFFF,,FFFFFFFFFFFFFFFFFFFFFFFFFFFFFFFFF
@FS10000125:23:BPA73012-1407:1:1101:16130:1150 1:N:0:7
GATGTGCAACTTCGTCGAGTACGCTCAAGAACAAAGATCGGAAGA
+
,,F,F:FFFFFFFFFFFFFFFF:FFFFFFFFFFFF:FFFFF:FF,
@FS10000125:23:BPA73012-1407:1:1101:1030:1160 1:N:0:7
GGCAAGAAACTTCGTCGAGTACGCTCAACAAATTAGATCGGTAGA
+
:,,,FFFFFFFFFFFFFFFFFF:FFFFFFFFFFFFFFFFFF,,F,
@FS10000125:23:BPA73012-1407:1:1101:1180:1160 1:N:0:7
GGGTCAGAACTTCGTCGAGTACGCTCAAGAGAAAAGATCGGAAGA
+
FFFFFFFFFFF:FFFFFFFFFFFFFFFFFFFFFFFFFFFFFFFFF
@FS10000125:23:BPA73012-1407:1:1101:1300:1160 1:N:0:7
GGCGGCTAACTTCGTCGAGTACGCTCAAATACTAAGATCGGTAGA
+
F,FF,FFFFFF:::FFFFFFFF,FFFF:FFFFF::F:FFFFF,FF
@FS10000125:23:BPA73012-1407:1:1101:1310:1160 1:N:0:7
GGGAACTTCGTCGAGTACGCTCAAGTAATGAGATCGGAAGAGCAC
+
FFFFFFFFFF:FF:FFF,FFFFFFF:F,FFFFFFFFFFFF:F,F,
@FS10000125:23:BPA73012-1407:1:1101:1330:1160 1:N:0:7
GGGTAAGAACTTCGTCGAGTACGCTCAATACTAAAGATCGGAAGA
+
FFFFFFFFFFFFFFFFFFFFFFFFFFFFFFFFFFFFFFFFF:FFF
@FS10000125:23:BPA73012-1407:1:1101:2050:1160 1:N:0:7
GGGGGGGAACTTCGTCGAGTACGCTCAAAAATCCAGATCGGAAGA
+
FFFFFFFFFFF,FFFFFFFFFFFFFFF:FFFFFFFFFFFFFFFFF
@FS10000125:23:BPA73012-1407:1:1101:2270:1160 1:N:0:7
GGGGGAAACTTCGTCGAGTACGTTCAAAAATTAAGATCGGAAGAG
+
F:,FFFFFFF:FFFFFFFFFFFFFFFF::FFFFFFF:FFF:FFF:
@FS10000125:23:BPA73012-1407:1:1101:2450:1160 1:N:0:7
GGGCGGCAACTTCGTCGAGTACGCTCAAGTTAGGAGATCGGAAGA
+
FF:F,,:FFF,,F:FFF,FFFF,FFFF,FFFFF:FFFFFF,FFFF
@FS10000125:23:BPA73012-1407:1:1101:2560:1160 1:N:0:7
GGGCATGAACTTCGTCGAGTACGCTCAAGAGGAGAGATCGGAAGA
+
FFFFFFFFFF,,FFFFFFFFFFFFFFFFFFFFFFFFFFFFFFFFF
@FS10000125:23:BPA73012-1407:1:1101:3030:1160 1:N:0:7
GAGCTAGAACTTCGTCGAGTACGCTCAAACAAGTAGATCGGAAGA
+
:,:FFFFFFF:,FFFFFFFFFFFFFFF:FFFFFFFFFFFFFFFFF
@FS10000125:23:BPA73012-1407:1:1101:3060:1160 1:N:0:7
GGGTGGCAACTTCGTCGAGTACGCTCAAATCATAAGATCGGAAGA
+
FFFFFFFFFF::FFFFFFFFFFFFFFF:FFFFFFFFFFFFFFFFF
@FS10000125:23:BPA73012-1407:1:1101:3410:1160 1:N:0:7
GGGCTTCGTCGAGTACGCTCAAATTAAGAGATCGGAAGAGCACAC
+
FF::FFFFFFF,FFFFF:FF:FFFFF:FFFFFFFFFFFFF,F,F,
@FS10000125:23:BPA73012-1407:1:1101:3480:1160 1:N:0:7
GGGGTAGAACTTCGTCGAGTACGCTCAAGATTACAGATCGGAAGA
+
FFFF,FFFFF::FFFF:FFFF:FFFF:FF::FF::FF,F:FFFFF
@FS10000125:23:BPA73012-1407:1:1101:4020:1160 1:N:0:7
GGGATCCATCTTCGTCGAGTACGCTCAAAAAATTAGATCGGAAGA
+
FFF:FFFFFFF:FFFFFFFFFFFFFFF,FFFFFFFFFFFFFFFFF
@FS10000125:23:BPA73012-1407:1:1101:4320:1160 1:N:0:7
GGGGCAAACTTCGTCGAGTACGCTCAAATGAGAAGATCGGAAGAG
+
F,,FFFFFFF:FF:FFFF:FFFFFFF:,FFFFFFFF,FFF,FFFF
@FS10000125:23:BPA73012-1407:1:1101:4490:1160 1:N:0:7
GGGTCGGAACTTCGTCGAGTACGCTCAATGTCTCAGATCGGAAGA
+
F::FFFFFFFF:FFFFFFFFFFFFFFFFFFFFFFFFFFFFFFFFF
@FS10000125:23:BPA73012-1407:1:1101:4770:1160 1:N:0:7
GGGCGAAAACTTCGTCGAGTACGCTCAATGCCAAAGATCGGAAGA
+
FFF:FFFFFF:,FFFFFFFFFFFFFFF:FFFFFFFFFFFFFFFFF
@FS10000125:23:BPA73012-1407:1:1101:5760:1160 1:N:0:7
GGGACCAAATTTCGTCGAGTACGCTCAACGTCGCAGATCGGAAGA
+
F,:,F,,FFFFFFFFFFFFFFFFFFFFF:,F,,,FFFFFFFFFFF
@FS10000125:23:BPA73012-1407:1:1101:5940:1160 1:N:0:7
GGGTAAGAACTTCGTCGAGTACGCTCAAATTGGGAGATCGGAAGA
+
FFFFFFFFFFF:FFFFFFFFFFFFFFFFFFFFFFFFFFFFFFFFF
@FS10000125:23:BPA73012-1407:1:1101:6550:1160 1:N:0:7
GTTGCTTAACTTCGTCGAGTACGCTCAACGGGTCAGATCGGAAGA
+
,,F,FFF:FFFFFFFFFFFFFF,FFFFFF:FFFFF,FFFFF:,::
@FS10000125:23:BPA73012-1407:1:1101:6590:1160 1:N:0:7
GGGGGCACAACTTCGTCGAGTACGCTCAATAGTTTAGATCGAAAG
+
:,,FFFFFFF:,:FF:FFFFFFFFF,FFFFFFFFFFFFFFFF:FF
@FS10000125:23:BPA73012-1407:1:1101:6830:1160 1:N:0:7
GGGGGATAACTTCGTCGAGTACGCTCAAAAGCCCAGATCGGAAGA
+
F,,FFFFFFF::FFFFFFFFFFFFFFF:FFFFFFFFFFFFFFFFF
@FS10000125:23:BPA73012-1407:1:1101:7130:1160 1:N:0:7
GGGTGCGAACTTCGTCGAGTACGCTCAACGATAGAGATCGGAAGA
+
FFF:FFFFFFF:FFFFFFFFFFFFFFFFFFFFFFFFFFFFFFFFF
@FS10000125:23:BPA73012-1407:1:1101:7320:1160 1:N:0:7
GGGGCAAATCTTCGTCAGTACGCTCAATTGTTAAGATCGGAAGAG
+
F::FFFFFFF,,FFFFFF:FFFFFFF:,FFFFFFFF,FFF,FFFF
@FS10000125:23:BPA73012-1407:1:1101:7980:1160 1:N:0:7
GGGATCTAACTTCGTCGAGTACGCTCAAACACCAAGATCGGAAGA
+
FF::FFFFFF::FFFFFFFFFFFFFFFFFFFFFFFFFFFFFFFFF
@FS10000125:23:BPA73012-1407:1:1101:8190:1160 1:N:0:7
GGGGATAAACTTCGTCGAGTACGCTAAGTAATAAGATCGGAAGAG
+
F,,FFFFFFF::FFFFFFFFFFFFFFFFFFFFFFFF,:FF,FFFF
@FS10000125:23:BPA73012-1407:1:1101:9200:1160 1:N:0:7
GGGATTGAACTTCGTCGAGTACGCTCAATCAAGGAGATCGGAAGA
+
FFFFFFFFFF::FFFFFFFFFFFFFFF:FFFFFFFFFFFFFFFFF
@FS10000125:23:BPA73012-1407:1:1101:9290:1160 1:N:0:7
GGGTGTGAACTTCGTCGAGTACGCTCAAGTTACGAGATCGGAAGA
+
F,,:FFFFFF::FFFFFFFFFFFFFFFFFFFFFFFFFFFFFFFFF
@FS10000125:23:BPA73012-1407:1:1101:9450:1160 1:N:0:7
GGGCCCAAACTTCGTCGAGTACGCTCAAATTACAAGATCGGAAGA
+
FFFFFFFFFF,,FFFFFFFFFFFFFFF,FFFFFFFFFFFFFFFFF
@FS10000125:23:BPA73012-1407:1:1101:9490:1160 1:N:0:7
GGGCGTAAACTTCGTCGAGTACGCTCAAAATGTAAGATCGGAAGA
+
F,,:FFFFFF::FFFFFFFFFFFFFFF,FFFFFFFFFFFFFFFFF
@FS10000125:23:BPA73012-1407:1:1101:10030:1160 1:N:0:7
GGGGTATAACTTCGTCGAGTACGCTCAACAGAGAAGATCGGAAGA
+
F,:FFFFFFF::FFFFFFFFFFFFFFFFFFFFFFFFFFFFFFFFF
@FS10000125:23:BPA73012-1407:1:1101:10080:1160 1:N:0:7
GGGGCACAACTTCGTCGAGTACGCTCAAAAACAGAGATCGGAAGA
+
F:,FFFFFFF:,FFFFFFFFFFFFFFF:FFFFFFFFF,FFFFFFF
@FS10000125:23:BPA73012-1407:1:1101:10250:1160 1:N:0:7
GGAGCATAACTTCGTCGAGTACGCTCAATTGGCCAGATCGGAAGA
+
:,,FFFFFFFF:FFFFFFFFFF:FFFFFFFFFFFF:FFFFFFFF:
@FS10000125:23:BPA73012-1407:1:1101:10390:1160 1:N:0:7
GTTGTAAAACTTCGTCGAGTACGCTCAAGAGGTGTAGATCGGAAG
+
,,F,FFFFFFFFFFFFFFFFFF:FFFFFFFFFFFFFFFFF:FFFF
@FS10000125:23:BPA73012-1407:1:1101:10530:1160 1:N:0:7
GGGGCAGACCTTCGTCGAGTACGCTCAACAAATGAGATCGGAAGA
+
F:FFFFFFFF,,FFFFFFFFFFFFFFFFFFFFFFFFF,FFFFFFF
@FS10000125:23:BPA73012-1407:1:1101:10690:1160 1:N:0:7
GGGTTTGAACTTCGTCGAGTACGCTCAAAATGAAAGATCGGAAGA
+
F:FFFFFFFF,,FFFFFFFFFFFFFFFFFFFFFFFFFFFFFFFFF
@FS10000125:23:BPA73012-1407:1:1101:11090:1160 1:N:0:7
GGGTACGAACTTCGTCGAGTACGCTCAACAGAATAGATCGGAAGA
+
F,,,FFFFFF::FFFFFFFFFFFFFFFFFFFFFFFFFFFFFFFFF
@FS10000125:23:BPA73012-1407:1:1101:11180:1160 1:N:0:7
GGGACACAACTTCGTCGAGTACGCTCAAACAGTTAGATCGGAAGA
+
FFFFFFFFFF,,FFFFFFFFFFFFFFF:FFFFFFFFFFFFFFFFF
@FS10000125:23:BPA73012-1407:1:1101:12140:1160 1:N:0:7
GGGACAGATCTTCGTCGAGTACGCTCAAGTTACTAGATCGGAAGA
+
FFFFFFFFFF,,FFFFFFFFFFFFFFFFFFFFFFFFFFFFFF:FF
@FS10000125:23:BPA73012-1407:1:1101:12260:1160 1:N:0:7
GGGCGTTAGCTTCGTCGAGTACACTCAAGATCTAAGATCGGAAGA
+
FFF:FFFFFF::FFFFFFFFFF,FFFFFFFFFFFFFFFFFFFFFF
@FS10000125:23:BPA73012-1407:1:1101:13700:1160 1:N:0:7
GATTAATAACTTCGTCGAGTACGCTCAACTAGTAAGATCGGAAGA
+
F,F:FFFFFF,FFFFFF:FFFF,FFFF:FFFFFFF:FFFFF:,:,
@FS10000125:23:BPA73012-1407:1:1101:13790:1160 1:N:0:7
GATACATAACTTCGTCGAGTACGCTCAAGCATCTAGATCGGAAGA
+
,,F:FFF:FF:,F:FFFF:FFF,FFFF:FFFFFFF,:FFF,:,,,
@FS10000125:23:BPA73012-1407:1:1101:13850:1160 1:N:0:7
GGCCATTAACTTCGTCGAGTACGCTCAATTAAAGAGATCGGAAGA
+
F,,FFFFFFFF,F:FFF:,FFFFFFFFFFFF:FFF,:FFF,FF,F
@FS10000125:23:BPA73012-1407:1:1101:14690:1160 1:N:0:7
GGGCGCTAACTTCGTCGAGTACGCTCAAAGTCAAAGATCGGAAGA
+
FFFF,FFFFFF:FFFFFFFFFFFFFFFF,FFFFFFFF,FFFFFFF
@FS10000125:23:BPA73012-1407:1:1101:14890:1160 1:N:0:7
GGGTGGCAACTTCGTCGAGTACGCTCAAAAATCCAGATCGGAAGA
+
FFFFFFFFFF::FFFFFFFFFFFFFFFFFFFFFFFFFFFFFF:FF
@FS10000125:23:BPA73012-1407:1:1101:15170:1160 1:N:0:7
GGGGTGGAACTTCGTCGAGTACGCTCAACGCGCGAGATCGGAAGA
+
FFFFFFFFFF::FFFFFFFFFFFFFFFFF:FFFFFFFFFFFFFFF
@FS10000125:23:BPA73012-1407:1:1101:15420:1160 1:N:0:7
GGGGCAGAACTTCGTCGAGTACGCTCAAACGTTAAGATCGGAAGA
+
FFFFFFFFFF,:FFFFFFFFFFFFFFFFFFFFFFFFF,FFFFFFF
@FS10000125:23:BPA73012-1407:1:1101:15820:1160 1:N:0:7
GGGTAGGAACTTCGTCGAGTACGCTCAATCAAGTAGATCGGAAGA
+
FF::FFFFFF:,FFFFFFFFFFFFFFFFFFFFFFFFFFFFFFFFF
@FS10000125:23:BPA73012-1407:1:1101:16320:1160 1:N:0:7
GGGCAAAAACTTCGTCGAGTACGCTCAATTGGGTAGATCGGAAGA
+
:,,,FFFFFF::FFFFFFFFFFFFFFF:FFFFFFFFFFFFFFFFF
@FS10000125:23:BPA73012-1407:1:1101:16440:1160 1:N:0:7
GGGGGATATCTTCGTCGAGTACGCTCAAACGGGAAGATCGGAAGA
+
FFFFFFFFFF::FFFFFFFFFFFFFFF:FFFFFFFFFFFFFFFFF
@FS10000125:23:BPA73012-1407:1:1101:1140:1170 1:N:0:7
GGGATTTAACTTCGTCGAGTACGCTCAAAATCACAGATCGGAAGA
+
FFFFFFFFFF::FFFFFFFFFFFFFFFFFFFFFFFFFFFFF,FFF
@FS10000125:23:BPA73012-1407:1:1101:1320:1170 1:N:0:7
GGGCTGGAACTTCGTCGAGTACGCTCAACTTCATAGATCGGAAGA
+
FFFFFFFFFFFFFFFFFFFFFFFFFFFFFFFFFFFFFFFFF:FFF
@FS10000125:23:BPA73012-1407:1:1101:1470:1170 1:N:0:7
GGGCAACAACTTCGTCGAGTACGCTCAAGTTAATAGATCGGAAGA
+
FF,FFFFFFFF:FFFFFFFFFFFFFFFFFFFFFFFFFFFFF:FFF
@FS10000125:23:BPA73012-1407:1:1101:1500:1170 1:N:0:7
GGGGCAGATCTTCGTCGAGTACGCTCAAGATAATAGATCGGAAGA
+
FFFFFFFFFFF:FFFFFFFFFFFFFFFFFFFFFFFFFFFFFFFFF
@FS10000125:23:BPA73012-1407:1:1101:1940:1170 1:N:0:7
GGGAACTTCGTCGAGTACGCTCAAGTATTAAGATCGGAAGAGCAC
+
FFFFFFFFFF:FF:FFF,FFFFFFF:,,FFFFFFFFFFFF:F,F,
@FS10000125:23:BPA73012-1407:1:1101:2110:1170 1:N:0:7
GGGTGGTAACTTCGTCGAGTACGCTCAACTGCTCAGATCGGAAGA
+
FF:FFFFFFFFFFFFFFFFFFFFFFFFFFFFFFFFFFFFFFFFFF
@FS10000125:23:BPA73012-1407:1:1101:2190:1170 1:N:0:7
GGGGGTCAACTTCGTCGAGTACGCTCAACGGTTAAGATCGGAAGA
+
F:,FFFFFFF::FFFFFFFFFFFFFFFFFFFFFFFFFFFFFFFFF
@FS10000125:23:BPA73012-1407:1:1101:2270:1170 1:N:0:7
GGGCCAAAACTTCGTCGAGTACGCTCAAAAAACGAGATCGGAAGA
+
F:,:FFFFFF:,FFFFFFFFFFFFFFFFFFFFFFFFFFFFFFFFF
@FS10000125:23:BPA73012-1407:1:1101:3070:1170 1:N:0:7
GGGGCAGAACTTCGTCGAGTACGCTCAAAGCAATAGATCGGAAGA
+
F,,FFFFFFF,,FFFFFFFFFFFFFFF:FFFFFFFFF:FFF::FF
@FS10000125:23:BPA73012-1407:1:1101:3210:1170 1:N:0:7
GGGCGTGAACTTAGTCGAGTACGCTCAACATGCAAGATCGGAAGA
+
F:,FFFFFFF:FFFFFFFFFFFFFFFFFFFFFFFFFFFFFFFFFF
@FS10000125:23:BPA73012-1407:1:1101:3710:1170 1:N:0:7
GGGAGCAAACTTCGTCGAGTACGCTCAAAGTGATAGAACGGAAGA
+
FF:FFFFFFFF:FFFFFFFFFFFFFFF:FFFFFFFFFFFFFFFFF
@FS10000125:23:BPA73012-1407:1:1101:5530:1170 1:N:0:7
GGACCCTAACTTCGTCGAGTACGCTCAATATCGTAGATCGGAAGA
+
F,,,FFFFFFF:FFFFFFFFFFFFFFFFFFFFFFFFFFFFFFFFF
@FS10000125:23:BPA73012-1407:1:1101:5640:1170 1:N:0:7
GAAACAAAACTTCGTCGAGTACACTCAATAAACCAGATCGGTTGA
+
F:::F:FF:F:,::FFF,FF,F,FFFFFFFFFFFF:::FF,,,F,
@FS10000125:23:BPA73012-1407:1:1101:5900:1170 1:N:0:7
GGGGCTTAACTTCGTCGAGTACGCTCAAAAAACCAGATCGGAAGA
+
FFFFFFFFFF::FFFFFFFFFFFFFFF:FFFFFFFFFFFFFFFFF
@FS10000125:23:BPA73012-1407:1:1101:5940:1170 1:N:0:7
GGGGTGTAACTTCGTCGAGTACGCTCAACGACATAGATCGGAAGA
+
FFFFFF,FFFF:FFFFFFFFFFFFFFFFFF:FFFFFFFFFFFFFF
@FS10000125:23:BPA73012-1407:1:1101:6210:1170 1:N:0:7
GGGGTAAAACTTCGTCGAGTACGCTCAAGAGTTAAGATCGGAAGA
+
F::FFFFFFF::FFFFFFFFFFFFFFFFFFFFFFFFFFFFFFFFF
@FS10000125:23:BPA73012-1407:1:1101:6670:1170 1:N:0:7
GAGCGCTAACTTCGTCGAGTACGCTCAAACGAGTAGATCGGAAGA
+
F,F,:FFFFF:,FFFFFFFFFFFFFFF:FFFFFFFFF,FFFF:FF
@FS10000125:23:BPA73012-1407:1:1101:6810:1170 1:N:0:7
GGGGCGCAACTTCGTCGAGTACGCTCAACGTGAAAGATCGGAAGA
+
FFFFFFFFFF::FFFFFFFFFFFFFFFFFFFFFFFFFFFFFFFFF
@FS10000125:23:BPA73012-1407:1:1101:7000:1170 1:N:0:7
GGGCAAAACTTCGTCGAGTACGCTCAACAACGGAGATCGGAAGAG
+
F:,:FFFFFF:FF:FFFF:FFFFFFFF,FFFFFFFF,FFF:FFFF
@FS10000125:23:BPA73012-1407:1:1101:7110:1170 1:N:0:7
GGGGATTAACTTCGTCGAGTACGCTCAACGTCGCAGATCGGAAGA
+
F:,FFFFFF:FF,:F,:F:FF,:FF::FF,F:FF,:,,F:FFF:F
@FS10000125:23:BPA73012-1407:1:1101:7870:1170 1:N:0:7
GGGGGGTAACTTCGTCGAGTACGCTCAATTAAAGAGATCGGAAGA
+
FFFFFFFFFF::FFFFFFFFFFFFFFF:FFFFFFFFFFFFFFFFF
@FS10000125:23:BPA73012-1407:1:1101:7890:1170 1:N:0:7
GGGGTCGAACTTCGTCGAGTACGCTCAAAGATATAGATCGGAAGA
+
FFFFFFFFFF::FFFFFFFFFFFFFFF:FFFFFFFFFFFFFFFFF
@FS10000125:23:BPA73012-1407:1:1101:8220:1170 1:N:0:7
GGGTCACAACTTCGTCGAGTACGCTCAATTATCGAGATCGGAAGA
+
FFFFFFFFFF:,FFFFFFFFFFFFFFF,FFFFFFFFFFFFFFFFF
@FS10000125:23:BPA73012-1407:1:1101:8740:1170 1:N:0:7
GGGAACTTTGTCGAGTACGCTCAATGAGAGAGATCGGATGAGCAC
+
FFFFFFFF,:FFF:FF,F,F:::::F:FFFF,F:F:FF,:FF,FF
@FS10000125:23:BPA73012-1407:1:1101:9840:1170 1:N:0:7
GGGGGGGAACTTCGTCGAGTACGCTCAACTATCAAGATCGGAAGA
+
F,,F:FFFFFFFFFFFFFFFFFFFFFFFFFFFFFFFFFFFFFFFF
@FS10000125:23:BPA73012-1407:1:1101:10200:1170 1:N:0:7
GGGCGCCAACTTCGTCGAGTACGCTCAACCATTAAGATCGGAAGA
+
FFF:FFFFFF::FFFFFFFFFFFFFFFFFFFFFFFFF,FFFFFFF
@FS10000125:23:BPA73012-1407:1:1101:10980:1170 1:N:0:7
GGGTCCAAACTTCGTCGAGTACGCTCAATAAACTAGATCGGAAGA
+
FFFFFFFFFF::FFFFFFFFFFFFFFF,FFFFFFFFFFFFFFFFF
@FS10000125:23:BPA73012-1407:1:1101:12060:1170 1:N:0:7
GGGGCGACTTCGTCGAGTACGCTCAAAAGAAAAGATCGGAAGAGC
+
FFFFFFFFFFFF,FFFF:FFFF,FF:F,FFFFFFF:,FFFFFFF,
@FS10000125:23:BPA73012-1407:1:1101:12820:1170 1:N:0:7
GGGTGCAAACTTCGTCGAGTACGCTCAATATTCAAGATCGGAAGA
+
FFFFFFFFFF,,FFFFFFFFFFFFFFF,FFFFFFFFFFFFFFFFF
@FS10000125:23:BPA73012-1407:1:1101:13480:1170 1:N:0:7
GGGTGCTAACTTCGTCGAGTACGCTCAATAATGGAGATCGGAAGA
+
FFFFFFFFFF:,FFFFFFFFFFFFFFF,FFFFFFFFFFFFFFFFF
@FS10000125:23:BPA73012-1407:1:1101:13800:1170 1:N:0:7
GGGCGTGAACTTCGTCGAGTACGCTCAAAACTTGAGATCGGAAGA
+
FFFFFFFFFF,:FFFFFFFFFFFFFFFFFFFFFFFFFFFFFFFFF
@FS10000125:23:BPA73012-1407:1:1101:14230:1170 1:N:0:7
GGGTCTTAACTTCGTCGAGTACGCTCAACCACATAGATCGGAAGA
+
FFFFFFFFFF:FFFFFFFFFFFFFFFFFFFFFFFFFFFFFFFFFF
@FS10000125:23:BPA73012-1407:1:1101:14930:1170 1:N:0:7
GGGTTAGAACTTCGTCGAGTACGCTCAATCATTCAGATCGGAAGA
+
FFFFFFFFFF:,FFFFFFFFFFFFFFF,FFFFFFFFFFFFFFFFF
@FS10000125:23:BPA73012-1407:1:1101:15960:1170 1:N:0:7
GGGGAAACTTCGTCGAGTACGCTCAAAACCAAAGATCGGAAGAGC
+
FFFFFFFFF:FF,FFFF:FFFF:FFF::FFFFFFFF:FFFFF:F:
@FS10000125:23:BPA73012-1407:1:1101:1050:1180 1:N:0:7
GGGGTTCAACTTCGTCGAGTACGCTCAAGTAAAAAGATCGGAAGA
+
FFFFFFFFFFF:FFFFFFFFFFFFFFFFFFFFFFFFFFFFFFFFF
@FS10000125:23:BPA73012-1407:1:1101:1320:1180 1:N:0:7
GGGCAGAAACTTCGTCGAGTACGCCAAAAAAATAGATCGGAAGAG
+
FF:FFFFFFFFFFFFFFFFFFFFFFFF:FFFFFFFF,,FF,:FF:
@FS10000125:23:BPA73012-1407:1:1101:1980:1180 1:N:0:7
GGGTAGCAACTTCGTCGAGTACGCTAAGGAACGAGATCGGAAGAG
+
FFFFFFFFFF:,FFFFFFFFFFFFFFFFFFFFFFFF,:FF,FFFF
@FS10000125:23:BPA73012-1407:1:1101:2110:1180 1:N:0:7
GGGGGTTAACTTCGTCGAGTACGCTCAAAATGTAAGATCGGAAGA
+
F,,F:FFFFF::FFFFFFFFFFFFFFF:FFFFFFFFFFFFFFFFF
@FS10000125:23:BPA73012-1407:1:1101:2280:1180 1:N:0:7
GGGTGGAAACTTCGTCGAGTACGCTCAAACTAAGAGATCGGAAGA
+
FFFFFFFFFF,,FFFFFFFFFFFFFFF:FFFFFFFFFFFFFFFFF
@FS10000125:23:BPA73012-1407:1:1101:2460:1180 1:N:0:7
GGGACTTAACTTCGTCGAGTACGCTCAAGATCATAGATCGGAAGA
+
FFF,F:FFF:F:FFFFF:FFFF:FFFFF,,FFF,FFFFFF:FFF:
@FS10000125:23:BPA73012-1407:1:1101:2750:1180 1:N:0:7
GGGGGCTAACTTCGTCGAGTACGCTCAACCTGGAAGATCGGAAGA
+
F::FFFFFFFFFFFFFFFFFFFFFFFFFFFFFFFFFFFFFFFFFF
@FS10000125:23:BPA73012-1407:1:1101:3020:1180 1:N:0:7
GGGGTCTAACTTCGTCGAGTACGCTCAATACGATAGATCGGAAGA
+
FFFFFFFFFF,,FFF:FFFFFFFFFFF,FFFFFFFFFFFFFF:FF
@FS10000125:23:BPA73012-1407:1:1101:3810:1180 1:N:0:7
GGGGAAACTTCGTCGAGTACGCTCAATAGGATAGATCGGAAGAGC
+
FF,FFFFFFFFF,FFFF:FFFF:FF:::FFFFFFF:,FFFFFFF,
@FS10000125:23:BPA73012-1407:1:1101:3880:1180 1:N:0:7
GGGCGTCATCTTCGTCGACGCGCTCAAAAATGGAGATCGGAAGAG
+
FFF,FFFFFFF:FFF:FF,,FFFFFFFFFFFFFFFF,FFF,FFFF
@FS10000125:23:BPA73012-1407:1:1101:4890:1180 1:N:0:7
GGGCAGTAACTTCGTCGAGTACGCTCAAGCAAGAAGATCGGAAGA
+
FF::FF,FFF::FFFFFFFFFFFFFFFF:FF:FFFFFFFFFFFFF
@FS10000125:23:BPA73012-1407:1:1101:4970:1180 1:N:0:7
GGGCCTCAACTTCGTCGAGTACGCTCAAACGTTTAGATCGGAAGA
+
F:,:FFFFFF::FFFFFFFFFFFFFFFFFFFFFFFFFFFFFFFFF
@FS10000125:23:BPA73012-1407:1:1101:5300:1180 1:N:0:7
GGGGGGGCAACTTCGTCGAGTACGCTCAATGGGGAAGATCGGAAG
+
FFFFFFFFFF,,,FF,FFFFFFFFF,FFFFFFFFFFFFFFFFFFF
@FS10000125:23:BPA73012-1407:1:1101:5800:1180 1:N:0:7
GGGGAAGAACTTCGTCGAGTACGCTCAATGGTTGAGATCGGAAGA
+
FFFFFFFFFF,,FFFFFFFFFFFFFFF:FFFFFFFFFFFFFFFFF
@FS10000125:23:BPA73012-1407:1:1101:5810:1180 1:N:0:7
GGGGTTAAACTTCGTCGAGTACGCTCAAGGTGGAAGATCGGAAGA
+
F:,FFFFFFF:,FFFFFFFFFFFFFFFFFFFFFFFFFFFFFFFFF
@FS10000125:23:BPA73012-1407:1:1101:6180:1180 1:N:0:7
GGGGGGAACTTCGTCGAGTACGCTCAAGGTTGTAGATCGGAAGAG
+
FFFFFFFFFF,FF:FFFF:FFFFFFFFFFFFFFFFF,FFF:FFFF
@FS10000125:23:BPA73012-1407:1:1101:6270:1180 1:N:0:7
GGGAGTTAACTTCGTCGAGTACGCTCAAGGTGAAAGATCGGAAGA
+
F,,:FFFFFF:,FFFFFFFFFFFFFFFFFFFFFFFFFFFFFFFFF
@FS10000125:23:BPA73012-1407:1:1101:6410:1180 1:N:0:7
GGGGGAAATCTTCGTCGAGTACGCTCAAATCAATAGATCGGAAGA
+
F:,FFFFFFF:,FFFFFFFFFFFFFFF:FFFFFFFFFFFFFFFFF
@FS10000125:23:BPA73012-1407:1:1101:6820:1180 1:N:0:7
GGGCACCAACTTCGTCGAGTATGCTCAAAAATGAAGATCGGAAGA
+
FFFF::FFFFFFF:F,,F:FFF,FF::FFFFF,FF:F:::FFFFF
@FS10000125:23:BPA73012-1407:1:1101:7220:1180 1:N:0:7
GGGGCATAACTTCGTCGAGTACGCTCAAGAGTATAGATCGGAAGA
+
FFFFFFFFFF:,FFFFFFFFFFFFFFF:FFFFFFFFFFFFFFFFF
@FS10000125:23:BPA73012-1407:1:1101:7370:1180 1:N:0:7
GGGAGGGAACTTCGTGAGTACGCTCAACGTGAAAGATCGGAAGAG
+
FF:FFFFFFF::FFFFFF,FFFFFFFF,FFFFFFFF,FFF,FFFF
@FS10000125:23:BPA73012-1407:1:1101:7530:1180 1:N:0:7
GGGGAAAAACTTCGTCGAGTACGCTCAAGCTCTAAGATCGGAAGA
+
F::FFFFFFF:,FFFFFFFFFFFFFFFFFFFFFFFFFFFFFFFFF
@FS10000125:23:BPA73012-1407:1:1101:7650:1180 1:N:0:7
GGGGTCCAACTTCGTCGAGTACGCTCAAACCCGAAGATCGGAAGA
+
FFFFFFFFFF:,FFFFFFFFFFFFFFF:FFFFFFFFF:FFFFFFF
@FS10000125:23:BPA73012-1407:1:1101:8720:1180 1:N:0:7
GGGCTCTAACTTCGTCGAGTACGCTCAATGTGTCAGATCGGAAGA
+
F,:,FFFFFF:,FFFFFFFFFFFFFFF:FFFFFFFFFFFFFFFFF
@FS10000125:23:BPA73012-1407:1:1101:8770:1180 1:N:0:7
GGGGTCAAACTTCGTCGAGTACGCTCAAGAAGTAAGATCGGAAGA
+
FFFFFFFFFF:,FFFFFFFFFFFFFFFFFF,FFFF:FFFFFFFFF
@FS10000125:23:BPA73012-1407:1:1101:8810:1180 1:N:0:7
GGGGTCGAACTTCGTCGAGTACGCTCAAATGTTAAGATCGGAAGA
+
F::FFFFFFF::FFFFFFFFFFFFFFF:FFFFFFFFFFFFFFFFF
@FS10000125:23:BPA73012-1407:1:1101:9110:1180 1:N:0:7
GGGGAACAACTTCGTCGAGTACGCTCAACGGCCCAGATCGGAAGA
+
F,:FFFFFFF::FFFFFFFFFFFFFFFFFFFFFFFFFFFFFF:FF
@FS10000125:23:BPA73012-1407:1:1101:9420:1180 1:N:0:7
GGGGATAACCTTCGTCGAGTACGCTCAAGGTCCGAGATCGGAAGA
+
FFFFFFFFFF,,FFFFFFFFFFFFFFFFFFFFFFFFFFFFFFFFF
@FS10000125:23:BPA73012-1407:1:1101:10070:1180 1:N:0:7
GGGGCACAACTTCGTCGAGTACGCTCAAAAACAGAGATCGGAAGA
+
F,,FFFFFFF,,FFFFFFFFFFFFFFF:FFFFFFFFFFFFFFFFF
@FS10000125:23:BPA73012-1407:1:1101:10150:1180 1:N:0:7
GGGTAAACTTCGTCGAGTACGCTCAAAGGGTTAGATCGGAAGAGC
+
:,,:FFFFFF:F,FFFF:FFFF,FFFFFFFFFFFF,,FFF:FFF,
@FS10000125:23:BPA73012-1407:1:1101:10400:1180 1:N:0:7
GGGAAGGAACTTCGTCGAGTACGCTCAATCCTTGAGATCGGAAGA
+
FFFFF:FFFFFFFFFFFFFFFFFFFFFFFFFFFFFFFFFFFFFFF
@FS10000125:23:BPA73012-1407:1:1101:10490:1180 1:N:0:7
GGGGGAACTTCGTCGAGTACGCTCAAAATTCCAGATCGGAAGAGC
+
FFFF,FFFFF:F:FFFFFF,FF,F:FFFFF:FFFF::FFFFFFF,
@FS10000125:23:BPA73012-1407:1:1101:10650:1180 1:N:0:7
GGGGCTCTAACTTCGTCGAGTACGCTCAACCTAGCAGATCGGAAG
+
FFFFFFFFFF:,:FF,FFFFFFFFF,FFFFFFFFFFFFFFFFFFF
@FS10000125:23:BPA73012-1407:1:1101:10980:1180 1:N:0:7
GGGGTTTAACTTCGTCGAGTACGCTCAACCCTAAAGATCGGAAGA
+
FFFFFFFFFF::FFFFFFFFFFFFFFFFFFFFFFFFFFFFFFFFF
@FS10000125:23:BPA73012-1407:1:1101:11020:1180 1:N:0:7
GGGCAGCAACTTCGTCGAGTACGCTCAATGGATTAGATCGGAAGA
+
FFFFFFFFFF,,FFFFFFFFFFFFFFF:FFFFFFFFFFFFFFFFF
@FS10000125:23:BPA73012-1407:1:1101:11650:1180 1:N:0:7
GGGGTCCAACTTCGTCGAGTACGCTCAATAAACTAGATCGGAAGA
+
FFFFFFFFFF,,FFFFFFFFFFFFFFF:FFF:FFFFFFFFFFFFF
@FS10000125:23:BPA73012-1407:1:1101:11840:1180 1:N:0:7
GGGGCTAACTTCGTCGAGTACGCTCAAAATCTGAGATCGGAAGAG
+
F,,FFFFFFF,FF:FFFF:FFFFFFFF:FFFFFFFF,FFF,FFFF
@FS10000125:23:BPA73012-1407:1:1101:12130:1180 1:N:0:7
GGGACTAAACTTCGTCGAGTACGCTCAAAACTAAAGATCGGAAGA
+
FF:FFFFFFF,,FFFFFFFFFFFFFFF,FFFFFFFFFFFFFFFFF
@FS10000125:23:BPA73012-1407:1:1101:12700:1180 1:N:0:7
GGGCGCTCTTCCGATCTGGGCCTTAACTTCGTCGAGTACGCTCAA
+
FFFFFFFFFF:FFFFFFFF:FF:FFFFFFFFFFFFF,FFF,,,FF
@FS10000125:23:BPA73012-1407:1:1101:12950:1180 1:N:0:7
GTTGTAAAACTTCGTCGAGTACGCTCAAGTTGTAAGATCGGAAGA
+
,,F,FFFFFFFFFFFFFFFFFFFFFFFFFFFFFFFFFFFFF:FF:
@FS10000125:23:BPA73012-1407:1:1101:13080:1180 1:N:0:7
GGGAACTTCGTCGAGTACGCTCAAGATTAAAGATCGGAAGAGCAC
+
F,,,FFFFFF,FF:F:F,FFFF:FFFF,FFFFFFFFFFFF,F,F,
@FS10000125:23:BPA73012-1407:1:1101:13340:1180 1:N:0:7
GGGACAAACTTCGTCGAGTACGCTCAATCCATTAGATCGGAAGAG
+
FFFFFFFFFF,:F:FFFF,FFFFFFF:,FFFFFFFF,FFF,FFFF
@FS10000125:23:BPA73012-1407:1:1101:14350:1180 1:N:0:7
GGGAACTTCGTCGAGTACGCTCAAAGATGTAGATCGGAAGAGCAC
+
F,,:FFFFFF,FF:F:F,FFFF:FFFF,FFFFFFFFFFFF,F,F,
@FS10000125:23:BPA73012-1407:1:1101:14810:1180 1:N:0:7
GGGTAAAAACTTCGTCGAGTACGCTCAAAAGTACAGATCGGAAGA
+
FFFFFFFFFF:,FFFFFFFFFFFFFFFFFFFFFFFFFFFFFFFFF
@FS10000125:23:BPA73012-1407:1:1101:14910:1180 1:N:0:7
GATCAGAAACTTCGTCGAGTACGCTCAATCATTGAGATCGGAAGA
+
,,:,F:FFFFFFF:FFF:FFFF:FFFFFFFFFFFF:FFFF,,::,
@FS10000125:23:BPA73012-1407:1:1101:14930:1180 1:N:0:7
GGGCAACTTCGTCGAGTACGCTCAAGTCTACAGATCGGAAGAGCA
+
FFFFFFFFFFF,:FFFFF,,FFFFF:F:FFFFFFF,FFFFFFF,F
@FS10000125:23:BPA73012-1407:1:1101:14970:1180 1:N:0:7
GGGATTAAACTTCGTCGAGTACGCTCAACTCGAAAGATCGGAAGA
+
FFFF,FFFFF,:FFFFFFF:FF:FFFF:FFFFFFFFF,FF:FF::
@FS10000125:23:BPA73012-1407:1:1101:15260:1180 1:N:0:7
GGGTGCTAACTTCGTCGAGTACGCTCAAATTCCAAGATCGGAAGA
+
FFF:,:,FFFFFFFFFFFFFFFFFFFFFFFFFFFFFFFFFFFFFF
@FS10000125:23:BPA73012-1407:1:1101:15300:1180 1:N:0:7
GGGCGTCAACTTCGTCGAGTACGCTCAACACCCTAGATCGGAAGA
+
FFFFFFFFFFFFFFFFFFFFFFFFFFFFFFFFFFFFFFFFFFFFF
@FS10000125:23:BPA73012-1407:1:1101:15500:1180 1:N:0:7
GGGAGCTGAACTTCGTCGAGTACGCTCAAACATAGAGATCGGAAG
+
FFFFFFFFFFF::FF:FFFFFFFFF,FFFFFFFFFFFFFFFFFFF
@FS10000125:23:BPA73012-1407:1:1101:15920:1180 1:N:0:7
GGGGGTAAACTTCGTCGAGTACGCTCAATATTCCAGATCGGAAGA
+
F,,FFF:,:F,,::F:FF,FF:,FF,,:FFFFF,F,,:::,,:,,
@FS10000125:23:BPA73012-1407:1:1101:16120:1180 1:N:0:7
GGGCGGAAACTTCGTCGAGTACGTTCAACTGGCCAGATCGGAAGA
+
FFFFFFFFFF::FFFFFFFFFFFFFFFFFFFFFFFFFFFFFFFFF
@FS10000125:23:BPA73012-1407:1:1101:2460:1190 1:N:0:7
GGGCAATAACTTCGTCGAGTACGCTCAACTATCAAGATCGGAAGA
+
FFFFFFFFFF:FFFFFFFFFFFFFFFF:FFFFFFFFFFFFFFFFF
@FS10000125:23:BPA73012-1407:1:1101:2480:1190 1:N:0:7
GGGGTAGAACTTCGTCGAGTACGCTCAAGCTAGTAGATCGGAAGA
+
F:,FFFFFFF,,FFFFFFFFFFFFFFFFFFFFFFFFFFFFFFFFF
@FS10000125:23:BPA73012-1407:1:1101:2500:1190 1:N:0:7
GGGGCAAACTTCGTCGAGTACGCTCAAAGTTATAGATCGGAAGAG
+
FFFFFFFFFF,FF:FFFF:FFFFFFF::FFFFFFFF,FFF:FFFF
@FS10000125:23:BPA73012-1407:1:1101:2580:1190 1:N:0:7
GGGGCTTAACTTCGTCGAGTACGCTCAATAAGAAAGATCGGAAGA
+
FFFFFFFFFF:,FFFFFFFFFFFFFFF,FFFFFFFFFFFFFFFFF
@FS10000125:23:BPA73012-1407:1:1101:3440:1190 1:N:0:7
GGGGGGCAACTTCGTCGAGTACGCTCAACCAAGTAGATCGGAAGA
+
F:,FFFFFFF::FFFFFFFFFFFFFFFFFFFFFFFFFFFFFFFFF
@FS10000125:23:BPA73012-1407:1:1101:3470:1190 1:N:0:7
GGGGGTCAACTTCGTCGAGTACGCTCAGATATAAGATCGGAAGAG
+
F:,FFFFFFF::FFFFFFFFFFFFFFFFFFFFFFFF,FFF,FFFF
@FS10000125:23:BPA73012-1407:1:1101:5010:1190 1:N:0:7
GGGGCAACTTCGTCGAGTACGCTCAAGATGTGAGATCGGAAGAGC
+
F,,FFFFFFF:F:FFFF:FFFF,FFFFFFFFFFFF,,FFF:FFF,
@FS10000125:23:BPA73012-1407:1:1101:6260:1190 1:N:0:7
GGGGTACAACTTCGTCGAGTACGCTCAATTGAAAAGATCGGAAGA
+
FFFFFFFFFF,,FFFFFFFFFFFFFFF,FFFFFFFFFFFFFFFFF
@FS10000125:23:BPA73012-1407:1:1101:6390:1190 1:N:0:7
GCTTCTTAACTTCGTCGAGTACGCTCAATTAGAGAGATCGGAAGA
+
,,::F:F:F:FF,,FF:F,FF,,FF,,FFF,,F:F,F,:,:FF::
@FS10000125:23:BPA73012-1407:1:1101:6670:1190 1:N:0:7
GATGGCCAACTTCGTCGAGTACGCTCAAAGAAAGAGATCGGAAGA
+
,,FF,FFFFFFFFFFFFFFFFFFFFFFFFFFFFFFFFFFFFF:FF
@FS10000125:23:BPA73012-1407:1:1101:6820:1190 1:N:0:7
GGGTCATAACTTCGTCGAGTACGCTCAATCAATAGATCGGAAGAG
+
FFFFFFFFFF::FFFFFFFFFFFFFFF,FFFFFFFF::FF:FFFF
@FS10000125:23:BPA73012-1407:1:1101:6910:1190 1:N:0:7
GGGGTAGAACTTCGTCGAGTACGCTCAAAACAAGAGATCGGAAGA
+
F,,FFFFFFF,,FFFFFFFFFFFFFFF:FFFFFFFFFFFFFFFFF
@FS10000125:23:BPA73012-1407:1:1101:7250:1190 1:N:0:7
GGGGTCAAACTTCGTCGAGTACGCTCAAGGGCCGAGATCGGAAGA
+
F::FF,F,F:::::F::F:FF,:FF,,F:,,F::,:F:F:FFFFF
@FS10000125:23:BPA73012-1407:1:1101:7640:1190 1:N:0:7
GGGTGGTAACTTCGTCGAGTACGCTCTATTTTAAAGATCGGAAGA
+
FFFFFFFFFF::FFFFFFFFFFFFFFF:FFFFFFFFFFFFFFFFF
@FS10000125:23:BPA73012-1407:1:1101:7850:1190 1:N:0:7
GGGAGATCAACTTCGTCGAGTACGCTCAAAATGATAGATCGGAAG
+
F,,,FFFFFFF:FFFFFFFFFFFFF:FFFFFFFFFFFFFFFFFFF
@FS10000125:23:BPA73012-1407:1:1101:7950:1190 1:N:0:7
GGGTGTAAACTTCGTCGAGTACGCTCAAGGTTAAAGATCGGAAGA
+
F,,:FFFFFF::FFFFFFFFFFFFFFFFFFFFFFFFFFFFFFFFF
@FS10000125:23:BPA73012-1407:1:1101:8120:1190 1:N:0:7
GGGGCTGAACTTCGTCGAGTACGCTCAAAGCCCTAGATCGGAAGA
+
FF,FF:,FFFFFFFF:FF:FF::FF:F:F::,FFF:F,FFFFFFF
@FS10000125:23:BPA73012-1407:1:1101:8240:1190 1:N:0:7
GGGAGTAAACTTCGTCGAGTACGCTCAAGCTGAGAGATCGGAAGA
+
F::FFFFFFFF:FFFFFFFFFFFFFFFFFFFFFFFFF,FFFFFFF
@FS10000125:23:BPA73012-1407:1:1101:8700:1190 1:N:0:7
GGGTGCAAACTTCGTCGAGTACGCTCAATGATGGAGATCGGAAGA
+
FFF:FFFFFF:,FFFFFFFFFFFFFFF:FFFFFFFFFFFFFFFFF
@FS10000125:23:BPA73012-1407:1:1101:9710:1190 1:N:0:7
GGGCAGAAACTTCGTCGAGTACGCTCAACTTTAGAGATCGGAAGA
+
F:,:FFFFFF:FFFFFFFFFFFFFFFFFFFFFFFFFFFFFFFFFF
@FS10000125:23:BPA73012-1407:1:1101:10210:1190 1:N:0:7
GGGAGGCAACTTCGTCGAGTACGCTCAATAAGCCAGATCGGAAGA
+
FFFFFFFFFF::FFFFFFFFFFFFFFF,FFFFFFFFFFFFFFFFF
@FS10000125:23:BPA73012-1407:1:1101:10280:1190 1:N:0:7
GGGGAGTAAATTCGTCGAGTACGCTCAACGGTGTAGATCGGAAGA
+
F:,FFFFFFF:FFFFFFFFFFFFFFFFFFFFFFFFFFFFFFFFFF
@FS10000125:23:BPA73012-1407:1:1101:10350:1190 1:N:0:7
GGGCTCAAACTTCATCGAGTACGCTCAACGCGACAGATCGGAAGA
+
F,,FFFFFFF,,F:FFFFFFFFFFFFFFFFFFFFFFF,FFFF:FF
@FS10000125:23:BPA73012-1407:1:1101:10850:1190 1:N:0:7
GGGGATGTAACTTCGTCGAGTACGCTCAAAGGGTAAGATCGGAAG
+
FFFFFFFFFF:,,FF:FFFFFFFFF,FFFFFFFFFFFFFFFFFFF
@FS10000125:23:BPA73012-1407:1:1101:11560:1190 1:N:0:7
GGGGGGGTAACTTCGTCGAGTACGCTCAACAGAGAAGATCGGAAG
+
FFFFF:FFFF:::FF:FFFFFFFFF,FFFFFFFFFFFFFFFFFFF
@FS10000125:23:BPA73012-1407:1:1101:11680:1190 1:N:0:7
GGGATATAACTTCGTCGAGTACGCTCAAAAGATTAGATCGGAAGA
+
:,,:FFFFFF,,FFFFFFFFFFFFFFF:FFFFFFFFFFFFFFFFF
@FS10000125:23:BPA73012-1407:1:1101:12090:1190 1:N:0:7
GGGAGGCAACTTCGTCGAGTACGCTCAATATAGCAGATCGGAAGA
+
FF,FFFFFFF:,FFFFFFFFFFFFFFF,FFFFFFFFFFFFFFFFF
@FS10000125:23:BPA73012-1407:1:1101:13120:1190 1:N:0:7
GGGATACAACTTCGTCGAGTACGCTCAAAGTGGTAGATCGGAAGA
+
F:,FFFF:FF::FFFFFFFFF:FFFFFFFFFFFFFFF,FFFFFFF
@FS10000125:23:BPA73012-1407:1:1101:14030:1190 1:N:0:7
GGGTAGAAACTTCGTCGAGTACGCTCAACTGCTCAGATCGGAAGA
+
FFFFFFFFFF:FFFFFFFFFFFFFFFFFFFFFFFFFFFFFFFFFF
@FS10000125:23:BPA73012-1407:1:1101:14230:1190 1:N:0:7
GGGAGTTAATTTCGTCGAGTACGCTCAATGAAGCAGATCGGAAGA
+
F:,:FFFFFFFFFFFFFFFFFFFFFFFFFFFFFFFFFFFFFFFFF
@FS10000125:23:BPA73012-1407:1:1101:14740:1190 1:N:0:7
GGGTGCTAACTTCGTCGAGTACGCTCAAATGCTGAGATCGGAAGA
+
FFFFFFFFFF,:FFFFFFFFFFFFFFFFFFFFFFFFFFFFFFFFF
@FS10000125:23:BPA73012-1407:1:1101:15560:1190 1:N:0:7
GGGATGAAACTTCGTCGAGTACGCTCAAATAAACAGATCGGAAGA
+
F::FFFFFFF::FFFFFFFFFFFFFFFFFFFFFFFFFFFFFFFFF
@FS10000125:23:BPA73012-1407:1:1101:16180:1190 1:N:0:7
GGGGACGAGCTTCGTCGAGTACGCTCAAAATGGCAGATCGGAAGA
+
FFFFFFFFFF,:FFFFFFFFFFFFFFFFFFFFFFFFFFFFFFFFF
@FS10000125:23:BPA73012-1407:1:1101:1230:1200 1:N:0:7
GGGGCCAAACTTCGTTGAGTACGCTCAAGCTATAAGATCGGAAGA
+
FF:FFFFFFF::FFFFFFFFFFFFFFFFFFFFFFFFFFFFF:FFF
@FS10000125:23:BPA73012-1407:1:1101:1620:1200 1:N:0:7
GGGGTGCGAACTTCGTCGAGTACGCTCAACAAAAGAGATCGGAAG
+
FFFFFFFFFFF:FFFFFFFFFFFFF,FFFFFFFFFFFFFFFFFFF
@FS10000125:23:BPA73012-1407:1:1101:1640:1200 1:N:0:7
GGGCAGCAACTTCGTCGAGTACGCTCAATAGGCCAGATCGGAAGA
+
F:,FFFFFFFF,FFFFFFFFFFFFFFF:FFFFFFFFFFFFF:FFF
@FS10000125:23:BPA73012-1407:1:1101:1800:1200 1:N:0:7
GGGCGCAAACTTCGTCGAGTACGCTCAACATGGAAGATCGGAAGA
+
FF,:FFFFFFFFFFFFFFFFFFFFFFFFFFFFFFFFFFFFFFFFF
@FS10000125:23:BPA73012-1407:1:1101:2380:1200 1:N:0:7
GGGTGTGAACTTCGTCGAGTACGCTCAAAGGTAGAGATCGGAAGA
+
FFFFFFFFFF:,FFFFFFFFFFFFFFF,FFFFFFFFFFFFFFFFF
@FS10000125:23:BPA73012-1407:1:1101:2630:1200 1:N:0:7
GATGTTTAACTTCGTCGAGTACGCTCAATAGTCTAGATCGGAAGA
+
,,FFFFFFFFF:FFFFFFFFFF:FFFF:FFFFFFFFFFFFF,:F:
@FS10000125:23:BPA73012-1407:1:1101:2760:1200 1:N:0:7
GGGCCCGAACTTCGTCGAGTACGCTCAGATATATAGATCGGAAGA
+
F:,:FFFFFFF:FFFFFFFFFFFFFFF:FFFFFFFFFFFFFFFFF
@FS10000125:23:BPA73012-1407:1:1101:3320:1200 1:N:0:7
GGGGATGAACTTCGTCGAGTACGCTCAATCAGCAAGATCGGAAGA
+
FFFFFFFFFF:::FFFFFFFFFFFFFF:FFFFFFFFFFFFFFFFF
@FS10000125:23:BPA73012-1407:1:1101:3560:1200 1:N:0:7
GGGCAGGAACTTCGTCGAGTACGCTCAATAGGCAAGATCGGAAGA
+
FF::FFFFFFF:FFFFFFFFFFFFFFFFFFFFFFFFFFFFFFFFF
@FS10000125:23:BPA73012-1407:1:1101:4320:1200 1:N:0:7
GGGGCGAAACTTCGTCGAGTACGCTCAAGTTGGAAGATCGGAAGA
+
FF,FFFFFFFF:FFFFFFFFFFFFFFFFFFFFFFFFFFFFFFFFF
@FS10000125:23:BPA73012-1407:1:1101:5740:1200 1:N:0:7
GGGGAACAACTTCGTCGTTCACGCTCAACTTCATAGATCGGAAGA
+
FFFFFFFFFF::FFFFF:::FFFFFFFFFFFFFFFFFFFFFF:FF
@FS10000125:23:BPA73012-1407:1:1101:6300:1200 1:N:0:7
GGGAGAGAACTTCGTCGAGTACGCTCAATGAGTCAGATCGGAAGA
+
FFFFFFFFFF:,FFFFFFFFFFFFFFF:FFFFFFFFFFFFFFFFF
@FS10000125:23:BPA73012-1407:1:1101:7220:1200 1:N:0:7
GGGGTGTAACTTCGTCGAGTACGCTCAAACAGATAGATCGGAAGA
+
FFFFFFFFFF:,FFFFFFFFFFFFFFF:FFFFFFFFFFFFFFFFF
@FS10000125:23:BPA73012-1407:1:1101:7440:1200 1:N:0:7
GGGAGGGAACTTCGTCGAGTACGCTCAACTTTGTAGATCGGAAGA
+
FF:FFFFFFF:FFFFFFFFFFFFFFFFFFFFFFFFFFFFFFFFFF
@FS10000125:23:BPA73012-1407:1:1101:7790:1200 1:N:0:7
GGGCTTTAACTTCGTCGAGTACGCTCAATCTTTCAGATCGGAAGA
+
FFFF,FFFFF::FFFFFFFFFFFFFFFFF:FFFFFFFFFFFFFFF
@FS10000125:23:BPA73012-1407:1:1101:8080:1200 1:N:0:7
GGGGCCCAACTTCGTCGAGTACGCTCAAGTTAGAAGATCGGAAGA
+
FFFFFFFFFF::FFFFFFFFFFFFFFFFFFFFFFFFFFFFFFFFF
@FS10000125:23:BPA73012-1407:1:1101:8420:1200 1:N:0:7
GGGGACAAACTTCGTCGAGTACGCTCAAAAGTAAAGATCGGAAGA
+
FFFFFFFFFF::FFFFFFFFFFFFFFF:FFFFFFFFFFFFFFFFF
@FS10000125:23:BPA73012-1407:1:1101:8590:1200 1:N:0:7
GGGGCATAACTTCGTCGAGTACGCTCAACATTGGAGATCGGAAGA
+
F,,FFFFFFF:FFFFFFFFFFFFFFFFFFFFFFFFFFFFFFFFFF
@FS10000125:23:BPA73012-1407:1:1101:8750:1200 1:N:0:7
GGGTAGTAACTTCGTCGAGTACGCTCAATTACTGAGATCGGAAGA
+
FFF:FFFFFF:,FFFFFFFFFFFFFFF:FFFFFFFFFFFFFFFFF
@FS10000125:23:BPA73012-1407:1:1101:9160:1200 1:N:0:7
GGGGTAAGAACTTCGTCGAGTACGCTCAACGACATAGATCGGAAG
+
F:,F,FFFFFFFFFFFFFF,FFFFF:FFFFFFFFFFFFFFFFFFF
@FS10000125:23:BPA73012-1407:1:1101:9680:1200 1:N:0:7
GGGCGAGAACTTCGTCGAGTACGCTCAACTAAATAGATCGGAAGA
+
F,,,FFFFFF:FFFFFFFFFFFFFFFFFFFFFFFFFFFFFFFFFF
@FS10000125:23:BPA73012-1407:1:1101:9800:1200 1:N:0:7
GGCAGAAACTTCGTCGAGTACGCTCAACCTATCAGATCGGAAGAG
+
F,,FFFFFFF:FF:FFFF:FFFFFFFF:FFFFFFFF:FFF:FFFF
@FS10000125:23:BPA73012-1407:1:1101:10060:1200 1:N:0:7
GGGGTCTCAACTTCGTCGAGTACGCTCAATTAGGCAGATCGGAAG
+
FFFFF::FFFF,FFFFFFF,FFFFFFFFFFFF::FFFFFFFFFFF
@FS10000125:23:BPA73012-1407:1:1101:10280:1200 1:N:0:7
GGGCGACAACTTCGTCGAGTACGCTCAATAACAGAGATCGGAAGA
+
FFFFFFFFFF,,FFFFFFFFFFFFFFF:FFFFFFFFFFFFFFFFF
@FS10000125:23:BPA73012-1407:1:1101:10570:1200 1:N:0:7
GGGCAGCAACTTCGTCGAGTACGCTCAATGTAAGAGATCGGAAGA
+
F,,,FFFFFF::FFFFFFFFFFFFFFF:FFFFFFFFFFFFFFFFF
@FS10000125:23:BPA73012-1407:1:1101:10680:1200 1:N:0:7
GGGGGGCAACTTCGTCGAGTACGCTCAACAAAACAGATCGGAAGA
+
F,,F,FFFFF::FFFFFFFFFFFFFFFFFFFFFFFFFFFFFFFFF
@FS10000125:23:BPA73012-1407:1:1101:11860:1200 1:N:0:7
GGGTGTGAACTTCGTCGAGTACGCTCAAGGCCCTAGATCGGAAGA
+
FFFFFFFFFF,,FFFFFFFFFFFFFFFFFFFFFFFFFFFFFFFFF
@FS10000125:23:BPA73012-1407:1:1101:11900:1200 1:N:0:7
GGGAGAAAACTTCGTCGAGTACGCTCAATTTTAAAGATCGGAAGA
+
FFFFFFFFFF::FFFFFFFFFFFFFFF,FFFFFFFFFFFFFFFFF
@FS10000125:23:BPA73012-1407:1:1101:12570:1200 1:N:0:7
GATGCATAACTTCGTCGAGTACGCTCAAAAATCCAGATCGGAAGA
+
:,:,FFFFFFFFFFFFFFFFFFFFFFFFFFFFFFFFFFFFFFFFF
@FS10000125:23:BPA73012-1407:1:1101:13160:1200 1:N:0:7
GGGTATCAACTTCGTCGAGTACGCTCAATACAGGAGATCGGAAGA
+
F:,:FFFFFF:,FFFFFFFFFFFFFFF,FFFFFFFFFFFFFFFFF
@FS10000125:23:BPA73012-1407:1:1101:13170:1200 1:N:0:7
GGGGAACAACTTCGTCGAGTACGCTCAACAACAGAGATCGGAAGA
+
FFFFFFFFFFFFFFFFFFFFFFFFFFFFFFFFFFFFFFFFFFFFF
@FS10000125:23:BPA73012-1407:1:1101:13770:1200 1:N:0:7
GATACTTCGTCGAGTACGCTCAAGAGGGTAGATCGGAAGAGCACT
+
::,,:FFFFFFFFFFFFF,:FFFFFFFFFFFFFFFF::FFF,F,,
@FS10000125:23:BPA73012-1407:1:1101:13890:1200 1:N:0:7
GGGGGGGAACTTCGTCGAGTACGCTCAAAAAACGAGATCGGAAGA
+
FFFFFFFFFF::FFFFFFFFFFFFFFFFFFFFFFFFFFFFFFFFF
@FS10000125:23:BPA73012-1407:1:1101:13980:1200 1:N:0:7
GGGAATAAACTTCGTCGAGTACGCTCAACATCGCAGATCGGAAGA
+
FFFFFFFFFF:FFFFFFFFFFFFFFFFFFFFFFFFFFFFFFFFFF
@FS10000125:23:BPA73012-1407:1:1101:14200:1200 1:N:0:7
GGGCCAGAACTTCGTCGAGTACGCTCAAAAGAAAAGATCGGAAGA
+
F,,,,FFFFF::FFFFFFFFFFFFFFFFF,FF,,FFFFFFFFFFF
@FS10000125:23:BPA73012-1407:1:1101:14710:1200 1:N:0:7
GATGTTTAACTTCGTCGAGTACGCTCAAAAATACAGATCGGAAGA
+
:,:,FFFFFFFFFFFFFFFFFF:FFFF:FFFFFFFFFFFF::::,
@FS10000125:23:BPA73012-1407:1:1101:14750:1200 1:N:0:7
GGGTGTTAACTTCGTCGAGTACGCTCAACAAGAGAGATCGGAAGA
+
F,,F,FF:FF,:FFFFFFFFFF:FFFFFFF:FFFF:FFFF,F:,:
@FS10000125:23:BPA73012-1407:1:1101:15010:1200 1:N:0:7
GGGAGAAACTTCGTTGAGTACGCTCAACGGTGCAGATCGGAAGAG
+
FFFFFFFFFFFFF:FFFF:FFFFFFFF,FFFFFFFF:FFF:FFFF
@FS10000125:23:BPA73012-1407:1:1101:15210:1200 1:N:0:7
GGGGACCAACTTCGTCGAGTACGCTCAACTAATGAGATCGGAAGA
+
FFFFFFFFFF:FFFFFFFFFFFFFFFFFFFFFFFFFF:FFFFFFF
@FS10000125:23:BPA73012-1407:1:1101:15540:1200 1:N:0:7
GGGCTGAAACTTCGTCGAGTACGCTCAAAAAGTAAGATCGGAAGA
+
FFFF,FFFFF,,FFFFFFFFFFFFFFFFFFFFFFFFF,FFF:FFF
@FS10000125:23:BPA73012-1407:1:1101:16140:1200 1:N:0:7
GGGCGGCAACTTCGTCGAGTACGCTCAAACCAATAGATCGGAAGA
+
FFFFFFFFFF::FFFFFFFFFFFFFFFFFFFFFFFFFFFFFFFFF
@FS10000125:23:BPA73012-1407:1:1101:16280:1200 1:N:0:7
GGGGCTTAACTTCGTCGAGTACGCTCAAGTATTCAGATCGGAAGA
+
F,:FFFFFFF,:FFFFFFFFFFFFFFFFFFFFFFFFFFFFFFFFF
@FS10000125:23:BPA73012-1407:1:1101:16380:1200 1:N:0:7
GGGGTTCAACTTCGTCGAGTACGCTCAATGAAAGAGATCGGAAGA
+
FFFFF:FFFF::FFFFFFFFFFFFFFF:FFF::FFFFFFFFFFFF
@FS10000125:23:BPA73012-1407:1:1101:1220:1210 1:N:0:7
GGGAGGTAACTTCGTCGAGTACGCTCAAGCACATAGATCGGAAGA
+
FFFFFFFFFFF:FFFFFFFFFFFFFFFFFFFFFFFFFFFFFFFFF
@FS10000125:23:BPA73012-1407:1:1101:1370:1210 1:N:0:7
GGGTGGGAACTTCGTCGAGTACGCTCAAGAGGAAAGATCGGAAGA
+
FFFFFFFFFFF:FFFFFFFFFFFFFFFFFFFFFFFFFFFFFFFFF
@FS10000125:23:BPA73012-1407:1:1101:1940:1210 1:N:0:7
GGGGTCGAACTTCGTCGAGTACGCTCAATTAATAAGATCGGAAGA
+
FFFFFFFFFF:,FFFFFFFFFFFFFFF,FFFFFFFFFFFFFFFFF
@FS10000125:23:BPA73012-1407:1:1101:2030:1210 1:N:0:7
GGGTAGCAACTTCGTCGAGTACGCTAAGGAACGAGATCGGAAGAG
+
FFFFFFFFFF:,FFFFFFFFFFFFFFFFFFFFFFFF,,FF,FFFF
@FS10000125:23:BPA73012-1407:1:1101:2090:1210 1:N:0:7
GGGGATCAACTTCGTCGAGTACGCTCAAAATACAAGATCGGAAGA
+
FFFFFFFFFF:,FFFFFFFFFFFFFFF:FFFFFFFFFFFFFFFFF
@FS10000125:23:BPA73012-1407:1:1101:3480:1210 1:N:0:7
GGGTATCAACTTCGTCGAGTACGCTCAATTATACAGATCGGAAGA
+
FFF:FFFFFF:,FFFFFFFFFFFFFFF,FFFFFFFFFFFFFFFFF
@FS10000125:23:BPA73012-1407:1:1101:3600:1210 1:N:0:7
GGGTGAACTTCGTCGAGTACGCTCAACGTGTGAGATCGGAAGAGC
+
FFF:FFFFFFFF:FFFF:FFF:,FFFFFFFFFFFF:,FFF:FFF,
@FS10000125:23:BPA73012-1407:1:1101:4320:1210 1:N:0:7
GGAGCATAACTTCGTCGAGTACGCTCAATTGCATAGATCGGAAGA
+
FF,FFFFFFF,,:FFFFFFFFFFFFFF,FFFFFFFFFFFFFFFFF
@FS10000125:23:BPA73012-1407:1:1101:4850:1210 1:N:0:7
GGGCTTTAACTTCGTCGAGTACGCTCAAGGTAAGAGATCGGAAGA
+
F,,,FFFFFF,,FFFFFFFFFFFFFFFFFFFFFFFFFFFFFF:FF
@FS10000125:23:BPA73012-1407:1:1101:5410:1210 1:N:0:7
GAAGAACAACTTCGTCGAGTACGCTCAATCTGATAGATCGGAAGA
+
,,,FFFFFFF:FFFFFF:FFFFFFFFF:FFFFFFFFFFFF,F:F:
@FS10000125:23:BPA73012-1407:1:1101:5560:1210 1:N:0:7
GGGTACCAACTTCGTCGAGTACGCTCAAGGCTGGAGATCGGAAGA
+
F:FFFFFFFF::FFFFFFFFFFFFFFFFFFFFFFFFFFFFFFFFF
@FS10000125:23:BPA73012-1407:1:1101:5610:1210 1:N:0:7
GGGCGCTATCTTCGTCGAGTACGCTCAAGAAAGAAGATCGGAAGA
+
FF::FFFFFF:,FFFFFFFFFFFFFFFFFFFFFFFFFFFFFFFFF
@FS10000125:23:BPA73012-1407:1:1101:6050:1210 1:N:0:7
GGGGGTCTTTCGTCGAGTACGCTCAAGTTGTCAGATCGGAAGAGC
+
FFFFFFFFFF,F,FFFF,FFFF:FFFF:FFFFFFF:,FFF:FFF,
@FS10000125:23:BPA73012-1407:1:1101:6280:1210 1:N:0:7
GGGGTAAAACTTCGTCGAGTACGCTCAATATGTTAGATCGGAAGA
+
FFFFFFFFFF:,FFFFFFFFFFFFFFF:FFFFFFFFFFFFFFFFF
@FS10000125:23:BPA73012-1407:1:1101:6710:1210 1:N:0:7
GGGAGCAAACTTCGTCGAGTACGCTCAAGATTGAAGATCGGAAGA
+
F:,FFFFFFF:,FFFFFFFFFFFFFFFFFFFFFFFFFFFFFFFFF
@FS10000125:23:BPA73012-1407:1:1101:6720:1210 1:N:0:7
GGGCATCAACTTCGTCGATGACGCTCAACCGAAAAGATCGGAAGA
+
FFFFFFFFFF::FFFFFF,FFFFFFFFFFFFFFFFFF,FFFFFFF
@FS10000125:23:BPA73012-1407:1:1101:7160:1210 1:N:0:7
GGGATGCAACTTCGTCGAGTACGCTCAAAATGAAAGATCGGAAGA
+
FFFFFFFFFF::FFFFFFFFFFFFFFF:FFFFFFFFFFFFFFFFF
@FS10000125:23:BPA73012-1407:1:1101:7340:1210 1:N:0:7
GGGGCCAAACTTCGTCGAGTACGCTCAACCCGCAAGATCGGAAGA
+
FFFFFFFFFF,,:FFFFFFFFFFFFFFFFFFFFFFFFFFFFF:FF
@FS10000125:23:BPA73012-1407:1:1101:7360:1210 1:N:0:7
GGGATGAAACTTCGTCGAGTACGCTCAATAGACGAGATCGGAAGA
+
FFFFFFFFFF::FFFFFFFFFFFFFFF,FFFFFFFFFFFFFFFFF
@FS10000125:23:BPA73012-1407:1:1101:7410:1210 1:N:0:7
GCGTGATAACTTCGTCGAGTACGCTCAAGCTGGTAGATCGGAAGA
+
:,,F:FFFFF::FFFFFFFFFF:FFFF,FFFFFFFFF,FF:,F,F
@FS10000125:23:BPA73012-1407:1:1101:7520:1210 1:N:0:7
GGGTACCAACTTCGTCGAGTACGCTCAAATAAAGAGATCGGAAGA
+
FFFFFFFFFF,,FFFFFFFFFFFFFFF:FFFFFFFFFFFFFFFFF
@FS10000125:23:BPA73012-1407:1:1101:7690:1210 1:N:0:7
GGGGGTTCAACTTCGTCGAGTACGCTCAATATCAGAGATCGGAAG
+
FFFFFFFFFF:,:FF,FFFFFFFFF,FFFFFFFFFFFFFFFFFFF
@FS10000125:23:BPA73012-1407:1:1101:7700:1210 1:N:0:7
GGGTTACAACTTCGTCGAGTACGCTCAAACTGAGAGATCGGAAGA
+
FFF:FFFFFF::FFFFFFFFFFFFFFF:FFFFFFFFFFFFFFFFF
@FS10000125:23:BPA73012-1407:1:1101:7740:1210 1:N:0:7
GGGGTCCAACTTCGTCGAGTACGCTCAATGGATGAGATCGGAAGA
+
FFFFFFFFFF,,FFFFFFFFFFFFFFF:FFFFFFFFF,FFFFFFF
@FS10000125:23:BPA73012-1407:1:1101:8080:1210 1:N:0:7
GGGCATCATCCTTCGTCGAGTACGCTCAACCCTTCAGATCGGAAG
+
FFFFFFFFFF:,:FF:FFFFFFFFF,FFFFFFFFFFFFFFFFFFF
@FS10000125:23:BPA73012-1407:1:1101:8630:1210 1:N:0:7
GGGTCCAAACTTCGTCGAGTACGCTCAAGAACATAGATCGGAAGA
+
FFFFF,FFF:FFFFFFFFFFFFFFFFFF,FFFFFFFF:FFFFFFF
@FS10000125:23:BPA73012-1407:1:1101:9130:1210 1:N:0:7
GGGCAGGAATTTCGTCGAGTACGCTCAATAAAGAAGATCGGAAGA
+
FFF:FFFFFF:FFFFFFFFFFFFFFFF,FFFFFFFFFFFFFFFFF
@FS10000125:23:BPA73012-1407:1:1101:9170:1210 1:N:0:7
GGGTATAAACTTCGTCGAGTACGCTCAATAGATTAGATCGGAAGA
+
FFFFFF,FFFFFFFFFFFFFFFFFFFFFFF:,FFFFFFFFFFFFF
@FS10000125:23:BPA73012-1407:1:1101:10260:1210 1:N:0:7
GGGCTTGAACTTCGTCGAGTACGCTCAAAAAGAGAGATCGGAAGA
+
FFFFF,FFFF,,FFF:FFF:FF,FFFF,F:F,F,FFF,FF:F:FF
@FS10000125:23:BPA73012-1407:1:1101:10380:1210 1:N:0:7
GGGTTACAACTTCGTCGAGTACGCTCAACGGGGTAGATCGGAAGA
+
FFFFFFFFFF,,:FF:FFFFFFFFFFF:FFFFFFFFFFFFFFFFF
@FS10000125:23:BPA73012-1407:1:1101:10410:1210 1:N:0:7
GGGCTGGAACTTCGTCGAGTACGCTCAATACAGGAGATCGGAAGA
+
FFF,FFFFFF:,FFFFFFFFFFFFFFF,FFFFFFFFFFFFFFFFF
@FS10000125:23:BPA73012-1407:1:1101:11220:1210 1:N:0:7
GGGGCCGAACTTCGTCGAGTACGCTCAAAGTAGGAGATCGGAAGA
+
FFFFFF,FFF:,FFFFFFFFFFFFFFF:FFFFFFFFFFFFFFFFF
@FS10000125:23:BPA73012-1407:1:1101:11810:1210 1:N:0:7
GGGCGGGAACTTCGTCGAGTACGCTCAAATTTGTAGATCGGAAGA
+
FF::FFFFFF,,FFFFFFFFFFFFFFF:FFFFFFFFFFFFFFFFF
@FS10000125:23:BPA73012-1407:1:1101:11830:1210 1:N:0:7
GGGCTCCAACTTCGTCGAGTACGCTCAAGATGTGAGATCGGAAGA
+
F,,:FFFFFF,,FFFFFFFFFFFFFFF:FFFFFFFFFFFFFF:FF
@FS10000125:23:BPA73012-1407:1:1101:12040:1210 1:N:0:7
GGGCGGCAACTTCGTCGAGTACGCTCAAGTCACAAGATCGGAAGA
+
F:,:FFFFFF:,FFFFFFFFFFFFFFFFFFFFFFFFFFFFFFFFF
@FS10000125:23:BPA73012-1407:1:1101:12080:1210 1:N:0:7
GGGAACTAACTTCGTCGAGTACGCTCAAGGTGGAAGATCGGAAGA
+
FFFFFFFFFF::FFFFFFFFFFFFFFFFFFFFFFFFFFFFFFFFF
@FS10000125:23:BPA73012-1407:1:1101:12190:1210 1:N:0:7
GGTGCTAAACTTCGTCGAGTACGCTCAATTTCTAAGATCGGAAGA
+
,,,,FFFFFFFFFFFFFFFFFFFFFFF:FFFFFFFFFFFFFFFFF
@FS10000125:23:BPA73012-1407:1:1101:12450:1210 1:N:0:7
GGGGGGAACTTCGTCGAGTACGCTCAATCCAATAGATCGGAAGAG
+
FF:FFFFFFF,FF:FFFF:FFFFFFF::FFFFFFFF,FFF,FFFF
@FS10000125:23:BPA73012-1407:1:1101:14120:1210 1:N:0:7
GGGGTTCAACTTCGTCGAGTACGCTCAAAGATAAAGATCGGAAGA
+
FF:FFFFFFF::FFFFFFFFFFFFFFF:FFFFFFFFFFFFFFFFF
@FS10000125:23:BPA73012-1407:1:1101:14240:1210 1:N:0:7
GGGGTGGCAACTTCGTCGAGTACGCTCAATTCGACAGATCGGAAG
+
F:,FFFFFFFF::FF:FFFFFFFFF,FFFFFFFFFFFFFFFFFFF
@FS10000125:23:BPA73012-1407:1:1101:14650:1210 1:N:0:7
GGGCAGCAACTTCGTCGAGTACGCTCAATAAATTAGATCGGAAGA
+
:,,:FFFFFF::FFFFFFFFFF:FFFF:FFFFFFFFF:FFFFFFF
@FS10000125:23:BPA73012-1407:1:1101:14840:1210 1:N:0:7
GGGACAGAACTTCGTCGAGTACGCTCAATAAGTAAGATCGGAAGA
+
F,,:FFFFFF,:FFFFFFFFFFFFFFF:FFFFFFFFFFFFFF:FF
@FS10000125:23:BPA73012-1407:1:1101:15240:1210 1:N:0:7
GGGCGGGGCCTTCGTCGAGTACGCTCAAGGCGGAAGATCGGAAGA
+
FF::FFFFFF,,FFFFFFFFFFFFFFFFFFFFFFFFFFFFFFFFF
@FS10000125:23:BPA73012-1407:1:1101:15250:1210 1:N:0:7
GGGCGTCAACTTCGTCGAGTACGCTCAACACCCTAGATCGGAAGA
+
FFFFFFFFFF:FFFFFFFFFFFFFFFFFFFFFFFFFFFFFFFFFF
@FS10000125:23:BPA73012-1407:1:1101:15960:1210 1:N:0:7
GGGCACGAACTTCGTCGAGTACGCTCAATAGTATAGATCGGAAGA
+
FFFFFFFFFF,,FFFFFFFFFFFFFFF,FFFFFFFFFFFFFFFFF
@FS10000125:23:BPA73012-1407:1:1101:16420:1210 1:N:0:7
GGGAGTCAACTTCGTCGAGTACGCTCAATCAAGGAGATCGGAAGA
+
FFFFFFFFFF::FFFFFFFFFFFFFFF:FFFFFFFFFFFFFFFFF
@FS10000125:23:BPA73012-1407:1:1101:2340:1220 1:N:0:7
GGGTGCCAACTTCGTCGAGTACGCTCAAAAAACAAGATCGGAAGA
+
FFFFFFFFFF,,FFFFFFFFFFFFFFF,FFFFFFFF:FFFFFFFF
@FS10000125:23:BPA73012-1407:1:1101:2390:1220 1:N:0:7
GGGCCGTAACTTCGTCGAGTACGCTCAACAAATGAGATCGGAAGA
+
F,,FFFFFFF::FFFFFFFFFFFFFFFFFFFFFFFFFFFFF,:FF
@FS10000125:23:BPA73012-1407:1:1101:2610:1220 1:N:0:7
GGGTATCAACTTCGTCGAGTACGCTCAAATCCTGAGATCGGAAGA
+
FF:FFFFFFF,,FFFFFFFFFFFFFFF:FFFFFFFFFFFFFFFFF
@FS10000125:23:BPA73012-1407:1:1101:2780:1220 1:N:0:7
GGGGACTAACTTCGTCGAGTACGCTCAAAACATGAGATCGGAAGA
+
FFFF,F,FFFFFFFFFFFFFFFFFFFFF,,FFFFFFFFFFFFFFF
@FS10000125:23:BPA73012-1407:1:1101:2980:1220 1:N:0:7
GGGGTAGAACTTCGTCGAGTACGCTCAAAGTTTTAGATCGGAAGA
+
FFFFFFFFFF:,:FF:FFFFFFFFFFF,FFFFFFFFFFFFFFFFF
@FS10000125:23:BPA73012-1407:1:1101:3200:1220 1:N:0:7
GGGGATGAACTTCGTCGAGTACGCTCAACCAGCAAGATCGGAAGA
+
FFFFFFFFFF::FFFFFFFFFFFFFFFFFFFFFFFFFFFFFFFFF
@FS10000125:23:BPA73012-1407:1:1101:3330:1220 1:N:0:7
GGGGCATAACTTCGTCGAGTACGCTCAATCCCGGAGATCGGAAGA
+
F:,FFFFFFF:::FFFFFFFFFFFFFF:FFFFFFFFFFFFFFFFF
@FS10000125:23:BPA73012-1407:1:1101:3460:1220 1:N:0:7
GGGGGAAAACTTCGTCGAGTACGCTCAAATCTATAGATCGGAAGA
+
FFFFFFFFFF:,FFFFFFFFFFFFFFFFFFFFFFFFFFFFFFFFF
@FS10000125:23:BPA73012-1407:1:1101:3780:1220 1:N:0:7
GGGGAACAACTTCGTCGAGTACGCTCAAAGTGGTAGATCGGAAGA
+
FFFFFFFFFF:,FFFFFFFFFFFFFFF:FFFFFFFFFFFFFFFFF
@FS10000125:23:BPA73012-1407:1:1101:3890:1220 1:N:0:7
GGGTCAAAACTTCGTCGAGTACGCTCAAACTTTTAGATCGGAAGA
+
FFFFFFFFFFF:FFFFFFFFFFFFFFFFFFFFFFFFFFFFFFFFF
@FS10000125:23:BPA73012-1407:1:1101:4150:1220 1:N:0:7
GGCGCGTAACTTCGTCGAGTACGCTCAACATAATAGATCGGAAGA
+
:,,FFFFFFFFFFFFFFFFFFFFFFFFFFFFFFFFFFFFFFFFFF
@FS10000125:23:BPA73012-1407:1:1101:4350:1220 1:N:0:7
GGGGGCAAACTTCGTCGAGTACGCTCAACCTCGAAGATCGGAAGA
+
F,,F,FFFFF::FFFFFFFFFFFFFFFFFFFFFFFFFFFFFFFFF
@FS10000125:23:BPA73012-1407:1:1101:4450:1220 1:N:0:7
GGGTACGAACTTCGTCGAGTACGCTCAAGTATTAAGATCGGAAGA
+
F::,FFFFFF::FFFFFFFFFFFFFFFFFFFFFFFFFFFFFFFFF
@FS10000125:23:BPA73012-1407:1:1101:4830:1220 1:N:0:7
GGGGGGGAACTTCGTCGAGTACGCTCAAAACTATAGATCGGAAGA
+
F:,F::FFFFF:FFFFFFFFFFFFFFF:FFFFFFFFFFFFFFFFF
@FS10000125:23:BPA73012-1407:1:1101:5040:1220 1:N:0:7
GGGGTATAATTTCGTCGAGTACGCTCAAATCAATAGATCGGAAGA
+
F:,FFFFFFFFF:FF:FFFFFFFFFFF:FFFFFFFFFFFFFFFFF
@FS10000125:23:BPA73012-1407:1:1101:5370:1220 1:N:0:7
GGGAACTTCGTCGAGTACGCTCAATAAACCAGATCGGAAGAGCAC
+
F,,FFFFFFF,FF:F:F,FFFF:FFF:,FFFFFFFFFFFF,F,F,
@FS10000125:23:BPA73012-1407:1:1101:5440:1220 1:N:0:7
GGGGTGGAACTTCGTCGAGTACGCTCAAGGAGTAAGATCGGAAGA
+
F:,F:,FFFF::FFFFFFFFFFFFFFFF:FFFFFFFFFFFFFFFF
@FS10000125:23:BPA73012-1407:1:1101:5520:1220 1:N:0:7
GGGGACAAACTTCGTCGAGTACGCTCAATTATAGAGATCGGAAGA
+
F,,FFFFFFF:,FFFFFFFFFFFFFFF:FFFFFFFFFFFFFFFFF
@FS10000125:23:BPA73012-1407:1:1101:5530:1220 1:N:0:7
GGGCGTTAACTTCGTCGAGTACGCTCAATAGGAAAGATCGGAAGA
+
FF:FFFFFFF:,FFFFFFFFFFFFFFF,FFFFFFFFFFFFFFFFF
@FS10000125:23:BPA73012-1407:1:1101:5560:1220 1:N:0:7
GGGCTGTAACTTCGTCGAGTACGCTCAACGTATAAGATCGGAAGA
+
FFFFFFFFFFF:FFFFFFFFFFFFFFFFFFFFFFFFFFFFFFFFF
@FS10000125:23:BPA73012-1407:1:1101:5640:1220 1:N:0:7
GGAGTTGAACTTCGTCGAGTACGCTCAAGAGTAAAGATCGGAAGA
+
FF,FFFFFFF,,FFFFFFFFFFFFFFFFFFFFFFFFF:FFFFFFF
@FS10000125:23:BPA73012-1407:1:1101:5690:1220 1:N:0:7
GGGCTAGAACTTCGTCGAGTACGCTCAATATGAGAGATCGGAAGA
+
FF,:FFFFFF:,FFFFFFFFFFFFFFF:FFFFFFFFFFFFFFFFF
@FS10000125:23:BPA73012-1407:1:1101:5880:1220 1:N:0:7
GGGCGACAACTTCGTCGAGTACGCTCAAATTACGAGATCGGAAGA
+
FFFFFFFFFF:,FFFFFFFFFFFFFFFFFFFFFFFFFFFFFFFFF
@FS10000125:23:BPA73012-1407:1:1101:5960:1220 1:N:0:7
GGGACGGAACTTCGTCGAGTACGCTCAACTGATAAGATCGGAAGA
+
FFF:FFFFFFFFFFFFFFFFFFFFFFFFFFFFFFFFFFFFFFFFF
@FS10000125:23:BPA73012-1407:1:1101:6820:1220 1:N:0:7
GGGTTGCAACTTCGTCGAGTACGCTCAAACCGGAAGATCGGAAGA
+
FFFFFFFFFF::FFFFFFFFFFFFFFF:FFFFFFFFFFFFFFFFF
@FS10000125:23:BPA73012-1407:1:1101:7040:1220 1:N:0:7
GGGGTAACTTCGTCGAGTACGCTCAACAAAACAGATCGGAAGAGC
+
F:FFFFFFFF,F,FFFF:FFFF,FFFFFFFFFFFF:,FFFFFFF:
@FS10000125:23:BPA73012-1407:1:1101:7620:1220 1:N:0:7
GGGAGTAACTTCGTCGAGTACGCTCAATCAAACAGATCGGAAGAG
+
FFFF,,FFFF:FF:FFFFFFFFFFFFF:FFFFFFFF::FFFFFFF
@FS10000125:23:BPA73012-1407:1:1101:7670:1220 1:N:0:7
GGGGCATAACTTCGTCGAGTACGCTCAAGTCACAAGATCGGAAGA
+
F:,FFFFFFF:,FFFFFFFFFFFFFFFFFFFFFFFFFFFFFFFFF
@FS10000125:23:BPA73012-1407:1:1101:7720:1220 1:N:0:7
GGGGTGGAACTTCGTCGAGTACGCTCAAATAAAAAGATCGGAAGA
+
FF:FFFFFFF:,FFFFFFFFFFFFFFF:FFFFFFFFFFFFFFFFF
@FS10000125:23:BPA73012-1407:1:1101:9000:1220 1:N:0:7
GGGTATCAACTTCGTCGAGTACGCTCAAAATTGTAGATCGGAAGA
+
F:FFFFFFFF,,FFFFFFFFFFFFFFF:FFFFFFFFFFFFFFFFF
@FS10000125:23:BPA73012-1407:1:1101:9260:1220 1:N:0:7
GGGTTACAACTTCGTCGAGTACGCTCAAATGTAGAGATCGGAAGA
+
FFFFFFFFFFF:FFFFFFFFFFFFFFFFFFFFFFFFFFFFFFFFF
@FS10000125:23:BPA73012-1407:1:1101:9860:1220 1:N:0:7
GGGTGCTAACTTCGTCGAGTACGCTCAAATTCAAAGATCGGAAGA
+
FFFFFFFFFF,,FFFFFFFFFFFFFFF:FFFFFFFFFFFFFFFFF
@FS10000125:23:BPA73012-1407:1:1101:9960:1220 1:N:0:7
GGGGTATAACTTCGTCGAGTACGCTCAACCTGGAAGATCGGAAGA
+
FFFFFFFFFF,:FFFFFFFFFFFFFFFFFFFFFFFFFFFFFFFFF
@FS10000125:23:BPA73012-1407:1:1101:10000:1220 1:N:0:7
GGGCTTAAACTTCGTCGAGTACGCTCAACGTTTCAGATCGGAAGA
+
FFF,FFFFFF::FFFFFFFFFFFFFFFFFFFFFFFFFFFFFFFFF
@FS10000125:23:BPA73012-1407:1:1101:10840:1220 1:N:0:7
GGGGGAAAACTTCGTCGAGTACGCTCAAATATCAAGATCGGAAGA
+
FFFFFFFFFF:,FFFFFFFFFFFFFFFFFFFFFFFFFFFFFFFFF
@FS10000125:23:BPA73012-1407:1:1101:10960:1220 1:N:0:7
GGGAAGGAACTTCGTCGAGTACGCTCAAAGTAGAAGATCGGAAGA
+
FFFFFFFFFF::FFFFFFFFFFFFFFF:FFFFFFFFFFFFFFFFF
@FS10000125:23:BPA73012-1407:1:1101:11480:1220 1:N:0:7
GGGGGAAAACCTCGTCGAGTACGCTCAACTAGTTAGATCGGAAGA
+
F:,FFFFFFF:FFFFFFFFFFFFFFFFFFFFFFFFFFFFFFFFFF
@FS10000125:23:BPA73012-1407:1:1101:12170:1220 1:N:0:7
GGGAGACAACTTCGTCGAGTACGCTCAATTTTTAAGATCGGAAGA
+
F::,FFFFFF,,FFFFFFFFFFFFFFF,FFFFFFFFFFFFFFFFF
@FS10000125:23:BPA73012-1407:1:1101:12840:1220 1:N:0:7
GGGACAAAACTTCGTCGAGTACGCTCAAAATATCAGATCGGAAGA
+
F,,:FFFFFF,,FFFFFFFFFFFFFFF:FFFFFFFFFFFFFFFFF
@FS10000125:23:BPA73012-1407:1:1101:13680:1220 1:N:0:7
GGGATAAAAACTTCGTCGAGTACGCTCAACGATTAAGATCGGAAG
+
FFFF:FFFF:FF::F,FF:FFFFFF,FFF,,,F:FFFFFFFFFFF
@FS10000125:23:BPA73012-1407:1:1101:14200:1220 1:N:0:7
GGGAAGAAACTTCGTCGAGTACGCTCAATTTATAAGATCGGAAGA
+
F::FFFFFFF::FFFFFFFFFFFFFFF:FFFFFFFFFFFFFFFFF
@FS10000125:23:BPA73012-1407:1:1101:14470:1220 1:N:0:7
GGGCAGCAACTTCGTCGAGTACGCTCAAAAATAGAGATCGGAAGA
+
F,,:FFFFFF,,FFFFFFFFFFFFFFF:FFFFFFFFFFFF:::F:
@FS10000125:23:BPA73012-1407:1:1101:14720:1220 1:N:0:7
GGGCTTCAACTTCGTCGAGTACGCTCAAAACATTAGATCGGAAGA
+
FF:FF:F:F:::::F:FF,FF:,FF:::FFFFFFF:F,F::::::
@FS10000125:23:BPA73012-1407:1:1101:14770:1220 1:N:0:7
GGGATTTAACTTCGTCGAGTACGCTCAAGTGTAAAGATCGGAAGA
+
FFFFFFFFFF:,FFFFFFFFFFFFFFFFFFFFFFFFFFFFFFFFF
@FS10000125:23:BPA73012-1407:1:1101:15180:1220 1:N:0:7
GGGGACCAACTTCGTCGAGTACGCTCAACTAATGAGATCGGAAGA
+
FFFFFFFFFFFFFFFFFFFFFFFFFFFFFFFFFFFFFFFFFFFFF
@FS10000125:23:BPA73012-1407:1:1101:15210:1220 1:N:0:7
GGGGCAAAACTTCGTCGAGTACGCTCAACGTGAAAGATCGGAAGA
+
FFFFFFFFFFF:FFFFFFFFFFFFFFFFFFFFFFFFF,FFFFFFF
@FS10000125:23:BPA73012-1407:1:1101:15400:1220 1:N:0:7
GGAAAAGAACTTCGTCGAGTACGCTCAAACAGTTAGATCGGAAGA
+
F:,:FF:FFFFFFFFFFFFFFFFFFFFFFFFFFFFFFFFFFFFFF
@FS10000125:23:BPA73012-1407:1:1101:15440:1220 1:N:0:7
GGGGTATAACTTCGTCGAGTACGCTCAAACCGTAAGATCGGAAGA
+
F:,F,FFFFF::FFFFFFFFFFFFFFFFFFFFFFFFF,FFFFFFF
@FS10000125:23:BPA73012-1407:1:1101:15480:1220 1:N:0:7
GGGCGGCAACTTCGTCGAGTACGCTCAAATATCCAGATCGGAAGA
+
F,,::FFFFF:,FFFFFFFFFFFFFFF:FFFFFFFFFFFFFF:FF
@FS10000125:23:BPA73012-1407:1:1101:15570:1220 1:N:0:7
GGGCAGTAACTTCGTCGAGTACGCTCAAAAAAACAGATCGGAAGA
+
FFFFFFFFFF::FFFFFFFFFFFFFFF:FFFFFFFFF:FFFFFFF
@FS10000125:23:BPA73012-1407:1:1101:16330:1220 1:N:0:7
CTTTATTAACTTCGTCGAGTACGCTCAAGTTGTTAGATCGGAAGT
+
,FF,:FF,:FFFF:FFF:,FFF,:FFF:FFFFFFF,,FF:,,,,,
@FS10000125:23:BPA73012-1407:1:1101:16400:1220 1:N:0:7
GGGCGCCAACTTCGTCGAGTACGCTCAAAGTATTAGATCGGAAGA
+
FFFFFFFFFF,,FFFFFFFFFFFFFFF:FFFFFFFFFFFFFFFFF
@FS10000125:23:BPA73012-1407:1:1101:1320:1230 1:N:0:7
GGGCATTAACTTCGTCGAGTACGCTCAAACGATAAGATCGGAAGA
+
FFFFFFFFFF::FFFFFFFFFFFFFFF:FFFFFFFFFFFFF,FFF
@FS10000125:23:BPA73012-1407:1:1101:1370:1230 1:N:0:7
GGGATCGAACTTCGTCGAGTACGCTCAATGATTGAGATCGGAAGA
+
FF:F:FFFFF::FFFFFFFFFFFFFFF:FFFFFFFFFFFFF:FFF
@FS10000125:23:BPA73012-1407:1:1101:1640:1230 1:N:0:7
TCGACGAGTACGCTCAAGGTCAAAGATCGGAAGAGCACACGTCTG
+
,,F,FFFFFF:F,:FFFFF:FFFFFFFFFFFFFFF,FFFFF,,,F
@FS10000125:23:BPA73012-1407:1:1101:2100:1230 1:N:0:7
GGGGACCAACTTCGTCGAGTACGCTCAATTGCAAAGATCGGAAGA
+
FFFFFFFFFF:,FFFFFFFFFFFFFFF:FFFFFFFFFFFFFFFFF
@FS10000125:23:BPA73012-1407:1:1101:2210:1230 1:N:0:7
GGGGCACAGCTTCGTCGAGTACGCTCAAAAATCGAGATCGGAAGA
+
FFFFFFFFFF:,FFFFFFFFFFFFFFFFFFFFFFFFFFFFFFFFF
@FS10000125:23:BPA73012-1407:1:1101:2290:1230 1:N:0:7
GGGAGGGAACTTCGTCGAGTACGCTCAAACCGTCAGATCGGAAGA
+
FF,FFFFFFF:,FFFFFFFFFFFFFFF:FFFFFFFFFFFFF:FFF
@FS10000125:23:BPA73012-1407:1:1101:2460:1230 1:N:0:7
GGGGAACTTCGTCGAGTACGCTCAAGAGTTAAGATCGGAAGAGCA
+
FFFFFFFFFFF,FFFFFF,,FFFFFFFFFF:FFFF:FFFFFFF,,
@FS10000125:23:BPA73012-1407:1:1101:2540:1230 1:N:0:7
GGGTTGCAACTTCGTCGAGTACGCTCAATCGAGCAGATCGGAAGA
+
FFF,FFFFFF,,FFFFFFFFFFFFFFF,FFFFFFFFFFFFFF:FF
@FS10000125:23:BPA73012-1407:1:1101:3010:1230 1:N:0:7
GGGGTCAAACTTCGTCGAGTACGCTCAAGGTAATAGATCGGAAGA
+
F:,FFFFFFF::FFFFFFFFFFFFFFFFFFFFFFFFFFFFFFFFF
@FS10000125:23:BPA73012-1407:1:1101:3290:1230 1:N:0:7
GGGATGCAACTTCGTCGAGTACGCTCAAAGATCCAGATCGGAAGA
+
F:,:FFFFFF:,FFFFFFFFFFFFFFF:FFFFFFFFFFFFFFFFF
@FS10000125:23:BPA73012-1407:1:1101:3410:1230 1:N:0:7
GGGAAACTTCGTCGAGTACGCTCAAATAATGAGATCGGAAGAGCA
+
F::,FFFFFFF,:FFFFF,,FFFFFFF:FFFFFFF,FFFFFFF,,
@FS10000125:23:BPA73012-1407:1:1101:4290:1230 1:N:0:7
GGGCGAAATCTTCGTCGAGTACGCTCAAGCAGACAGATCGGAAGA
+
FF::FFFFFF,,FFFFFFFFFFFFFFFFFFFFFFFFFFFFFFFFF
@FS10000125:23:BPA73012-1407:1:1101:4330:1230 1:N:0:7
GGGAAATAACTTCGTCGAGTACGCTCAAACTCTTAGATCGGAAGA
+
F:,,FFFFFFF:FFFFFFFFFFFFFFFFFFFFFFFFFFFFFFFFF
@FS10000125:23:BPA73012-1407:1:1101:4380:1230 1:N:0:7
GGGTAACAACTTCGTCGAGTACGCTCAAATAAAGAGATCGGAAGA
+
FFFF:FFFFF::FFFFFFFFFFFFFFF::FFF,FFFFFFFFFFFF
@FS10000125:23:BPA73012-1407:1:1101:4410:1230 1:N:0:7
GGGGCCAACTTCGTCGAGTACGCTCAAAGTGGGAGATCGGAAGAG
+
F,,FFFFFFF:FF:FFFF:FFFFFFFFFFFFFFFFF,FFF,FFFF
@FS10000125:23:BPA73012-1407:1:1101:4910:1230 1:N:0:7
GGGTGTAAACTTCGTCGAGTACGCTCAACCAGTGAGATCGGAAGA
+
F:,FFFF:FF:F,:F::FFFF,:FF:,FFFF,FFFFF,F:FFFFF
@FS10000125:23:BPA73012-1407:1:1101:5040:1230 1:N:0:7
GGGATTCAACTTGACTCGAGTACGCTCAAAAGCTGAGATCGGAAG
+
FF,,FFFFFF::F:F,FFFFFFFFF,FFFFFFFFFFFFFFFFFFF
@FS10000125:23:BPA73012-1407:1:1101:5180:1230 1:N:0:7
GGGCACCAACTTCGTCGAGTACGCTCAAACAAAAAGATCGGAAGA
+
FFF,FFFFFF::FFFFFFFFFFFFFFF:FFFFFFFFFFFFFFFFF
@FS10000125:23:BPA73012-1407:1:1101:6160:1230 1:N:0:7
GGGATGGAACTTCGTCGAGTACGCTCAAACTATAAGATCGGAAGA
+
F:F:FFFFFF::FFFFFFFFFFFFFFFFFFFFFFFFFFFFFFFFF
@FS10000125:23:BPA73012-1407:1:1101:6300:1230 1:N:0:7
GGGGCAGAACTTCGTCGAGTACGCTCAAGAGATAAGATCGGAAGA
+
FFFFFFFFFF::FFFFFFFFFFFFFFFFFFFFFFFFFFFFFFFFF
@FS10000125:23:BPA73012-1407:1:1101:6680:1230 1:N:0:7
GGGGCGAAACTTCGTCGAGTACGCTCAATATGGTAGATCGGAAGA
+
FF:FFFFFFF:,FFFFFFFFFFFFFFF:FFFFFFFFFFFFFFFFF
@FS10000125:23:BPA73012-1407:1:1101:7170:1230 1:N:0:7
GGGGTATAACTTCGTCGAGTACGCTCAAAATATAAGATCGGAAGA
+
FFFFFFFFFF::FFFFFFFFFFFFFFF:FFFFFFFFFFFFFFFFF
@FS10000125:23:BPA73012-1407:1:1101:7330:1230 1:N:0:7
GGGGGTCAACTTCGTCGAGTACGCTCAATATAATAGATCGGAAGA
+
FFFFFFFFFF,,FFFFFFFFFFFFFFF,FFFFFFFFFFFFFFFFF
@FS10000125:23:BPA73012-1407:1:1101:7410:1230 1:N:0:7
GGGAGATGAACTTCGTCGAGTACGCTCAAAATATTAGATCGGAAG
+
FFFFFFFFFF:,:FF,FFFFFFFFF,FFFFFFFFFFFFFFFFFFF
@FS10000125:23:BPA73012-1407:1:1101:7690:1230 1:N:0:7
GGGGGACAACTTCGTCGAGTACGCTCAAATCTAAAGATCGGAAGA
+
FFFFFFFFFF,,FFFFFFFFFFFFFFF:FFFFFFFFFFFFFFFFF
@FS10000125:23:BPA73012-1407:1:1101:7840:1230 1:N:0:7
GAAACAGAACTTCGTCGAGTACGCTCAATGGTCTAGATCGGAAGA
+
:,,:FFFFFF,:FFFFFFFFFFFFFFFFFFFFFFFFF:FFFFFFF
@FS10000125:23:BPA73012-1407:1:1101:7870:1230 1:N:0:7
GGGGAGGGAACTTCGTCGAGTACGCTCAAATTCGTAGATCGGAAG
+
F:,FFFFFFF:::FF:FFFFFFFFF,FFFFFFFFFFFFFFFFFFF
@FS10000125:23:BPA73012-1407:1:1101:8130:1230 1:N:0:7
GGGGGCTAACTTGTCGAGTACGCTCAATGGAGTAGATCGGAAGAG
+
FFFFFFFFFF:FF:FFFF,FFFFFFF:,FFFFFFFF,FFF:FFFF
@FS10000125:23:BPA73012-1407:1:1101:8530:1230 1:N:0:7
GGGGCAAAACTTCGTCGAGTACGCTCAATGTTAAAGATCGGAAGA
+
F,:FFFFF:FF,:,FFFF,::F:FFFFFFFFFFFFFFFFFFFFFF
@FS10000125:23:BPA73012-1407:1:1101:9180:1230 1:N:0:7
GGGAGGAAACTTCGTCGAGTACGCTCAAAACCACAGATCGGAAGA
+
FFF:FFFFFF::FFFFFFFFFFFFFFFFFFFFFF,FFFFFFFFFF
@FS10000125:23:BPA73012-1407:1:1101:9660:1230 1:N:0:7
GGGGCCAACTTCGTCGAGTACGCTCAAATCGGAAGATCGGAAGAG
+
FFFFF:F,::FF,FF,:FFFFFFFFF,F:F:FFFFF:,::FFFFF
@FS10000125:23:BPA73012-1407:1:1101:10100:1230 1:N:0:7
GGGGAGGAACTTCGTCGAGTACGCTCAACTTTAAAGATCGGAAGA
+
FFFFFF:FFF,FFFFFFFFFFFFFFFFFFFFF,FFFF,FFFFFFF
@FS10000125:23:BPA73012-1407:1:1101:10280:1230 1:N:0:7
GGGAAACTTCGTCGAGTACGCTCAAGTTCAGAGATCGGAAGAGCA
+
F::,FFFFFFF,FFFFFF,,FFF:FFF:FFFFFFF,FFFFFFF,,
@FS10000125:23:BPA73012-1407:1:1101:11560:1230 1:N:0:7
GGGTGGGAACTTCGTCGAGTACGCTCAATACAATAGATCGGAAGA
+
FFFFFFFFFF::FFFFFFFFFFFFFFFFFFFFFFFFFFFFFFFFF
@FS10000125:23:BPA73012-1407:1:1101:12860:1230 1:N:0:7
GGGCAATAACTTCGTCGAGTACGCTCAACCATAAAGATCGGAAGA
+
FFF:FFFFFF::FFFFFFFFFFFFFFFFFFFFFFFFFFFFFFFFF
@FS10000125:23:BPA73012-1407:1:1101:13900:1230 1:N:0:7
GGGGTGTAGCTTCGTCGAGTACGCTCAAAGCATGAGATCGGAAGA
+
FFFFFFFFFF,,FFFFFFFFFFFFFFFFFFFFFFFFFFFFFFFFF
@FS10000125:23:BPA73012-1407:1:1101:13940:1230 1:N:0:7
GGGGTTTAACTTCGTCGAGTACGCTCAATATATTAGATCGGAAGA
+
FFFFFFFFFF,,FFFFFFFFFFFFFFF,FFFFFFFFFFFFFFFFF
@FS10000125:23:BPA73012-1407:1:1101:14060:1230 1:N:0:7
GGGCGCAAACTTCGTCGAGTACGCTCAAGAGATAAGATCGGAAGA
+
FFFFFFFFFF::FFFFFFFFFFFFFFFFFFFFFFFFFFFFFFFFF
@FS10000125:23:BPA73012-1407:1:1101:14170:1230 1:N:0:7
GGGTGGTAACTTCGTCGAGTACGCTCAAATGGACAGATCGGAAGA
+
FFFFFFFFFF::FFFFFFFFFFFFFFFFFFFFFFFFFFFFFFFFF
@FS10000125:23:BPA73012-1407:1:1101:14370:1230 1:N:0:7
GGGACTTAACTTCGTCGAGTACGCTCAACTGGTGAGATCGGAAGA
+
FFFF:FFFFF:FFFFFFFFFFFFFFFFFF:,,::FFFFFFFFFFF
@FS10000125:23:BPA73012-1407:1:1101:14380:1230 1:N:0:7
GGGGGGGAGTTTCGTCGAGTACGCTCAAGACCTCAGATCGGAAGA
+
FFFFFFFFFF:FFFFFFFFFFFFFFFFFFFFFFFFFFFFFFFFFF
@FS10000125:23:BPA73012-1407:1:1101:14650:1230 1:N:0:7
GGGCGTCAACTTCGTCGAGTACGCTCAAAACAAGAGATCGGAAGA
+
FF:FFFFFFF:,FFFFFFFFFFFFFFF:FFFFFFFFFFFFFF:FF
@FS10000125:23:BPA73012-1407:1:1101:15140:1230 1:N:0:7
GGGGGAAACCTTCGTCGAGTACGCTCAAGTATGAAGATCGGAAGA
+
FFFF,FF,F:,,:FF,,F,F::FFF:F,FFFFF:FFF,FFF,FFF
@FS10000125:23:BPA73012-1407:1:1101:15840:1230 1:N:0:7
GGGAGAGAACTTCGTCGAGTACGCTCAACAACGTAGATCGGAAGA
+
F::FFFFFFF,:FFFFFFFFFFF:FFFFFFFFFFFFF:FFF:FFF
@FS10000125:23:BPA73012-1407:1:1101:16380:1230 1:N:0:7
GGGGGGATAACTTCGTCGAGTACGCTCAAGGAGTAAGATCGGAAG
+
FFFF,,,,::FF::F:FFFFFFFFF,FFF,:FFF:FFFFFFFFFF
@FS10000125:23:BPA73012-1407:1:1101:16470:1230 1:N:0:7
GGGGGTGAACTTCGTCGAGTACGCTCAATAAGAAAGATCGGAAGA
+
F,,F:FFFFF::FFFFFFFFFFFFFFF:FFFFFFFFFFFFF:FFF
@FS10000125:23:BPA73012-1407:1:1101:1270:1240 1:N:0:7
GGGCATAAACTTCGTCGAGTACGCTCAAAAAAAGAGATCGGAAGA
+
FFFFFFFFFF::FFFFFFFFFFFFFFF:FFFFFFFFFFFFF:FFF
@FS10000125:23:BPA73012-1407:1:1101:1660:1240 1:N:0:7
GGGTGCTAACTTCGTCGAGTACGCTCAAACAGGGAGATCGGAAGA
+
FFF:FFFFFF::FFFFFFFFFFFFFFFFFFFFFFFFFFFFFFFFF
@FS10000125:23:BPA73012-1407:1:1101:1730:1240 1:N:0:7
GGGACTTCGTCGAGTACGCTCAACAACATAGATCGGAAGAGCACT
+
F:,FFFFFFFFFFFFFFF:FF:FFFFFFFFFFFF:FFFFFF,F,,
@FS10000125:23:BPA73012-1407:1:1101:1950:1240 1:N:0:7
GGGGTCACAACTTCGTCGAGTACGCTCAAGTCATAAGATCGGAAG
+
F:,FFFFFFFF,:FF:FFFFFFFFF,FFFFFFFF,FFFFFFFFFF
@FS10000125:23:BPA73012-1407:1:1101:1960:1240 1:N:0:7
GGGCAGCAACTTCGTCGAGTACGCTCAAAACGATAGATCGGAAGA
+
FF::FFFFFFF:FFFFFFFFFFFFFFF:FFFFFFFFFFFFFFFFF
@FS10000125:23:BPA73012-1407:1:1101:2200:1240 1:N:0:7
GGGATTAAACTTCGTCGAGTACGCTCAAACGTAAAGATCGGAAGA
+
FF,FFFFFFF:,FFFFFFFFFFFFFFF:FFFFFFFFFFFFFFFFF
@FS10000125:23:BPA73012-1407:1:1101:2900:1240 1:N:0:7
GGGAGGGAACTTCGTCGAGTACGCTCAAATATACAGATCGGAAGA
+
FFF:FFFFFFF:FFFFFFFFFFFFFFF:FFFFFFFFFFFFFFFFF
@FS10000125:23:BPA73012-1407:1:1101:3490:1240 1:N:0:7
GGGACTCAACTTCGTCGAGTACGCTCAACTAAATAGATCGGAAGA
+
FFF,FFFFFF::,FFFFFFFFFFFFFFFFFFFFFFFFFFFFFFFF
@FS10000125:23:BPA73012-1407:1:1101:3710:1240 1:N:0:7
GGGCACGAACTTCGTCGAGTACGCTCAAAGAAAGAGATCGGAAGA
+
FF,FFFFFFF:,FFFFFFFFFFFFFFF:FFFFFFFFFFFFFFFFF
@FS10000125:23:BPA73012-1407:1:1101:4580:1240 1:N:0:7
GGGGAACAACTTCGTCGAGTACGCTCAATCGTAAAGATCGGAAGA
+
FFFFFFFFFF::FFFFFFFFFFFFFFF:FFFFFFFFFFFFFFFFF
@FS10000125:23:BPA73012-1407:1:1101:5210:1240 1:N:0:7
GGGGCAGAACTTCGTCGAGTACGCTCAAATAGATAGATCGGAAGA
+
FF:FFFFFFF::FFFFFFFFFFFFFFF,FFFFFFFFFFFFFFFFF
@FS10000125:23:BPA73012-1407:1:1101:5590:1240 1:N:0:7
GATGATAACTTCGTCGAGTACGCTCAATAAACTAGATCGGAAGAG
+
:,FFFFFFFFFFF,FFFF:FFFFFFFF,FFFFFFFF,FFF,FFF,
@FS10000125:23:BPA73012-1407:1:1101:5810:1240 1:N:0:7
GGACTTCGTCGAGTACGCTCAAAGATCCAGATCGGAAGAGCACAC
+
F,,,FFFFFFFFF:FFF:FF:F:FF:F:FFFFFFFFFFFF,F,F,
@FS10000125:23:BPA73012-1407:1:1101:6090:1240 1:N:0:7
GGGGGAAATCTTCGTCGAGTACGCTCAATACAGAAGATCGGAAGA
+
FFFFFFFFFF,,FFFFFFFFFFFFFFF:FFFFFFFFFFFFFFFFF
@FS10000125:23:BPA73012-1407:1:1101:6130:1240 1:N:0:7
GGGGCAACTTCGTCGAGTACGCTCAAATTAATAGATCGGAAGAGC
+
F::FFFFFFFFF,FFFF:FFFF,FF::,FFFFFFF:,FFF:FFF:
@FS10000125:23:BPA73012-1407:1:1101:6260:1240 1:N:0:7
GGGAGTTAACTTCGTCGAGTACGCTCAAAATAGAAGATCGGAAGA
+
FFFFFFFFFF,,FFFFFFFFFFFFFFF:FFFFFFFFFFFFFFFFF
@FS10000125:23:BPA73012-1407:1:1101:6480:1240 1:N:0:7
GGGCTTGAACTTCGTCGAGTACGCTCAAGTTTGAAGATCGGAAGA
+
F::FFFFFFF:,FFFFFFFFFFFFFFFFFFFFFFFFFFFFFFFFF
@FS10000125:23:BPA73012-1407:1:1101:6530:1240 1:N:0:7
GGGCGTCAACTTCGTCGAGTACGCTCAAAGTTCAAGATCGGAAGA
+
F:::FFFFFF:,FFFFFFFFFFFFFFF:FFFFFFFFFFFFFFFFF
@FS10000125:23:BPA73012-1407:1:1101:6880:1240 1:N:0:7
GGGGGCAAACTTCGTCGAGTACGCTCAAGGGACCTGATCGGAAGA
+
FFFFFFFFF,,:,,:,,F,FF,,F:,,F,FFF:F,,F:F,FFF:F
@FS10000125:23:BPA73012-1407:1:1101:7210:1240 1:N:0:7
GGGGTGTAACTTCGTCGAGTACGCTCAAGTTATAAGATCGGAAGA
+
F:,FFFF:F::::FFF:FFFF:FFFF:FFFFFFFFFF,FFFFFFF
@FS10000125:23:BPA73012-1407:1:1101:7220:1240 1:N:0:7
GGGTCTTAACTTCGTCGAGTACGCTCAACAATTTAGATCGGAAGA
+
FFFFFFFFFF:FFFFFFFFFFFFFFFF:FFFFFFFFFFFFFFFFF
@FS10000125:23:BPA73012-1407:1:1101:7660:1240 1:N:0:7
GGGCCTAAACTTCGTCGAGTACGCTCAATTGGTGAGATCGGAAGA
+
FFFFFFFFFF,:FFFFFFFFFFFFFFF,FFFFFFFFFFFFFFFFF
@FS10000125:23:BPA73012-1407:1:1101:7790:1240 1:N:0:7
GGGCGGCAACTTCGTCGAGTACGCTCAAGACACTAGATCGGAAGA
+
FFFFFFFFFF::FFFFFFFFFFFFFFFFFFFFFFFFFFFFFFFFF
@FS10000125:23:BPA73012-1407:1:1101:8450:1240 1:N:0:7
GGGCGATAACTTCGTCGAGTACGCTCAATTGCAAAGATCGGAAGA
+
FFFFFFFFFF::FFFFFFFFFFFFFFF:FFFFFFFFFFFFFFFFF
@FS10000125:23:BPA73012-1407:1:1101:8690:1240 1:N:0:7
GGGCAGAAACTTCGTCGAGTACGCTCAAAGTATCAGATAGGAAGA
+
FFF:FFFFFF:,FFFFFFFFFFFFFFF:FFFFFFFFFFFFFFFFF
@FS10000125:23:BPA73012-1407:1:1101:9070:1240 1:N:0:7
GGGAATTAACTTCGTCGAGTACGCTCAAGTTTAAAGATCGGAAGA
+
FFF:FFFFFF::FFFFFFFFFFFFFFFFFFFFFFFFFFFFFFFFF
@FS10000125:23:BPA73012-1407:1:1101:9280:1240 1:N:0:7
GGGAAGAAACTTCGTCGAGTACGCTCAATGAGGAAGATCGGAAGA
+
F:,:FFFFFF::FFFFFFFFFFFFFFF:FFFFFFFFFFFFFFFFF
@FS10000125:23:BPA73012-1407:1:1101:9530:1240 1:N:0:7
GGGCAACAACTTCGTCGAGTACGCTCAAGAGATCAGATCGGAAGA
+
F:F:FFFFFF:,FFFFFFFFFFFFFFF:FFFFFFFFFFFFFFFFF
@FS10000125:23:BPA73012-1407:1:1101:9890:1240 1:N:0:7
GGGGTAAAACTTCGTCGAGTACGCTCAAGATTAAAGATCGGAAGA
+
FFFF,FFFFF::FFFFFFFFFF:FFFFF:,FFFFFFFFFFFFFFF
@FS10000125:23:BPA73012-1407:1:1101:10450:1240 1:N:0:7
GGCCCCCAACTTCGTCGAGTACGCTCAAGTAGAAAGATCGGAAGA
+
FF,,,FF,F::::FFF:FFFF,:F:F,FFFFF:F,FF,F:FFFFF
@FS10000125:23:BPA73012-1407:1:1101:10870:1240 1:N:0:7
GTTTATAAACTTCGTCGAGTACACTCAAATCGGAAGATCGGTTGT
+
,FFF,FFFFF,::,F:F:FFF:,FFFF:FF:,:,F:,FF,,,:,,
@FS10000125:23:BPA73012-1407:1:1101:10930:1240 1:N:0:7
GGGGAATAACTTCGTCGAGTACGCTCAATCATGTAGATCGGAAGA
+
F:FFFFFFFF::FFFFFFFFFFFFFFF:FFFFFFFFFFFFFFFFF
@FS10000125:23:BPA73012-1407:1:1101:11230:1240 1:N:0:7
GGGGGTCAACTTCGTCGAGTACGCTCAAGAACCTAGATCGGAAGA
+
F,,F:FFFFF,,FFFFFFFFFFFFFFFFFFFFFFFFFFFFFFFFF
@FS10000125:23:BPA73012-1407:1:1101:11650:1240 1:N:0:7
GGGGATTAACTTCGTCGAGTACGCTCAAGACACGAGATCGGAAGA
+
FF:FFFFFFF,,FFFFFFFFFFFFFFFFFFFFFFFFFFFFFFFFF
@FS10000125:23:BPA73012-1407:1:1101:12130:1240 1:N:0:7
GGGTACTAACCTCGTCGAGTACGCTCAATTAAAGAGATCGGAAGA
+
FF:FFFFFFFF:FFFFFFFFFFFFFFF,FFFFFFFFFFFFFFFFF
@FS10000125:23:BPA73012-1407:1:1101:12140:1240 1:N:0:7
GGGATCAAACTTCGTCGAGTACGCTCAAGGGTCGAGATCGGAAGA
+
FFFFFFFFFF,,FFFFFFFFFFFFFFFFFFFFFFFFFFFFFFFFF
@FS10000125:23:BPA73012-1407:1:1101:12620:1240 1:N:0:7
GGGGCGCAACTTCGTCGAGTACGCTCAATCATTAAGATCGGAAGA
+
FFFFFFFFFF,:FFFFFFFFFFFFFFF:FFFFFFFFFFFFFFFFF
@FS10000125:23:BPA73012-1407:1:1101:12820:1240 1:N:0:7
GGGAGCGAACTTCGTCGAGTACGCTCAAATCCGAAGATCGGAAGA
+
FFFFFFFFFF::FFFFFFFFFFFFFFFFFFFFFFFFFFFFFFFFF
@FS10000125:23:BPA73012-1407:1:1101:13730:1240 1:N:0:7
GGGCAGCAACTTCGTCGAGTACGCTCAACGACACAGATCGGAAGA
+
F:,FFFFFFFF:FFFFFFFFFFFFFFFFFFFFFFFFFFFFFF:FF
@FS10000125:23:BPA73012-1407:1:1101:14000:1240 1:N:0:7
GGGAACTTCGTCGAGTACGCTCAACAGGATAGATCGGAAGAGCAC
+
F:,:FFFFFF,FF:F:F:FFFFFFFFFFFFFFFFFFFFFF:F,F,
@FS10000125:23:BPA73012-1407:1:1101:15980:1240 1:N:0:7
GGGGGCCAACTTCGTCGAGTACGCTCAAGTGCAGAGATCGGAAGA
+
FF:FFFFFFF:,FFFFFFFFFFFFFFFFFFFFFFFFFFFFFFFFF
@FS10000125:23:BPA73012-1407:1:1101:1010:1250 1:N:0:7
GGGACAGAACTTCGTCGAGTACGCTCAAGTTGAAAGATCGGAAGA
+
FFFFFFFFFFF:FFFFFFFFFFFFFFFFFFFFFFFFFFFFFFFFF
@FS10000125:23:BPA73012-1407:1:1101:1230:1250 1:N:0:7
GGGATTCGAACTTCGTCGAGTACGCTCAACCAAAAAGATCGGAAG
+
FFFFFFFFFFF::FF:FFFFFFFFF:FFFFFFFFFFFFFFFFFFF
@FS10000125:23:BPA73012-1407:1:1101:1690:1250 1:N:0:7
GGGTGTCAACTTCGTCGAGTACGCTCAATGTCTAAGATCGGAAGA
+
FFFFFFFFFF:,FFFFFFFFFFFFFFF:FFFFFFFFFFFFFFFFF
@FS10000125:23:BPA73012-1407:1:1101:2120:1250 1:N:0:7
GGGGTAACTTCGTCGAGTACGCTCAATAGGATAGATCGGAAGAGC
+
FFFFFFFFFF:FFFFFF,F:FF,FF,F:FFFFFFF::FFFFFFF,
@FS10000125:23:BPA73012-1407:1:1101:2410:1250 1:N:0:7
GGGAACTAACTTCGTCGAGTACGCTCAAATAATAAGATGGAAGAG
+
F:,:FFFFFF,,FFFFFFFFFFFFFFF,FFFFFFFFFFFF,FFFF
@FS10000125:23:BPA73012-1407:1:1101:2550:1250 1:N:0:7
GGGAGGTAACTTCGTCGAGTACGCTCAAGTAACGAGATCGGAAGA
+
FF:FFFFFFF:,FFFFFFFFFFFFFFFFFFFFFFFFFFFFFFFFF
@FS10000125:23:BPA73012-1407:1:1101:3300:1250 1:N:0:7
GGGCAGGAACTTCGTCGAGTACGCTCAACGTGTTAGATCGGAAGA
+
FFF:FFFFFFF:FFFFFFFFFFFFFFFFFFFFFFFFFFFFFFFFF
@FS10000125:23:BPA73012-1407:1:1101:3520:1250 1:N:0:7
GGGGTTTAACTTCGTCGAGTACGCTCAAGTAATAAGATCGGAAGA
+
FFFFFFFFFF:,F:FFFFFFFFFFFFFFFFFFFFFFFFFFFFFFF
@FS10000125:23:BPA73012-1407:1:1101:3560:1250 1:N:0:7
GGGCAGGAACTTCGTCGAGTACGCTCAACGATTTAGATCGGAAGA
+
FFF:FFFFFFFF:FFFFFFFFFFFFFFFFFFFFFFFFFFFFFFFF
@FS10000125:23:BPA73012-1407:1:1101:3620:1250 1:N:0:7
GGGGTGCAACTTCGTCGAGTACGCTCAAGTATCCAGATCGGAAGA
+
FFFFFFFFFF:,FFFFFFFFFFFFFFFFFFFFFFFFFFFFFFFFF
@FS10000125:23:BPA73012-1407:1:1101:3680:1250 1:N:0:7
GGGGAGGAACTTCGTCGAGTACGCTCAAAGGATAAGATCGGAAGA
+
FFFFFFFFFF::FFFFFFFFFFFFFFF:FFFFFFFFFFFFFF:FF
@FS10000125:23:BPA73012-1407:1:1101:4510:1250 1:N:0:7
GGGGAACAACTTCGTCGAGTACGCTCAATAACTTAGATCGGAAGA
+
FFF,FF:FFFFFFFFFFFFFFFFFFFF:FF,F,FFFFFFFFFFFF
@FS10000125:23:BPA73012-1407:1:1101:4550:1250 1:N:0:7
GGGACGGCAACTTCGTCGAGTACGCTCAATGAAAAAGATCGGAAG
+
F:,:FFFFFF:,:FF:FFFFFFFFF,FFFFFFFFFFFFFFFFFFF
@FS10000125:23:BPA73012-1407:1:1101:4620:1250 1:N:0:7
GGGCTAAAACTTCGTCGAGTACGCTCAAGAAACAAGATCGGAAGA
+
FFFFFFFFFFFFFFFFFFFFFFFFFFFFFF:FFFFFF:FFFFFFF
@FS10000125:23:BPA73012-1407:1:1101:4860:1250 1:N:0:7
GGGCATAAACTTCGTCGAGTACGCTCAAAACTACAGATCGGAAGA
+
FFF:FFFFFF,,FFF:FFFFFFFFFFF,FFFFFFFFFFFFFF:FF
@FS10000125:23:BPA73012-1407:1:1101:5040:1250 1:N:0:7
GGGATTCAACTTGACTCGAGTACGCTCAAAAGCTGAGATCGGAAG
+
FFF,FFFFFF::F:F,FFFFFFFFF,FFFFFFFFFFFFFFFFFFF
@FS10000125:23:BPA73012-1407:1:1101:5220:1250 1:N:0:7
GGGTAACTTCGTCGAGTACGCTCAAGTAATTAGATCGGAAGAGCA
+
FFF:FFFFFFF,,FFFFF,,FFFFF:F,:FFFFFF,FFFF:FF,F
@FS10000125:23:BPA73012-1407:1:1101:5600:1250 1:N:0:7
GGGGATAACTTCGTCGAGTACGCTCAATAAACTAGATCGGAAGAG
+
FFFFFFFFFF,FF:FFFF:FFFFFFF,,FFFFFFFF,FFF:FFFF
@FS10000125:23:BPA73012-1407:1:1101:5660:1250 1:N:0:7
GGGCCTTACTTCGTCGAGTACGCTCAACTCTAAAGATCGGAAGAG
+
FFFFFFFFFF:FF:FFFF:FFFFFFFF:FFFFFFFF,FFF,FFFF
@FS10000125:23:BPA73012-1407:1:1101:6090:1250 1:N:0:7
GGGTATTAACTTCGTCGAGTACGCTCAACAGACAAGATCGGAAGA
+
F::FFFFFFF::FFFFFFFFFFFFFFFFFFFFFFFFFFFFFFFFF
@FS10000125:23:BPA73012-1407:1:1101:6230:1250 1:N:0:7
GGGGTCGTAACTTCGTCGAGTACGCTCAATAAGAGAGATCGGAAG
+
F,,FFFFFFF:,,FF:FFFFFFFFF,FFFFFFFFFFFFFFFFFFF
@FS10000125:23:BPA73012-1407:1:1101:6320:1250 1:N:0:7
GGGAAGGAACTTCGTCGAGTACGCTCAATAGACTAGATCGGAAGA
+
FFFFFFFFFF::FFFFFFFFFFFFFFF:FFFFFFFFFFFFFFFFF
@FS10000125:23:BPA73012-1407:1:1101:7800:1250 1:N:0:7
GGGGGCTAAACTTCGTCGAGTACGCTCAATAAAATAGATCGGAAG
+
FFFFFFFFFFF::FF:FFFFFFFFF,FFFFFFFFFFFFFFFFFFF
@FS10000125:23:BPA73012-1407:1:1101:8050:1250 1:N:0:7
GGGCTTCGTCGAGTACGCTCAAGAATTGAGATCGGAAGAGCACAC
+
FFFFFFFFFFFFFFFFF:FF:,FFF,FF:FF:FFFFFFFF:F,F:
@FS10000125:23:BPA73012-1407:1:1101:8380:1250 1:N:0:7
GGGTGAAAACTTCGTCGAGTACGCTCAATTTGGTAGATCGGAAGA
+
FFFF,FFFFF:FFFFFFFFFFFFFFFFFFFFFFFFFF,FFFFFFF
@FS10000125:23:BPA73012-1407:1:1101:9010:1250 1:N:0:7
GGGTAGGAACTTCGTCGAGTACGCTCAAGGCGAGAGATCGGAAGA
+
FFFFFFFFFF::FFFFFFFFFFFFFFFFF:FFFFFFFFFFFFFFF
@FS10000125:23:BPA73012-1407:1:1101:9080:1250 1:N:0:7
GGGGCCTAACTTCGTCGAGTACGCTCAAACTAAAAGATCGGAAGA
+
FFFFFFFFFF::FFFFFFFFFFFFFFFFFFFFFFFFFFFFFFFFF
@FS10000125:23:BPA73012-1407:1:1101:9240:1250 1:N:0:7
GGGTCCTAACTTCGTCGAGTACGCTCAATATCGTAGATCGGAAGA
+
FFFFFFFFFF:,FFFFFFFFFFFFFFF,FFFFFFFFFFFFFFFFF
@FS10000125:23:BPA73012-1407:1:1101:9660:1250 1:N:0:7
GGGTCTAAACTTCGTCGAGTACGCTCAATAGGTGAGATCGGAAGA
+
FFFFFF,FFFFFFFFFFFFFFFFFFFFF,F,,,,FFFFFFFFFFF
@FS10000125:23:BPA73012-1407:1:1101:9950:1250 1:N:0:7
GGGAGTCAACTTCGTCGAGTACGCTCAATTGAAAAGATCGGAAGA
+
F,,,FFFFFF::FFFFFFFFFFFFFFF:FFF:::FFFFFFFFFFF
@FS10000125:23:BPA73012-1407:1:1101:10390:1250 1:N:0:7
GGGTGGAAACTTCGTCGAGTACGCTCAACGTTATAGATCGGAAGA
+
F::F:FFFFFFFFFFFFFFFFFFFFFFFFFFFFFFFFFFFFFFFF
@FS10000125:23:BPA73012-1407:1:1101:10400:1250 1:N:0:7
GGGCAGCAACTTCGTCGAGTACGCTCAAAGCTGAAGATCGGAAGA
+
FFF,FFFFFF:,FFFFFFFFFFFFFFFFFFFFFFFFFFFFFFFFF
@FS10000125:23:BPA73012-1407:1:1101:10520:1250 1:N:0:7
GGGACTCAACTTCGTCGAGTACGCTCAAAAATATAGATCGGAAGA
+
FFF,FFFFFF:,FFFFFFFFFFFFFFF,FFFFFFFFF:FFFFFFF
@FS10000125:23:BPA73012-1407:1:1101:10580:1250 1:N:0:7
GGGGAATAACTTCGTCGAGTACGCTCAAAATGATAGATCGGAAGA
+
FFFFFFFFFF:,FFFFFFFFFFFFFFF:FFFFFFFFFFFFFFFFF
@FS10000125:23:BPA73012-1407:1:1101:10810:1250 1:N:0:7
GGGTCACAACTTCGTCGAGTACGCTCAAGGTATTAGATCGGAAGA
+
FFFFFFFFFF::FFFFFFFFFFFFFFFFFFFFFFFFFFFFFFFFF
@FS10000125:23:BPA73012-1407:1:1101:10900:1250 1:N:0:7
GGGAGGCAACTTCGTCGAGTACGCTCAATTTCGGAGATCGGAAGA
+
FFFFFFFFFF:,FFF:FFFFFFFFFFF,FFFFFFFFFFFFFF:FF
@FS10000125:23:BPA73012-1407:1:1101:11210:1250 1:N:0:7
GGGGCTTAACTTCGTCGAGTACGCTCACACGTGAGATCGGAAGAG
+
F:,FFFFFFF:,FFFFFFFFFFFFFFF,FFFFFFFF,:FF,FFFF
@FS10000125:23:BPA73012-1407:1:1101:12460:1250 1:N:0:7
GGGGAAAAACTTCGTCGAGTACGCTCAATGTTTCAGATCGGAAGA
+
FFFFFFFFFF:,FFFFFFFFFFFFFFF,FFFFFFFFFFFFFFFFF
@FS10000125:23:BPA73012-1407:1:1101:12640:1250 1:N:0:7
GGGAAAGAACTTCGTCGAGTACGCTCAAATGGTCAGATCGGAAGA
+
:,,:FFFFFF::FFFFFFFFFFFFFFF,FFFFFFFFFFFFFFFFF
@FS10000125:23:BPA73012-1407:1:1101:13470:1250 1:N:0:7
GGGGGAAATCTTCGTCGAGTACGCTCAAGAATTTAGATCGGAAGA
+
F,,FFFFFFF:,FFFFFFFFFFFFFFFFFFFFFFFFFFFFFFFFF
@FS10000125:23:BPA73012-1407:1:1101:13700:1250 1:N:0:7
GGGTCGCAACTTCGTCGAGTACGCTCAAGTAGTTAGATCGGAAGA
+
FFFFFFFFFF:,FFFFFFFFFFFFFFFFFFFFFFFFFFFFFFFFF
@FS10000125:23:BPA73012-1407:1:1101:13840:1250 1:N:0:7
GGGAACTTCGTCGAGTACGCTCAAATCTAGAGATCGGAAGAGCAC
+
FFFFFF:FFF:FF:FFF,FFFFFFF:FFFFFFFFFFFFFF:F,F,
@FS10000125:23:BPA73012-1407:1:1101:13900:1250 1:N:0:7
GGGGTTCAACTTCGTCGAGTACGCTCAACCGGGAAGATCGGAAGA
+
FFFF,,FFFFFFFFFFFFFFFFFFFFFFF,FFFFFFFFFFFFFFF
@FS10000125:23:BPA73012-1407:1:1101:14470:1250 1:N:0:7
GGGGAATAACTTCGTCGAGTACGCTCAAAGGTTGAGATCGGAAGA
+
FF:FFFFF,F,,FFFFF:FFFF:FFFF,FFFFFF:FF,FF,F:FF
@FS10000125:23:BPA73012-1407:1:1101:14850:1250 1:N:0:7
GGGCTTCGTCGAGTACGCTCAATACTAAAGATCGGAAGAGCACAC
+
FFFFFFFFFFF,::F:F,FF:::FF,,,FFFFFFFFFFFF,F,F:
@FS10000125:23:BPA73012-1407:1:1101:15560:1250 1:N:0:7
GGGAGAAACCTCGTCGAGTACGCTCAAGGGGCGAGATCGGAAGAG
+
F,,FFFFFFF,FFFFFFF:FFFFFFFFF::FFFFFFFFFF:FFF,
@FS10000125:23:BPA73012-1407:1:1101:15770:1250 1:N:0:7
GGGTGTAAACTTCGTCGAGTACGCTCAAAGGAATAGATCGGAAGA
+
FFF,FFFFFF,,FFFFFFFFFFFFFFF:FFFFFFFFFFFFFF:FF
@FS10000125:23:BPA73012-1407:1:1101:15930:1250 1:N:0:7
GGGGTTGAACTTCGTCGAGTACGCTCAAGATTGGAGATCGGAAGA
+
FFFFF::FFF,:FFFFFFFFFFFFF:FFFFFFFFFFFFFFFFFFF
@FS10000125:23:BPA73012-1407:1:1101:15990:1250 1:N:0:7
GGGCGCTAACTTCGTCGAGTACGCTCAAATTGTAAGATCGGAAGA
+
F,,,,FFFFFFFFFFFFFFFFF:FFFF:F,,F,,FFFFFF::FF:
@FS10000125:23:BPA73012-1407:1:1101:16400:1250 1:N:0:7
GGGGGTAAACTTCGTCGAGTACGCTCAAGTGGAAAGATCGGAAGA
+
FFFFFFFFFF,:FFFFFFFFFFFFFFFFFFFFFFFFFFFFFFFFF
@FS10000125:23:BPA73012-1407:1:1101:1170:1260 1:N:0:7
GCCGACTAACTTCGTCGAGTACGCTCAAATCGCTACATCGGATGA
+
:::FFF,F:FF:,FFFFFFFFFFFFF:,FF,FFF,,,FF::,:FF
@FS10000125:23:BPA73012-1407:1:1101:1440:1260 1:N:0:7
GGGGACAACCTTCGTCGAGTACGCTCAAAAAGCAAGATCGGAAGA
+
F,,F,,,F,,FF,,F::F:FF,,FFF,FFF:,FFF:F:F:F,F:F
@FS10000125:23:BPA73012-1407:1:1101:1610:1260 1:N:0:7
GGGGTGAAACTTCGTCGAGTACGCTCAAGCGGTGAGATCGGAAGA
+
FF,FFFFFFF::FFFFFFFFFFFFFFFFFFFFFFFFFFFFF:FFF
@FS10000125:23:BPA73012-1407:1:1101:1740:1260 1:N:0:7
GGGCTGCAACTTCGTCGAGTACGCTCAAAAATGGAGATCGGAAGA
+
FFFFFFFFFFF,FFFFFFFFFFFFFFF:FFFFFFFFFFFFFFFFF
@FS10000125:23:BPA73012-1407:1:1101:2200:1260 1:N:0:7
GGGTTAAAACTTCGTCGAGTACGCTCAAAATGAAAGATCGGAAGA
+
FF:FFFFFFFFFFFFFFFFFFFFFFFFFFFFFFFFFF:FFFFFFF
@FS10000125:23:BPA73012-1407:1:1101:2220:1260 1:N:0:7
GGGTGAGAACTTCGTCGAGTACGCTCAAGTAGTAAGATCGGAAGA
+
FFFFFFFFFF::FFFFFFFFFFFFFFFFFFFFFFFFFFFFFFFFF
@FS10000125:23:BPA73012-1407:1:1101:2370:1260 1:N:0:7
GGGAACTAACTTCGTCGAGTACGCTCAAATAATAAGATGGAAGAG
+
FF,FFFFFFF:,FFFFFFFFFFFFFFF:FFFFFFFFFFFF,:F,,
@FS10000125:23:BPA73012-1407:1:1101:2700:1260 1:N:0:7
GGGTAACAACTTCGTCGAGTACGCTCAAGGGAGGAGATCGGAAGA
+
FFF:FFFFFFF:FFFFFFFFFFFFFFFFFFFFFFFFFFFFFFFFF
@FS10000125:23:BPA73012-1407:1:1101:3390:1260 1:N:0:7
GGGGCCCAACTTCGTCGAGTACGCTCAAGTGTTAAGATCGGAAGA
+
FF:FFFFFFF,,,:FFF:FFFF:FFFF,FFFFFFFFF,FF,F,F,
@FS10000125:23:BPA73012-1407:1:1101:3490:1260 1:N:0:7
GGGCTGGAACTTCGTCGAGTACGCTCAATCTAGTAGATCGGAAGA
+
FFFFFFFFFF:::FFFFFFFFFFFFFF,FFFFFFFFFFFFFFFFF
@FS10000125:23:BPA73012-1407:1:1101:3850:1260 1:N:0:7
GGGAGGAAACTTCGTCGAGTACGCTCAAATCAAAAGATCGGAAGA
+
F:,FFFFFFFFFFFFFFFFFFFFFFFFF:FF,F:FFFFFFFFFFF
@FS10000125:23:BPA73012-1407:1:1101:4130:1260 1:N:0:7
GGGCATGAACTTCGTCGAGTACGCTCAAGCTTTCAGATCGGAAGA
+
FF::FFFFFF::FFFFFFFFFFFFFFFFFFFFFFFFFFFFFFFFF
@FS10000125:23:BPA73012-1407:1:1101:4190:1260 1:N:0:7
GGGGCTAATCTTCGTCGAGTACGCTCAACTGGAAAGATCGGAAGA
+
F:,FFFFFFF:FFFFFFFFFFFFFFFFFFFFFFFFFFFFFFFFFF
@FS10000125:23:BPA73012-1407:1:1101:4600:1260 1:N:0:7
GGGATTAAACTTCGTCGAGTACGCTCAAGTACTTAGATCGGAAGA
+
:,FF,FFFFFF:FFFFFFFFFF:FFFFFFFFFFFFFF:FFFFFFF
@FS10000125:23:BPA73012-1407:1:1101:4940:1260 1:N:0:7
GGGCTCCAACTTCGTCGAGTACGCTCAATGATATAGATCGGAAGA
+
FFFFFFFFFF,,FFFFFFFFFFFFFFF,FF,FFFFFFFFFFFFFF
@FS10000125:23:BPA73012-1407:1:1101:5100:1260 1:N:0:7
GGGTGGGAACTTCGTCGAGTACGCTCAAAGAACTAGATCGGAAGA
+
FFFFFFFFFF::FFFFFFFFFFFFFFF,FFFFFFFFFFFFFFFFF
@FS10000125:23:BPA73012-1407:1:1101:5240:1260 1:N:0:7
GGGACAGAACTTCGTCGAGTACGCTCAACTAGAAAGATCGGAAGA
+
FFFFFFFFFF,FFFF,FFF:FF,FFFF,FFFF:F:FF,FF,F,FF
@FS10000125:23:BPA73012-1407:1:1101:5250:1260 1:N:0:7
GGGAGTTAACTTCGTCGAGTACGCTCAATCCCACAGATCGGAAGA
+
FFFFFFFFFF,,:FF:FFFFFFFFFFF,FFFFFFFFFFFFFFFFF
@FS10000125:23:BPA73012-1407:1:1101:6500:1260 1:N:0:7
GGGCGCGAACTTCGTCGAGTACGCTCAATTGACCAGATCGGAAGA
+
FFF:,:,FFFFFFFFFFFFFFFFFFFFFFFFFF,FFFFFFFFFFF
@FS10000125:23:BPA73012-1407:1:1101:6600:1260 1:N:0:7
GGGGCAGAACTTCGTCGAGTACGCTCAATTCCCAAGATCGGAAGA
+
FFFFFFFFFF:,FFFFFFFFFFFFFFF:FFFFFFFFFFFFFFFFF
@FS10000125:23:BPA73012-1407:1:1101:6620:1260 1:N:0:7
GGAAAGAACTTCGTCGAGTACGCTCAATTGAAGAGATCGGAAGAC
+
,F,,FFFFFFF,F,FFFF,FFFFFFF,,FFFFFFF::,FF,FF,,
@FS10000125:23:BPA73012-1407:1:1101:7250:1260 1:N:0:7
GGGCTTAAACTTCGTCGAGTACGCTCAAGCTTAGAGATCGGAAGA
+
FFF:FFFFFF:,FFFFFFFFFFFFFFFFFFFFFFFFFFFFFFFFF
@FS10000125:23:BPA73012-1407:1:1101:7320:1260 1:N:0:7
GGGGCTTAACTTCGTCGAGTACGCTCAACACCAAAGATCGGAAGA
+
FFFF,:F,F,FFF:F:FF:FFF:FFFFFF::,F:,:FFFFFFFFF
@FS10000125:23:BPA73012-1407:1:1101:7380:1260 1:N:0:7
GGGAATAAACTTCGTCGAGTACGCTCAAAACGATAGATCGGAAGA
+
FFFFFFFFFF:,:FFFFFFFFFFFFFF,FFFFFFFFFFFFFF:FF
@FS10000125:23:BPA73012-1407:1:1101:7990:1260 1:N:0:7
GGGGATGAAACTTCGTCGAGTACGCTCAAAGTTAGAGATCGGAAG
+
F,,FFFFFFFF::FF:FFFFFFFFF,FFFFFFFFFFFFFFFFFFF
@FS10000125:23:BPA73012-1407:1:1101:8050:1260 1:N:0:7
GGGGGTTAACTTCGTCGAGTACGCTCAAACACGGAGATCGGAAGA
+
FFFFFFFFFF::FFFFFFFFFFFFFFFFFFFFFFFFFFFFFFFFF
@FS10000125:23:BPA73012-1407:1:1101:8060:1260 1:N:0:7
GAGCAACAATTTCGTCGAGTACGCTCAATAATGGAGATCGGAAGA
+
F,F:FFFFFF:FFFFFFFFFFFFFFFF,FFFFFFFFF,FFFFFFF
@FS10000125:23:BPA73012-1407:1:1101:8240:1260 1:N:0:7
GGGGAAAAACTTCGTCGAGTACGCTCAAGGATAGAGATCGGAAGA
+
FF,FFFFFFFF:FFFFFFFFFFFFFFFFFFFFFFFFFFFFFFFFF
@FS10000125:23:BPA73012-1407:1:1101:8320:1260 1:N:0:7
GGCCCGAAACTTCGTCGAGTACGCTCAAGTGACTAGATCGGAAGA
+
FFF:FFFFFFF:FFFFFFFFFFFFFFFFFFFFFFFFFFFFFFFFF
@FS10000125:23:BPA73012-1407:1:1101:8460:1260 1:N:0:7
GGGCGACAACTTCGTCGAGTACGCTCAAACTACAAGATCGGAAGA
+
FFFF:FFFFFF:FFFFFFFFFFFFFFF:FFFFFFFFFFFFFFFFF
@FS10000125:23:BPA73012-1407:1:1101:8660:1260 1:N:0:7
GGGACGCAACCTCGTCGCGTACGCTCAATCAACCAGATCGGAAGA
+
FFF:FFFFFFFFFF:FF,FFFFFFFFF:FFFFFFFFF,FFFFFFF
@FS10000125:23:BPA73012-1407:1:1101:8690:1260 1:N:0:7
GGGGAACTTCGTCGAGTACGCTCAATTATTGAGATCGGAAGAGCA
+
FFFFFFFFFFF,:FFFFF,,FFFFF,F,FFFFFFF,FFFFFFF,,
@FS10000125:23:BPA73012-1407:1:1101:8840:1260 1:N:0:7
GGGTCGAAACTTCGTCGAGTACGCTCAAAGCTGGGGATCGGAAGA
+
F:::FFFFFF:,FFFFFFFFFFFFFFF:FFFFFF:FFFFFFFFFF
@FS10000125:23:BPA73012-1407:1:1101:9450:1260 1:N:0:7
GGGAGGGAACTTCGTCGAGTACGCTCAAAGAAATAGATCGGAAGA
+
FFF:FFFFFF::FFFFFFFFFFFFFFF:FFFFFFFFFFFFFFFFF
@FS10000125:23:BPA73012-1407:1:1101:9620:1260 1:N:0:7
GGGGGTTAACTTCGTCGAGTACGCTCAATGACTGAGATCGGAAGA
+
FFFFFFFFFF,:FFFFFFFFFFFFFFF,FFFFFFFFFFFFFFFFF
@FS10000125:23:BPA73012-1407:1:1101:9990:1260 1:N:0:7
GGGGTGTAACTTCGTCGAGTACGCTCAAGTACCTAGATCGGAAGA
+
FF:FFFFFFF:,FFFFFFFFFFFFFFFFFFFFFFFFFFFFFFFFF
@FS10000125:23:BPA73012-1407:1:1101:10040:1260 1:N:0:7
GGGCGTGAACTTCGTCGAGTACGCTCAATGACCAAGATCGGAAGA
+
FFF:FFFFFF,,FFFFFFFFFFFFFFF,FFFFFFFFFFFFFFFFF
@FS10000125:23:BPA73012-1407:1:1101:10090:1260 1:N:0:7
GGGCTTCAACTTCGTCGAGTACGCTCAAACGAGTAGATCGGAAGA
+
FFF:FFFFFF,,FFFFFFFFFFFFFFF:FFFFFFFFFFFFFFFFF
@FS10000125:23:BPA73012-1407:1:1101:10610:1260 1:N:0:7
GGGCTTAAACTTCGTCGAGTACGCTCAATGCAAGAGATCGGAAGA
+
FFF,FFFFFF,,FFFFFFFFFFFFFFF,FFFFFFFFFFFFFFFFF
@FS10000125:23:BPA73012-1407:1:1101:10850:1260 1:N:0:7
GGGGATCAACTTCGTCGAGTACGCTCAACACCAAAGATCGGAAGA
+
FFFFFFFFFF,:FFFFFFFFFFFFFFFFFFFFFFFFFFFFFFFFF
@FS10000125:23:BPA73012-1407:1:1101:10860:1260 1:N:0:7
GGGACTGAACTTCGTCGAGTACGCTCAATTGTGAAGATCGGAAGA
+
FFFFFFFFFF::FFFFFFFFFFFFFFF,FFFFFFFFFFFFFFFFF
@FS10000125:23:BPA73012-1407:1:1101:10870:1260 1:N:0:7
GGGGTCAAACTTCGTCGAGTACGCTCAAGAATATAGATCGGAAGA
+
F,,FFFFFFF,,FFFFFFFFFFFFFFFFFFFFFFFFFFFFFFFFF
@FS10000125:23:BPA73012-1407:1:1101:11090:1260 1:N:0:7
GGGGCTTAACTTCGTCGAGTACGCTCAATTAATAAGATCGGAAGA
+
F::FFFFFFF:,FFFFFFFFFFFFFFF:FFFFFFFFFFFFFFFFF
@FS10000125:23:BPA73012-1407:1:1101:11400:1260 1:N:0:7
GGGCCTAAACTTCGTCGAGTACGCTCAAACCTATAGATCGGAAGA
+
FFFFFFFFFF:,FFFFFFFFFFFFFFF:FFFFFFFFF:FFFFFFF
@FS10000125:23:BPA73012-1407:1:1101:12330:1260 1:N:0:7
GGGCAGAAACTTCGTCGAGTACGCTCAATCAAATAGATCGGAAGA
+
::,FFFFFFF:,FFFFFFFFFFFFFFF,FFFFFFFFFFFFFFFFF
@FS10000125:23:BPA73012-1407:1:1101:13050:1260 1:N:0:7
GGGCCGCAACTTCGTCGAGTACGCTCAAAAAATCAGATCGGAAGA
+
:,,,FFFFFF::FFFFFFFFFFFFFFF:FFFFFFFFFFFFFFFFF
@FS10000125:23:BPA73012-1407:1:1101:13720:1260 1:N:0:7
GGGGCTTAACTTCGTCGAGTACGCTCAACTAAGAAGATCGGAAGA
+
F:,FFFFFFF::FFFFFFFFFFFFFFFFFFFFFFFFF:FFFFFFF
@FS10000125:23:BPA73012-1407:1:1101:14160:1260 1:N:0:7
GGGGGTAAACTTCGTCGAGTACGCTCAACTAGATAGATCGGAAGA
+
FFFFFFFFFF:FFFFFFFFFFFFFFFFFFFFFFFFFFFFFFFFFF
@FS10000125:23:BPA73012-1407:1:1101:14210:1260 1:N:0:7
GGGGAACGAACTTCGTCGAGTACGCTCAATGGTGGAGATCGGAAG
+
FFFFFFFFFFF,,FF:FFFFFFFFF,FFFFFFFFFFFFFFFFFFF
@FS10000125:23:BPA73012-1407:1:1101:15680:1260 1:N:0:7
AGGCAGTAACTTCGTCGAGTACGCTCAAGATCCCAGATCGGAAGA
+
FFFFFFFFFF,,FFFFFFFFFFFFFFFFFFFFFFFFFFFFFFFFF
@FS10000125:23:BPA73012-1407:1:1101:15760:1260 1:N:0:7
GGGTGTAAACTTCGTCGAGTACGCTCAAAGGAATAGATCGGAAGA
+
FFFFFFFFFF:,FFFFFFFFFFFFFFF:FFFFFFFFFFFFFFFFF
@FS10000125:23:BPA73012-1407:1:1101:1220:1270 1:N:0:7
GGGCAGTAACTTCGTCGAGTACGCTCAACAAATAAGATCGGAAGA
+
FFFFFFFFFFFFFFFFFFFFFFFFFFFFFFFFFFFFFFFFFFFFF
@FS10000125:23:BPA73012-1407:1:1101:1500:1270 1:N:0:7
GGGGAAAACTTCGTCGAGTACGCTCAATTCTTTAGATCGGAAGAG
+
FFFFFFFFFFFFF:FFFFFFFFFFFFF:FFFFFFFF:FFF:FFFF
@FS10000125:23:BPA73012-1407:1:1101:1550:1270 1:N:0:7
GGGGTCAAACTTTCGTCGAGTACGCTCAATACGGAAGATCGGAAG
+
F,,FFFFFFFF:FFFFFFF,FFFFFFFFFFFF:FFFFFFFF,FF:
@FS10000125:23:BPA73012-1407:1:1101:2240:1270 1:N:0:7
GGGGCCGAACTTCGTCGAGTACGCTCAATAAAATAGATCGGAAGA
+
F:,FFFFFFFF:FFFFFFFFFFFFFFF:FFFFFFFFFFFFFFFFF
@FS10000125:23:BPA73012-1407:1:1101:2530:1270 1:N:0:7
GGGGGGAAACTTCGTCGAGTACGCTCAATTAGTAAGATCGGAAGA
+
F:,,FFFFFFF:FFFFFFFFFFFFFFF:FF,F,FFFFFFFF:FFF
@FS10000125:23:BPA73012-1407:1:1101:2670:1270 1:N:0:7
GGGGTCAAACTTCGTCGAGTACGCTCAAAAGCACAGATCGGAAGA
+
F,,FFFFFFF::FFFFFFFFFFFFFFFFFFFFFFFFFFFFFFFFF
@FS10000125:23:BPA73012-1407:1:1101:3260:1270 1:N:0:7
GGGGGTCAACTTCGTCGAGTACGCTCAATGTCGTAGATCGGAAGA
+
FFFFFFFFFF:,FFFFFFFFFFFFFFF,FFFFFFFFFFFFFFFFF
@FS10000125:23:BPA73012-1407:1:1101:3390:1270 1:N:0:7
GGGCGCCAACTTCGTCGAGTACGCTCAAGACTTAAGATCGGAAGA
+
F,,FF,:FFFFFFFFFFFFFFFFFFFFF,FFF:FFFFFFFFFFFF
@FS10000125:23:BPA73012-1407:1:1101:3900:1270 1:N:0:7
GGGGAGTCAACTTCGTCGAGTACGCTCAAATTATAAGATCGGAAG
+
FFFFFFFFFF:,:FF:FFFFFFFFF,FFFFFFFFFFFFFFFFFFF
@FS10000125:23:BPA73012-1407:1:1101:3930:1270 1:N:0:7
GGGCGTGAACTTCGTCGAGTACGCTCAAAAGTATAGATCGGAAGA
+
F,,:FFFFFF::FFFFFFFFFFFFFFF:FFFFFFFFFFFFFFFFF
@FS10000125:23:BPA73012-1407:1:1101:4200:1270 1:N:0:7
GGGAAATAACTTCGTCGAGTACGCTCAAGTTCACAGATCGGAAGA
+
FF:FFFFFFF:,FFFFFFFFFFFFFFFFFFFFFFFFFFFFFFFFF
@FS10000125:23:BPA73012-1407:1:1101:4210:1270 1:N:0:7
GGGACTTCGTCGAGTACGCTCAAAATGTGAGATCGGAAGAGCACA
+
FF:FF::FFFFFFFFFFF:FF:FFFFFFFFFFFF:FFFFFF,F,:
@FS10000125:23:BPA73012-1407:1:1101:4370:1270 1:N:0:7
GGGGACTAACTTCGTCGAGTACGCTCAAGATTAAAGATCGGAAGA
+
FFFFFFFFFF:,FFFFFFFFFFFFFFFFFFFFFFFFFFFFFFFFF
@FS10000125:23:BPA73012-1407:1:1101:4380:1270 1:N:0:7
GGGCATAAACTTCGTCGAGTACGCTCAGTAAGTAGATCGGAAGAG
+
FFFF,FFFFFFF:,FF:FFFF:FFFF:FFF,FFFFF,F:,:FF:F
@FS10000125:23:BPA73012-1407:1:1101:5000:1270 1:N:0:7
GGGAACTTCGTCGAGTACGCTCAAATGTGGAGATCGGAAGAGCAC
+
FFF:FF:::F:FF,FFF::FF:,FFFFFFFFFFFFFFFFF:F,F,
@FS10000125:23:BPA73012-1407:1:1101:5220:1270 1:N:0:7
GGGGGTAAACTTCGTCGAGTACGCTCAAGACCATAGATCGGAAGA
+
FFFFFFFFFF:,:FF:FFFFFFFFFFFFFFFFFFFFFFFFFFFFF
@FS10000125:23:BPA73012-1407:1:1101:5420:1270 1:N:0:7
GGGGCCAAACTTCGTCGAGTACGCTCAAATTGTTAGATCGGAAGA
+
FF,FFFFFFF,,FFFFFFFFFFFFFFF:FFFFFFFFFFFFFFFFF
@FS10000125:23:BPA73012-1407:1:1101:7030:1270 1:N:0:7
GGGAAACTTCGTCGAGTACGCTCAAAGATGAAGATCGGAAGAGCA
+
:,,,FFFFFFF,:FFFFF,,FFFFFFFFFFFFFFF,FFFFFFF,,
@FS10000125:23:BPA73012-1407:1:1101:7200:1270 1:N:0:7
GGGCCACAACTTCGTCGAGTACGCTCAATCCCTCAGATCGGAAGA
+
FF::FFFFFF::FFFFFFFFFFFFFFF:FFFFFFFFFFFFFFFFF
@FS10000125:23:BPA73012-1407:1:1101:7410:1270 1:N:0:7
GGGGCTAAACTTCGTCGAGTACGCTCAATAGATTAGATCGGAAGA
+
F,,FFFFFFF,,FFFFFFFFFFFFFFF,FFFFFFFFF,FFFFFFF
@FS10000125:23:BPA73012-1407:1:1101:7470:1270 1:N:0:7
GGGACATAACCTTCGTCGAGTACGCTCAAAGGACCAGATCGGAAG
+
:,,FFFFFFFF,:FF:FFFFFFFFF,FFFFFFFFFFFFFFFFFFF
@FS10000125:23:BPA73012-1407:1:1101:7880:1270 1:N:0:7
GGGTGACAACTTCGTCGAGTACGCTCAATTAGGTAGATCGGAAGA
+
FF::,FFFFFF:FFFFFFFFFFFFFFF:FFFFFFFFF:FFFFFFF
@FS10000125:23:BPA73012-1407:1:1101:7910:1270 1:N:0:7
GGGTCGCAACTTCGTCGAGTACGCTCAATGTTCTAGATCGGAAGA
+
:,,FFFFFFFF:FFFFFFFFFFFFFFF:FFFFFFFFFFFFFFFFF
@FS10000125:23:BPA73012-1407:1:1101:7930:1270 1:N:0:7
GGGGCTCAACTTCGTCGAGTACGCTCAACAAGGGAGATCGGAAGA
+
FFFFFFFFFFFFFFFFFFFFFFFFFFFFFFFFFFFFFFFFFFFFF
@FS10000125:23:BPA73012-1407:1:1101:8150:1270 1:N:0:7
GGGGCTTAACTTCGTCGAGTACGCTCAATGTGAAAGATCGGAAGA
+
FF:FFFFFFF:,FFFFFFFFFFFFFFF:FFFFFFFFFFFFFFFFF
@FS10000125:23:BPA73012-1407:1:1101:8190:1270 1:N:0:7
GGGTAGCAACTTCGTCGAGTACGCTCAATTATAAAGATCGGAAGA
+
F:,:FFFFFF::FFFFFFFFFFFFFFF:FFFFFFFFFFFFFFFFF
@FS10000125:23:BPA73012-1407:1:1101:8390:1270 1:N:0:7
GGGCCGCAACTTCGTCGAGTACGCTCAAATGTAAAGATCGGAAGA
+
FF:F:FFFFFF:FFFFFFFFFFFFFFFF,FFFFFFFFFFFFFFFF
@FS10000125:23:BPA73012-1407:1:1101:8470:1270 1:N:0:7
GGGACCGAACTTCGTCGAGTACGCTCAATAGTCTAGATCGGAAGA
+
F,,:FFFFFF::FFFFFFFFFFFFFFF:FFFFFFFFFFFFFFFFF
@FS10000125:23:BPA73012-1407:1:1101:8700:1270 1:N:0:7
GGGGTGCAACTTCGTCGAGTACGCTCAATTCCGAAGATCGGAAGA
+
FFFF:,FFFF:FFFFFFFFFFFFFFFFFFFFF:FFFFFFFFFFFF
@FS10000125:23:BPA73012-1407:1:1101:9090:1270 1:N:0:7
GGGTGGTATCTTCGTCGAGTACGCTCAAAGACACAGATCGGAAGA
+
FFF:FFFFFFFFFFFFFFFFFFFFFFFFFFFFFFFFF:FFFFFFF
@FS10000125:23:BPA73012-1407:1:1101:9190:1270 1:N:0:7
GGGTCACAACTTCGTCGAGTACGCTCAAACAGGTAGATCGGAAGA
+
F,,:FFFFFF::FFFFFFFFFFFFFFF:FFFFFFFFFFFFFFFFF
@FS10000125:23:BPA73012-1407:1:1101:9290:1270 1:N:0:7
GGGCAGGAACTTCGTCGAGTACGCTCAAGAAAAGAGATCGGAAGA
+
FFF:FFFFFF:,FFFFFFFFFFFFFFFFFFFFFFFFFFFFFFFFF
@FS10000125:23:BPA73012-1407:1:1101:9860:1270 1:N:0:7
GGGCAATAACTTCGTCGAGTACGCTCAACTTCTTAGATCGGAAGA
+
FFFFFFFFFFFFFFFFFFFFFFFFFFFFFFFFFFFFFFFFFFFFF
@FS10000125:23:BPA73012-1407:1:1101:10420:1270 1:N:0:7
GGGCGGAAACTTCGTCGAGTACGCTCAAGTCAGAAGATCGGAAGA
+
FFF:FFFFFF:,FFFFFFFFFFFFFFFFFFFFFFFFFFFFFFFFF
@FS10000125:23:BPA73012-1407:1:1101:10520:1270 1:N:0:7
GGGCATGAACTTCGTCGAGTACGCTCAATACAAGAGATCGGAAGA
+
FFF:FFFFFF,:FFFFFFFFFFFFFFF,FFFFFFFFFFFFFFFFF
@FS10000125:23:BPA73012-1407:1:1101:10660:1270 1:N:0:7
GGGCAGCAACTTCGTCGAGTACGCTCAATAGACTAGATCGGAAGA
+
FFFFFFFFFF:,FFFFFFFFFFFFFFF:FFFFFFFFFFFFFFFFF
@FS10000125:23:BPA73012-1407:1:1101:11060:1270 1:N:0:7
GGGTGTAAACTTCGTCGAGTACGCTCAACCGGAAAGATCGGAAGA
+
FFF:FFFFFF::FFFFFFFFFFFFFFFFFFFFFFFFFFFFFFFFF
@FS10000125:23:BPA73012-1407:1:1101:11810:1270 1:N:0:7
GGGAAGGAACTTCGTCGAGTACGCTCAAATAGCAAGATCGGAAGA
+
FFFFFFFFFF,,FFFFFFFFFFFFFFF:FFFFFFFFFFFFFFFFF
@FS10000125:23:BPA73012-1407:1:1101:13020:1270 1:N:0:7
GGGGGAAACTTCGTCGAGTACGCTCAAGCTGTGAGATCGGAAGAG
+
FFFFFFFFFF,FF:FFFF,FFFFFFFFFFFFFFFFF,FFF:FFFF
@FS10000125:23:BPA73012-1407:1:1101:13060:1270 1:N:0:7
GGGGGTAACTTCGTCGAGTACGCTCAACGTTGAAGATCGGAAGAG
+
FFFFFFFFFF:FF:FFFF,FFFFFFFF:FFFFFFFF,FFF:FFFF
@FS10000125:23:BPA73012-1407:1:1101:13360:1270 1:N:0:7
GGGACTGAACTTCGTCGAGTACGCTCAACGAATAAGATCGGAAGA
+
FFFFFFFFFFF:FFFFFFFFFFFFFFFFFFFFFFFFFFFFFFFFF
@FS10000125:23:BPA73012-1407:1:1101:13450:1270 1:N:0:7
GGGGTTTAACTTCGTCGAGTACGCTCAATCGAATAGATCGGAAGA
+
FF,F,FFFFF,,FFFFFFFFFFFFFFF:FFFFFFFFFFFFFF:FF
@FS10000125:23:BPA73012-1407:1:1101:13500:1270 1:N:0:7
GGGGGGAAACTTCGTCGAGTACGCTCAAGATCGTAGATCGGAAGA
+
FFFFFFFFFF:,FFFFFFFFFFFFFFFFFFFFFFFFFFFFFFFFF
@FS10000125:23:BPA73012-1407:1:1101:13860:1270 1:N:0:7
GGGGTGTAATTTCGTCGAGTACGCTCAATGGTCAAGATCGGAAGA
+
FFFFFFFFFFFFFFFFFFFFFFFFFFF:FFFFFFFFFFFFFFFFF
@FS10000125:23:BPA73012-1407:1:1101:13890:1270 1:N:0:7
GGGGCTAACTTCGTCGAGTACGCTCAATGACCCAGATCGGAAGAG
+
FF,FFFFFFF:FFFFFFF:FFFFFFFFFFFFFFFFFFFFF:FFF:
@FS10000125:23:BPA73012-1407:1:1101:14260:1270 1:N:0:7
GGGGTAGAACTTCGTCGAGTACGCTCAATTTTGTAGATCGGAAGA
+
FFFFFFFFFF,:FFFFFFFFFFFFFFF,FFFFFFFFFFFFFFFFF
@FS10000125:23:BPA73012-1407:1:1101:14930:1270 1:N:0:7
GGGAGGAAACTTCGTCGAGTACGCTCAAAAGCCGAGATCGGAAGA
+
FFFFFFFFFF::FFFFFFFFFFFFFFF:FFFFFFFFFFFFFFFFF
@FS10000125:23:BPA73012-1407:1:1101:15830:1270 1:N:0:7
GGGAGGGAACTTCGTCGAGTACGCTCAAAATGGTAGATCGGAAGA
+
F,,F:FFFFF,:FFFFFFFFFFFFFFF:FFFFFFFFFFFFF:FF:
@FS10000125:23:BPA73012-1407:1:1101:15900:1270 1:N:0:7
GGGCGCTAACTTCGTCGAGTACGCTCAACTTAAGAGATCGGAAGA
+
FFFFFFFFFF:FFFFFFFFFFFFFFFFFFFFFFFFFFFFFFFFFF
@FS10000125:23:BPA73012-1407:1:1101:16440:1270 1:N:0:7
GGGGTGCAACTTCGTCGAGTACGCTCAACGATATAGATCGGAAGA
+
FF:FFFFFFFFFFFFFFFFFFFFFFFFFFFFFFFFFFFFFFFFFF
@FS10000125:23:BPA73012-1407:1:1101:1850:1280 1:N:0:7
GGGGTCTAACTTCGTCGAGTACGCTCAAGAGGTTAGATCGGAAGA
+
FFFFFFFFFFF,FFFFFFFFFFFFFFFFFFFFFFFFFFFFFFFFF
@FS10000125:23:BPA73012-1407:1:1101:1860:1280 1:N:0:7
GGGCAGAAACTTCGTCGAGTACGCTCAACACACGAGATCGGAAGA
+
FFFFFFFFFFF:FFFFFFFFFFFFFFFFFFFFFFFFFFFFFFFFF
@FS10000125:23:BPA73012-1407:1:1101:2470:1280 1:N:0:7
GGGGAGTAGCTTCGTCGAGTACGCTCAAGGAGCAAGATCGGAAGA
+
F:,FFFFFFF,,FFFFFFFFFFFFFFF:FF:FFFFFFFFFF,:FF
@FS10000125:23:BPA73012-1407:1:1101:2660:1280 1:N:0:7
GGGGGTTAACTTCGTCGAGTACGCTCAAAAGTTTAGATCGGAAGA
+
FFFFFFFFFF:,FFFFFFFFFFFFFFF:FFFFFFFFFFFFFFFFF
@FS10000125:23:BPA73012-1407:1:1101:3100:1280 1:N:0:7
GGGCTTAAACTTCGTCGAGTACGCTCAAATCCTTAGATCGGAAGA
+
FFF,FFFFFF:::FF:FFFFFFFFFFF:FFFFFFFFFFFFFFFFF
@FS10000125:23:BPA73012-1407:1:1101:3680:1280 1:N:0:7
GGGGCAAAACTTCGTCGAGTACGCTCAACGTTATAGATCGGAAGA
+
FFFFFF::F::FFF:FF:FFFFFFFFFF,FFF,,FFFFFFF:FFF
@FS10000125:23:BPA73012-1407:1:1101:3800:1280 1:N:0:7
GGGGTAAAACTTCGTCGAGTACGCTCAAACTATTCAGATCGGAAG
+
FF:FFFFFFF::FFFFFFFFFFFFFFFFFFFFFFFFFFFFFFFFF
@FS10000125:23:BPA73012-1407:1:1101:3840:1280 1:N:0:7
GGGTTGGAACTTCGTCGAGTACGCTCAATTGATAAGATCGGAAGA
+
FFFF:,FFFFF:FFFFFFFFFFFFFFFFFFFFFFFFFFFFFFFFF
@FS10000125:23:BPA73012-1407:1:1101:4200:1280 1:N:0:7
GGGGGCTAACTTCGTCGAGTACGCTCAACTTTACAGATCGGAAGA
+
FFFFFFFFFFFFFFFFFFFFFFFFFFFFFFFFFFFFFFFFFFFFF
@FS10000125:23:BPA73012-1407:1:1101:4550:1280 1:N:0:7
GATGTAAAACTTCGTCGAGTACGCTCAAATACCTAGATCGGAAGA
+
,,F,,FFF::FFF:FFFFFFFF:FFFFFFFFFFFFF:FFF:,F::
@FS10000125:23:BPA73012-1407:1:1101:4930:1280 1:N:0:7
GGGGACGCAACTTCGTCGAGTACGCTCAATCATTAAGATCGGAAG
+
FFFFFFFFFF,,:FF:FFFFFFFFF,FFFFFFFFFFFFFFFFFFF
@FS10000125:23:BPA73012-1407:1:1101:5050:1280 1:N:0:7
GGGGCAGAACTTCGTCGAGTACGCTCAATGACCTAGATCGGAAGA
+
:,,FFFFFFF::FFFFFFFFFFFFFFF,FFFFFFFFFFFFFFFFF
@FS10000125:23:BPA73012-1407:1:1101:5470:1280 1:N:0:7
GATGCACAACTTCGTCGAGTACGCTCAAGTTCAAAGATCGGAAGA
+
:,:FFFFFFFFFFFFFFFFFFF:FFFFFFFFFFFFFFFFFF,FFF
@FS10000125:23:BPA73012-1407:1:1101:5860:1280 1:N:0:7
GGGGATCAACTTCGTCGAGTACGCTCAAAGTCGGAGATCGGAAGA
+
FFFFFFFFFF:,FFFFFFFFFFFFFFFFFFFFFFFFFFFFFFFFF
@FS10000125:23:BPA73012-1407:1:1101:6840:1280 1:N:0:7
GGGCTAGAACTTCGTCGAGTACGCTCAAGCTCACAGATCGGAAGA
+
FFF:FFFFFF,,FFFFFFFFFFFFFFFFFFFFFFFFFFFFFFFFF
@FS10000125:23:BPA73012-1407:1:1101:7630:1280 1:N:0:7
GGGGTTTAACTTCGTCGAGTACGCTCAAGTTCCGAGATCGGAAGA
+
FF:FFFFFFF:,FFFFFFFFFFFFFFFFFFFFFFFFFFFFFFFFF
@FS10000125:23:BPA73012-1407:1:1101:7800:1280 1:N:0:7
GGGGCGTGAACTTCGTCGAGTACGCTCAACGAGGGAGATCGGAAG
+
FF:FFFFFFF:FFFF:FFFFFFFFF,FFFFFFFFFFFFFFFFFFF
@FS10000125:23:BPA73012-1407:1:1101:7910:1280 1:N:0:7
GGGGCACAAACTTCGTCGAGTACGCTCAACGTTGAAGATCGGAAG
+
F,,FFFFFFF:F:FF:FFFFFFFFF:FFFFFFFFFFFFFFFFFFF
@FS10000125:23:BPA73012-1407:1:1101:8090:1280 1:N:0:7
GGGCATCATCCTTCGTCGAGTACGCTCAACCCTTCAGATCGGAAG
+
FF::FFFFFFF,:FF:FFFFFFFFF,FFFFFFFFFFFFFFFFFFF
@FS10000125:23:BPA73012-1407:1:1101:8700:1280 1:N:0:7
GGGCAACTTCGTCGAGTACGCTCAATCAGTCAGATCGGAAGAGCA
+
FFF:FFFFFFF,:FFFFF,,FFFFF:FFFFFFFFF,FFFFFFF,,
@FS10000125:23:BPA73012-1407:1:1101:8720:1280 1:N:0:7
GGGGGTGAACTTCGTCGAGTACGCTCAAACATAAAGATCGGAAGA
+
FFFFFFFFFF,:FFFFFFFFFFFFFFFFFFFFFFFFFFFFFFFFF
@FS10000125:23:BPA73012-1407:1:1101:9490:1280 1:N:0:7
GGGTGCCAACTTCGTCGAGTACGCTCAAATAATTAGATCGGAAGA
+
FFF:FFFFFF::FFFFFFFFFFFFFFFFFFFFFFFFFFFFFFFFF
@FS10000125:23:BPA73012-1407:1:1101:9600:1280 1:N:0:7
GGGCCGAAACTTCGTCGAGTACGCTCAACAGATAAGATCGGAAGA
+
F,,,FFFFFF::FFFFFFFFFFFFFFFFFFFFFFFFFFFFFFFFF
@FS10000125:23:BPA73012-1407:1:1101:9660:1280 1:N:0:7
GGGGCTGAACTTCGTCGAGTACGCTCAACCATGGAGATCGGAAGA
+
FFFFFFFFFF:FFFFFFFFFFFFFFFFFFFFFFFFFFFFFFFFFF
@FS10000125:23:BPA73012-1407:1:1101:9760:1280 1:N:0:7
GGGCTTAAACTTCGTCGAGTACGCTCAAACGTTAAGATCGGAAGA
+
F:F:FFFFFF::FFFFFFFFFFFFFFFFFFFFFFFFFFFFFFFFF
@FS10000125:23:BPA73012-1407:1:1101:10350:1280 1:N:0:7
GGGGACGAACTTCGTCGAGTACGCTCAAAAGGAAAGATCGGAAGA
+
F,,FFFFFFF,,FFFFFFFFFFFFFFF:FFFFFFFFFFFFFFFFF
@FS10000125:23:BPA73012-1407:1:1101:10620:1280 1:N:0:7
GGGGGACTGAAACTTCGTCGAGTACGCTCAAAAATCAAGATCGGA
+
FFFFFFFFFFF:::FFF:,,FF:FFFFFFFFFFFF,FFFF:,FFF
@FS10000125:23:BPA73012-1407:1:1101:10780:1280 1:N:0:7
GGGTTACAACTTCGTCGAGTACGCTCAACATATGAGATCGGAAGA
+
FFFFFFFFFF,:FFFFFFFFFFFFFFFFFFFFFFFFFFFFFFFFF
@FS10000125:23:BPA73012-1407:1:1101:10980:1280 1:N:0:7
GGGGACCAACTTCGTCGAGTACGCTCAATATGTGAGATCGGAAGA
+
FFFFFFFFFF:,FFFFFFFFFFFFFFF,FFFFFFFFFFFFFFFFF
@FS10000125:23:BPA73012-1407:1:1101:11380:1280 1:N:0:7
GGGTGAAAACTTCGTCGAGTACGCTCAATACTTTAGATCGGAAGA
+
FFFFFFFFFF:,FFFFFFFFFFFFFFF,FFFFFFFFFFFFFFFFF
@FS10000125:23:BPA73012-1407:1:1101:12740:1280 1:N:0:7
GGGTATCAACTTCGTCGAGTACGCTCAATATTATAGATCGGATGA
+
FFFF,,FFFFFFFFFFF:FFFF:FFFF,FFFFFFFFF,FF:F,F,
@FS10000125:23:BPA73012-1407:1:1101:12770:1280 1:N:0:7
GGGTTAGAACTTCGTCGAGTACGCTCAATGCGATAGATCGGAAGA
+
:,,,FFFFFFF:FFFFFFFFFFFFFFFF,F,F,FFFFFFFFFFFF
@FS10000125:23:BPA73012-1407:1:1101:12930:1280 1:N:0:7
GGGTTTCAACTTCGTCGAGTACGCTCAAAATGTGAGATCGGAAGA
+
FF:,F,:FFF::FFFFFFFFFFFFFFFF:FF,,,FFFFFFFFFFF
@FS10000125:23:BPA73012-1407:1:1101:13500:1280 1:N:0:7
GGGGTGTGTTTCTTCGTCGAGTACGCTCAATGGATTAGATCGGAA
+
FFFFFFFFFFF:,:FFF,FFFF:FFFF:FFFFFFF:FFFF,FFFF
@FS10000125:23:BPA73012-1407:1:1101:13740:1280 1:N:0:7
GGGCACGAACTTCGTCGAGTACGCTCAAGCGGTTAGATCGGAAGA
+
FFFFFFFFFF,,FFFFFFFFFFFFFFFFFFFFFFFFFFFFFF:FF
@FS10000125:23:BPA73012-1407:1:1101:13920:1280 1:N:0:7
GGGGGTGAACTTCGTCGAGTACGCTCAAAATAAAAGATCGGAAGA
+
FFFFFFFFFF::FFFFFFFFFFFFFFFFFFFFFFFFFFFFFFFFF
@FS10000125:23:BPA73012-1407:1:1101:14020:1280 1:N:0:7
GGGCTGCAAACTTCGTCGAGTACGCTCAACAAAATAGATCGGAAG
+
FFFFFFFFFF:::FF:FFFFFFFFF,FFFFFFFFFFFFFFFFFFF
@FS10000125:23:BPA73012-1407:1:1101:14180:1280 1:N:0:7
GGGGTCTAACTTCGTCGAGTACGCTCAATTGTTAAGATCGGAAGA
+
FFFFFFFFFF::FFFFFFFFFFFFFFFFFFFFFFFFF:FFFFFFF
@FS10000125:23:BPA73012-1407:1:1101:14420:1280 1:N:0:7
GGGGCCGAACTTCGTCGAGTACGCTCAAGGTTAGAGATCGGAAGA
+
FFFFFFFFFF::FFFFFFFFFFFFFFFFFFFFFFFFFFFFFFFFF
@FS10000125:23:BPA73012-1407:1:1101:14550:1280 1:N:0:7
GGGTGTCAACTTCGTCGAGTACGCTCAATGGGACAGATCGGAAGA
+
F,,F:FFFFF,,FFFFFFFFFF:FFFF:FFFFFFF:FFFF:::F,
@FS10000125:23:BPA73012-1407:1:1101:14750:1280 1:N:0:7
GGGGCACAACTTCGTCGAGTACGCTCAATAATCCAGATCGGAAGA
+
F,,FF:FFFF,:FFFFFFFFFFFFFFF:FF,FFFFFF:FFFF:F:
@FS10000125:23:BPA73012-1407:1:1101:14790:1280 1:N:0:7
GGGCTATAACTTCGTCGAGTACGCTCAATAAACTAGATCGGAAGA
+
F,,FFFFFFF,:FFFFFFFFFF:FFFF:FFFFFFFFF:FF:::F,
@FS10000125:23:BPA73012-1407:1:1101:15050:1280 1:N:0:7
GGGCTTCGTCGAGTACGCTCAAATCCCAAGATCGGAAGAGCACAC
+
FFFFF:F:FFF,FFFFF,FF,FFF:,FFF:FFFFF,,FFF,F:F,
@FS10000125:23:BPA73012-1407:1:1101:15080:1280 1:N:0:7
GGGCATAAACTTCGTCGAGTACGCTCAATCGAATAGATCGGAAGA
+
F,,,FFFFFF::FFFFFFFFFFFFFFFFFFFFFFFFF,FFFFFFF
@FS10000125:23:BPA73012-1407:1:1101:15980:1280 1:N:0:7
GGGCCTAAACTTCGTCGAGTACGCTCAAATAGGTAGATCGGAAGA
+
FFFFFFFFFF,:FFFFFFFFFFFFFFF:FFFFFFFFFFFFFFFFF
@FS10000125:23:BPA73012-1407:1:1101:16260:1280 1:N:0:7
GGGCGGGAACTTCGTCGAGTACGCTCAATCGCCGAGATCGGAAGA
+
FFFFFFFFFF,:FFFFFFFFFFFFFFFFFFFFFFFFFFFFFFFFF
@FS10000125:23:BPA73012-1407:1:1101:1050:1290 1:N:0:7
GGGGGAAAACTTCGTCGAGTACGCTCAAATGACTAGATCGGAAGA
+
FFFFFFFFFF::FFFFFFFFFFFFFFF:FFFFFFFFFFFFFFFFF
@FS10000125:23:BPA73012-1407:1:1101:1060:1290 1:N:0:7
GGGGGGAAACTTCGTCGAGTACGCTCAATTTGGTAGATCGGAAGA
+
FFFFFFFFFF:,FFFFFFFFFFFFFFF,FFFFFFFFFFFFFFFFF
@FS10000125:23:BPA73012-1407:1:1101:1310:1290 1:N:0:7
GGGGGACAACTTCGTCGAGTACGCTCAAAAATCAAGATCGGAAGA
+
FFFFFFFFFF::FFFFFFFFFFFFFFF:FFFFFFFFFFFFF:FFF
@FS10000125:23:BPA73012-1407:1:1101:1400:1290 1:N:0:7
GGGGTTAACTTCGTCGAGTACGCTCAATTCTAGAGATCGGAAGAG
+
FFFFF::FF::FF:FFFFFFFFFFFFF,FFF:FFFF,,FF,FFF:
@FS10000125:23:BPA73012-1407:1:1101:1500:1290 1:N:0:7
GGGGGCCAACTTCGTCGAGTACGCTCAAGATCGGAGATCGGAAGA
+
FFFFFFFFFF::FFFFFFFFFFFFFFFFFFFFFFFFFFFFF:FFF
@FS10000125:23:BPA73012-1407:1:1101:1850:1290 1:N:0:7
GGGTTCAACCTTCGTCGAGTACGCTCAAAGGACCAGATCGGAAGA
+
FFFFFFFFFF:,FFFFFFFFFFFFFFF:FFFFFFFFFFFFFFFFF
@FS10000125:23:BPA73012-1407:1:1101:1990:1290 1:N:0:7
GGGTGTGAACTTCGTCGAGTACGCTCAACTGAGGAGATCGGAAGA
+
FF:FFFFFFF:FFFFFFFFFFFFFFFFFFFFFFFFFFFFFFFFFF
@FS10000125:23:BPA73012-1407:1:1101:2010:1290 1:N:0:7
GGGCCGAAACTTCGTCGAGTACGCTCAAACCAGCAGATCGGAAGA
+
FFFFF,FFFFFFFFFFFFFFFFFFFFFFFF,,FFFFFFFFFFFFF
@FS10000125:23:BPA73012-1407:1:1101:2080:1290 1:N:0:7
GGGCAAAAACTTCGTCGAGTACGCTCAAAATTAAAGATCGGAAGA
+
FFFFFFFFFF:,FFFFFFFFFFFFFFF:FFFFFFFFFFFFFFFFF
@FS10000125:23:BPA73012-1407:1:1101:2720:1290 1:N:0:7
GGGTGGAAACTTCGTCGAGTACGCTCAATTGAGATCGGAAGAGCA
+
FFFF,FFFFFFFFFFFFFFFFFFFFFF,FF:F,FFF::,FFFF,:
@FS10000125:23:BPA73012-1407:1:1101:2930:1290 1:N:0:7
GGGGTGGATCTTCGTCGAGTACGCTCAAAATCCCAGATCGGAAGA
+
F::FFFFFFF:,FFFFFFFFFFFFFFFFFFFFFFFFFFFFFFFFF
@FS10000125:23:BPA73012-1407:1:1101:3040:1290 1:N:0:7
GGGCAAAAATTTCGTCGAGTACGCTCAATACCATAGATCGGAAGA
+
FFFFFFFFFFFFFFFFFFFFFFFFFFF:FFFFFFFFFFFFFFFFF
@FS10000125:23:BPA73012-1407:1:1101:3060:1290 1:N:0:7
GGGGGCAAGCTTCGTCGAGTACGCTCAACGAGCAAGATCGGAAGA
+
FFFFFFFFFFF::FFFFFFFFFFFFFFFFFFFFFFFFFFFFFFFF
@FS10000125:23:BPA73012-1407:1:1101:3170:1290 1:N:0:7
GGGGTGAAACTTCGTCGAGTACGCTCAAATTCCAAGATCGGAAGA
+
F:,FFFFFFF:,FFFFFFFFFFFFFFF:FFFFFFFFFFFFFFFFF
@FS10000125:23:BPA73012-1407:1:1101:3550:1290 1:N:0:7
GGGAGTCAACTTCGTCGAGTACGCTCAACTATAAAGATCGGAAGA
+
FFFFFFFFFF,F:FFFFFFFFFFFFFFFFFFFFFFFFFFFFFFFF
@FS10000125:23:BPA73012-1407:1:1101:4170:1290 1:N:0:7
GGGCGAACTTCGTCGAGTACGCTCAATGTCCGAGATCGGAAGAGC
+
FFF:FFFFFF:F:FFFF:FFFF,FF:FFFFFFFFF:,FFF:FFF,
@FS10000125:23:BPA73012-1407:1:1101:5130:1290 1:N:0:7
GGGGCTAAACTTCGTCGAGTACGCTCAATTATGTAGATCGGAAGA
+
FFFFFFFFFF:,FFFFFFFFFFFFFFF,FFFFFFFFFFFFFFFFF
@FS10000125:23:BPA73012-1407:1:1101:5240:1290 1:N:0:7
GGGGTTTAACTTCGTCGAGTACGCTCAAGGGTAGAGATCGGAAGA
+
FFFFF,,FFFFFFFFF:FFFFFFFFFFFFFF:FFFFF,FFFFFFF
@FS10000125:23:BPA73012-1407:1:1101:5320:1290 1:N:0:7
GGGGCCGAACTTCGTCGAGTACGCTCAAGTATGGAGATCGGAAGA
+
FFFFFFFFFF::FFFFFFFFFFFFFFFFFFFFFFFFFFFFFFFFF
@FS10000125:23:BPA73012-1407:1:1101:5420:1290 1:N:0:7
GGGATGCAACTTCGTCGAGTACGCTCAAGTCACGAGATCGGAAGA
+
FFFFFFFFFF:::FF:FFFFFFFFFFFFFFFFFFFFFFFFFF:FF
@FS10000125:23:BPA73012-1407:1:1101:5880:1290 1:N:0:7
GGGAACTTCGTCGAGTACGCTCAAGAACCCAGATCGGAAGAGCAC
+
FFF:FFFFFF,FF:F:F,FFFF:FFFF:FFFFFFFFFFFF,F,F,
@FS10000125:23:BPA73012-1407:1:1101:6420:1290 1:N:0:7
GGGGTGCAACTTCGTCGAGTACGCTCAAAGTTCTAGATCGGAAGA
+
FFFFFFFFFF:,FFFFFFFFFFFFFFF,FFFFFFFFFFFFFFFFF
@FS10000125:23:BPA73012-1407:1:1101:6880:1290 1:N:0:7
GGGGGCTCAACTTCGTCGAGTACGCTCAATATTAAAGATCGGAAG
+
FFFFFFFFFF:,:FF,FFFFFFFFF,FFFFFFFFFFFFFFFFFFF
@FS10000125:23:BPA73012-1407:1:1101:8050:1290 1:N:0:7
GGGGTGAAACTTCGCCGAGTACGATCAACTGAACAGATCGGAAGA
+
FFFFFFFFFFFFFFFFFFFFFFFFFFFFFFFFFFFFF,FFFFFFF
@FS10000125:23:BPA73012-1407:1:1101:8570:1290 1:N:0:7
GGGGCACAACTTCGTCGAGTACGCTCAATTGGTCAGATCGGAAGA
+
FF:FFFFFFF:,FFFFFFFFFFFFFFF,FFFFFFFFFFFFFFFFF
@FS10000125:23:BPA73012-1407:1:1101:9630:1290 1:N:0:7
GGGGAAGAACTTCGTCGAGTACGCTCAAGGGGGTAGATCGGAAGA
+
FFFFFFFFFF,:FFFFFFFFFFFFFFFFFFFFFFFFFFFFFFFFF
@FS10000125:23:BPA73012-1407:1:1101:10350:1290 1:N:0:7
GGGGACGAACTTCGTCGAGTACGCTCAAAAGGAAAGATCGGAAGA
+
FFFFFFFFFF,,FFFFFFFFFFFFFFF,FFFFFFFFFFFFFFFFF
@FS10000125:23:BPA73012-1407:1:1101:10740:1290 1:N:0:7
GGGGCAACTTCGTCGAGTACGCTCAACCCACCAGATCGGAAGAGC
+
FFFFFFFFFF:F,FFFF:FFFF,FFFFFFFFFFFF:,FFFFFFF,
@FS10000125:23:BPA73012-1407:1:1101:10810:1290 1:N:0:7
GGGAGGTAACTTCGTCGAGTACGCTAAATTTTGTAGATCGGAAGA
+
FFFFFFFFFF:,FFFFFFFFFFFFFFF:FFFFFFFFFFFFFFFFF
@FS10000125:23:BPA73012-1407:1:1101:10820:1290 1:N:0:7
GGGTACGAACTTCGTCGAGTACGCTCAAAAGACAAGATCGGAAGA
+
FFFFFF,:F::FFF:FFFFFFFFFFFFFF,FF,FFFFFFFFFFFF
@FS10000125:23:BPA73012-1407:1:1101:10940:1290 1:N:0:7
GGGGTTCAACTTCGTCGAGTACGCTCAATGTAAGAGATCGGAAGA
+
FFFFFFFFFF:,FFFFFFFFFFFFFFF,FFFFFFFFFFFFFFFFF
@FS10000125:23:BPA73012-1407:1:1101:12050:1290 1:N:0:7
GGGCGTTAACTTCGTCGAGTACGCTCAAACGTTGAGATCGGAAGA
+
:,,,FFFFFF:,FFFFFFFFFFFFFFF:FFFFFFFFFFFFFFFFF
@FS10000125:23:BPA73012-1407:1:1101:13020:1290 1:N:0:7
GGGGTCTAACTTCGTCGAGTACGCTCAATAGTGTAGATCGGAAGA
+
FFF:F:,FFF::FFFFFFFFFFFFFFF,F:F,,,FFFFFFFFFFF
@FS10000125:23:BPA73012-1407:1:1101:13310:1290 1:N:0:7
GGGATGTAACTTCGTCGAGTACGCTCAAGGACAGAGATCGGAAGA
+
F:,FFFFFFF:,FFFFFFFFFFFFFFFFFFFFFFFFFFFFFFFFF
@FS10000125:23:BPA73012-1407:1:1101:13450:1290 1:N:0:7
GGGGCATAACTTCGTCGAGTACGCTCAAATGGGTAGATCGGAAGA
+
FFFFFFFFFF,,FFFFFFFFFFFFFFF,FFFFFFFFFFFFFFFFF
@FS10000125:23:BPA73012-1407:1:1101:13500:1290 1:N:0:7
GGGGGAGAACTTCGTCGAGTACGCTCAACAAATAAGATCGGAAGA
+
FFFFFFFFFF::FFFFFFFFFFFFFFF:FFFFFFFFFFFFFF:FF
@FS10000125:23:BPA73012-1407:1:1101:13940:1290 1:N:0:7
GGGGACTAATTTCGTCGAGTACGCTCAAACGTCTAGATCGGAAGA
+
FFFFFFFFFFFFFFFFFFFFFFFFFFFFFFFFFFFFFFFFFFFFF
@FS10000125:23:BPA73012-1407:1:1101:14030:1290 1:N:0:7
GGGCTTCAACTTCGTCGAGTACGCTCAAAAAGTAAGATCGGAAGA
+
FFF:FFFFFF,:FFFFFFFFFFFFFFFFFFFFFFFFFFFFFFFFF
@FS10000125:23:BPA73012-1407:1:1101:14220:1290 1:N:0:7
GGGGGTTAACTTCGTCGAGTACGCTCAATGGGATAGATCGAAGAG
+
FFFF,,,FFF::FFFFFFFFFFFFFFF,FFFFF,FFFFFFFFFFF
@FS10000125:23:BPA73012-1407:1:1101:14290:1290 1:N:0:7
GGGACTTAACTTCGTCGAGTACGCTCAAGAGTGGAGATCGGAAGA
+
FFFFFFFFFF::FFFFFFFFFFFFFFFFFFFFFFFFFFFFFFFFF
@FS10000125:23:BPA73012-1407:1:1101:14960:1290 1:N:0:7
GGGGTGCAACTTCGTCGAGTACGCTCAAAATGTAAGATCGGAAGA
+
FF:FFFFFFF,:FFFFFFFFFFFFFFF:FFFFFFFFFFFFFFFFF
@FS10000125:23:BPA73012-1407:1:1101:15280:1290 1:N:0:7
GGGAGATCGGAAGAGCACACGTCTGAACTCCAGTCACGTCGATTG
+
FFFFFFFFFFF:F,FFF,FFFFFFFF:::FFFFFFF:FFFFF,:F
@FS10000125:23:BPA73012-1407:1:1101:15880:1290 1:N:0:7
GGGGCAAAACTTCGTCGAGTACGCTCAAGCCTTAAGATCGGAAGA
+
FFFFFFFFFF,,FFFFFFFFFFFFFFFFFFFFFFFFFFFFFFFFF
@FS10000125:23:BPA73012-1407:1:1101:16040:1290 1:N:0:7
GGGGATAAACTTCGTGAGTACGCTCAATTTGGGAGATTGGAAGAG
+
FFFFF:FFFF,:FFFFFF:FFFFFFFF:FFF:FFFFF,FF:FFFF
@FS10000125:23:BPA73012-1407:1:1101:1010:1300 1:N:0:7
GGGACTTAACTTCGTCGAGTACGCTCAATTGAGTAGATCGGAAGA
+
FFFFFFFFFF:,FFFFFFFFFFFFFFF:FFFFFFFFFFFFFFFFF
@FS10000125:23:BPA73012-1407:1:1101:1640:1300 1:N:0:7
GGGCTGCAACTTCGTCGAGTACGCTCAAGGAATGAGATCGGAAGA
+
FF:FFFFFFF:,FFFFFFFFFFFFFFFFFFFFFFFFFFFFFFFFF
@FS10000125:23:BPA73012-1407:1:1101:2060:1300 1:N:0:7
GGGGCGTAACTTCGTCGAGTACGCTCAATAGATAAGATCGGAAGA
+
FFFFFFFFFF:,FFFFFFFFFFFFFFF,FFFFFFFFFFFFFFFFF
@FS10000125:23:BPA73012-1407:1:1101:2400:1300 1:N:0:7
GGGGGGTAACTTCGTCGAGTACGCTCAATAGATAAGATCGGAAGA
+
FFFFFFFFFF,,FFFFFFFFFFFFFFF,FFFFFFFFFFFFFFFFF
@FS10000125:23:BPA73012-1407:1:1101:2790:1300 1:N:0:7
GATGCCCAACCTCGTCGAGTACGCTCAAAAGAGTAGATCGGAAGA
+
:,FFFFFFFFFFFFFFFFFFFFFFFFFFFFFFFFFFFFFFF:FFF
@FS10000125:23:BPA73012-1407:1:1101:3100:1300 1:N:0:7
GGGTAGAAAGTTCGTCGAGTACGTTCAACCAACAAGATCGGAAGA
+
FFFFFFFFFF::FFFFFFFFFFFFFFFFFFFFFFFFFFFFFFFFF
@FS10000125:23:BPA73012-1407:1:1101:3240:1300 1:N:0:7
GGGCAAAAACTTCGTCGAGTACGCTCAACCGGATAGATCGGAAGA
+
FFF,F:FFFF:::FFFFFFFFFFFFFFFF:,F,:FFFFFFFFFFF
@FS10000125:23:BPA73012-1407:1:1101:3420:1300 1:N:0:7
GGGGGGTAACTTCGTCGAGTACGCTCAACAACCAAGATCGGAAGA
+
FFFFFFFFFF::FFFFFFFFFFFFFFFFFFFFFFFFFFFFFFFFF
@FS10000125:23:BPA73012-1407:1:1101:3950:1300 1:N:0:7
GGGCTTCGTCGAGTACGCTCAATCGATAAGATCGGAAGAGCACAC
+
F:,FFFFFFFF:FFF:FFF,F:,FFFF,FFFFFFFFFFFF:F,F,
@FS10000125:23:BPA73012-1407:1:1101:3990:1300 1:N:0:7
GGGATTCAACTTCGTCGAGTACGCTCAAACTTTTAGATCGGAAGA
+
FF,:FFFFFF:,FFFFFFFFFFFFFFF:FFFFFFFFFFFFFF:FF
@FS10000125:23:BPA73012-1407:1:1101:4270:1300 1:N:0:7
GGTGGTCAACTTCGTCGAGTACGCTCAAGTCTAAAGATCGGAAGA
+
F,,F:FF,FFFF::FFFFFFF::FFF:FFFFFFF,FF,F:FFFFF
@FS10000125:23:BPA73012-1407:1:1101:4300:1300 1:N:0:7
GGGGGAAAACTTCGTCGAGTACGCTCAACATTTTAGATCGGAAGA
+
FFFFFFFFFF::FFFFFFFFFFFFFFF:FFFFFFFFFFFFFFFFF
@FS10000125:23:BPA73012-1407:1:1101:4460:1300 1:N:0:7
GGGATCGAACTTCGTCGAGTACGCTCAATTATCCAGATCGGAAGA
+
FFFFFFFFFF,,FFFFFFFFFFFFFFF,FFFFFFFFFFFFFFFFF
@FS10000125:23:BPA73012-1407:1:1101:4570:1300 1:N:0:7
GGGTCACAACTTCGTCGAGTACGCTCAAATACTAAGATCGGAAGA
+
FFFFFFFFFF:,FFFFFFFFFFFFFFFFFFFFFFFFFFFFFFFFF
@FS10000125:23:BPA73012-1407:1:1101:4630:1300 1:N:0:7
GATTGCCAACTTCGTCGAGTACGCTCAATAAGAAAGATCGGAAGA
+
:,F,,FFFFFFFFFFFFFFFFFFFFFF:FFFFFFFFFFFFF:FFF
@FS10000125:23:BPA73012-1407:1:1101:4850:1300 1:N:0:7
GGGTCCAAACTTCGTCGAGTACGCTCAAATACAGAGATCGGAAGA
+
FF::FFFFFF,,FFFFFFFFFFFFFFF:FFFFFFFFFFFFFFFFF
@FS10000125:23:BPA73012-1407:1:1101:4860:1300 1:N:0:7
GGGGAACTTCGTCGAGTACGCTCAATCTTAAAGATCGGAAGAGCA
+
FFFFFFFFFFF,:FFFFF,,FFFFF:FFFFFFFFF,FFFFFFF,:
@FS10000125:23:BPA73012-1407:1:1101:4960:1300 1:N:0:7
GGGTGCCAACTTCGTCGAGTACGCTCAATAAGAAAGATCGGAAGA
+
FFF:FFFFFF::FFFFFFFFFFFFFFF,FFFFFFFFFFFFFFFFF
@FS10000125:23:BPA73012-1407:1:1101:5290:1300 1:N:0:7
GGGTTAGAACTTCGTCGAGTACGCTCAAATTCTAAGATCGGAAGA
+
F:,:FFFFFF,,FFFFFFFFFFFFFFF:FFFFFFFFFFFFFFFFF
@FS10000125:23:BPA73012-1407:1:1101:5340:1300 1:N:0:7
GGGGTGCAACTTCGTCGAGTACGCTCAAGTTTTAAGATCGGAAGA
+
FFFFFFFFFF,,:FF:FFFFFFFFFFFFFFFFFFFFFFFFFFFFF
@FS10000125:23:BPA73012-1407:1:1101:5970:1300 1:N:0:7
GGGTCGCAATTTCGTCGAGTACGCTCAATTCGGAAGATCGGAAGA
+
FF:FFFFFFFFFFFFFFFFFFFFFFFF,FFFFFFFFFFFFFFFFF
@FS10000125:23:BPA73012-1407:1:1101:6510:1300 1:N:0:7
GGGTACAAACTTCGTCGAGTACGCTCAATAAACAAGATCGGAAGA
+
F::FFFFFFFF:FFFFFFFFFFFFFFFFFFFFFFFFF:FFFFFFF
@FS10000125:23:BPA73012-1407:1:1101:6830:1300 1:N:0:7
GGGGTTTAACTTCGTCGAGTACGCTCAATCTAATAGATCGGAAGA
+
FF:FFFFFFF:,FFFFFFFFFFFFFFF,FFFFFFFFFFFFFFFFF
@FS10000125:23:BPA73012-1407:1:1101:7310:1300 1:N:0:7
GGGTCGGAACTTCGTCGAGTACGCTCAACCTGACAGATCGGAAGA
+
FFFFFFFFFF::FFFFFFFFFFFFFFFFFFFFFFFFFFFFFFFFF
@FS10000125:23:BPA73012-1407:1:1101:7580:1300 1:N:0:7
GGGTGTAAACTTCGTCGAGTACGCTCAATTTAAAAGATCGGAAGA
+
FFFFFFFFFF,:FFFFFFFFFFFFFFF,FFFFFFFFFFFFFFFFF
@FS10000125:23:BPA73012-1407:1:1101:7850:1300 1:N:0:7
GGGGTGGAACTTCGTCGAGTACGCTCAATGCTGAAGATCGGAAGA
+
FFFFF,FFFF::FFFFFFFFFFFFFFF:FFFFFFFFFFFFFFFFF
@FS10000125:23:BPA73012-1407:1:1101:8340:1300 1:N:0:7
GGGGTTAAACTTCGTCGAGTACGCTCAACGGGAAAGATCGGAAGA
+
FFFF,FFFFFFFFFFFFFFFFFFFFFFFFFFFFFFFFFFFFFFFF
@FS10000125:23:BPA73012-1407:1:1101:8440:1300 1:N:0:7
GGGGTACAACTTCGTCGAGTACGCTCAAAGAGAAAGATCGGAAGA
+
FFFFFFFFFF::FFFFFFFFFFFFFFF:FFFFFFFFF:FFFFFFF
@FS10000125:23:BPA73012-1407:1:1101:8470:1300 1:N:0:7
GGGATGCAACTTCGTCGAGTACGCTCAAGTTGATAGATCGGAAGA
+
FFFF,:FFFFF,FFFFFFFFFFFFFFFFFFFFFFFFF,FFF,F,F
@FS10000125:23:BPA73012-1407:1:1101:8710:1300 1:N:0:7
GGGTCTGAACTTCGTCGAGTACGCTCAAACATGAAGATCGGAAGA
+
F::FFF:FFFF:FFFFFFFFFFFFFFFFFFFFFFFFF:FFFFFFF
@FS10000125:23:BPA73012-1407:1:1101:8740:1300 1:N:0:7
GGGGGTTAACTTCGTCGAGTACGCTCAAGTGTGAAGATGGAAGAG
+
FFFFFFFFFF,,FFFFFFFFFFFFFFFFFFFFFFFFFFFF,FFFF
@FS10000125:23:BPA73012-1407:1:1101:8760:1300 1:N:0:7
GGGCGATAACTTCGTCGAGTACGCTCAACTGTAAAGATCGGAAGA
+
FFFFFFFFFF::FFFFFFFFFFFFFFFFFFFFFFFFFFFFFFFFF
@FS10000125:23:BPA73012-1407:1:1101:9220:1300 1:N:0:7
GGGCCGAAACTTCGTCGAGTACGCTCAAAAATAAAGATCGGAAGA
+
FFFFFFFFFF:,FFFFFFFFFFFFFFF:FFFFFFFFFFFFFFFFF
@FS10000125:23:BPA73012-1407:1:1101:9480:1300 1:N:0:7
GGGGACTAACTTCGTCGAGTACGCTCAATGTGCCAGATCGGAAGA
+
FFFFFFFFFF::FFFFFFFFFFFFFFFFFFFFFFFFFFFFFF:FF
@FS10000125:23:BPA73012-1407:1:1101:10160:1300 1:N:0:7
GGGAATGAACTTCGTCAGTACGCTCAAGTAAGTAGATCGGAAGAG
+
FFF:FFFFFF,,FFFFFF,FFFFFFFFFFFFFFFFF,FFF,FFFF
@FS10000125:23:BPA73012-1407:1:1101:10300:1300 1:N:0:7
GGGATATAATTTCGTCGAGTACGCTCAAGTAGGTAGATCGGAAGA
+
FFFFFFFFFFFFFFFFFFFFFFFFFFFFFFFFFFFFFFFFFFFFF
@FS10000125:23:BPA73012-1407:1:1101:10720:1300 1:N:0:7
GGGAGTAAACTTCGTCGAGTACGCTCAAGTCGTTAGATCGGAAGA
+
FFFFFFFFFF,,FFFFFFFFFFFFFFFFFFFFFFFFFFFFFFFFF
@FS10000125:23:BPA73012-1407:1:1101:10890:1300 1:N:0:7
GGGTACTAACTTCGTCGAGTACGCTCAAGATTCCAGATCGGAAGA
+
FFFFFFFFFF:,FFFFFFFFFFFFFFFFFFFFFFFFFFFFFFFFF
@FS10000125:23:BPA73012-1407:1:1101:11530:1300 1:N:0:7
GGGTAGTAACTTCGTCGAGTACGCTCAATAACCTAGATCGGAAGA
+
FFFFFFFFFF:,FFFFFFFFFFFFFFF:FFFFFFFFFFFFFFFFF
@FS10000125:23:BPA73012-1407:1:1101:11650:1300 1:N:0:7
GGGGGTCAACTTCGTCGAGTACGCTCAAAAGTTTAGATCGGAAGA
+
FF:FFFFFFF,,FFFFFFFFFFFFFFF:FFFFFFFFFFFFFFFFF
@FS10000125:23:BPA73012-1407:1:1101:12700:1300 1:N:0:7
GGGGGCTGAACTTCGTCGAGTACGCTCAAGAGGGGAGATCGGAAG
+
FFFFFFFFFF:,:FF:FFFFFFFFF,FFFFFFFFFFFFFFFFFFF
@FS10000125:23:BPA73012-1407:1:1101:12860:1300 1:N:0:7
GGGCGAGAACTTCGTCGAGTACGCTCAAAAGAGAAGATCGGAAGA
+
FFFFFFFFFF,,FFFFFFFFFFFFFFF,FFFFFFFFFFFFFFFFF
@FS10000125:23:BPA73012-1407:1:1101:14450:1300 1:N:0:7
GGGGCTCAACTTCGTCGAGTACGCTCAACAGCAAAGATCGGAAGA
+
FFFFF:FFFF:FFFFFFFFFFFFFFFFFFFFFFFFFF,FFFFFFF
@FS10000125:23:BPA73012-1407:1:1101:14840:1300 1:N:0:7
GGGGAAAAACTTCGTCGAGTACGCTCAATATGGAAGATCGGAAGA
+
FFFFFFFFFF::FFFFFFFFFFFFFFF:FFFFFFFFFFFFF:FFF
@FS10000125:23:BPA73012-1407:1:1101:14920:1300 1:N:0:7
GGGGTCTAACTTCGTCGAGTACGCTCAATTAATAAGATCGGAAGA
+
FF:FFFFFFF,,FFFFFFFFFFFFFFF:FFFFFFFFFFFFFFFFF
@FS10000125:23:BPA73012-1407:1:1101:15280:1300 1:N:0:7
GGGCGTTAACTTCGTCGAGTACGCTCAACGCATTAGATGGAAGAG
+
F,,:FFFFFF::FFFFFFFFFFFFFFFFF:FFFFFFFFFF,FFF:
@FS10000125:23:BPA73012-1407:1:1101:15290:1300 1:N:0:7
GGGTACATAACTTCGTCGAGTACGCTCAAACCGCAAGATCGGAAG
+
FFFFFFFFFFF::FF,FFFFFFFFF,FFFFFFFFFFFFFFFFFFF
@FS10000125:23:BPA73012-1407:1:1101:15570:1300 1:N:0:7
GGGGTCAAACTTCGTCGAGTACGCTCAATACGGGAGATCGGAAGA
+
FFFFFFFFFF::FFFFFFFFFFFFFFF:FFFFFFFFFFFFFFFFF
@FS10000125:23:BPA73012-1407:1:1101:15600:1300 1:N:0:7
GGGGGTAGAACTTCGTCGAGTACGCTCAAGGCTAGAGATCGGAAG
+
FFFFFFFFFFF,,FF,FFFFFFFFF,FFFFFFFFFFFFFFFFFFF
@FS10000125:23:BPA73012-1407:1:1101:15840:1300 1:N:0:7
GGGATTGAACTTCGTCGAGTACGCTCAAGTCTTTAGATCGGAAGA
+
FFFFFF:FFF::FFFFFFFFFFFFFFFFFFFFFFFFF,FFFFFFF
@FS10000125:23:BPA73012-1407:1:1101:16240:1300 1:N:0:7
GGGGGATAACTTCGTCGAGTACGCTCAACATGAAAGATCGGAAGA
+
FFFFFFFFFF::FFFFFFFFFFFFFFFFFFFFFFFFFFFFFFFFF
@FS10000125:23:BPA73012-1407:1:1101:1250:1310 1:N:0:7
GGGTAACTTCGTCGAGTACGCTCAAAGGGAAAGATCGGAAGAGCA
+
FFFFFFFFFFF:FFFFFF,,FFFFFFFFFFFFFFF,FFFFFFF,,
@FS10000125:23:BPA73012-1407:1:1101:1340:1310 1:N:0:7
GGGTATTAACTTCGTCGAGTACGCTCAATGGCTGAGATCGGAAGA
+
FFFFFFFFFF::FFFFFFFFFFFFFFFFFFFFFFFFFFFFFFFFF
@FS10000125:23:BPA73012-1407:1:1101:1750:1310 1:N:0:7
GGGGTAACTTCGTCGAGTACGCTCAACACATCAGATCGGAAGAGC
+
F:,FFFFFFF,F,FFFF:FFFF:FFFFFFFFFFFFF,FFFFFFF,
@FS10000125:23:BPA73012-1407:1:1101:2100:1310 1:N:0:7
GGGATTTAACTTCGTCGAGTACGCTCAAGATTCAAGATCGGAAGA
+
FFFFFFFFFF:,FFFFFFFFFFFFFFFFFFFFFFFFFFFFFFFFF
@FS10000125:23:BPA73012-1407:1:1101:2320:1310 1:N:0:7
GGGAAACTTCGTCGAGTACCCTCAACTCCTCAGATCGGAAGAGCT
+
FF,FFFFFFFF,,FFFFF,,FFF:FFFFFFFFFFF,FFFFFFF,,
@FS10000125:23:BPA73012-1407:1:1101:3610:1310 1:N:0:7
GGGGAACTTCGTCGAGTACGCTCAATGTAAGAGATCGGAAGAGCA
+
FF:FFFFFFFF,:FFFFF,,FFFFFFF,FFFFFFF,FFFFFFF,,
@FS10000125:23:BPA73012-1407:1:1101:4510:1310 1:N:0:7
GATGTGCAACTTCGTCGAGTACGCTCAACGGGCAAGATCGGAAGA
+
:,FFFFFFFFFFFFFFFFFFFFFFFFFFF:FFFFFFFFFFFFFFF
@FS10000125:23:BPA73012-1407:1:1101:4670:1310 1:N:0:7
GGGAATTATCTTCGTCGAGTACGCTCAAAAGGAAAGATCGGAAGA
+
FF,FF,FFFFFFFFFFFFFFFFFFFFFF:,F,FFFFFFFFFFFFF
@FS10000125:23:BPA73012-1407:1:1101:4820:1310 1:N:0:7
GGCTCAAAACTTCGTCGAGTACGCTCAAAATCTGAGATCGGAAGA
+
FF,,FFFFFF::FFFFFFFFFFFFFFFFFFFFFFFFFFFFFFFFF
@FS10000125:23:BPA73012-1407:1:1101:4900:1310 1:N:0:7
GGGGGGGGAACTTCTTCGAGTACGCTCAACAAACTAGATCGGAAG
+
FFFFFFFFFF:F:FF:FFFFFFFFF:FFFFFFFFFFFFFFFFFFF
@FS10000125:23:BPA73012-1407:1:1101:5000:1310 1:N:0:7
GGGATTCAACTTCGTCGAGTACGCTCAATATAGCAGATCGGAAGA
+
FFF:FFFFFF:::FFFFFFFFFFFFFF,FFFFFFFFFFFFFFFFF
@FS10000125:23:BPA73012-1407:1:1101:5220:1310 1:N:0:7
GGGGCAGAACTTCGTCGAGTACGCTCAACGAGTCAGATCGGAAGA
+
FFFFFFFFFFF:FFFFFFFFFFFFFFFFFFFFFFFFFFFFFFFFF
@FS10000125:23:BPA73012-1407:1:1101:5890:1310 1:N:0:7
GGGGGGTAACTTCGTCGAGTACGCTCAAATACGCAGATCGGAAGA
+
FFFFFFFFFF:,FFFFFFFFFFFFFFFFFFFFFFFFFFFFFFFFF
@FS10000125:23:BPA73012-1407:1:1101:6200:1310 1:N:0:7
GGGCGCCAACTTCGTCGAGTACGCTCAATAGGGGAGATCGGAAGA
+
FF::FFFFFF:,FFFFFFFFFFFFFFF,FFFFFFFFFFFFFFFFF
@FS10000125:23:BPA73012-1407:1:1101:6730:1310 1:N:0:7
GGGTGTCAACTTCGTCGAGTACGCTCAATTAAGAAGATCGGAAGA
+
F,,:FFFFFF::FFFFFFFFFFFFFFF:FFFFFFFFFFFFFFFFF
@FS10000125:23:BPA73012-1407:1:1101:6880:1310 1:N:0:7
GGGGTAGAAACTTCGTCGAGTACGCTCAAGCTAAAAGATCGGAAG
+
FFFF:FFFFFF,FFFFFFFFFFFFF:FFFFFFFFFFFFFFFFFFF
@FS10000125:23:BPA73012-1407:1:1101:6920:1310 1:N:0:7
GGGTTTAAACTTCGTCGAGTACGCTCAAGATGGCAGATCGGAAGA
+
FFF:FFFFFF::FFFFFFFFFFFFFFFFFFFFFFFFFFFFFFFFF
@FS10000125:23:BPA73012-1407:1:1101:7260:1310 1:N:0:7
GGGTGTCAACTTCGTCGAGTACGCTCAATTTGATAGATCGGAAGA
+
FFF:FFFFFF,:FFFFFFFFFFFFFFF,FFFFFFFFFFFFFFFFF
@FS10000125:23:BPA73012-1407:1:1101:7690:1310 1:N:0:7
GGGTACGAACTTCGTCGAGTACGCTCAACATGTAAGATCGGAAGA
+
FFFFFFFFFF:FFFFFFFFFFFFFFFFFFFFFFFFFFFFFFFFFF
@FS10000125:23:BPA73012-1407:1:1101:7830:1310 1:N:0:7
GGGGGCTAACTTCGTCGAGTACGCTCAAACCAATAGATCGGAAGA
+
FFFFFFFFFF::FFFFFFFFFFFFFFF:FFFFFFFFFFFFFFFFF
@FS10000125:23:BPA73012-1407:1:1101:7980:1310 1:N:0:7
GGGGCATAACTTCGTCGAGTACGCTCAATATTTGAGATCGGAAGA
+
FFFFFFFFFF:,FFFFFFFFFFFFFFF:FFFFFFFFFFFFFFFFF
@FS10000125:23:BPA73012-1407:1:1101:8000:1310 1:N:0:7
GGGGTTCAACTTCGTCGAGTACGCTCAAGGGTTTAGATCGGAAGA
+
FF,FFFFFFF:,FFFFFFFFFFFFFFFFFFFFFFFFFFFFFFFFF
@FS10000125:23:BPA73012-1407:1:1101:8320:1310 1:N:0:7
GGCCAGCAACTTCGTCGAGTACGCTCAATCTATGAGATCGGAAGA
+
,F,,F:FFFF,:FFFFF,FFFFFFFFFFFFFFFF:,:FFF,F,,F
@FS10000125:23:BPA73012-1407:1:1101:8530:1310 1:N:0:7
GGGCAATATCTTCGTCGAGTACGCTCAAAACCAAAGATCGGAAGA
+
F:,,FFFFFFF:FFFFFFFFFFFFFFF:FFFFFFFFFFFFFFFFF
@FS10000125:23:BPA73012-1407:1:1101:8760:1310 1:N:0:7
GGGTTTTAACTTCGTCGAGTACGCTCAATATAAGAGATCGGAAGA
+
F:::FFFFFF::FFFFFFFFFFFFFFF:FFFFFFFFFFFFFFFFF
@FS10000125:23:BPA73012-1407:1:1101:9190:1310 1:N:0:7
GGGGGCTCAACTTCGTCGAGTACGCTCAAAATCACAGATCGGAAG
+
F,,F,FFFFFF::FFFFFFFFFFFF,FFFFFFFFFFFFFFFFFFF
@FS10000125:23:BPA73012-1407:1:1101:10400:1310 1:N:0:7
GGGGGTTAACTGTCGAGTACGCACAACCCAAGAGATCGAAGAGCA
+
FFFFFFFFFFFF:FFFF:FFFF,FFFFFFFFFFFF,,FFFFFF,:
@FS10000125:23:BPA73012-1407:1:1101:10690:1310 1:N:0:7
GGGGGAACTTCGTCGAGTACGCTCAAGGAAATAGATCGGAAGAGC
+
FFFFFFFFF::F,FFFF:FFFF,FFFFFFFFFFFF,,FFFFFFF,
@FS10000125:23:BPA73012-1407:1:1101:10720:1310 1:N:0:7
GGGTGCCAACTTCGTCGAGTACGCTCAACCTGAGAGATCGGAAGA
+
FFFFFFFFFF,:FFFFFFFFFFFFFFFFFFFFFFFFFFFFFFFFF
@FS10000125:23:BPA73012-1407:1:1101:10890:1310 1:N:0:7
GGGTCACAACTTCGTCGAGTACGCTCAAGGTATTAGATCGGAAGA
+
F:::FFFFFF::FFFFFFFFFFFFFFFFFFFFFFFFFFFFFFFFF
@FS10000125:23:BPA73012-1407:1:1101:11130:1310 1:N:0:7
GGGCGACTAACTTCGTCGAGTACGCTCAATTTATCAGATCGGAAG
+
F:::FFFFFFF,:FF:FFFFFFFFF,FFFFFFFFFFFFFFFFFFF
@FS10000125:23:BPA73012-1407:1:1101:12900:1310 1:N:0:7
GGGACTAACTTCGTCGAGTACGCTCAATCTCAAAGATCGGAAGAG
+
FFFFFFFFFF,FF:FFFF:FFFFFFF:::FFFFFFF:FFF:FFFF
@FS10000125:23:BPA73012-1407:1:1101:13440:1310 1:N:0:7
GGGCAGAAACTTCGTCGAGTACGCTCAACTTTAGAGATCGGAAGA
+
F:,,FFFFFF::FFFFFFFFFFFFFFF:FFFFFFFFFFFFFFFFF
@FS10000125:23:BPA73012-1407:1:1101:14360:1310 1:N:0:7
GGGCGGGAACTTCGTCGAGTACGCTCAACGTGGTAGATCGGAAGA
+
FF::FFFFFF:FFFFFFFFFFFFFFFFFFFFFFFFFFFFFFFFFF
@FS10000125:23:BPA73012-1407:1:1101:14530:1310 1:N:0:7
GGGGTTGAACTTCGTCGAGTACGCTCAATACACCAGATCGGAAGA
+
FFFFFFFFFF::FFFFFFFFFFFFFFFFFFFFFFFFFFFFFFFFF
@FS10000125:23:BPA73012-1407:1:1101:14700:1310 1:N:0:7
GGGGGTAAACTTCGTCGAGTACGCTCAAACCTAGAGATCGGAAGA
+
FFFFFFFFFF::FFFFFFFFFFFFFFF:FFFFFFFFFFFFFFFFF
@FS10000125:23:BPA73012-1407:1:1101:15130:1310 1:N:0:7
GGGGTAGAACTTCGTCGAGTACGCTCAACGGTGAAGATCGGAAGA
+
FFFFFFFFFF:FFFFFFFFFFFFFFFFFFFFFFFFFFFFFFFFFF
@FS10000125:23:BPA73012-1407:1:1101:15910:1310 1:N:0:7
GGGCGACGCTCTTCCGATCTGGGGCCCAACTTCGTCGAGTACGCT
+
F,,F:FFFFF,F:,FFFF,FFFFFF:FFFFFFFFF,,FFF:,F,,
@FS10000125:23:BPA73012-1407:1:1101:16420:1310 1:N:0:7
GGGAAGTAACTTCGTCGAGTACGCTCAAAGTGAAAGATCGGAAGA
+
FFFFFFFFFF::FFFFFFFFFFFFFFFFFFFFFFFFFFFFFFFFF
@FS10000125:23:BPA73012-1407:1:1101:1520:1320 1:N:0:7
GGGGAACTTCGTCGAAGTACGCTCAAGAAAACAGATCGGAAGAGC
+
F,,FFFF:FFF,FFFFFFF,FF:F,FFFF:FF,FFF,::FF,FF,
@FS10000125:23:BPA73012-1407:1:1101:2070:1320 1:N:0:7
GGGGACTAACTTCGTCGAGTACGCTCAATACAGTAGATCGGAAGA
+
F,,FFFFFFFF,FFFFFFFFFFFFFFF:FFFFFFFFFFFFFFFFF
@FS10000125:23:BPA73012-1407:1:1101:2210:1320 1:N:0:7
GGGGAGGAACTTCGTCAAGTACGCTCAAAAGAATAGATCGGAAGA
+
F::FFFFFFF:,FFFFFFFFFFFFFFF:FFFFFFFFFFFFFFFFF
@FS10000125:23:BPA73012-1407:1:1101:2250:1320 1:N:0:7
GGGGCCTAACTTCGTCGAGTACGCTCAATACAGGAGATCGGAAGA
+
F,,FFFFFFF::FFFFFFFFFFFFFFF,FFFFFFFFFFFFFFFFF
@FS10000125:23:BPA73012-1407:1:1101:2350:1320 1:N:0:7
GGGCAGCATCTTCGTCGAGTACGCTCAACGGATCAGATCGGAAGA
+
FF,FFFFFFF,,:FFFFFFFFFFFFFF:FFFFFFFFFFFFFFFFF
@FS10000125:23:BPA73012-1407:1:1101:3260:1320 1:N:0:7
GGGGATTAACTTCGTCGAGTACGCTCAATTAGTGAGATCGGAAGA
+
FFFFFF:FFFF:FFFFFFFFFFFFFFF,FFFFFFFFFFFFFFFFF
@FS10000125:23:BPA73012-1407:1:1101:3420:1320 1:N:0:7
GGGCCTTAACTTCGTCGAGTACGCTCAACACCACAGATCGGAAGA
+
FFFFFFFFFF::FFFFFFFFFFFFFFFFFFFFFFFFFFFFFF:FF
@FS10000125:23:BPA73012-1407:1:1101:3560:1320 1:N:0:7
GGGCAGGAACTTCGTCGAGTACGCTCAACGATTTAGATCGGAAGA
+
FFFFF::FFFFFFFFFFFFFFFFFFFFFFFFFFFFFF:FFFFFFF
@FS10000125:23:BPA73012-1407:1:1101:3640:1320 1:N:0:7
GGGCTGTAACTTCGTCGAGTACGCTCAACCAGCGAGATCGGAAGA
+
FFFFFFFFFFF:FFFFFFFFFFFFFFFFFFFFF:FFFFFFF:FFF
@FS10000125:23:BPA73012-1407:1:1101:4430:1320 1:N:0:7
GGGGATTAACTTCGTCGAGTACGCTCAACTGAATAGATCGGAAGA
+
FF:FFFFFFF:FFFFFFFFFFFFFFFFFFFFFFFFFFFFFFFFFF
@FS10000125:23:BPA73012-1407:1:1101:4810:1320 1:N:0:7
GGGTGGTAACTTCGTCGAGTACGCTCAATTTTTAAGATCGGAAGA
+
F,,:FFFFFFFFFFFFFFFFFFFFFFF:FFFFFFFFFFFFFFFFF
@FS10000125:23:BPA73012-1407:1:1101:5000:1320 1:N:0:7
GGGGATTAACTTCGTCGAGTACGCTCAATAAAGCAGATCGGAAGA
+
FFFFFFFFFF::FFFFFFFFFFFFFFF,FFFFFFFFFFFFFFFFF
@FS10000125:23:BPA73012-1407:1:1101:5170:1320 1:N:0:7
GGGCCCAAACTTCGTCGAGTACGCTCAACAACCCAGATCGGAAGA
+
F:,,FFFFFF:::FFFFFFFFFFFFFFFFFFFFFFFFFFFFFFFF
@FS10000125:23:BPA73012-1407:1:1101:5180:1320 1:N:0:7
GGGCTAAAACTTCGTCGAGTACGCTCAACGTTAAAGATCGGAAGA
+
FFF:FFFFFF:F:FF:FFFFFFFFFFF:FFFFFFFFFFFFFFFFF
@FS10000125:23:BPA73012-1407:1:1101:5260:1320 1:N:0:7
GGGGCCTAACTTCGTCGAGTACGCTCAATAATCCAGATCGGAAGA
+
FFFFFFFFFF::FFFFFFFFFFFFFFF:FFFFFFFFFFFFFFFFF
@FS10000125:23:BPA73012-1407:1:1101:5600:1320 1:N:0:7
GGGGCTGAACTTCGTCGAGTACGCTCAATACAAAAGATCGGAAGA
+
FFFFFFFFFF:,FFFFFFFFFFFFFFF:FFFFFFFFFFFFFFFFF
@FS10000125:23:BPA73012-1407:1:1101:6050:1320 1:N:0:7
GGGCCCAAACTTCGTCGAGTACGCTCAACTGAAAGGATCGGAAGA
+
FFFFFFFFFF:::FFFFFFFFFFFFFFFFFFFFFFFFFFFFFFFF
@FS10000125:23:BPA73012-1407:1:1101:6330:1320 1:N:0:7
GGGCTTTAACTTCGTCGAGTACGCTCAAGAAAGGAGATCGGAAGA
+
FF,:FFFFFF,,FFFFFFFFFFFFFFFFFFFFFFFFFFFFFFFFF
@FS10000125:23:BPA73012-1407:1:1101:6340:1320 1:N:0:7
GGGGTTGAACTTCGTCGAGTACGCTCAAACGGGTAGATCGGAAGA
+
FFFFFFFFFFF,FFFFFFFFFFFFFFFFFFFFFFFFF,FFFFFFF
@FS10000125:23:BPA73012-1407:1:1101:6350:1320 1:N:0:7
GGGCATTAACTTCGTCGAGTACGCTCAATTTATAAGATCGGAAGA
+
F,,F,,,,F:FF,FF::FFFF,,FF::FFFFFFFF,F,F:FFF:F
@FS10000125:23:BPA73012-1407:1:1101:6360:1320 1:N:0:7
GGGGAATAACTTCGTCGAGTACGCTCAAATACGGAGATCGGAAGA
+
FF:FFFFFFF::FFFFFFFFFFFFFFFFFFFFFFFFFFFFFFFFF
@FS10000125:23:BPA73012-1407:1:1101:6380:1320 1:N:0:7
GGGTCTAAACTTCGTCGAGTACGCTCAATGGGTAAGATCGGAAGA
+
FFFFFFFFFF:,FFFFFFFFFFFFFFF,FFFFFFFFFFFFFFFFF
@FS10000125:23:BPA73012-1407:1:1101:6390:1320 1:N:0:7
GGGGACAAACTTCGTCGAGTACGCTCAAGGAGAAAGATCGGAAGA
+
F,,FFFFFFF,,FFFFFFFFFFFFFFFFFFFFFFFFFFFFFFFFF
@FS10000125:23:BPA73012-1407:1:1101:6550:1320 1:N:0:7
GCCATACAACTTCGTCGAGTACGCTCAAAAGTGAAGATCGGAAGA
+
,:,,:FFFFF:,FFFFFFFFFF,FFFF,FFFFFF:FFFFFFF,,:
@FS10000125:23:BPA73012-1407:1:1101:6890:1320 1:N:0:7
GGGGCCGCAACTTCGTCGAGTACGCTCAAGTCTGTAGATCGGAAG
+
F,:FFF:FFFF:FFFFFFF,FFFFF:FFFFFFFFFFFFFFFFFFF
@FS10000125:23:BPA73012-1407:1:1101:6910:1320 1:N:0:7
GGGCATAAACTTCGTCGAGTACGCTCAAATGAATAGATCGGAAGA
+
F:::FFFFFF:,FFFFFFFFFFFFFFF,FFFFFFFFF:FFFF:FF
@FS10000125:23:BPA73012-1407:1:1101:7600:1320 1:N:0:7
GGGGAATAACTTCGTCGAGTACGCTCAATTAAATAGATCGGAAGA
+
FF:FFFFFFF::FFFFFFFFFFFFFFFFFFFFFFFFFFFFFFFFF
@FS10000125:23:BPA73012-1407:1:1101:8000:1320 1:N:0:7
GGGGTGGAACTTCGTCGAGTACGCTCAAACTAAAAGATCGGAAGA
+
FFFFFFFFFF::FFFFFFFFFFFFFFFFFFFFFFFFFFFFFFFFF
@FS10000125:23:BPA73012-1407:1:1101:8280:1320 1:N:0:7
GGGCCTCAACTTCGTCGAGTACGCTCAATCAGTAAGATCGGAAGA
+
F::FFFFFFF::FFFFFFFFFFFFFFFFFFFFFFFFFFFFFFFFF
@FS10000125:23:BPA73012-1407:1:1101:8340:1320 1:N:0:7
GGGGCTTAACTTCGTCGAGTACGCTCAAGTGTGAAGATGGAAGAG
+
FFFF:F,FFFFFFFFFFFFFFFFFFFFF:FFFF:FFFFFFFFFFF
@FS10000125:23:BPA73012-1407:1:1101:8430:1320 1:N:0:7
GGGCAATAACTTCGTCGAGTACGCTCAATGATCAAGATCGGAAGA
+
F,,:FFFFFF::FFFFFFFFFFFFFFF:FFFFFFFFFFFFFFFFF
@FS10000125:23:BPA73012-1407:1:1101:8660:1320 1:N:0:7
GGGTATTAACTTCGTCGAGTACGCTCAAGATTCTAGATCGGAAGA
+
FFFFFFFFFFFFFFFFFFFFFFFFFFFFFFFFFFFFFFFFFFFFF
@FS10000125:23:BPA73012-1407:1:1101:8790:1320 1:N:0:7
GGATATCACCTTCGTCGAGTACGCTCAAGCTGGGAGATCGGAAGA
+
,,,,FFFFFF::FFFFFFFFFFFFFFFFFFFFFFFFFFFFF:FFF
@FS10000125:23:BPA73012-1407:1:1101:8930:1320 1:N:0:7
GGGATCCAACTTAGTCGAGTACGCTCAAACTGTAAGATCGGAAGA
+
FFFFFFFFFF,,FFFFFFFFFFFFFFF:FFFFFFFFFFFFFFFFF
@FS10000125:23:BPA73012-1407:1:1101:9660:1320 1:N:0:7
GGGGAAAAACTTCGTCGAGTACGCTCAAGAATGGAGATCGGAAGA
+
FFFFFFFFFF::FFFFFFFFFFFFFFFFFFFFFFFFFFFFFFFFF
@FS10000125:23:BPA73012-1407:1:1101:10220:1320 1:N:0:7
GGGGTGTAACTTCGTCGAGTACGCTCAAGTTACGAGATCGGAAGA
+
FFFFFFFFFF,,FFFFFFFFFFFFFFFFFFFFFFFFFFFFFFFFF
@FS10000125:23:BPA73012-1407:1:1101:10440:1320 1:N:0:7
GGGGTCTAACTTCGTCGAGTACGCTCAAGGTGAAAGATCGGAAGA
+
FFFFFFFFFF,,FFFFFFFFFFFFFFFFFFFFFFFFFFFFFFFFF
@FS10000125:23:BPA73012-1407:1:1101:10710:1320 1:N:0:7
GGGGTACAACTTCGTCGAGTACGCTCAAATGAATAGATCGGAAGA
+
F,,FFFF:FF::FFFFFFFFFF,FFFF,FF::FFFFFFFF,F:FF
@FS10000125:23:BPA73012-1407:1:1101:10730:1320 1:N:0:7
GGGAGATAACTTCGTCGAGTACGCTCAAATGGAAAGATCGGAAGA
+
FFFFFFFFFF,,FFFFFFFFFFFFFFF:FFFFFFFFFFFFFFFFF
@FS10000125:23:BPA73012-1407:1:1101:11150:1320 1:N:0:7
GTTTAAAAACTTCGTCGAGTACGCTCAAAATTGAAGATCGGAAGA
+
:,F:,:F:F::FFF:FF:FFF::FFFFFFFFFF,FFFFFFF,:F,
@FS10000125:23:BPA73012-1407:1:1101:12020:1320 1:N:0:7
GGCGCCCAACTTCGTCGAGTACGCTCAATGTCTAAGATCGGAAGA
+
FF,FFFFFFF:,FFFFFFFFFFFFFFF:FFFFFFFFF,FFFFFFF
@FS10000125:23:BPA73012-1407:1:1101:12080:1320 1:N:0:7
GGGCTGGAACTTCGTCGAGTACGCTCAAATTAGAAGATCGGAAGA
+
FF,FFFFFFF:,FFFFFFFFFFFFFFF:FFFFFFFFFFFFFFFFF
@FS10000125:23:BPA73012-1407:1:1101:14070:1320 1:N:0:7
GGGCCACAACTTCGTCGAGTACGCTCAATTTGTCAGATCGGAAGA
+
FFFFFFFFFF::FFFFFFFFFFFFFFFFFFFFFFFFF:FFFFFFF
@FS10000125:23:BPA73012-1407:1:1101:14100:1320 1:N:0:7
GGGGAACTTCGTCGAGTACGCTCAATTAATTAGATCGGAAGAGCA
+
FFFFFFFFFFF,:FFFF:,,FFFFF,F:FFFFFFF:FFFFFFF,F
@FS10000125:23:BPA73012-1407:1:1101:14380:1320 1:N:0:7
GGGAATCAACTTCGTCGAGTACGCTCAAAAAACAAGATCGGAAGA
+
FFFFFFFFFF::FFFFFFFFFFFFFFFFFFFFFFFFFFFFFFFFF
@FS10000125:23:BPA73012-1407:1:1101:15700:1320 1:N:0:7
GGGGTTTAACTTCGTCGAGTACGCTCAAAGTAATAGATCGGAAGA
+
FFFFFFFFFF::FFFFFFFFFFFFFFFFFFFFFFFFFFFFFFFFF
@FS10000125:23:BPA73012-1407:1:1101:16180:1320 1:N:0:7
GGGGGGCAACTTCGTCGAGTACGCTCAAAGGACTAGATCGGAAGA
+
FFFFFFFFFF:,FFFFFFFFFFFFFFF:FFFFFFFFF,FFFF:FF
@FS10000125:23:BPA73012-1407:1:1101:16260:1320 1:N:0:7
GAGGCTAAACTTCGTCGAGTACGCTCAAGGATTTAGATCGGTAGA
+
,,,,F::FFF,FF,FF:,:F,:FFFFF,:F:FFF:FF,F:,,:,:
@FS10000125:23:BPA73012-1407:1:1101:16460:1320 1:N:0:7
GGGCGGGAACTTCGTCGAGTACGCTCAACCCAACAGATCGGAAGA
+
FFFFFFFFFFFFFFFFFFFFFFFFFFFFFFFFFFFFFFFFFFFFF
@FS10000125:23:BPA73012-1407:1:1101:2250:1330 1:N:0:7
GGGCGTAAACTTCGTCGAGTACGCTCAATAACTAAGATCGGAAGA
+
FFFFFFFFFF:,FFFFFFFFFFFFFFF:FFFFFFFFFFFFFFFFF
@FS10000125:23:BPA73012-1407:1:1101:2600:1330 1:N:0:7
GGGCGGTAACTTCGTCGAGTACGCTCAAATATGTAGATCGGAAGA
+
FFF:FFFFFF::FFFFFFFFFFFFFFF:FFFFFFFFFFFFFFFFF
@FS10000125:23:BPA73012-1407:1:1101:2640:1330 1:N:0:7
GGGAAAGAACTTCGTCGAGTACGCTCAATAGGTAAGATCGGAAGA
+
FFFFFFFFFF:,FFFFFFFFFFFFFFF,FFFFFFFFFFFFFFFFF
@FS10000125:23:BPA73012-1407:1:1101:2660:1330 1:N:0:7
GGGAAGAGCACACGTCTGAACTCCAGTCACGTCGATTGATCTCGT
+
FFF:FFFFFF::FFFFFFFFFFFFFFF:FFFFFFF:,FFF,,FF,
@FS10000125:23:BPA73012-1407:1:1101:2730:1330 1:N:0:7
GGGGCACAACTTCGTCGAGTACGCTCAAAGGAATAGATCGGAAGA
+
F::FFFFFFF:,FFFFFFFFFFFFFFF:FFFFFFFFFFFFFFFFF
@FS10000125:23:BPA73012-1407:1:1101:2830:1330 1:N:0:7
GGGCGTTAACTTTCGTCGAGTACGTCAAGGAGCGAGATCGGAAGA
+
F,,,FFFFFF:,:FF:FFFFFFFFFFFFFFFFFFFFFFFFFFFFF
@FS10000125:23:BPA73012-1407:1:1101:2920:1330 1:N:0:7
GGGAGTTAACTTCGTCGAGACGCTCAAAGAACGAGATCGGAAGAG
+
FFF,FFFFFF::FFFFFFFFFFFFFFFFFFFFFFFF,FFF,FFFF
@FS10000125:23:BPA73012-1407:1:1101:3140:1330 1:N:0:7
GGGTGGGAACTTCGTCGAGTACGCTCAAACCAGCAGATCGGAAGA
+
FFF:FFFFFF::FFFFFFFFFFFFFFF:FFFFFFFFFFFFFFFFF
@FS10000125:23:BPA73012-1407:1:1101:4080:1330 1:N:0:7
GGGGGTGAACTTCGTCGAGTACGCTCAATCACTGAGATCGGAAGA
+
FFFFFFFFFF::FFFFFFFFFFFFFFF:FFFFFFFFFFFFFFFFF
@FS10000125:23:BPA73012-1407:1:1101:4150:1330 1:N:0:7
GGGGTCGAGTACGCTCAAGAGCCGAGATCGGAAGAGCACACGTCT
+
FF:FFFFFFFFFFFFFFFFFFFFFFFF,FFFFFFFF,FFF,F,,,
@FS10000125:23:BPA73012-1407:1:1101:4360:1330 1:N:0:7
GGGGAAGAACTTCGTCGAGTACGCTCAAATGGAGAGATCGGAAGA
+
FFFFFFFFFF:,FFFFFFFFFFFFFFF,FFFFFFFFFFFFFFFFF
@FS10000125:23:BPA73012-1407:1:1101:5700:1330 1:N:0:7
GGGGGTAAACTTCGTCGAGTACGCTCAATGGTTAAGATCGGAAGA
+
FFFFFFFFFF,,FFFFFFFFFFFFF:F,FFFFFFFFFFFFFFFFF
@FS10000125:23:BPA73012-1407:1:1101:6530:1330 1:N:0:7
GGGGACTAACTTCGTCGAGTACGCTCAAAACTAAAGATCGGAAGA
+
FFFFFFFFFF:,FFFFFFFFFFFFFFF:FFFFFFFFFFFFFFFFF
@FS10000125:23:BPA73012-1407:1:1101:7140:1330 1:N:0:7
GGGATGGAACTTCGTCGAGTACGCTCAAACTATAAGATCGGAAGA
+
FFFFFFFFFF::FFFFFFFFFFFFFFFFFFFFFFFFFFFFFFFFF
@FS10000125:23:BPA73012-1407:1:1101:7180:1330 1:N:0:7
GGGGGAAACTTCGTCGAGTACGCTCAAACTTAAAGATCGGAAGAG
+
FFFFFFFFFF,FF:FFFF:FFFFFFF::FFFFFFFF,FFF:FFFF
@FS10000125:23:BPA73012-1407:1:1101:7460:1330 1:N:0:7
GGGGCTGAACTTCGTCGAGTGCGCTCAAGTGATCAGATCGGAAGA
+
FFFFFFFFFF,:FFFFFFFF,FFFFFFFFFFFFFFFFFFFFFFFF
@FS10000125:23:BPA73012-1407:1:1101:7990:1330 1:N:0:7
GGGTGTGAACTTCGTCGAGTACGCTAAAACTTGAGATCGGAAGAG
+
FF,FFFFFFF::FFFFFFFFFFFFFFF:FFFFFFFF,FFF,FFFF
@FS10000125:23:BPA73012-1407:1:1101:8100:1330 1:N:0:7
GGGTGCCAACCTCGTCGAGTACGCTCAAGAAAATAGATCGGAAGA
+
FFFF,FFFFFFFFFFFFFFFFFFFFFFF:F,::FFFFFFFFFFFF
@FS10000125:23:BPA73012-1407:1:1101:8280:1330 1:N:0:7
GGGCATAAACTTCGTCGAGTACGCTCAAGCTGGAAGATCGGAAGA
+
FFF:FFFFFF,:FFFFFFFFFFFFFFFFFFFFFFFFFFFFFFFFF
@FS10000125:23:BPA73012-1407:1:1101:8430:1330 1:N:0:7
GGGTGACAATTTCGTCGAGTACGCTCAAGATGTTAGATCGGAAGA
+
FFFFFFFFFFFFFFFFFFFFFFFFFFFFFFFFFFFFFFFFFFFFF
@FS10000125:23:BPA73012-1407:1:1101:8450:1330 1:N:0:7
GGGACAAAACTTCGTCGAGTACGCTCAAGTAAACAGATCGGAAGA
+
FFFFFFFFFF:,FFFFFFFFFFFFFFFFFFFFFFFFF:FFFFFFF
@FS10000125:23:BPA73012-1407:1:1101:8540:1330 1:N:0:7
GGGTGGAAACTTCGTCGAGTACGCTTAACATTCCAGATCGGAAGA
+
FFFFFFFFFF::FFFFFFFFFFFFFFFFFFFFFFFFFFFFFFFFF
@FS10000125:23:BPA73012-1407:1:1101:8680:1330 1:N:0:7
GGGGCCAACTTCGTCGAGTACGCTCAACTCTTAAGATCGGAAGAG
+
FFFFFFFFFF:FF:FFFF:FFFFFFFF::FFFFFFF:FFF:FFFF
@FS10000125:23:BPA73012-1407:1:1101:8930:1330 1:N:0:7
GGGCGGAAACTTCGTCGAGTACGCTCAAGTAAATAGATCGGAAGA
+
FFFFFFFFFF:,FFFFFFFFFFFFFFFFFFFFFFFFFFFFFFFFF
@FS10000125:23:BPA73012-1407:1:1101:9260:1330 1:N:0:7
GGGCTTCAACTTCGTCGAGTACGCTCAAGTTGGAAGATCGGAAGA
+
FFFFFFFFFF,,FFFFFFFFFFFFFFFFFFFFFFFFFFFFFF:FF
@FS10000125:23:BPA73012-1407:1:1101:9330:1330 1:N:0:7
GGGCCTCAACTTCGTCGAGTACGCTCAAGGGTCTAGATGGGAAGA
+
FFFFFFFFFF::FFFFFFFFFFFFFFFFFFFFFFFFFFFFFFFFF
@FS10000125:23:BPA73012-1407:1:1101:9900:1330 1:N:0:7
GGGTGTAAACTTCGTCGAGTACGCTCAACCGAGTAGATCGGAAGA
+
FFFFFFFFFF::FFFFFFFFFFFFFFFFFFFFFFFFFFFFFFFFF
@FS10000125:23:BPA73012-1407:1:1101:11100:1330 1:N:0:7
GGGCCTAAACTTCGTCGAGTACGCTCAAACCTATAGATCGGAAGA
+
FFFFFFFFFF:,FFFFFFFFFFFFFFF:FFFFFFFFF,FFFFFFF
@FS10000125:23:BPA73012-1407:1:1101:12810:1330 1:N:0:7
GGGGGAAAACTTCGTCGAGTACGCTCAATGAATAAGATCGGAAGA
+
FF:F:FFFFF::FFFFFFFFFFFFFFF:FFFF:FFFF:FFFFFFF
@FS10000125:23:BPA73012-1407:1:1101:13250:1330 1:N:0:7
GGGATACAACTTCGTCGAGTACGCCCAATGTGATAGATCGGAAGA
+
F:,:FFFFFF,:FFFFFFFFFFFFFFF,FFFFFFFFF:FFFFFFF
@FS10000125:23:BPA73012-1407:1:1101:13270:1330 1:N:0:7
GATTCCCAACTTCGTCGAGTACGCTCAAAATATTAGATCGGAAGA
+
,,F,:FFFFFF:FFFFFFFFFF:FFFF,FFFFFF:FFFFFFF::,
@FS10000125:23:BPA73012-1407:1:1101:13730:1330 1:N:0:7
GGGAAAGAACTTCGTCGAGTACGCTCAAATGGTCAGATCGGAAGA
+
FFFFFFFFFF::FFFFFFFFFFFFFFF,FFFFFFFFFFFFFFFFF
@FS10000125:23:BPA73012-1407:1:1101:14000:1330 1:N:0:7
GGGTGTGAACTTCGTCGAGTACGCTCAAAGGATAAGATCGGAAGA
+
FF:FFFFFFF,:FFFFFFFFFFFFFFFFFFFFFFFFFFFFFFFFF
@FS10000125:23:BPA73012-1407:1:1101:14530:1330 1:N:0:7
GGGCGTTAACTTCGTCGAGTACGCTCAAATGATAAGATCGGAAGA
+
FFFFF:FFFF::FFFFFFFFFFFFFFF:FFFFFFFFFFFFFFFFF
@FS10000125:23:BPA73012-1407:1:1101:14580:1330 1:N:0:7
GGGTTAAAACTTCGTCGAGTACGCTCAAGACTGGAGATCGGAAGA
+
FFFF:FFFFF::FFFFFFFFFFFFFFFFF:FFFFFFF,FFFFFFF
@FS10000125:23:BPA73012-1407:1:1101:14960:1330 1:N:0:7
GGGGATTAACTTCGTCGAGTACGCTCAATTATGCAGATCGGAAGA
+
FFFFFFFFFF::FFFFFFFFFFFFFFF:FFFFFFFFF,FFFFFFF
@FS10000125:23:BPA73012-1407:1:1101:15450:1330 1:N:0:7
GGGACATAACTTCGTCGAGTACGCTCAAATAAAGAGATCGGAAGA
+
FFFFFFFFFF,:FFFFFFFFFFFFFFF:FFFFFFFFFFFFFFFFF
@FS10000125:23:BPA73012-1407:1:1101:15530:1330 1:N:0:7
GGGTAATAACTTCGTCGAGTACGCTCAAGAGCAGAGATCGGAAGA
+
FFFFFFFFFF::FFFFFFFFFFFFFFFFFFFFFFFFFFFFFFFFF
@FS10000125:23:BPA73012-1407:1:1101:15540:1330 1:N:0:7
GGGTCGTAACTTCGTCGAGTACGCTCAATTGAGTAGATCGGAAGA
+
FFFFFFFFFFF:FFFFFFFFFFFFFFFFFFFFFFFFFFFFFFFFF
@FS10000125:23:BPA73012-1407:1:1101:15790:1330 1:N:0:7
GGGCTCAAACTTCGTCGAGTACGCTCAAATCACGAGATCGGAAGA
+
F,,:FFFFFF:,FFFFFFFFFFFFFFF:FFFFFFFFF,FFFF:FF
@FS10000125:23:BPA73012-1407:1:1101:1260:1340 1:N:0:7
GGGAGCAAACTTCGTCGAGTACGCTCAAAACCTTAGATCGGAAGA
+
FFF,:FFFFF::FFFFFFFFFFFFFFFFFFFFFFFFF,FFFFFFF
@FS10000125:23:BPA73012-1407:1:1101:1760:1340 1:N:0:7
GGGTCGCAACTTCGTCGAGTACGCTCAAGGGAGAAGATCGGAAGA
+
FFFFFFFFFFF,FFFFFFFFFFFFFFFFFFFFFFFFFFFFFFFFF
@FS10000125:23:BPA73012-1407:1:1101:1840:1340 1:N:0:7
GGGACATAACTTCGTCGAGTACGCTCAATAGAGTAGATCGGAAGA
+
FFFF,FFFFFFFFFFFFFFFFFFFFFFF,F,,,,FFFFFFFFFFF
@FS10000125:23:BPA73012-1407:1:1101:2340:1340 1:N:0:7
GGGGGCTAACTTCGTCGAGTACGCTCAAAGAGACAGATCGGAAGA
+
FFFF,FFFFF:,:FFFFFFFFFFFF:F:FFFFFFFFFFFFFFFFF
@FS10000125:23:BPA73012-1407:1:1101:2440:1340 1:N:0:7
GGGAACGAACTTCGTCGAGTACGCTCAAATAATAAGATCGGAAGA
+
FFFFFF,FFF::FFFFFFFFFFFFFFF,FFFFFFFFFFFFFFFFF
@FS10000125:23:BPA73012-1407:1:1101:2530:1340 1:N:0:7
GGGAACTTCGTCGAGTACGCTCAAAATAACAGATCGGAAGAGCAC
+
FFFFFFFFFFFFF,FFF::FF::FFF,:FFFFFFFFFFFFFF,F,
@FS10000125:23:BPA73012-1407:1:1101:2770:1340 1:N:0:7
GGGGATCAACTTCGTCGAGTACGCTCAATAGCACAGATCGGAAGA
+
FFFFFFFFFF:,:FFFFFFFFFFFFFF,FFFFFFFFFFFFFFFFF
@FS10000125:23:BPA73012-1407:1:1101:3330:1340 1:N:0:7
GGGAGCCAACTTCGTCGAGTACGCTCAAGCTGGGAGATCGGAAGA
+
FFF:FFFFFF,,FFFFFFFFFFFFFFFFFFFFFFFFFFFFFFFFF
@FS10000125:23:BPA73012-1407:1:1101:3340:1340 1:N:0:7
GGGGCTGAACTTCGTCGAGTACGCTCAATCTATGAGATCGGAAGA
+
FFFFFFFFFF:,FFFFFFFFFFFFFFF,FFFFFFFFFFFFFF:FF
@FS10000125:23:BPA73012-1407:1:1101:3600:1340 1:N:0:7
GGGTGCCAACTTCGTCGAGTACGCTCAAAGAAAGAGATCGGAAGA
+
FFFF:FFFFFFFFFFFFFFFFFFFFFFFFFFFFFFFF:FFFFFFF
@FS10000125:23:BPA73012-1407:1:1101:3730:1340 1:N:0:7
GGGGTTAACTTCGTCGAGTACGCTCAAGTAATAAGATCGGAAGAG
+
FF:FFFFFFF,FF:FFFF:FFFFFFFFFFF:FFFFF,FFF,FFFF
@FS10000125:23:BPA73012-1407:1:1101:4140:1340 1:N:0:7
GGGGGGAAACTGTCGAGTACGCTCAAAGACGGAGATCGGAAGAGC
+
FFFFF:FFFFFF:FFFF,FFF::FFFFFFFFFFFF::FFFFFFF:
@FS10000125:23:BPA73012-1407:1:1101:4370:1340 1:N:0:7
GGGCACTAACTTCGTCGAGTACGCTCAAGCTGGAAGATCGGAAGA
+
FF,FFFFFFF,,:FFFFFFFFFFFFFFFFFFFFFFFFFFFFFFFF
@FS10000125:23:BPA73012-1407:1:1101:4490:1340 1:N:0:7
GGGGGGGAACTTCGTCGAGTACGCTCAATAAAGTAGATCGGAAGA
+
FFFF,FF:FFFFF:F::FFFF:FFFFFFF:FFF:FFF,F:FFFFF
@FS10000125:23:BPA73012-1407:1:1101:5100:1340 1:N:0:7
GGGGGTAAACTTCGTCGAGTACGCTCAACAGGCAGATCGGAAGAG
+
FFFFFFFFFF,::FFFFFFFFFFFFFFFFFFFFFFF,FFF,FFFF
@FS10000125:23:BPA73012-1407:1:1101:5770:1340 1:N:0:7
GGGCCTCAACTTCGTCGAGTACGCTCAATTTCATAGATCGGAAGA
+
FFFFF,,FFFFF::F:,F,FF:,FF:,FFFF,F,FFF,F:FFF,F
@FS10000125:23:BPA73012-1407:1:1101:5980:1340 1:N:0:7
GGGGAGCAACTTCGTCGAGTACGCTCAAAGATGCAGATCGGAAGA
+
FFFFFFFFFF,,FFFFFFFFFFFFFFF:FFFFFFFFFFFFFFFFF
@FS10000125:23:BPA73012-1407:1:1101:6040:1340 1:N:0:7
GGGCAATAACTTCGTCGAGTACGCTCAAAGTCCAAGATCGGAAGA
+
FFF:FFFFFF:,FFFFFFFFFFFFFFF:FFFFFFFFFFFFFFFFF
@FS10000125:23:BPA73012-1407:1:1101:6100:1340 1:N:0:7
GGGCTGGAACTTCGTCGAGTACGCTCAACAGGTAAGATCGGAAGA
+
FFFF:FFFFF::FFFFFFFFFFFFF:F:FFFFFFFFFFFFFFFFF
@FS10000125:23:BPA73012-1407:1:1101:6980:1340 1:N:0:7
GGGGGTTAGCTTCGTCGAGTACGCTCAACCGTAGAGATCGGAAGA
+
FFFFFFFFFF,,:FFFFFFFFFFFFFFFFFFFFFFFFFFFFF:FF
@FS10000125:23:BPA73012-1407:1:1101:7020:1340 1:N:0:7
GGGAGTCAACTTCGTCGAGTACGCTCAAGTTAGGAGATCGGAAGA
+
FFF:FFFFFF:,:FF:FFFFFFFFFFFFFFFFFFFFFFFFFFFFF
@FS10000125:23:BPA73012-1407:1:1101:7280:1340 1:N:0:7
GGGACAGGAACTTCGTCGAGTACGCTCAAGGTATAAGATCGGAAG
+
FFF:FFFFFFF,:FF:FFFFFFFFF,FFFFFFFFFFFFFFFFFFF
@FS10000125:23:BPA73012-1407:1:1101:7300:1340 1:N:0:7
GGGAACTTCGTCGAGTACGCTCAAAGACTGAGATCGGAAGAGCAC
+
FFFFFFFFFF:FF:F:F::FF:FFFFFF:FFFFFFFFF:FFF,F:
@FS10000125:23:BPA73012-1407:1:1101:7650:1340 1:N:0:7
GGGTATTAACTTCGTCGAGTACGCTCAAACGCCTAGATCGGAAGA
+
FFFFFFFFFF,,FFFFFFFFFFFFFFF:FF:FFFFFFFFFFFFFF
@FS10000125:23:BPA73012-1407:1:1101:7960:1340 1:N:0:7
GGGCGGCAACTTCGTCGAGTACGCTCAAGACACTAGATCGGAAGA
+
FFF:FFFFFF::FFFFFFFFFFFFFFFFFFFFFFFFFFFFFFFFF
@FS10000125:23:BPA73012-1407:1:1101:7970:1340 1:N:0:7
GGGTATTAACTTCGTCGAGTACGCTCAAGATTCTAGATCGGAAGA
+
FFF:FFFFFF::FFFFFFFFFFFFFFFFFFFFFFFFFFFFFFFFF
@FS10000125:23:BPA73012-1407:1:1101:8500:1340 1:N:0:7
GGGGGAAAACTTCGTCGAGTACGCTCAATTCGACAGATCGGAAGA
+
FFFFFFFFFF::FFFFFFFFFFFFFFF:FFFFFFFFFFFFFFFFF
@FS10000125:23:BPA73012-1407:1:1101:8570:1340 1:N:0:7
GGGCAATAACTTCGTCGAGTACGCTCAAATTATGAGATCGGAAGA
+
FF::FFFFFF::FFFFFFFFFFFFFFFFFFFFFFFFFFFFFFFFF
@FS10000125:23:BPA73012-1407:1:1101:8740:1340 1:N:0:7
GGGGGCCAACTTCGTCGAGTACGCTCAAAATTATAGATCGGAAGA
+
FFFFFFFFFF:,FFFFFFFFFFFFFFF,FFFFFFFFFFFFFFFFF
@FS10000125:23:BPA73012-1407:1:1101:9090:1340 1:N:0:7
GGGAAGTAGTTTCGTCGAGTACGCTCAATGATTGAATCGGAAGAG
+
FFFF,FFF:FFFFFFFFFFFFFFFFFFFFF:FF:FF:,:F:FFFF
@FS10000125:23:BPA73012-1407:1:1101:9340:1340 1:N:0:7
GGGGTAAAACTTCGTCGAGTACGCTCAAGTAAAAAGATCGGAAGA
+
FFFFFFFFFF::FFFFFFFFFFFFFFFFFFFFFFFFFFFFFFFFF
@FS10000125:23:BPA73012-1407:1:1101:10560:1340 1:N:0:7
GGGGCTCAACTTCGTCGAGTACGCTCAATACTTTAGATCCGGAAG
+
F::FFFFFFF::FFFFFFFFFFFFFFF:FFFFFFFFFFFFFFFFF
@FS10000125:23:BPA73012-1407:1:1101:10690:1340 1:N:0:7
GGGCTTCAACTTCGTCGAGTACGCTCAAAAGAATAGATCGGAAGA
+
FFFFFFFFFF,,FFFFFFFFFFFFFFF,FFFFFFFFFFFFFFFFF
@FS10000125:23:BPA73012-1407:1:1101:11240:1340 1:N:0:7
GGGTCAAAACTTCGTCGGTACGCTCAAAAATAAAGATCGGAAGAG
+
FFFFFFFFFF,,FFFFFF:FFFFFFFFFFFFFFFFF,FFF,FFFF
@FS10000125:23:BPA73012-1407:1:1101:12470:1340 1:N:0:7
GGGTGCAAACTTCGTCGAGTACGCTCAAAGTTAGAGATCGGAAGA
+
:,,F:FFFFF::FFFFFFFFFFFFFFF:FFFF:FFFFFFFFFFFF
@FS10000125:23:BPA73012-1407:1:1101:12980:1340 1:N:0:7
GGGCTTCGTCGAGTACGCTCAACGCCGAAGATCGGAAGAGCACAC
+
FFFFFFFFFFFFFFFFF:FF:FFFFFFFFFFFFFFF:FFF,F,F:
@FS10000125:23:BPA73012-1407:1:1101:13290:1340 1:N:0:7
GGGGGACAACTTCGTCGAGTACGCTCAATTTAAAAGATCGGAAGA
+
F:FFFFFFFF,,FFFFFFFFFFFFFFF:FFFFFFFFFFFFFFFFF
@FS10000125:23:BPA73012-1407:1:1101:13920:1340 1:N:0:7
GGGTATCAACTTCGTCGAGTACGCTCAAGTTGATAGATCGGAAGA
+
FFF,FFFFFF,,FFFFFFFFFFFFFFFFFFFFFFFFFFFFFFFFF
@FS10000125:23:BPA73012-1407:1:1101:14480:1340 1:N:0:7
GGGGGTTTATTTTTTTTTTTTTTTTTTTTTTAAAAAATTTTTTTT
+
F:::,:F,,,,FFFFF:,:FFFF,,,F:F,,,,:,,,,FFFF::F
@FS10000125:23:BPA73012-1407:1:1101:14570:1340 1:N:0:7
GGGCAGAAACTTCGTCGAGTACGCTCAAAATTGAAGATCGGAAGA
+
FF,FFF,FFF:,F:FFFFFFFF,FFFF,,FFFF:,,:FFF,,:FF
@FS10000125:23:BPA73012-1407:1:1101:14620:1340 1:N:0:7
GGGCAACTTCGTCGAGTACGCTCAAATTATCAGATCGGAAGAGCA
+
FFFFFFFFFFF,FFFFFF,,FFFFFFF,FFFFFFF,FFFFFFF,,
@FS10000125:23:BPA73012-1407:1:1101:14700:1340 1:N:0:7
GGGCAAAAACTTCGTCGAGTACGCTCAAGGGTTGAGATCGGAAGA
+
FFFFFFFFFF::FFFFFFFFFFFFFFFFFFFFFFFFFFFFFF:FF
@FS10000125:23:BPA73012-1407:1:1101:15950:1340 1:N:0:7
GGGATTGAACTTCGTCGAGTACGCTCAAATGAAAAGATCGGAAGA
+
FF:FFFFFFF::FFFFFFFFFFFFFFF:FFFFFFFFFFFFFFFFF
@FS10000125:23:BPA73012-1407:1:1101:16050:1340 1:N:0:7
GGGTCGGAACTTCGTCGAGTACGCTCAATATAGAAGATCGGAAGA
+
FFFFF,FFFF::FFFFFFFFFFFFFFF,FFFFFFFFF,FFFFFFF
@FS10000125:23:BPA73012-1407:1:1101:16230:1340 1:N:0:7
GATGTAGAACTTCGTCGAGTACGCTCAAAGACCAAGATCGGAAGA
+
:,:,FF:FFFFFFFFFFFFFFF:FFFFFFFFF:FF:FFFF::FF,
@FS10000125:23:BPA73012-1407:1:1101:16380:1340 1:N:0:7
GGGGGTCAACTTCGTCGAGTACGCTCAAGTAGGGAGATCGGAAGA
+
FFFFFFFFFF::FFFFFFFFFFFFFFFFFFFFFFFFFFFFFFFFF
@FS10000125:23:BPA73012-1407:1:1101:1360:1350 1:N:0:7
GGGTGTAAACTTCGTCGAGTACGCTCAAGTAGTAAGATCGGAAGA
+
FF,F,FFFFF:,FFFFFFFFFFFFFFFFFFFFFFFFFFFFF,FFF
@FS10000125:23:BPA73012-1407:1:1101:1540:1350 1:N:0:7
GGGGATAAACTTCGTCGAGTACGCTCAACCGAAAAGATCGGAAGA
+
FFFFFFFFFFF:FFFFFFFFFFFFFFFFFFFFFFFFFFFFFFFFF
@FS10000125:23:BPA73012-1407:1:1101:1890:1350 1:N:0:7
GGGGAAAAACTTCGTCGAGTACGCTCAACGAATCAGATCGGAAGA
+
FF:FFFFFF:F:FFFFFFFFFFFFFFFFFFFFFFFFFFFFFFFFF
@FS10000125:23:BPA73012-1407:1:1101:1930:1350 1:N:0:7
GGGGTCATAACTTCGTCGAGTACGCTCAAACACTTAGATCGGAAG
+
FFFFFF:F:F:,:,F:F:FFFFFFF,F:FFFFFFF,:FFF,,:FF
@FS10000125:23:BPA73012-1407:1:1101:2010:1350 1:N:0:7
GGGTAGAAATTTCGTCGAGTACGCTCAAGGTTATAGATCGGAAGA
+
FFFFFFFFFFFFFFFFFFFFFFFFFFFFFFFFFFFFFFFFFFFFF
@FS10000125:23:BPA73012-1407:1:1101:2370:1350 1:N:0:7
GGGCACAAACTTCGTCGAGTACGCTCAAACATTTAGATCGGAAGA
+
FFF:FFFFFF::FFFFFFFFFFFFFFF:FFFFFFFFFFFFFFFFF
@FS10000125:23:BPA73012-1407:1:1101:2680:1350 1:N:0:7
GGGGTGGTAACTTCGTCGAGTACGCTCAATTATTGAGATCGGAAG
+
F,,FFFFFFF:::FF:FFFFFFFFF,FFFFFFFFFFFFFFFFFFF
@FS10000125:23:BPA73012-1407:1:1101:2910:1350 1:N:0:7
GATTAGAAACTTCGTCGAGTACGCTCAATGGAATAGATCGGAAGA
+
:,F,FFFFFFFFFFFFFFFFFFFFFFF:FFFFFFFFFFFFF:FFF
@FS10000125:23:BPA73012-1407:1:1101:3060:1350 1:N:0:7
GAGGACCAACTTCGTCGAGTACGCTCAGTGATAGAGATCGGATGA
+
,,F,,FFF,F,:F,:F::FFFF,FFFF,F:FFFFFF,FFF,:,FF
@FS10000125:23:BPA73012-1407:1:1101:3400:1350 1:N:0:7
GGGGATAGACTTCGTCGAGTACGCTCAAATGTCGAGATCGGAAGA
+
FFFFFFFFFF,,:FFFFFFFFFFFFFF,FFFFFFFFF,FFFF:FF
@FS10000125:23:BPA73012-1407:1:1101:3960:1350 1:N:0:7
GGGGTTCAACTTCGTCGAGTACGCTCAAAAGGTAAGATCGGAAGA
+
FFFFFFFFFF:,FFFFFFFFFFFFFFF:FFFFFFFFFFFFFFFFF
@FS10000125:23:BPA73012-1407:1:1101:4450:1350 1:N:0:7
GAAGACTAACTTCGTCGAGTACGCTCAATAAGTAAGATCGGATGA
+
,,FF,F:FFFFFFFFFFFF:F:,FFFF:FFFFFFF,:FFF,:,,F
@FS10000125:23:BPA73012-1407:1:1101:5080:1350 1:N:0:7
GGGGCGTGAATTTCGTCGAGTACGCTCAAGGACAGAGATCGGAAG
+
FFFFFFFFFF:::FF:FFFFFFFFF:FFFFFFFFFFFFFFFFFFF
@FS10000125:23:BPA73012-1407:1:1101:5480:1350 1:N:0:7
GGGAATTAACTTCGTCGAGTACGCTCAATTTCCTAGATCGGAAGA
+
FFFFFFFFFFF:FFFFFFFFFFFFFFFFFFFFFFFFFFFFFFFFF
@FS10000125:23:BPA73012-1407:1:1101:5960:1350 1:N:0:7
GGGCAATAACTTCGTCGAGTACGCTCAAAGTCCAAGATCGGAAGA
+
FF::FFFFFF:,FFFFFFFFFFFFFFF:FFFFFFFFFFFFFFFFF
@FS10000125:23:BPA73012-1407:1:1101:6040:1350 1:N:0:7
GGGAGACAACTTCGTCGAGTACGCTCAACTTCATAGATCGGAAGA
+
FF:F,,FFFF::FFFFFFFFFFFFFFFFFFFFFFFFFFFFFFFFF
@FS10000125:23:BPA73012-1407:1:1101:6340:1350 1:N:0:7
GGGGGATAACTTCGTCGAGTACGCTCAAGTGTATAGATCGGAAGA
+
FFFFFFFFFF:,FFFFFFFFFFFFFFFFFFFFFFFFFFFFFFFFF
@FS10000125:23:BPA73012-1407:1:1101:6570:1350 1:N:0:7
GGGCACAAACTTCGTCGAGTACGCTCAAGGGGAAAGATCGGAAGA
+
F::,FFFFFF:,FFFFFFFFFFFFFFFFFFFFFFFFFFFFFFFFF
@FS10000125:23:BPA73012-1407:1:1101:6680:1350 1:N:0:7
GGGAACTTCGTCGAGTACGCTCAAGTGTTTAGATCGGAAGAGCAC
+
FFF:FFFFFF,FF,F:F,FFFF:FF:F::FFFFFFFFFFF,F,F:
@FS10000125:23:BPA73012-1407:1:1101:6760:1350 1:N:0:7
GGGCCTTAAACTTCGTCGAGTACGCTCAAGATTGAAGATCGGAAG
+
FFF:FFFFFF:::FF:FFFFFFFFF,FFFFFFFFFFFFFFFFFFF
@FS10000125:23:BPA73012-1407:1:1101:6790:1350 1:N:0:7
GGGGTGTAAGTTCGTCGAGTACGCTCAACGGTGAAGATCGGAAGA
+
F,,FFFFFFF:FFFFFFFFFFFFFFFFFFFFFFFFFFFFFFFFFF
@FS10000125:23:BPA73012-1407:1:1101:6900:1350 1:N:0:7
GGGGGATCTTCGTCGAGTACGCTCAATTCGTCAGATCGGAAGAGC
+
FFFFFFFFFF:F:FFFF,FFFF,FF:F:FFFFFFF:,FFFFFFF:
@FS10000125:23:BPA73012-1407:1:1101:7330:1350 1:N:0:7
GGGAGGAACTTCGTCGAGTACGCTCAATAAAGGAGATCGGAAGAG
+
FFFFFFFFFF,FF:FFFF:FFFFFFF,,FFFFFFFF,FFF:FFFF
@FS10000125:23:BPA73012-1407:1:1101:7470:1350 1:N:0:7
GGGTCATAACTTCGTCGAGTACGCTCAAACTTGCAGATCGGAAGA
+
F,,FF,FFFFF:FFFFFFFFFFFFFFFFF:FF,FFFFFFFFFFFF
@FS10000125:23:BPA73012-1407:1:1101:7890:1350 1:N:0:7
GGGCTACAACTTCGTCGAGTACGCTCAAGATCCGAGATCGGAAGA
+
F::,FFFFFF::FFFFFFFFFFFFFFFFFFFFFFFFFFFFFFFFF
@FS10000125:23:BPA73012-1407:1:1101:8190:1350 1:N:0:7
GGGCTTAAACTTCGTCGAGTACGCTCAAGAAATCAGATCGGAAGA
+
FFFFFFFFFFF:FFFFFFFFFFFFFFFFFFFFFFFFF:FFFF:FF
@FS10000125:23:BPA73012-1407:1:1101:8830:1350 1:N:0:7
GGGGTGAAACTTCGTCGAGTACGCTCAAACTTTAAGATCGGAAGA
+
F::F,FFFFF::FFFFFFFFFFFFFFFFFFFFFFFFFFFFFFFFF
@FS10000125:23:BPA73012-1407:1:1101:9120:1350 1:N:0:7
GGGCGTCATCTTCGTCGAGTACGCTCAACCCCAGAGATCGGAAGA
+
FF:FFFFFFF::FFFFFFFFFFFFFFFFF:FFFFFFF,FFFFFFF
@FS10000125:23:BPA73012-1407:1:1101:9160:1350 1:N:0:7
GGGTATCAATTTCGTCGAGTACGCTCAATAGATAAGATCGGAAGA
+
F,:FFFFFF,FFFF:FF:FFFFFFFFFF:FF,::FFFFFFF:FFF
@FS10000125:23:BPA73012-1407:1:1101:10050:1350 1:N:0:7
GGGGATGCAACTTCGTCGAGTACGCTCAATAGTAAAGATCGGAAG
+
FFFFFFFFF:F,:FF:FFFFFFFFF,FFFFFFFFFFFFFFFFFFF
@FS10000125:23:BPA73012-1407:1:1101:10400:1350 1:N:0:7
GGGCATGAACTTCGTCGAGTACGCTCAACAGAACAGATCGGAAGA
+
FFF:FFFFFF,:FFFFFFFFFFFFFFFFFFFFFFFFFFFFFFFFF
@FS10000125:23:BPA73012-1407:1:1101:10850:1350 1:N:0:7
GGGCGCCAACTTCGTCGAGTACGCTCAAATTTCCAGATCGGAAGA
+
FFF:FFFFFF::FFFFFFFFFFFFFFFFFFFFFFFFFFFFFFFFF
@FS10000125:23:BPA73012-1407:1:1101:11760:1350 1:N:0:7
GGGGTCAACTTCGTCGAGTACGCTCAATTTGAAAGATCGGAAGAG
+
FF:FFFFFF:,FF:FFFF:FFFFFFF:,FFFFFFFF,FFF:FFFF
@FS10000125:23:BPA73012-1407:1:1101:11890:1350 1:N:0:7
GGGTGGGAACTTCGTCGAGTACGCTCAAGACATAGATCGGAAGAG
+
FFFFFFFFFF::FFFFFFFFFFFFFFFFFFFFFFFF,,FF,FF::
@FS10000125:23:BPA73012-1407:1:1101:12080:1350 1:N:0:7
GGGCGCCAATTTCGTCGAGTACGCTCAAATCAACAGATCGGAAGA
+
FF::FFFFFF:FFFFFFFFFFFFFFFF:FFFFFFFFFFFFFFFFF
@FS10000125:23:BPA73012-1407:1:1101:12220:1350 1:N:0:7
GGGAGCGAAACTTCGTCGAGTACGCTCAAGACAGTAGATCGGAAG
+
FFF:FFFFFFF::FF:FFFFFFFFF,FFFFFFFFFFFFFFFFFFF
@FS10000125:23:BPA73012-1407:1:1101:12470:1350 1:N:0:7
GATGTGCAAACTTCGTCGAGTACGCTCAAGTAAAAAGATCGGAAG
+
,,F:FFFFFFFF::F:FF:FFFFFF,FFFFFFFFFFFFFFFFFFF
@FS10000125:23:BPA73012-1407:1:1101:13810:1350 1:N:0:7
GGGGGTCAACTTCGTCGAGTACGCTCAACAGTGTAGATCGGAAGA
+
FFFFFF::FFFF:FF::FFFF:FFFF:FF:FFFFF::FFF,F:FF
@FS10000125:23:BPA73012-1407:1:1101:13870:1350 1:N:0:7
GGGTGGAAACTTCGTCGAGTACGCTCAATGGAACAGATCGGAAGA
+
F:,FFFFFFF::FFFFFFFFFFFFFFFFFFFFFFFFFFFFFFFFF
@FS10000125:23:BPA73012-1407:1:1101:14020:1350 1:N:0:7
GGGTATGAACTTCGTCGAGTACGCTCAAAGCCCGAGATCGGAAGA
+
FFFFFFFFFF::FFFFFFFFFFFFFFFFFFFFFFFFFFFFFFFFF
@FS10000125:23:BPA73012-1407:1:1101:14740:1350 1:N:0:7
GGGTGTGAATTTCGTCGAGTACGCTCAAAAGTGCAGATCGGAAGA
+
FFF:FFFFFFFFFFFFFFFFFFFFFFFF:FFFFFFFFFFFFFFFF
@FS10000125:23:BPA73012-1407:1:1101:14810:1350 1:N:0:7
GGGCTCAAACTTCGTCGAGTACGCTCAATTATGCAGATCGGAAGA
+
FFFFFFFFFF,:FFFFFFFFFFFFFFF:FFFFFFFFF,FFFFFFF
@FS10000125:23:BPA73012-1407:1:1101:14840:1350 1:N:0:7
GGGCGGCAACTTCGTCGAGTACGCTCAATTCAAAAGATCGGAAGA
+
F,,:FFFFFF,:FFFFFFFFFFFFFFF:FFFFFFFFFFFFFFFF:
@FS10000125:23:BPA73012-1407:1:1101:14980:1350 1:N:0:7
GGGGATTAACTTCGTCGAGTACGCTCAATTATGCAGATCGGAAGA
+
FFFFFFFFFF::FFFFFFFFFFFFFFF:FFFFFFFFFFFFFF:FF
@FS10000125:23:BPA73012-1407:1:1101:15090:1350 1:N:0:7
GGGGAATAACTTCGTCGAGTACGCTCAAAAGTTTAGATCGGAAGA
+
FFFFFFFFFF::FFFFFFFFFFFFFFFFFFFFFFFFFFFFFFFFF
@FS10000125:23:BPA73012-1407:1:1101:15580:1350 1:N:0:7
GGGACACAACTTCGTCGAGTACGCTCAATGAGAAAGATCGGAAGA
+
FFFFF,FFFFFFFFFFFFFFFFFFFFFFFF:FFFFFF,FFFFFFF
@FS10000125:23:BPA73012-1407:1:1101:15750:1350 1:N:0:7
GGGGAATAACTTCGTCGAGTACGCTCAAGAGGCAAGATCGGAAGA
+
F,,FFFFFFF::FFFFFFFFFFFFFFFFFFFFFFFFFFFFFFFFF
@FS10000125:23:BPA73012-1407:1:1101:2310:1360 1:N:0:7
GGGACTAAACTTCGTCGAGTACGATCAAGATTTAAGATCGGAAGA
+
F:,:FFFFFF::FFFFFFFFFFFFFFFFFFFFFFFFFFFFFFFFF
@FS10000125:23:BPA73012-1407:1:1101:3020:1360 1:N:0:7
GGGGCTGAACTTCGTCGAGTACGCTCAATAGTAAAGATCGGAAGA
+
FFFFFFFFFF:::FFFFFFFFFFFFFF,FFFFFFFFFFFFFFFFF
@FS10000125:23:BPA73012-1407:1:1101:3580:1360 1:N:0:7
GGGAGCCAACTTCGTCGAGTACGCTCAATGCGTGAGATCGGAAGA
+
FFF:FFFFFF::FFFFFFFFFFFFFFF,FFFFFFFFFFFFFFFFF
@FS10000125:23:BPA73012-1407:1:1101:4560:1360 1:N:0:7
GGGATTCAACTTCGTCGAGTACGCTCAAAAGAATAGATCGGAAGA
+
FFFFFFFFFF,,FFFFFFFFFFFFFFF,FFFFFFFFFFFFFFFFF
@FS10000125:23:BPA73012-1407:1:1101:4700:1360 1:N:0:7
GGGGTTGAACTTCGTCGAGTACGCTCAAAGAACAAGATCGGAAGA
+
FFFFFFFFFF:,FFFFFFFFFFFFFFFFFFFFFFFFFFFFFFFFF
@FS10000125:23:BPA73012-1407:1:1101:5490:1360 1:N:0:7
GGGCACTAACTTCGTCGAGTACGCTCAACATACTAGATCGGAAGA
+
F:,,:,FFFFFFFFFFFFFFFFFFFFFF,,:F:FFFFFFFFFFFF
@FS10000125:23:BPA73012-1407:1:1101:5720:1360 1:N:0:7
GGGGACAAACTTCGTCGAGTACGCTCAACAAGCGAGATCGGAAGA
+
FF:FFFFFFF:,FFFFFFFFFFFFFFFFFFFFFFFFFFFFFFFFF
@FS10000125:23:BPA73012-1407:1:1101:5760:1360 1:N:0:7
GGGCCACCAACTTCGTCGAGTACGCTCAACTGGGGAGATCGGAAG
+
FFFFFFFFFF:,:FF:FFFFFFFFF,FFFFFFFFFFFFFFFFFFF
@FS10000125:23:BPA73012-1407:1:1101:6040:1360 1:N:0:7
GGGGCTCAACTTCGTCGAGTACGCTCAACATGAAGATTGGAAGAG
+
FF,FFFFFFFFFFFFFFFFFFFFFFFFF:F,,FF,FF,,F:FFF,
@FS10000125:23:BPA73012-1407:1:1101:6120:1360 1:N:0:7
GGGGAATAACTTCGTCGAGTACGCTCAAGCTGTTAGATCGGAAGA
+
FFFF:,:FFF::FFFFFFFFFFFFFFFFF,FFFFFFFFFFFFFFF
@FS10000125:23:BPA73012-1407:1:1101:6330:1360 1:N:0:7
GGGGAATAACTTCGTCGAGTACGCTCAAATACGGAGATCGGAAGA
+
F::FFFFFFFF:FFFFFFFFFFFFFFF:FFFFFFFFFFFFFFFFF
@FS10000125:23:BPA73012-1407:1:1101:7190:1360 1:N:0:7
GCTGTGAAACTTCGTCGAGTACGCTCAAATAGACAGATCGGAAGA
+
:,:FFFFFFFFFFFFFFFFFFFFFFFFFFFFFFFFFFFFFFFFFF
@FS10000125:23:BPA73012-1407:1:1101:7260:1360 1:N:0:7
GGGGGCCAACTTCGTCGAGTACGCTCAATTGTAGAGATCGGAAGA
+
FFFFFFFFFF::FFFFFFFFFFFFFFF,FFFFFFFFFFFFFFFFF
@FS10000125:23:BPA73012-1407:1:1101:7440:1360 1:N:0:7
GGGATGGAACTTCGTCGAGTACGCTCAAGAAGTGAGATCGGAAGA
+
F:,FFFFFFF::FFFFFFFFFFFFFFFFFFFFFFFFFFFFFFFFF
@FS10000125:23:BPA73012-1407:1:1101:7580:1360 1:N:0:7
GGGTGAAAACTTCGTCGAGTACGCTCAACTCGTAAGATCGGAAGA
+
FFFFFFFFFF::FFFFFFFFFFFFFFFFFFFFFFFFFFFFFFFFF
@FS10000125:23:BPA73012-1407:1:1101:8020:1360 1:N:0:7
GGGGGATAACTTGTCGAGTACGCTCAAATATCTAGATCGGAAGAG
+
FFFFFFFFFF,:F,FFF:FFFFFFFFF,FFFFF:FF::FF,FFFF
@FS10000125:23:BPA73012-1407:1:1101:8120:1360 1:N:0:7
GGGGCCAAACTTCGTCGAGTACGCTCAAGACCGAAGATCGGAAGA
+
FFFFFFFFFF::FFFFFFFFFFFFFFFFFFFFFFFFFFFFFFFFF
@FS10000125:23:BPA73012-1407:1:1101:8230:1360 1:N:0:7
GGGGGCCAACTTCGTCGAGTACGCTCAATATTGGAGATCGGAAGA
+
FFFFFFFFFF::FFFFFFFFFFFFFFFFFFFFFFFFFFFFFFFFF
@FS10000125:23:BPA73012-1407:1:1101:8650:1360 1:N:0:7
GGGGTATAACTTCGTCGAGTACGCTCAAAATCGAAGATCGGAAGA
+
FFFFFFFFFF::FFFFFFFFFFFFFFFFFFFFFFFFFFFFFFFFF
@FS10000125:23:BPA73012-1407:1:1101:9100:1360 1:N:0:7
GGGGGAGAACTTCGTCGAGTACGCTCAAAATATAGATCAGAAGAG
+
FFFFFFFFFF::FFFFFFFFFFFFFFF:FFFFFFFF,:FF,FF:F
@FS10000125:23:BPA73012-1407:1:1101:9230:1360 1:N:0:7
GGGGGGTAACTTCGTCGAGTACGCTCAAATGACTAGATCGGAAGA
+
F,FFFFFFFF::FFFFFFFFFFFFFFF:FFFFFFFFFFFFFFFFF
@FS10000125:23:BPA73012-1407:1:1101:9520:1360 1:N:0:7
GGGGGCCTCTTCGTCGAGTACGCTCAAGGAATTAGATCGGAAGAG
+
F:,FFFFFFF,FF:FFFF:FFFFFFFFFFFFFFFFF:FFF:FFFF
@FS10000125:23:BPA73012-1407:1:1101:10230:1360 1:N:0:7
GGGCTGGAACTTCGTCGAGTACGCTCAAAATACAAGATCGGAAGA
+
F::FFFFFFF,:FFFFFFFFFFFFFFF:FFFFFFFFFFFFFFFFF
@FS10000125:23:BPA73012-1407:1:1101:10400:1360 1:N:0:7
GGGCGGAAACTTCGTCGAGTACGCTCAATTCAAAAGATCGGAAGA
+
FFF:FFFFFF::FFFFFFFFFFFFFFF::F:FFFFFFFFFFFFFF
@FS10000125:23:BPA73012-1407:1:1101:10600:1360 1:N:0:7
GGGCATTAACTTCGTCGAGTACGCTCAACGCGTGAGATCGGAAGA
+
FFF,FFFFFF,,FFFFFFFFFFFFFFFFFFFFFFFFF,FFFFFFF
@FS10000125:23:BPA73012-1407:1:1101:10660:1360 1:N:0:7
GGGGGGAAACTTCGTCGAGTACGCTCAATACATAAGATCGGAAGA
+
FFFF:FFFF:,F:::F:FFFF,,FF::FFFFFFFF:F,F:FFF:F
@FS10000125:23:BPA73012-1407:1:1101:11980:1360 1:N:0:7
GGGATTGAACTTCGTCGAGTACGCTCAATGGCGGAGATCGGAAGA
+
FFFF:FFFFF::FFFFFFFFFFFFFFF,FFFFFFFFFFFFFFFFF
@FS10000125:23:BPA73012-1407:1:1101:12280:1360 1:N:0:7
GGGCAGAAACTTCGTCGAGTACGCTCAACTCTCCAGATCGGAAGA
+
FF,FFFFFFF::FFFFFFFFFFFFFFFFFFFFFFFFFFFFFFFFF
@FS10000125:23:BPA73012-1407:1:1101:12440:1360 1:N:0:7
GGGGCAGAACTTCGTCGAGTACGCTCAAGGTAACAGATCGGAAGA
+
F:,FFFFFFF,,FFFFFFFFFFFFFFFFFFFFFFFFFFFFFFFFF
@FS10000125:23:BPA73012-1407:1:1101:12450:1360 1:N:0:7
GGGCCGTAACTTCGTCGAGTACGCTCAATGTTTAAGATCGGAAGA
+
F,,:FFFFFF:,FFFFFFFFFFFFFFF:FFFFFFFFFFFFFFFFF
@FS10000125:23:BPA73012-1407:1:1101:14090:1360 1:N:0:7
GGGTGAAAAACTTCGTCGAGTACGCTCAATACTTAAGATCGGAAG
+
F:,:FFFFFFF::FF:FFFFFFFFF,FFFFFFFFFFFFFFFFFFF
@FS10000125:23:BPA73012-1407:1:1101:14170:1360 1:N:0:7
GGGGGAGAACTTCGTCGAGTACGCTCAAGTGCAAAGATCGGAAGA
+
FF:F,F,FFF,:FFFFFFFFFFFFFFFF,F:,:,FFFFFFFFFFF
@FS10000125:23:BPA73012-1407:1:1101:14740:1360 1:N:0:7
GGGGTGCAACTTCGTCGAGTACGCTCAATAGTCGAGATCGGAAGA
+
FFFFFFFFFF:,FFFFFFFFFFFFFFF:FFFFFFFFFFFFFFFFF
@FS10000125:23:BPA73012-1407:1:1101:15450:1360 1:N:0:7
GGGGGTCAACTTCGTCGAGTACGCTCAATATCCTAGATCGGAAGA
+
FFFFF:FFFF,:FFFFFFFFFFFFFFFFFFFFFFFFFFFFFFFFF
@FS10000125:23:BPA73012-1407:1:1101:15700:1360 1:N:0:7
GGGATTCAACTTCGTCGAGTACCTCAATACAATAGATCGGAAGAG
+
FFFFFFFFFF,:FFFFFFFFFFFFFF:,FFFFFFFF,,FF,FFF:
@FS10000125:23:BPA73012-1407:1:1101:15940:1360 1:N:0:7
GGGCCAAACTTCGTCGAGTACGCTCAAAGAGATAGATCGGAAGAG
+
FFFFFFFFFF,FF:FFFF:FFFFFFF:FFFFFFFFF:FFF:FFFF
@FS10000125:23:BPA73012-1407:1:1101:16480:1360 1:N:0:7
GGGCGACAACTTCGTCGAGTACGCTCAAAATCTGAGATCGGAAGA
+
FFFFFFFFFF,:FFFFFFFFFFFFFFF:FFFFFFFFFFFFFFFFF
@FS10000125:23:BPA73012-1407:1:1101:1040:1370 1:N:0:7
GGGTAGGAACTTCGTCGAGTACGCTCAATTTAAGAGATCGGAAGA
+
FFFFFFFFFFFFFFFFFFFFFFFFFFF:FFFFFFFFFFFFFFFFF
@FS10000125:23:BPA73012-1407:1:1101:1910:1370 1:N:0:7
GGGCCAGAACTTCGTCGAGTACGCTCAACATACAAGATCGGAAGA
+
F:,FFFFFFF::FFFFFFFFFFFFFFFFFFFFFFFFFFFFFFFFF
@FS10000125:23:BPA73012-1407:1:1101:2460:1370 1:N:0:7
GGGGTTTAACTTCGTCGAGTACGCTCAAAAAAATAGATCGGAAGA
+
FFFFFFFFFF,,FFFFFFFFFFFFFFF,FFFFFFFFFFFFFF:FF
@FS10000125:23:BPA73012-1407:1:1101:2670:1370 1:N:0:7
GGGGTTCAACTTCGTCGAGTACGCTCAATAAGAAAGATCGGAAGA
+
FFFFFFFFFF:,FFFFFFFFFFFFFFF,FFFFFFFFFFFFFFFFF
@FS10000125:23:BPA73012-1407:1:1101:2750:1370 1:N:0:7
GGGTGCAACTTCGTCGAGTACGCTCAAAGTGTCAGATCGGAAGAG
+
FFF:FFFFFF:FF:FFFF:FFFFFFFFFFFFFFFFF,FFF:FFFF
@FS10000125:23:BPA73012-1407:1:1101:2810:1370 1:N:0:7
GGGTGCTAATTTCGTCGAGTACGCTCAACGTAAAAGATCGGAAGA
+
FFFFFFFFFFFF:FFFFFFFFFFFFFFFFFFFFFFFFFFFFFFFF
@FS10000125:23:BPA73012-1407:1:1101:3170:1370 1:N:0:7
GGGGGAAAACTTCGTCGAGTACGCTCAAATTTTAAGATCGGAAGA
+
FF,FFFFFFF:,FFFFFFFFFFFFFFF:FFFFFFFFFFFFFFFFF
@FS10000125:23:BPA73012-1407:1:1101:3260:1370 1:N:0:7
GGGTTGGAACTTCGTCGAGTACGCTCAAAGATAGAGATCGGAAGA
+
FFF:FFFFFF::FFFFFFFFFFFFFFF:FFFFFFFFFFFFFFFFF
@FS10000125:23:BPA73012-1407:1:1101:5080:1370 1:N:0:7
GGGATAACTTCGTCGAGTACGCTCAATTATGAAGATCGGAAGAGC
+
FFF:FFFFFF,F,FFFF:FFFF,FF,:,FFFFFFF,:FFF:FFF,
@FS10000125:23:BPA73012-1407:1:1101:5450:1370 1:N:0:7
GGGGGGGAACTTCGTCGAGTACGCTCAAAAAGGGAGATCGGAAGA
+
FF:FFFFFFF::FFFFFFFFFFFFFFF:FFFFFFFFFFFFFFFFF
@FS10000125:23:BPA73012-1407:1:1101:5520:1370 1:N:0:7
GGGACAACTTCGTCGAGTACGCTCAACTTCGTAGATCGGAAGAGC
+
FFF:FFFFFF:F,FFFF:FFFF,FFFFFFFFFFFF:,FFF:FFF,
@FS10000125:23:BPA73012-1407:1:1101:5780:1370 1:N:0:7
GGGTCTTAACTTCGTCGAGTACGCTCAAGAGTTGAGATCGGAAGA
+
FFFFFFFFFF:,FFFFFFFFFFFFFFFFFFFFFFFFFFFFFFFFF
@FS10000125:23:BPA73012-1407:1:1101:5810:1370 1:N:0:7
GGGCACCAACTTCGTCGAGTACGCTCAAGTAAAAAGATCGGAAGA
+
FF:FFFFFFF:,FFFFFFFFFFFFFFFFFFFFFFFFFFFFFFFFF
@FS10000125:23:BPA73012-1407:1:1101:6990:1370 1:N:0:7
GGGCATAAACTTCGTCGAGTACGCTCAAGCCAGAAGATCGGAAGA
+
::,,FFFFFF::FFFFFFFFFFFFF:FFFFFFFFFFFFFFFFFFF
@FS10000125:23:BPA73012-1407:1:1101:7140:1370 1:N:0:7
GAAAATTAACTTCGTCGAGTACGCTCAAACATTTAGATCGGAAGA
+
FFFF,::FFF:FFFFFFFFFFFFFFFFFFFFFFFFFF,FFFFFFF
@FS10000125:23:BPA73012-1407:1:1101:7270:1370 1:N:0:7
GGGATGTAACTTCGTCGAGTACGCTCAATTAATCAGATCGGAAGA
+
F:,:F,FFFFFFFFFFFFFFFFFFFFF:F,FF:,FFFFFFFFFFF
@FS10000125:23:BPA73012-1407:1:1101:7850:1370 1:N:0:7
GGGGCGTGAACTTCGTCGAGTACGCTCAACGAGGGAGATCGGAAG
+
FFFFFFFFFF,:::F,FF:FFFFFF,FFFFFFFFFFFFFFFFFFF
@FS10000125:23:BPA73012-1407:1:1101:8120:1370 1:N:0:7
GGGGCACATCTTCGTCGAGTACGCTCAATAACAAAGATCGGAAGA
+
FFFFFFFFFF:,FFFFFFFFFFFFFFF,FFFFFFFFFFFFFFFFF
@FS10000125:23:BPA73012-1407:1:1101:8290:1370 1:N:0:7
GGGGTAGAGCTTCGTCGAGTACGCTCAAAACGTTAGATCGGAAGA
+
FFFFFFFFFF,,FFFFFFFFFFFFFFF:FFFFFFFFF,FFFFFFF
@FS10000125:23:BPA73012-1407:1:1101:8340:1370 1:N:0:7
GGGGGGGAACTTCGTCGAGTACGCTCAATATTACAGATCGGAAGA
+
FFFFFFFFFF::FFFFFFFFFFFFFFF,FFFFFFFFFFFFFFFFF
@FS10000125:23:BPA73012-1407:1:1101:8450:1370 1:N:0:7
GGGGCCCAAACTTCGTCGAGTACGCTCAAGCCTCTAGATCGGAAG
+
FFFF:,FFFFFF::F:FF:FFFFFF,FFF:,F:F,FFFFFFFFFF
@FS10000125:23:BPA73012-1407:1:1101:9010:1370 1:N:0:7
GGGAGAAAACTTCGTCGAGTACGCTCAATCATTTAGATCGGAAGA
+
FFFFFFFFFF::FFFFFFFFFFFFFFF:FFFFFFFFFFFFFFFFF
@FS10000125:23:BPA73012-1407:1:1101:9320:1370 1:N:0:7
GGGGTGAACTTCGTCGAGTACGCTCAACCTCGCAGATCGGAAGAG
+
FFFFFFFFF::FF:FFFF,FFFFFFFF:FFFFFFFF,FFF:FFFF
@FS10000125:23:BPA73012-1407:1:1101:10140:1370 1:N:0:7
GGGTAAACTTCGTCGAGTACGCTCAATTATTGAGATCGGAAGAGC
+
FFF:FFFFF::F,FFFF:FFFF,FF:F,FFFFFFF,,FFF:FFF,
@FS10000125:23:BPA73012-1407:1:1101:10510:1370 1:N:0:7
GGGCATAAACTTCGTCGAGTACGCTCAAGAGTCAAGATCGGAAGA
+
F:,,FFFFFF,,FFFFFFFFFFFFFFFFFFFFFFFFFFFFFFFFF
@FS10000125:23:BPA73012-1407:1:1101:11650:1370 1:N:0:7
GGGCGAAAACTTCGTCGAGTACGCTCAAAATGAAAGATCGGAAGA
+
FF,:FFFFFF,,FFFFFFFFFFFFFFFFFFFFFFFFFFFFFFFFF
@FS10000125:23:BPA73012-1407:1:1101:11870:1370 1:N:0:7
GGGGTTAAACTTCGTCGAGTACGCTCAAGAAGTCAGATCGGAAGA
+
F,,FFFFFFF,,FFFFFFFFFFFFFFFFFFFFFFFFFFFFFFFFF
@FS10000125:23:BPA73012-1407:1:1101:12330:1370 1:N:0:7
GGGCGACAACTTCGTCGAGTACGCTCAACACGTTAGATCGGAAGA
+
FFFFFFFFFF,,FFFFFFFFFFFFFFFFFFFFFFFFFFFFFFFFF
@FS10000125:23:BPA73012-1407:1:1101:13040:1370 1:N:0:7
GGGCGCAAACTTCGTCGAGTACGCTCAATCCGAGAGATCGGAAGA
+
F:,FFFFFFF::FFFFFFFFFFFFFFFFFFFFFFFFFFFFFFFFF
@FS10000125:23:BPA73012-1407:1:1101:13190:1370 1:N:0:7
GGGAGCAATCTTCGTCGAGTACGCTCAAGGTATAAGATCGGAAGA
+
FF::FFFFFF:,FFFFFFFFFFFFFFFFFFFFFFFFFFFFFFFFF
@FS10000125:23:BPA73012-1407:1:1101:13790:1370 1:N:0:7
GGGACGCAACTTCGTCGAGTACGCTCAAGATGAAAGATCGGAAGA
+
FF,FFFFFFF:,FFFFFFFFFFFFFFFFFFFFFFFFFFFFFF:FF
@FS10000125:23:BPA73012-1407:1:1101:13930:1370 1:N:0:7
GGGGGGTACCTTCGTCGAGTACGCTCAAAAGGTCAGATCGGAAGA
+
FFFFFFFFFF,,FFFFFFFFFFFFFFF:FFFFFFFFFFFFFFFFF
@FS10000125:23:BPA73012-1407:1:1101:14050:1370 1:N:0:7
GGGGTCCAACTTCGTCGAGTACGCTCAAGAGTCAAGATCGGAAGA
+
FFFFFFFFFF,:FFFFFFFFFFFFFFFFFFFFFFFFFFFFFFFFF
@FS10000125:23:BPA73012-1407:1:1101:14270:1370 1:N:0:7
GGGCGTGAACTTCGTCGAGTACGCTCAATATAAAAGATCGGAAGA
+
FF,:FFFFFF,:FFFFFFFFFFFFFFF:FFFFFFFFFFFFFFFFF
@FS10000125:23:BPA73012-1407:1:1101:14920:1370 1:N:0:7
GGGAAGAAACTTCGTCGAGTACGCTCAAGGCTCAAGATCGGAAGA
+
F,,:FFFFFF::FFFFFFFFFFFFFFFFFFFFFFFFFFFFFFFFF
@FS10000125:23:BPA73012-1407:1:1101:15560:1370 1:N:0:7
GGGCTGAAACTTCGTCGAGTACGCTCAACCATGCAGATCGGAAGA
+
FFFFFFFFFFFFFFFFFFFFFFFFFFFFFFFFFFFFF,FFFFFFF
@FS10000125:23:BPA73012-1407:1:1101:15580:1370 1:N:0:7
GGGGGTCAACTTCGTCGAGTACGCTCAATAGAAAAGATCGGAAGA
+
FFFFFFFFFF::FFFFFFFFFFFFFFF:FFFFFFFFFFFFFFFFF
@FS10000125:23:BPA73012-1407:1:1101:15720:1370 1:N:0:7
GGGGGGCAACTTCGTCGAGTACGCTCAAAAAGAAAGATCGGAAGA
+
FFFFFFFFFF::FFFFFFFFFFFFFFFFFFFFFFFFF,FFFFFFF
@FS10000125:23:BPA73012-1407:1:1101:16080:1370 1:N:0:7
GGGGGGCAACTTCGTCGAGTACGCTCAAAGGACTAGATCGGAAGA
+
FFFFFFFFFF,,FFFFFFFFFFFFFFF:FFFFFFFFFFFFFFFFF
@FS10000125:23:BPA73012-1407:1:1101:16160:1370 1:N:0:7
GGGGTAAAACTTCGTCGAGTACGCTCAAGCCGCAAGATCGGAAGA
+
F,:F:FFFFF,:FFFFFFFFFFFFFFFFFFFFFFFFF,FFFFFFF
@FS10000125:23:BPA73012-1407:1:1101:16320:1370 1:N:0:7
GGGACTAAACTTCGTCGAGTACGCTCAAATTGGAAGATCGGAAGA
+
FFFF:,,FFFFFFFFFFFFFFFFFFFFFFFF:,FFFFFFFFFFFF
@FS10000125:23:BPA73012-1407:1:1101:16480:1370 1:N:0:7
GGGGTAAAACTTCGTCGAGTACGCTCAAGTTATCAGATCGGAAGA
+
FF:FFFFFFF::FFFFFFFFFFFFFFFFFFF:FFFFF,FFFFFFF
@FS10000125:23:BPA73012-1407:1:1101:1060:1380 1:N:0:7
GGGCTTGAACTTCGTCGAGTACGCTCAACAATGAAGATCGGAAGA
+
FFFFFFFFFFFFFFFFFFFFFFFFFFFFFFFFFFFFFFFFFFFFF
@FS10000125:23:BPA73012-1407:1:1101:1180:1380 1:N:0:7
GGGGGGCTCTTCGTCGAGTACGCTCAACAACATAGATCGGAAGAG
+
FFFFFFFFFFFFF:FFFFFFFFFFFFF:FFFFFFFF:FFF:FFFF
@FS10000125:23:BPA73012-1407:1:1101:1380:1380 1:N:0:7
GGGGGTGGTAACTTCGTCGAGTACGCTCAAGAAAAAAGATCGGAA
+
FFFFFFFFFFF:::FFF:FFFF:FFFF:FFFFF:FFFFFF,FFFF
@FS10000125:23:BPA73012-1407:1:1101:1430:1380 1:N:0:7
GGGGTAAAACTTCGTCGAGTACGCTCAATAAAACAGATCGGAAGA
+
F:,FFFFFFF:,FFFFFFFFFFFFFFF:FFFFFFFFFFFFF,FFF
@FS10000125:23:BPA73012-1407:1:1101:1760:1380 1:N:0:7
GGGGGACAACTTCGTCGAGTACGCTCAAAACCAGAGATCGGAAGA
+
FFFFFFFFFF:,FFFFFFFFFFFFFFF:FFFFFFFFFFFFFFFFF
@FS10000125:23:BPA73012-1407:1:1101:2130:1380 1:N:0:7
GGGAAGGAACTTCGTCGAGTACGCTCAAGGCATTAGATCGGAAGA
+
FFFFFFFFFF:,FFFFFFFFFFFFFFFFFFFFFFFFFFFFFFFFF
@FS10000125:23:BPA73012-1407:1:1101:2590:1380 1:N:0:7
GGGGGTTAACTTCGTCGAGTACGCTCAACCTTCGAGATCGGAAGA
+
FFFFFFFFFF::FFFFFFFFFFFFFFFFFFFFFFFFFFFFFFFFF
@FS10000125:23:BPA73012-1407:1:1101:2750:1380 1:N:0:7
GGGGTCAAACTTCGTCGAGTACGCTCAAAAGCACAGATCGGAAGA
+
F,,FFFFFFF:,FFFFFFFFFFFFFFF,FFFFFFFFFFFFFFFFF
@FS10000125:23:BPA73012-1407:1:1101:2920:1380 1:N:0:7
GGGATAACTTCGTCGAGTACGCTCAACACTATAGATCGGAAGAGC
+
F:,,FFFFFF,F,FFFF:FFFF,FFFFFFFFFFFF:,FFF:FFF,
@FS10000125:23:BPA73012-1407:1:1101:2980:1380 1:N:0:7
GGGGGGTTAACTTCGTCGAGTACGCTCAATCATGTAGATCGGAAG
+
FFFFFFFFFF,:,FF:FFFFFFFFF,FFFFFFFFFFFFFFFFFFF
@FS10000125:23:BPA73012-1407:1:1101:3850:1380 1:N:0:7
GGGATGGAACTTCGTCGAGTACGCTCAACTATTAAGATCGGAAGA
+
FFFFFFFFFFFFFFFFFFFFFFFFFFFFFFFFFFFFFFFFFFFFF
@FS10000125:23:BPA73012-1407:1:1101:4050:1380 1:N:0:7
GGGTGCAAACTTCGTCGAGTACGCTCAAGTCTGGAGATCGGAAGA
+
FF::FFFFFF::FFFFFFFFFFFFFFFFFFFFFFFFFFFFFFFFF
@FS10000125:23:BPA73012-1407:1:1101:4200:1380 1:N:0:7
GGGGATCAACTTCGTCGAGTACGCTCAATACCCTAGATCGGAAGA
+
FFFFFFFFFF:,FFFFFFFFFFFFFFF:FFFFFFFFFFFFFFFFF
@FS10000125:23:BPA73012-1407:1:1101:4390:1380 1:N:0:7
GGGGATGAACTTCGTCGAGTACGCTCAACCAGCAAGATCGGAAGA
+
F,,FFFFFFF::FFFFFFFFFFFFFFFFFFFFFFFFFFFFFFFFF
@FS10000125:23:BPA73012-1407:1:1101:4430:1380 1:N:0:7
GGGGTCGAACTTCGTCGAGTACGCTCAATATGACAGATCGGAAGA
+
FF:FFFFFFF::FFFFFFFFFFFFFFF:FFFFFFFFFFFFFFFFF
@FS10000125:23:BPA73012-1407:1:1101:4760:1380 1:N:0:7
GGGGATGAACTTCGTCGAGTACGCTCAATGTTGGAGATCGGAAGA
+
FFFFFFFFFF,,FFFFFFFFFFFFFFF,FFFFFFFFFFFFFFFFF
@FS10000125:23:BPA73012-1407:1:1101:5250:1380 1:N:0:7
GGGGCTAAACTTCGTCGAGTACGCTCAATGGAGGAGATCGGAAGA
+
FF:FFFFFFF:,FFFFFFFFFFFFFFF,FFFFFFFFFFFFFFFFF
@FS10000125:23:BPA73012-1407:1:1101:5640:1380 1:N:0:7
GGGGGGAAACTTCGTCGAGTACGCTCAATTTGCAAGATCGGAAGA
+
FF:FFFFFFF:,FFFFFFFFFFFFFFF,FFFFFFFFFFFFFFFFF
@FS10000125:23:BPA73012-1407:1:1101:5740:1380 1:N:0:7
GGGGCCAAACTTCGTCGAGTACGCTCAACGGCCAAGATCGGAAGA
+
FFFFFFFFFF:,FFFFFFFFFFFFFFFFFFFFFFFFFFFFFFFFF
@FS10000125:23:BPA73012-1407:1:1101:5780:1380 1:N:0:7
GGGTCTTAACTTCGTCGAGTACGCTCAATTATTTAGATCGGAAGA
+
FFFFF:FFFFF:FFFFFFFFFFFFFFF:FFFFFFFFF,FFFFFFF
@FS10000125:23:BPA73012-1407:1:1101:6220:1380 1:N:0:7
GGGTGTAAACTTCGTCGAGACGCTCAAATTTGGAGATCGGAAGAG
+
FFFFFFFFFF:,FFFFFFFFFFFFFFF,FFFFFFFF,,FF,FFFF
@FS10000125:23:BPA73012-1407:1:1101:6520:1380 1:N:0:7
GGGGAATAACTTCGTCGAGTACGCTCAATGTGGTAGATCGGAAGA
+
FFFFFFFFFF::FFFFFFFFFFFFFFF,FFFFFFFFFFFFFFFFF
@FS10000125:23:BPA73012-1407:1:1101:6700:1380 1:N:0:7
GGGTCTAAACTTCGTCGAGTACGCTCAAAGTTCGAGATCGGAAGA
+
FFFF:FFF:F::FFFFFFFFFFFFFFFFFFF:F:FFFFFFFFFFF
@FS10000125:23:BPA73012-1407:1:1101:6940:1380 1:N:0:7
GGGTGGCAACTTCGTCGAGTACGCTCAAGTATTCAGATCGGAAGA
+
FFFF:FFFFFFFFFFFFFFFFFFFFFFFFFFFFFFFFFFFFFFFF
@FS10000125:23:BPA73012-1407:1:1101:7040:1380 1:N:0:7
GGGCAGTAACTTCGTCGAGTACGCTCAATACGTGAGATCGGAAGA
+
FFF,FFFFFF::FFFFFFFFFFFFFFF:FFFFFFFFFFFFFFFFF
@FS10000125:23:BPA73012-1407:1:1101:7770:1380 1:N:0:7
GGGCGGTAACTTCGTCGAGTACGCTCAATCCCGGAGATCGGAAGA
+
FFF,FFFFFF::FFFFFFFFFFFFFFFFFFFFFFFFFFFFFFFFF
@FS10000125:23:BPA73012-1407:1:1101:8930:1380 1:N:0:7
GGGCAGCAACTTCGTCGAGTACGCTCAAACTATCAGATCGGAAGA
+
FFFFFFFFFF:,FFFFFFFFFFFFFFF:FFFFFFFFFFFFFFFFF
@FS10000125:23:BPA73012-1407:1:1101:9160:1380 1:N:0:7
GGGGCTGAACTTCGTCGAGTACGCTCAAGTAAAAAGATCGGAAGA
+
FFFFFFFFFF::FFFFFFFFFFFFFFFFFFFFFFFFFFFFFFFFF
@FS10000125:23:BPA73012-1407:1:1101:9330:1380 1:N:0:7
GGGGGTTCAACTTCGTCGAGTACGCTCAAGACTAAAGATCGGAAG
+
FFFFFFFFFF::,FF,FFFFFFFFF,FFFFFFFFFFFFFFFFFFF
@FS10000125:23:BPA73012-1407:1:1101:9420:1380 1:N:0:7
GGGTTGGAACTTCGTCGAGTACGCTCAAAACATTAGATCGGAAGA
+
FFFFFFFFFF::FFFFFFFFFFFFFFF:FFFFFFFFFFFFFFFFF
@FS10000125:23:BPA73012-1407:1:1101:9570:1380 1:N:0:7
GGGGGCCAACTTCGTCGAGTACGCTCAATGAGTAAGATCGGAAGA
+
FFFFFFFFFF::FFFFFFFFFFFFFFF:FFFFFFFFFFFFFFFFF
@FS10000125:23:BPA73012-1407:1:1101:9990:1380 1:N:0:7
GGGGAATAACTTCGTCGAGTACGCTCAACATAACAGATCGGAAGA
+
F,,FFFFFFF::FFFFFFFFFFFFFFFFFFFFFFFFFFFFF:FFF
@FS10000125:23:BPA73012-1407:1:1101:10640:1380 1:N:0:7
GGGCAACTTCGTCGAGTACGCTCAAAATTTAAGATCGGAAGAGCA
+
FF:,FFFFFFF,FFFFFF,,FFFFFF:,FFFFFFF,FFFFFFF,,
@FS10000125:23:BPA73012-1407:1:1101:11500:1380 1:N:0:7
GGGAGATAACTTCGTCGAGTACGCTCAATGATCTAGATCGGAAGA
+
FFFFFFFFFF,,FFFFFFFFFFFFFFF,FFFFFFFFFFFFFFFFF
@FS10000125:23:BPA73012-1407:1:1101:12020:1380 1:N:0:7
GGGTAAGAACTTTGTCGAGTACGCTCAATGATTTAGATCGGAAGA
+
FFFFFFFFFF:,:FFFFFFFFFFFFFF,FFFFFFFFFFFFFFFFF
@FS10000125:23:BPA73012-1407:1:1101:12160:1380 1:N:0:7
GGGGGAAAAACTTCGTCGAGTACGCTCAACTGGTAAGATCGGAAG
+
FF:FFFFFFFF::FF:FFFFFFFFF,FFFFFFFFFFFFFFFFFFF
@FS10000125:23:BPA73012-1407:1:1101:12250:1380 1:N:0:7
GGGGTTGAACTTCGTCGAGTACGCTCAAACTTTGAGATCGGAAGA
+
F,,FFFFFFF,,FFFFFFFFFFFFFFF:FFFFFFFFFFFFFFFFF
@FS10000125:23:BPA73012-1407:1:1101:13260:1380 1:N:0:7
GGGCATGAATTTCGTCGAGTACGCTCAAAACGACAGATCGGAAGA
+
FFFFFFFFFFFFFFFFFFFFFFFFFFF,FFFFFFFFFFFFFFFFF
@FS10000125:23:BPA73012-1407:1:1101:13390:1380 1:N:0:7
GGGATTCAACTTCGTCGAGTACGCTCAACGGTCGAGATCGGAAGA
+
F,,:FFFFFF::FFFFFFFFFFFFFFFFFFFFFFFFFFFFFF:FF
@FS10000125:23:BPA73012-1407:1:1101:13680:1380 1:N:0:7
GGGCATGAACTTCGTGGAGTACGCTCAACTTGCCAGATCGGAAGA
+
FFFFFFFFFF:,FFFFFFFFFFFFFFFFFFFFFFFFFFFFFFFFF
@FS10000125:23:BPA73012-1407:1:1101:14200:1380 1:N:0:7
GGGTGGCATCTTCGTCGAGTACGCTCAATATACAAGATCGGAAGA
+
FFFFFFFFFF::FFFFFFFFFFFFFFF:FFFFFFFFFFFFFFFFF
@FS10000125:23:BPA73012-1407:1:1101:15100:1380 1:N:0:7
GGGGCAGAACTTCGTCGAGTACGCTCAAAAGGTTAGATCGGAAGA
+
FFFFFFFFFFF:FFFFFFFFFFFFFFFFFFFFFFFFFFFFFFFFF
@FS10000125:23:BPA73012-1407:1:1101:15280:1380 1:N:0:7
GGGGCCCACCTTCGTCGAGTACGCTCAACTTTGCAGATCGGAAGA
+
FF:FFFFFFF,:FFFFFFFFFFFFFFFFFFFFFFFFF,FFFFFFF
@FS10000125:23:BPA73012-1407:1:1101:15340:1380 1:N:0:7
GGGTCATGAACTTCGTCGAGTACGCTCAACCTTTAAGATCGGAAG
+
FFFF:FFFF:FFFFFFF,F:::F:FFFFF:F,:FFFFF:FFFFFF
@FS10000125:23:BPA73012-1407:1:1101:15470:1380 1:N:0:7
GGGGAACTTCGTCGAGTACGCTCAAACGTTTAGATCGGAAGAGCT
+
F,,FFFFFFFF:FFFFFF,,FFFFFFFFF:FFFFF,FFFFFFF,,
@FS10000125:23:BPA73012-1407:1:1101:15570:1380 1:N:0:7
GGGAACTTCGTCGAGTACGCTCAAAAATTCAGATCGGAAGAGCAC
+
FFFFFFFFFF,FF:F:F,FFFFFFFF,,FFFFFFFFFFFFFF,F,
@FS10000125:23:BPA73012-1407:1:1101:16040:1380 1:N:0:7
GGGGCTAAACTTCGTCGAGTACGCTCAAGGATTTAGATCGGAAGA
+
FFFFFFFFFF,:FFFFFFFFFFFFFFFFFFFFFFFFFFFFFFFFF
@FS10000125:23:BPA73012-1407:1:1101:16070:1380 1:N:0:7
GGGGTGCAACTTCGTCGAGTACGCTCAAAACTTCAGATCGGAAGA
+
F:,FFFFFFF,:FFFFFFFFFFFFFFF:FFFFFFFFFFFFFFFF:
@FS10000125:23:BPA73012-1407:1:1101:16080:1380 1:N:0:7
GGGTTCGAACTTCGTCGAGTACGCTCAATATATTAGATCGGAAGA
+
FFFF,,FFFFFF,,F:,F,FF,,FF,,FF,FF,FF,F,:,FFF:F
@FS10000125:23:BPA73012-1407:1:1101:1410:1390 1:N:0:7
GGGGCACAACTTCGTCGAGTACGCTCAAGGGCACAGATCGGAAGA
+
FFFFFFFFFF::FFFFFFFFFFFFFFFFFFFFFFFFFFFFFFFFF
@FS10000125:23:BPA73012-1407:1:1101:1490:1390 1:N:0:7
GGGCTGATCTTCGTCGAGTACGCTCAATCGACAAGATCGGAAGAG
+
FF,FFFFFFF:FF:FFFFFFFFFFFFF:FFFFFFFF,FFF:FFF:
@FS10000125:23:BPA73012-1407:1:1101:1520:1390 1:N:0:7
GGGATTTAACTTCGTCGAGTACGCTCAACACGGAGATCGGAAGAG
+
FF,FFFFFFFFF:FFFFFFFF:FFFFFFFFFF:F:F:F,::,F:,
@FS10000125:23:BPA73012-1407:1:1101:1680:1390 1:N:0:7
GGGGTATAACTTCGTCGAGTACGCTCAAATAGAAAGATCGGAAGA
+
FF,FFFFFFF::FFFFFFFFFFFFFFF:FFFFFFFFFFFFFFFFF
@FS10000125:23:BPA73012-1407:1:1101:1930:1390 1:N:0:7
GGGGCTCAACTTCGTCGAGTACGCTCAATATATAAGATCGGAAGA
+
FFFFFFFFFF:,FFFFFFFFFFFFFFF:FFFFFFFFFFFFFFFFF
@FS10000125:23:BPA73012-1407:1:1101:1970:1390 1:N:0:7
GGGTGAGAACTTCGTCGAGTACGCTCAACATGAAAGATCGGAAGA
+
FFF:FFFFFFFFFFFFFFFFFFFFFFFFFFFFFFFFFFFFFFFFF
@FS10000125:23:BPA73012-1407:1:1101:2010:1390 1:N:0:7
GGGGTCAAACTTCGTCGAGTACGCTCAAGGAAAAAGATCGGAAGA
+
F:,FFFFFFF::FFFFFFFFFFFFFFFFFFFFFFFFFFFFFFFFF
@FS10000125:23:BPA73012-1407:1:1101:2020:1390 1:N:0:7
GGGAGTTAACTTCGTCGAGTACGCTCAACCCTACAGATCGGAAGA
+
FFFFFFFFFFFFFFFFFFFFFFFFFFFFFFFFFFFFFFFFFFFFF
@FS10000125:23:BPA73012-1407:1:1101:2040:1390 1:N:0:7
GGGGTCTAACTTCGTCGAGTACGCTCAAGAATTTAGATCGGAAGA
+
F:,FFFFFFF::FFFFFFFFFFFFFFFFFFFFFFFFFFFFFFFFF
@FS10000125:23:BPA73012-1407:1:1101:2150:1390 1:N:0:7
GGGCTGAACTTCGTCGAGTACGCTCAAGTAGGGAGATCGGAAGAG
+
FF,FFFFFFF:FF:FFFFFFFFFFFFFFFFFFFFFF,FFF,FFF:
@FS10000125:23:BPA73012-1407:1:1101:2360:1390 1:N:0:7
GGGCAATAACTTCGTCGAGTACGCTCAATGTCATAGATCGGAAGA
+
FF::FFFFFF::FFFFFFFFFFFFFFF,FFFFFFFFFFFFFFFFF
@FS10000125:23:BPA73012-1407:1:1101:2940:1390 1:N:0:7
GGGCTCGAACTTCGTCGAGTACGCTCAAACTGTCAGATCGGAAGA
+
FFFFFFFFFF::FFFFFFFFFFFFFFF:FFFFFFFFFFFFFFFFF
@FS10000125:23:BPA73012-1407:1:1101:3320:1390 1:N:0:7
GGGCCGTAACTTCGTCGAGTACGCTCAAACTTTAAGATCGGAAGA
+
FFF,F,F:FF:FFF:FF:FFFFFFFFFF,,,,,FFFFFFFFFFFF
@FS10000125:23:BPA73012-1407:1:1101:3580:1390 1:N:0:7
GGGTCGCAACTTCGTCGAGTACGCTCAATGAATTAGATCGCAAGA
+
FFF,F,,FFF:F:FFFF:F:F:,FFF::,,::,,FFFFFF,FFFF
@FS10000125:23:BPA73012-1407:1:1101:3620:1390 1:N:0:7
GGGGTGTAACTTCGTCGAGTACGCTCAATTGTGTAGATCGGAAGA
+
FFFF:FFFFF::FFFFFFFFFFFFFFF,FFFFFFFFFFFFFFFFF
@FS10000125:23:BPA73012-1407:1:1101:4440:1390 1:N:0:7
GGGGGGTAACTTCGTCGAGTACGCTCAAATTCAAAGATCGGAAGA
+
FFFFFFFFFF::FFFFFFFFFFFFFFFFFFFFFFFFFFFFFFFFF
@FS10000125:23:BPA73012-1407:1:1101:4640:1390 1:N:0:7
GGGTCGCAACTTCGTCGAGTACGCTCAAAACTGCAGATCGGAAGA
+
FFF:F:FFFFFFFFFFFFFFFFFFFFFFFFFFFFFFFFFFFFFFF
@FS10000125:23:BPA73012-1407:1:1101:4680:1390 1:N:0:7
GGGGTAAAACTTCGTCGGTACCTAATAGTGAAGATCGGAAGAGCA
+
F,:F,FF:FF::FFFFFFFFF,:FFFFFFF:F:FF,FF::FFF,,
@FS10000125:23:BPA73012-1407:1:1101:4830:1390 1:N:0:7
GGGGTTCAACTTCGTCGAGTACGCTCAACGGAAAAGATCGGAAGA
+
F:,FFFFFFFF::FFFFFFFFFFFFFFFFFFFFFFFFFFFFFFFF
@FS10000125:23:BPA73012-1407:1:1101:4900:1390 1:N:0:7
GGGGTTGAACTTCGTCGAGTACGCTCAAACACGTAGATCGGAAGA
+
FFFFF,:FFFFFFFFF:FFFFFFFFFFFFFFFFFFFF,FFFFFFF
@FS10000125:23:BPA73012-1407:1:1101:5540:1390 1:N:0:7
GGGGGCTAACTTCGTCGAGTACGCTCAAAATAACAGATCGGAAGA
+
FFFFFFFFFF:,FFFFFFFFFFFFFFF:FFFFFFFFFFFFFFFFF
@FS10000125:23:BPA73012-1407:1:1101:5660:1390 1:N:0:7
GGGGCTGAACTTCGTCGAGTACGCTCAAATGGTAAGATCGGAAGA
+
FFFFFFFFFF,,FFFFFFFFFFFFFFF:FFFFFFFFFFFFFFFFF
@FS10000125:23:BPA73012-1407:1:1101:6630:1390 1:N:0:7
GGGGGCAACTTCGTCGAGTACGCTCAATATTAAAGATCGGAAGAG
+
F::FFFFFFF,FF:FFFF:FFFFFFF:,FFFFFFFF,FFF:FFFF
@FS10000125:23:BPA73012-1407:1:1101:6680:1390 1:N:0:7
GGGGGAAAACTTCGTCGAGTACGCTCAACGAACGAGATCGGAAGA
+
FFFFFFFFFFF:FFFFFFFFFFFFFFFFFFFFFFFFFFFFFFFFF
@FS10000125:23:BPA73012-1407:1:1101:6820:1390 1:N:0:7
GGGGTACAACTTCGTCGAGTACGCTCAAGAAATCAGATCGGAAGA
+
FFFFFFFFFF,,FFFFFFFFFFFFFFFFFFFFFFFFFFFFFFFFF
@FS10000125:23:BPA73012-1407:1:1101:6950:1390 1:N:0:7
GCTGCTTAACTTCGTCGAGTACGCTCAAAAATTCAGATCGGAAGA
+
:,,:FFFFFFFFFFFFFFFFFFFFFFFFFFFFFFFFFFFFFFFFF
@FS10000125:23:BPA73012-1407:1:1101:7080:1390 1:N:0:7
GGGCTTCAACTTCGTCGAGTACGCTCAATCCGGTAGATCGGAAGA
+
FFFFFFF,FFFF::F::FFFF,:FFF:FF,,,:FFFF,F:FFFFF
@FS10000125:23:BPA73012-1407:1:1101:7090:1390 1:N:0:7
GGGCCCAACTTCGTCGAGTACGCTCAAGGTGATAGATCGGAAGAG
+
FF::FFFFFF:FF:FFFF:FFFFFFFFFFFFFFFFF,FFF:FFFF
@FS10000125:23:BPA73012-1407:1:1101:7390:1390 1:N:0:7
GGGGCGGCAACTTCGTCGAGTACGCTCAAATTTATAGATCGGAAG
+
F,,FFFFFFF::,FF:FFF:FFFFF,FFFFFFFFFFFFFFFFFFF
@FS10000125:23:BPA73012-1407:1:1101:7630:1390 1:N:0:7
GGGGTAAAACTTCGTCGAGTACGCTCAATGTAGGAGATCGGAAGA
+
FFFF:FFFFF::FFFFFFFFFFFFFFFFFFFFFFFFFFFFFFFFF
@FS10000125:23:BPA73012-1407:1:1101:7640:1390 1:N:0:7
GGGAGATAACTTCGTCGAGTACGCTCAAAGTCTGAGATCGGAAGA
+
FF:F,FFFFFF:FFFFFFFFFFFFFFFFFFFFFFFFF,FFFFFFF
@FS10000125:23:BPA73012-1407:1:1101:7840:1390 1:N:0:7
GGGGGAAGACTTTCGTCGAGTACGCTCAACGGAGTAGATCGGAAG
+
FFFFFFFFFF,,FFF,FFFFFFFFF,FFFFFFFFFFFFFFFFFFF
@FS10000125:23:BPA73012-1407:1:1101:7950:1390 1:N:0:7
GGAGCATCACTTCGTCGAGTACGCTCAAAGAATTAGATCGGAAGA
+
FF,FFFFFFF,,FFFFFFFFFFFFFFF:FFFFFFFFF,FFFFFFF
@FS10000125:23:BPA73012-1407:1:1101:7970:1390 1:N:0:7
GGGGCAGAACTTCGTCGAGTACGCTCAACGGGTCAGATCGGAAGA
+
FFFFFFFFFFFFFFFFFFFFFFFFFFFFFFFFFFFFFFFFFFFFF
@FS10000125:23:BPA73012-1407:1:1101:8440:1390 1:N:0:7
GGGCGCTAACTTCGTCGAGTACGCTCAAAGGATTAGATCGGAAGA
+
F:,:FFFFFF:,FFFFFFFFFFFFFFF:FFFFFFFFFFFFFFFFF
@FS10000125:23:BPA73012-1407:1:1101:8490:1390 1:N:0:7
GGGAGACAACTTCGTCGAGTACGCTCAACAGATTAGATCGGAAGA
+
FFFFFFFF:FF::FFFFFFFFFFFFFFFFFFFFFFF:FFFFF:FF
@FS10000125:23:BPA73012-1407:1:1101:8670:1390 1:N:0:7
GGGGGGCAACTTCGTCGAGTACGCTCAATTTCACAGATCGGAAGA
+
FF:FFFFFFF::FFFFFFFFFFFFFFF:FFFFFFFFFFFFFFFFF
@FS10000125:23:BPA73012-1407:1:1101:8840:1390 1:N:0:7
GGGCTGGAACTTCGTCGAGTACGCTCAATGTGAAAGATCGGAAGA
+
FFF:FFFFFF::FFFFFFFFFFFFFFF:FFFFFFFFFFFFFFFFF
@FS10000125:23:BPA73012-1407:1:1101:9140:1390 1:N:0:7
GGGCGGCAACTTCGTCGAGTACGCTCAAGATCCTAGATCGGAAGA
+
FFF:FFFFFFF:FFFFFFFFFFFFFFFFFFFFFFFFFFFFFFFFF
@FS10000125:23:BPA73012-1407:1:1101:10160:1390 1:N:0:7
GGGTGACAACTTCGTCGAGTACGCTCAAACATTCAGATCGGAAGA
+
FFFFFFFFFF,,FFFFFFFFFFFFFFF:FFFFFFFFFFFFFFFFF
@FS10000125:23:BPA73012-1407:1:1101:11060:1390 1:N:0:7
GGGCAAGAACTTCGTCGAGTACGCTCAAACGAGTAGATCGGAAGA
+
FFFFFF,FFF:,FFFFFFFFFFFFFFF,FFFFFFFFF,FFFFFFF
@FS10000125:23:BPA73012-1407:1:1101:11610:1390 1:N:0:7
GGGCGCAAACTTCGTCGAGTACGCTCAATAGTATAGATCGGAAGA
+
:,,,FFFFFF,:FFFFFFFFFFFFFFF:FFFFFFFFFFFFFFFFF
@FS10000125:23:BPA73012-1407:1:1101:11620:1390 1:N:0:7
GGGGCAAAACTTGTCGAGTACGCTCAATAAAAGAGATCGGAAGAG
+
FFFF,FFFFF,,F::FFFFF,:FF:FFF,,FF::,FF,:FFFFF:
@FS10000125:23:BPA73012-1407:1:1101:11670:1390 1:N:0:7
GATGCCAAACTTCGTCGAGTACGCTCAATCACATAGATCGGAAGA
+
,,F,FFFFFF::FFFFFFFFFFFFFFFFFFFFFFF:FFFF::,:,
@FS10000125:23:BPA73012-1407:1:1101:11820:1390 1:N:0:7
GGGAATGAACTTCGTCGAGTACGCTCAAAAGACAAGATCGGAAGA
+
FFFFFFFFFF:,FFFFFFFFFFFFFFF,FFFFFFFFFFFFFFFFF
@FS10000125:23:BPA73012-1407:1:1101:12180:1390 1:N:0:7
GGGCGATAACTTCGTCGAGTACGCTCAAATCTAGAGATCGGAAGA
+
FFF:FFFFFF,,FFFFFFFFFFFFFFF:FFFFFFFFFFFFFFFFF
@FS10000125:23:BPA73012-1407:1:1101:12340:1390 1:N:0:7
GGGGCTGAACTTCGTCGAGTACGCTCAAAGAAATAGATCGGAAGA
+
FFFFFFFFFF:,FFFFFFFFFFFFFFF,FFFFFFFFFFFFFFFFF
@FS10000125:23:BPA73012-1407:1:1101:12980:1390 1:N:0:7
GGGGTGTAAACTTCGTCGAGTACGCTCAAGCATTCAGATCGGAAG
+
FFFFF,F,FFF,:FF:FFFFFFFFF:FFFFFFFF:FFFFFFFFFF
@FS10000125:23:BPA73012-1407:1:1101:13240:1390 1:N:0:7
GGGGATAAACTTCGTCGAGTACGCTCAAGTAGACAGATCGGAAGA
+
FF:FFFFFFF,:FFFFFFFFFFFFFFFFFFFFFFFFFFFFFFFFF
@FS10000125:23:BPA73012-1407:1:1101:13580:1390 1:N:0:7
GGGCTCATCTTCGTCGAGTACGCTCAAGGAGGAAGATCGGAAGAG
+
FFF:FFFFFF,FF:FFFF:FFFFFFFFFFFFFFFFF:FFF:FFFF
@FS10000125:23:BPA73012-1407:1:1101:13970:1390 1:N:0:7
GGGGTGGAACTTCGTCGAGTACGCTCAAATTTTTAGATCGGAAGA
+
F:,FFFFFFF::FFFFFFFFFFFFFFFFFFFFFFFFFFFFFFFFF
@FS10000125:23:BPA73012-1407:1:1101:14070:1390 1:N:0:7
GGGGCTGAATTTCGTCGAGTACGCTCAATGTTAAAGATCGGAAGA
+
FF:FFFFFFFFFFFFFFFFFFFFFFFF:FFFFFFFFFFFFFFFFF
@FS10000125:23:BPA73012-1407:1:1101:15060:1390 1:N:0:7
GGGGAGTAACTTCGTCGAGTACGCTCAAATAATTAGATCGGAAGA
+
FFFFFFFFFF::FFFFFFFFFFFFFFF:FFFFFFFFFFFFFFFFF
@FS10000125:23:BPA73012-1407:1:1101:15260:1390 1:N:0:7
GGGATCAAACTTCGTCGAGTACGCTCAAATTCCTAGATCGGAAGA
+
FFFFFFFFFF,:FFFFFFFFFFFFFFFFFFFFFFFFFFFFFFFFF
@FS10000125:23:BPA73012-1407:1:1101:15300:1390 1:N:0:7
GGGCGTTAACTTCGTCGAGTACGCTCAACGCATTAGATGGAAGAG
+
FFFFFFFFFF:FFFFFFFFFFFFFFFFFFFFFFFFFFFFF,FFFF
@FS10000125:23:BPA73012-1407:1:1101:15880:1390 1:N:0:7
GGGCTTTAACTTCGTCGAGTACGCTCAACGAGCTAGATCGGAAGA
+
FFF,:FFFFF:,FFFFFF:FFFFFFFFF,::FFFF:F,FFFFF::
@FS10000125:23:BPA73012-1407:1:1101:15900:1390 1:N:0:7
GGGGGTTAACTTCGTCGAGTACGCTCAACCGATAAGATCGGAAGA
+
FF:F:FFFFF::FFFFFFFFFFFFFFFFFFFFFFFFFFFFFFFFF
@FS10000125:23:BPA73012-1407:1:1101:16120:1390 1:N:0:7
GGGTTATAACTTCGTCGAGTACGCTCAAAGTTGGAGATCGGAAGA
+
FFFFFFFFFF::FFFFFFFFFFFFFFF:FFFFFFFFF:FFFFFFF
@FS10000125:23:BPA73012-1407:1:1101:1020:1400 1:N:0:7
GGGGAGCAACTTCGTCGAGTACGCTCAATATCATAGATCGGAAGA
+
FFFFF,,FFFFFFFFFF,FFFFFFFFFFFFFFFFFFFFFFFFFFF
@FS10000125:23:BPA73012-1407:1:1101:1630:1400 1:N:0:7
GGGCCTACAACTTCGTCGAGTACGCTCAAATGCGGAGATCGGAAG
+
F,,FFFFFFFF:FFF:FFF,FFFFF:FFFFFFF:FFFFFF:,FFF
@FS10000125:23:BPA73012-1407:1:1101:1710:1400 1:N:0:7
GGGATCGAACTTCGTCGAGTACGCTCAACTACGTAGATCGGAAGA
+
FFFFFFFFFF::FFFFFFFFFFFFFFFFFFFFFFFFFFFFFFFFF
@FS10000125:23:BPA73012-1407:1:1101:2430:1400 1:N:0:7
GGGCAATAACTTCGTCGAGTACGCTCAATGTCATAGATCGGAAGA
+
F:,FFFFFFF::FFFFFFFFFFFFFFF:FFFFFFFFFFFFFF:F:
@FS10000125:23:BPA73012-1407:1:1101:2440:1400 1:N:0:7
GGGTCACATCTTCGTCGAGTACGCTCAATAATGTAGATCGGAAGA
+
FFF:FFFFF,FF::F:,F:FF,,F:F,FFFFFFF::F,F,FFF:F
@FS10000125:23:BPA73012-1407:1:1101:3550:1400 1:N:0:7
GGCTGGCAACTTCGTCGAGTACGCTCAAGCGCTGAGATCGGAAGA
+
:,,,FFFFFFF:FFFFFFFFFFFFFFFFFFFFFFFFFFFFF:FFF
@FS10000125:23:BPA73012-1407:1:1101:4060:1400 1:N:0:7
GGGCCGCAACTTCGTCGAGTACGCTCAATGGATAAGATCGGAAGA
+
FFF:FFFFFFF:FFFFFFFFFFFFFFF:FFFFFFFFFFFFFFFFF
@FS10000125:23:BPA73012-1407:1:1101:4540:1400 1:N:0:7
GGGCTTCGTCGAGTACGCTCAAGCGCAAAGATCGGAAGAGCACAC
+
FFF:FFFFFFFFF:FFF:FF:FFFFFF,FFFFFFFFFFFF,F,F,
@FS10000125:23:BPA73012-1407:1:1101:4610:1400 1:N:0:7
GGGGGTCAACTTCGTCGAGTACGCTCAAGACATCAGATCGGAAGA
+
FFFFFFFFFF:,FFFFFFFFFFFFFFFFFFFFFFFFFFFFFFFFF
@FS10000125:23:BPA73012-1407:1:1101:4990:1400 1:N:0:7
GGGTCTGAACTTCGTCGAGTACGCTCAAAAAAATAGATCGGAAGA
+
F,,FFFFFFF::FFFFFFFFFFFFFFFFFFF:FFFFFFFFFFFFF
@FS10000125:23:BPA73012-1407:1:1101:5050:1400 1:N:0:7
GGGTATCAACTTCGTCGAGTACGCTCAACATTAAAGATCGGAAGA
+
FFF:FFFFFF:::FFFFFFFFFFFFFF:FFFFFFFFFFFFFFFFF
@FS10000125:23:BPA73012-1407:1:1101:5180:1400 1:N:0:7
GGGACTTAACTTCGTCGAGTACGCTCAAGAATACAGATCGGAAGA
+
FFF:FFFFFF:,:FFFFFFFFFFFFFFFFFFFFFFFFFFFFFFFF
@FS10000125:23:BPA73012-1407:1:1101:5210:1400 1:N:0:7
GGGACGCAACTTCGTCGAGTACGCTCAATAAATAAGATCGGAAGA
+
FFFFFFFFFF:,FFFFFFFFFFFFFFF,FFFFFFFFFFFFFFFFF
@FS10000125:23:BPA73012-1407:1:1101:5600:1400 1:N:0:7
GGGGTTGAACTTCGTCGAGTACGCTCAACGTAAAAGATCGGAAGA
+
F::FFFFFFFF:FFFFFFFFFFFFFFFFFFFFFFFFFFFFFFFFF
@FS10000125:23:BPA73012-1407:1:1101:7020:1400 1:N:0:7
GGGCCTCAACTTCGTCGAGTACGCTCAATACCATAGATCGGAAGA
+
FFF,,FFFFFFFFFFFFFFFFFFFFFF:,FF,,,FFFFFFFFFFF
@FS10000125:23:BPA73012-1407:1:1101:7350:1400 1:N:0:7
GGGTTGCAACTTCGTCGAGTACGCTCAATTGGTCAGATCGGAAGA
+
F,,FFFFFFF,:FFFFFFFFFFFFFFF:FFFFFFFFFFFFFFFFF
@FS10000125:23:BPA73012-1407:1:1101:7890:1400 1:N:0:7
GGAGCATCACTTCGTCGAGTACGCTCAAAGAATTAGATCGGAAGA
+
FF,FFF:FFF,,FFFFFFFFFFFFFFF:FFFFFFFFF,FFFF:FF
@FS10000125:23:BPA73012-1407:1:1101:8210:1400 1:N:0:7
GGGAACTAACTTCGTCGAGTACGCTCAATTGTACAGATCGGAAGA
+
FFFFFFFFFF::FFFFFFFFFFFFFFF:FFFFFFFFFFFFFFFFF
@FS10000125:23:BPA73012-1407:1:1101:8480:1400 1:N:0:7
GGGAGCGAACTTCGTCGAGTACGCTCAAAAACACAGATCGGAAGA
+
FFF:FFFFFF::FFFFFFFFFFFFFFF:FFFFFFFFF,FFFFFFF
@FS10000125:23:BPA73012-1407:1:1101:9190:1400 1:N:0:7
GGGCCTAAACTTCGTCGAGTACGCTCAAACGAGGAGATCGGAAGA
+
F,,,FFFFFF::FFFFFFFFFFFFFFF:FFFFFFFFFFFFFFFFF
@FS10000125:23:BPA73012-1407:1:1101:9380:1400 1:N:0:7
GGGGGCCAACTTCGTCGAGTACGCTCAATTACTAAGATCGGAAGA
+
FFFFFFFFFF,:FFFFFFFFFFFFFFF:FFFFFFFFFFFFFFFFF
@FS10000125:23:BPA73012-1407:1:1101:9490:1400 1:N:0:7
GGGGCAGAACTTCGTCGAGTACGCTCAAATATAAAGATCGGAAGA
+
FFFFF:FFFF:FFFFFFFFFF:FFFF:FF:FFFF,FF,F:FFFFF
@FS10000125:23:BPA73012-1407:1:1101:9650:1400 1:N:0:7
GGGGGAGCTTCGTCGAGTACGCTCAAATATCAAGATCGGAAGAGC
+
FFFFFFFFFF:F:FFFF:FFFF,FFF:,FFFFFFF:,FFFFFFF:
@FS10000125:23:BPA73012-1407:1:1101:10010:1400 1:N:0:7
GGGCGCTAACTTCGTCGAGTACGCTCAATTAGGAAGATCGGAAGA
+
FFFFFF:FFF::FFFFFFFFFFFFFFF,FFFFFFFFFFFFFFFFF
@FS10000125:23:BPA73012-1407:1:1101:10500:1400 1:N:0:7
GGGGGAAAACTTCGTCGAGTACGCTCAATCTAAAAGATCGGAAGA
+
FFFFFFFFFF:,FFFFFFFFFFFFFFF,FFFFFFFFFFFFFFFFF
@FS10000125:23:BPA73012-1407:1:1101:10690:1400 1:N:0:7
GGGGAGTAACTTCGTCGAGTACGCTCGAACATTCAGATCGGAAGA
+
FFFFFFFFFFFF:FFFFFFFFFFFFFFFFFFFFFFFFFFFFFFFF
@FS10000125:23:BPA73012-1407:1:1101:10810:1400 1:N:0:7
GGGGTGGAACTTCGTCGAGTACGCTCAAAGACCGAGATCGGAAGA
+
FFFFFFFFFF:,FFFFFFFFFFFFFFF:FFFFFFFFFFFFFFFFF
@FS10000125:23:BPA73012-1407:1:1101:11460:1400 1:N:0:7
GGGGGGGAACTTCGTCGAGTACGCTCAACTGACAAGATCGGAAGA
+
FFFFFFFFFFFFFFFFFFFFFFFFFFFFFFFFFFFFFFFFFFFFF
@FS10000125:23:BPA73012-1407:1:1101:11690:1400 1:N:0:7
GGGATCGAACTTCGTCGAGTACGCTCAATATACTAGATCGGAAGA
+
FFFFFFFFFF,,FFFFFFFFFFFFFFF,FFFFFFFFFFFFFFFFF
@FS10000125:23:BPA73012-1407:1:1101:12140:1400 1:N:0:7
GGGTTAGAACTTCGTCGAGTACGCTCAATTGAAGAGATCGGAAGA
+
FFFFFFFFFF,:FFFFFFFFFFFFFFF,FFFFFFFFFFFFFFFFF
@FS10000125:23:BPA73012-1407:1:1101:12200:1400 1:N:0:7
GGGGCACAACTTCGTCGAGTACGCTCAATACCCGAGATCGGAAGA
+
FF,FFFFFFF,,FFFFFFFFFFFFFFF:FFFFFFFFF:FFFFFFF
@FS10000125:23:BPA73012-1407:1:1101:12740:1400 1:N:0:7
GGGTGCTAACCTCGTCGAGTACGCTCAATGCAGGAGATCGGAAGA
+
FFF:FFFFFFF:FFFFFFFFFFFFFFF,FFFFFFFFFFFFFFFFF
@FS10000125:23:BPA73012-1407:1:1101:12990:1400 1:N:0:7
GATCCTAAACTTCGTCGAGTACGCTCAAAGTCAAAGATCGGAAGA
+
,,:,,:FFFFFFFFFFF:FFFF:FFFFFF:FFFFFFFFFFF:FF,
@FS10000125:23:BPA73012-1407:1:1101:13620:1400 1:N:0:7
GGGACAAACTTCGTCGAGTACGCTCAAGGTTGAAGATCGGAAGAG
+
FFFFFFFFFF:FFFFFFF:FFFFFFFFFFFFFFFFFF,FFFFFFF
@FS10000125:23:BPA73012-1407:1:1101:13640:1400 1:N:0:7
GGGGAGGAACTTCGTCGAGTACGCTCAATTTATTAGATCGGAAGA
+
F::FFFFFFF::FFFFFFFFFFFFFFF:FFFFFFFFFFFFFFFFF
@FS10000125:23:BPA73012-1407:1:1101:14070:1400 1:N:0:7
GGGCACTAACTTCGTCGAGTACGCTCAAGACAGGAGATCGGAAGA
+
F,,,FFFFFF:FFFFFFFFFFFFFFFFFFFFFFFFFFFFFFFFFF
@FS10000125:23:BPA73012-1407:1:1101:14570:1400 1:N:0:7
GGGGGCGAAACTTCGTCGAGTACGCTCAAATCTCCAGATCGGAAG
+
F::FFFFFFFF::FF:FFF,FFFFF,FFFFFFFFFFFFFFFFFFF
@FS10000125:23:BPA73012-1407:1:1101:14780:1400 1:N:0:7
GGGGTACAATTTCGTCGAGTACGCTCAAGCGCACAGATCGGAAGA
+
FFFFFFFFFFFFFFFFFFFFFFFFFFFFFFFFFFFFFFFFFFFFF
@FS10000125:23:BPA73012-1407:1:1101:14850:1400 1:N:0:7
GGGAACTAACTTCGTCGAGTACGCTCAATGAAAGAGATCGGAAGA
+
FFFFFFFFFFFFFFFFFFFFFFFFFFFFFFFFFFFFF,FFFFFFF
@FS10000125:23:BPA73012-1407:1:1101:14940:1400 1:N:0:7
GGGTGGAACTTCGTCGAGTACGCTCAAATGAAAAGATCGGAAGAG
+
FFFFFFFFF:,FF:FFFF:FFFFFFF,,FFFFFFFF:FFF:FFFF
@FS10000125:23:BPA73012-1407:1:1101:15170:1400 1:N:0:7
GGGCAGCAACTTCGTCGAGTACGCTCAAATACTAAGATCGGAAGA
+
FFFFFFFFFF::FFFFFFFFFFFFFFFFFFFFFFFFF:FFFFFFF
@FS10000125:23:BPA73012-1407:1:1101:16420:1400 1:N:0:7
GGGGTGCAACTTCGTCGAGTACGCTCAACGATATAGATCGGAAGA
+
FFFFFFFFFFF:FFFFFFFFFFFFFFFFFFFFFFFFFFFFFF:FF
@FS10000125:23:BPA73012-1407:1:1101:1070:1410 1:N:0:7
GGGGCCGAACTTCGTCGAGTACGCTCAATACGATAGATCGGAAGA
+
FFFFFFFFFFF:FFFFFFFFFFFFFFFFFFFFFFFFFFFFF:FFF
@FS10000125:23:BPA73012-1407:1:1101:1670:1410 1:N:0:7
GGGACACAACTTCGTCGAGTACGCTCAAAGGTAAAGATCGGAAGA
+
F,,F,FF,F:FF,:F,:F:FF,FF::,FF,,F,FFFF,F:FFF:F
@FS10000125:23:BPA73012-1407:1:1101:2000:1410 1:N:0:7
GGGTGTAAACTTCGTCGAGTACGCTCAATGATAAAGATCGGAAGA
+
FFFFFFFFFF::FFFFFFFFFFFFFFF,FFFFFFFFFFFFFFFFF
@FS10000125:23:BPA73012-1407:1:1101:2200:1410 1:N:0:7
GGGGCACAACTTCGTCGAGTACGCTCAAAATTGAAGATCGGAAGA
+
FF,FFFFFFF:,FFFFFFFFFFFFFFF:FFFFFFFFFFFFFFFFF
@FS10000125:23:BPA73012-1407:1:1101:2870:1410 1:N:0:7
GGGATTAAACTTCGTCGAGTACGCTCAAAGGATTAGATCGGAAGA
+
F:,:FFFFFF:,:FFFFFFFFFFFFFF:FFFFFFFFFFFFFFFFF
@FS10000125:23:BPA73012-1407:1:1101:3160:1410 1:N:0:7
GGGTCGAAACTTCGTCGAGTACGCTCAATGTTTTAGATCGGAAGA
+
FFF,FFF:FFFFFF:FF:FFFFFFFFFFFFFFFFFFFFFFF:FFF
@FS10000125:23:BPA73012-1407:1:1101:3340:1410 1:N:0:7
GGGTCAGAACTTCGTCGAGTACGCTCAAGCGGATAGATCGGAAGA
+
FFF:FFFFFF:,:FFFFFFFFFFFFFFFFFFFFFFFFFFFFFFFF
@FS10000125:23:BPA73012-1407:1:1101:3480:1410 1:N:0:7
GGGACACAACTTCGTCGAGTACGCTCAACACCAGAGATCGGAAGA
+
FFF:FFFFFF:::FFFFFFFFFFFFFFFFFFFFFFFFFFFFFFFF
@FS10000125:23:BPA73012-1407:1:1101:4130:1410 1:N:0:7
GGGAAGCAACTTCGTCGAGTACGCTCAACATGATAGATCGGAAGA
+
FFF:FFFFFFFF:FFFFFFFFFFFFFFFFFFFFFFFFFFFFFFFF
@FS10000125:23:BPA73012-1407:1:1101:4570:1410 1:N:0:7
GGGCTTCGTCGAGTACGCTCAAGCGCAAAGATCGGAAGAGCACAC
+
FFFFFFFFFFFFF:F:FFFF:FFFFFF,FFFFFFFFFFFF,F,F,
@FS10000125:23:BPA73012-1407:1:1101:4690:1410 1:N:0:7
GGGTTCTAACTTCGTCGAGTACGCTCAAGTAATCAGATCGGAAGA
+
FFFFFFFFFF,,FFFFFFFFFFFFFFFFFFFFFFFFFFFFFFFFF
@FS10000125:23:BPA73012-1407:1:1101:5690:1410 1:N:0:7
GGGAGGTAACTTCGTCGAGTACGCTCAATTTAAAAGATCGGAAGA
+
FFFFFFFFFF,,FFFFFFFFFFFFFFF:FFFFFFFFFFFFFFFFF
@FS10000125:23:BPA73012-1407:1:1101:5850:1410 1:N:0:7
GGGTATAAACTTCGTCGAGTACGCTCAAGGTTCAAGATCGGAAGA
+
FFFFFFFFFF:,FFFFFFFFFFFFFFFFFFFFFFFFFFFFFFFFF
@FS10000125:23:BPA73012-1407:1:1101:6910:1410 1:N:0:7
GGGTACAAACTTCGTCGAGTACGCTCAAATTTCCAGATCGGAAGA
+
FFFFFFFFFF,,FFFFFFFFFFFFFFF:FFFFFFFFFFFFFFFFF
@FS10000125:23:BPA73012-1407:1:1101:6940:1410 1:N:0:7
GGGAACTTCGTCGAGTACGCTCAACAGCAAAGATCGGAAGAGCAC
+
FFF:FFFFFF,FF:FFF:FFFF:FFFF:FFFFFFFFFFFF:F,F:
@FS10000125:23:BPA73012-1407:1:1101:7220:1410 1:N:0:7
GGGGACGAACTTCGTCGAGTACGCTCAAATTGAAAGATCGGAAGA
+
FFFFFFFFFF:,FFFFFFFFFFFFFFF:FFFFFFFFFFFFFFFFF
@FS10000125:23:BPA73012-1407:1:1101:7390:1410 1:N:0:7
GGGTGTAAACTTCGTCGAGTACGCTCAACAGTAGAGATCGGAAGA
+
FFFFFFFFFF::FFFFFFFFFFFFFFFFFFFFFFFFFFFFFF:FF
@FS10000125:23:BPA73012-1407:1:1101:7900:1410 1:N:0:7
GGGAGAAAACTTCGTCGAGTACGCTCAAGAAATTAGATCGGAAGA
+
FFFFFFFFFF::FFFFFFFFFFFFFFFFFFFFFFFFFFFFFFFFF
@FS10000125:23:BPA73012-1407:1:1101:8070:1410 1:N:0:7
GGGGCACAACTTCGTCGAGTACGCTCAATACATAAGATCGGAAGA
+
FFFFFFFFFF:,FFFFFFFFFFFFFFF:FFFFFFFFFFFFFFFFF
@FS10000125:23:BPA73012-1407:1:1101:8340:1410 1:N:0:7
GGGCTGAAACTTCGTCGAGTGCGCTCAACAATTGAGATCGGAAGA
+
FFFFFFFFFF::FFF:FFFFFFFFFFFFFFFFFFFFF,FFFFFFF
@FS10000125:23:BPA73012-1407:1:1101:8540:1410 1:N:0:7
GGGCGGCAACTTCGTCGAGTACGCTCAAGAGATCAGATCGGAAGA
+
FFFFFFFFFF:,FFFFFFFFFFFFFFFFFFFFFFFFFFFFFFFFF
@FS10000125:23:BPA73012-1407:1:1101:8860:1410 1:N:0:7
GGGAGAAATCTTCGTCGAGTACGCTCAAAATTATAGATCGGAAGA
+
FFFFFFFFFF::FFFFFFFFFFFFFFFFFFFFFFFFFFFFFFFFF
@FS10000125:23:BPA73012-1407:1:1101:8930:1410 1:N:0:7
GGGCGCAAACTTCGTCGAGTACGCTCAAGTGGTTAGATCGGAAGA
+
FFF:FFFFFF:,FFFFFFFFFFFFFFFFFFFFFFFFFFFFFFFFF
@FS10000125:23:BPA73012-1407:1:1101:9140:1410 1:N:0:7
GGGGTCCATCTTCGTCGAGTACGCTCAATAGATAAGATCGGAAGA
+
FFFFFFFFFF,,:FFFFFFFFFFFFFF,FFFFFFFFFFFFFFFFF
@FS10000125:23:BPA73012-1407:1:1101:10310:1410 1:N:0:7
GGGGGTCAACTTCGTCGAGTACGCTCAACACTCTAGATCGGAAGA
+
FFFFFFFFFF::FFFFFFFFFFFFFFFFFFFFFFFFFFFFFFFFF
@FS10000125:23:BPA73012-1407:1:1101:10650:1410 1:N:0:7
GGGTGTGAACTTCGTCGAGTACGCTCAAAGGAATAGATCGGAAGA
+
FFF:FFFFFF,:FFFFFFFFFFFFFFF:FFFFFFFFFFFFFFFFF
@FS10000125:23:BPA73012-1407:1:1101:10900:1410 1:N:0:7
GGGACTAAACTTCGTCGAGTACGCTCAAGATGGAAGATCGGAAGA
+
FFFFFFFFFF,,FFFFFFFFFFFFFFFFFFFFFFFFFFFFFFFFF
@FS10000125:23:BPA73012-1407:1:1101:11020:1410 1:N:0:7
GGGCGCCAACTTCGTCGAGTACGCTCAATCATATAGATCGGAAGA
+
FFFFFFFFFF,,FFFFFFFFFFFFFFF,FFFFFFFFFFFFFF:FF
@FS10000125:23:BPA73012-1407:1:1101:11280:1410 1:N:0:7
GGGCGTCAACTTCGTCGAGTACGCTCAAGATTGGAGATCGGAAGA
+
FF,:FFFFFF:,FFFFFFFFFFFFFFFFFFFFFFFFFFFFFFFFF
@FS10000125:23:BPA73012-1407:1:1101:11400:1410 1:N:0:7
GGGCACCAACTTCGTCGAGTACGCTCAAGTCACAAGATCGGAAGA
+
FFF:FFFFFF:,FFFFFFFFFFFFFFFFFFFFFFFFFFFFFFFFF
@FS10000125:23:BPA73012-1407:1:1101:12160:1410 1:N:0:7
GGGATCTAACTTCGTCGAGTACGCTCAAATTAAGAGATCGGAAGA
+
F:,FFFFFFF,,FFFFFFFFFFFFFFF:FFFFFFFFFFFFFFFFF
@FS10000125:23:BPA73012-1407:1:1101:12500:1410 1:N:0:7
GGGATGCAACTTCGTCGAGTACGCTCAAAACACAAGATCGGAAGA
+
FFFFFFFFFF:,FFFFFFFFFFFFFFF:FFFFFFFFFFFFFFFFF
@FS10000125:23:BPA73012-1407:1:1101:12650:1410 1:N:0:7
GGGGCAAAACTTCGTCGAGTACGCTCAATATGCCAGATCGGAAGA
+
FF:FFFFFFF:,FFFFFFFFFFFFFFF,FFFFFFFFFFFFFFFFF
@FS10000125:23:BPA73012-1407:1:1101:12700:1410 1:N:0:7
GGGGGTGAAACTTCGTCGAGTACGCTCAAATAAACAGATCGGAAG
+
FFFFFFFFFF::,FF:FFFFFFFFF,FFFFFFFFFFFFFFFFFFF
@FS10000125:23:BPA73012-1407:1:1101:12760:1410 1:N:0:7
GGGCCTAAACTTCGTCGAGTACGCTCAAAAGCCAAGATCGGAAGA
+
FF:FFFFFFF,,FFFFFFFFFFFFFFF:FFFFFFFFFFFFFFFFF
@FS10000125:23:BPA73012-1407:1:1101:12810:1410 1:N:0:7
GGGTGCCATCTTCGTCGAGTACGCTCAATATAACAGATCGGAAGA
+
FF:FFFFFFF,:FFFFFFFFFFFFFFF,FFFFFFFFFFFFFFFFF
@FS10000125:23:BPA73012-1407:1:1101:12960:1410 1:N:0:7
GGGGCTGAACTTCGTCGAGTACGCTCAAGCCAATAGATCGGAAGA
+
FF:FFFFFFF,:FFFFFFFFFFFFFFFFFFFFFFFFFFFFFFFFF
@FS10000125:23:BPA73012-1407:1:1101:13250:1410 1:N:0:7
GGGGGATAACTTCGTCGAGTACGCTCAAATACAAAGATCGGAAGA
+
FF,FFFFFFF:,FFFFFFFFFFFFFFF:FFFFFFFFFFFFFFFFF
@FS10000125:23:BPA73012-1407:1:1101:13270:1410 1:N:0:7
GATGTTCAACTTCGTCGAGTACGCTCAAGATTAGAGATCGGAAGA
+
,,:FFFFFFFFFFFFFFFFFFFFFFFFFFFFFFFFFFFFFFFFF:
@FS10000125:23:BPA73012-1407:1:1101:13710:1410 1:N:0:7
GGGTCACAACTTCGTCGAGTACGCTCAAATGTTAAGATCGGAAGA
+
F,,FFFFFFF:,FFFFFFFFFFFFFFFFFFFFFFFFFFFFFFFFF
@FS10000125:23:BPA73012-1407:1:1101:13720:1410 1:N:0:7
GGGGTTCCAACTTCGTCGAGTACGCTCAAATGTAAAGATCGGAAG
+
FFFFFFFFFFF,,FF:FFFFFFFFF,FFFFFFFFFFFFFFFFFFF
@FS10000125:23:BPA73012-1407:1:1101:14230:1410 1:N:0:7
GGGGACAATTTCGTCGAGTACGCTCAACGCATGAGATCGGAAGAG
+
FFFFFFFFFFFFF:FFFF:FFFFFFFF:FFFFFFFFFFFF:FFFF
@FS10000125:23:BPA73012-1407:1:1101:14290:1410 1:N:0:7
GGGATTTAACTTCGTCGAGTACGCTCAAGCACATAGATCGGAAGA
+
FFFFFFFFFF,:FFFFFFFFFFFFFFFFFFFFFFFFFFFFFFFFF
@FS10000125:23:BPA73012-1407:1:1101:14850:1410 1:N:0:7
GGGCTGGAACTTCGTCGAGTACGCTCAATTGACGAGATCGGAAGA
+
FFFFFFFFFF:,FFFFFFFFFFFFFFF,FFFFFFFFFFFFFF:FF
@FS10000125:23:BPA73012-1407:1:1101:15200:1410 1:N:0:7
GGGTCGAAACTTCGTCGAGTACGCTCAACAATGAAGATCGGAAGA
+
F:,FFFFFFFFFFFFFFFFFFFFFFFFFFFFFFFFFFFFFFFFFF
@FS10000125:23:BPA73012-1407:1:1101:15260:1410 1:N:0:7
GGGGCGAAACTTCGTCGAGTACGCTCAATTAATTAGATCGGGAGA
+
FFFFFFFFFF,:FFFFFFFFFFFFFFF:FFFFFFFFFFFFFFFFF
@FS10000125:23:BPA73012-1407:1:1101:16140:1410 1:N:0:7
GGGGGACAACTTCGTCGAGTACGCTCAATATCAAAGATCGGAAGA
+
FFFFFFFFFF,:FFFFFFFFFFFFFFF:FFFFFFFFFFFFFFFFF
@FS10000125:23:BPA73012-1407:1:1101:16270:1410 1:N:0:7
GGGTGCCAACTTCGTCGAGTACGCTCAAAATCTCAGATCGGAAGA
+
F:,F,F,:FF::FFFFFFFFFFFFFFFFFFF,FFFFF,FFFFFFF
@FS10000125:23:BPA73012-1407:1:1101:16280:1410 1:N:0:7
GGGAGGGAACTTCGTCGAGTACGCTCAAGTATATAGATCGGAAGA
+
FFFFFFFFFF::FFFFFFFFFFFFFFFFFFFFFFFFFFFFFFFFF
@FS10000125:23:BPA73012-1407:1:1101:1640:1420 1:N:0:7
GGGGTGGAACTTCGTCGAGTACGCTCAATATCTAAGATCGGAAGA
+
FFFFFFFFFF:,FFFFFFFFFFFFFFF:FFFFFFFFFFFFFFFFF
@FS10000125:23:BPA73012-1407:1:1101:1920:1420 1:N:0:7
GGGATAAAACTTCGTCGAGTACGCTCAATAAAGCAGATCGGAAGA
+
FF,FFFFFFF:,FFFFFFFFFFFFFFF:FFFFFFFFFFFFFFFFF
@FS10000125:23:BPA73012-1407:1:1101:2230:1420 1:N:0:7
GGGTGGCAACTTCGTCGAGTACGCTCAATGAAATAGATCGGAAGA
+
FF:FF:FFFFF:FFFFFFFFFFFFFFFFFF::FFFFF:FFFFFFF
@FS10000125:23:BPA73012-1407:1:1101:2360:1420 1:N:0:7
GGGGGTTAACTTCGTCGAGTACGCTCAATTGGCCAGATCGGAAGA
+
FF:FFFFFFF::FFFFFFFFFFFFFFF:FFFFFFFFFFFFFFFFF
@FS10000125:23:BPA73012-1407:1:1101:3380:1420 1:N:0:7
GGGGCAAAACTTCGTCGAGTACGCTCAACCAATTAGATCGGAAGA
+
FFFFFFFFFFFF:FFFFFFFFFFFFFFFFFFFFFFFFFFFFFFFF
@FS10000125:23:BPA73012-1407:1:1101:3590:1420 1:N:0:7
GGGTGTAAACTTCGTCGAGTACGCTCAATTTGAGAGATCGGAAGA
+
F:::FFFFFFF:FFFFFFFFFFFFFFF,FFFFFFFFFFFFFFFFF
@FS10000125:23:BPA73012-1407:1:1101:3810:1420 1:N:0:7
GGGCTACAACTTCGTCGAGTACGCTCAAAACGTCAGATCGGAAGA
+
FFFF,::FF:FF,:F:,FFFF,:FFF:F,::::FFFF,::FFF:F
@FS10000125:23:BPA73012-1407:1:1101:4200:1420 1:N:0:7
GGGGACATAACTTCGTCGAGTACGCTCAAGCAAGGAGATCGGAAG
+
FFFFFFFFFF:,,FF,FFFFFFFFF,FFFFFFFFFFFFFFFFFFF
@FS10000125:23:BPA73012-1407:1:1101:4760:1420 1:N:0:7
GGGGTTAAACTTCGTCGAGTACGCTCAACATAAGAGATCGGAAGA
+
FFFFFFFFFF::FFFFFFFFFFFFFFFFFFFFFFFFFFFFFFFFF
@FS10000125:23:BPA73012-1407:1:1101:5180:1420 1:N:0:7
GGGGGTTAACTTCGTCGAGTACGCTCAATTACAAAGATCGGAAGA
+
FFFFFFFFFF,,FFFFFFFFFFFFFFF,FFFFFFFFFFFFFFFFF
@FS10000125:23:BPA73012-1407:1:1101:5200:1420 1:N:0:7
GGGTAAGAACTTCGTCGAGTACGCTCAATGAGGAAGATCGGAAGA
+
F,F:FFFFFF:,FFFFFFFFFFFFFFF,FFFFFFFFFFFFFFFFF
@FS10000125:23:BPA73012-1407:1:1101:5210:1420 1:N:0:7
GGGGGAACTTCGTCGAGTACGCTCAAGGAGAGAGATCGGAAGAGC
+
FFFFFFFFFF,F,FFFF:FFFF,FFFFFFFFFFFF,,FFFFFFF,
@FS10000125:23:BPA73012-1407:1:1101:5310:1420 1:N:0:7
GGGCAATAACTTCGTCGAGTACGCTCAAGGCGATAGATCGGAAGA
+
F:::FFFFFF,,:FFFFFFFFFFFFFFFFFFFFFFFFFFFFFFFF
@FS10000125:23:BPA73012-1407:1:1101:5400:1420 1:N:0:7
GGGGGAAAACTTCGTCGAGTACGCTCAACAGTAGAGATCGGAAGA
+
FFFFFFFFFFF:FFFFFFFFFFFFFFFFFFFFFFFFFFFFFFFFF
@FS10000125:23:BPA73012-1407:1:1101:5570:1420 1:N:0:7
GGGTGTTAACTTCGTCGAGTACGCTCAATGTCACAGATCGGAAGA
+
FFFFFFFFFF:,FFFFFFFFFFFFFFF,FFFFFFFFFFFFFFFFF
@FS10000125:23:BPA73012-1407:1:1101:5620:1420 1:N:0:7
GGGACGTAACTTCGTCGAGTACGCTCAAGTACAGAGATCGGAAGA
+
FFFFFFFFFF:,FFFFFFFFFFFFFFFFFFFFFFFFFFFFFFFFF
@FS10000125:23:BPA73012-1407:1:1101:6310:1420 1:N:0:7
GGGGCATAACTTCGTCGAGTACGCTCAACAAGTGAGATCGGAAGA
+
F::FFFFFFF::FFFFFFFFFFFFFFFFFFFFFFFFFFFFFFFFF
@FS10000125:23:BPA73012-1407:1:1101:6450:1420 1:N:0:7
GGGCAATAACTTCGTCGAGTACGCTCAATTGCTAAGATCGGAAGA
+
FFF:,:,FFFF:FFFFFFFFFFFFFFFFFFFFFFFFFFFFFFFFF
@FS10000125:23:BPA73012-1407:1:1101:7150:1420 1:N:0:7
GGGCAACAACTTCGTCGAGTACGCTCAAAGGGGAAGATCGGAAGA
+
F,,:FFFFFF:,FFFFFFFFFFFFFFF,FFFFFFFFFFFFFFFFF
@FS10000125:23:BPA73012-1407:1:1101:7210:1420 1:N:0:7
GGGGAAAACTTCGTCGAGTACGCTCAAACTATGAGATCGGAAGAG
+
FFFFFFFFFF,FF:FFFF:FFFFFFFF:FFFFFFFF,FFF:FFFF
@FS10000125:23:BPA73012-1407:1:1101:7280:1420 1:N:0:7
GGGGCGCAACTTTGTCGAGTACGCTCAACGTGGAAGATCGGAAGA
+
FFFFFFFFFF:::FFFFFFFFFFFFFFFFFFFFFFFFFFFFFFFF
@FS10000125:23:BPA73012-1407:1:1101:7750:1420 1:N:0:7
GGGAATTAACTTCGTCGAGTACGCTCAAGATTGAAGATCGGAAGA
+
F:,:FFFFFF:,FFFFFFFFFFFFFFFFFFFFFFFFFFFFFFFFF
@FS10000125:23:BPA73012-1407:1:1101:8260:1420 1:N:0:7
GGGTGTCAACTTCGTCGAGTACGCTCAACTGACCAGATCGGAAGA
+
FFFFFFFFFFFFFFFFFFFFFFFFFFFFFFFFFFFFFFFFFFFFF
@FS10000125:23:BPA73012-1407:1:1101:8590:1420 1:N:0:7
GGGCTGCATCTTCGTCGAGTACGCTCAAAGACGGAGATCGGAAGA
+
FFFFFFFFFF:,FFFFFFFFFFFFFFFFFFFFFFFFFFFFFFFFF
@FS10000125:23:BPA73012-1407:1:1101:8830:1420 1:N:0:7
GGGAACTTCGTCGAGTACGCTCAACGATTAAGATCGGAAGAGCAC
+
FFF,FFFFFF,FF:F:F:FFFF:FFFF,FFFFFFFFFFFF:F,F,
@FS10000125:23:BPA73012-1407:1:1101:8970:1420 1:N:0:7
GAAGTACAACTTCGTCGAGTACGCTCAAAAAAAAGATCGGAAGAG
+
F,,FFFFFFF,:FFFFFFFFFFFFFFF,FFFFFFFF:,FF,FFFF
@FS10000125:23:BPA73012-1407:1:1101:9620:1420 1:N:0:7
GGGGTAAAACTTCGTCGAGTACGCTCAAGGCCTTAGATCGGAAGA
+
FFFFFFFFFF::FFFFFFFFFFFFFFFFFFFFFFFFF,FFFFFFF
@FS10000125:23:BPA73012-1407:1:1101:9690:1420 1:N:0:7
GGGTAAGAACTTCGTCGAGTACGCTCAATCAGTAAGATCGGAAGA
+
FFFFFFFFFF:,FFFFFFFFFFFFFFF,FFFFFFFFFFFFFFFFF
@FS10000125:23:BPA73012-1407:1:1101:10050:1420 1:N:0:7
GGGCGGCAACTTCGTCGAGTACGCTCAAATGTTTAGATCGGAAGA
+
FFF:FFFFFF::FFFFFFFFFFFFFFF:FFFFFFFFFFFFFFFFF
@FS10000125:23:BPA73012-1407:1:1101:10220:1420 1:N:0:7
GGGCAGAAACTTCGTCGAGTACGCTCAAGTATACAGATCGGAAGA
+
FFF:FFFFFF:,FFFFFFFFFFFFFFFFFFFFFFFFFFFFFFFFF
@FS10000125:23:BPA73012-1407:1:1101:10530:1420 1:N:0:7
GGGGAAAAACTTCGTCGAGTACGCTCAAATTGATAGATCGGAAGA
+
FFFFF,F:F::F:::,:F,FF,,F::,FF:FFFFFFF,F:FFF:F
@FS10000125:23:BPA73012-1407:1:1101:10900:1420 1:N:0:7
GGGGCTAAACTACGTCGAGTACGCTCAAGTGAACAGATCGGAAGA
+
FFFFF:FFFF:,FFFFFFF:FFFF:FF,FFFFFFFF::FFFF,,F
@FS10000125:23:BPA73012-1407:1:1101:10970:1420 1:N:0:7
GGGGCTGAACTTCGTCGAGTACGCTCAACGGAATAGATCGGAAGA
+
FF:FFFFFFF,:FFFFFFFFFFFFFFFFFFFFFFFFFFFFFFFFF
@FS10000125:23:BPA73012-1407:1:1101:11100:1420 1:N:0:7
GGGGGGCAACTTCGTCGAGTATCGAAGATCGGAAGAGCACACGTC
+
FFFFFFFFFF,,FFFFFFFFFFFFFFFFFFFFFFFFF,FF,,F,,
@FS10000125:23:BPA73012-1407:1:1101:11130:1420 1:N:0:7
GGGGGGTAACTTCGTCGAGTACGCTCAACGACTGAGATCGGAAGA
+
FF:FFFFFFFFFFFFFFFFFFFFFFFFFFFFFFFFFFFFFFFFFF
@FS10000125:23:BPA73012-1407:1:1101:11620:1420 1:N:0:7
GGGGGACAACTTCGTCGAGTACGCTCAATCTTAGAGATCGGAAGA
+
FFFFFFFFFF,,FFFFFFFFFFFFFFF,FFFFFFFFFFFFFFFFF
@FS10000125:23:BPA73012-1407:1:1101:11790:1420 1:N:0:7
GGGCACCAACTTCGTCGAGTACGCTCAAGGGATGAGATCGGAAGA
+
F:,:FFFFFF,,FFFFFFFFFFFFFFFFFFFFFFFFFFFFFFFFF
@FS10000125:23:BPA73012-1407:1:1101:12210:1420 1:N:0:7
GGGGCCTAATTTCGTCGAGTACGCTCAAATGTTAAGATCGGAAGA
+
FFFFFFFFFF:FFFFFFFFFFFFFFFF:FFFFFFFFFFFFFFFFF
@FS10000125:23:BPA73012-1407:1:1101:12730:1420 1:N:0:7
GGGAATAAACTTCGTCGAGTACGCTCAAGACGCGAGATCGGAAGA
+
F,,,FFFFFF::FFFFFFFFFFFFFFFFFFFFFFFFFFFFFFFFF
@FS10000125:23:BPA73012-1407:1:1101:13750:1420 1:N:0:7
GGGGCGCAACTTCGTCGAGTACGCTCAACCTTGTAGATCGGAACT
+
F:,FFFFFFF::FFFFFFFFFFFFFFFFFFFFFFFFFFFFFFF,,
@FS10000125:23:BPA73012-1407:1:1101:14160:1420 1:N:0:7
GGGTGGTAACTTCGTCGAGTACGCTCAAAACCAAAGATCGGAAGA
+
FFFF,F:FFF:FFFFFFFFFFFFFFFFFFFFFFFFFFFFFFFFFF
@FS10000125:23:BPA73012-1407:1:1101:14600:1420 1:N:0:7
GGGCTTCGTCGAGTACGCTCAATTTTTCAGATCGGAAGAGCACAC
+
F:,:FFFFFFF:F:FFF,F::F:FF:F:FFFFFFFFFFFF,F,F,
@FS10000125:23:BPA73012-1407:1:1101:14730:1420 1:N:0:7
GGGAGTGAACTTCGTCGAGTACGCTCAAGAACAAAGATCGGAAGA
+
FFFFFFFFFF::FFFFFFFFFFFFFFFFFFFFFF,FF:FFFFFFF
@FS10000125:23:BPA73012-1407:1:1101:14820:1420 1:N:0:7
GGGTTAAAACTTCGTCGAGTACGCTCAAGGTGATAGATCGGAAGA
+
FFFFFFF,FFF:FFFFFFFFF:FFFFFFF:FFFFFFF,FFFFFFF
@FS10000125:23:BPA73012-1407:1:1101:14830:1420 1:N:0:7
GGGGCATAACTTCGTCGAGTACGCTCAACATAGAAGATCGGAAGA
+
F,,FFFFFFF,:FFFFFFFFFFFFFFFFFFFFFFFFF,FFFF:FF
@FS10000125:23:BPA73012-1407:1:1101:14860:1420 1:N:0:7
GGGGACAACTTCGTCGAGTACGCTCAATCGGGAAGATCGGAAGAG
+
FF,FF:FFFF:FF::FFF:F:FFFFFFFFF::FFFFFFFF:FFF,
@FS10000125:23:BPA73012-1407:1:1101:15440:1420 1:N:0:7
GGCCCACAACTTCGTCGAGTACGCTCAAATTACCAGATCGGAAGA
+
FF,,FFFFFF:FFFFFFF:FFFFFFFF:FFFFFFFFF,FFFFF:F
@FS10000125:23:BPA73012-1407:1:1101:15800:1420 1:N:0:7
GGGCGCGAACTTCGTCGAGTACGCTCAAGTTGGAAGATCGGAAGA
+
FF:FFFFFFF::FFFFFFFFFFFFFFFFFFFFFFFFFFFFFFFFF
@FS10000125:23:BPA73012-1407:1:1101:16120:1420 1:N:0:7
GGGGCACAACTTCGTCGAGTACGCTCAACTGGTAAGATCGGAAGA
+
FFFFFFFFFF:FFFFFFFFFFFFFFFFFFFFFFFFFFFFFFFFFF
@FS10000125:23:BPA73012-1407:1:1101:1500:1430 1:N:0:7
GGGTATTAACTTCGTCGAGTACGCTCAACCGGGTAGATCGGAAGA
+
FFFFFFFFFFFFFFFFFFFFFFFFFFFFFFFFFFFFFFFFFFFFF
@FS10000125:23:BPA73012-1407:1:1101:1550:1430 1:N:0:7
GGGAACTAACTTCGTCGAGTACGCTCAACGATTGAGATCGGAAGA
+
F:,FFFFFFFFFFFFFFFFFFFFFFFFFFFFFFFFFFFFFF:FFF
@FS10000125:23:BPA73012-1407:1:1101:1590:1430 1:N:0:7
GGGTAACAACTTCGTCGAGTACGCTCAAGTGTTGAGATCGGAAGA
+
F:,FFFFFFFF:FFFFFFFFFFFFFFFFFFFFFFFFFFFFF:FFF
@FS10000125:23:BPA73012-1407:1:1101:1980:1430 1:N:0:7
GGGACTTAACTTCGTCGAGTACGCTCAAAATCGGAGATCGGAAGA
+
FFFFFFFFFF:,FFFFFFFFFFFFFFFFFFFFFFFFFFFFFFFFF
@FS10000125:23:BPA73012-1407:1:1101:2500:1430 1:N:0:7
GGGACCAAACTTCGTCGAGTACGCTCAAGCGAAAAGATCGGAAGA
+
FFF:F:FFFFF:FFFFFFFFFFFFFFFF:F:,FFFFFFFFFFFFF
@FS10000125:23:BPA73012-1407:1:1101:2630:1430 1:N:0:7
GGGCACTAACTTCGTCGAGTACGCTCAATAGTCGAGATCGGAAGA
+
F:,:FFFFFF:,FFFFFFFFFFFFFFF,FFFFFFFFFFFFF:FFF
@FS10000125:23:BPA73012-1407:1:1101:2860:1430 1:N:0:7
GGGGTGCAACTTCGTCGAGTACGCTCAAAAGAAAAGATCGGAAGA
+
F,:FFFFFFF::FFFFFFFFFFFFFFF:FFFFFFFFFFFFFFFFF
@FS10000125:23:BPA73012-1407:1:1101:3030:1430 1:N:0:7
GATCAGCAACTTCGTCGAGTACGCTCAAGGGCCGAGATCGGAAGA
+
,,F,FFFFFFFFFFFFFFFFFFFFFFFFFFFFFFFFFFFFF:FFF
@FS10000125:23:BPA73012-1407:1:1101:3790:1430 1:N:0:7
GGGGTTTAACTTCGTCGAGTACGCTCAATGAGGTAGATCGGAAGA
+
FF,FFFFFFF:,FFFFFFFFFFFFFFF,FFFFFFFFFFFFFFFFF
@FS10000125:23:BPA73012-1407:1:1101:3800:1430 1:N:0:7
GGGTAGAAACTTCGTCGAGTACGCTCAATTGTAGAGATCGGAAGA
+
FFF,FFFFFFFFFFFFFFFFFFFFFFF:F,FFFFFFFFFFFFFFF
@FS10000125:23:BPA73012-1407:1:1101:4080:1430 1:N:0:7
GGGGGACAACTTCGTCGAGTACGCTCAAGAGGCTAGATCGGAAGA
+
FFFFFFFFFF::FFFFFFFFFFFFFFFFFFFFFFFFFFFFFFFFF
@FS10000125:23:BPA73012-1407:1:1101:4390:1430 1:N:0:7
GGGCATCAACTTCGTCGAGTACGCTCAAACTACAAGATCGGAAGA
+
F,,:FFFFFF:,FFFFFFFFFFFFFFF:FFFFFFFFFFFFFFFFF
@FS10000125:23:BPA73012-1407:1:1101:4440:1430 1:N:0:7
GGGCGTAAACTTCGTCGAGTACGCTCAAAAAAAGAGATCGGAAGA
+
FFFFFFFFFF:,FFFFFFFFFFFFFFF,FFFFFFFFFFFFFFFFF
@FS10000125:23:BPA73012-1407:1:1101:4580:1430 1:N:0:7
GGGCAATAACTTCGTCGAGTACGCTCAACGGAATAGATCGGAAGA
+
FFFFFFFFFF:::FFFFFFFFFFFFFFFFFFFFFFFFFFFFFFFF
@FS10000125:23:BPA73012-1407:1:1101:4690:1430 1:N:0:7
GGGTACGAACTTCGTCGAGTACGCTCAAAACGGTAGATCGGAAGA
+
FFF:FFFFFF::FFFFFFFFFFFFFFF:FFFFFFFFFFFFFFFFF
@FS10000125:23:BPA73012-1407:1:1101:4800:1430 1:N:0:7
GGGCAGGAACTTCGTCGAGTACGCTCAACGGAAAAGATCGGAAGA
+
FFFFFFFFFFFFFFFFFFFFFFFFFFFFFFFFFFFFFFFFFFFFF
@FS10000125:23:BPA73012-1407:1:1101:5080:1430 1:N:0:7
GGGAGTGTAACTTCGTCGAGTACGCTCAATTGGTAGATCGGAAGA
+
FFF:FFFFFF,::FF:FFFFFFFFF,FFFFFFFFFFFFFFFFFFF
@FS10000125:23:BPA73012-1407:1:1101:5770:1430 1:N:0:7
GGGATGAAACTTCGTCGAGTACGCTCAAGGATAAAGATCGGAAGA
+
F:,FFFFFFF:,FFFFFFFFFFFFFFFFFFFFFFFFFFFFFFFFF
@FS10000125:23:BPA73012-1407:1:1101:5950:1430 1:N:0:7
GGGAAAGAACTTCGTCGAGTACGCTCAATATGTAAGATCGGAAGA
+
F:,FFFFFFF,,FFFFFFFFFFFFFFF:FFFFFFFFFFFFFFFFF
@FS10000125:23:BPA73012-1407:1:1101:6300:1430 1:N:0:7
GGGGATCAACCTCGTCGAGTACGCAAATTCAAAGATCGGAAGAGC
+
FFFFFFFFFFF,FFFFFFFFFFFFFF:,FFFFFFF,,FFF:FFF,
@FS10000125:23:BPA73012-1407:1:1101:6330:1430 1:N:0:7
GGGTCTCAACTTCGTCGAGTACGCTCAATCGCAAAGATCGGAAGA
+
F,::FFFFFF:,FFFFFFFFFFFFFFF:FFFFFFFFFFFFFFFFF
@FS10000125:23:BPA73012-1407:1:1101:6550:1430 1:N:0:7
GGGCTAAAACCTTCGTCGAGTACGCTCAATACTCAAGATCGGAAG
+
F,,:FFFFFF:::FF:FFFFFFFFF,FFFFFFFFFFFFFFFFFFF
@FS10000125:23:BPA73012-1407:1:1101:6640:1430 1:N:0:7
GGGGCACAACTTCGTCGAGTACGCTCAAGGATATAGATCGGAAGA
+
FFFFFFFFFF:,FFFFFFFFFFFFFFFFFFFFFFFFFFFFFFFFF
@FS10000125:23:BPA73012-1407:1:1101:6920:1430 1:N:0:7
GGGGCTCAACTTCGTCGAGTACGCTCAAATCGTTAGATCGGAAGA
+
FFFFF:FFFF,,FFFFFFFFFFFFFFF:FFFFFFFFF:FFFFFFF
@FS10000125:23:BPA73012-1407:1:1101:7120:1430 1:N:0:7
GGGACTCAACTTCGTCGAGTACGCTCAAAACATAAGATCGGAAGA
+
FFFFFFFFFF::FFFFFFFFFFFFFFF:FFFFFFFFF,FFFFFFF
@FS10000125:23:BPA73012-1407:1:1101:7370:1430 1:N:0:7
GGGCACAAACTTCGTCGAGTACGCTCAAATCTTAAGATCGGAAGA
+
FFF:FFFFFF:,FFFFFFFFFFFFFFF:FFFFFFFFFFFFFFFFF
@FS10000125:23:BPA73012-1407:1:1101:8100:1430 1:N:0:7
GGGGGGAAACTTCGTCGAGTACGCTCAAGCAAAAAGATCGGAAGA
+
FFFFFFFFFF::FFFFFFFFFFFFFFFFFFFFFFFFFFFFFFFFF
@FS10000125:23:BPA73012-1407:1:1101:8630:1430 1:N:0:7
GGGTAGCAACTTCGTCGAGTACGCTCAAAGTAAAAGATCGGAAGA
+
FFFFFFFF:F::FFFFFFFFFFFFFFF,FFFFFFFFFFFFFFFFF
@FS10000125:23:BPA73012-1407:1:1101:8850:1430 1:N:0:7
GGGGGCTAAACTTCGTCGAGTACGCTCAATAAAATAGATCGGAAG
+
FFFFFFFFFF:,:FF:FFFFFFFFF,FFFFFFFFFFFFFFFFFFF
@FS10000125:23:BPA73012-1407:1:1101:8930:1430 1:N:0:7
GGGACTTAACTTCGTCGAGTACGCTCAAGCCGCGAGATCGGAAGA
+
FFFFFFFFFF:,FFFFFFFFFFFFFFFFFFFFFFFFFFFFFFFFF
@FS10000125:23:BPA73012-1407:1:1101:9220:1430 1:N:0:7
GGGCAGGAACTTCGTCGAGTACGCTCAAGGTGACAGATCGGAAGA
+
FFF,FFFFFF::FFFFFFFFFFFFFFFFFFFFFFFFFFFFFFFFF
@FS10000125:23:BPA73012-1407:1:1101:9440:1430 1:N:0:7
GGGTTAGACCTTCGTCGAGTACGCTCAAAGGGACAGATCGGAAGA
+
F,:FFFFFFF,,FFFFFFFFFFFFFFF,FFFFFFFFF:FFFF:FF
@FS10000125:23:BPA73012-1407:1:1101:9990:1430 1:N:0:7
GGGGTTAAACTTCGTCGAGTACGCTCAATGCGAAAGATCGGAAGA
+
F,,FFFFFFF::FFFFFFFFFFFFFFF:FFFFFFFFFFFFFFFFF
@FS10000125:23:BPA73012-1407:1:1101:10030:1430 1:N:0:7
GGGTGTGAACTTCGTCGAGTACGCTCAACAACTAAGATCGGAAGA
+
FFFFFFFFFF::FFFFFFFFFFFFFFFFFFFFFFFFFFFFFFFFF
@FS10000125:23:BPA73012-1407:1:1101:11370:1430 1:N:0:7
GGGGATAAACTTCGTCGAGTACGCTCAAGATACAAGATCGGAAGA
+
F:,F:,FFFF,,::FFF,FFFF,FFFF,F:FF,F:,F:F:,:,,:
@FS10000125:23:BPA73012-1407:1:1101:11470:1430 1:N:0:7
GGGGCATAACTTCGTCGAGTACGCTCAAACCCGTAGATCGGAAGA
+
F,,FFFFFFF:,FFFFFFFFFFFFFFF:FFFFFFFFFFFFFFFFF
@FS10000125:23:BPA73012-1407:1:1101:11880:1430 1:N:0:7
GGGCCATAACTTCGTCGAGTACGCTCAATTACACAGATCGGAAGA
+
FF:FFFFFFF:,FFFFFFFFFFFFFFF:FFFFFFFFFFFFFFFFF
@FS10000125:23:BPA73012-1407:1:1101:12460:1430 1:N:0:7
GGGGTCAACCTCGTCGAGTACGCTCAATGGGTTAGATCGGAAGAG
+
FFFFFFFFFF,FF:FFFF:FFFFFFF:,FFFFFFFF,FFF:FFFF
@FS10000125:23:BPA73012-1407:1:1101:13010:1430 1:N:0:7
GGATGTGAACTTCGTCGAGTACGCTCAAAGAGAGAGATCGGAAGA
+
,,,::FFFFFFFFFFFFFFFFFFFFFF:FFFFFFF:FFFFF,FF:
@FS10000125:23:BPA73012-1407:1:1101:13150:1430 1:N:0:7
GGATAATAACTTCGTCGAGTACGCTCAAGCGAAAAGATCGGAAGA
+
F,,,FFFFFF::FFFFFFFFFFFFFFFFFFFFFFFFFFFFFFFFF
@FS10000125:23:BPA73012-1407:1:1101:13420:1430 1:N:0:7
GGGCGAAAACTTCGTCGAGTACGCTCAATGTTGAAGATCGGAAGA
+
FFFFFFFFFFF:FFFFFFFFFFFFFFF:FFFFFFFFFFFFFFFFF
@FS10000125:23:BPA73012-1407:1:1101:13550:1430 1:N:0:7
GGGACTTCGTCGAGTACGCTCAAACCCAAAGATCGGAAGAGCACA
+
F:,:FFFFFFFFFFFFFF,:FFFFF:FFFFFFFFFFFFFFF,F,,
@FS10000125:23:BPA73012-1407:1:1101:13620:1430 1:N:0:7
GGGGAAGAACTTCGTCGAGTACGCTCAAATTCGCAGATCGGAAGA
+
FFFFFFFFFF:,FFFFFFFFFFFFFFF:FFFFFFFFFFFFFFFFF
@FS10000125:23:BPA73012-1407:1:1101:14730:1430 1:N:0:7
GGGGCATAACCTCGTCGAGTACGCTCAATTCAGTAGATCGGAAGA
+
FFFFFF:FFFF,FFFFFFFFFFFFFFFFFFFFFFFFF,FFFFFFF
@FS10000125:23:BPA73012-1407:1:1101:14890:1430 1:N:0:7
GGGGTTAAACTTCGTCGAGTACGCTCAAGTCTTAAGATCGGAAGA
+
FF:FF,FFFFFF,FF::FFFFF:FFF,FFFFFF:,FF:FFFFFF:
@FS10000125:23:BPA73012-1407:1:1101:14960:1430 1:N:0:7
GGGATCGAACTTCGTCGAGTACGCTCAAAACCCTAGATCGGAAGA
+
F::FFFFFFF::FFFFFFFFFFFFFFFFFFFFFFFFFFFFFFFFF
@FS10000125:23:BPA73012-1407:1:1101:15140:1430 1:N:0:7
GGGGGGAAATTTCGTCGAGTACGCTCAATCCGAAAGATCGGAAGA
+
FFFFFFFFFFFFFFFFFFFFFFFFFFFFFFFFFFFFFFFFFFFFF
@FS10000125:23:BPA73012-1407:1:1101:15200:1430 1:N:0:7
GGGGAGCAACTTCGTCGAGTACGCTCAATCCTAGAGATCGGAAGA
+
FF:FFFFFFF::FFFFFFFFFFFFFFFFFFFFFFFFFFFFFFFFF
@FS10000125:23:BPA73012-1407:1:1101:15350:1430 1:N:0:7
GTTGCACAACTTCGTCGAGTACGCTCAAGTATGCAGATCGGAAGA
+
,,F,FFFFFFFFFFFFF:FFFF:FFFFFFFFFFFFFFFFF::FF,
@FS10000125:23:BPA73012-1407:1:1101:15400:1430 1:N:0:7
GGGCCTTAACTTCGTCGAGTACGCTCAAAGTAAGAGATCGGAAGA
+
FFFFFFFFFF::FFFFFFFFFFFFFFFFFFFFFFFFFFFFFFFFF
@FS10000125:23:BPA73012-1407:1:1101:15470:1430 1:N:0:7
GATGTTTAACTTCGTCGAGTACGCTCAAGCGTTAAGATCGGAAGA
+
,,:,,FF:FFFFFFFFF:FFFFFFFFFFF:FFFFFFFFFFF:FF:
@FS10000125:23:BPA73012-1407:1:1101:15780:1430 1:N:0:7
GGGAAGAAACTTCGTCGAGTACGCTCAATTGCAGAGATCGGAAGA
+
FFFFFFFFFF:FFFFFFFFFFFFFFFF:FFFFFFFFFFFFFFFFF
@FS10000125:23:BPA73012-1407:1:1101:15790:1430 1:N:0:7
GGGGCAGAACTTCGTCGAGTACGCTCAATAGTTTAGATCGGAAGA
+
F,,FFFFFFF,:FFFFFFFFFFFFFFF:FFFFFFFFFFFF:FFF:
@FS10000125:23:BPA73012-1407:1:1101:16280:1430 1:N:0:7
GGGGCTTAACTTCGTCGAGTACGCTCAAAGCAGTAGATCGGAAGA
+
FFFFFFFFFF::FFFFFFFFFFFFFFFFFFFFFFFFFFFFFFFFF
@FS10000125:23:BPA73012-1407:1:1101:1140:1440 1:N:0:7
GGGTTAGAACTTCGTCGAGTACGCTCAACTCAATAGATCGGAAGA
+
FFFFFFFFFFFFFFFFFFFFFFFFFFFFFFFFFFFFFFFFFFFFF
@FS10000125:23:BPA73012-1407:1:1101:1240:1440 1:N:0:7
GGGTATTAACTTCGTCGAGTACGCTCAAAGTAGAAGATCGGAAGA
+
FFFFFFFFFFF:FFFFFFFFFFFFFFF:FFFFFFFFFFFFF:FFF
@FS10000125:23:BPA73012-1407:1:1101:1490:1440 1:N:0:7
GGGAGGGAACTTCGTCGAGTACGCTCAATACATAAGATCGGAAGA
+
FFFFFFFFFFF:FFFFFFFFFFFFFFF:FFFFFFFFFFFFFFFFF
@FS10000125:23:BPA73012-1407:1:1101:1940:1440 1:N:0:7
GGGAGGAAACTTCGTCGAGTACGCTCAACGACCTAGATCGGAAGA
+
FFFFFFFFFFFFFFFFFFFFFFFFFFFFFFFFFFFFFFFFFFFFF
@FS10000125:23:BPA73012-1407:1:1101:2010:1440 1:N:0:7
GGGGCGCAACTTCGTCGAGTACGCTCAATTGCCTAGATCGGAAGA
+
F:,FFFFFFFF:FFFFFFFFFFFFFFF:FFFFFFFFFFFFFFFFF
@FS10000125:23:BPA73012-1407:1:1101:2080:1440 1:N:0:7
GGACAGCAACTTCGTCGAGTACGCTCAAAGTACAAGATCGGAAGA
+
F,,,FFFFFFF:FFFFFFFFFFFFFFFFFFFFFFFFFFFFFFFFF
@FS10000125:23:BPA73012-1407:1:1101:2310:1440 1:N:0:7
GGGCAACTTCGTCGAGTACGCTCAAGTCATGAGATCGGAAGAGCA
+
FF:FFFFFFFF,:FFFFF,,FFFFFFF:FFFFFFF,FFFFFFF,,
@FS10000125:23:BPA73012-1407:1:1101:2370:1440 1:N:0:7
GGGGTCAACTTCGTCGAGTACGCTCAACCTTAAAGATCGGAAGAG
+
FF:FFFFFFF::F:FFFF:FFFFFFFF:FFFFFFFF,FFF:FFFF
@FS10000125:23:BPA73012-1407:1:1101:3310:1440 1:N:0:7
GATTTTCAACTTCGTCGAGTACGCTCAATAAGAAAGATCGGAAGA
+
:,,,FFFFFFFFFF:FF:FFFFFFFFFFFF,FFFFFFFFFF,FF:
@FS10000125:23:BPA73012-1407:1:1101:3530:1440 1:N:0:7
GGGTATTAACTTCGTCGAGTACGCTCAAGACTTTAGATCGGAAGA
+
F:,:FFFFFFF:FFFFFFFFFFFFFFFFFFFFFFFFFFFFFFFFF
@FS10000125:23:BPA73012-1407:1:1101:3860:1440 1:N:0:7
GGGGGGGAACTTCGTCGAGTACGCTCAACCTGCCAGATCGGAAGA
+
FFFFFFFFFF:FFFFFFFFFFFFFFFFFFFFFFFFFFFFFFFFFF
@FS10000125:23:BPA73012-1407:1:1101:4080:1440 1:N:0:7
GGGTGGTAACTTCGTCGAGTACGCTCAAAACAAGAGATCGGAAGA
+
FFFFFFFFFF::FFFFFFFFFFFFFFFFFFFFFFFFFFFFFFFFF
@FS10000125:23:BPA73012-1407:1:1101:4640:1440 1:N:0:7
GGCACTTCGTCGAGTACGCTCAACATGATAGATCGGAAGAGCACT
+
F,,,FFFFFFFFFFFFFF,:FF:FF:FFFFFFFFFF:FFFF,F,,
@FS10000125:23:BPA73012-1407:1:1101:5090:1440 1:N:0:7
GGGTAGCAACTTCGTCGAGTACGCTCAACAAGTTAGATCGGAAGA
+
F:,:FFFFFF::FFFFFFFFFFFFFFFFFFFFFFFFFFFFFFFFF
@FS10000125:23:BPA73012-1407:1:1101:5770:1440 1:N:0:7
GGGAACGAACTTCGTCGAGTACGCTCAAATAATATAGATCGGAAG
+
FFF:FFFFFF,,FFFFFFFFFFFFFFF:FFFFFFFFFFFFFFFFF
@FS10000125:23:BPA73012-1407:1:1101:6460:1440 1:N:0:7
GGGGTAACCTTCGTCGAGTACGCTCAATGCCCTAGATCGGAAGAG
+
FFF:F:FF:FFFF:FFFF:F:FFFFFF:,::FFFFFF,FFFFFFF
@FS10000125:23:BPA73012-1407:1:1101:6620:1440 1:N:0:7
GGGAAACAACTTCGTCGAGTACGCTCAAAAGGAGAGATCGGAAGA
+
FFFFFFFFFF::FFFFFFFFFFFFFFF:FFFFFFFFFFFFFFFFF
@FS10000125:23:BPA73012-1407:1:1101:6850:1440 1:N:0:7
GGGCACCAATTTCGTCGAGTACGCTCAAAAATAAAGATCGGAAGA
+
FFF:FFFFFF:FFFFFFFFFFFFFFFF:FFFFFFFFFFFFFFFFF
@FS10000125:23:BPA73012-1407:1:1101:7080:1440 1:N:0:7
GGGCGATAACTTCGTCGAGTACGCTCAATTCCTGAGATCGGAAGA
+
FFFFFFFFFF::FFFFFFFFFFFFFFF:FFFFFFFFFFFFFFFFF
@FS10000125:23:BPA73012-1407:1:1101:7120:1440 1:N:0:7
GGGAAAGAACTTCGTCGAGTACGCTCAATTACTAAGATCGGAAGA
+
FFF:FFFFFF::FFFFFFFFFFFFFFF,FFFFFFFFFFFFFFFFF
@FS10000125:23:BPA73012-1407:1:1101:7340:1440 1:N:0:7
GGGATGTAACTTCGTCGAGTACGCTCAAAAATCCAGATCGGAAGA
+
FFFF:,FFFFFFFFFFFFFFFFFFFFFFF::FF:FFF:FFFFFFF
@FS10000125:23:BPA73012-1407:1:1101:7380:1440 1:N:0:7
GGGGGCACCTTCGTCGAGTACGCTCAAAGGTCAAGATCGGAAGAG
+
FFFFFFFFFF,FF:FFFF:FFFFFFF:,FFFFFFFF,FFF:FFFF
@FS10000125:23:BPA73012-1407:1:1101:7580:1440 1:N:0:7
GGGGATAAACTTCGTCGAGTACGCTCAATGAATCAGATCGGAAGA
+
FFFFFFFFFF::FFFFFFFFFFFFFFF:FFFFFFFFF,FFFFFFF
@FS10000125:23:BPA73012-1407:1:1101:7610:1440 1:N:0:7
GGGCGCAAACTTCGTCGAGTACGCTCAATAGGTCAGATCGGAAGA
+
FFF,FFFFF:FFFF:FFFFFFFFFFFFF,FFF,,FFFFFFFFFFF
@FS10000125:23:BPA73012-1407:1:1101:7680:1440 1:N:0:7
GCGAGAAAACTTCGTCGAGTACGCTCAAATATTTAGATCGGAAGA
+
:,::,FFFFF:,FFFFFFFFFFFFFFFFFFFFFFFFFFFFF:,FF
@FS10000125:23:BPA73012-1407:1:1101:7890:1440 1:N:0:7
GGGGTTGAACTTCGTCGAGTACGCTCAAGAGTATAGATCGGAAGA
+
FFFFFFFFFF,,FFFFFFFFFFFFFFFFFFFFFFFFFFFFFFFFF
@FS10000125:23:BPA73012-1407:1:1101:8130:1440 1:N:0:7
GGGCAGTAACTTCGTCGAGTACGCTCAAAGCTAAAGATCGGAAGA
+
FFFFFFFFFF::FFFFFFFFFFFFFFFFFFFFFFFFFFFFFFFFF
@FS10000125:23:BPA73012-1407:1:1101:8190:1440 1:N:0:7
GGGGCGCAACTTCGTCGAGTACGCTCAATTGACAAGATCGGAAGA
+
F:,FFFFFFFF:FFFFFFFFFFFFFFF:FFFFFFFFFFFFFFFFF
@FS10000125:23:BPA73012-1407:1:1101:8250:1440 1:N:0:7
GGGGTATAACTTCGTCGAGTACGCTCAAAACCACAGATCGGAAGA
+
FFFFFFFFFF::FFFFFFFFFFFFFFFFFFFFFFFFF,FFFFFFF
@FS10000125:23:BPA73012-1407:1:1101:8920:1440 1:N:0:7
GGGGGAAAACTTCGTCGAGTACGCTCAATTGAACAGATCGGAAGA
+
F:,FFFFFFF:,FFFFFFFFFFFFFFF,FFFFFFFFFFFFFFFFF
@FS10000125:23:BPA73012-1407:1:1101:9050:1440 1:N:0:7
GGGAGATAACTTCGTCGAGTACGCTCAATTCATAAGATCGGAAGA
+
FFFFFFFFFF,:FFFFFFFFFFFFFFF:FFFFFFFFFFFFFFFFF
@FS10000125:23:BPA73012-1407:1:1101:9300:1440 1:N:0:7
GGGCCGCAACTTCGTCGAGTACGCTCAAGGTGCCAGATCGGAAGA
+
FFFFFFFFFFF:FFFFFFFFFFFFFFFFFFFFFFFFF:FFFFFFF
@FS10000125:23:BPA73012-1407:1:1101:10750:1440 1:N:0:7
GGGCGTTAACTTCGTCGAGTACGCTCAAAGGTCAAGATCGGAAGA
+
F,::FFFFFF,,FFFFFFFFFFFFFFF:FFFFFFFFFFFFFFFFF
@FS10000125:23:BPA73012-1407:1:1101:11060:1440 1:N:0:7
GGGCACCAACTTCGTCGAGTACGCTCAACTATAGAGATCGGAAGA
+
FFFFFFFFFF::FFFFFFFFFFFFFFFFFFFFFFFFF:FFFFFFF
@FS10000125:23:BPA73012-1407:1:1101:12920:1440 1:N:0:7
GGGGCATAACTTCGTCGAGTACGCTCAAAGAATAAGATCGGAAGA
+
FF,FFFFFFF,,FFFFFFFFFFFFFFF:FFFFFFFFFFFFFFFFF
@FS10000125:23:BPA73012-1407:1:1101:13950:1440 1:N:0:7
GGCACTGAACTTCGTCGAGTACGCTCAAAATGAAAGATCGGAAGA
+
F:,FFFFFFF::FFFFFFFFFFFFFFFFFFFFFFFFFFFFFFFFF
@FS10000125:23:BPA73012-1407:1:1101:14110:1440 1:N:0:7
GGGGTCCAACTTCGTCGAGTACGCTCAAGTAGGTAGATCGGAAGA
+
FFFFFFFFFF::FFFFFFFFFFFFFFFFFFFFFFFFFFFFFFFFF
@FS10000125:23:BPA73012-1407:1:1101:14870:1440 1:N:0:7
GATGTTTAACTTCGTCGAGTACGCTCAACTGCTGAGATCGGAAGA
+
,,:,FFFFFFFFF:FFFFFFFF:FFFFFFFFFFFF:FFFF,,::,
@FS10000125:23:BPA73012-1407:1:1101:15050:1440 1:N:0:7
GGGGGGAAACTTCGTCGAGTACGCTCAAAAATAGAGATCGGAAGA
+
FFFFFFFFFFF::FF:FFFFFFFFFFF:,FFFF,FF::FF,F,FF
@FS10000125:23:BPA73012-1407:1:1101:15380:1440 1:N:0:7
GGGCACTAACTTCGTCGAGTACGCTCAAGGAGTTAGATCGGAAGA
+
FFFF::,,F:FF,,F,,F,FF,,F::,F::FFFF,:F,F,FFF:F
@FS10000125:23:BPA73012-1407:1:1101:15900:1440 1:N:0:7
GGGGTACCAACTTCGTCGAGTACGCTCAAGATTTCAGATCGGAAG
+
FFFFFFFFFFF,:FF,FFFFFFFFF,FFFFFFFFFFFFFFFFFFF
@FS10000125:23:BPA73012-1407:1:1101:16000:1440 1:N:0:7
GGGTGACAACTTCGTCGAGTACGCTCAATTAGTCAGATCGGAAGA
+
F:,FFFFFFF::FFFFFFFFFFFFFFF:FFFFFFFFFFFFFFFFF
@FS10000125:23:BPA73012-1407:1:1101:16030:1440 1:N:0:7
GGGAACTTCGTCGAGTACGCTCAAGTTGATAGATCGGAAGAGCAC
+
F::FFFFFFF,FF:F,F,FFFFFFF,FFFFFFFFFFFFFF:F,F,
@FS10000125:23:BPA73012-1407:1:1101:16220:1440 1:N:0:7
GGGGCATAAACTTCGTCGAGTACGCTCAACGATGTAGATCGGAAG
+
FFFFFFFFFFFF:FF,FFFFFFFFF,FFFFFFFFFFFFFFFFFFF
@FS10000125:23:BPA73012-1407:1:1101:16390:1440 1:N:0:7
GGCGCCAAACTTCGTCGAGTACGCTCAAATTTATAGATCGGAAGA
+
:,,:FFFFFFF:FFFFFFFFFF:FFFF:FFFFFFFFFFFFFFFF:
@FS10000125:23:BPA73012-1407:1:1101:16440:1440 1:N:0:7
GGGGCCAAACTTCGTCGAGTACGCTCAAATTTATAGATCGGAAGA
+
FFFFFFFFFF::FFFFFFFFFFFFFFF:FFFFFFFFFFFFFFFFF
@FS10000125:23:BPA73012-1407:1:1101:1270:1450 1:N:0:7
GGGTCATAACTTCGTCGAGTACGCTCAAGCCATTAGATCGGAAGA
+
FFFFFFFFFFF:FFFFFFFFFFFFFFFFFFFFFFFFFFFFF:FFF
@FS10000125:23:BPA73012-1407:1:1101:1620:1450 1:N:0:7
GGGCCCTAACTTCGTCGAGTACGCTCAATAATTTAGATCGGAAGA
+
FFFFFFFFFFF:FFFFFFFFFFFFFFF:FFFFFFFFFFFFFFFFF
@FS10000125:23:BPA73012-1407:1:1101:1720:1450 1:N:0:7
GGGACCCAACTTCGTCGAGTACGCTCAAGACTGGAGATCGGAAGA
+
FFFFFFFFFF::FFFFFFFFFFFFFFFFFFFFFFFFFFFFFFFFF
@FS10000125:23:BPA73012-1407:1:1101:2080:1450 1:N:0:7
GGGGTGCGAACTTCGTCGAGTACGCTCAATCCTTGAGATCGGAAG
+
F::FFFFFFF:,:FF:FFFFFFFFF:FFFFFFFFFFFFFFFFFFF
@FS10000125:23:BPA73012-1407:1:1101:2440:1450 1:N:0:7
GGGGACAAACTTCGTCGAGTACGCTCAACGGGGGAGATCGGAAGA
+
FFFFFFFFFF::FFFFFFFFFFFFFFFFFFFFFFFFFFFFFFFFF
@FS10000125:23:BPA73012-1407:1:1101:2710:1450 1:N:0:7
GGGATTTAACTTCGTCGAGTACGCTCAATTCGGTAGATCGGAAGA
+
FF,F,F,FF:FF,:F,,F:FF,:FF:,FFFF,:F:FF,F:F:FFF
@FS10000125:23:BPA73012-1407:1:1101:3550:1450 1:N:0:7
GGGGACTAACTTCGTCGAGTACGCTCAATTGGACAGATCGGAAGA
+
FF:FFFFFFF:,FFFFFFFFFFFFFFF,FFFFFFFFFFFFFFFFF
@FS10000125:23:BPA73012-1407:1:1101:3610:1450 1:N:0:7
GCAGCATAACTTCGTCGAGTACGCTCAAGGGTTTAGATCGGAAGA
+
FFFFFF,,:F:,:FFFF,FFFF,FFFFFF,:,F:FFFFFFFFFFF
@FS10000125:23:BPA73012-1407:1:1101:3740:1450 1:N:0:7
GGGGGAAAATCTTCGTCGAGTACGCTCAAAAGAAGAGATCGGAAG
+
FFFFFFFFFFF:::F,FFFFFFFFF,:FFFFFFFFFFFFFFFFFF
@FS10000125:23:BPA73012-1407:1:1101:3810:1450 1:N:0:7
GGGTGATAACTTCGTCGAGTACGCTCAAAGTTTGAGATCGGAAGA
+
FFFFFFFFFF,,FFFFFFFFFFFFFFF:FFFFFFFFFFFFFFFFF
@FS10000125:23:BPA73012-1407:1:1101:4130:1450 1:N:0:7
GGGATTTAACTTCGTCGAGTACGCTCAATCTGGCAGATCGGAAGA
+
FF:FFFFFFF:,FFFFFFFFFFFFFFF:FFFFFFFFFFFFFFFFF
@FS10000125:23:BPA73012-1407:1:1101:4160:1450 1:N:0:7
GGGATTTAACTTCGTCGAGTACGCTCAATCTGGCAGATCGGAAGA
+
FFFFFFFFFF:,FFFFFFFFFFFFFFF:FFFFFFFFFFFFFFFFF
@FS10000125:23:BPA73012-1407:1:1101:4520:1450 1:N:0:7
GGGGGAAAACTTCGTCGAGTATGCTCAAAACCCAAGATCGGAAGA
+
FFFF,FFFFF,,FFFFFFFFFFFFFFF:,FFFF:FFFFFFFFFFF
@FS10000125:23:BPA73012-1407:1:1101:4830:1450 1:N:0:7
GGGAGCGAACTTCGTCGAGTACGCTCAAAAATAGAGATCGGAAGA
+
FFF,FFFFFF::FFFFFFFFFFFFFFF:FFFFFFFFFFFFFFFFF
@FS10000125:23:BPA73012-1407:1:1101:5320:1450 1:N:0:7
GGGGATCAACTTCGTCGAGTACGCTCAATGTGTCAGATCGGAAGA
+
FFFF:,:,F:::FFFFFFFFF:FFFFFFFFFFFF,FF,FFFFFFF
@FS10000125:23:BPA73012-1407:1:1101:5420:1450 1:N:0:7
GGGGTAACTTCGTCGAGTACGCTCAAGTGATAAGATCGGAAGAGC
+
FFFFFFFFFF,F,FFFF:FFFF,FFFF:FFFFFFF,,FFF:FFF,
@FS10000125:23:BPA73012-1407:1:1101:5450:1450 1:N:0:7
GGGCTTAAACTTCGTCGAGTACGCTCAAATAGACAGATCGGAAGA
+
FFFFFFFFFF,,:FFFFFFFFFFFFFF,FFFFFFFFFFFFFF:FF
@FS10000125:23:BPA73012-1407:1:1101:5840:1450 1:N:0:7
GGGAAGGAACTTCGTCGAGTACGCTCAATTACTGAGATCGGAAGA
+
FFFFFFFFFF:,FFFFFFFFFFFFFFF,FFFFFFFFFFFFFFFFF
@FS10000125:23:BPA73012-1407:1:1101:6220:1450 1:N:0:7
GGGGTTAACTTCGTCGAGTACGCTCAAAGTGTAAGATCGGAAGAG
+
FFFFFFFFFF,FF:FFFF:FFFFFFF::FFFFFFFF,FFF:FFFF
@FS10000125:23:BPA73012-1407:1:1101:6240:1450 1:N:0:7
GGGGTCCTAACTTCGTCGAGTACGCTCAACCTTATAGATCGGAAG
+
FFFF:FFFFF:,:FF:FFFFFFFFF,FFFFFFFFFFFFFFFFFFF
@FS10000125:23:BPA73012-1407:1:1101:6890:1450 1:N:0:7
GGGTCCGAACTTCGTCGAGTACGCTCAAAGTATCAGATCGGAAGA
+
FFFFFFFFFF:,FFFFFFFFFFFFFFF,FFFFFFFFFFFFFFFFF
@FS10000125:23:BPA73012-1407:1:1101:7090:1450 1:N:0:7
GGGTCATAACTTCGTCGAGTACGCTCAATCAATAGATCGGAAGAG
+
FFFFFFFFFF::FFFFFFFFFFFFFFF,FFFFFFFF,FFF,FFFF
@FS10000125:23:BPA73012-1407:1:1101:7200:1450 1:N:0:7
GGGTGACAACTTCGTCGAGTACGCTCAAGGATTTAGATCGGAAGA
+
FFFFFFFFFF:,FFFFFFFFFFFFFFFFFFFFFFFFFFFFFFFFF
@FS10000125:23:BPA73012-1407:1:1101:7240:1450 1:N:0:7
GGGAGCTAACTTCGTCGAGTACGCTCAAAGTTTTAGATCGGAAGA
+
FFF:FFFFFF,,FFFFFFFFFFFFFFF:FFFFFFFFFFFFFFFFF
@FS10000125:23:BPA73012-1407:1:1101:7400:1450 1:N:0:7
GGGGTTTAACTTCGTCGAGTACGCTCAATAAGACAGATCGGAAGA
+
FFFFFFFFFF:,FFFFFFFFFFFFFFF:FFFFFFFFFFFFFFFFF
@FS10000125:23:BPA73012-1407:1:1101:7540:1450 1:N:0:7
GGGTCAGAACTTCGTCGAGTACGCTCAATTGCATAGATCGGAAGA
+
FFFFFFFFFF:,FFFFFFFFFFFFFFF,FFFFFFFFFFFFFFFFF
@FS10000125:23:BPA73012-1407:1:1101:7800:1450 1:N:0:7
GGGGCATAACTTCGTCGAGTACGCTCAACATGGGAGATCGGAAGA
+
FFFFFFFFFF:F:FFFFFFFFFFFFFFFFFFFFFFFFFFFFFFFF
@FS10000125:23:BPA73012-1407:1:1101:8280:1450 1:N:0:7
GGGACCAAACTTCGTCGAGTACGCTCAAATTTTGAGATCGGAAGA
+
FFFFFFFFFF::FFFFFFFFFFFFFFF:FFFFFFFFFFFFFFFFF
@FS10000125:23:BPA73012-1407:1:1101:8580:1450 1:N:0:7
GGGCTGGAACTTCGTCGAGTACGCTCAATCTGCAAGATCGGAAGA
+
FFFF,,:FFFFF:,FF:FFFF,:FFF,FFFF:F:FFF,F:FFFFF
@FS10000125:23:BPA73012-1407:1:1101:8940:1450 1:N:0:7
GGGGAGGAACTTTGTCGAGTACGCTCAATCAACGAGATCGGAAGA
+
FFFFFFFFFF,,FFFFFFFFFFFFFFF:FFFFFFFFFFFFFF:FF
@FS10000125:23:BPA73012-1407:1:1101:9120:1450 1:N:0:7
GGGCAAGAACTTCGTCGAGTACGCTCAAGAGTTCAGATCGGAAGA
+
FFF:FFFFFF,,FFFFFFFFFFFFFFFFFFFFFFFFFFFFFFFFF
@FS10000125:23:BPA73012-1407:1:1101:11020:1450 1:N:0:7
GGGAGGGAAATTCGTCGAGTACGCTCAATGGATTAGATCGGAAGA
+
FFFFFFFFFF:FFFFFFFFFFFFFFFF,FFFFFFFFFFFFFF:FF
@FS10000125:23:BPA73012-1407:1:1101:11280:1450 1:N:0:7
GGGAAATAACTTCGTCGAGTACGCTCAAGACTGGAGATCGGAAGA
+
FFFFFFFFFF,,FFFFFFFFFFFFFFFFFFFFFFFFFFFFFFFFF
@FS10000125:23:BPA73012-1407:1:1101:11470:1450 1:N:0:7
GGGGCACAACTTCGTCGAGTACGCTCAAACGTTGAGATCGGAAGA
+
F,,FFFFFFF,,FFFFFFFFFFFFFFF:FFFFFFFFFFFFFFFFF
@FS10000125:23:BPA73012-1407:1:1101:11530:1450 1:N:0:7
GGGGAAACTTCGTCGAGTACGCTCAAAGGTGAAGATCGGAAGAGC
+
FF:FFFFFFF:F,FFFF:FFFF:FFFFFFFFFFFF:,FFFFFFF,
@FS10000125:23:BPA73012-1407:1:1101:11810:1450 1:N:0:7
GGGGATTAACTTCGTCGAGTACGCTCAACGGATAAGATCGGAAGA
+
FFFFFFFFFF:,FFFFFFFFFFFFFFFFFFFFFFFFFFFFFFFFF
@FS10000125:23:BPA73012-1407:1:1101:13160:1450 1:N:0:7
GGGCGCCAACTTCGTCGAGTACGCTCAACTTGAAAGATCGGAAGA
+
FFFFFFFFFFF:FFFFFFFFFFFFFFFFFFFFFFFFFFFFFFFFF
@FS10000125:23:BPA73012-1407:1:1101:13780:1450 1:N:0:7
GGGTGGGAATTTCGTCGAGTACGCTCAAGTGTCTAGATCGGAAGA
+
FFFFFFFFFFFF:FF:FFFFFFFFFFFFFFFFFFFFFFFFFFFFF
@FS10000125:23:BPA73012-1407:1:1101:14040:1450 1:N:0:7
GGGGTAGAACTAACTTCGTCGAGTACGCTCAACAAATTAGATCGG
+
FFFFF:,FFFFFFFF:FF:FFF::FFFF,FF,FF,F,:F:F,::F
@FS10000125:23:BPA73012-1407:1:1101:14670:1450 1:N:0:7
GGGTGGAAACCTCGTCGAGTACGCTCAAATCTATAGATCGGAAGA
+
FFFFFFFFFFF:FFFFFFFFFFFFFFF:FFFFFFFFFFFFFFFFF
@FS10000125:23:BPA73012-1407:1:1101:14950:1450 1:N:0:7
GATGATCAACTTCGTCGAGTACGCTCAATTGTAAAGATCGGAAGA
+
,,:,FFFF:F:FF:FFF::FFF,FFFF:FFFFFF:,FFF:,,,,,
@FS10000125:23:BPA73012-1407:1:1101:14980:1450 1:N:0:7
GGGGTTTAACTTCGTCGAGTACGCTCAACTGCTGAGATCGGAAGA
+
FFFFFFFFFF::FFFFFFFFFFFFFFFFFFFFFFFFFFFFFFFFF
@FS10000125:23:BPA73012-1407:1:1101:15140:1450 1:N:0:7
GGGACCGAACTTCGTCGAGTACGCTCAATGAAAAAGATCGGAAGA
+
FFFFFFFFFF::FFFFFFFFFFFFFFF:FFFFFFFFFFFFFFFFF
@FS10000125:23:BPA73012-1407:1:1101:15470:1450 1:N:0:7
GATTCAGAACTTCGTCGAGTACGCTCAAATGTTCAGATCGGAAGA
+
:,F,FFFFFFFFFFFFFFFFFF:FFFFFFFFFFFFFFFFFF:FFF
@FS10000125:23:BPA73012-1407:1:1101:15580:1450 1:N:0:7
GGGCTGCAACTTCGTCGAGTACGCTCAAGATCAAAGATCGGAAGA
+
FFFFFFFFFF::FFFFFFFFFFFFFFFFFFFFFFFFFFFFFFFFF
@FS10000125:23:BPA73012-1407:1:1101:15880:1450 1:N:0:7
GGGGGTTAACTTCGTCGAGTACGCTCAAAATTTAAGATCGGAAGA
+
FFFFFFFFFF::FFFFFFFFFFFFFFFFFFFFFFFFFFFFFFFFF
@FS10000125:23:BPA73012-1407:1:1101:15930:1450 1:N:0:7
GGGCGAACTTCGTCGAGTACGCTCAAAGTCTTAGATCGGAAGAGC
+
FFFFFFFFFFFF,FFFF:FFFF:FFFFFFFFFFFFF,FFFFFFF:
@FS10000125:23:BPA73012-1407:1:1101:16050:1450 1:N:0:7
GGGGAATAACTTCGTCGAGTACGCTCAAAAAGAAAGATCGGAAGA
+
FFFF,:FFFFFF:FFF:FFFF::FFF,FF,FFFF:FF,F:FFFFF
@FS10000125:23:BPA73012-1407:1:1101:16400:1450 1:N:0:7
GGGTCTGAACTTCGTCGAGTACGCTCAAAAAAAAAGATCGGAAGA
+
FFFFFFFFFF::FFFFFFFFFFFFFFFFFFFFFFFFF,FFFFFFF
@FS10000125:23:BPA73012-1407:1:1101:1000:1460 1:N:0:7
GGGTCTTAACTTCGTCGAGACGCTCAATAATCGAGATCGGAAGAG
+
FFFFFFFFFFFFFFFFFFFFFFFFFFF,FFFFFFFF,:FF,FF:F
@FS10000125:23:BPA73012-1407:1:1101:1020:1460 1:N:0:7
GGGAGATCGGAAGAGCACACGTCTGAACTCCAGTCACGTCGATTG
+
FFFFFFFFFFF:F,FFF,FFFFFFFF::::FFFFFF,FFFFF,,F
@FS10000125:23:BPA73012-1407:1:1101:1500:1460 1:N:0:7
GGGGAACTTCGTCGAGTACGCTCAACACCCTAGATCGGAAGAGCA
+
FFFFFFFFF:F:FFFFFF::FFF:FFFF,:F:FFF::F:FFFF,,
@FS10000125:23:BPA73012-1407:1:1101:1540:1460 1:N:0:7
GGGGGATAACTTCGTCGAGTACGCTCAAATAGAAAGATCGGAAGA
+
FFFF,F:FFFF:FFFFFFFFFFFFFFF:FFFF,:FFFFFFFFFFF
@FS10000125:23:BPA73012-1407:1:1101:2060:1460 1:N:0:7
GGGGGGTAACTTCGTCGAGTACGCTCAAATACCGAGATCGGAAGA
+
FFFFFFFFFF:,FFFFFFFFFFFFFFF:FFFFFFFFFFFFFFFFF
@FS10000125:23:BPA73012-1407:1:1101:2150:1460 1:N:0:7
GGGGCATAACTTCGTCGAGTACGCTCAAGTTGAAAGATCGGAAGA
+
FF,FFFFFFF:,FFFFFFFFFFFFFFFFFFFFFFFFFFFFFFFFF
@FS10000125:23:BPA73012-1407:1:1101:2240:1460 1:N:0:7
GGGTTGCAACTTCGTCGAGTACGCTCAATCGAGCAGATCGGAAGA
+
FF:FFFFFFF:,FFFFFFFFFFFFFFF:FFFFFFFFFFFFF:FFF
@FS10000125:23:BPA73012-1407:1:1101:2250:1460 1:N:0:7
GGGCGGCAACTTCGTCGAGTACGCTCAAACATATAGATCGGAAGA
+
F:,:FFFFFFF:FFFFFFFFFFFFFFFFFFFFFFFFFFFFFFFFF
@FS10000125:23:BPA73012-1407:1:1101:2280:1460 1:N:0:7
GGGGGGGAACTTCGTCGAGTACGCTCAATCCAAAAGATCGGAAGA
+
FFFFFFFFFF:,FFFFFFFFFFFFFFF,FFFFFFFFFFFFFFFFF
@FS10000125:23:BPA73012-1407:1:1101:2300:1460 1:N:0:7
GGGGGGGAACTTCGTCGAGTACGCTCAATCCAAAAGATCGGAAGA
+
FFFFFFFFFF:,:FFFFFFFFFFFFFF,FFFFFFFFFFFFFFFFF
@FS10000125:23:BPA73012-1407:1:1101:2370:1460 1:N:0:7
GGGAGAGAGAACTTCGTCGAGTACGCTCAAAAAGTCAGATCGGAA
+
FFFFFFFFFF::,:FFF,FFFF:FF:F:FFFFFFF,FFFF,FFFF
@FS10000125:23:BPA73012-1407:1:1101:2530:1460 1:N:0:7
GGGCCGCAACTTCGTCGAGTACGCTCAAAGGCCAAGATCGGAAGA
+
FF:FFFFFFF:,FFFFFFFFFFFFFFF,FFFFFFFFFFFFFFFFF
@FS10000125:23:BPA73012-1407:1:1101:2570:1460 1:N:0:7
GGGGGAGAACTTCGTCGAGTACGCTCAAAAATGGAGATCGGAAGA
+
FFFFFFFFFFF:FFFFFFFFFFFFFFF,FFFFFFFFFFFFFFFFF
@FS10000125:23:BPA73012-1407:1:1101:3210:1460 1:N:0:7
GGGCTGTAACTTCGTCGAGTACGCTCAAGGGAAAAGATCGGAAGA
+
F,,:F,FFFFFF:FFFFFFFF:FFFFFFF:FFF,FFFFFFFFFFF
@FS10000125:23:BPA73012-1407:1:1101:3450:1460 1:N:0:7
GACTTCAAACTTCGTCGAGTACGCTCAACATCTAAGATCGGAAGA
+
,F::FFFFFF:::FFFFFFFFFFFFFFFFFFFFFFFF,FFFF,FF
@FS10000125:23:BPA73012-1407:1:1101:3590:1460 1:N:0:7
GGCGTGTAACTTCGTCGAGTACGCTCAATAAATAAGATCGGAAGA
+
:,,FFFFFFFFFFFFFFFFFFFFFFFF,FFFFFFFFFFFFFFFFF
@FS10000125:23:BPA73012-1407:1:1101:4240:1460 1:N:0:7
GGGCAACTTCGTCGAGTACGCTCAAGCCTGTAGATCGGAAGAGCT
+
FFFFFFF:FF:FFF,FFF::FFF:FFFFFFFF,FF,:::FFFF,,
@FS10000125:23:BPA73012-1407:1:1101:4350:1460 1:N:0:7
GGGTTGTAACTTCGTCGAGTACGCTCAAATACACAGATCGGAAGA
+
FFFFFFFFFF:,:FFFFFFFFFFFFFF,FFFFFFFFFFFFFF:FF
@FS10000125:23:BPA73012-1407:1:1101:4590:1460 1:N:0:7
GGGAGAACTTCGTCGAGTACGCTCAAACTATCAGATCGGAAGAGC
+
FF:FFFFFFF:F,FFFF:FFFF,FFFF:FFFFFFF:,FFF:F:F,
@FS10000125:23:BPA73012-1407:1:1101:4610:1460 1:N:0:7
GGGAATCAACTTCGTCGAGTACGCTCAAAAAGAGATCGGAAGAGC
+
FFFFFFFFFF::FFFFFFFFFFFFFFF:FFFFFFF,,FFF,FFF,
@FS10000125:23:BPA73012-1407:1:1101:5770:1460 1:N:0:7
GGGGGCAACTTCGTCGAGTACGCTCAAAGCCGGAGATCGGAAGAG
+
FFFFFFFFFF,FF:FFFF:FFFFFFFFFFFFFFFFF,FFF,FFFF
@FS10000125:23:BPA73012-1407:1:1101:6440:1460 1:N:0:7
GGGGAAGAACTTCGTCGAGTACGCTCAATTATGCAGATCGGAAGA
+
FFFFFFFFFF::FFFFFFFFFFFFFFF:FFFFFFFFFFFFFFFFF
@FS10000125:23:BPA73012-1407:1:1101:6680:1460 1:N:0:7
GGGGGGCAACTTCGTCGAGTACGCTCAAAACGATAGATCGGAAGA
+
FFFFFFFFFF:,FFFFFFFFFFFFFFF:FFFFFFFFFFFFFFFFF
@FS10000125:23:BPA73012-1407:1:1101:6920:1460 1:N:0:7
GGGGATTAACTTCGTCGAGTACGCTCAATTGGTGAGATCGGAAGA
+
FFFFFFFFFF:,FFFFFFFFFFFFFFF,FFFFFFFFFFFFFFFFF
@FS10000125:23:BPA73012-1407:1:1101:6930:1460 1:N:0:7
GGGCGTCAACTTCGTCGAGTACGCTCAAAGTTCAAGATCGGAAGA
+
FFFFFFFFFF:,FFFFFFFFFFFFFFF:FFFFFFFFFFFFFFFFF
@FS10000125:23:BPA73012-1407:1:1101:7290:1460 1:N:0:7
GGGAGGCAATTTCGTCGAGTACGCTCAAAATAAAAGATCGGAAGA
+
FF::FFFFFFFFFFFFFFFFFFFFFFF:FFFFFFFFFFFFFFFFF
@FS10000125:23:BPA73012-1407:1:1101:7980:1460 1:N:0:7
GGGCAACTTCGTCGAGTACGCTCAACAGGAGAGATCGGAAGAGCA
+
FFFFFFF:FFF::FFFFF,,FFFFFFFFFFFFFFF:FFFF:FF,F
@FS10000125:23:BPA73012-1407:1:1101:8140:1460 1:N:0:7
GGGGGGCAACTTCGTCGAGTACGCTCAAGTAAGAAGATCGGAAGA
+
FFFFFFFFFF::FFFFFFFFFFFFFFFFFFFFFFFFFFFFFFFFF
@FS10000125:23:BPA73012-1407:1:1101:8860:1460 1:N:0:7
GGGGATGCAACTTCGTCGAGTACGCTCAAACCAAAAGATGGAAGA
+
FFFFFFFFFF:,:FF:FFFFFFFFF,FFFFFFFFFFFFFFFF:FF
@FS10000125:23:BPA73012-1407:1:1101:8900:1460 1:N:0:7
GGGCCATATCTTCGTCGAGTACGCTCAACTTTGCAGATCGGAAGA
+
FFFFFFFFFF,FFFFFFFFFFFFFFFFFFFFFFFFFF:FFFFFFF
@FS10000125:23:BPA73012-1407:1:1101:9280:1460 1:N:0:7
GGGCTCTAACTTCGTCGAGTACGCTCAAATTCTGAGATCGGAAGA
+
FFF,FFFFFF:,FFFFFFFFFFFFFFF:FFFFFFFFFFFFFFFFF
@FS10000125:23:BPA73012-1407:1:1101:9310:1460 1:N:0:7
GGGCATGAACTTCGTCGAGTACGCTCAAGCGAAAAGATCGGAAGA
+
F::F:F,:FFFF,,FF,F:FFF:FFF,FF,,FFF,FFFFFF:F:F
@FS10000125:23:BPA73012-1407:1:1101:9350:1460 1:N:0:7
GGGGTGGAACTTCGTCGAGTACGCTCAAGGGTGGAGATCGGAAGA
+
F,:FF::FFF::FFFFFFFFF:FFFFFFFFFFFF:FFFFFFFFFF
@FS10000125:23:BPA73012-1407:1:1101:9870:1460 1:N:0:7
GGGCAGCAACTTCGTCGAGTACGCTCAAATACTTAGATCGGAAGA
+
F:,,FFFFFF::FFFFFFFFFFFFFFF:FFFFFFFFFFFFFFFFF
@FS10000125:23:BPA73012-1407:1:1101:10250:1460 1:N:0:7
GGGAATAAACTTCGTCGAGTACGCTCAAGATGATAGATCGGAAGA
+
FFFFFFFFFF:,FFFFFFFFFFFFFFFFFFFFFFFFFFFFFFFFF
@FS10000125:23:BPA73012-1407:1:1101:10500:1460 1:N:0:7
GGGAAGCAACTTCGTCGAGTACGCTCAATTGGTCAGATCGGAAGA
+
FFFFFFFFFF:,FFFFFFFFFFFFFFF,FFFFFFFFFFFFFFFFF
@FS10000125:23:BPA73012-1407:1:1101:10580:1460 1:N:0:7
GGGAGCCAACTTCGTCGAGTACGCTCAAATTTCAAGATCGGAAGA
+
FFF,,,:FFFFFFFFFFFFFFFFFFFFFFF:::FFFFFFFFFFFF
@FS10000125:23:BPA73012-1407:1:1101:10680:1460 1:N:0:7
GGGCTTCGTCGAGTACGCTCAAAATGGTAGATCGGAAGAGCACAC
+
FF:,FFFFFFF:FFFFF:FF:FFFFFF,FFFFFFFFFFFF,F,F,
@FS10000125:23:BPA73012-1407:1:1101:10700:1460 1:N:0:7
GGGCTGCATTTCGTCGAGTACGCTCAATGCGCAAGATCGGAAGAG
+
FFFF:FFFFF:FF:FFFF,FFFFFFF,,FFFFFFFF,FFF:FFFF
@FS10000125:23:BPA73012-1407:1:1101:11270:1460 1:N:0:7
GGAGCATTAACTTCGTCGAGTACGCTCAAGGAACAAGATCGGAAG
+
:,,FFFFFFFF:,FF:FFFFFFFFF,FFFFFFFFFFFFFFFFFFF
@FS10000125:23:BPA73012-1407:1:1101:11520:1460 1:N:0:7
CAACATAAACTCCGTCGTGTACACTCAGGTACAGACATCGGAACT
+
,::FFFFF,F:,,:FF,,F:FF,:F,:,:FFF:,F,FFF,,FFFF
@FS10000125:23:BPA73012-1407:1:1101:11980:1460 1:N:0:7
GGGTAACAACTTCGTCGAGTACGCTCAATCTGGGAGATCGGAAGA
+
FFFFFFFFFF:,FFFFFFFFFFFFFFF,FFFFFFFFFFFFFFFFF
@FS10000125:23:BPA73012-1407:1:1101:12040:1460 1:N:0:7
GGGGACGAACTTCGTCGAGTACGCTCAAGAGTACAGATCGGAAGA
+
F:,FFFFFFF::FFFFFFFFFFFFFFFFFFFFFFFFFFFFFFFFF
@FS10000125:23:BPA73012-1407:1:1101:12230:1460 1:N:0:7
GATTGCTACCTTCGTCGAGTACGCTCAAGGATTAAGATCGGAAGA
+
,,F,,FFFFFFFFFFFFFFFFFFFFFFFFFFFFFFFFFFFFFFF,
@FS10000125:23:BPA73012-1407:1:1101:12830:1460 1:N:0:7
GGGCGTAAACTTCGTCGAGTACGCTCAACGCAAAAGATCGGAAGA
+
F,,:FFFFFF::FFFFFFFFFFFFFFFFFFFFFFFFFFFFFFFFF
@FS10000125:23:BPA73012-1407:1:1101:12910:1460 1:N:0:7
GGGCCAACTTCGTCGAGTACGCTCAACAGATTAGATCGGAAGAGC
+
F:,,FFFFFF:F,FFFF:FFFF,FFFFFFFFFFFF:,FFFFFFF,
@FS10000125:23:BPA73012-1407:1:1101:13060:1460 1:N:0:7
GGGGGTCAACTTCGTCGAGTACGCTCAATAGTAAAGATCGGAAGA
+
FFFFFFFFFF,,FFFFFFFFFFFFFFF,FFFFFFFFFFFFFFFFF
@FS10000125:23:BPA73012-1407:1:1101:13140:1460 1:N:0:7
GGGTAAACTTCGTCGAGTACGCTCAACGGACAAGATCGGAAGAGC
+
FFF:FFFFFF:F,FFFF:FFFF,FFFFFFFFFFFF:,FFFFFFF,
@FS10000125:23:BPA73012-1407:1:1101:13180:1460 1:N:0:7
GGGGGAAAACTTCGTCGAGTACGCTCAAAAGAATAGATCGGAAGA
+
FFFF,FFFFFF:FFFFFFFFFFFFFFF,FFFFFFFFFFFFFFFFF
@FS10000125:23:BPA73012-1407:1:1101:13220:1460 1:N:0:7
GGGGCAAAACTTCGTCGAGTACGCTCAATTAGGCAGATCGGAAGA
+
FFFFFFFFFF:,FFFFFFFFFFFFFFF,FFFFFFFFFFFFFFFFF
@FS10000125:23:BPA73012-1407:1:1101:13700:1460 1:N:0:7
GGGGGGCAACTTCGTCGAGTACGCTCAATATAGGAGATCGGAAGA
+
FFFFFFFFFF::FFFFFFFFFFFFFFF,FFFFFFFFFFFFFFFFF
@FS10000125:23:BPA73012-1407:1:1101:13880:1460 1:N:0:7
GGGCTGGAACTTCGTCGAGTACGCTCAAAACAATAGATCGGAAGA
+
FFF:FFFFFF::FFFFFFFFFFFFFFF:FFFFFFFFFFFFFFFFF
@FS10000125:23:BPA73012-1407:1:1101:14640:1460 1:N:0:7
GGGTGGAAACCTCGTCGAGTACGCTCAAATCTATAGATCGGAAGA
+
FF:FFFFFFFF:FFFFFFFFFFFFFFF:FFFFFFFFFFFFFFFFF
@FS10000125:23:BPA73012-1407:1:1101:15280:1460 1:N:0:7
GGGGCTAAACTTCGTCGAGTACGCTCAAAAATCTAGATCGGAAGA
+
F::FFFFFFF::FFFFFFFFFFFFFFFFFFFFFFFFFFFFFFFFF
@FS10000125:23:BPA73012-1407:1:1101:15460:1460 1:N:0:7
GGGTCTTAACTTCGTCGAGTACGCTCAAAGGACTAGATTGGAAGA
+
FFFFFFFFFFFFFFFFFFFFFFFFFFFFFFFFFFFFFFFFFFFFF
@FS10000125:23:BPA73012-1407:1:1101:15970:1460 1:N:0:7
GGGGGAAAACTTCGTCGAGTACGCTCAAGGGTGGAGATCGGAAGA
+
FFFFFFFFFFF:FFFFFFFFFFFFFFFF,F,F,FFFFFFFFFFFF
@FS10000125:23:BPA73012-1407:1:1101:16480:1460 1:N:0:7
GGGTCACAACTTCGTCGAGTACGCTCAATGTCACAGATCGGAAGA
+
FFF:FF,FFFFFFFFFFFFFFFFFFFFFFF,F,FFFFFFFFFFFF
@FS10000125:23:BPA73012-1407:1:1101:1440:1470 1:N:0:7
GGGGGGGAACTTCGTCGAGTACGCTCAATCTGATAGATCGGAAGA
+
FFFFFFFFFF::FFFFFFFFFFFFFFFFFFFFFFFFFFFFF:FFF
@FS10000125:23:BPA73012-1407:1:1101:1680:1470 1:N:0:7
GGGGTCAAACTTCGTCGAGTACGCTCAAGATCACAGATCGGAAGA
+
FFFFFFFFFF:,FFFFFFFFFFFFFFFFFFFFFFFFFFFFFFFFF
@FS10000125:23:BPA73012-1407:1:1101:2140:1470 1:N:0:7
GGGAGAGAGAACTTCGTCGAGTACGCTCAAAAAGTCAGATCGGAA
+
FFF:FFFFFFFF,:FFF,FFFF:FFFF:FFFFFFF,FFFF,FFFF
@FS10000125:23:BPA73012-1407:1:1101:2360:1470 1:N:0:7
GGGCAACTTCGTCGAGTACGCTCAATCGATTAGATCGGAAGAGCA
+
FFFFFFFFFFF,,FFFFF,,FFFFF:FFFFFFFFF,FFFFFFF,,
@FS10000125:23:BPA73012-1407:1:1101:2540:1470 1:N:0:7
GGGGGAAAACTTCGTCGAGTACGCTCAATTGCAGAGATCGGAAGA
+
FFFF,:F,FFF:FFFFFFFFFFFFFFF:FFFFFFFFF,FFFFFFF
@FS10000125:23:BPA73012-1407:1:1101:2600:1470 1:N:0:7
GGGGGGGAACTTCGTCGAGTACGCTCAATGCTCTAGATCGGAAGA
+
FF:F,F:FFF::FFFFFFFFFFFFFFFFFF,FFFFFFFFFFFFFF
@FS10000125:23:BPA73012-1407:1:1101:2640:1470 1:N:0:7
GGGACTTCGTCGAGTACGCTCAAGACCGGAGATCGGAAGAGCACA
+
F,,,FFFFFFFFFFFFFF::FF:FFFFFFFFFFFFFFFFFF,F,,
@FS10000125:23:BPA73012-1407:1:1101:2730:1470 1:N:0:7
GGGTCCGAACTTCGTCGAGTACGCTCAATTTCCGAGATCGGAAGA
+
FFFFFFFFFFF:FFFFFFFFFFFFFFFFFFFFFFFFFFFFFFFFF
@FS10000125:23:BPA73012-1407:1:1101:3160:1470 1:N:0:7
AAGGGAACTTCGTCGAGTACGCTCAAGAATCGAGATCGGAAGTGC
+
::F:FFFFFF,F,,FFF:FFF::FFFFF:FF:,F:,,FF:FF,F,
@FS10000125:23:BPA73012-1407:1:1101:3480:1470 1:N:0:7
GGGGGCCAACTTCGTCGAGTACGCTCAATGAAAAAGATCGGAAGA
+
FF:FFFFFFF::FFFFFFFFFFFFFFF,FFFFFFFFFFFFFFFFF
@FS10000125:23:BPA73012-1407:1:1101:3730:1470 1:N:0:7
GGGTCTCAACTTCGTCGAGTACGCTCAAAGGGTCAGATCGGAAGA
+
FFFFFFFFFF,,FFFFFFFFFFFFFFF:FFFFFFFFFFFFFFFFF
@FS10000125:23:BPA73012-1407:1:1101:3790:1470 1:N:0:7
GGGTGAAAACTTCGTCGAGTACGCTCAATGGGATAGATCGGAAGA
+
F:,:,:,FFFF:FFFFFFFFFFFFFFF:::,,,FFFFFFFFFFFF
@FS10000125:23:BPA73012-1407:1:1101:3980:1470 1:N:0:7
GGGGTTCAACTTCGTCGAGTACGCTCAAAATGAAAGATCGGAAGA
+
FFF,FFFFFFF:FFFFFFFFFFFFFFF:::FF:FFFFFFFFFFFF
@FS10000125:23:BPA73012-1407:1:1101:4420:1470 1:N:0:7
GGGCGGTAACTTCGTCGAGTACGCTCAAGAGCCGAGATCGGAAGA
+
FFF:FFFFFF::FFFFFFFFFFFFFFFFFFFFFFFFFFFFFFFFF
@FS10000125:23:BPA73012-1407:1:1101:6420:1470 1:N:0:7
GGGGATAAACTTCGTCGAGTACGCTCAATATCCTAGATCGGAAGA
+
FFFFFFFFFF::FFFFFFFFFFFFFFF:FFFFFFFFFFFFFFFFF
@FS10000125:23:BPA73012-1407:1:1101:6450:1470 1:N:0:7
GGGAACTTCGTCGAGTACGCTCAATTCTTTAGATCGGAAGAGCAC
+
F,,,FFFFFF:FF:FFF,FFFF,FFFFFFFFFFFFFFFFF,F,F,
@FS10000125:23:BPA73012-1407:1:1101:7010:1470 1:N:0:7
GGGAGGTAACTTCGTCGAGTACGCTCAAATTTTAAGATCGGAAGA
+
F:F:FF:FFFF:FFFFFFFFFFFFFFF:FFFFF,FFFFFFFFFFF
@FS10000125:23:BPA73012-1407:1:1101:7080:1470 1:N:0:7
GGGGCATAACTTCGTCGAGTACGCTCAAATGAATAGATCGGAAGA
+
FFFFFFFFFF:,FFFFFFFFFFFFFFF:FFFFFFFFFFFFFFFFF
@FS10000125:23:BPA73012-1407:1:1101:7580:1470 1:N:0:7
GGGTGAAAACTTCGTCGAGTACGCTCAAATTACTAGATCGGAAGA
+
FFFFFFFFFF::FFFFFFFFFFFFFFF:FFFFFFFFFFFFFFFFF
@FS10000125:23:BPA73012-1407:1:1101:7630:1470 1:N:0:7
GGGGGGAAACTTCGTCGAGTACGCTCAATATGAGAGATCGGAAGA
+
FFFFFFFFFF::FFFFFFFFFFFFFFF:FFFFFFFFFFFFFFFFF
@FS10000125:23:BPA73012-1407:1:1101:8210:1470 1:N:0:7
GGGACATAACTTCGTCGAGTACGCTCAAATTAGAAGATCGGAAGA
+
FFFFFFFFFFFFFFFFFFFFFFFFFFFFFFFFFFFFF,FFFFFFF
@FS10000125:23:BPA73012-1407:1:1101:8480:1470 1:N:0:7
GGGATACATCTTCGTCGAGTACGCTCAAAACAGAAGATCGGAAGA
+
FFFFFFFFFF:,FFFFFFFFFFFFFFFFFFFFFFFFFFFFFFFFF
@FS10000125:23:BPA73012-1407:1:1101:8660:1470 1:N:0:7
GGGAGTGAACTTCGTCGAGTACGCTCAAGCCCGCAGATCGGAAGA
+
FFFFFFFFFF::FFFFFFFFFFFFFFFFFFFFFFFFFFFFFFFFF
@FS10000125:23:BPA73012-1407:1:1101:9280:1470 1:N:0:7
GGGATCAAACTTCGTCGAGTACGCTCAAATAACAAGATCGGAAGA
+
F:F,FFFFFF::FFFFFFFFFFFFFFFFFFFFFFFFFFFFFFFFF
@FS10000125:23:BPA73012-1407:1:1101:9800:1470 1:N:0:7
GGGGGTAATCTTCGTCGAGTACGCTCAATCTTGAAGATCGGAAGA
+
FFFFFFFFFF::FFFFFFFFFFFFFFF,FFFFFFFFFFFFFFFFF
@FS10000125:23:BPA73012-1407:1:1101:9910:1470 1:N:0:7
GGGGTGAAACTTCGTCGAGTACGCTCAAATGGTAAGATCGGAAGA
+
F:,FFFFFFF::FFFFFFFFFFFFFFFFFFFFFFFFFFFFFFFFF
@FS10000125:23:BPA73012-1407:1:1101:10050:1470 1:N:0:7
GGGTTAGAACTTCGTCGAGTACGCTCAAACCCCTAGATCGGAAGA
+
FFF:FFFFFF:,FFFFFFFFFFFFFFFFFFFFFFFFFFFFFFFFF
@FS10000125:23:BPA73012-1407:1:1101:10200:1470 1:N:0:7
GGGAACCAACTTCGTCGAGTACGCTCAAAAGTGCAGATCGAAAGA
+
FFF:FFFFFF::FFFFFFFFFFFFFFF:FFFFFFFFFFFF,FFFF
@FS10000125:23:BPA73012-1407:1:1101:10320:1470 1:N:0:7
GGGGGCAAACTTCGTCGAGTACGCTCAAGCACATAGATGGGAAGA
+
FFFF:FFFFF:FFFFFFFFFFFFFFFFFFFFFF:FFFFFFFFFFF
@FS10000125:23:BPA73012-1407:1:1101:10420:1470 1:N:0:7
GGGAAGTAACTTCGTCGAGTACGCTCAACATGTAAGATCGGAAGA
+
FFFFFFFFFF::FFFFFFFFFFFFFFFFFFFFFFFFFFFFFFFFF
@FS10000125:23:BPA73012-1407:1:1101:10890:1470 1:N:0:7
GGGCAGTAACTTCGTCGAGTACGCTCAAAACGAAAGATCGGAAGA
+
F:,:FFFFFF:,FFFFFFFFFFFFFFFFFF,FFFFFFFFFFFFFF
@FS10000125:23:BPA73012-1407:1:1101:11980:1470 1:N:0:7
GGGACAGATCTTCGTCGAGTACGCTCAATATGTAAGATCGGAAGA
+
FFFFFFFFFF:,FFFFFFFFFFFFFFF,FFFFFFFFFFFFFFFFF
@FS10000125:23:BPA73012-1407:1:1101:12820:1470 1:N:0:7
GGGCGTAAACTTCGTCGAGTACGCTCAATCAAACAGATCGGAAGA
+
FFF:FFFFFF::FFFFFFFFFFFFFFF,FFFFFFFFFFFFFFFFF
@FS10000125:23:BPA73012-1407:1:1101:13410:1470 1:N:0:7
GGGTTCTAACTTCGTCGAGTACGCTCAAATTCAAAGATCGGAAGA
+
FFFFFFFFFF:,FFFFFFFFFFFFFFF:FFFFFFFFFFFFFFFFF
@FS10000125:23:BPA73012-1407:1:1101:14280:1470 1:N:0:7
GGGACTAAACTTCGTCGAGTACGCTCAACATGGAAGATCGGAAGA
+
FFFFFFFFFF:FFFFFFFFFFFFFFFFFFFFFFFFFFFFFFFFFF
@FS10000125:23:BPA73012-1407:1:1101:14460:1470 1:N:0:7
GGGGTGAAACTTCGTCGAGTACGCTCAAACAGTTAGATCGGAAGA
+
FFFFFFFFFF::FFFFFFFFFFFFFFFFFFFFFFFFFFFFFFFFF
@FS10000125:23:BPA73012-1407:1:1101:14770:1470 1:N:0:7
GGGACTTAACTTCGTCGAGTACGCTCAAATTTAAAGATCGGAAGA
+
FFFF,,FFFFF:FFFFFFFFFFFFFFFFF:F,FFFFF,FFFFFFF
@FS10000125:23:BPA73012-1407:1:1101:14870:1470 1:N:0:7
GATGTGGAACTTCGTCGAGTACGCTCAACGTATGAGATCGGAAGA
+
:,F:F,,:FFFFF,FFF::FFF,FFFFFFFFFFFF:FFFF,,:,,
@FS10000125:23:BPA73012-1407:1:1101:15050:1470 1:N:0:7
GGGGGTAACTTCGTCGAGTACGCTCAAAATAAGAGATCGGAAGAG
+
FFFFFFFFF:,FF:FFFF:FFFFFFF::FFFFFFFF:FFF:FFFF
@FS10000125:23:BPA73012-1407:1:1101:15090:1470 1:N:0:7
GGGGATCAACTTCGTCGAGTACGCTCAAATCATAAGATCGGAAGA
+
FFFFFFFFFF::FFFFFFFFFFFFFFFFFFFFFFFFFFFFFF:FF
@FS10000125:23:BPA73012-1407:1:1101:16200:1470 1:N:0:7
GGGCAAGAACTTCGTCGAGTACGCTCAATCGCTGAGATCGGAAGA
+
FFF:FFFFFF,:FFFFFFFFFFFFFFF:FFFFFFFFFFFFFFFFF
@FS10000125:23:BPA73012-1407:1:1101:16300:1470 1:N:0:7
GGGCGGAAACTTCGTCGAGTACGCTCAACTACAGAGATCGGAAGA
+
FFF:FFFFFF:FFFFFFFFFFFFFFFFFFFFFFFFFFFFFFFFFF
@FS10000125:23:BPA73012-1407:1:1101:1220:1480 1:N:0:7
GGGTGGCAACTTCGTCGAGTACGCTCAACAGATTAGATCGGAAGA
+
FFFFFFFFFFFFFFFFFFFFFFFFFFFFFFFFFFFFFFFFFFFFF
@FS10000125:23:BPA73012-1407:1:1101:1390:1480 1:N:0:7
GGGAAAGAACTTCGTCGAGTACGCTCAAATATGTAGATCGGAAGA
+
F::FFFFFFFFFFFFFFFFFFFFFFFFFFFFFFFFFFFFFF:FFF
@FS10000125:23:BPA73012-1407:1:1101:1640:1480 1:N:0:7
GGGCGTAAACTTCGTCGAGTACGCTCAAGGATAAAGATCGGAAGA
+
FFFFFFFFFFF:FFFFFFFFFFFFFFFFFFFFFFFFFFFFFFFFF
@FS10000125:23:BPA73012-1407:1:1101:2200:1480 1:N:0:7
GGGCCTGCACTTCGTCGAGTACGCTCAATAATGCAGATCGGAAGA
+
:,,FFFFFFF:,FFFFFFFFFFFFFFF:FFFFFFFFFFFFF:FFF
@FS10000125:23:BPA73012-1407:1:1101:2760:1480 1:N:0:7
GGGGTTGAACTTCGTCGAGTACGCTCAATGACATAGATCGGAAGA
+
FFFF:FFFFF:,FFFFFFFFFFFFFFF,FFFFFFFFFFFFFFFFF
@FS10000125:23:BPA73012-1407:1:1101:3020:1480 1:N:0:7
GGGCAGAAACTTCGTCGAGTACGCTCAAGACTAAAGATCGGAAGA
+
FFF:FFFFFF:::FF:FFFFFFFFFFFFFFFFFFFFFFFFFFFFF
@FS10000125:23:BPA73012-1407:1:1101:3200:1480 1:N:0:7
GGGGTTGAACTTCGTCGAGTACGCTCAATTCAGAAGATCGGAAGA
+
FFFFFFFFFF:,:FF:FFFFFFFFFFF:FFFFFFFFFFFFFFFFF
@FS10000125:23:BPA73012-1407:1:1101:3260:1480 1:N:0:7
GGGCGGCAACTTCGTCGAGTACGCTCAAACTAAGAGATCGGAAGA
+
FFFFFF,FFFFFFFFFFFFFFFFFFFFF,,FFF,FFFFFFFFFFF
@FS10000125:23:BPA73012-1407:1:1101:3290:1480 1:N:0:7
GGGCTTGAACTTCGTCGAGTACGCTCAACGTCAGAGATCGGAAGA
+
F:,,FFFFFFF::FFFFFFFFFFFFFFFFFFFFFFFFFFFFFFFF
@FS10000125:23:BPA73012-1407:1:1101:3330:1480 1:N:0:7
GGGTCACAATTTCGTCGAGTACGCTCAAATATGAAGATCGGAAGA
+
FFF:FFFFFFFF:FFFFFFFFFFFFFF:FFFFFFFFFFFFFFFFF
@FS10000125:23:BPA73012-1407:1:1101:3420:1480 1:N:0:7
GGGAGGGAACTTCGTCGAGTACGCTCAATGGTTCAGATCGGAAGA
+
FFF:FFFFFF:::FFFFFFFFFFFFFF:FFFFFFFFFFFFFFFFF
@FS10000125:23:BPA73012-1407:1:1101:3690:1480 1:N:0:7
GGGGGTAAACTTCGTCGAGTACGCTCAACGTGTTAGATCGGAAGA
+
FF:FFFFFFFF:FFFFFFFFFFFFFFFFFFFFFFFFFFFFFFFFF
@FS10000125:23:BPA73012-1407:1:1101:3730:1480 1:N:0:7
CTGGGGAAACTTCGTCGAGTACACTCAATTAAATAGATCGCAACA
+
,F,:,FFF:F:FF,:::F:FF:,FFFF,FF,,F,F,,FFF,FFFF
@FS10000125:23:BPA73012-1407:1:1101:3850:1480 1:N:0:7
GGGAGGCAACTTCGTCGAGTACGCTCAACGGGCGAGATCGGAAGA
+
F:,:FFFFFF::FFFFFFFFFFFFFFFFFFFFFFFFFFFFFFFFF
@FS10000125:23:BPA73012-1407:1:1101:3930:1480 1:N:0:7
GGGTCGCAACTTCGTCGAGTACGCTCAACACAAAAGATCGGAAGA
+
FFF:FFFFFFFFFFFFFFFFFFFFFFFFFFFFFFFFFFFFFFFFF
@FS10000125:23:BPA73012-1407:1:1101:4290:1480 1:N:0:7
GGGTAACTTCGTCGAGTACGCTCAAACTTCTAGATCGGAAGAGCA
+
FFF:FFFFFFF:FFFFFF,,FFFFFFFFFFFFFFF,FFFFFFF,,
@FS10000125:23:BPA73012-1407:1:1101:4300:1480 1:N:0:7
GGGCGTCAACTTCGTCGAGTACGCTCAACTATTCAGATCGGAAGA
+
FFFFFFFFFF:FFFFFFFFFFFFFFFFFFFFFFFFFFFFFFFFFF
@FS10000125:23:BPA73012-1407:1:1101:4660:1480 1:N:0:7
GGGGATGAACTTCGTCGAGTACGCTCAATGTTGGAGATCGGAAGA
+
FFFFFFFFFF:,FFFFFFFFFFFFFFF,FFFFFFFFFFFFFFFFF
@FS10000125:23:BPA73012-1407:1:1101:4690:1480 1:N:0:7
GGGCCCCAACTTCGTCGAGTACGCTCAATGGGCCAGATCGGAAGA
+
FF,FFFFFFF:,FFFFFFFFFFFFFFF:FFFFFFFFFFFFFFFFF
@FS10000125:23:BPA73012-1407:1:1101:4890:1480 1:N:0:7
GGGCCGCAACTTCGTCGAGTACGCTCAAACCAAGAGATCGGAAGA
+
F:,:FFFFFF:,FFFFFFFFFFFFFFFFFFFFFFFFFFFFFFFFF
@FS10000125:23:BPA73012-1407:1:1101:5900:1480 1:N:0:7
GGGTTGCAACTTCGTCGAGTACGCTCAAACCGATAGATCGGAAGA
+
FFFFFFFFFF::FFFFFFFFFFFFFFFFFFFFFFFFFFFFFFFFF
@FS10000125:23:BPA73012-1407:1:1101:6360:1480 1:N:0:7
GGGTTGGAACTTCGTCGAGTACGCTCAAGAGACTAGATCGGAAGA
+
FFFFFFFFFF::FFFFFFFFFFFFFFFFFFFFFFFFFFFFFFFFF
@FS10000125:23:BPA73012-1407:1:1101:7000:1480 1:N:0:7
GGGTACCAACTTCGTCGAGTACGCTCAAAGTTAGAGATCGGAAGA
+
FFF,FFFFFF::FFFFFFFFFFFFFFF:FFFFFFFFFFFFFFFFF
@FS10000125:23:BPA73012-1407:1:1101:7750:1480 1:N:0:7
GGGGTTAACTTCGTCGAGTACGCTCAACAATTAAGATCGGAAGAG
+
F::F:FFFFF:FFFFFFF:FFFFFFFF,FFFFFFFF:FFF:FFFF
@FS10000125:23:BPA73012-1407:1:1101:7810:1480 1:N:0:7
GGGGTAAAACTTCGTCGAGTACGCTCAATAATCTAGATCGGAAGA
+
FFFFFFFFFFFFFFFFFFFFF:FFFF:FF:FFFFFFF,F:FFFFF
@FS10000125:23:BPA73012-1407:1:1101:8170:1480 1:N:0:7
GGTGGAAAACTTCGTCGAGTACGCTCAATAGTATAGATCGGAAGA
+
,:,:,:FFFFFFFFFFFFFFFFFFFFFFFFFFFFFFFFFFFFFFF
@FS10000125:23:BPA73012-1407:1:1101:8560:1480 1:N:0:7
GGGGGATAACTTCGTCGAGTACGCTCAAACACCCAGATCGGAAGA
+
FFFFFFFFFF::FFFFFFFFFFFFFFF:FFFFFFFFFFFFFFFFF
@FS10000125:23:BPA73012-1407:1:1101:8690:1480 1:N:0:7
GGGTACGAACTTCGTCGAGTACGCTCAAACAGGGAGATCGGAAGA
+
FFFFFF,FFFF:FFFFFFFFFFFFFFFFFFFF:FFFFFFFFFFFF
@FS10000125:23:BPA73012-1407:1:1101:8880:1480 1:N:0:7
GGGCAGGAACTTCGTCGAGTACGCTCAATGATGTAGATCGGAAGA
+
FFF:FFFFFF,,FFFFFFFFFFFFFFF,FFFFFFFFFFFFFFFFF
@FS10000125:23:BPA73012-1407:1:1101:9230:1480 1:N:0:7
GGGATCAAACTTCGTCGAGTACGCTCAAATAACAAGATCGGAAGA
+
F:F,FFFFFF,,FFF:FFFFFF:FFFF:FF:FFF:,FFFF:F:,F
@FS10000125:23:BPA73012-1407:1:1101:9490:1480 1:N:0:7
GGGTTGAAACTTCGTCGAGTACGCTCAAAAATTCAGATCGGAAGA
+
FFFFFFFFFF::FFFFFFFFFFFFFFF:FFFFFFFFFFFFFFFFF
@FS10000125:23:BPA73012-1407:1:1101:9600:1480 1:N:0:7
GGGGCAACTTCGTGAGTACGCTCAAATTTTAAGATCGGAAGAGCA
+
F:FFFFFFFF:F:FFFFF,,FFFFFFF:FFFFFFF,FFFFFFF,,
@FS10000125:23:BPA73012-1407:1:1101:10060:1480 1:N:0:7
GGGGGTTAACTTCGTCGAGTACGCTCAACAGTTTAGATCGGAAGA
+
FFFF,F,FF,:F:FFF,FFFF,FFF::FFF:,FFF::,F:FFFFF
@FS10000125:23:BPA73012-1407:1:1101:10420:1480 1:N:0:7
GGGGTAAAACTTCGTCGAGTACGCTCAAGGTCCAAGATCGGAAGA
+
FFFFFFFFFF,,FFFFFFFFFFFFFFFFFFFFFFFFFFFFFFFFF
@FS10000125:23:BPA73012-1407:1:1101:10570:1480 1:N:0:7
GGGAAGGAACTTCGTCGAGTACGCTCAAAACCGCAGATCGGAAGA
+
FFFFFFFFFF::FFFFFFFFFFFFFFFFFFFFFFFFFFFFFFFFF
@FS10000125:23:BPA73012-1407:1:1101:11810:1480 1:N:0:7
GGGGGGGAACTTCGTCGAGTACGCTCAAATCGTAAGATCGGAAGA
+
F:,FFFFFFF:,FFFFFFFFFFFFFFF:FFFFFFFFFFFFFFFFF
@FS10000125:23:BPA73012-1407:1:1101:11890:1480 1:N:0:7
GGGCGCCAACTTCGTCGAGTACGCTCAATAACGGAGATCGGAAGA
+
FF,:FFFFFF::FFFFFFFFFFFFFFF,FFFFFFFFFFFFFFFFF
@FS10000125:23:BPA73012-1407:1:1101:12200:1480 1:N:0:7
GGGGGCAAACTTCGTCGAGTACGCTCAATGGGGCAGATCGGAAGA
+
FFFFFFFFFF:,FFFFFFFFFFFFFFF,FFFFFFFFFFFFFFFFF
@FS10000125:23:BPA73012-1407:1:1101:12610:1480 1:N:0:7
GGGATCAAACTTCGTCGAGTACGCTCAAAGTCATAGATCGGAAGA
+
F,,:FFFFFF,:FFFFFFFFFFFFFFF:FFFFFFFFFFFFFFFFF
@FS10000125:23:BPA73012-1407:1:1101:12900:1480 1:N:0:7
GGGGGTCGAACTTCGTCGAGTACGCTCAAGGATAGAGATCGGAAG
+
FFFFFFF:FFFFFFFFFFF,FFFFFFFF::FF:FFFFFFFFFFFF
@FS10000125:23:BPA73012-1407:1:1101:13280:1480 1:N:0:7
GGGCGGAAACTTCGTCGAGTACGCTCAATTTTGGAGATCGGAAGA
+
FFFFF,,FFFFFFFFFFFFFFFFFFFF::FFFF,FFFFFFFFFFF
@FS10000125:23:BPA73012-1407:1:1101:13430:1480 1:N:0:7
GATGCGGAACTTCGTCGAGTACGCTCAAAGCAGGAGATCGGAAGA
+
,,::F,,FFFFFFFFFFFFFFFFFFFFFFFFFFFFFFFFFF::F,
@FS10000125:23:BPA73012-1407:1:1101:14760:1480 1:N:0:7
GGGGCAAAACTTCGTCGAGTACGCTCAAGATGGCAGATCGGAAGA
+
F,,FFFFFFF:,FFFFFFFFFFFFFFFFFFFFFFFFF,FFFFFF:
@FS10000125:23:BPA73012-1407:1:1101:15130:1480 1:N:0:7
GGGCGGAAACTTCGTCGAGTACGCTCAAGGGGACAGATCGGAAGA
+
FFFFFFFFFF::FFFFFFFFFFFFFFFFFFFFFFFFFFFFFFFFF
@FS10000125:23:BPA73012-1407:1:1101:15340:1480 1:N:0:7
GGGTATCAACTTCGTCGAGTACGCTCAAAAGGAAAGATCGGAAGA
+
FFFFFFFFFF::FFFFFFFFFFFFFFF:FFFFFFFFFFFFFFFFF
@FS10000125:23:BPA73012-1407:1:1101:15700:1480 1:N:0:7
GGGTGTCAACTTCGTCGAGTACGCTCAAACGAGGAGATCGGAAGA
+
FFFFFFFFFF::FFFFFFFFFFFFFFFFFFFFFFFFFFFFFFFFF
@FS10000125:23:BPA73012-1407:1:1101:16240:1480 1:N:0:7
GGGGCAAACTTCGTCGAGTACGCTCAAGCATGGTGATCGGAAGAG
+
FFFFFFF,F:FFFFFF,F:F:FFFFF:F:FFF:,:FFF:::FFFF
@FS10000125:23:BPA73012-1407:1:1101:1030:1490 1:N:0:7
GGGCGTTAACTTCGTCGAGTACGCTCAAATTCGCAGATCGGAAGA
+
FFFFFFF:FFFFFFFFFFFFFFFFFFFFFFFF:FFFFFFFFFFFF
@FS10000125:23:BPA73012-1407:1:1101:1100:1490 1:N:0:7
GGGGCTGAACTTCGTCGAGTACGCTCAATGCCCTAGATCGGAAGA
+
FFFFFFFFFFF:FFFFFFFFFFFFFFFFFFFFFFFFFFFFFFFFF
@FS10000125:23:BPA73012-1407:1:1101:1140:1490 1:N:0:7
GGGCGTAAACTTCGTCGAGTACGCTCAAAAATACAGATCGGAAGA
+
FFFFFFFFFFFFFFFFFFFFFFFFFFFFFFFFFFFFFFFFFFFFF
@FS10000125:23:BPA73012-1407:1:1101:1210:1490 1:N:0:7
GGGGCATCAACTTCGTCGAGTACGCTCAAAATTAAAGATCGGAAG
+
FFFFFFFFFFF::FF:FFFFFFFFF:FFFFFFFFFFFFFFFFFFF
@FS10000125:23:BPA73012-1407:1:1101:1770:1490 1:N:0:7
GGGACCTAACTTCGTCGAGTACGCTCAAGGATGGAGATCGGAAGA
+
FFFFFFFFFFF:FFFFFFFFFFFFFFFFFFFFFFFFFFFFFFFFF
@FS10000125:23:BPA73012-1407:1:1101:1800:1490 1:N:0:7
GGGGTATAACTTCGTCGAGTACGCTCAAATAGAAAGATCGGAAGA
+
FF,FFFFFFF:,FFFFFFFFFFFFFFF:FFFFFFFFFFFFFFFFF
@FS10000125:23:BPA73012-1407:1:1101:2740:1490 1:N:0:7
GGGATGCAACTTCGTCGAGTACGCTCAAAGGAAAAGATCGGAAGA
+
FFFFFFFFFF:,FFFFFFFFFFFFFFF:FFFFFFFFFFFFFFFFF
@FS10000125:23:BPA73012-1407:1:1101:3130:1490 1:N:0:7
GGGGGGCAACTTCGTCGAGTACGCTCAAGGAGCCAGATCGGAAGA
+
FFFFFFFFFF:,FFFFFFFFFFFFFFFFFFFFFFFFFFFFFFFFF
@FS10000125:23:BPA73012-1407:1:1101:3490:1490 1:N:0:7
GGGCTTTAACTTCGTCGAGTACGCTCAAGCCGAAAGATCGGAAGA
+
FFFFFFFFFFF:FFFFFFFFFFFFFFFFFFFFFFFFFFFFFFFFF
@FS10000125:23:BPA73012-1407:1:1101:3550:1490 1:N:0:7
GGGTAAGAACTTCGTCGAGTACGCTCAATAGCGAAGATCGGAAGA
+
F,,:FFFFFF,,FFFFFFFFFFFFFFF,FFFFFFFFFFFFFFFFF
@FS10000125:23:BPA73012-1407:1:1101:5340:1490 1:N:0:7
GATACACACCTTCGTCGAGTACGCTCAACGATAAAGATCGGAAGA
+
,:F,FFFFF:F,,FF:F,FFFFFFFFFFFFF::FF,FFFF:FFF:
@FS10000125:23:BPA73012-1407:1:1101:5480:1490 1:N:0:7
GGGCTAAAACTTCGTCGAGTACGCTCAAGATAGTAGATCGGAAGA
+
FFFF,,:FFFFF,:F::FFFF::FF::FFFFFFFF,F,::FFFFF
@FS10000125:23:BPA73012-1407:1:1101:5520:1490 1:N:0:7
GGGTGAGAACTTCGTCGAGTACGCTCAAAACTGCAGATCGGAAGA
+
FFFFFFFFFF:,FFFFFFFFFFFFFFF:FFFFFFFFFFFFFFFFF
@FS10000125:23:BPA73012-1407:1:1101:5530:1490 1:N:0:7
GGGAGACAACTTCGTCGAGTACGCTCAAAACATGAGATCGGAAGA
+
FFFFFFFFFF:,FFFFFFFFFFFFFFFFFFFFFFFFFFFFFFFFF
@FS10000125:23:BPA73012-1407:1:1101:5890:1490 1:N:0:7
GGGGCACAACTTCGTCGAGTACGCTCAAATAAGGAGATCGGAAGA
+
FFFFFFFFFF,,FFFFFFFFFFFFFFF:FFFFFFFFFFFFFFFFF
@FS10000125:23:BPA73012-1407:1:1101:6970:1490 1:N:0:7
GGGTACAAACTTCGTCGAGTACGCTCAAATTTCCAGATCGGAAGA
+
FFFFFFFFFF::FFFFFFFFFFFFFFF:FFFFFFFFFFFFFFFFF
@FS10000125:23:BPA73012-1407:1:1101:7190:1490 1:N:0:7
GGGGGTTAACTTCGTCGAGTACGCTCAACCTATAAGATCGGAAGA
+
F:,FFFFFFF::FFFFFFFFFFFFFFFFFFFFFFFFFFFFFF:FF
@FS10000125:23:BPA73012-1407:1:1101:7380:1490 1:N:0:7
GGGACGAAACTTCGTCGAGTACGCTCAAACTTTCAGATCGGAAGA
+
FFFFFFFFFF,,FFFFFFFFFFFFFFF,FFFFFFFFFFFFFFFFF
@FS10000125:23:BPA73012-1407:1:1101:7570:1490 1:N:0:7
GGGGTTTGAACTTCGTCGAGTACGCTCAACTATGAAGATCGGAAG
+
FFFFFFFFFF:,:FF,FFFFFFFFF,FFFFFFFFFFFFFFFFFFF
@FS10000125:23:BPA73012-1407:1:1101:7850:1490 1:N:0:7
GGGCCATAACTTCGTCGAGTACGCTCAAGGTAAAAGATCGGAAGA
+
FFF:FFFFFF:,FFFFFFFFFFFFFFFFFFFFFFFFFFFFFFFFF
@FS10000125:23:BPA73012-1407:1:1101:7980:1490 1:N:0:7
GGGGGAAGACTTTCGTCGAGTACGCTCAACGGAGTAGATCGGAAG
+
FFFFFFFFFF,,:FF,FFFFFFFFF,FFFFFFFFFFFFFFFFFFF
@FS10000125:23:BPA73012-1407:1:1101:8190:1490 1:N:0:7
GGGGAACTTCGTCGAGTACGCTCAATTATTGAGATCGGAAGAGCA
+
FF:FFFFFFFF:FFFFFF,,FFFFFFF:FFFFFFF,FFFFFFF,,
@FS10000125:23:BPA73012-1407:1:1101:8240:1490 1:N:0:7
CGCAACTTCGTCGAGTACGCTCAATTGAGGAGATCGGAAGAGCAC
+
:F:,:F,::F,FF,F,F:F:F,:,FFF:F:FFFFF,,F,FFF,F:
@FS10000125:23:BPA73012-1407:1:1101:8340:1490 1:N:0:7
GGGCAGCAACTTCGTCGAGTACGCTCAAAACAGTAGATCGGAAGA
+
FFFFFFFFFF:,FFFFFFFFFFFFFFF,FFFFFFFFFFFFFFFFF
@FS10000125:23:BPA73012-1407:1:1101:8410:1490 1:N:0:7
GGGCTGAAACTTCGTCGAGTACGCTCAAGGAGACAGATCGGAAGA
+
FFFFFFFFFF:,FFFFFFFFFFFFFFFFFFFFFFFFFFFFFFFFF
@FS10000125:23:BPA73012-1407:1:1101:8420:1490 1:N:0:7
GGGAGTTAACTTCGTCGAGTACGCTCAAGTATGGAGATCGGAAGA
+
FFFFFF,FFFF:FFFFFFFFFFFFFFFFFFF:FFFFFFFFFFFFF
@FS10000125:23:BPA73012-1407:1:1101:8520:1490 1:N:0:7
GGGCAGGAACTTCGTCGAGTACGCTCAAAAACAGAGATCGGAAGA
+
FFF:FFFFFF::FFFFFFFFFFFFFFF:FFFFFFFFFFFFFFFFF
@FS10000125:23:BPA73012-1407:1:1101:8540:1490 1:N:0:7
GGGGAAAAACTTCGTCGAGTACGCTCAATTTCTGAGATCGGAAGA
+
FFFFFFFFFF:,FFFFFFFFFFFFFFF,FFFFFFFFFFFFFFFFF
@FS10000125:23:BPA73012-1407:1:1101:8570:1490 1:N:0:7
GGGTGCTAACTTCGTCGAGTACGCTCAAGACACGAGATCGGAAGA
+
FFFFFFFFFF::FFFFFFFFFFFFFFFFFFFFFFFFFFFFFFFFF
@FS10000125:23:BPA73012-1407:1:1101:8890:1490 1:N:0:7
GGGGACGAACTTCGTCGAGTACGCTCAATGCTCGAGATCGGAAGA
+
FFFFFFFFFF,,FFFFFFFFFFFFFFF:FFFFFFFFFFFFFFFFF
@FS10000125:23:BPA73012-1407:1:1101:8920:1490 1:N:0:7
GGGGAACTTCGTCGAGTACGCTCAAGAATTTAGATCGGAAGAGCA
+
FFFFFFFFFFF,:FFFFF,,FFFFFFF,FFFFFFF,FFFFFFF,,
@FS10000125:23:BPA73012-1407:1:1101:8960:1490 1:N:0:7
GGGGGATAACTTCGTCGAGTACGCTCAATTTATCAGATCGGAAGA
+
FFFFFFFFFF,,FFFFFFFFFFFFFFF:FFFFFFFFFFFFFFFFF
@FS10000125:23:BPA73012-1407:1:1101:9080:1490 1:N:0:7
GGGTAATAACTTCGTCGAGTACGCTCAATCCTAAAGATCGGAAGA
+
FFFFFFFFFF,:FFFFFFFFFFFFFFFFFFFFFFFFFFFFFFFFF
@FS10000125:23:BPA73012-1407:1:1101:9590:1490 1:N:0:7
GCTGACAAACTTCGTCGAGTACGCTCAATATGCCAGATCGGAAGA
+
:,,FFFFFFFFFFFFFFFFFFF:FFFF:FFFFFFF:FFFF:::F:
@FS10000125:23:BPA73012-1407:1:1101:9740:1490 1:N:0:7
GGGGCAAAATTTCGTCGAGTACGCTCAATGTATTAGATCGGAAGA
+
FFFFFFFFFFFFFFFFFFFFFFFFFFF,FFFFFFFFFFFFFFFFF
@FS10000125:23:BPA73012-1407:1:1101:9840:1490 1:N:0:7
GGGTCGGAGCTTCGTCGAGTACGCTCAAAAGTACAGATCGGAAGA
+
F::FF,,F:FFFFFFFFFFFFFFFFFFFF,FFFFFFFFFFFFFFF
@FS10000125:23:BPA73012-1407:1:1101:9970:1490 1:N:0:7
GGGCTCCAACTTCGTCGAGTACGCTCAAACAGGTAGACCGGAAGA
+
FFFFFFFFFF,,FFFFFFFFFFFFFFF:FFFFFFFFF,FFFFFFF
@FS10000125:23:BPA73012-1407:1:1101:10160:1490 1:N:0:7
GGGGCAGAACTTCGTCGAGTACGCTCAATAGGTGAGATCGGAAGA
+
FFFFFFFFFF::FFFFFFFFFFFFFFF:FFFFFFFFFFFFFFFFF
@FS10000125:23:BPA73012-1407:1:1101:10190:1490 1:N:0:7
GGGGGTAATCTTCGTCGAGTACGCTCAATCTTGAAGATCGGAAGA
+
FFFFFFFFFF,,FFFFFFFFFFFFFFF:FFFFFFFFFFFFFFFFF
@FS10000125:23:BPA73012-1407:1:1101:10210:1490 1:N:0:7
GGGAACCAACTTCGTCGAGTACGCTCAAAAGTGCAGATCGAAAGA
+
FFF:FFFFFF,,FFFFFFFFFFFFFFF:FFFFFFFFFFFF,FFFF
@FS10000125:23:BPA73012-1407:1:1101:10450:1490 1:N:0:7
GGGCCTAAACTTCGTCGAGTACGCTCAAGCCACGAGATCGGAAGA
+
FFFFF:FFFF,,FFFFFFFFFFFFFFFFF:FFF:FFFFFFFF:FF
@FS10000125:23:BPA73012-1407:1:1101:11580:1490 1:N:0:7
GGGGGTAAACTTCGTCGAGTACGCTCAACGGGGTAGATCGGAAGA
+
FFFFF:FFFF::FFFFFFFFFFFFFFFFFFFFFFFFFFFFFFFFF
@FS10000125:23:BPA73012-1407:1:1101:11760:1490 1:N:0:7
GGGAGTTAACTTCGTCGAGTACGCTCAAGTGATAAGATCGGAAGA
+
FFF:,,,FFF,,FFFFFFFFFFFFFFF:FF:F:FFFFFFFFFFFF
@FS10000125:23:BPA73012-1407:1:1101:12300:1490 1:N:0:7
GGGACTTCGTCGAGTACGCTCAATGCTAGAGATCGGAAGAGCACA
+
FFFFFFFFFF:FFFFFFF,:FFFFFFF:FFFFFFFFFFFFF,:,F
@FS10000125:23:BPA73012-1407:1:1101:12930:1490 1:N:0:7
GGGAACGAACTTCGTCGAGTACGCTCAATTTTAGAGATCGGAAGA
+
F,,,FFFFFF::FFFFFFFFFFFFFFF,FFFFFFFFFFFFFFFFF
@FS10000125:23:BPA73012-1407:1:1101:13390:1490 1:N:0:7
GGGCAAAAACTTCGTCGAGTACGCTCAAAGGAGTAGATCGGAAGA
+
FF:FFFFFFF:,FFFFFFFFFFFFFFF:FFFFFFFFFFFFFFFFF
@FS10000125:23:BPA73012-1407:1:1101:13790:1490 1:N:0:7
GGGATTAAACTTCGTCGAGTACGCTCAATTTTAAAGATCGGAAGA
+
FF:FFFFFFF:,FFFFFFFFFFFFFFF,FFFFFFFFFFFFFFFFF
@FS10000125:23:BPA73012-1407:1:1101:13940:1490 1:N:0:7
GGGGGATAACTCCGTCGAGTACGCTCAAAATGGAGATCGGAAGAG
+
FFF,F:FFFF,FFFFFFFFF:FFF:FF,FFFFFFFFF:FF:FFFF
@FS10000125:23:BPA73012-1407:1:1101:14150:1490 1:N:0:7
GGGCTAAAACTTCGTCGAGTACGCTCAAGGTAACAGATCGGAAGA
+
FFF:FFFFFF,:FFFFFFFFFFFFFFFFFFFFFFFFFFFFFFFFF
@FS10000125:23:BPA73012-1407:1:1101:14490:1490 1:N:0:7
GGGTGTCAACTTCGTCGAGTACGCTCAATAAATAAGATCGGAAGA
+
FFFFFFFFFF,,FFFFFFFFFFFFFFF:FFFFFFFFFFFFFFFFF
@FS10000125:23:BPA73012-1407:1:1101:14820:1490 1:N:0:7
GGGGATTAACTTCGTCGAGTACGCTCAACCCTTAAGATCGGAAGA
+
FFFFFFFFFF::FFFFFFFFFFFFFFFFFFFFFFFFFFFFFFFFF
@FS10000125:23:BPA73012-1407:1:1101:14880:1490 1:N:0:7
GGGTTGAACTTCGTCGAGTACGCTCAAAGTTTAAGATCGGAAGAG
+
F,,FFFFFFF,FF,FFFF:FFFFFFF::FFFFFFFF:FFF,FFF:
@FS10000125:23:BPA73012-1407:1:1101:14940:1490 1:N:0:7
GGGTATAAACTTCGTCGAGTACGCTCAATGAGTGAGATCGGAAGA
+
FFFFFFFFFFF:FFFFFFFFFFFFFFFFFFFFFFFFF:FFFFFFF
@FS10000125:23:BPA73012-1407:1:1101:15090:1490 1:N:0:7
GGGCATAAACTTCGTCGAGTACGCTCAATCGCGGAGATCGGAAGA
+
FFFFFFFFFF,,:FF:FFFFFFFFF:F:FF:FFFFFFFFFFF:F:
@FS10000125:23:BPA73012-1407:1:1101:15520:1490 1:N:0:7
GGGGGGGACAACTTCGTCGAGTACGCTCAATTTTGCAGATCGGAA
+
FFFFFFFFFF:F,:FFF:FFFFFFFF::FFFFFFF,FFFF,FFFF
@FS10000125:23:BPA73012-1407:1:1101:15900:1490 1:N:0:7
GGGCGTAAACTTCGTCGAGTACGCTCAAAACCGTAGATCGGAAGA
+
FFFF,FFFFF::FFFFFFFFFFFFFFF:FFF:FFFFF:FFFF:FF
@FS10000125:23:BPA73012-1407:1:1101:16080:1490 1:N:0:7
GGGGTGTAACTTCGTCGAGTACGCTCAAAAATACAGATCGGAAGA
+
FFFFFFFFFF::FFFFFFFFFFFFFFFFFFFFFFFFFFFFFFFFF
@FS10000125:23:BPA73012-1407:1:1101:1180:1500 1:N:0:7
GGGACAAAACTTCGTCGAGTACGCTCAAGGTTAAAGATCGGAAGA
+
FFFF,,F:F::FFF:FF:FFFFFFFFFF:FFFF:FFFFFFF:FFF
@FS10000125:23:BPA73012-1407:1:1101:2050:1500 1:N:0:7
GGGTCCGAACTTCGTCGAGTACGCTCAACTATTAAGATCGGAAGA
+
FF:FFFFFFFFFFFFFFFFFFFFFFFFFFFFFFFFFFFFFFFFFF
@FS10000125:23:BPA73012-1407:1:1101:2410:1500 1:N:0:7
GGGGCCGAACTTCGTCGAGTACGCTCAATCGAATAGATCGGAAGA
+
FFFFFFFFFF:,FFFFFFFFFFFFFFF,FFFFFFFFFFFFFFFFF
@FS10000125:23:BPA73012-1407:1:1101:2940:1500 1:N:0:7
GGGTAACAACTTCGTCGAGTACGCTCAAGAATCTAGATCGGAAGA
+
FFFFFFFFFF::FFF:FFFFFFFFFFFFFFFFFFFFFFFFFFFFF
@FS10000125:23:BPA73012-1407:1:1101:3930:1500 1:N:0:7
GGGATCGAACTTCGTCGAGTACGCTCAAGTAACCAGATCGGAAGA
+
FFF:FFFFFF,,FFFFFFFFFFFFFFFFFFFFFFFFFFFFFFFFF
@FS10000125:23:BPA73012-1407:1:1101:4220:1500 1:N:0:7
GGGCATTAACTTCGTCGAGTACGCTCAACAAACAAGATCGGAAGA
+
FFFFFFFFFF,:,FF:FFFFFFFFFFFFFFFFFFFFFFFFFF:FF
@FS10000125:23:BPA73012-1407:1:1101:4650:1500 1:N:0:7
GGGAGCCAACTTCGTCGAGTACGCTCAACCATGTAGATCGGAAGA
+
FFFFFFFFFF::FFFFFFFFFFFFFFFFFFFFFFFFFFFFFFFFF
@FS10000125:23:BPA73012-1407:1:1101:5670:1500 1:N:0:7
GGGTTCTAACTTCGTCGAGTACCTCAATAAATAAGATCGGAAGAG
+
F:,FFFFFFF,,FFFFFFFFFFFFFFF,FFFFFFFF,:FF,FFF:
@FS10000125:23:BPA73012-1407:1:1101:5880:1500 1:N:0:7
GGGCCTTAACTTCGTCGAGTACGCTCAAAGATCTAGATCGGAAGA
+
FFFFFFFFFF:,FFFFFFFFFFFFFFF:FFFFFFFFFFFFFFFFF
@FS10000125:23:BPA73012-1407:1:1101:6260:1500 1:N:0:7
GGGTGTGATCTTCGTCGAGTACGCTCAATGTAGAAGATCGGAAGA
+
FFFFFFFFFF,,FFFFFFFFFFFFFFF,FFFFFFFFFFFFFFFFF
@FS10000125:23:BPA73012-1407:1:1101:6430:1500 1:N:0:7
GGGGTGCAACTTCGTCGAGTACGCTCAACATTGAAGATCGGAAGA
+
F,FFFFFFFFFF:FFFFFFFFFFFFFFFFFFFFFFFFFFFFFFFF
@FS10000125:23:BPA73012-1407:1:1101:6650:1500 1:N:0:7
GGGAGTCAACTTCGTCGAGTACGCTCACGATAAAGATCGGAAGAG
+
FF::FFFFFFF:FFFFFFFFFFFFFFF,FFFFFFFF,:FF,FFFF
@FS10000125:23:BPA73012-1407:1:1101:7100:1500 1:N:0:7
GGGCCTCAACTTCGTCGAGTACGCTCAACTAGTCAGATCGGAAGA
+
FFFFFFFFFF:FFFFFFFFFFFFFFFFFFFFFFFFFFFFFFF:FF
@FS10000125:23:BPA73012-1407:1:1101:7110:1500 1:N:0:7
GGGGAACAACTTCGTCGAGTACGCTCAAACTGTAAGATCGGAAGA
+
FF:FFFFFFF:,FFFFFFFFFFFFFFF:FFFFFFFFFFFFFFFFF
@FS10000125:23:BPA73012-1407:1:1101:7950:1500 1:N:0:7
GGGTTTTAACTTGTCGAGTACGCTCAATTTTGTAGATTGGAAGAG
+
FFF,F,FFFFFFF:,FF:FF,,FF::FFF:F,FF:FF,:FFFFF:
@FS10000125:23:BPA73012-1407:1:1101:8060:1500 1:N:0:7
GGGGTTTAACTTCGTCGAGTACGCTCAATGATAAAGATCGGAAGA
+
FFFF:FFFFFFFFFFFFFFFFFFFFFF:FFF,F,FFFFFFFFFFF
@FS10000125:23:BPA73012-1407:1:1101:8430:1500 1:N:0:7
GGGTCCGAACTTCGTCGAGTACGCTCAAGCCGAGAGATCGGAAGA
+
FFFFFFFFFF::FFFFFFFFFFFFFFFFFFFFFFFFFFFFFFFFF
@FS10000125:23:BPA73012-1407:1:1101:9080:1500 1:N:0:7
GGGGTTCTAACTTCGTCGAGTACGCTCAACGGAGCAGATCGGAAG
+
FFFFFFFFFFF,:FF:FFFFFFFFF,FFFFFFFFFFFFFFFFFFF
@FS10000125:23:BPA73012-1407:1:1101:9090:1500 1:N:0:7
GGGCTAGAACTTCGTCGAGTACGCTCAACAAGACAGATCGGAAGA
+
FFFFFFF:FF:FFFFF:FFFFFFFFFFFFFFFFFFFF,F:FFFFF
@FS10000125:23:BPA73012-1407:1:1101:9490:1500 1:N:0:7
GGGGCCAAACTTCGTCGAGTACGCTCAAGGGATTAGATCGGAAGA
+
FFFFFFFFFF:,FFFFFFFFFFFFFFFFFFFFFFFFFFFFFFFFF
@FS10000125:23:BPA73012-1407:1:1101:9730:1500 1:N:0:7
GGGTAGCAACTTCGTCGAGTACGCTCAAATTATGAGATCGGAAGA
+
FFF:FFFFFF::FFFFFFFFFFFFFFFFFFFFFFFFFFFFFFFFF
@FS10000125:23:BPA73012-1407:1:1101:9790:1500 1:N:0:7
GGGAGATAACTTCGTCGAGTACGCTCAAGAAATAAGATCGGAAGA
+
F,::FFFFFF,:FFFFFFFFFFFFFFFFFFFFFFFFFFFFFFFFF
@FS10000125:23:BPA73012-1407:1:1101:10280:1500 1:N:0:7
GGGGTTCAACTTCGTCGAGTACGCTCAAACGGTTAGATCGGAAGA
+
FFFFFFFFFF,,FFFFFFFFFFFFFFF:FFFFFFFFF:FFFFFFF
@FS10000125:23:BPA73012-1407:1:1101:10480:1500 1:N:0:7
GGGAGGCAACTTCGTCGAGTACGCTCAAATAGTCAGATCGGAAGA
+
FFFFF:FFFF,,FFF:F:F:FF,FFFF,FFFFFFF:F,FF,F,FF
@FS10000125:23:BPA73012-1407:1:1101:10560:1500 1:N:0:7
GGGTCACAACTTCGTCGAGTACGCTCAATGGGACAGATCGGAAGA
+
FFFFFFFFFF,,FFFFFFFFFFFFFFF,FFFFFFFFFFFFFFFFF
@FS10000125:23:BPA73012-1407:1:1101:10590:1500 1:N:0:7
GGGGAAAAACTTCGTCGAGTACGCTCAATGGCCTAGATCGGAAGA
+
F,,FFFFFFF:,FFFFFFFFFFFFFFF:FFFFFFFFFFFFFFFFF
@FS10000125:23:BPA73012-1407:1:1101:10800:1500 1:N:0:7
GGGGCGCAACTTCGTCGAGTACGCTCAAACCTTGAGATCGGAAGA
+
F,:FFFFFFF:,FFFFFFFFFFFFFFFFFFFFFFFFFFFFFFFFF
@FS10000125:23:BPA73012-1407:1:1101:10810:1500 1:N:0:7
GGGGTTCAACTTCGTCGAGTACGCTCAAGTTTGGAGATCGGAAGA
+
F,FF,:F:FF,,FFFFFFFFFFFFFFFFFFFFFFFFF,FFFFFFF
@FS10000125:23:BPA73012-1407:1:1101:11370:1500 1:N:0:7
GGCGCCGAACTTCGTCGAGTACGCTCAATGTTCCAGATCGGAAGA
+
,:,FF:FFFFF:FFFFFFFFFF:FFFFFFFFFFFFFFFFF,,:,,
@FS10000125:23:BPA73012-1407:1:1101:12100:1500 1:N:0:7
GGGGCCTAAACTTCGTCGAGTACGCTCAAATTCATAGATCGGAAG
+
FFFFFFFFFF::,FF,FFFFFFFFF,FFFFFFFFFFFFFFFFFFF
@FS10000125:23:BPA73012-1407:1:1101:12250:1500 1:N:0:7
GGGGAGAAACTTCGTCGAGTACGCTCAACTACCCAGATCGGAAGA
+
F::FFFFFFF:FFFFFFFFFFFFFFFFFFFFFFFFFFFFFFFFFF
@FS10000125:23:BPA73012-1407:1:1101:12260:1500 1:N:0:7
GGGGCCAAACTTCGTCGAGTACGCTCAAGATTGTAGATCGGAAGA
+
FFFFFFFFFF,,FFFFFFFFFFFFFFF:FFFFFFFFFFFFFFFFF
@FS10000125:23:BPA73012-1407:1:1101:12690:1500 1:N:0:7
GGGCTAAAACTTCGTCGAGTACGCTCAATAATTAAGATCGGAAGA
+
F:,:FFFFFF,,FFFFFFFFFFFFFFF:FFFFFFFFFFFFFFFFF
@FS10000125:23:BPA73012-1407:1:1101:12840:1500 1:N:0:7
GGGCTCCAACTTCGTCGAGTACGCTCAAGCTAGGAGATCGGAAGA
+
F::,FFFFFF,,FFFFFFFFFFFFFFFFFFFFFFFFFFFFFFFFF
@FS10000125:23:BPA73012-1407:1:1101:12860:1500 1:N:0:7
GGGCCTAACTTCGTCGAGTACGCTCAAGTCTATAGATCGGAAGAG
+
FFF:FFFFFF,FF:FFFF:FFFFFFFFFFFFFFFFF,FFF:FFFF
@FS10000125:23:BPA73012-1407:1:1101:13020:1500 1:N:0:7
GGGGTTTAACTTCGTCGAGTACGCTCAACCTAACAGATCGGAAGA
+
FFFFFFFFFF,:FFFFFFFFFFFFFFFFFFFFFFFFFFFFFFFFF
@FS10000125:23:BPA73012-1407:1:1101:13100:1500 1:N:0:7
GGGAGTCAACTTCGTCGAGTACGCTCAAGTTATCAGATCGGAAGA
+
FFF,,F:FFF,FFFFFFFFFFFFFFFFF,:,FF,FFFFFFFFFFF
@FS10000125:23:BPA73012-1407:1:1101:13140:1500 1:N:0:7
GGGGGATAACTTCGTCGAGTACGCTCAATATCAAAGATCGGAAGA
+
FFFFFFFFFF,,FFFFFFFFFFFFFFF,FFFFFFFFFFFFFFFFF
@FS10000125:23:BPA73012-1407:1:1101:13320:1500 1:N:0:7
GGGCATCAACTTCGTCGAGTACGCTCAAGAAAAGAGATCGGAAGA
+
FFF,F:FFFFFFFFFFFFFFFFFFFFFFF,F,:FFFFFFFFFFFF
@FS10000125:23:BPA73012-1407:1:1101:13360:1500 1:N:0:7
GGGGACAACCTTCGTCGAGTACGCTCAACTAGAAAGATCGGAAGA
+
FF:FFFFFFF::FFFFFFFFFFFFFFFFFFFFFFFFF,FFFFFFF
@FS10000125:23:BPA73012-1407:1:1101:13380:1500 1:N:0:7
GGGCACAACTTCGTCGAGTACGCTCAGAATTACAGATCGGAAGAG
+
FFFFFFFFFF:FF:FFFF:FFFFFFFFFFFFFFFFF:FFF:FFFF
@FS10000125:23:BPA73012-1407:1:1101:13500:1500 1:N:0:7
GGGGCAACTTCGTCGAGTACGCTCAAACTGACAGATCGGAAGAGC
+
FFFFFFFFFF:F,FFFF:FFFF,FF:::FFFFFFF:,FFFFF:F:
@FS10000125:23:BPA73012-1407:1:1101:14200:1500 1:N:0:7
GGGCAGCAACTTCGTCGAGTACGCTCAAGATACAAGATCGGAAGA
+
FFFF,,FFFF:FFFFFFFFFFFFFFFFF,F,F:FFFFFFFFFFFF
@FS10000125:23:BPA73012-1407:1:1101:14480:1500 1:N:0:7
GGGTTAGAACTTCGTCGAGTACGCTCAAAATGTAAGATCGGAAGA
+
F:,FFFFFFF,:FFFFFFFFFF:FFFF,FFFFFFFFFFFFFFFFF
@FS10000125:23:BPA73012-1407:1:1101:14700:1500 1:N:0:7
GGGGTGCCAACTTCGTCGAGTACGCTCAAACTCAGAGATCGGAAG
+
FFFFFFFFFFF,:FF,FFFFFFFFF,FFFFFFFFFFFFFFFFFFF
@FS10000125:23:BPA73012-1407:1:1101:15080:1500 1:N:0:7
GGGGTGAAACTTCGTCGAGTACGCTCAATCGTATAGATCGGAAGA
+
FFFFFFFFFF::FFFFFFFFFFFFFFF:FFFFFFFFFFFFFFFFF
@FS10000125:23:BPA73012-1407:1:1101:15910:1500 1:N:0:7
GGGCTGGAACTTCGTCGAGTACGCTCAATAAAGAAGATCGGAAGA
+
F,,FFFFFFF,:FFFFFFFFFFFFFFF:FFFFFFFFFFFFFFFFF
@FS10000125:23:BPA73012-1407:1:1101:15920:1500 1:N:0:7
GGGCTTAAACTTCGTCGAGTACGCTCAAGCTCCGAGATCGGAAGA
+
FFFF,FFFFF::FFFFFFFFFFFFFFFFFFFFFFFFF,FFFFFFF
@FS10000125:23:BPA73012-1407:1:1101:16180:1500 1:N:0:7
GGGTAACAACTTCGTCGAGTACGCTCAAGACAGGAGATCGGAAGA
+
FFFFFFFFFF:FFFFFFFFFFFFFFFFFFFFFFFFFFFFFFFFFF
@FS10000125:23:BPA73012-1407:1:1101:1110:1510 1:N:0:7
GGGCGGAAACTTCGTCGAGTACGCTCAAACTAGTAGATCGGAAGA
+
FFFFFFFFFF::FFFFFFFFFFFFFFF:FFFFFFFFFFFFFFFFF
@FS10000125:23:BPA73012-1407:1:1101:1400:1510 1:N:0:7
GGGAACTTCGTCGAGTACGCTCAAAATATGAGATCGGAAGAGCAC
+
FF,FFFFFFF:FF,FFF,FFFF:FFFF,FFFFFFFFFFFF:F,F,
@FS10000125:23:BPA73012-1407:1:1101:1630:1510 1:N:0:7
GGGAAAGAACTTCGTCGAGTACGCTCAAACCTTAAGATCGGAAGA
+
FFFFFFFFFFF:FFFFFFFFFFFFFFFFFFFFFFFFFFFFF:FFF
@FS10000125:23:BPA73012-1407:1:1101:3380:1510 1:N:0:7
GGGACTTCGTCGAGTACGCTCAAGAGTTAAGATCGGAAGAGCACA
+
FFF,FFFFFF:FFFFFFF:FFF:FFFF,FFFFFFFFFFFFF,F,,
@FS10000125:23:BPA73012-1407:1:1101:3550:1510 1:N:0:7
GGGGTAAAACTTCGTCGAGTACGCTCAAACGGTTAGATCGGAAGA
+
FFFF,FFFFF::FFFFFFFFFFFFFFF:FF:FFFFFFFFFFFFFF
@FS10000125:23:BPA73012-1407:1:1101:3850:1510 1:N:0:7
GGGTAATAACTTCGTCGAGTACGCTCAACTAACCAGATCGGAAGA
+
FF:FFFFFFFFFFFFFFFFFFFFFFFFFFFFFFFFFFFFFFFFFF
@FS10000125:23:BPA73012-1407:1:1101:4050:1510 1:N:0:7
GGGGAAGAACTTCGTCGAGTACGCTCAAGAGATAAGATCGGAAGA
+
FF,FFFFFFF::FFFFFFFFFFFFFFFFFFFFFFFFFFFFFFFFF
@FS10000125:23:BPA73012-1407:1:1101:4130:1510 1:N:0:7
GGGCAATAACTTCGTCGAGTACGCTCAATTAACTAGATCGGAAGA
+
FFFFFFFFFF:,FFFFFFFFFFFFFFF,FFFFFFFFFFFFFFFFF
@FS10000125:23:BPA73012-1407:1:1101:4890:1510 1:N:0:7
GGGCGGGAACTTCGTCGAGTACGCTCAACTCAAGAGATCGGAAGA
+
F:,,FFFFFFFFFFFFFFFFFFFFFFFFFFFFFFFFFFFFFFFFF
@FS10000125:23:BPA73012-1407:1:1101:5410:1510 1:N:0:7
GGGCCGTAACTTCGTCGAGTACGCTCAAGTCTTTAGATCGGAAGA
+
F:,:,,FFFFF:FFFFFFFFFFFFFFFFFFFFFFFFFFFFFFFFF
@FS10000125:23:BPA73012-1407:1:1101:5450:1510 1:N:0:7
GGGCACGAACTTCGTCGAGTACGCTCAAGGTGTAAGATCGGAAGA
+
FFFFFFFFFF,,FFFFFFFFFFFFFFFFFFFFFFFFFFFFFFFFF
@FS10000125:23:BPA73012-1407:1:1101:5530:1510 1:N:0:7
GGGGATTAACTTCGTCGAGTACGCTCAAGTTAATAGATCGGAAGA
+
FF:FFFFFFF,,FFFFFFFFFFFFFFFFFFFFFFFFFFFFFFFFF
@FS10000125:23:BPA73012-1407:1:1101:5600:1510 1:N:0:7
GGGGGAAATCTTCGTCGAGTACGCTCAAGATATAAGATCGGAAGA
+
FFFFFFFFFF:,FFFFFFFFFFFFFFFFFFFFFFFFFFFFFFFFF
@FS10000125:23:BPA73012-1407:1:1101:6570:1510 1:N:0:7
GGGGGCCAACTTCGTCGAGTACGCTCAAAGGAAAAGATCGGAAGA
+
FFFFFFFFFF::FFFFFFFFFFFFFFF:FFFFFFFFFFFFFFFFF
@FS10000125:23:BPA73012-1407:1:1101:7330:1510 1:N:0:7
GGGTTGAAACTTCGTCGAGTACGCTCAATTCTAAAGATCGGAAGA
+
FFFF:FFFFFF:FFFFFFFFFFFFFFF,FFFFFFFFFFFFFFFFF
@FS10000125:23:BPA73012-1407:1:1101:7400:1510 1:N:0:7
GGGGGAACTTCGTCGAGTACGCTCAAAATCTTAGATCGGAAGAGC
+
FFFFFFFFFF:F,FFFF:FFFF,FFF:,FFFFFFF:,FFFFFFF,
@FS10000125:23:BPA73012-1407:1:1101:7510:1510 1:N:0:7
GGGGATTAACTTCGTCGAGTACGCTCAAAAAGAAAGATCGGAAGA
+
F,,F,:FFFFFFFFFFFFFFFFFFFFFF,FFF:FFFFFFFFFFFF
@FS10000125:23:BPA73012-1407:1:1101:7890:1510 1:N:0:7
GGGAATGAACTTCGTCGAGTACGCTCAAGGCTAAAGATCGGAAGA
+
FFFFFFFFFF::FFFFFFFFFFFFFFFFFFFFFFFFFFFFFFFFF
@FS10000125:23:BPA73012-1407:1:1101:8100:1510 1:N:0:7
GGGGGGCAACTTCGTCGAGTACGCTCAAAATAAGAGATCGGAAGA
+
FFFFFFFFFF::FFFFFFFFFFFFFFF:FFFFFFFFFFFFFFFFF
@FS10000125:23:BPA73012-1407:1:1101:8300:1510 1:N:0:7
GGGGGACAACTTCGTCGAGTACGCTCAAAGAGGAAGATCGGAAGA
+
FFFFFFFFFF::FFFFFFFFFFFFFFF,FFFFFFFFFFFFFFFFF
@FS10000125:23:BPA73012-1407:1:1101:8680:1510 1:N:0:7
GGGAGCCAACTTCGTCGAGTACGCTCAACAGGATAGATCGGAAGA
+
FFFFFFFFFF::FFFFFFFFFFFFFFFFFFFFFFFFFFFFFFFFF
@FS10000125:23:BPA73012-1407:1:1101:8940:1510 1:N:0:7
GGGCTTAAACTTCGTCGAGTACGCTCAATATAACAGATCGGAAGA
+
FFF:FFFFFF,,FFFFFFFFFFFFFFF:FFFFFFFFFFFFFFFFF
@FS10000125:23:BPA73012-1407:1:1101:9060:1510 1:N:0:7
GGGCGGGAACTTCGTCGAGTACGCTCAACGGACAAGATCGGAAGA
+
FFF:FFFFFF:FFFFFFFFFFFFFFFFFFFFFFFFFFFFFFFFFF
@FS10000125:23:BPA73012-1407:1:1101:9100:1510 1:N:0:7
GGGCACAAACTTCGTCGAGTACGCTCAACAATTCAGATCGGAAGA
+
FFFFFFFFFF:::FFFFFFFFFFFFFFFFFFFFFFFFFFFFFFFF
@FS10000125:23:BPA73012-1407:1:1101:9380:1510 1:N:0:7
GGGGGGAAACTTCGTCGAGTACGCTCAAGGTGACAGATCGGAAGA
+
FFFFFFFFFF::FFFFFFFFFFFFFFFFFFFFFFFFFFFFFFFFF
@FS10000125:23:BPA73012-1407:1:1101:9460:1510 1:N:0:7
GGGTGCAAACTTCGTCGAGTACGCTCAATGTGCTAGATCGGAAGA
+
FFFFFFFFFFFFFFFFFFFFFFFFFFFFFFFFFFFFFFFFFFFFF
@FS10000125:23:BPA73012-1407:1:1101:10080:1510 1:N:0:7
GGGATTAAACTTCGTCGAGTACGCTCAACCCTTTAGATCGGAAGA
+
F:,,FFFFFF::FFFFFFFFFFFFFFFFFFFFFFFFFFFFFFFFF
@FS10000125:23:BPA73012-1407:1:1101:10220:1510 1:N:0:7
GGGGGGCTCTTCGTCGAGTACGCTCAATAGCGCAGATCGGAAGAG
+
FFFFFFFFF:,FF:FFFF,FFFFFFF,,FFFFFFFF,FFF:FFFF
@FS10000125:23:BPA73012-1407:1:1101:10970:1510 1:N:0:7
GGGCGCCAACTTCGTCGAGTACGCTCAACATTTCAGATCGGAAGA
+
F,,::FFFFF::FFFFFFFFFF:FFFFFFFFFFFF:F,FF:FFFF
@FS10000125:23:BPA73012-1407:1:1101:11110:1510 1:N:0:7
GTTGCCGAACTTCGTCGAGTACGCTCAAATATAGAGATCGGAAGA
+
,,F:FF:FFFFFFFFFFFFFFFFFFFFFFFFFFFFFFFFFF:FF:
@FS10000125:23:BPA73012-1407:1:1101:11160:1510 1:N:0:7
GGGGACAAACTTCGTCGAGTACGCTCAAAAAAATAGATCGGAAGA
+
F:,FFFFFFF,,FFFFFFFFFFFFFFF:FFFFFFFFFFFFFFFFF
@FS10000125:23:BPA73012-1407:1:1101:13200:1510 1:N:0:7
GGGTCCTAACTTCGTCGAGTACGCTCAACTAAATAGATCGGAAGA
+
FFF:FFFFFFFFFFFFFFFFFFFFFFFF:FF,F,FFFFFFFFFFF
@FS10000125:23:BPA73012-1407:1:1101:13940:1510 1:N:0:7
GGGGGGGAACTTCGTCGAGTACGCTCAAGATTTTAGATCGGAAGA
+
FFFFFFFFFF::FFFFFFFFFFFFFFFFFFFFFFFFFFFFFFFFF
@FS10000125:23:BPA73012-1407:1:1101:14080:1510 1:N:0:7
GGGCCGGAACTTCGTCGAGTACGCTCAATTCCCAAGATCGGAAGA
+
F::,FFFFFF::FFFFFFFFFFFFFFFFFFFFFFFFFFFFFFFFF
@FS10000125:23:BPA73012-1407:1:1101:14330:1510 1:N:0:7
GGGTTTCAACTTCGTCGAGTACGCTCAATTTATTAGATCGGAAGA
+
FFFFFFFFFF,:FFFFFFFFFFFFFFF:FFFFFFFFFFFFFFFFF
@FS10000125:23:BPA73012-1407:1:1101:14740:1510 1:N:0:7
GGGGCGAAATCTTCGTCGAGTACGCTCAACCAGACAGATCGGAAG
+
FFFFFFFFFFFF:FF,FFFFFFFFF,FFFFFFFFFFFFFFFFFFF
@FS10000125:23:BPA73012-1407:1:1101:15410:1510 1:N:0:7
GGGGCCGAACTTCGTCGAGTACGCTCAATTGGAAAGATCGGAAGA
+
FFFFFF,FFF:FFFFFFFFFFFFFFFFFFFFFFFFFFFFFFFFFF
@FS10000125:23:BPA73012-1407:1:1101:15760:1510 1:N:0:7
GGGGTACAACTTCGTCGAGTACGCTCAAGTATGAAGATCGGAAGA
+
FFF,,FFFFFFFFFFFFFFFFFFFFFFFF:F:FFFFF,FFFFFFF
@FS10000125:23:BPA73012-1407:1:1101:15820:1510 1:N:0:7
GGGGTCGAACTTCGTCGAGTACGCTCAAATTTTAAGATCGGAAGA
+
FF:F,F,FFF::FFFFFFFFFFFFFFF:FFFFFFFFF,FFFFFFF
@FS10000125:23:BPA73012-1407:1:1101:1370:1520 1:N:0:7
GGGTCAGAACTTCGTCGTGTACACTCAACGTTTCACATCGCAAGA
+
F,,FFFFFF:FF:,F:,,F:F,:FFF,,,,FFFF,FFF:,:,:,:
@FS10000125:23:BPA73012-1407:1:1101:1430:1520 1:N:0:7
GGGACTTAACTTCGTCGAGTACGCTCAATTAAGGAGATCGGAAGA
+
F,,:FFFFFFF:FFFFFFFFFFFFFFF:FFFFFFFFFFFFF:FFF
@FS10000125:23:BPA73012-1407:1:1101:1880:1520 1:N:0:7
GGGGTTGAACTTCGTCGAGTACGCTCAAAATCCGAGATCGGAAGA
+
FFFFFFFFFF::FFFFFFFFFFFFFFFFFFFFFFFFFFFFFFFFF
@FS10000125:23:BPA73012-1407:1:1101:2800:1520 1:N:0:7
GGGCAGCAACTTCGTCGAGTACGCTCAACGGAAAAGATCGGAAGA
+
F:::,,FFFF:,FFFFFFFFFFFFFFFF,,,F,,FFFFFFF:FFF
@FS10000125:23:BPA73012-1407:1:1101:2810:1520 1:N:0:7
GGGTGGTAACTTCGTCGAGTACGCTCAACTCGTGAGATCGGAAGA
+
FFF:FFFFFF:::FFFFFFFFFFFFFFFFFFFFFFFFFFFFFFFF
@FS10000125:23:BPA73012-1407:1:1101:3200:1520 1:N:0:7
AAAGATTAACTTCGTCGAGTACGCTCAAAATAAGAGATCGCAACT
+
FF,FF:FFFFF:F,FF:,FFF:FFFFF,:FF:,::,FF:F,FF,,
@FS10000125:23:BPA73012-1407:1:1101:3290:1520 1:N:0:7
GGGGACCGAACTTCGTCGAGTACGCTCAAGAACTAAGATCGGAAG
+
FFF:F:,,FFFFFF:FFFF:F:F,FFFF,:FFFFFFFFFFF:FF,
@FS10000125:23:BPA73012-1407:1:1101:3310:1520 1:N:0:7
GGGGTAAAACTTCGTCGAGTACGCTCAATGTCAGAGATCGGAAGA
+
FFFF,FFFFF:::FFFFFFFFFFFFFFFFFFFFFFFF:FFFFFFF
@FS10000125:23:BPA73012-1407:1:1101:3680:1520 1:N:0:7
GGGAGGCAACTTCGTCGAGTACGCTCAATACTTAAGATCGGAAGA
+
FFFFFFFFFF::FFFFFFFFFFFFFFF:FFFFFFFFFFFFFFFFF
@FS10000125:23:BPA73012-1407:1:1101:4180:1520 1:N:0:7
GGGTAACAACTTCGTCGAGTACGCTCAAATAAAGAGATCGGAAGA
+
FFFFFFFFFF:,FFFFFFFFFFFFFFF,FFFFFFFFFFFFFFFFF
@FS10000125:23:BPA73012-1407:1:1101:4460:1520 1:N:0:7
GGGGTGTAACTTCGTCGAGTACGCTCAACATAGCAGATCGGAAGA
+
FFFFFFFFFFF:FFFFFFFFFFFFFFF:FFFFFFFFFFFFFFFFF
@FS10000125:23:BPA73012-1407:1:1101:4740:1520 1:N:0:7
GGGCCACAACTTCGTCGAGTACGCTCAACGTGATAGATCGGAAGA
+
FFFFFFF:F:FF,,F:,F:FF,FFF,:F:F:,FFFFF,:,FFFFF
@FS10000125:23:BPA73012-1407:1:1101:4860:1520 1:N:0:7
GGGACCGCAACTTCGTCGAGTACGCTCAAATTTTGAGATCGGAAG
+
FFFFFFFFFF:,:FF:FFFFFFFFF,FFFFFFFFFFFFFFFFFFF
@FS10000125:23:BPA73012-1407:1:1101:5430:1520 1:N:0:7
GGGACTGAACTTCGTCGAGTACGCTCAATATATTAGATCGGAAGA
+
F,,,FFFFFF,,FFFFFFFFFFFFFFF,FFFFFFFFFFFFFFFFF
@FS10000125:23:BPA73012-1407:1:1101:5790:1520 1:N:0:7
GGGATAACTTCGTCGAGTACGCTCAAACGAGGAGATCGGAAGAGC
+
F,,:FFFFFF:F:FFFF:FFFF,FFFF:FFFFFFF:,FFF:FFF,
@FS10000125:23:BPA73012-1407:1:1101:6330:1520 1:N:0:7
GGGTATTAACTTCGTCGAGTACGCTCAATGTGTCAGATCGGAAGA
+
F,:FFF,FFF:,FFFFFFFFFFFFFFF:FFFFFFFFFFFFFFFFF
@FS10000125:23:BPA73012-1407:1:1101:6420:1520 1:N:0:7
GCCTGTGAACTTCGTCGAGTACGCTCAATCAAATAGATCGGAAGA
+
,FF,:FFFFF:FFFFFF:FFFF:FFFFFFFFFFFFF,,FFF,,:F
@FS10000125:23:BPA73012-1407:1:1101:6460:1520 1:N:0:7
GGGGCACAACTTCGTCGAGTACGCTCAAACCGATAGATCGGAAGA
+
FFFFFFFFFF:FFFFFFFFFFFFFFFFFFFFFFFFFFFFFFFFFF
@FS10000125:23:BPA73012-1407:1:1101:6650:1520 1:N:0:7
GGGCAGGAACTTCGTCGAGTACGCTCAAGAATCAAGATCGGAAGA
+
F:,,FFFFFF::FFFFFFFFFFFFFFFFFFFFFFFFFFFFFFFFF
@FS10000125:23:BPA73012-1407:1:1101:7410:1520 1:N:0:7
GGGGCAGAACTTCGTCGAGTACGCTCAAAGATTAAGATCGGAAGA
+
FFFFFFFFFF::FFFFFFFFFFFFFFFFFFFFFFFFF,FFFFFFF
@FS10000125:23:BPA73012-1407:1:1101:7450:1520 1:N:0:7
GGGGATGAACTTCGTCGAGTACGCTCAACACATTAGATCGGAAGA
+
FFFFFFFFFF::FFFFFFFFFFFFFFFFFFFFFFFFFFFFFFFFF
@FS10000125:23:BPA73012-1407:1:1101:7540:1520 1:N:0:7
GGGACTTCGTCGAGTACGCTCAATTCGTAAGATCGGAAGAGCACA
+
FFFFFFFFFFFFFFFFFF,:FFFFFFF,FFFFFFFFFFFFF,F,F
@FS10000125:23:BPA73012-1407:1:1101:7930:1520 1:N:0:7
GGGGCTTAACTTCGTCGAGTACGCTCAAGTTTAAAGATCGGAAGA
+
F::FFFFFFF,:FFFFFFFFFFFFFFFFFFFFFFFFFFFFFFFFF
@FS10000125:23:BPA73012-1407:1:1101:8530:1520 1:N:0:7
GGGACTTAACTTCGTCGAGTACGCTCAACATATGAGATCGGAAGA
+
FFFFFFFFFF::FFFFFFFFFFFFFFFFFFFFFFFFFFFFFFFFF
@FS10000125:23:BPA73012-1407:1:1101:8640:1520 1:N:0:7
GGAGGAACTTCGTCGAGTACGCTCAAGCGGCGAGATCGGAAGAGC
+
FF,FFFFFFFFF:FFFF:FFF:,FFFF:FFFFFFF:,FFF:FFF,
@FS10000125:23:BPA73012-1407:1:1101:8740:1520 1:N:0:7
GGGTGACAACTTCGTCGAGTACGCTCAACGATCGAGATCGGAAGA
+
FFF:FFFFFFF:FFFFFFFFFFFFFFFFFFFFFFFFFFFFFFFFF
@FS10000125:23:BPA73012-1407:1:1101:8860:1520 1:N:0:7
GGGTGTAAACTTCGTCGAGTACGCTCAAGCGCAGAGATCGGAAGA
+
FFF:FFFFFF,,FFFFFFFFFFFFFFFFFFFFFFFFFFFFFFFFF
@FS10000125:23:BPA73012-1407:1:1101:9000:1520 1:N:0:7
GGGATAAAACTTCGTCGAGTACGCTCAATGTATGAGATCGGAAGA
+
FFFFFFFFFF,:FFFFFFFFFFFFFFF:FFFFFFFFFFFFFFFFF
@FS10000125:23:BPA73012-1407:1:1101:9550:1520 1:N:0:7
GGGAGCCAACTTCGTCGAGTACGCTCAAAAAGGTAGATCGGAAGA
+
F:,:FFFFFF::FFFFFFFFFFFFFFF:FFFFFFFFFFFFFFFFF
@FS10000125:23:BPA73012-1407:1:1101:9760:1520 1:N:0:7
GGGGTGCAAACTTCGTCGAGTACGCTCAAACCGGAAGATCGGAAG
+
F,,F,:FFFFF::FF:FFFFFFFFF,FFFFF::F,FFFFFFFFFF
@FS10000125:23:BPA73012-1407:1:1101:10650:1520 1:N:0:7
GGGACAGAACTTCGTCGAGTACGCTCAAGATAGCAGATCGGAAGA
+
FFFFFFFFFF:,FFFFFFFFFFFFFFFFFFFFFFFFFFFFFFFFF
@FS10000125:23:BPA73012-1407:1:1101:11360:1520 1:N:0:7
GGGGAAACTTCGTCGAGTACGCTCAAATTCTAAGATCGGAAGAGC
+
FF:FFFFFFF:F,FFFF:FFFF,FFF:,FFFFFFF:,FFF:FFF,
@FS10000125:23:BPA73012-1407:1:1101:11570:1520 1:N:0:7
GGGGCTGAACTTCGTCGAGTACGCTCAAGGTGGTAGATCGGAAGA
+
FFFFFFFFFF:,FFFFFFFFFFFFFFFFFFFFFFFFFFFFFFFFF
@FS10000125:23:BPA73012-1407:1:1101:12060:1520 1:N:0:7
GGGATAGAACTTCGTCGAGTACGCTCAAGTTCAGAGATCGGAAGA
+
FFFFFFFFFF,,:FFFFFFFFFFFFFFFFFFFFFFFFFFFFFFFF
@FS10000125:23:BPA73012-1407:1:1101:12110:1520 1:N:0:7
GATGGGGCAACTTCGTCGAGTACGCTCAATTGAATAGATCGGAAG
+
,,::,,,F:FFF:,F:F:,,FF:FF:FFFFFFFFFFFFFF,FF,,
@FS10000125:23:BPA73012-1407:1:1101:13700:1520 1:N:0:7
GGGGTCGAACTTCGTCGAGTACGCTCAATGTAAGAGATCGGAAGA
+
FFFFFFFFFF::FFFFFFFFFFFFFFF:FFFFFFFFFFFFFFFFF
@FS10000125:23:BPA73012-1407:1:1101:13950:1520 1:N:0:7
GGGGGAAAACTTCGTCGAGTACGCTCAAAACGAGAGATCGGAAGA
+
F,:FFFFFFF::FFFFFFFFFFFFFFFFFFFFFFFFFFFFFFFFF
@FS10000125:23:BPA73012-1407:1:1101:15510:1520 1:N:0:7
GATTACCAACTTCGTCGAGTACGCTCAATTCAACAGATCGGAAGA
+
,,:,FFFFFFFFFFFFFFFFFF:FFFFFFFFFFFFFFFFFF:FF:
@FS10000125:23:BPA73012-1407:1:1101:15600:1520 1:N:0:7
GGGCAACTTCGTCGAGTACGCTCAATAATAGAGATCGGAAGAGCT
+
F,,:FFFFFFF:FFFFFF,,FFFFFFF,FFFFFFF,FFFFFFF,,
@FS10000125:23:BPA73012-1407:1:1101:15870:1520 1:N:0:7
GGGTCGAACCTTCGTCGAGTACGCTCAAAACTATAGATCGGAAGA
+
F,,FFFFFFF::FFFFFFFFFFFFFFFFFFFFFFFFF:FFFFFFF
@FS10000125:23:BPA73012-1407:1:1101:15970:1520 1:N:0:7
GGGGATTAACTTCGTCGAGTACGCTCAACTCCGCAGATCGGGAAG
+
FFFFFFFFFF::FFFFFFFFFFFFFFFFFFFFFFFFF:FFFFFFF
@FS10000125:23:BPA73012-1407:1:1101:16080:1520 1:N:0:7
GGGCGTTAACTTCGTCGAGTACGCTCAAGCCACGAGATCGGAAGA
+
F:,::FFFFF::FFFFFFFFFFFFFFFFFFFFFFFFFFFFFFFFF
@FS10000125:23:BPA73012-1407:1:1101:1330:1530 1:N:0:7
GGCATCTAACTTCGTCGAGTACGCTCAATTTATAAGATCGGATGA
+
F,FFF,:FFF:FFFFFF,FFFFFFFFF,,,,F:,:FFFF:F,,F,
@FS10000125:23:BPA73012-1407:1:1101:1420:1530 1:N:0:7
GGGTTGGAACTTCGTCGAGTACGCTCAACAATGAAGATCGGAAGA
+
FFFF,FFFFFFFFFFFFFFFFFFFFFFFFFFFFFFFFFFFFFFFF
@FS10000125:23:BPA73012-1407:1:1101:1560:1530 1:N:0:7
GGGGTACAATTTCGTCGAGTACGCTCAACTTTTTAGATCGGAAGA
+
FF:FFFFFFFFFFFFFFFFFFFFFFFFFFFFFFFFFFFFFF:FFF
@FS10000125:23:BPA73012-1407:1:1101:1750:1530 1:N:0:7
GGGGGTTAACTTCGTCGAGTACGTCAAACAGATAGCTCGGAAGAG
+
FFFFFFFFFF:,FFFFFFFFFFFFFFFFFFFFFFF,,:FF,FFFF
@FS10000125:23:BPA73012-1407:1:1101:2050:1530 1:N:0:7
GGGTTAGAACTTCGTCGAGTACGCTCAAAAACCAAGATCGGAAGA
+
FFFFFFFFFF:,FFFFFFFFFFFFFFFFFFFFFFFFFFFFFFFFF
@FS10000125:23:BPA73012-1407:1:1101:2830:1530 1:N:0:7
GGGAACTAACTTCGTCGAGTACGCTCAAACTAATAGATCGGAAGA
+
F:F:FFFFFF::FFFFFFFFFFFFFFF:FFFFFFFFFFFFFFFFF
@FS10000125:23:BPA73012-1407:1:1101:3300:1530 1:N:0:7
GGGCTTTAACTTCGTCGAGTACGCTCAATCCAGAAGATCGGAAGA
+
FFFFFFFFFF:,FFF:FFFFFFFFFFF,FFFFFFFFFFFFFF:FF
@FS10000125:23:BPA73012-1407:1:1101:3450:1530 1:N:0:7
GGGGCACAACTTCGTCGAGTACGCTCAAGTGATGAGATCGGAAGA
+
F:,FFFFFFF::FFFFFFFFFFFFFFFFFFFFFFFFFFFFFF,FF
@FS10000125:23:BPA73012-1407:1:1101:4330:1530 1:N:0:7
GGGATGCAACTTCGTCGAGTACGCTCAAGCGAGGAGATCGGAAGA
+
FFFFFFFFFF:,FFFFFFFFFFFFFFFFFFFFFFFFFFFFFFFFF
@FS10000125:23:BPA73012-1407:1:1101:4600:1530 1:N:0:7
GGGCGGTAACTTCGTCGAGTACGCTCAAGATGTCAGATCGGAAGA
+
FFFFFFFFFF,,FFFFFFFFFFFFFFFFFFFFFFFFFFFFFFFFF
@FS10000125:23:BPA73012-1407:1:1101:4790:1530 1:N:0:7
GGGGCTTAACTTCGTCGAGTACGCTCAAGCCGATAGATCGGAAGA
+
FF,FFFFFFF:,FFFFFFFFFFFFFFFFFFFFFFFFFFFFFFFFF
@FS10000125:23:BPA73012-1407:1:1101:4980:1530 1:N:0:7
GGGTCAGAACTTCGTCGAGTACGCTCAAACGAGTAGATCGGAAGA
+
FFFF,:F,F:FF,:F,,F:FF,:FF:,FF:FF:F,,F,:,FFFFF
@FS10000125:23:BPA73012-1407:1:1101:5010:1530 1:N:0:7
GGGGCCCAACTTCGTCGAGTACGCTCAAAAGTTAAGATCGGAAGA
+
FFFFFFFFFF,,:FFFFFFFFFFFFFF,FFFFFFFFFFFFFF:FF
@FS10000125:23:BPA73012-1407:1:1101:5230:1530 1:N:0:7
GGGATTGAACTTCGTCGAGTACGCTCAACACAATAGATCGGAAGA
+
F:,F,F:FFF::FFFFFFFFFFFFFFFFFFFFFFFFFFFFFFFFF
@FS10000125:23:BPA73012-1407:1:1101:5330:1530 1:N:0:7
GGGGACCAACCTCGTCGAGTACGCTCAAAATAATAGATCGGAAGA
+
FFFFFFFFFF::FFFFFFFFFFFFFFF,FF:FFFFFFFFFFFFFF
@FS10000125:23:BPA73012-1407:1:1101:5710:1530 1:N:0:7
GGGACGCAACTTCGTCGAGTACGCTCAAGAGTAAAGATCGGAAGA
+
FFFFF,FFFF,,FFFFFFFF:FFFFFFF::FFFFF:F,FFFFF,F
@FS10000125:23:BPA73012-1407:1:1101:5720:1530 1:N:0:7
GCCGTGGTACCTTCGTCGAGTACGCTCAAAGGATGAGATCGGAAG
+
,,:FF,FFFFF,:FF,FF:,FFFFF,FF:FF:FFFF,FFF,FF,F
@FS10000125:23:BPA73012-1407:1:1101:6150:1530 1:N:0:7
GGGCCAACTTCGTCGAGTACGCTCAATATTTTAGATCGGAAGAGC
+
FF:FFFFFFF:F,FFFF:FFFF,FF:F,FFFFFFF:,FFF:FFF,
@FS10000125:23:BPA73012-1407:1:1101:6370:1530 1:N:0:7
GGGGGAAAACTTCGTAGAGTACGCTCAATTTTTTAGATCGGAAGA
+
FFFFFFFFFF:,FFFFFFFFFFFFFFF,FFFFFFFFFFFFFFFFF
@FS10000125:23:BPA73012-1407:1:1101:6520:1530 1:N:0:7
GGGGTCAAACTTCGTCGAGTACGCTCAAAGTTAAAGATCGGAAGA
+
FFFFFFFFFF::FFFFFFFFFFFFFFFFFFFFFFFFFFFFFFFFF
@FS10000125:23:BPA73012-1407:1:1101:6530:1530 1:N:0:7
GGGGCTGAACTTCGTCGAGTACGCTCAACGCGAGAGATCGGAAGA
+
FFFFFFFFFF::FFFFFFFFFFFFFFFFFFFFFFFFFFFFFFFFF
@FS10000125:23:BPA73012-1407:1:1101:6790:1530 1:N:0:7
GGCGCATAACTTCGTCGAGTACGCTCAAAAACCGAGATCGGTAGA
+
:,,FFFFFFF:,:FFFF,FFFF,FFFF:F:FFFF:,F,FF,,FF,
@FS10000125:23:BPA73012-1407:1:1101:6830:1530 1:N:0:7
GGGGAAACTTCGTCGAGTACGCTCAACAACATAGATCGGAAGAGC
+
FFFFFFFFFF:F,FFFF:FFFF,FFFFFFFFFFFF::FFFFFFF:
@FS10000125:23:BPA73012-1407:1:1101:6970:1530 1:N:0:7
GGGCGAAAACTTCGTCGAGTACGCTCAAGTTGAAAGATCGGAAGA
+
FFFFFFFFFF,,FFFFFFFFFFFFFFFFFFFFFFFFFFFFFFFFF
@FS10000125:23:BPA73012-1407:1:1101:7050:1530 1:N:0:7
GGGGTAACTTCGTCGAGTACGCTCAATGTCTAAGATCGGAAGAGC
+
FFFFFFFFFF:F,FFFF:FFFF,FF:FFFFFFFFF:,FFFFFFF:
@FS10000125:23:BPA73012-1407:1:1101:7320:1530 1:N:0:7
GGGGGCAAACTTCGTCGAGTACGCTCAAAAGTAGAGATCGGAAGA
+
FFFFFFFFFF:,FFFFFFFFFFFFFFF,FFFFFFFFFFFFFFFFF
@FS10000125:23:BPA73012-1407:1:1101:7440:1530 1:N:0:7
GGGGTAGAACTTCGTCGAGTACGCTCAATTGTTCAGATCGGAAGA
+
FFFFFFFFFF,,FFFFFFFFFFFFFFF:FFFFFFFFFFFFFFFFF
@FS10000125:23:BPA73012-1407:1:1101:7480:1530 1:N:0:7
GGGCGCAAACTTCGTCGAGTACGCTCAATTCGTCAGATCGGAAGA
+
FFFFFFFFFF:,FFFFFFFFFFFFFFF:FFFFFFFFFFFFFFFFF
@FS10000125:23:BPA73012-1407:1:1101:7740:1530 1:N:0:7
GGGTCTAAACTTCGTCGAGTACGCTCAAAAAATAAGATCGGAAGA
+
FFFFFFFFFF,,FFFFFFFFFFFFFFF,FFFFFFFFFFFFFFFFF
@FS10000125:23:BPA73012-1407:1:1101:7800:1530 1:N:0:7
GGGTGCCAACTTCGTCGAGTACGCTCAAATGTGTAGATCGGAAGA
+
FFF:FFFFFF::FFFFFFFFFFFFFFF:FFFFFFFFFFFFFFFFF
@FS10000125:23:BPA73012-1407:1:1101:7900:1530 1:N:0:7
GGGCTCGAACTTCGTCGAGTACGCTCAAGAGCACAGATCGGAAGA
+
FFFFFF:FFF:,FFFFFFFFFFFFFFFFFFFFFFFFFFFFFFFFF
@FS10000125:23:BPA73012-1407:1:1101:7940:1530 1:N:0:7
GGGGGTCAACTTCGTCGAGTACGCTCAAAAAAATAGATCGGAAGA
+
FFFFFFFFFF,,FFF:FFFFFFFFFFF,FFFFFFFFFFFFFFFFF
@FS10000125:23:BPA73012-1407:1:1101:7990:1530 1:N:0:7
GGGGCGGAACTTCGTCGAGTACGCTCAAATTTATAGATCGGAAGA
+
FFFFFFFFFF::FFFFFFFFFFFFFFF,FFFFFFFFFFFFFFFFF
@FS10000125:23:BPA73012-1407:1:1101:8200:1530 1:N:0:7
GGGGGTAAACTTCGTCGAGTACGCTCAATGCTAAAGATCGGAAGA
+
FFFFFFFFFF::FFFFFFFFFFFFFFF:FFFFFFFFFFFFFFFFF
@FS10000125:23:BPA73012-1407:1:1101:8250:1530 1:N:0:7
GGGATTCAACTTCGTCGAGTACGCTCAAAGGGTAAGATCGGAAGA
+
FF:F,::FFF::FFFFFFFFFFFFFFF,FFFFF:FFFFFFFFFFF
@FS10000125:23:BPA73012-1407:1:1101:8500:1530 1:N:0:7
GGGCGGTAACTTCGTCGAGTACGCTCAATCCCCAAGATCGGAAGA
+
FFFFFFFFFF:,FFFFFFFFFFFFFFF,FFFFFFFFFFFFFFFFF
@FS10000125:23:BPA73012-1407:1:1101:8810:1530 1:N:0:7
GGGTCACAACTTCGTCGAGTACGCTCAAGGGATGAGATCGAAAGA
+
FFF:FFFFFF,:FFFFFFFFFFFFFFFFFFFFFFFFFFFF,FFFF
@FS10000125:23:BPA73012-1407:1:1101:8980:1530 1:N:0:7
GGGTCACAACTTCGTCGAGTACGCTCAAGGGATGAGATCGAAAGA
+
FFFFFFFFFF,:FFFFFFFFFFFFFFFFFFFFFFFFFFFF,FFFF
@FS10000125:23:BPA73012-1407:1:1101:9040:1530 1:N:0:7
GGGGGATAACTTCGTCGAGTACGCTCAATTTATCAGATCGGAAGA
+
FFFF:FFFFF::FFFFFFFFFFFFFFF:FFFFFFFFFFFFFFFFF
@FS10000125:23:BPA73012-1407:1:1101:9210:1530 1:N:0:7
GGGCAGCAACTTCGTCGAGTACGCTCAAACACAGAGATCGGAAGA
+
FFFFFFFFFF,:FFFFFFFFFFFFFFF:FFFFFFFFFFFFFFFFF
@FS10000125:23:BPA73012-1407:1:1101:9890:1530 1:N:0:7
GGGGTCTATCTTCGTCGGGTACGCTCAATCAGAAAGATCGGAAGA
+
FFFFFFFFFF::FFFFFFFFFFFFFFF,FFFFFFFFFFFFFFFFF
@FS10000125:23:BPA73012-1407:1:1101:10280:1530 1:N:0:7
GGGTTATAACTTCGTCGAGTACGCTCAACTGGATAGATCGGAAGA
+
FFF,FF,FFFFFFFFFFFFFFFFFFFFF:F,,FFFFFFFFFFFFF
@FS10000125:23:BPA73012-1407:1:1101:10350:1530 1:N:0:7
GGGGTAAAACTTCGTCGAGTACGCTCAAGATTAAAGATCGGAAGA
+
FFFFFFFFFF,,FFFFFFFFFFFFFFFFFFFFFFFFFFFFFFFFF
@FS10000125:23:BPA73012-1407:1:1101:10410:1530 1:N:0:7
GGGACAACTTCGTCGAGTACGCTCAAATTAGTAGATCGGAAGAGC
+
FFFFFFFFFFFF,FFFF:FFFF,FF::,FFFFFFF:,FFFFFFF:
@FS10000125:23:BPA73012-1407:1:1101:11170:1530 1:N:0:7
GGGAAGGAACTTCGTCGAGTACGCTCAAAATAGAAGATCGGAAGA
+
FFFFFFFFFF::FFFFFFFFFFFFFFF:FFFFFFFFFFFFFFFFF
@FS10000125:23:BPA73012-1407:1:1101:11200:1530 1:N:0:7
GGGGAACTTCGTCGAGTACGCTCAATACCGCAGATCGGAAGAGCA
+
FFFFFFFFFFF,FFFFFF,,FFFFFFF:FFFFFFF,FFFFFFF,,
@FS10000125:23:BPA73012-1407:1:1101:11220:1530 1:N:0:7
GGGGTCCTAACTTCGTCGAGTACGCTCAAGTAAACAGATCGGAAG
+
FFFFFFFFFF::,FF:FFFFFFFFF,FFFFFFFFFFFFFFFFFFF
@FS10000125:23:BPA73012-1407:1:1101:11380:1530 1:N:0:7
GGGCACCAACTTCGTCGAGTACGCTCAAAGATGTAGATCGGAAGA
+
FFFFFFFFFF,,FFFFFFFFFFFFFFF,FFFFFFFFFFFFFF,FF
@FS10000125:23:BPA73012-1407:1:1101:11570:1530 1:N:0:7
GGGGCAAAACTTCGTCGAGTACGCTCAATACTGTAGATCGGAAGA
+
FFFFFFFFFF,,FFFFFFFFFFFFFFF,FFFFFFFFFFFFFFFFF
@FS10000125:23:BPA73012-1407:1:1101:11650:1530 1:N:0:7
GGGTAGCAACTTCGTCGAGTACGCTCAATCCCGAAGATCGGAAGA
+
F:,FFFFFFF,,FFFFFFFFFFFFFFF:FFFFFFFFFFFFFF:FF
@FS10000125:23:BPA73012-1407:1:1101:11790:1530 1:N:0:7
GATGTTCAACTTCGTCGAGTACGCTCAAGTAAACAGATCGGAAGA
+
,,FFFFFFFF:,FFFFFFFFFFFFFFFFFFFFFFFFFFFF:,,::
@FS10000125:23:BPA73012-1407:1:1101:11920:1530 1:N:0:7
GGGGGCTAACTTCGTCGAGTACGCTCAAATGGCAAGATCGGAAGA
+
FFFFFFFFFF::FFFFFFFFFFFFFFF,FFFFFFFFFFFFFFFFF
@FS10000125:23:BPA73012-1407:1:1101:12490:1530 1:N:0:7
GGATTTCAACTTCGTCGAGTACGCTCAACATTTAAGATCGGAAGA
+
:,,,FFFFFFFFFF:FF:FFFFFFFFFFFF,::FFFFFFFF:F::
@FS10000125:23:BPA73012-1407:1:1101:12540:1530 1:N:0:7
GGGCAGTAACTTCGTCGAGTACGCTCAATTCTCCAGATCGGAAGA
+
FFF:FFFFFF,,FFFFFFFFFFFFFFF,FFFFFFFFFFFFFFFFF
@FS10000125:23:BPA73012-1407:1:1101:13060:1530 1:N:0:7
GGGATTAAACTTCGTCGAGTACGCTCAAGTCAACAGATCGGAAGA
+
FFFFFFFFFF::FFFFFFFFFFFFFFF:FFFFFFFFFFFFFFFFF
@FS10000125:23:BPA73012-1407:1:1101:13140:1530 1:N:0:7
GGGGCGCCAACTTTCGTCGAGTACGCTCAAACTAGTAGATCGGAA
+
FFFFFFFFFF::,:FFF:FFFF:FF:F:FFFFFFF:FFFF,FFFF
@FS10000125:23:BPA73012-1407:1:1101:13600:1530 1:N:0:7
GGGAGTAACTTCGTCGAGTACGCTCAAATCATTAGATCGGAAGAG
+
FFFFFFFFFF:FF:FFFF:FFFFFFFF,FFFFFFFF,FFF:FFFF
@FS10000125:23:BPA73012-1407:1:1101:13690:1530 1:N:0:7
GGGGAAAAACTTCGTCGAGTACGCTCAAGAGGAAAGATCGGAAGA
+
FFFFFFFFFF::FFFFFFFFFFFFFFFFFFFFFFFFFFFFFFFFF
@FS10000125:23:BPA73012-1407:1:1101:13930:1530 1:N:0:7
GGAGAAAACTTCGTCGAGTACGCTCAAGTCGTGAGATCGGAAGAG
+
FF,FFFFFF,,FF:FFFF:FFFFFFFFFFFFFFFFF:FFF:FFFF
@FS10000125:23:BPA73012-1407:1:1101:14250:1530 1:N:0:7
GGGTCCAAACTTCGTCGAGTACGCTCAACATAACAGATCGGAAGA
+
FFF:FFFFFF:FFFFFFFFFFFFFFFFFFFFFFFFFF,FFF,FFF
@FS10000125:23:BPA73012-1407:1:1101:14490:1530 1:N:0:7
GGGGGCAAACTTCGTCGAGTACGCTCAAATAGATAGATCGGAAGA
+
FFFF,FF,FF:,FFF:FF:FFF,FFFFFFFFFFFFFFFFFF,FF:
@FS10000125:23:BPA73012-1407:1:1101:14960:1530 1:N:0:7
GGGGTTGAACTTCGTCGAGTACGCTCAACTCCAAAGATCGGAAGA
+
F::FFFFFFF::FFFFFFFFFFFFFFFFFFFFFFFFFFFFFF:FF
@FS10000125:23:BPA73012-1407:1:1101:16480:1530 1:N:0:7
GGGATGTAACTTCGTCGAGTACGCTCAATCGAGGAGATCGGAAGA
+
FFFFFFFFFF::FFFFFFFFFFFFFFFFFFFFFFFFFFFFFFFFF
@FS10000125:23:BPA73012-1407:1:1101:1210:1540 1:N:0:7
GGGCCCTAACTTCGTCGAGTACGCTCAAAAAGAGAGATCGGAAGA
+
FFFFFFFFFFF:FFFFFFFFFFFFFFFFFFFFFFFFFFFFFFFFF
@FS10000125:23:BPA73012-1407:1:1101:1390:1540 1:N:0:7
GGGCCCGAACTTCGTCGAGTACGCTCAACCAGTTAGATCGGAAGA
+
FFFFFFFFFFFFFFFFFFFFFFFFFFFFFFFFFFFFFFFFF:FFF
@FS10000125:23:BPA73012-1407:1:1101:1410:1540 1:N:0:7
GGGGGGCAACTTCGTCGAGTACGCTCAATAAGATGATCGGAAGAG
+
FFFF,,,,F:F::,F::F,FF,:FFF,FF,FFFFFF::,,,,F,:
@FS10000125:23:BPA73012-1407:1:1101:1700:1540 1:N:0:7
GGGAGTCGAACTTCGTCGAGTACGCTCAATGAGACAGATCGGAAG
+
FFF:FFFFFF:,:FF:FFFFFFFFF,FFFFFFFFFFFFFFFFFFF
@FS10000125:23:BPA73012-1407:1:1101:2280:1540 1:N:0:7
GGGGTTATAACTTCGTCGAGTACGCTCAAGATATGAGATCGGAAG
+
FFFFFFFFFFF,,FF:FFFFFFFFF,FFFFFFFFFFFFFFFFFFF
@FS10000125:23:BPA73012-1407:1:1101:2450:1540 1:N:0:7
GGGTGTGAACTTCGTCGAGTACGCTCAATCATGTAGATCGGAAGA
+
FFFFFFFFFF,,FFFFFFFFFFFFFFF,FFFFFFFFFFFFFFFFF
@FS10000125:23:BPA73012-1407:1:1101:2780:1540 1:N:0:7
GGGGTTGAACTACGTCGAGTACGCTCAAGATATGAGATCGGAACA
+
FFFFFFFFFF:,,FFFFFFFFF:FFFF,:FFFFFFFF,FF,F:,F
@FS10000125:23:BPA73012-1407:1:1101:2960:1540 1:N:0:7
GGGGTGGAACTTCGTCGAGTACGCTCAATCTTCTAGATCGGAAGA
+
FFFFFFFFFF,,FFFFFFFFFFFFFFF:FFFFFFFFFFFFF:FFF
@FS10000125:23:BPA73012-1407:1:1101:3070:1540 1:N:0:7
GGGACTGGACTTCGTCGAGTACGCTCAATGATTAAGATCGGAAGA
+
FFF,FFFFFF,,:FF:FFFFFFFFFFF,FFFFFFFFFFFFFFFFF
@FS10000125:23:BPA73012-1407:1:1101:3100:1540 1:N:0:7
GGGGACCGAACTTCGTCGAGTACGCTCAAGAACTAAGATCGGAAG
+
F,,FFFFFFF:,:FF:FFFFFFFFF,FFFFFFFFFFFFFFFFFFF
@FS10000125:23:BPA73012-1407:1:1101:3220:1540 1:N:0:7
GCGTGAAAACTTCGTCGAGTACGCTCAAATTATAAGATCGGTAGA
+
F,F,FFFFFF::FFFFFFFFFFFFFFF:FFFFFFFFFFFFF,,FF
@FS10000125:23:BPA73012-1407:1:1101:4070:1540 1:N:0:7
GGGCCGTAACTTCGTCGAGTACGCTCAATATCGGAGATCGGAAGA
+
FF,FFFFFFF::FFFFFFFFFFFFFFF,FFFFFFFFFFFFFFFFF
@FS10000125:23:BPA73012-1407:1:1101:4250:1540 1:N:0:7
GGGTAGCAACTTCGTCGAGTACGCTCAATTAATCAGATCGGAAGA
+
FFFFFFFFFF::FFFFFFFFFFFFFFF:FFFFFFFFFFFFFFFFF
@FS10000125:23:BPA73012-1407:1:1101:4440:1540 1:N:0:7
GGGATAGAACTTCGTCGAGTACGCTCAAATTTAAAGATCGGAAGA
+
FFFFFF,:FFFFFFFFFFFFF:FFFFFF,:,,F,:FF,FFFFFFF
@FS10000125:23:BPA73012-1407:1:1101:4950:1540 1:N:0:7
GGTGGCGAACTTCGTCGAGTACGCTCAAGAGATTAGATCGGAAGA
+
F,,F,FFFFFF:FFFFFFFFFFFFFFFFFFFFFFFFFFFFF:FFF
@FS10000125:23:BPA73012-1407:1:1101:6830:1540 1:N:0:7
GGGGATAAACTTCGTCGAGTACGCTCAATTGTCAAGATCGGAAGA
+
F,,FFFFFFF::FFFFFFFFFFFFFFF,FFFFFFFFFFFFFFFFF
@FS10000125:23:BPA73012-1407:1:1101:7040:1540 1:N:0:7
GGGTGCAAACTTCGTCGAGTACGCTCAAGTGCAGAGATCGGAAGA
+
FFFFFFFFFF:,FFFFFFFFFFFFFFFFFFFFFFFFFFFFFFFFF
@FS10000125:23:BPA73012-1407:1:1101:7140:1540 1:N:0:7
GGGCGGTAACTTCGTCGAGTACGCTCAATGTTCCAGATCGGAAGA
+
FFFFFFFFFF,,FFF:FFFFFFFFFFF,FFFFFFFFFFFFFF:FF
@FS10000125:23:BPA73012-1407:1:1101:8180:1540 1:N:0:7
GGGGCTAAACTTCGTCGAGTACGCTCAATGTCAGAGATCGGAAGA
+
FFFFFFFFFFF:FFFFFFFFFFFFFFF,FFFFFFFFFFFFFFFFF
@FS10000125:23:BPA73012-1407:1:1101:8310:1540 1:N:0:7
GGGATTTAACATTCGTCGAGTACGCTCAAGCATTGAGATCGGAAG
+
FFFFFFFFFFF,:FF:FFFFFFFFF,FFFFFFFFFFFFFFFFFFF
@FS10000125:23:BPA73012-1407:1:1101:8340:1540 1:N:0:7
GGGTAGAAACTTCGTCGAGTACGCTCAAACGGTTAGATCGGAAGA
+
FFFFFFFFFFF,FFFFFFFFFFFFFFF:FFFFFFFFFFFFFFFFF
@FS10000125:23:BPA73012-1407:1:1101:8940:1540 1:N:0:7
GGGGCTTAACTTCGTCGAGTACGCTCAAGACATCAGATCGGAAGA
+
FFFFFFFFFF,,FFFFFFFFFFFFFFFFFFFFFFFFFFFFFF:FF
@FS10000125:23:BPA73012-1407:1:1101:9060:1540 1:N:0:7
GGGCGGGAACTTCGTCGAGTACGCTCAACGGACAAGATCGGAAGA
+
FFFFFFFFFF:F:FFFFFFFFFFFFFF:FFFFFFFFFFFFFFFFF
@FS10000125:23:BPA73012-1407:1:1101:9120:1540 1:N:0:7
GGGTTGTAACTTCGTCGAGTACGCTCAAGTTAATAGATCGGAAGA
+
FFFFFF:FFF:,FFFFFFFFFFFFFFFFFFFFFFFFFFFFFFFFF
@FS10000125:23:BPA73012-1407:1:1101:9270:1540 1:N:0:7
GGGATCAAGCTTCGTCGAGTACGCTCAAAGAGGTAGATCGGAAGA
+
FFFFFFFFFF,,FFFFFFFFFFFFFFF,FFFFFFFFFFFFFFFFF
@FS10000125:23:BPA73012-1407:1:1101:9460:1540 1:N:0:7
GGGGGCAAACTTCGTCGAGTACGCTCAAATATTAAGATCGGAAGA
+
FFFFFFFFFF::FFFFFFFFFFFFFFF:FFFFFFFFFFFFFFFFF
@FS10000125:23:BPA73012-1407:1:1101:9470:1540 1:N:0:7
GGGGGGCAACTTCGTCGAGTACGCTCAAGTACTAAGATCGGAAGA
+
F,,FFFFFFF::FFFFFFFFFFFFFFFFFFFFFFFFFFFFFFFFF
@FS10000125:23:BPA73012-1407:1:1101:9630:1540 1:N:0:7
GGGATCAAACTTCGTCGAGTACGCTCAAAGATTTAGATCGGAAGA
+
F,,FFFFFFF,:FFFFFFFFFFFFFFF:FFFFFFFFFFFFFFFFF
@FS10000125:23:BPA73012-1407:1:1101:9760:1540 1:N:0:7
GGGGCTGAACTCCGTCGAGTACGCTCAATGAACGAGATCGGAAGA
+
F,,FFFFFFF,:FFFFFFFFFFFFFFF:FFFFFFFFFFFFFFFFF
@FS10000125:23:BPA73012-1407:1:1101:9890:1540 1:N:0:7
GGGCCGTAACTTCGTCGAGTACGCTCAAACTGGTAGATCGGAAGA
+
FFFFFFFFFF::FFFFFFFFFFFFFFF:FFFFFFFFFFFFFFFFF
@FS10000125:23:BPA73012-1407:1:1101:10160:1540 1:N:0:7
GGGGGAACTTCGTCGAGTATGCTCAAAAAACTAGATCGGAAGAGC
+
FFFFFFFFFF,F,FFFF:FFFF,FFFF,FFFFFFF,,FFF:FFF,
@FS10000125:23:BPA73012-1407:1:1101:10320:1540 1:N:0:7
GGGGGATAACTTCGTCGAGTACGCTCAAAATGGAAGATCGGAAGA
+
FFFFFFFFFF,:FFFFFFFFFFFFFFF:FFFFFFFFFFFFFFFFF
@FS10000125:23:BPA73012-1407:1:1101:10430:1540 1:N:0:7
GGGGCTGAACTTCGTCGAGTACGCTCAACATAGTAGATCGGAAGA
+
FFFFFFFFFF:,FFFFFFFFFFFFFFFFFFFFFFFFFFFFFFFFF
@FS10000125:23:BPA73012-1407:1:1101:10550:1540 1:N:0:7
GGGGGCCAACTTCGTCGAGTACGCTCAAAAACGGAGATCGGAAGA
+
F,,FFFFFFF,,FFFFFFFFFFFFFFF:FFFFFFFFFFFFFFFFF
@FS10000125:23:BPA73012-1407:1:1101:11740:1540 1:N:0:7
GGGTCAGAACTTCGTCGAGTACGCTCAACTCATGAGATCGGAAGA
+
FFFFFFFFFF::FFFFFFFFFFFFFFFFFFFFFFFFFFFFFFFFF
@FS10000125:23:BPA73012-1407:1:1101:12010:1540 1:N:0:7
GGGGTTTAACTTCGTCGAGTACGCTCAATATAGGAGATCGGAAGA
+
FF:FFFFFFF,,FFFFFFFFFFFFFFF,FFFFFFFFFFFFFFFFF
@FS10000125:23:BPA73012-1407:1:1101:12860:1540 1:N:0:7
GGGGTAAAACTTCGTCGAGTACGCTCAATCAATGAGATCGGAAGA
+
FFFFFFFFFF,,:FF:FFFFFFFFF:F,FFFFFFFFFFFFFF:FF
@FS10000125:23:BPA73012-1407:1:1101:13170:1540 1:N:0:7
GGGCGCCAACTTCGTCGAGTACGCTCAAAGGGACAGATCGGAAGA
+
F::,,,,FFFFFFFFFFFFFFFFFFFF:F,,,FFFFFFFFFFFFF
@FS10000125:23:BPA73012-1407:1:1101:13310:1540 1:N:0:7
GGGAGTAACTTCGTCGAGTACGCTCAAATCATTAGATCGGAAGAG
+
:,,:FFFFFF,FF:FFFF:FFFFFFF:,FFFFFFFF,FFF:FFF:
@FS10000125:23:BPA73012-1407:1:1101:14560:1540 1:N:0:7
GGGTGGAAACTTCGTCGAGTACGCTCAATAAGGTAGATCGGAAGA
+
F,,:FFFFFF::FFFFFFFFFFFFFFF:FFFFFFFFFFFFFFFFF
@FS10000125:23:BPA73012-1407:1:1101:15190:1540 1:N:0:7
CTTCAACAACTTCGTCGAGTACGCTCAATATATGAGATCGGTAGA
+
,,F,::F:,FFF:,F::F:FFF:FFFFFFFFFFF:,FFFF,,::,
@FS10000125:23:BPA73012-1407:1:1101:15580:1540 1:N:0:7
GGGTCAAAACTTCGTCGAGTACGCTCAAAAGGAGAGATCGGAAGA
+
FFFFFFFFFF::FFFFFFFFFFFFFFFFFFFFFFFFFFFFFFFFF
@FS10000125:23:BPA73012-1407:1:1101:15860:1540 1:N:0:7
GGGTAGGAACTTCGTCGAGTACGCTCAACTGGATAGATCGGAAGA
+
FFFFFFFFFFFFFFFFFFFFFFFFFFFFFFFFFFFFF,FFFFFFF
@FS10000125:23:BPA73012-1407:1:1101:15930:1540 1:N:0:7
GGGACTTCGTCGAGTACGCTCAATGCAATAGATCGGAAGAGCACT
+
FFFFFFFFFFFFFFFFFF,FFFFFFFF,FFFFFF:FF,FFF,F,,
@FS10000125:23:BPA73012-1407:1:1101:16020:1540 1:N:0:7
GGGGCGCAACTTCGTCGAGTACGCTCAAATGAAAAGATCGGAAGA
+
FFFFFFFFFF:,FFFFFFFFFFFFFFF:FFFFFFFFFFFFFFFFF
@FS10000125:23:BPA73012-1407:1:1101:16200:1540 1:N:0:7
GGGCACGAACTTCGTGGAGTACGCTCAAGGCAAAAGATCGGAAGA
+
FFFFFFFFFF,:FFFFFFFFFFFFFFFFFFFFFFFFFFFFFFFFF
@FS10000125:23:BPA73012-1407:1:1101:1220:1550 1:N:0:7
GGGGCTAAACTTCTCGAGTACGCTCAAAATTAAAGATCGGAAGAG
+
FFFFFFFFFFF:F,FFFF:FFFFFFFFFFFFFFFFF,FFF:FFFF
@FS10000125:23:BPA73012-1407:1:1101:1560:1550 1:N:0:7
GGGTATCAACTTCGTCGAGTACGCTCAATCCACGAGATCGGAAGA
+
FFF,,,,FFFFFFFFFFFFFFFFFFFFFF,F,:,FFFFFFF,FFF
@FS10000125:23:BPA73012-1407:1:1101:1730:1550 1:N:0:7
GGGGACAAACTTCGTCGAGTACGCTCAAACTTCGAGATCGGAAGA
+
FFFFFFFFFF::FFFFFFFFFFFFFFF:FFFFFFFFFFFFFFFFF
@FS10000125:23:BPA73012-1407:1:1101:1900:1550 1:N:0:7
GGGGAGTAACTTCGTCGAGTACGCTCAATTCAAGAGATCGGAAGA
+
FFFFFFFFFF:,FFFFFFFFFFFFFFF:FFFFFFFFFFFFFFFFF
@FS10000125:23:BPA73012-1407:1:1101:1970:1550 1:N:0:7
GGGGAACTTTCGTCGAGTACGCTCAAGGACCTAGATCGGAAGAGC
+
FFFFFFFFFF:F:FFFF:FFFF:FFFFFFFFFFFF:,FFFFFFF,
@FS10000125:23:BPA73012-1407:1:1101:2380:1550 1:N:0:7
GGGAATCAACTTCGTCGAGTACGCTCAATTGTCAAGATCGGAAGA
+
FFF:FFFFFF:,FFFFFFFFFFFFFFF:FFFFFFFFFFFFFFFFF
@FS10000125:23:BPA73012-1407:1:1101:2530:1550 1:N:0:7
GGGAGTTAACTTCGTCGAGTACGCTCAAAAGATAAGATCGGAAGA
+
FFFFFFFFFF,,FFFFFFFFFFFFFFF,FFFFFFFFFFFFFFFFF
@FS10000125:23:BPA73012-1407:1:1101:2540:1550 1:N:0:7
GGGTGTGAACTTCGTCGAGTACGCTCAAACGTCAAGATCGGAAGA
+
FFFFFFFFFF:,FFFFFFFFFFFFFFF:FFFFFFFFFFFFFFFFF
@FS10000125:23:BPA73012-1407:1:1101:2610:1550 1:N:0:7
GGGTACCAACTTCGTCGAGTACGCTCAAGTATGTAGATCGGAAGA
+
FFF:FFFFFF:,FFFFFFFFFFFFFFFFFFFFFFFFFFFFFFFFF
@FS10000125:23:BPA73012-1407:1:1101:3300:1550 1:N:0:7
GGCCAGTAACTTCGTCGAGTACGCTCAACGCCTAAGATCGGAAGA
+
:,:,FFFFFFFFFFFFFFFFFFFFFFFFF:FFFFFFFFFFFFFFF
@FS10000125:23:BPA73012-1407:1:1101:4490:1550 1:N:0:7
GGGCGGTAACTTCGTCGAGTACGCTCAAACTATTAGATCGGAAGA
+
F,,:FFFFFF::FFFFFFFFFFFFFFF:FFFFFFFFFFFFFFFFF
@FS10000125:23:BPA73012-1407:1:1101:4500:1550 1:N:0:7
GGGGGGTAACTTCGTCGAGTACGCTCAATGGGGAAGATCGGAAGA
+
FFFFFFFFFF::FFFFFFFFFFFFFFF,FFFFFFFFFFFFFFFFF
@FS10000125:23:BPA73012-1407:1:1101:4720:1550 1:N:0:7
GGGAGTTAACTTCGTCGAGTACGCTCAAGCTGGTAGATCGGAAGA
+
FFFFFFFFFF,,FFFFFFFFFFFFFFFFFFFFFFFFFFFFFFFFF
@FS10000125:23:BPA73012-1407:1:1101:5790:1550 1:N:0:7
GGGGGACAACTTCGTCGAGTACGCTCCATGAACTAGATCGGAAGA
+
FF,FFFFFFF,,FFFFFFFFFFFFFFFFFFFFFFFFFFFFFF:FF
@FS10000125:23:BPA73012-1407:1:1101:5830:1550 1:N:0:7
GGGGCTAAACCTCGTCGAGTACGCTCAAACTTGCAGATCGGAAGA
+
F,,FFFFFFFF:FFFFFFFFFFFFFFFFFFFFFFFFFFFFFFFFF
@FS10000125:23:BPA73012-1407:1:1101:6200:1550 1:N:0:7
GGGCACTAACTTCGTCGAGTACGCTCAACAAGTCAGATCGGAAGA
+
FF:FFFFFFF:,FFFFFFFFFFFFFFFFFFFFFFFFFFFFFF:FF
@FS10000125:23:BPA73012-1407:1:1101:6220:1550 1:N:0:7
GGGGTTTAACTTCGTCGAGTACGCTCAAATTTTGAGATCGGAAGA
+
FFFFFFFFFF:,FFFFFFFFFFFFFFF:FFFFFFFFFFFFFFFFF
@FS10000125:23:BPA73012-1407:1:1101:6280:1550 1:N:0:7
GGGCCACAACTTCGTCGAGTACGCTCAAGCAGATAGATCGGAAGA
+
FFFFFFF:F::::F:F:F:FF,F,F,:FFF,,FF,FF,F:FFFFF
@FS10000125:23:BPA73012-1407:1:1101:7160:1550 1:N:0:7
GGGCGGACTCTTCGTCGAGTACGCTCAAGTAGTTAGATCGGAAGA
+
FFF:FFFFFF,,FFFFFFFFFFFFFFFFFFFFFFFFFFFFFFFFF
@FS10000125:23:BPA73012-1407:1:1101:7420:1550 1:N:0:7
GGGTGGCAACTTCGTCGAGTACGCTCAAAATGATAGATCGGAAGA
+
FFFF,FFFFF::FFFFFFFFFFFFFFF:FFFFFFFFFFFFFFFFF
@FS10000125:23:BPA73012-1407:1:1101:7520:1550 1:N:0:7
GGGTGTCAACTTCGTCGAGTACGCTCAAGTTCAAAGATCGGAAGA
+
FF:FFFFFFF:,FFFFFFFFFFFFFFFFFFFFFFFFFFFFFFFFF
@FS10000125:23:BPA73012-1407:1:1101:8170:1550 1:N:0:7
GGGGCTAAACTTCGTCGAGTACGCTCAATGTCAGAGATCGGAAGA
+
F:,FFFFFFF::FFFFFFFFFFFFFFF:FFFFFFFFFFFFFFFFF
@FS10000125:23:BPA73012-1407:1:1101:8370:1550 1:N:0:7
GGGTAACAACTTCGTCGAGTACGCTCAATGGATTAGATCGGAAGA
+
FFFFFFFFFF:,FFFFFFFFFFFFFFF,FFFFFFFFFFFFFFFFF
@FS10000125:23:BPA73012-1407:1:1101:8580:1550 1:N:0:7
GGGTACTAACTTCGTCGAGTACGCTCAAAAATCAAGATCGGAAGA
+
FFFFFFFFFF::FFFFFFFFFFFFFFF:FFFFFFFFFFFFFFFFF
@FS10000125:23:BPA73012-1407:1:1101:8700:1550 1:N:0:7
GGGGCACAACTTCGTCGAGTACGCTCAAACCTCTAGATCGGAAGA
+
FFFFFFFFFF,,FFFFFFFFFFFFFFFFFFFFFFFFFFFFFFFFF
@FS10000125:23:BPA73012-1407:1:1101:8820:1550 1:N:0:7
GGGTCCAAACTTCGTCGAGTACGCTCAAGCTCTAAGATCGGAAGA
+
FFFFFFFFFF::FFFFFFFFFFFFFFFFFFFFFFFFFFFFFFFFF
@FS10000125:23:BPA73012-1407:1:1101:8940:1550 1:N:0:7
GGGATAACTTCGTCGAGTACGCTCAAGAACATAGATCGGAAGAGC
+
FFFFFFFFFF:F,FFFF:FFFF,FFFFFFFFFFFF,,FFFFFFF,
@FS10000125:23:BPA73012-1407:1:1101:9720:1550 1:N:0:7
GGGGAACAACTTCGTCGAGTACGCTCAATTTCAGAGATCGGAAGA
+
FF:FFFFFFF::FFFFFFFFFFFFFFF:FFFFFFFFFFFFFFFFF
@FS10000125:23:BPA73012-1407:1:1101:9870:1550 1:N:0:7
GGGCCGTAACTTCGTCGAGTACGCTCAAACTGGTAGATCGGAAGA
+
:,,,FFFFFF::FFFFFFFFFFFFFFF:FFFFFFFFFFFFFFFFF
@FS10000125:23:BPA73012-1407:1:1101:10250:1550 1:N:0:7
GGGCCCAAACTTCGTCGAGTACGCTCAAATGCCCAGATCGGAAGA
+
FFF:FFFFFF:,FFFFFFFFFFFFFFF:FFFFFFFFFFFFFFFFF
@FS10000125:23:BPA73012-1407:1:1101:10360:1550 1:N:0:7
GGGTCACAACTTCGTCGAGTACGCTCAATATATAAGATCGGAAGA
+
FFFFFFFFFF,,FFFFFFFFFFFFFFF,FFFFFFFFFFFFFFFFF
@FS10000125:23:BPA73012-1407:1:1101:10580:1550 1:N:0:7
GGGTAAAAACTTCGTCGAGTACGCTCAAGCAAAGAGATCGGAAGA
+
FFFFFFFFFF,,FFFFFFFFFFFFFFFFFFFFFFFFFFFFFFFFF
@FS10000125:23:BPA73012-1407:1:1101:11280:1550 1:N:0:7
GGGGTTTAACTTCGTCGAGTACGCTCAAACAGGAAGATCGGAAGA
+
FFFFFFFFFF:,FFFFFFFFFFFFFFF:FFFFFFFFFFFFFFFFF
@FS10000125:23:BPA73012-1407:1:1101:11340:1550 1:N:0:7
GGGGTGCAACTTCGTCGAGTACGCTCAAGACGTCAGATCGGAAGA
+
FFFFF,F,FFFFFFFF:FFFF::FFFFFFFF:FF,FF,F:FFFFF
@FS10000125:23:BPA73012-1407:1:1101:11700:1550 1:N:0:7
GGGCTGGAACTTCGTCGAGTACGCTCAATTTGGTAGATCGGAAGA
+
FFF:FFFFFF::FFFFFFFFFFFFFFF,FFFFFFFFFFFFFFFFF
@FS10000125:23:BPA73012-1407:1:1101:12230:1550 1:N:0:7
GATGTAGGAACTTCGTCGAGTACGCTCAATGAAGCAGATCGGAAG
+
,,F:FFFFFFFF::F:FF:FFFFFF,FFFFFFFFF:FFFF:FF::
@FS10000125:23:BPA73012-1407:1:1101:13210:1550 1:N:0:7
GGGGTCTAACTTCGTCGAGTACGCTCAAAAATGGAGATCGGAAGA
+
FF,:,F:FFFF:FFFFFFFFFFFFFFF:,FFFFFFFFFFFFFFFF
@FS10000125:23:BPA73012-1407:1:1101:13330:1550 1:N:0:7
GGGTGGAAACTTCGTCGAGTACGCTCAAGATAAGAGATCGGAAGA
+
FFFF:FFFFFFFFFFFFFFFFFFFFFFFFFFFFFFFFFFFFFFFF
@FS10000125:23:BPA73012-1407:1:1101:13340:1550 1:N:0:7
GGGACATAACTTCGTCGAGTACGCTCAACTAACAAGATCGGAAGA
+
FFF:FFFFFF:FFFFFFFFFFFFFFFFFFFFFFFFFFFFFFFFFF
@FS10000125:23:BPA73012-1407:1:1101:13860:1550 1:N:0:7
GGGAATTAACTTCGTCGAGTACGCTCAATTGCACAGATCGGAAGA
+
FFF:,,,FFFFFFFFFFFFFFFFFFFFFFF,::FFFFFFFFFFFF
@FS10000125:23:BPA73012-1407:1:1101:14210:1550 1:N:0:7
GGGTTGTAACTTCGTCGAGTACGCTCAAGATCAGAGATCGGAAGA
+
FFFFFFFFFF::FFFFFFFFFFFFFFFFFFFFFFFFFFFFFFFFF
@FS10000125:23:BPA73012-1407:1:1101:14240:1550 1:N:0:7
GGGCCAGAACTTCGTCGAGTACGCTCAATACGGTAGATCGGAAGA
+
F,,,FFFFFF:,FFFFFFFFFFFFFFFFFFFFFFFFFFFFFFFFF
@FS10000125:23:BPA73012-1407:1:1101:15310:1550 1:N:0:7
GATTGTTAACTTCGTCGAGTACGCTCAAGGTTCAAGATCGGAAGA
+
,,F,,FF:FFFFFFFFF:FFFFFFFFFFFFFFFFFFFFFFF:F:,
@FS10000125:23:BPA73012-1407:1:1101:15450:1550 1:N:0:7
GGGATCCAACTTCGTCGAGTACGCTCAAAAACACAGATCGGAAGA
+
FFFFFFFFFFF:FFFFFFFFFFFFFFFFFFFFFFFFFFFFFFFFF
@FS10000125:23:BPA73012-1407:1:1101:15790:1550 1:N:0:7
GATGCTTAACTTCGTCGAGTACGCTCAATGACAGAGATCGGAAGA
+
:,F,,:F,F:FF,:F::F,F:,,FF:,FFFFF,,F:F,:,FFF,:
@FS10000125:23:BPA73012-1407:1:1101:1000:1560 1:N:0:7
GGGGTTGCAACTTCGTCGAGTACGCTCAAGTGTAAAGATCGGAAG
+
FFFFFFFFFFFFFFFFFFFFFFFFF:FFFFFFFFFFFFFFFFFFF
@FS10000125:23:BPA73012-1407:1:1101:1100:1560 1:N:0:7
GGGTCGAAACTTCGTCGAGTACGCTCAACCTTGAAGATCGGAAGA
+
FFFFFFFFFFFFFFFFFFFFFFFFFFFFFFFFFFFFFFFFFFFFF
@FS10000125:23:BPA73012-1407:1:1101:1230:1560 1:N:0:7
GGGAAAAACTTCGTCGAGTACGCTCAATTACAGAGATCGGAAGAG
+
FF,:FFFFFF:FF:FFFF:FFFFFFF::FFFFFFFF,FFF:FFFF
@FS10000125:23:BPA73012-1407:1:1101:1590:1560 1:N:0:7
GGGATGCAACTTCGTCGAGTACGCTCAATCAGAAAGATCGGAAGA
+
FF,FFFFFFFF:FFFFFFFFFFFFFFFFFFFFFFFFFFFFFFFFF
@FS10000125:23:BPA73012-1407:1:1101:1910:1560 1:N:0:7
GGGGAACTTCGTCGAGTACGCTCAAGCAGAAAGATCGGAAGAGCA
+
FF,FFFFFFFF,FFFFFF,,FFF:FFFFFFFFFFF,FFFFFFF,,
@FS10000125:23:BPA73012-1407:1:1101:2040:1560 1:N:0:7
GGGTGATAACTTCGTCGAGTACGCTCAACACTTAAGATCGGAAGA
+
FF:FFFFFFFFFFFFFFFFFFFFFFFFFFFFFFFFFFFFFFFFFF
@FS10000125:23:BPA73012-1407:1:1101:2980:1560 1:N:0:7
GGGGTCCAACTTCGTCGAGTACGCTCAAGAAAAAAGATCGGAAGA
+
FFFFFFFFFF::FFFFFFFFFFFFFFFFFFFFFFFFFFFFFFFFF
@FS10000125:23:BPA73012-1407:1:1101:3240:1560 1:N:0:7
GGGGACAAACTTCGTCGAGTACGCTCAATGGTGAAGATCGGAAGA
+
FFFFFFFFFF::FFFFFFFFFFFFFFF,FFFFFFFFFFFFFFFFF
@FS10000125:23:BPA73012-1407:1:1101:3890:1560 1:N:0:7
GGGCAGGAACTTCGTCGAGTACGCTCAATAATACAGATCGGAAGA
+
FFFFFF:FFF::FFFFFFFFFFFFFFF,FFFFFFF:FFFFFF:FF
@FS10000125:23:BPA73012-1407:1:1101:4740:1560 1:N:0:7
GGGGAAAAACTTCGTCGAGTACGCTCAAATCCACAGATCGGAAGA
+
FFFF,:FF:FF::FFFFFFFFFFFFFF,FFFFFFFF:FFF:F:FF
@FS10000125:23:BPA73012-1407:1:1101:4820:1560 1:N:0:7
GGGGAACAACTTCGTCGAGTACGCTCAAGTATCAAGATCGGAAGA
+
FFF:FFF:F::FFF:FFFFFFFFFFFFF:F,FFFFFFFFFFFFFF
@FS10000125:23:BPA73012-1407:1:1101:5080:1560 1:N:0:7
GGGGTCCAACTTCGTCGAGTACGCTCAAAATACGAGATCGGAAGA
+
FFFFFFFFFF:,FFFFFFFFFFFFFFFFFFFFFFFFFFFFFF:FF
@FS10000125:23:BPA73012-1407:1:1101:5220:1560 1:N:0:7
GGGGCAAAACTTCGTCGAGTACGCTCAACCAAGTAGATCGGAAGA
+
FFFFFFFFFF:FFFFFFFFFFFFFFFFFFFFFFFFFFFFFFFFFF
@FS10000125:23:BPA73012-1407:1:1101:6080:1560 1:N:0:7
GGGGACGAACTTCGTCGAGTACGCTCAATGGAAAAGATCGGAAGA
+
F:,FFFFFFF:,FFFFFFFFFFFFFFF:FFFFFFFFFFFFFFFFF
@FS10000125:23:BPA73012-1407:1:1101:6110:1560 1:N:0:7
GGGGCATAACTTCGTCGAGTACGCTCAATCACCTAGATCGGAAGA
+
F,,FFFFFFF:,FFFFFFFFFFFFFFF:FFFFFFFFFFFFFFFFF
@FS10000125:23:BPA73012-1407:1:1101:6180:1560 1:N:0:7
GGGCGCCAACTTCGTCGAGTACGCTCAACATAGTAGATCGGAAGA
+
FFFFFFFFFF::FFFFFFFFFFFFFFFFFFFFFFFFFFFFFFFFF
@FS10000125:23:BPA73012-1407:1:1101:6610:1560 1:N:0:7
GGGGGATAACTTCGTCGAGTACGCTCAAGGGAGTAGATCGGAAGA
+
FF,,,F:FFF::FFFFFFFFFFFFFFFF,::::FFFFFFFFFFFF
@FS10000125:23:BPA73012-1407:1:1101:7040:1560 1:N:0:7
GGGCTTCGTCGAGTACGCTCAACCAGGGAGATCGGAAGAGCACAC
+
FFFFFFFFFFF:FFFFF:FF:FFFFFFFFFFFFFFFFFFF,F,F:
@FS10000125:23:BPA73012-1407:1:1101:7330:1560 1:N:0:7
GGGTGACAACTTCGTCGAGTACGCTCAACAAGTTAGATCGGAAGA
+
FFF:FFFFFF::FFFFFFFFFFFFFFFFFFFFFFFFFFFFFFFFF
@FS10000125:23:BPA73012-1407:1:1101:7600:1560 1:N:0:7
GGGACGCTAACTTCGTCGAGTACGCTCAATACAAAAGATCGGAAG
+
F::,FFFFFFF,:FF:FFFFFFFFF,FFFFFFFFFFFFFFFFFFF
@FS10000125:23:BPA73012-1407:1:1101:8230:1560 1:N:0:7
GGGTATGAACTTCGTCGAGTACGCTCAAAAGATGAGATCGGAAGA
+
:,,:FFFFFF::FFFFFFFFFFFFFFF:FFFFFFFFFFFFFFFFF
@FS10000125:23:BPA73012-1407:1:1101:8370:1560 1:N:0:7
GGGGGTAAACTTCGTCGAGTACGCTCAATTTGAAAGATCGGAAGA
+
FFFFFFFFFF::FFFFFFFFFFFFFFF:FFFFFFFFFFFFFFFFF
@FS10000125:23:BPA73012-1407:1:1101:9000:1560 1:N:0:7
GGGCCTTAACTTCGTCGAGTACGCTCAATTATTAAGATCGGAAGA
+
FFF,FFFFFF:,FFFFFFFFFFFFFFF:FFFFFFFFFFFFFFFFF
@FS10000125:23:BPA73012-1407:1:1101:9240:1560 1:N:0:7
GGGTCAGAACTTCGTCGAGTACGCTCAATTTATCAGATCGGAAGA
+
F,,FFF:FFF::FFFFFFFFFFFFFFF,FFFFFFFFFFFFFFFFF
@FS10000125:23:BPA73012-1407:1:1101:9760:1560 1:N:0:7
GGGAGCCAACTTCGTCGAGTACGCTCAATATAGAAGATCGGAAGA
+
F,,:FFFFFF::FFFFFFFFFFFFFFF:FFFFFFFFFFFFFFFFF
@FS10000125:23:BPA73012-1407:1:1101:10080:1560 1:N:0:7
GGGGCAGAACTTCGTCGAGTACGCTCAAACTTGTAGATCGGAAGA
+
F::FFFFFFF::FFFFFFFFFFFFFFFFFFFFFFFFFFFFFFFFF
@FS10000125:23:BPA73012-1407:1:1101:10110:1560 1:N:0:7
GGGGTAAAACTTCGTCGAGTACGCTCAAGCTGGCAGATCGGAAGA
+
F,,FF:F:FF,,FFF:FF:FF:FFF:FFF:FF:F:FF,F:FF:,F
@FS10000125:23:BPA73012-1407:1:1101:10410:1560 1:N:0:7
GGGGTAAAACTTCGTCGAGTACGCTCAAACTGTTAGATCGGAAGA
+
FFFFFFFFFF,:FFFFFFFFFFFFFFF:FFFFFFFFFFFFFFFFF
@FS10000125:23:BPA73012-1407:1:1101:10490:1560 1:N:0:7
GGGCTTCAACTTCGTCGAGTACGCTCAATACTAGAGATCGGAAGA
+
F:F:FFFFFF,,FFFFFFFFFFFFFFF:FFFFFFFFF:FFFFFFF
@FS10000125:23:BPA73012-1407:1:1101:10770:1560 1:N:0:7
GGGCGGTAACTGTCGAGTACGCTCAAGATGAGAGATCGGAAGAGC
+
F:::FFFFFF:F:FFFF:FFFF,FFFFFFFFFFFF,,FFF:FFF,
@FS10000125:23:BPA73012-1407:1:1101:10980:1560 1:N:0:7
GGGCCTTAACTTCGTGAGTACGCTCAAAATGTTAGATCGGAAGAG
+
FFF:FFFFFF,,FFFFFF,FFFFFFFF:FFFFFFFF,FFF,FFFF
@FS10000125:23:BPA73012-1407:1:1101:11160:1560 1:N:0:7
GGGTCGCAACTTCGTCGAGTACGCTCAATCTAATAGATCGGAAGA
+
F:F:FFFFFF::FFFFFFFFFFFFFFF:FFFFFFFFFFFFFFFFF
@FS10000125:23:BPA73012-1407:1:1101:11190:1560 1:N:0:7
GTTGTAAAACTTCGTCGAGTACGCTCAAAATTGAAGATCGGAAGA
+
,,F,,:FFFFFFFFFFFFFFFFFFFFF:FFFFFFFFFFFFF,FF,
@FS10000125:23:BPA73012-1407:1:1101:11250:1560 1:N:0:7
GGGTCGTAACTTCGTCGAGTACGCTCAAGTGATAAGATCGGAAGA
+
FF::FFFFFF::FFFFFFFFFFFFFFFFFFFFFFFFFFFFFFFFF
@FS10000125:23:BPA73012-1407:1:1101:11440:1560 1:N:0:7
GGTGAGTAACTTCGTCGAGTACGCTCAAGATTTTAGATCGGAACT
+
,,,:FFFFFFFFFFFFFFFFFFFFFFFFFFFFFFFFFFFFFFF,,
@FS10000125:23:BPA73012-1407:1:1101:12120:1560 1:N:0:7
GGGGTCCAACTTCGTCGAGTACGCTCAATCCATCAGATCGGAAGA
+
FFFFFFFFFF::FFFFFFFFFFFFFFF,FFFFFFFFFFFFFFFFF
@FS10000125:23:BPA73012-1407:1:1101:12300:1560 1:N:0:7
GGGGGACAACTTCGTCGAGTACGCTCAACTCATCAGATCGGAAGA
+
FFFF,FFFFFFFFFFFFFFFFFFFFFFFFFFFFFFFFFFFFFFFF
@FS10000125:23:BPA73012-1407:1:1101:12580:1560 1:N:0:7
GGGCATTAACTTCGTCGAGTACGCTCAAATACATAGATCGGAAGA
+
FFFFF,FFFF,,FFFFFFFFFFFFFFF:FFFFFFFFFFFFFFFFF
@FS10000125:23:BPA73012-1407:1:1101:13810:1560 1:N:0:7
GGGTGTCAACTTCGTCGAGTACGCTCAAAGATGAAGATCGGAAGA
+
FFF,FFFFFF::FFFFFFFFFFFFFFFFFFFFFFFFFFFFFFFFF
@FS10000125:23:BPA73012-1407:1:1101:14040:1560 1:N:0:7
GGGTACAAACTTCGTCGAGTACGCTCAAATAGTTAGATCGGAAGA
+
F:,:FFFFFF::FFFFFFFFFFFFFFFFFFFFFFFFFFFFFFFFF
@FS10000125:23:BPA73012-1407:1:1101:14060:1560 1:N:0:7
GGGGTATAACTTCGTCGAGTACGCTCAAGTCTTAAGATCGGAAGA
+
FFFFFFFFFF::FFFFFFFFFFFFFFFFFFFFFFFFFFFFFFFFF
@FS10000125:23:BPA73012-1407:1:1101:14130:1560 1:N:0:7
GGGGTTTAACTTCGTCGAGTACGCTCAAGTAAAAAGATCGGAAGA
+
:,,F,,:FFFFFFFFFFFFFFFFFFFFFFFF:FFFFFFFFFFFFF
@FS10000125:23:BPA73012-1407:1:1101:14310:1560 1:N:0:7
GGGGTGGAACTTCGTCGAGTACGCTCAAATCATGAGATCGGAAGA
+
F,,FFFFFFF::FFFFFFFFFFFFFFFFFFFFFFFFFFFFFFFFF
@FS10000125:23:BPA73012-1407:1:1101:14420:1560 1:N:0:7
GGGGTTGAACTTCGTCGAGTACGCTCAATTGCCAAGATCGGAAGA
+
FF,FFF,FFF::FFFFFFFFFFFFFFFFFF:FFFFFFFFFFFFFF
@FS10000125:23:BPA73012-1407:1:1101:14620:1560 1:N:0:7
GGGTTACAACTTCGTCGAGTACGCTCAACAAATTAGATCGGAAGA
+
FFFFFFFFFFFFFFFFFFFFFFFFFFFFFFFFFFFFFFFFFFFFF
@FS10000125:23:BPA73012-1407:1:1101:14850:1560 1:N:0:7
GGGAACTTCGTCGAGTACGCTCAAAGTAATAGATCGGAAGAGCAC
+
FFFFFFFFFF,FF:F,F,FFFFFFFFF,:FFFFFFFFFFF:F,F:
@FS10000125:23:BPA73012-1407:1:1101:14950:1560 1:N:0:7
GATGGTAAACTTCGTCGAGTACGCTCAAGCCACAAGATCGGAAGA
+
:,,,,FFFFFFFF:FFF:FFFF,FFFF:FFFFFFF:FFFF,,::,
@FS10000125:23:BPA73012-1407:1:1101:15050:1560 1:N:0:7
GGGCGCCAACTTCGTCGAGTACGCTCAAATATGTAGATCGGAAGA
+
FFFFFFFFFF::FFFFFFFFFFFFFFF:FFFFFFFFFFFFFFFFF
@FS10000125:23:BPA73012-1407:1:1101:15380:1560 1:N:0:7
GGGAGGGAACTTCGTCGAGTACGCTCAATTGTGCAGATCGGAAGA
+
FFFFFFFFFF,:FFFFFFFFFFFFFFF:FFFFFFFFFFFFFFFFF
@FS10000125:23:BPA73012-1407:1:1101:15840:1560 1:N:0:7
GGGCGGGAATTTCGTCGAGTAGATTAAAGATCGGAAGAGCACACG
+
FF:F:FFFFFFFFFFFFFFFFF:FFFFFFFFFFFFFFFFF,,F,,
@FS10000125:23:BPA73012-1407:1:1101:16030:1560 1:N:0:7
GGGGAACAACTTCGTCGAGTACGCTCAATGGTGTAGATCGGAAGA
+
F:,FFFFFFF::FFFFFFFFFFFFFFF:FFFFFFFFFFFFFFFFF
@FS10000125:23:BPA73012-1407:1:1101:16480:1560 1:N:0:7
GGGCGTAAACTTCGTCGAGTACGCTCAACATTCTAGATCGGAAGA
+
FF:FFFFFFF:FFFFFFFFFFFFFFFFFFFFFFFFFFFFF:FFFF
@FS10000125:23:BPA73012-1407:1:1101:1070:1570 1:N:0:7
GGGGCAGTAACTTCGTCGAGTACGCTCAATGATATAGATCGGAAG
+
FFFFFFFFFFF::FF:FFFFFFFFF:FFFFFFFFFFFFFFFFFFF
@FS10000125:23:BPA73012-1407:1:1101:1100:1570 1:N:0:7
GGGGGGACTCTTCGTCGAGTACGCTCAAATCGGTAGATCGGAAGA
+
FFFFFFFFFF:,FFFFFFFFFFFFFFFFFFFFFFFFFFFFFFFFF
@FS10000125:23:BPA73012-1407:1:1101:1300:1570 1:N:0:7
GGGAACTTCGTCGAGTACGCTCAAGAGACCAGATCGGAAGAGCAC
+
FFFFFFFF,FFFF,FFF::FF::F:FFFF:FFFFF:FF::FF,F,
@FS10000125:23:BPA73012-1407:1:1101:2000:1570 1:N:0:7
GGGGGAAAACTTCGTCGAGTACGCTCAATTTAGTAGATCGGAAGA
+
FFFF:FF:FFF:FFFFFFFFFFFFFFF:FFFFFFFFF,FFFFFFF
@FS10000125:23:BPA73012-1407:1:1101:2240:1570 1:N:0:7
GGGGGTATAACTTCGTCGAGTACGCTCAAGATATGAGATCGGAAG
+
FFFF,,F,F,:FFF,FF:F:,,F,FF:F,,,F:F:F:::FF:FF:
@FS10000125:23:BPA73012-1407:1:1101:2950:1570 1:N:0:7
GGGCACCAACTTCGTCGAGTACGCTCAATAAGATAGATCGGAAGA
+
FFFF,,:,F:FF,,F,,F:FF,,FF:,FFFF::FF:F,:,FFF,F
@FS10000125:23:BPA73012-1407:1:1101:2960:1570 1:N:0:7
GGGGGGAATCTTCGTCGAGTACGCTCAAGATTTAAGATCGGAAGA
+
FFFFFFFFFF:,FFFFFFFFFFFFFFFFFFFFFFFFFFFFFFFFF
@FS10000125:23:BPA73012-1407:1:1101:3170:1570 1:N:0:7
GGGGCTGAACTTCGTCGAGTACGCTCAATGTGGTAGATCGGAAGA
+
FFFFFFFFFF,,FFFFFFFFFFFFFFF,FFFFFFFFFFFFFFFFF
@FS10000125:23:BPA73012-1407:1:1101:3530:1570 1:N:0:7
GGGGGACAACTTCGTCCAGTACGCTCAAGGTTGTAGATCGGAAGA
+
FFFFFFFFFF:::FF:FFFFFFFFFFF:FFFFFFFFFFFFFF:FF
@FS10000125:23:BPA73012-1407:1:1101:4240:1570 1:N:0:7
GGGGATTAACTTCGTCGAGTACGCTCAAACTAGTAGATCGGAAGA
+
FFFF,,,FFFFFFFFFFFFFFFFFFFFF,FF,F:FFFFFFFFFFF
@FS10000125:23:BPA73012-1407:1:1101:4700:1570 1:N:0:7
GGGCAATAACTTCGTCGAGTACGCTCAAAACGAGAGATCGGAAGA
+
FFFFFFFFFF:,FFFFFFFFFFFFFFF:FFFFFFFFFFFFFFFFF
@FS10000125:23:BPA73012-1407:1:1101:4770:1570 1:N:0:7
GGGCGCCAACTTCGTCGAGTACGCTCAAGTTCCAAGATCGGAAGA
+
FFFFFFFFFF:,FFFFFFFFFFFFFFFFFFFFFFFFFFFFFFFFF
@FS10000125:23:BPA73012-1407:1:1101:5120:1570 1:N:0:7
GGAGGGATCTTCGTCGAGTACGCTCAATTAAAAAGATCGGAAGAG
+
::,F:,FFFFFFF,FFFF:FFFFFFFF,FFFFFFFF,FFF,FFF:
@FS10000125:23:BPA73012-1407:1:1101:5170:1570 1:N:0:7
GGGCTATAACTTCGTCGAGTACGCTCAAGTATTAAGATCGGAAGA
+
FF:,FFFFFF,,FFFFFFFFFFFFFFFFFFFFFFFFFFFFFFFFF
@FS10000125:23:BPA73012-1407:1:1101:5230:1570 1:N:0:7
GGGAGGCAACTTCGTCGAGTACGCTCAACAATATAGATCGGAAGA
+
FF,FF,F,F::F:FF::FFFF,FFFF:FFFFF,FF:F,FFFFFFF
@FS10000125:23:BPA73012-1407:1:1101:6410:1570 1:N:0:7
GGGAGATAACTTCGTCGAGTACGCTCAAGTAGAAAGATCGGAAGA
+
FFFFFFFFFF:,FFFFFFFFFFFFFFFFFFFFFFFFFFFFFFFFF
@FS10000125:23:BPA73012-1407:1:1101:6600:1570 1:N:0:7
GGGAGTCAATTTCGTCGAGTACGCTCAAGGATCGAGATCGGAAGA
+
FFF:FFFFFFFFFFFFFFFFFFFFFFFFFFFFFFFFFFFFFFFFF
@FS10000125:23:BPA73012-1407:1:1101:7570:1570 1:N:0:7
GGGGTAGAACTTCGTCGAGTACGCTCAATTTGCAAGATCGGAAGA
+
FFFF:FFFFF::FFFFFFFFFFFFFFF,FFFFFFFFFFFFFFFFF
@FS10000125:23:BPA73012-1407:1:1101:7990:1570 1:N:0:7
GGGGTCGAACCTTCGTCGAGTACGCTCAACTTTTAAGATCGGAAG
+
FFFFFFFFFF::FFF:FFFFFFFFF,FFFFFFFFFFFFFFFFFFF
@FS10000125:23:BPA73012-1407:1:1101:8120:1570 1:N:0:7
GGGAGTTTACTTCGTCGAGTACGCTCAACAATGCAGATCGGAAGA
+
FFFFF,F,F:FF,,F:,F:FF,,F:,,FF:,F,,F:F,:,FFF:F
@FS10000125:23:BPA73012-1407:1:1101:8440:1570 1:N:0:7
GGGATAAAACTTCGTCGAGTACGCTCAAACAGCAAGATCGGAAGA
+
FFFF,FFFFF::FFFFFFFFFFFFFFF:FFFFFFFFFFFFFFFFF
@FS10000125:23:BPA73012-1407:1:1101:9090:1570 1:N:0:7
GGGGTCGGAACTTCGTCGAGTACGCTCAAATGAGTAGATCGGAAG
+
FFFFFFFFFF:,:FF:FFFFFFFFF,FFFFFFFFFFFFFFFFFFF
@FS10000125:23:BPA73012-1407:1:1101:9190:1570 1:N:0:7
GGGGGGAAACTTCGTCGAGTACGCTCAAGCAAAAAGATCGGAAGA
+
FF:FFFFFFF:,FFFFFFFFFFFFFFFFFFFFFFFFFFFFFFFFF
@FS10000125:23:BPA73012-1407:1:1101:9340:1570 1:N:0:7
GGGATTTAACTTCGTCGAGTACGCTCAATAGTATAGATCGGAAGA
+
FFFFFFFFFF,,FFFFFFFFFFFFFFF,FFFFFFFFFFFFFFFFF
@FS10000125:23:BPA73012-1407:1:1101:9950:1570 1:N:0:7
GGGCAGGAACTTCGTCGAGTACGCTCAAATCGGTAGATCGGAAGA
+
F,,,FFFFFF::FFFFFFFFFFFFFFF:FFFFFFFFFFFFFFFFF
@FS10000125:23:BPA73012-1407:1:1101:10240:1570 1:N:0:7
GGGCTTTAACTTCGTCGAGTACGCTCAACACAAGAGATCGGAAGA
+
FFFFFFFFFF::FFFFFFFFFFFFFFFFFFFFFFFFFFFFFFFFF
@FS10000125:23:BPA73012-1407:1:1101:10790:1570 1:N:0:7
GGGAGGCAACTTCGTCGAGTACGCTCAAATTCAAAGATCGGAAGA
+
F,,FFFFFFF,,FFFFFFFFFFFFFFF:FFFFFFFFF:FFFFFFF
@FS10000125:23:BPA73012-1407:1:1101:10880:1570 1:N:0:7
GGGGAAAAACTTCGTCGAGTACGCTCAATGTGACAGATCGGAAGA
+
FFFFFFFFFF,,FFFFFFFFFFFFFFF:FFFFFFFFFFFFFFFFF
@FS10000125:23:BPA73012-1407:1:1101:10890:1570 1:N:0:7
GCCGGGTAACTTCGTCGAGTACGCTCAACAGATAAGATCGGAAGA
+
F,:F:FFFFFFFFFFFFFFFFF:FFFFFFFFFFFF,FFFFFFFFF
@FS10000125:23:BPA73012-1407:1:1101:10940:1570 1:N:0:7
GGAGTGAAACTTTCGTCGAGTACGCTCAAGAAGACAGATCGGAAG
+
FF,F,F,FFF::F::FF,F::,F,FF:FFFFF:FFFF:,FF:FF,
@FS10000125:23:BPA73012-1407:1:1101:11540:1570 1:N:0:7
GGGGCTAAACTTCGTCGAGTACGCTCAATCCAAGAGATCGGAAGA
+
FFFFFFFFFF:,FFF:FFFFFFFFFFF,FFFFFFFFFFFFFF:FF
@FS10000125:23:BPA73012-1407:1:1101:11690:1570 1:N:0:7
GGGGAGAAACTTCGTCGAGTACGCTCAATCTGTCAGATCGGAAGA
+
F::FFFFFFF:,FFFFFFFFFFFFFFF:FFFFFFFFFFFFFFFFF
@FS10000125:23:BPA73012-1407:1:1101:12900:1570 1:N:0:7
GGGGTTGAACTTCGTCGAGTACGCTCAATCGTAAAGATCGGAAGA
+
FFFFFFFFFF,,FFFFFFFFFFFFFFF,FFFFFFFFFFFFFFFFF
@FS10000125:23:BPA73012-1407:1:1101:12920:1570 1:N:0:7
GGGTAACTTCGTCGAGTACGCTCAACACATAAGATCGGAAGAGCA
+
FFF:FFFFFFF,:FFFFF,,FFFFFFF:FFFFFFF,FFFFFFF,,
@FS10000125:23:BPA73012-1407:1:1101:13080:1570 1:N:0:7
GGGAGTCAACTTCGTCGAGTACGCTCAAAAACAAAGATCGGAAGA
+
F,,,FFFFFF,,FFFFFFFFFFFFFFF:FFFFFFFFFFFFFFFFF
@FS10000125:23:BPA73012-1407:1:1101:13250:1570 1:N:0:7
GGGCATAAACTTCGTCGAGTACGCTCAACATAATAGATCGGAAGA
+
FF:,FFFFFF::FFFFFFFFFFFFFFFFFFFFFFFFFFFFFFFFF
@FS10000125:23:BPA73012-1407:1:1101:13800:1570 1:N:0:7
GGGGTAAAACTTCGTCGAGTACGCTCAAGATGTGAGATCGGAAGA
+
FFFFFFFFFF::FFFFFFFFFFFFFFFFFFFFFFFFFFFFFFFFF
@FS10000125:23:BPA73012-1407:1:1101:14000:1570 1:N:0:7
GGGGGTAACTTCGTCGAGTACGCTCAAGAGATAAGATCGGAAGAG
+
FF,F:FFFF::FFFFFFF:FFFFFFFFFFFFFFFFF:FFFFFFF:
@FS10000125:23:BPA73012-1407:1:1101:14230:1570 1:N:0:7
GGGAGCAACTTCGTCGAGTACGCTCAATGCTGTAGATCGGAAGAG
+
FFF:,F,FFF:FF::FFFFF:FFFFFFF:FFFFFFFF,FFFFFF:
@FS10000125:23:BPA73012-1407:1:1101:14480:1570 1:N:0:7
GGGTGGGAACTTCGTCGAGTACGCTCAAACAAGAAGATCGGAAGA
+
FF:F,::FFF::FFFFFFFFFFFFFFFFFFFFFFFFFFFFFFFF:
@FS10000125:23:BPA73012-1407:1:1101:14590:1570 1:N:0:7
GGGTAATAACTTCGTCGAGTACGCTCAAGTAATCAGATCGGAAGA
+
F,:FFFFFFFF:FFFFFFFFFFFFFFFFFFFFFFFFF,FFFFFF:
@FS10000125:23:BPA73012-1407:1:1101:14780:1570 1:N:0:7
GGGGTCCAACTTCGTCGAGTACGCTCAACTAAAGAGATCGGAAGA
+
FFFFFFFFFF:FFFFFFFFFFFFFFFFFFFFFFFFFF,FFFF:FF
@FS10000125:23:BPA73012-1407:1:1101:15270:1570 1:N:0:7
GATGATCAACTTCGTCGAGTACGCTCAAAAACTGAGATCGGAAGA
+
,,F::FFFFFFFFFFFFFFFFF:FFFFFFFFFFFFFFFFF::FF,
@FS10000125:23:BPA73012-1407:1:1101:15300:1570 1:N:0:7
GGGGAACAACTTCGTCGAGTACGCTCAACGCTGCAGATCGGAAGA
+
FFFFFFFFFF,:FFFFFFFFFFFFFFFFF:FFFFFFF:FFFF:FF
@FS10000125:23:BPA73012-1407:1:1101:15320:1570 1:N:0:7
GGGGTTAAACTTCGTCGAGTACGCTCAAAGTTATAGATCGGAAGA
+
FFFFFFFFFF,,FFFFFFFFFFFFFFFFFFFFFFFFFFFFFFFFF
@FS10000125:23:BPA73012-1407:1:1101:15890:1570 1:N:0:7
GGGATAAAACTTCGTCGAGTACGCTCAATGGGAGAGATCGGAAGA
+
FFFFF,FFFFFFFFFF:FFFFFFFFFFFF::FFF,FF,FFFFFFF
@FS10000125:23:BPA73012-1407:1:1101:15960:1570 1:N:0:7
GGGGTTGAACTTCGTCGAGTACGCTCAAAAGCCCAGATCGGAAGA
+
FF:FFFFFFF::FFFFFFFFFFFFFFF:FFFF:FFFF,FFFFFFF
@FS10000125:23:BPA73012-1407:1:1101:1100:1580 1:N:0:7
GGGAGATAACTTCGTCGAGTACGCTCAATTCGGGAGATCGGAAGA
+
FFFFFFFFFF::FFFFFFFFFFFFFFFFFFFFFFFFFFFFFFFFF
@FS10000125:23:BPA73012-1407:1:1101:1160:1580 1:N:0:7
GGGCGAAAACTTCGTCGAGTACGCTCAAGTTCCGAGATCGGAAGA
+
FFFFFFFFFFF:FFFFFFFFFFFFFFFFFFFFFFFFFFFFFFFFF
@FS10000125:23:BPA73012-1407:1:1101:1940:1580 1:N:0:7
GGGATCGAACTTCGTCGAGTACGCTCAAAGAACAAGATCGGAAGA
+
,FF:FFFFFF::FFFFFFFFFFFFFFF,FFFFFFFFFFFFFFFFF
@FS10000125:23:BPA73012-1407:1:1101:2140:1580 1:N:0:7
GGGGCCTAACTTCGTCGAGTACGCTCAAAAATTAAGATCGGAAGA
+
FFFFFFFFFF:,FFFFFFFFFFFFFFF:FFFFFFFFFFFFFFFFF
@FS10000125:23:BPA73012-1407:1:1101:2420:1580 1:N:0:7
GGGCCGCAACTTCGTCGAGTACGCTCAATAGAACAGATCGGAAGA
+
FFFFFFFFFF:,FFFFFFFFFFFFFFF,FFFFFFFFFFFFFFFFF
@FS10000125:23:BPA73012-1407:1:1101:2820:1580 1:N:0:7
GGGGGACAACTTCGTCGAGTACGCTCAAGATTGGAGATCGGAAGA
+
FFFFFFFFFF:,FFFFFFFFFFFFFFFFFFFFFFFFFFFFFFFFF
@FS10000125:23:BPA73012-1407:1:1101:3120:1580 1:N:0:7
GGGTGGCAACTTCGTCGAGTACGCTCAACGTGCCAGATCGGAAGA
+
F:,:FFFFFFF:FFFFF:FFFFFFFFFFF:FFFFFFFFFF::FFF
@FS10000125:23:BPA73012-1407:1:1101:3670:1580 1:N:0:7
GGGTGAACTTCGTCGAGTACGCTCAAATAATGAGATCGGAAGAGC
+
F:,,FFFFFFFF,FFFF:FFFF,FFF:,FFFFFFF,,FFF:FFF,
@FS10000125:23:BPA73012-1407:1:1101:3850:1580 1:N:0:7
GGGACCCAACTTCGTCGAGTACGCTCAAACCCTAAGATCGGAAGA
+
FFFFFFF:FFF:FFF:FFFFFFFFFFFFFF:FFFFFFFFFFFFFF
@FS10000125:23:BPA73012-1407:1:1101:4090:1580 1:N:0:7
GGGGCATAACTTCGTCGAGTACGCTCAAGTAAGGAGATCGGAAGA
+
FFFFFFFF,F,,:FF:FFFFFFFFFFF,FFFFFFF,FFFFFF,FF
@FS10000125:23:BPA73012-1407:1:1101:4430:1580 1:N:0:7
GGGCAAGAATTTCGTCGAGTACGCTCAAATATTCAGATCGGAAGA
+
F:,:FFFFFFFFFFFFFFFFFFFFFFF:FFFFFFFFFFFFFFFFF
@FS10000125:23:BPA73012-1407:1:1101:4610:1580 1:N:0:7
GGGGACAAACTTCGTCGAGTACGCTCAACGATAAAGATCGGAAGA
+
FFFFFFFFFFF::FFFFFFFFFFFFFFFFFFFFFFFFFFFFF:FF
@FS10000125:23:BPA73012-1407:1:1101:4660:1580 1:N:0:7
GGGGCAAACTTCGTCGAGTACGCTCAAATCGTTAGATCGGAAGAG
+
FFFFF:FF:FFFFFFFFFFF,FFFF:F:FFFFF::FF,,FFFFFF
@FS10000125:23:BPA73012-1407:1:1101:4890:1580 1:N:0:7
GGGACGAAACTTCGTCGAGTACGCTCAAGGGAATAGATCGGAAGA
+
FFFFFFFFFF,,FFF:FFFFFFFFFFF,FFFFFFFFFFFFFF::F
@FS10000125:23:BPA73012-1407:1:1101:5330:1580 1:N:0:7
GGGCATTAACTTCGTCGAGTACGCTCAAGGTATAAGATCGGAAGA
+
FFFF,F,FFF::FFFFFFFFFFFFFFFFF,:FFFFFFFFFFFFFF
@FS10000125:23:BPA73012-1407:1:1101:5360:1580 1:N:0:7
GGGCCAAAACTTCGTCGAGTACGCTCAAGGATTAAGATCGGAAGA
+
FF:,FFFFFF,,FFFFFFFFFFFFFFFFFFFFFFFFFFFFFFFFF
@FS10000125:23:BPA73012-1407:1:1101:5410:1580 1:N:0:7
GGGACTCAACTTCGTCGAGTACGCTCAAAGGCTCAGATCGGAAGA
+
FFF,FFFFFF,,:FFFFFFFFFFFFFF,FFFFFFFFFFFFFF:FF
@FS10000125:23:BPA73012-1407:1:1101:6200:1580 1:N:0:7
GGGGAACTTCGTCGAGTACGCTCAAATACTAAGATCGGAAGAGCA
+
FFFFFFFFFFF,:FFFFF,,FFFFF:F,FFFFFFF,FFFFFFF,F
@FS10000125:23:BPA73012-1407:1:1101:6520:1580 1:N:0:7
GGTTAACAACTTCGTCGAGTACGCTCAATATGTTAGATCGGTAGA
+
FF,,:FFFFFFF:FFFF,FFFFFFFFFFFFF,FFFFFFFFF,F,,
@FS10000125:23:BPA73012-1407:1:1101:6650:1580 1:N:0:7
GGGTCTGAACTTCGTCGAGTACGCTCAATAGATAAGATCGGAAGA
+
FFFFFF:FFFFFFFFFFFFFFFFFFFF:FFFFF:FFFFFFFFFFF
@FS10000125:23:BPA73012-1407:1:1101:6780:1580 1:N:0:7
GGGATACAACTTCGTCGAGTACGCTCAATTATATAGATCGGAAGA
+
FFFF,FFFFF:,FFFFFFFFFFFFFFF:FFFFFFFFFFFFFFFFF
@FS10000125:23:BPA73012-1407:1:1101:7020:1580 1:N:0:7
GGGTCCCATCTTCGTCGAGTACGTTCAAGGGGGAAGATCGGAAGA
+
FFF:FFFFFF:,FFFFFFFFFFFFFFFFFFFFFFFFFFFFFFFFF
@FS10000125:23:BPA73012-1407:1:1101:7310:1580 1:N:0:7
GGGTAACTTCGTCGAGTACGCTCAACAGGCCAGATCGGAAGAGCA
+
FFFFFFFFFFF,:FFFFF,,FFFFFFFFFFFFFFF,FFFFFFF,:
@FS10000125:23:BPA73012-1407:1:1101:7360:1580 1:N:0:7
GGGACTCGTTTTCCTTATATATCCTTTTTTCTATTTATCGGAAGA
+
FFFFFFF,F::FF,:FFFF,,F:F,F,F,,,FF,:F::FFFF,FF
@FS10000125:23:BPA73012-1407:1:1101:7660:1580 1:N:0:7
GGGAGAAATCTTCGTCGAGTACGCTCAAACATGAAGATCGGAAGA
+
FFFF:FFFFF::FFFFFFFFFFFFFFFFFFFFFFFFFFFFFFFFF
@FS10000125:23:BPA73012-1407:1:1101:7780:1580 1:N:0:7
GGGGGAAAACTTCGTCGAGTACGCTCAAAATGGGAGATCGGAAGA
+
FFF,,F:FFF::FFFFFFFFFFFFFFFF,,F:,:FFFFFFFFFFF
@FS10000125:23:BPA73012-1407:1:1101:7930:1580 1:N:0:7
GGGTTCTAACTTCGTCGAGTACGCTCAAACTTAGAGATCGGAAGA
+
FFFFFFFFFF,,FFFFFFFFFFFFFFF:FFFFFFFFFFFFFFFFF
@FS10000125:23:BPA73012-1407:1:1101:8220:1580 1:N:0:7
GGGCGCTAACTTCGTCGAGTACGCTCAAAATGCCAGATCGGAAGA
+
FFFFFF:FFFFFFFFFFFFFFFFFFFFFFFF,FF:FF:FFFFFFF
@FS10000125:23:BPA73012-1407:1:1101:8290:1580 1:N:0:7
GGGGGGAAACTTCGTCGAGTACGCTCAACAAAAAAGATCGGAAGA
+
FFFFFFFFFFFFFFFFFFFFFFFFFFFFFFFFFFFFFFFFFFFFF
@FS10000125:23:BPA73012-1407:1:1101:8760:1580 1:N:0:7
GGGGTACAACTTCGTCGAGTACGCTCAATACCCCAGATCGGAAGA
+
FFFFFFFFFF,:FFFFFFFFFFFFFFF:FFFFFFFFFFFFFFFFF
@FS10000125:23:BPA73012-1407:1:1101:9420:1580 1:N:0:7
GGGCAAAAACTTCGTCGAGTACGCTCAATTGGAAAGATCGGAAGA
+
FFFFFFFFFF:,FFFFFFFFFFFFFFF,FFFFFFFFFFFFFF:FF
@FS10000125:23:BPA73012-1407:1:1101:9530:1580 1:N:0:7
GGGTAACTTCGTCGAGTACGCTCAATTAAATAGATCGGAAGAGCA
+
FFF:FFFFFFF:FFFFFF,,FFF:F:FFFFFFFFF,FFFFFFF,,
@FS10000125:23:BPA73012-1407:1:1101:9840:1580 1:N:0:7
GGGGTCGAACTTCGTCGACTACGCTCAACATACGAGATCGGAAGA
+
F,,FFFFFFF:FFFFFFF,FFFFFFFFFFFFFFFFFFFFFFFFFF
@FS10000125:23:BPA73012-1407:1:1101:9960:1580 1:N:0:7
GGGAGATCGGAAGAGCACACGTCTGAACTCCAGTCACGTCGACTG
+
FFF:FFFFFF:,:,FFF,FFF:FFFF:::FFFFFFF,F:FFF,:F
@FS10000125:23:BPA73012-1407:1:1101:10000:1580 1:N:0:7
GGGGGGTAACCTCGTCGAGTACGCTCAAACAAACAGATCGGAAGA
+
FFFFFFFFFFF:FFFFFFFFFFFFFFF:FFFFFFFFFFFFFFFFF
@FS10000125:23:BPA73012-1407:1:1101:10030:1580 1:N:0:7
GGGGTGGAACTTCGTCGAGTACGCTCAATACCTAAGATCGGAAGA
+
F:,FFFFFFF::FFFFFFFFFFFFFFF:FFFFFFFFFFFFFFFFF
@FS10000125:23:BPA73012-1407:1:1101:10160:1580 1:N:0:7
GGGCGACGCTCTTCCGATCTGGGCAGGACCTTCGTCGAGTACGCT
+
FFF:FFFFFF,FF:FFF:,FFFFFFFFFFFFFFFF,FFFF:,F,,
@FS10000125:23:BPA73012-1407:1:1101:10650:1580 1:N:0:7
GGGGTGGAACTTCGTCGAGTACGCTCAAGAACTAAGATCGGAAGA
+
FFFFFFFFFF,:FFFFFFFFFFFFFFFFFFFFFFFFFFFFFFFFF
@FS10000125:23:BPA73012-1407:1:1101:11080:1580 1:N:0:7
GGGCATTAACTTCGTCGAGTACGCTCAAACAAACAGATCGGAAGA
+
FFF:FFFFFF,,FFFFFFFFFFFFFFF,FFFFFFFFFFFFFFFFF
@FS10000125:23:BPA73012-1407:1:1101:11310:1580 1:N:0:7
GGGCTGGAACTTCGTCGAGTACGCTCAACACGAGAGATCGGAAGA
+
F,,:F:FFFF,:FFFFFFFFFFFFFFFFFFFFFFFFFFFFFFFFF
@FS10000125:23:BPA73012-1407:1:1101:11340:1580 1:N:0:7
GGGACAACTTCGTCGAGTACGCTCAAATAGAGAGATCGGAAGAGC
+
FFFFF,:F,F:FFF:FFFF,FF,FF,F:FFF:F:F:,FFFFFFF:
@FS10000125:23:BPA73012-1407:1:1101:11610:1580 1:N:0:7
GGGTAGCAACTTCGTCGAGTACGCTCAACGTGGAAGATCGGAAGA
+
F,,:FFFFFF:,FFFFFFFFFFFFFFFFFFFFFFFFFFFFFFFFF
@FS10000125:23:BPA73012-1407:1:1101:11810:1580 1:N:0:7
GGGGCCAAATTTCGTCGAGTACGCTCAACTGTCAAGATCGGAAGA
+
F,,FFFFFFF:FFFFFFFFFFFFFFFFFFFFFFFFFFFFFFFFFF
@FS10000125:23:BPA73012-1407:1:1101:11860:1580 1:N:0:7
GGGGGGTAACTTCGTCGAGTACGCTCAAGTAATTAGATCGGAAGA
+
FFFFFFFFFF,,FFFFFFFFFFFFFFFFFFFFFFFFFFFFFF:FF
@FS10000125:23:BPA73012-1407:1:1101:11900:1580 1:N:0:7
GGGGCCTAACTTCGTCGAGTACGCTCAAAGGTAAAGATCGGAAGA
+
FFFFFFFFFF,,FFFFFFFFFFFFFFF,FFFFFFFFFFFFFFFFF
@FS10000125:23:BPA73012-1407:1:1101:12060:1580 1:N:0:7
GGGGGGGAACTTCGTCGAGTACGCTCAAGGAATAAGATCGGAAGA
+
FFFF:FFFFF,,FFFFFFFFFFFFFFFFFFFFFFFFFFFFFFFFF
@FS10000125:23:BPA73012-1407:1:1101:12750:1580 1:N:0:7
GATTACAAACTTCGTCGAGTACGCTCAATTGGCAAGATCGGAAGA
+
,,F,FFFFFFFFFFFFFFFFFFFFFFF:FFFFFFFFFFFF:FFF:
@FS10000125:23:BPA73012-1407:1:1101:12930:1580 1:N:0:7
GGGGCTCAACTTCGTCGAGTACGCTCAATACATAAGATCGGAAGA
+
FFFFFFFFFF,,FFFFFFFFFFFFFFF,FFFFFFFFFFFFFFFFF
@FS10000125:23:BPA73012-1407:1:1101:13220:1580 1:N:0:7
GGGCGACAACTTCGTCGAGTACGCTCAAATGTCGAGATCGGAAGA
+
FFF:FFFFFF::FFFFFFFFFFFFFFF:FFFFFFFFF:FFFFFFF
@FS10000125:23:BPA73012-1407:1:1101:13430:1580 1:N:0:7
GGGCACAGAACTTCGTCGAGTACGCTCAAATAGTTAGATCGGAAG
+
F:,:FFFFFFF,,FF,FFFFFFFFF,FFFFFFFFFFFFFFFFFFF
@FS10000125:23:BPA73012-1407:1:1101:13590:1580 1:N:0:7
GGAGGTAAACTTCGTCGAGTACGCTCAAATTCTCAGATCGGAAGA
+
:,,F,FFFFF::FFFFFFFFFFFFFFF:FFFFFFFFFFFFFFFFF
@FS10000125:23:BPA73012-1407:1:1101:15130:1580 1:N:0:7
GGGAATCAACTTCGTCGAGTACGCTCAATGTTGCAGATCGGAAGA
+
FFF,F,,FF:FFFFFFFFFFFFFFFFFF,F,,:FFFFFFFFFFFF
@FS10000125:23:BPA73012-1407:1:1101:15580:1580 1:N:0:7
GGGCTGAAACCTTCGTCGAGTACGCTCAATCTTGGAGATCGGAAG
+
FFFFFFFFFFF::FF:FFFFFFFFF,FFFFFFFFFFFFFFFFFFF
@FS10000125:23:BPA73012-1407:1:1101:16150:1580 1:N:0:7
GGGGACCAATTTCGTCGAGTACGCTCAATTGTAAAGATCGGAAGA
+
F,,FFFFFFF:FFFFFFFFFFFFFFFF:FFFFFFFFFFFFFFFF:
@FS10000125:23:BPA73012-1407:1:1101:2110:1590 1:N:0:7
GGGGTGGAACTTCGTCGAGTACGCTCAAAATGTTAGATCGGAAGA
+
F:,FF::FFFF:FFFFFFFFFFFFFFFFFFFFFFFFF:FFFFFFF
@FS10000125:23:BPA73012-1407:1:1101:2160:1590 1:N:0:7
GGGGCTCAACTTCGTCGAGTACGCTCAATATATAAGATCGGAAGA
+
FF,FFFFFFFF,FFFFFFFFFFFFFFF:FFFFFFFFFFFFFFFFF
@FS10000125:23:BPA73012-1407:1:1101:3690:1590 1:N:0:7
GGGGTGCAACTTCGTCGAGTACGCTCAAAATGTGAGATCGGAAGA
+
FF:FFFFFFF::FFFFFFFFFFFFFFF:FFFFFFFFFFFFFFFFF
@FS10000125:23:BPA73012-1407:1:1101:3880:1590 1:N:0:7
GGGCTAAAACTTCGTCGAGTACGCTCAAGTATACAGATCGGAAGA
+
FFF:FFFFFF::FFFFFFFFFFFFFFFFFFFFFFFFFFFFFFFFF
@FS10000125:23:BPA73012-1407:1:1101:3980:1590 1:N:0:7
GGGGCCAATCTTCGTCGAGTACGCTCAAATACATAGATCGGAAGA
+
FFFFFFFFFF,,FFF:FFFFFFFFFFF:FFFFFFFFFFFFFF:FF
@FS10000125:23:BPA73012-1407:1:1101:4040:1590 1:N:0:7
GGGACTTAACTTCGTCGAGTACGCTCAAAAGTAGAGATCGGAAGA
+
FFF:FFFFFF:,FFFFFFFFFFFFFFF:FFFFFFFFFFFFFFFFF
@FS10000125:23:BPA73012-1407:1:1101:4060:1590 1:N:0:7
GGGCTGAAACTTCGTCGAGTACGCTCAATACCTGAGATCGGAAGA
+
FFFFFFFFFF::FFFFFFFFFFFFFFF,FFFFFFFFFFFFFFFFF
@FS10000125:23:BPA73012-1407:1:1101:4340:1590 1:N:0:7
GGGCAATAACTTCGTCGAGTACGCTCAAAATAGTAGATCGGAAGA
+
FFFFFFFFFF:,FFFFFFFFFFFFFFF,FFFFFFFFFFFFFFFFF
@FS10000125:23:BPA73012-1407:1:1101:4440:1590 1:N:0:7
GGGCCTTAACTTCGTCGAGTACGCTCAATTACGGAGATCGGAAGA
+
FFF:FFFFFF:,FFFFFFFFFFFFFFF:FFFFFFFFFFFFFFFFF
@FS10000125:23:BPA73012-1407:1:1101:4740:1590 1:N:0:7
GGGACTGAACTTCGTCGAGTACGCTCAATAAAGTAGATCGGAAGA
+
FFF:FFFFFF:,FFFFFFFFFFFFFFF,FFFFFFFFFFFFFFFFF
@FS10000125:23:BPA73012-1407:1:1101:5230:1590 1:N:0:7
GGGCTGCAACTTCGTCGAGTACGCTCAAAACTGCAGATCGGAAGA
+
F:,FFFFFFF,,FFFFFFFFFFFFFFF,FFFFFFFFFFFFFF:FF
@FS10000125:23:BPA73012-1407:1:1101:6230:1590 1:N:0:7
GGGCACAAACTTCGTCGAGTACGCTCAAACTAAGAGATCGGAAGA
+
F,,:FFFFFF,:FFFFFFFFFFFFFFF,FFFFFFFFFFFFFF::F
@FS10000125:23:BPA73012-1407:1:1101:6470:1590 1:N:0:7
GTTGCCAAACTTCGTTGAGTACGCTCAAATAATGAGATCGGAAGA
+
,,F:FFFFFFFFFFF:FFFFFFFFFFFFFFFFFFFFFFFFFFFFF
@FS10000125:23:BPA73012-1407:1:1101:6500:1590 1:N:0:7
GGGTCTTAACTTCGTCGAGTACGCTCAATTAAAGAGATCGGAAGA
+
FFFFFFFFFF::FFFFFFFFFFFFFFF,FFFFFFFFFFFFFFFFF
@FS10000125:23:BPA73012-1407:1:1101:6770:1590 1:N:0:7
GGGGCTGAACTTCGTCGAGTACGCTCAATTTTTAAGATCGGAAGA
+
F,,FFFFFFF:,FFFFFFFFFFFFFFF,FFFFFFFFFFFFFFFFF
@FS10000125:23:BPA73012-1407:1:1101:6980:1590 1:N:0:7
GGGCCGCAACTTCGTCGAGTACGCTCAAGTCAGCAGATCGGAAGA
+
FFF:FFFFFF::FFFFFFFFFFFFFFFFFFFFFFFFFFFFFFFFF
@FS10000125:23:BPA73012-1407:1:1101:7730:1590 1:N:0:7
GGGACTTCGTCGAGTACGCTCAATCCGAGAGATCGGAAGAGCACA
+
FFFFFFFFFF:FFFFFFF:FFF:FFFFFFFFFFFFFFFFFF,F,F
@FS10000125:23:BPA73012-1407:1:1101:7800:1590 1:N:0:7
GGGCGGTAACTTCGTCGAGTACGCTCAATCATACAGATCGGAAGA
+
FF:F:FFFFFF:FFFFFFFFFFFFFFFFFFFFFFFFFFFFFFFFF
@FS10000125:23:BPA73012-1407:1:1101:7840:1590 1:N:0:7
GGGGGAAAACTTCGTCGAGTACGCTCAATGTCAGAGATCGGAAGA
+
FFFFFFFFFF:,FFFFFFFFFFFFFFF,FFFFFFFFFFFFFFFFF
@FS10000125:23:BPA73012-1407:1:1101:8110:1590 1:N:0:7
GGGCCTAAACTTCGTCGAGTACGCTCAAAAATCGAGATCGGAAGA
+
FFFFFFFFFF::FFFFFFFFFFFFFFF:FFFFFFFFFFFFFFFFF
@FS10000125:23:BPA73012-1407:1:1101:8260:1590 1:N:0:7
GGGGAACTTCGTCGAGTACGCTCAACACTAAAGATCGGAAGAGCA
+
FFFFFFFFFFF::FFFFF,,FFFFFFF:FFFFFFF,FFFFFFF,F
@FS10000125:23:BPA73012-1407:1:1101:8320:1590 1:N:0:7
GGGTAGTAACTTCGTCGAGTACGCTCAATGAGTCAGATCGGAAGA
+
FF::FFFFFFF:FFFFFFFFFFFFFFFFFFFFFFFFFFFFFFFFF
@FS10000125:23:BPA73012-1407:1:1101:8590:1590 1:N:0:7
GGGGTGTAACTTCGTCGAGTACGCTCAAAACACGAGATCGGAAGA
+
FFFFFFFFFF::FFFFFFFFFFFFFFFFFFFFFFFFFFFFFFFFF
@FS10000125:23:BPA73012-1407:1:1101:8680:1590 1:N:0:7
GGGACTGAACTTCGTCGAGTACGCTCAAGAATATAGATCGGAAGA
+
FFF,FFFFFF::FFFFFFFFFFFFFFFFFFFFFFFFFFFFFFFFF
@FS10000125:23:BPA73012-1407:1:1101:10220:1590 1:N:0:7
GGGGCTTAACTTCGTCGAGTACGCTCAAAGCAAAAGATCGGAAGA
+
FFFFFFFFFF,,FFFFFFFFFFFFFFF,FFFFFFFFFFFFFF:FF
@FS10000125:23:BPA73012-1407:1:1101:10280:1590 1:N:0:7
GGGTAGGAACTTCGTCGAGTACGCTCAAGGCGAGAGATCGGAAGA
+
FFFFFFFFFF::FFFFFFFFFFFFFFFFFFFFFFFFFFFFFFFFF
@FS10000125:23:BPA73012-1407:1:1101:10810:1590 1:N:0:7
GGGCGCTATCTTCGTCGAGTACGCTCAAGTAAAGAGATCGGAAGA
+
F:,:FFFFFF,,FFFFFFFFFFFFFFFFFFFFFFFFFFFFFFFFF
@FS10000125:23:BPA73012-1407:1:1101:11050:1590 1:N:0:7
GGGGTGTAACTTCGTCGAGTACGCTCAATAGTGAAGATCGGAAGA
+
F:,FFFFFFF::FFFFFFFFFFFFFFF:FFFFFFFFFFFFFFFFF
@FS10000125:23:BPA73012-1407:1:1101:11490:1590 1:N:0:7
GGGGCCGAACTTCGTCGAGTACGCTCAATGCTCAAGATCGGAAGA
+
:,,FFFFFFF::FFFFFFFFFFFFFFFFFFFFFFFFFFFFFFFFF
@FS10000125:23:BPA73012-1407:1:1101:11580:1590 1:N:0:7
GGGCCTAAACTTCGTCGAGTACGCTCAATGAATTAGATCGGAAGA
+
FFF:FFFFFF:,FFFFFFFFFFFFFFF,FFFFFFFFFFFFFFFFF
@FS10000125:23:BPA73012-1407:1:1101:13250:1590 1:N:0:7
GGGCGCAAACTTCGTCGAGTACGCTCAAAGTTAAAAATCGGAAGA
+
F:,,:FFFFF::FFFFFFFFFFFFFFF:FFFFFFFFFFFFFFFFF
@FS10000125:23:BPA73012-1407:1:1101:13290:1590 1:N:0:7
GGGGTCTAACTTCGTCGAGTACGCTCAATTGATCAGATCGGAAGA
+
F:,FFFFFFF::FFFFFFFFFFFFFFF:FFFFFFFFFFFFFFFFF
@FS10000125:23:BPA73012-1407:1:1101:13680:1590 1:N:0:7
GGACTTAACTTCGTCGAGTACGCTCAACGTTGTAGATCGGAAGAG
+
FF,:,FFFFFFFF:FFFF,FFFFFFFF::FFFFFFF:FFF:FFFF
@FS10000125:23:BPA73012-1407:1:1101:13900:1590 1:N:0:7
GGGAGTAAACTTCGTCGAGTACGCTCAATACCCTAGATCGGAAGA
+
FF:FF:FF:F:,FFFFFFFFFFFFFFF,FFFFFFFFFFFFFF,FF
@FS10000125:23:BPA73012-1407:1:1101:14390:1590 1:N:0:7
GGGGTCCAACTTCGTCGAGTACGCTCAAAAAAAACAGATCGGAAG
+
F,,FFFFFFF::FFFFFFFFFFFFFFF:FFFFFFFFFFFFFFFFF
@FS10000125:23:BPA73012-1407:1:1101:14410:1590 1:N:0:7
GGGTATAAACTTCGTCGAGTACGCTCAAGTGAAAAGATCGGAAGA
+
FFFFF:FFFF::FFFFFFFFFFFFFFFFFFF,F:FFFFFFFFFFF
@FS10000125:23:BPA73012-1407:1:1101:14900:1590 1:N:0:7
GGGACTGAACTTCGTCGAGTACGCTCAAGATAGGAGATCGGAAGA
+
FF::FFFFFF::FFFFFFFFFFFFFFFFFFFFFFFFFFFFFFFFF
@FS10000125:23:BPA73012-1407:1:1101:14960:1590 1:N:0:7
GATGAAAAACTTCGTCGAGTACGCTCAATTGACCAGATCGGAAGA
+
:,F:FFFFFFFFFFFFFFFFFF:FFFFFFFFFFFFFFFFF:,FF,
@FS10000125:23:BPA73012-1407:1:1101:15280:1590 1:N:0:7
GGGGTAAAACTTCGTCGAGTACGCTCAATGTTTCAGATCGGAAGA
+
FF,FFFFFFF::FFFFFFFFFFFFFFF:FFFFFFFFFFFFFFFFF
@FS10000125:23:BPA73012-1407:1:1101:15680:1590 1:N:0:7
GGGGTCAAACTTCGTCGAGTACGCTCAATACGGGAGATCGGAAGA
+
F:,FFFFFFF::FFFFFFFFFFFFFFF:FFFFFFFFFFFFFFFFF
@FS10000125:23:BPA73012-1407:1:1101:15920:1590 1:N:0:7
GGGCCTCAACTTCGTCGAGTACGCTCAAACAAGTAGATCGGAAGA
+
F:,F:FFF:F::FFFFF:FFF::FFFF,FF,FFFFFF,FF,F:FF
@FS10000125:23:BPA73012-1407:1:1101:15930:1590 1:N:0:7
GGGTAGGAACTTCGTCGAGTACGCTCAAACGCTGAGATCGGAAGA
+
FFFFFFFFFF,:FFFFFFFFFFFFFFFFFFFFFFFFFFFFFFFFF
@FS10000125:23:BPA73012-1407:1:1101:16210:1590 1:N:0:7
GATGTTGAACTTCGTCGAGTACGCTCAATAATGCAGATCGGAAGA
+
,,F,FF,FFFFFFFFFFFFFFF:FFFFFFFFF:FF,FFFF,,F,,
@FS10000125:23:BPA73012-1407:1:1101:16300:1590 1:N:0:7
GGGGGTCAACTCGTCGAGTACGCTCAACTCTGCAGATCGGAAGAG
+
FFFFFFFFFF:FF:FFFF:FFFFFFFFF:FFFFFFF:FFF:FFFF
@FS10000125:23:BPA73012-1407:1:1101:1160:1600 1:N:0:7
GGGCGAACTTCGTCGAGTACGCTCAAGTAGAGAGATCGGAAGAGC
+
FF:FFFFFFF,F::FFF,F,FF,FFFF,FFFFFFF:,FF,,FFF,
@FS10000125:23:BPA73012-1407:1:1101:2330:1600 1:N:0:7
GGGGTCTAACTTCGTCGAGTACGCTCAACATCCAAGATCGGAAGA
+
FFFFFFFFFF:::FFFFFFFFFFFFFFFFFFFFFFFFFFFFFFFF
@FS10000125:23:BPA73012-1407:1:1101:2840:1600 1:N:0:7
GGGCTCGAACTTCGTCGAGTACGCTCAAGAACAAAGATCGGAAGA
+
FF:F:FFFFFF:FFFFFFFFFFFFFFFFFFFFFFFFFFFFFFFFF
@FS10000125:23:BPA73012-1407:1:1101:2890:1600 1:N:0:7
GGGCGTCAACTTCGTCGAGTACGCTCAAAGTAGCAGATCGGAAGA
+
FFFF,:FFFF::FFFFFFFFFFFFFFFFFFFFFFFFF:FFFFFFF
@FS10000125:23:BPA73012-1407:1:1101:3200:1600 1:N:0:7
GGGTAACTTCGTCGAGTACGCTCAAGTTTCAAGATCGGAAGAGCA
+
[truncated: 26,555,319 more chars]
