# Supplementary material for: Non-templated addition and template switching by Moloney murine leukemia virus (MMLV)-based reverse transcriptases co-occur and compete with each other
Source: J Biol Chem. 2019 Oct 22;294(48):18220–31. doi: 10.1074/jbc.RA119.010676 (PMC6885630; doi:10.1074/jbc.RA119.010676)
Supplement: Supporting Information [file supp_RA119.010676_155253_1_supp_413280_pzhsrd.zip › Template switching bias/TS-P-4rNV5FAM-D.fastq]

@FS10000125:23:BPA73012-1407:1:1101:2200:1000 1:N:0:8
GGGGAAAACTTCGTCGAGTACGCTCAATCCGTCAGATTGGAACAC
+
F:,FF,F:F,,FF,F:F,FFFF,F,F,,,,:FFF,F:,:F,:,FF
@FS10000125:23:BPA73012-1407:1:1101:2210:1000 1:N:0:8
GGCTAATAACTTCGTCGAGTCCGCTCAATAAATTAGATCGGAAGA
+
:,,,FFFFFFFFFFFFFFFFFFFFFFF:FFFFFFFFFFFFF:FFF
@FS10000125:23:BPA73012-1407:1:1101:2480:1000 1:N:0:8
GATGCACAACTTCGTCGAGTACGCTCAATGACACAGATCGGAAGA
+
:,:FFFFFFFFFFFFFFFFFFFFFFFF:FFFFFFFFFFFFF,FFF
@FS10000125:23:BPA73012-1407:1:1101:2650:1000 1:N:0:8
GGGGATGAACTTCGTCGAGTACGCTCAATGTGTGAGATCGGAAGA
+
F,,FFFFFFF::FFFFFFFFFFFFFFFFFFFFFFFFFFFFFFFFF
@FS10000125:23:BPA73012-1407:1:1101:2850:1000 1:N:0:8
GATATATAACTTCGTCGAGTACGCTCAATCATGCAGATCGGAAGA
+
:,:,FFF:FF::FFFFFFFFFFFFFFFFFFFFFFFFFFFFF,FF:
@FS10000125:23:BPA73012-1407:1:1101:3470:1000 1:N:0:8
GATGTGAAACTTCGTCGAGTACGCTCAATGTTGTAGATCGGAAGA
+
,,F:FFFFFFFFFFFFFFFFFFFFFFF:FFFFFFFFFFFFF,FFF
@FS10000125:23:BPA73012-1407:1:1101:4160:1000 1:N:0:8
GGGGTTTAACTTCGTCGAGTACGCTCAATACGCCAGATCGGAAGA
+
FF,FFFFFFF::FFFFFFFFFFFFFFF:FFFFFFFFFFFFFFFFF
@FS10000125:23:BPA73012-1407:1:1101:4440:1000 1:N:0:8
GGAGACTAACTTCGTCGAGTACGCTCAACAAAAGAGATCGGAAGA
+
F,,FFFFFFFFFFFFFFFFFFFFFFFFFFFFFFFFFFFFFFFFFF
@FS10000125:23:BPA73012-1407:1:1101:4920:1000 1:N:0:8
GGGACTTCGTCGAGTACGCTCAACAGGTCAGATCGGAAGAGCACA
+
F:,:FFFFFF:FFFFFFF:FFF:FFFF:FFFFFFFFFFFFF,F,,
@FS10000125:23:BPA73012-1407:1:1101:5080:1000 1:N:0:8
GGGCAAAAACTTCGTCGAGTACGCTCAAGAAAAAAGATCGGAAGA
+
FF,:FFFFFF,,FFFFFFFFFFFFFFF:FFFFFFFFFFFFFFFFF
@FS10000125:23:BPA73012-1407:1:1101:5340:1000 1:N:0:8
GGGTAATAACTTCGTCGAGTACGCTCAATGTATAAGATCGGAAGA
+
F:,:FFFFFF:,FFFFFFFFFFFFFFF,FFFFFFFFFFFFFFFFF
@FS10000125:23:BPA73012-1407:1:1101:5560:1000 1:N:0:8
GGGATCGAACTTGTCGAGTACGCTCAAACTTATAGATCGGAAGAG
+
FF,:FFFFFF:FF,FFFF:FFFFFFFFFFFFFFFFF,FFF,FFFF
@FS10000125:23:BPA73012-1407:1:1101:6280:1000 1:N:0:8
GATGCTTAACTTCGTCGAGTACGCTCAACACCAGAGATCGGAAGA
+
,,,:FFFFFFFFFFFFFFFFFFFFFFFFFFFFFFFFFFFFF:FFF
@FS10000125:23:BPA73012-1407:1:1101:6290:1000 1:N:0:8
GGGGCAAACTTCGTCGAGTACGCTCAACATGATAGATCGGAAGAG
+
F::FFFFFF::FFFFFFF:FFFFFFFF:FFFFFFFF,,FF:FFFF
@FS10000125:23:BPA73012-1407:1:1101:6650:1000 1:N:0:8
GGGAGCAAACTTCGTCGAGTACGCTCAAACGGTAAGATCGGAAGA
+
F,,FFFFFFFF:FFFFFFFFFFFFFFFFFFFFFFFFFFFFFFFFF
@FS10000125:23:BPA73012-1407:1:1101:8250:1000 1:N:0:8
GGATATCAACTTCGTCGAGTACGCTCAAGGTTTGAGATCGGAAGA
+
,,,,FFFFFFFFFFFFFFFFFFFFFFFFFFFFFFFFFFFFFFFFF
@FS10000125:23:BPA73012-1407:1:1101:9060:1000 1:N:0:8
GGGGTAATAACTTCGTCGAGTACGCTCAAATTCTAAGATCGGAAG
+
FFFFFF,,FFFFFFF:FFF,FFFFF,FFFF:FFF,FFFFFFFFFF
@FS10000125:23:BPA73012-1407:1:1101:9500:1000 1:N:0:8
GGGCGCTAACTTCGTCGAGTACGCTCAAATGAGAAGATCGGAAGA
+
FFFFFFFFFF:::FFFFFFFFFFFFFF:FFFFFFFFFFFFFFFFF
@FS10000125:23:BPA73012-1407:1:1101:9560:1000 1:N:0:8
GGGTAATAACTTCGTCGAGTACGCTCAATTATCAAGATCGGAAGA
+
F,:FFFFFFF,:FFFFFFFFFFFFFFF:FFFFFFFFFFFFFFFFF
@FS10000125:23:BPA73012-1407:1:1101:10520:1000 1:N:0:8
GGGATGTAACTTCGTCGAGTACGCTCAAATATTAAGATCGGAAGA
+
F,:FFFFFFF,,FFFFFFFFFFFFFFF:FFFFFFFFFFFFFFFFF
@FS10000125:23:BPA73012-1407:1:1101:10800:1000 1:N:0:8
GTTTGGGAACTTCGTCGAGTACGCTCAAAAGTATAGATCGGAAGA
+
:,:,,::FF:FFFF:FF:FFFFFFFFFFFFFFFFFFFFFFF:F::
@FS10000125:23:BPA73012-1407:1:1101:11190:1000 1:N:0:8
GTTGAAATTTCGTCGAGTACGCTCAAGCTGTTAGATCGGAAGAGC
+
,,F,FFFFF:FF,FFFF,FFFF,FFFF:FFFFFFF,,FFF,FFF,
@FS10000125:23:BPA73012-1407:1:1101:12700:1000 1:N:0:8
GGGAAGCAACTTCGTCGAGTACGCTCAACCTGGTAGATCGGAAGA
+
F:::FFFFFF,:FFFFFFFFFFFFFFFFFFFFFFFFFFFFFFFFF
@FS10000125:23:BPA73012-1407:1:1101:12740:1000 1:N:0:8
GGGCCTCAACTTCGTCGAGTACGCTCAACCAAAAAGATCGGAAGA
+
FFFFFFFFFF:FFFFFFFFFFFFFFFFFFFFFFFFFFFFFFFFFF
@FS10000125:23:BPA73012-1407:1:1101:12930:1000 1:N:0:8
GATGAATAACTTCGTCGAGTACGCTCAAGCAGAGAGATCGGAAGA
+
:,::FFFFFF:FFFFFFFFFFFFFFFFFFFFFFFFFFFFFF:FF:
@FS10000125:23:BPA73012-1407:1:1101:13300:1000 1:N:0:8
GGGGATTAACTTCGTCGAGTACGCTCAAGGTTTAAGATCGGAAGA
+
FF:FFFFFFF:,FFFFFFFFFFFFFFFFFFFFFFFFFFFFFFFFF
@FS10000125:23:BPA73012-1407:1:1101:14260:1000 1:N:0:8
GGGGACTAACTTCGTCGAGTACGCTCAAAATGAGAGATCGGAAGA
+
F:FFFFFFFF:,FFFFFFFFFFFFFFFFFFFFFFFFFFFFFFFFF
@FS10000125:23:BPA73012-1407:1:1101:14680:1000 1:N:0:8
GATTATCAACTTCGTCGAGTACGCTCAAGTCATAAGATCGGAAGA
+
:,,,FFFFFFFFFFFFFF:FFF,FFFF:FFFFFFF:FFFF,,,:,
@FS10000125:23:BPA73012-1407:1:1101:1110:1010 1:N:0:8
GGGAGCGAACTTCGTCGAGTACGCTCAAGGTATCAGATCGGAAGA
+
F:,FFF:FFFF:FFFFFFFFFFFFFFFFFFFFFFFFFFFFF::FF
@FS10000125:23:BPA73012-1407:1:1101:1150:1010 1:N:0:8
GGGTCCCAACTTCGTCGAGTACGCTCAAGAGATGAGATCGGAAGA
+
FFF:,,,FFFFFFFFFFFFFFFFFFFFF,,,FFFFFFFFFF,FFF
@FS10000125:23:BPA73012-1407:1:1101:1190:1010 1:N:0:8
GGGGCTGAACTTCGTCGAGTACGCTCAATCCTGAAGATCGGAAGA
+
F:,FFFFFFF::FFFFFFFFFFFFFFFFFFFFFFFFFFFFF:FFF
@FS10000125:23:BPA73012-1407:1:1101:1540:1010 1:N:0:8
GGGACTAAACTTCGTCGAGTACGCTCAATGGGCGAGATCGGAAGA
+
FFFFFFFFFF::FFFFFFFFFFFFFFF:FFFFFFFFFFFFFFFFF
@FS10000125:23:BPA73012-1407:1:1101:2310:1010 1:N:0:8
GGGCTAACTTCGTCGAGTACGCTCAACCTCAAAGATCGGAAGAGC
+
F,,FFFFFFF:F,FFFF,FFFF:FFFFFFFFFFFF:,FFFFFFF,
@FS10000125:23:BPA73012-1407:1:1101:2320:1010 1:N:0:8
GGGAACAAACTTCGTCGAGTACGCTCAATAACAGAGATCGGAAGA
+
F::FFFFFFF,,FFFFFFFFFFFFFFF,FFFFFFFFFFFFFFFFF
@FS10000125:23:BPA73012-1407:1:1101:2380:1010 1:N:0:8
GGGGCAGCAACTTCGTCGAGTACGCTCAAGACAGTAGATCGGAAG
+
FFFFFF,FFF:,,FF:FFFFFFFFF,FFFFFFFFFFFFFFFFFFF
@FS10000125:23:BPA73012-1407:1:1101:2520:1010 1:N:0:8
GATAAGGAACTTCGTCGAGTACGCTCAAATTTATAGATCGGTAGA
+
,:F,FFFFFFF::F:FFFFFFFFFFFFFFFFFFFFFFFFFF,F,,
@FS10000125:23:BPA73012-1407:1:1101:2550:1010 1:N:0:8
GGGCGCTAACTTCGTCGAGTACGCTCAAGGTGGGAGATCGGAAGA
+
F:,FFFFFFF:,FFFFFFFFFFFFFFF:FFFFFFFFFFFFF:FFF
@FS10000125:23:BPA73012-1407:1:1101:3230:1010 1:N:0:8
GGGGCATAACTTCGTCGAGTACGCTCAAAAAGTTAGATCGGAAGA
+
F,,FFFFFFF,,FFFFFFFFFFFFFFF,FFFFFFFFFFFFFFFFF
@FS10000125:23:BPA73012-1407:1:1101:3860:1010 1:N:0:8
GGGCAACTTCGTCGAGTACGCTCAAACGTGTAGATCGGAAGAGCA
+
FFFFFFFFFFF,,FFFFF:,FFF:FFFFFFFFFFF,FFFFFFF,:
@FS10000125:23:BPA73012-1407:1:1101:3880:1010 1:N:0:8
GGGGTTAAACTTCGTCGAGTACGCTCAATCGGAAAGATCGGAAGA
+
FFFFFFFFFF:,FFFFFFFFFFFFFFF:FFFFFFFFFFFFFFFFF
@FS10000125:23:BPA73012-1407:1:1101:4180:1010 1:N:0:8
GGGGACAGACTTAGTTCGAGTACGCTCAATACTGAAGATCGGAAG
+
FFFFFFFFFF::F:F:FFFFFFFFF,FFFFFFFFFFFFFFFFFFF
@FS10000125:23:BPA73012-1407:1:1101:4800:1010 1:N:0:8
GGGCAAAAACTTCGTCGAGTACGCTCAAGGAGTTAGATCGGAAGA
+
FF,:FFFFFF:,FFFFFFFFFFFFFFFFFFFFFFFFFFFFFFFFF
@FS10000125:23:BPA73012-1407:1:1101:4930:1010 1:N:0:8
GGGGTTGAACTTCGTCGAGTACGCTCAACCGCGAAGATCGGAAGA
+
FFFFFFFFFF,,:FF:FFFFFFFFFFFFFFFFFFFFFFFFFFFFF
@FS10000125:23:BPA73012-1407:1:1101:5100:1010 1:N:0:8
GGGGACTAACTTCGTCGAGTACGCTCAATAGTGAAGATCGGAAGA
+
FFFFF:,FFFFF:FF:,FFFF:FFFF:FFF:FFF,FF,F:FFFFF
@FS10000125:23:BPA73012-1407:1:1101:5300:1010 1:N:0:8
GGGGGTTAATTTCGTCGAGTACGCTCAAAAGCATAGATCGGAAGA
+
FFFFFFFFFF:FFFF:FFFFFFFFFFF:FFFFFFFFFFFFFFFFF
@FS10000125:23:BPA73012-1407:1:1101:6080:1010 1:N:0:8
GGGTAATTTCGTCGAGTACGCTCAAGCAGACAGATCGGAAGAGCA
+
FF,FF:FFFFF,FFFFFF:,FFF:FFFFFFF:FFF,FF:FFFF,,
@FS10000125:23:BPA73012-1407:1:1101:6140:1010 1:N:0:8
GGGATGCAACTTCGTCGAGTACGCTCAACGGCAAAGATCGGAAGA
+
FFFFFFFFFFFFFFFFFFFFFFFFFFFFFFFFFFFFF,FFFFFFF
@FS10000125:23:BPA73012-1407:1:1101:6780:1010 1:N:0:8
GGGTGTAAACTTCGTCGAGTACGCTCAGTCAGTTAGATCGGAAGA
+
FFFFFFFFFF:,FFFFFFFFFFFFFFFFFFFFFFFFFFFFFFFFF
@FS10000125:23:BPA73012-1407:1:1101:6940:1010 1:N:0:8
GGGGCACTAACTTCGTCGAGTACGCTCAATTAAGTAGATCGGAAG
+
FFFFFFFFFFF,:FF:FFFFFFFFF,FFFFFFFFFFFFFFFFFFF
@FS10000125:23:BPA73012-1407:1:1101:6960:1010 1:N:0:8
GGGGCCTAACTTCGTCGAGTACGCTCAATGTTTAAGATCGGAAGA
+
FFF,FF,FFFFFFFFFFFFFFFFFFFF:FFFF,:FFFFFFFFFFF
@FS10000125:23:BPA73012-1407:1:1101:7310:1010 1:N:0:8
GGGACTTCGTCGAGTACGCTCAACCTTTTAGATCGGAAGAGCACA
+
F:,:FFFFFF:FFFFFFF::FF:FF,F,FFFFFFFFFFFFF,F,,
@FS10000125:23:BPA73012-1407:1:1101:7710:1010 1:N:0:8
GGGGCACAACTTCGTCGAGTACGCTCAAACTCAGAGATCGGAAGA
+
FFFF,FFFFFFFFFFFFFFFFFFFFFFFF,,FF,FFFFFFFFFFF
@FS10000125:23:BPA73012-1407:1:1101:7790:1010 1:N:0:8
GGGGTAAAACTTCGTCGAGTACGCTCAAAAGATGAGATCGGAAGA
+
FFFFFFFFFF,,FFFFFFFFFFFFFFFFFFFFFFFFFFFFFFFFF
@FS10000125:23:BPA73012-1407:1:1101:7810:1010 1:N:0:8
GGGGCCTAACTTCGTCGAGTACGCTCAATTCGGTAGATCGGAAGA
+
FFFFFFFFFF::FFFFFFFFFFFFFFF:FFFFFFFFFFFFFFFFF
@FS10000125:23:BPA73012-1407:1:1101:7890:1010 1:N:0:8
GGGAGCAACTTCGTCGAGTACGCTCAATCACCAAGATCGGAAGAG
+
FF::FFFFFF:FF:FFFF:FFFFFFF::FFFFFFFF,FFF,FFFF
@FS10000125:23:BPA73012-1407:1:1101:8970:1010 1:N:0:8
GGGGCCCAACTTCGTCGAGTACGCTCAAATGGGGAGATCGGAAGA
+
F::FFFFFFF:,FFFFFFFFFFFFFFF:FFFFFFFFFFFFFFFFF
@FS10000125:23:BPA73012-1407:1:1101:9060:1010 1:N:0:8
GGGCTGGAACTTCGTCGAGTACGCTCAACAGCATAGATCGGAAGA
+
FFFFFFFFFF,:FFFFFFFFFFFFFFFFFFFFFFFFFFFFFFFFF
@FS10000125:23:BPA73012-1407:1:1101:9080:1010 1:N:0:8
GGGCTCGAACTTCGTCGAGTACGCTCAAACTTATAGATCGGAAGA
+
FFFF:FFFFF,,FFFFFFFFFFFFFFFFFFFFFFFFFFFFFFFFF
@FS10000125:23:BPA73012-1407:1:1101:9390:1010 1:N:0:8
GGGTCGGAACTTCGTCGAGTACGCTCAATAGTGCAGATCGGAAGA
+
F:FFFFFFFF::FFFFFFFFFFFFFFF:FFFFFFFFFFFFFFFFF
@FS10000125:23:BPA73012-1407:1:1101:9730:1010 1:N:0:8
GGGATCAAACTTCGTCGAGTACGCTCAACTTTGAAGATCGGAAGA
+
F,:FF::FFF:FFFFFFFFFFFFFFFFFFFFFFFFFFFFFFFFFF
@FS10000125:23:BPA73012-1407:1:1101:10160:1010 1:N:0:8
GGGTGGAAACTTCGTCGAGTACGCTCAATGGGGGAGATCGGAAGA
+
FFFFFFFFFF:,FFFFFFFFFFFFFFF,FFFFFFFFFFFFFFFFF
@FS10000125:23:BPA73012-1407:1:1101:10190:1010 1:N:0:8
GGGGATGAACTTCGTCGAGTACGCTCAAACGCCGAGATCGGAAGA
+
F::FF,:FFF::FFFFFFFFFFFFFFFFFF,FFFFFFFFFFFFFF
@FS10000125:23:BPA73012-1407:1:1101:10650:1010 1:N:0:8
GGGAGCAAACTTGTCGAGTACGCTCAACAATGTAGATCGGAAGAG
+
FFF:FFFFFFFFF:FFFF,FFFFFFFF,FFFFFFFF,FFF,FFFF
@FS10000125:23:BPA73012-1407:1:1101:11010:1010 1:N:0:8
GGGACACTCTTTCCCTTCGTCGAGTACGCTCAATCATAGAGATCG
+
FF::FFFFFF,,:FF,F,FFFF,FFFFFFFFFFFFF,FFFFF,,:
@FS10000125:23:BPA73012-1407:1:1101:11720:1010 1:N:0:8
GGGCTGAAACTTCGTCGAGTACGCTCAAACCGACAGATCGGAAGA
+
F,,,FFFFFF,,FFFFFFFFFFFFFFFFFFFFFFFFFFFFFF:FF
@FS10000125:23:BPA73012-1407:1:1101:12160:1010 1:N:0:8
GGGCTCAAACTTCGTCGAGTACGCTCAACTCCTGAGATCGGAAGA
+
:F,FFFFFFF::FFFFFFFFFFFFFFFFFFFFFFFFFFFFFFFFF
@FS10000125:23:BPA73012-1407:1:1101:13170:1010 1:N:0:8
GGGCAACTTCGTCGAGTACGCTCAATTTGTTAGATCGGAAGAGCA
+
FFFFFFFFFFF,FFFFFF,,FFFFF,F:FFFFFFF,FFFFFFF,,
@FS10000125:23:BPA73012-1407:1:1101:13520:1010 1:N:0:8
GGGGCTAAACTTCGTCGAGTACGCTCAATGATGGAGATCGGAAGA
+
FFFFFFFFFF:,FFFFFFFFFFFFFFF,FFFFFFFFFFFFFFFFF
@FS10000125:23:BPA73012-1407:1:1101:13560:1010 1:N:0:8
GGGCTTGAAACTTCGTCGAGTACGCTCAATTTTTTAGATCGGAAG
+
F,,FFFFFFFFFF:F,FFF,FF:FF,FFF,FF:,,:FFFF:FFF,
@FS10000125:23:BPA73012-1407:1:1101:14680:1010 1:N:0:8
GGGAGTAAACTTCGTCGAGTACGCTCAAAGAGACAGATCGGAAGA
+
F,,F,FFFFFFFFFFFFFFFFFFFFFF:F,F,FFFFFFFFFFFFF
@FS10000125:23:BPA73012-1407:1:1101:14720:1010 1:N:0:8
GGGGAACAACTTCGTCGAGTACGCTCAAATTAAGAGATCGGAAGA
+
F:,FFFFFFF,,FFFFFFFFFFFFFFF,FFFFFFFFFFFFF:FFF
@FS10000125:23:BPA73012-1407:1:1101:15550:1010 1:N:0:8
GATGTAAACTTCGTCGAGTACGCTCAAAAGATGAGATCGGAAGAG
+
,,F:FFFFFFFFF,FFFF:FFFFFFFFFFFFFFFFF,:FF,:FF,
@FS10000125:23:BPA73012-1407:1:1101:15900:1010 1:N:0:8
GGGGTGTAACTTCGTCGAGTACGCTCAAACCTCTAGATCGGAAGA
+
FFFFFFFFFF,:FFFFFFFFFFFFFFF:FFFFFFFFFFFFFFFFF
@FS10000125:23:BPA73012-1407:1:1101:15980:1010 1:N:0:8
GGGGATCAACTTCGTCGAGTACGCTCAAATTTACAGATCGGAAGA
+
FFFF:FFFFF::FFFFFFFFFFFFFFFF:,::F,FFFFFFFFFFF
@FS10000125:23:BPA73012-1407:1:1101:16140:1010 1:N:0:8
GGGCTTGACCTTCGTCGAGTACGCTCAAATGGTCAGATCGGAAGA
+
FFFF:FFFFF,,FFFFFFFFFFFFFFFFFFFFFFFFF:FFFFFFF
@FS10000125:23:BPA73012-1407:1:1101:1230:1020 1:N:0:8
GGGCAACTTCGTCGAGTACACTCAAAACGTAAGATCGGAAGAGCT
+
F::FFFFFFFF:FFFFFF,FFFF:FFF:FFFFFFF,FFFFFFF,,
@FS10000125:23:BPA73012-1407:1:1101:1250:1020 1:N:0:8
GGGGGAGAACTTCGTCGAGTACGCTCAAAAATTAAGATCGGAAGA
+
FFFFFFFFFF,,FFFFF:FFFF,FFFF,FFFFFFFFFFFF:,:FF
@FS10000125:23:BPA73012-1407:1:1101:1460:1020 1:N:0:8
GGGGGTCAACTTCGTCGAGTACGCTCAAACGACAAGATCGGAAGA
+
FFFFFFFFFF:,FFFFFFFFFFFFFFFFFFFFFFFFFFFFFFFFF
@FS10000125:23:BPA73012-1407:1:1101:1820:1020 1:N:0:8
GGGTTAACTTCGTCGAGTACGCTCAATTCGTTAGATCGGAAGAGC
+
FFFFFFFFFF:F:FFFF:FFFF,FF:FFFFFFFFFF,FFFFFFF,
@FS10000125:23:BPA73012-1407:1:1101:1840:1020 1:N:0:8
GGGCGTTAACTTCGTCGAGTACGCTCAACGTGTTAGATCGGAAGA
+
F:,:FFFFFF::FFFFFFFFFFFFFFFFFFFFFFFFFFFFFFFFF
@FS10000125:23:BPA73012-1407:1:1101:1880:1020 1:N:0:8
GGGGTGCAACTTCGTCGAGTACGCTCAAAGTAGTAGATCGGAAGA
+
FFFFFFFFFF:,FFFFFFFFFFFFFFF:FFFFFFFFFFFFFFFFF
@FS10000125:23:BPA73012-1407:1:1101:1940:1020 1:N:0:8
GGGCATAAACTTCGTCGAGTACGCTCAAACAAGTAGATCGGAAGA
+
FFFFFFFFFF:,:FFFFFFFFFFFFFF:FFFFFFFFFFFFFFFFF
@FS10000125:23:BPA73012-1407:1:1101:2110:1020 1:N:0:8
GGGGTCAAACTTCGTCGAGTACGCTCAAATGACAAGATCGGAAGA
+
FF,FFFFFFF:,FFFFFFFFFFFFFFF:FFFFFFFFFFFFFFFFF
@FS10000125:23:BPA73012-1407:1:1101:2920:1020 1:N:0:8
GGGAGTCAACTTCGTCGAGTACGCTCAATGTTATAGATCGGAAGA
+
F,,FFF:FFFFFFFFFFFFFFFFFFFFFFFFFFFFFF:FFFFFFF
@FS10000125:23:BPA73012-1407:1:1101:3340:1020 1:N:0:8
GGGTATTAACTTCGTCGAGTACGCTCAACACTTTAGATCGGAAGA
+
FFF:FFFFFF:::FFFFFFFFFFFFFFFFFFFFFFFFFFFFFFFF
@FS10000125:23:BPA73012-1407:1:1101:4100:1020 1:N:0:8
GGGTCGCAACTTCGTCGAGTACGCTCAAATGATTAGATCGGAAGA
+
FFF:FFFFFFF:FFFFFFFFFFFFFFF:FFFFFFFFFFFFFFFFF
@FS10000125:23:BPA73012-1407:1:1101:4640:1020 1:N:0:8
GGGGGGAAACTTCGTCGAGTACGCTCAAATAGAAAGATCGGAAGA
+
FFFFFFFFFF:,FFFFFFFFFFFFFFF:FFFFFFFFFFFFFFFFF
@FS10000125:23:BPA73012-1407:1:1101:5780:1020 1:N:0:8
GGGATAAAACTTCGTCGAGTACGCTCAATTTTTGAGATCGGAAGA
+
FFFFFFFFFF:,FFFFFFFFFFFFFFF:FFFFFFFFFFFFFFFFF
@FS10000125:23:BPA73012-1407:1:1101:6340:1020 1:N:0:8
GGGCAGCAACTTCGTCGAGTACGCTCAAGCGTGTAGATCGGAAGA
+
FFFFFFFFFF::FFFFFFFFFFFFFFFFFFFFFFFFFFFFFFFFF
@FS10000125:23:BPA73012-1407:1:1101:6940:1020 1:N:0:8
GGGTTCTGACTTCGTCGAGTACGCTCAAAATTCGAGATCGGAAGA
+
FFF:FFFFFF,,FFFFFFFFFFFFFFF,FFFFFFFFFFFFFFFFF
@FS10000125:23:BPA73012-1407:1:1101:7380:1020 1:N:0:8
GGGTTCAACTTCGTCGAGTACGCTCAAGGTTAAAGATCGGAAGAG
+
FFF:FFFFFF,FF:FFFF:FFFFFFFFFFFFFFFFF,FFF:FFFF
@FS10000125:23:BPA73012-1407:1:1101:7450:1020 1:N:0:8
GGGGTCTAACTTCGTCGAGTACGCTCAAGATATTAGATCGGAAGA
+
FFFFFFFFFF:,FFFFFFFFFFFFFFFFFFFFFFFFFFFFFFFFF
@FS10000125:23:BPA73012-1407:1:1101:7500:1020 1:N:0:8
GGGAAGAAACTTCGTCGAGTACGCTCAATAACCAAGATCGGAAGA
+
FFFFFFFFFF::FFFFFFFFFFFFFFF:FFFFFFFFFFFFFFFFF
@FS10000125:23:BPA73012-1407:1:1101:7990:1020 1:N:0:8
GGGCGGGAACTTCGTCGAGTACGCTCAACAGTGGAGATCGGAAGA
+
:,,,FFFFFF:FFFFFFFFFFFFFFFFFFFFFFFFFFFFFFFFFF
@FS10000125:23:BPA73012-1407:1:1101:8280:1020 1:N:0:8
GGGATAAAACTTCGTCGAGTACGCTCAAAAGAGGAGATCGGAAGA
+
F:,,F,,FFFFFFFFFFFFFFFFFFFFF,::,::FFFFFFFFFFF
@FS10000125:23:BPA73012-1407:1:1101:8370:1020 1:N:0:8
GGGGCTGAACTTCGTCGAGTACGCTCAATACTGCAGATCGGAAGA
+
FF:FFFFFFF:,FFFFFFFFFFFFFFF:FFFFFFFFFFFFFFFFF
@FS10000125:23:BPA73012-1407:1:1101:9710:1020 1:N:0:8
GGGCTAAAACTTCGTCGAGTACGCTCAATCCAGTAGATCGGAAGA
+
F,,:FFFFFF:::FFFFFFFFFFFFFF:FFFFFFFFFFFFFFFFF
@FS10000125:23:BPA73012-1407:1:1101:10300:1020 1:N:0:8
GGGGTAGAACTTCGTCGAGTACGCTCAATTTTGAAGATCGGAAGA
+
FFFFFF:FFF::FFFFFFFFFFFFFFF:FFFFFFFFFFFFFFFFF
@FS10000125:23:BPA73012-1407:1:1101:10960:1020 1:N:0:8
GGGCTTCAACTTCGTCGAGTACGCTCAACCATGGAGATCGGAAGA
+
F,,,FFFFFF,:FFFFFFFFFFFFFFFFFFFFFFFFFFFFFFFFF
@FS10000125:23:BPA73012-1407:1:1101:11420:1020 1:N:0:8
GGGCAGCAAATTCGTCGAGTACGCTCAAGTCGCCAGATCGGAAGA
+
FFFFFFFFFF,:FFFFFFFFFFFFFFFFFFFFFFFFFFFFFF:FF
@FS10000125:23:BPA73012-1407:1:1101:11730:1020 1:N:0:8
GCTCTCGAACTTCGTCGAGTACACTCAACTGTAAAGATCGCTTGT
+
:,FF,F,F:F,,,,F,:,FF:F,FFFF:FFFF:FF,,F,:,,,:,
@FS10000125:23:BPA73012-1407:1:1101:12420:1020 1:N:0:8
GGGCGGTAACTTCGTCGAGTACGCTCAAACGTTCAGATCGGAAGA
+
FFFFFFFFFF::FFFFFFFFFFFFFFFFFFFFFFFFFFFFFFFFF
@FS10000125:23:BPA73012-1407:1:1101:12580:1020 1:N:0:8
GGGGGAATAACTTCGTCAAGTACGCTCAAATCGGTAGATCGGAAG
+
FFFF,F:FFFF::FF:FFFFFFFFF,FFFFFFFFFFFFFFFFFFF
@FS10000125:23:BPA73012-1407:1:1101:12750:1020 1:N:0:8
GATGTTTAACTTCGTCGAGTACGCTCAAATTTAAAGATCGGAAGA
+
,,F:FFFFFFFFFFFFFFFFFF:FFFF:FFFFFFFFFFFF:::F:
@FS10000125:23:BPA73012-1407:1:1101:13020:1020 1:N:0:8
GGGGTTAAACCTTCGTCGAGTACGCTCAAAGGTTAAGATCGGAAG
+
FFFFFF:,F,F,,FF:FFFFFFFFF,FFF:::,:FFFFFFFFFFF
@FS10000125:23:BPA73012-1407:1:1101:13070:1020 1:N:0:8
GATACTTAATTTCGTCGAGTACGCTCAAGAATGTAGATCGGAAGA
+
,,F,F,:FFFFFFF:FF:FFFF:FFFFF:F,F:FFFFFFF:::F,
@FS10000125:23:BPA73012-1407:1:1101:13100:1020 1:N:0:8
GGGCCACAACTTCGTCGAGTACGCTCAAGAGAAAAGATCGGAAGA
+
FFF,FFFFFF::FFFFFFFFFFFFFFFFF,F,F,FFFFFFFFFFF
@FS10000125:23:BPA73012-1407:1:1101:15000:1020 1:N:0:8
GGGGTAACTTCGTCGAGTACGCTCAAGCACCAAGATCGGAAGAGC
+
F,,FFFFFF::F,FFFF:FFF:,FFFF:FFFFFFFF:FFF:F:F,
@FS10000125:23:BPA73012-1407:1:1101:15370:1020 1:N:0:8
GGGGATAAACTTCGTCGAGTACGCTCAAAACCAGAGATCGGAAGA
+
FFFFFFFFFF,,FFFFFFFFFFFFFFF:FFFFFFFFFFFFFFFFF
@FS10000125:23:BPA73012-1407:1:1101:1220:1030 1:N:0:8
GGGGCGCAACTTCGTCGAGTACGCTCAATATCCTAGATCGGAAGA
+
FFFFFFFFFFFFFFFFFFFFFFFFFFFFFFF:FFFFFFFFFFFFF
@FS10000125:23:BPA73012-1407:1:1101:1940:1030 1:N:0:8
GGGGGAAAACTTCGTCGAGTACGCTCAATGGGACAGATCGGAAGA
+
FFFFFFFFFF::FFFFFFFFFFFFFFF:FFFFFFFFFFFFFFFFF
@FS10000125:23:BPA73012-1407:1:1101:3530:1030 1:N:0:8
GGGGGTGAACTTCGTCGAGTACGCTCAAGTTAGTAGATCGGAAGA
+
FF,FFFFFFF,,FFFFFFFFFFFFFFFFFFFFFFFFFFFFFFFFF
@FS10000125:23:BPA73012-1407:1:1101:3630:1030 1:N:0:8
GGGGGTTAATTTCGTCGAGTACGCTCAAGGTTTAAGATCGGAAGA
+
:,,FFFFFFFFFFFFFFFFFFFFFFFFFFFFFFFFFFFFFFFFFF
@FS10000125:23:BPA73012-1407:1:1101:3760:1030 1:N:0:8
GAACTTCGTCGAGTACGCTCAACGGGATAGATCGGAAGAGCACAC
+
F,,,F:FFFFFFF:FFF:FF:FFFFFF,FFFFFFFFFFFF,F,F,
@FS10000125:23:BPA73012-1407:1:1101:4080:1030 1:N:0:8
GGGGACTCAATTTCGTCGAGTACGCTCAATGCTAGAGATCGGAAG
+
F,,FFFFFFF::FFF:FFFFFFFFF:FFFFFFFFFFFFFFFFFFF
@FS10000125:23:BPA73012-1407:1:1101:4380:1030 1:N:0:8
GGGCTGTAACTTCGTCGAGTACGCTCAAAAAGAAAGATCGGAAGA
+
FFF:FFFFFFF:FFFFFFFFFFFFFFF:FFFFFFFFFFFFFFFFF
@FS10000125:23:BPA73012-1407:1:1101:4430:1030 1:N:0:8
GGAGGGGAACTTCGTCGAGTACGCTTAATATGGTAGATCGGAAGA
+
F,,F,FF:FFFFFFFFFFFFFFFFFFF:FFFFFFFFFFFFFFFFF
@FS10000125:23:BPA73012-1407:1:1101:5090:1030 1:N:0:8
GGGAACCAACTTCGTCGAGTACGCTCAAGAGGGAAGATCGGAAGA
+
F:,:FFFFFF:,FFFFFFFFFFFFFFFFFFFFFFFFFFFFFFFFF
@FS10000125:23:BPA73012-1407:1:1101:5670:1030 1:N:0:8
GTTGTGTAACTTCGTCGAGTACGCTCAAATGATAAGATCGGAAGA
+
:,FFFFFFFFFFFFFFFFFFFF:FFFFFFFFFFFFFFFFFF:FF:
@FS10000125:23:BPA73012-1407:1:1101:5880:1030 1:N:0:8
GGGTTCAAACTTCGTCGAGTACGCTCAATTACATAGATCGGAAGA
+
FF:FFFFFFF:,FFFFFFFFFFFFFFF,FFFFFFFFFFFFFFFFF
@FS10000125:23:BPA73012-1407:1:1101:6480:1030 1:N:0:8
GGGTGATAACTTCGTCGAGTACGCTCAATTAAGAAGATCGGAAGA
+
FFFFFFFFFF::FFFFFFFFFFFFFFF:FFFFFFFFFFFFFFFFF
@FS10000125:23:BPA73012-1407:1:1101:6750:1030 1:N:0:8
GTTCTTCAACTTCGTCGAGTACGCTCAAATACGCAGATCGGAAGA
+
,,F,,:F:F:FFFF:FF,FFFF:FFFFFFFFF,:F,,FFF,,,,,
@FS10000125:23:BPA73012-1407:1:1101:6780:1030 1:N:0:8
GGGGGTCAACTTCGTCGAGTACGCTCAACCGTAAAGATCGGAAGA
+
FFFFFFFFFF::FFFFFFFFFFFFFFFFFFFFFFFFFFFFFFFFF
@FS10000125:23:BPA73012-1407:1:1101:7320:1030 1:N:0:8
GGGCTAAAACTTCGTCGAGTACGCTCAAAATTCAAGATCGGAAGA
+
FFF:FFFFFF:,FFFFFFFFFFFFFFF:FFFFFFFFFFFFFFFFF
@FS10000125:23:BPA73012-1407:1:1101:8020:1030 1:N:0:8
GGGTCCCAACTTCGTCGAGTACGCTCAATTTCAAAGATCGGAAGA
+
FFF:F:FFFFFFFFFFFFFFFFFFFFF:FFF:,,FFFFFFFFFFF
@FS10000125:23:BPA73012-1407:1:1101:8430:1030 1:N:0:8
GGGTAGTAACTTCGTCGAGTACGCTCAAATCCACAGATCGGAAGA
+
F,,FFFFFFF::FFFFFFFFFFFFFFF:FFFFFFFFFFFFFFFFF
@FS10000125:23:BPA73012-1407:1:1101:8720:1030 1:N:0:8
GGGCGGCAGTTTCGTCGAGTACGCTCAATGGTCAAGATCGGAAGA
+
FF::FFFFFF,:FFFFFFFFFFFFFFF:FFFFFFFFFFFFFFFFF
@FS10000125:23:BPA73012-1407:1:1101:9330:1030 1:N:0:8
GGGGGCTAACTTCGTCGAGTACGCTCAATAAGATAGATCGGAAGA
+
FFFFFFFFFF::FFFFFFFFFFFFFFF,FFFFFFFFFFFFFFFFF
@FS10000125:23:BPA73012-1407:1:1101:10090:1030 1:N:0:8
GGGTAACAACTTCGTCGAGTACGCTCAATTGTGTAGATCGGAAGA
+
FF:FFFFFFF,,FFFFFFFFFFFFFFF,FFFFFFFFFFFFFFFFF
@FS10000125:23:BPA73012-1407:1:1101:10270:1030 1:N:0:8
GGGCTCGAACTTCGTCGAGTACGCTCAACATGATAGATCGGAAGA
+
F,,:FFFFFF,:FFFFFFFFFFFFFFFFFFFFFFFFFFFFFFFFF
@FS10000125:23:BPA73012-1407:1:1101:11120:1030 1:N:0:8
CTTGATGAACTTCGTCGAGTACGCTCAAGACCTAAGATCGGAAGA
+
,:FF:F,FFFFFFFFFF:FFFFFFFFF:FFFFFFF::FF:F,FF,
@FS10000125:23:BPA73012-1407:1:1101:11460:1030 1:N:0:8
GGGCGGTAACTTCGTCGAGTACGCTCAATAGTGCAGATCGGAAGA
+
FFFFFFFFFF,,FFFFFFFFFFFFFFF:FFFFFFFFFFFFFFFFF
@FS10000125:23:BPA73012-1407:1:1101:11780:1030 1:N:0:8
GGGAATTAACTTCGTCGAGTACGCTCAACCATTCAGATCGGAAGA
+
FFF,FFFFFF,,:FFFFFFFFFFFFFFFFFFFFFFFFFFFFFFFF
@FS10000125:23:BPA73012-1407:1:1101:11880:1030 1:N:0:8
GGGGCCGAACTTCGTCGAGTACGCTCAAGTTTCAAGATCGGAAGA
+
F:,FFFFFFF::FFFFFFFFFFFFFFFFFFFFFFFFFFFFFFFFF
@FS10000125:23:BPA73012-1407:1:1101:12230:1030 1:N:0:8
CTTTCTAAACCTTCGTCGAGTACGCTCAATGGTGGAGATCGGAAG
+
,FF,,:,FFF,FF::FF,::FF:FF:FFFF::F:F:,FFF,,F:,
@FS10000125:23:BPA73012-1407:1:1101:12500:1030 1:N:0:8
GGGGCCTAACTTCGTCGAGTCAAGAGTGTAGATCGGAAGAGCACA
+
FFFFFFF,FF:,,FF,FF,FFF,:FFFFFFFFFFFFFFF:F,F,,
@FS10000125:23:BPA73012-1407:1:1101:12860:1030 1:N:0:8
GGGTATAAACTTCGTCGAGTACGCTCAATTGAATAGATCGGAAGA
+
FFF:FFFFFF,:FFFFFFFFFFFFFFF,FFFFFFFFFFFFFFFFF
@FS10000125:23:BPA73012-1407:1:1101:12980:1030 1:N:0:8
GGGCTGGAACTCGTCGAGTACGCTCAATAATTTAGATCGGAAGAG
+
FFFFFFFFFF:FF:FFFF:FFFFFFF,,FFFFFFFF,FFF:FFFF
@FS10000125:23:BPA73012-1407:1:1101:13420:1030 1:N:0:8
GGGGGCAACTTCGTCGAGTACGCTCAAGCCTGGAGATCGGAAGAG
+
FFFFFFFFFF,FF:FFFF,FFFFFFFFFFFFFFFFF:FFF:FFFF
@FS10000125:23:BPA73012-1407:1:1101:13580:1030 1:N:0:8
GGGTTGTAACTTCGTCGAGTACGCTCAAGGTAAAAGATCGGAAGA
+
FFFFFFFFFF:,FFFFFFFFFFFFFFFFFFFFFFFFFFFFFF:FF
@FS10000125:23:BPA73012-1407:1:1101:13930:1030 1:N:0:8
GGGCATCAACTTCGTCGAGTACGCTCAAGGAAAGAGATCGGAAGA
+
F:,FFFFFFF,,FFFFFFFFFFFFFFFFFFFFFFFFFFFFFFFFF
@FS10000125:23:BPA73012-1407:1:1101:14360:1030 1:N:0:8
GGTGAGAAACTTCGTCGAGTACGCTCAAGTCGGCAGATCGGAAGA
+
F,,,FFFFFF:FF:FFFFFFFFFFFFF,FFF:FFFFF:FFF,FFF
@FS10000125:23:BPA73012-1407:1:1101:15720:1030 1:N:0:8
GGGTATTAACTTCGTCGAGTACGCTCAACGGTAGAGATCGGAAGA
+
FF:FFFFFFF::FFFFFFFFFFFFFFFFF:FFFFFFFFFFFFFFF
@FS10000125:23:BPA73012-1407:1:1101:16210:1030 1:N:0:8
CTTTTATAACTTCGTCGAGTACGCTCAAGTGTAAAGATCGGAAGA
+
,FF,F:FFFFFFF:FFF:FFFF,FFFFFFFFFFFF,FFF:,,::,
@FS10000125:23:BPA73012-1407:1:1101:1860:1040 1:N:0:8
GGGCGCTATCTTCGTCGAGTACGCTCAATGTGTTAGATCGGAAGA
+
FFFFFF,FF:FFFF:FFFFFFFFFFFFFF,F,,,FFFFFFFFFFF
@FS10000125:23:BPA73012-1407:1:1101:2260:1040 1:N:0:8
GGGCATTAACTTCGTCGAGTACGCTCAAAACGTTAGATCGGAAGA
+
FFFFFFFFFF,,FFFFFFFFFFFFFFF:FFFFFFFFFFFFFFFFF
@FS10000125:23:BPA73012-1407:1:1101:2860:1040 1:N:0:8
GGGAGGGAACTTCGTCGAGTACGCTCAATTATTAAGATCGGAAGA
+
FFF::F:FFF::FFFFFFFFFFFFFFF,FFFFFFFFFFFFFFFFF
@FS10000125:23:BPA73012-1407:1:1101:3330:1040 1:N:0:8
GGTGTTAAACTTCGTCGAGTACGCTCAAAGGTCCAGATCGGAAGA
+
F,,FFFFFFFF:FFFFFFFFFFFFFFF,FFFFFFFFFFFFF,FFF
@FS10000125:23:BPA73012-1407:1:1101:3580:1040 1:N:0:8
GGGAGTTAACTTCGTCGAGTACGCTCAAGTTTAAAGATCGGAAGA
+
FFFFF:FFFF::FFFFFFFFFFFFFFFFFFFFF:FFFFFFFFFFF
@FS10000125:23:BPA73012-1407:1:1101:3600:1040 1:N:0:8
GGGGCACAACTTCGTCGAGTACGCTCAAGGAGCAAGATCGGAAGA
+
F::FF:FFF::::FF::FFFF,FFFF:FF::FF:FFF,F:FFFFF
@FS10000125:23:BPA73012-1407:1:1101:3780:1040 1:N:0:8
GGGTGACAACTTCGTCGAGTACGCTCAACATCACAGATCGGAAGA
+
FFF:,F:FFFFFFFFFFFFFFFFFFFFF,FFF,FFFFFFFFFFFF
@FS10000125:23:BPA73012-1407:1:1101:4340:1040 1:N:0:8
GGGGTGTAACTTCGTCGAGTACGCTCAACTCAAGAGATCGGAAGA
+
FFFFFFFFFFFFFFFFFFFFFFFFFFFFFFFFFFFFFFFFFFFFF
@FS10000125:23:BPA73012-1407:1:1101:4960:1040 1:N:0:8
GGGGTAAAACTTCGTCGAGTACGCTCAATAATATAGATCGGAAGA
+
FF:FFFFFFF,,FFFFFFFFFFFFFFF,FFFFFFFFFFFFFFFFF
@FS10000125:23:BPA73012-1407:1:1101:5400:1040 1:N:0:8
GGGCCTGAACTTCGTCGAGTACGCTCAATGGTGGAGATCGGAAGA
+
FFFFFFFFFF,,FFFFFFFFFFFFFFF,FFFFFFFFFFFFFFFFF
@FS10000125:23:BPA73012-1407:1:1101:6140:1040 1:N:0:8
GGGATAGATCTTCGTCGAGTACGCTCAAATTCAAAGATCGGAAGA
+
FFF:FFFFFF::FFFFFFFFFFFFFFF:FFFFFFFFFFFFFFFFF
@FS10000125:23:BPA73012-1407:1:1101:6750:1040 1:N:0:8
GTTTTTGAACTTCGTCGAGTACGCTCAATAGTCCAGATCGGAAGA
+
,,F,FFFFFFFFFFFFFFFFFFFFFFFFFFFFFFFFFFFFF:FF:
@FS10000125:23:BPA73012-1407:1:1101:6880:1040 1:N:0:8
GGGTATCGAACTTCGTCGAGTACGCTCAAGGAAAAAGATCGGAAG
+
F:,,FFFFFFF,,FF:FFFFFFFFF,FFFFFFFFFFFFFFFFFFF
@FS10000125:23:BPA73012-1407:1:1101:7130:1040 1:N:0:8
GGGATGGAACTTCGTCGAGTACGCTCAATTTTGCAGATCGGAAGA
+
F,,:FFFFFF::FFFFFFFFFFFFFF,FFFFFFFFFFFFFFFFFF
@FS10000125:23:BPA73012-1407:1:1101:7140:1040 1:N:0:8
GGGACTCAACTTCGTCGAGTACGCTCAATAACGGAGATCGGAAGA
+
FFF,FFFFFF,,FFFFFFFFFFFFFFF,FFFFFFFFF,FFFFFFF
@FS10000125:23:BPA73012-1407:1:1101:7250:1040 1:N:0:8
GGGGGTAAACTTCGTCGAGTACGCTCAACACGATAGATCGGAAGA
+
F,,FFFFFFF::FFFFFFFFFFFFFFFFFFFFFFFFFFFFFFFFF
@FS10000125:23:BPA73012-1407:1:1101:9270:1040 1:N:0:8
GGGCTCAAACTTCGTCGAGTACGCTCAACTTTGTAGATCGGAAGA
+
F,,:F:F:FFFF:FFFFFFFF:FFFFFFFFFFFFFFF,FFFFFFF
@FS10000125:23:BPA73012-1407:1:1101:9530:1040 1:N:0:8
GGGGTCAAACTTCGTCGAGTACGCTCAAGTGGCAGATCGGAAGAG
+
F,,FFFFFFF,,FFFFFFFFFFFFFFFFFFFFFFFF,:FF,FFF:
@FS10000125:23:BPA73012-1407:1:1101:10240:1040 1:N:0:8
GGGTTTTAACTTCGTCGAGTACGCTCAATCTAATAGATCGGAAGA
+
F::,F::FFFFFFFFFFFFFFFFFFFFF:,FFFFFFFFFFFFFFF
@FS10000125:23:BPA73012-1407:1:1101:10620:1040 1:N:0:8
GGGAGTTAACTTCGTCGAGTACGCTCAAAGAGTGAGATCGGAAGA
+
F::,FFFFFF,,FFFFFFFFFFFFFFFFFFFFFFFFFFFFFFFFF
@FS10000125:23:BPA73012-1407:1:1101:13640:1040 1:N:0:8
GGGGTTTAACTTCGTCGAGTACGCTCAAGTATTGAGATCGGAAGA
+
FF:FFFFFFF,,FFFFFFFFFFFFFFFFFFFFFFFFFFFFFFFFF
@FS10000125:23:BPA73012-1407:1:1101:13670:1040 1:N:0:8
GGAGTCAAACTTCGTCGAGTACGCTCAACTTGGTAGATCGGAAGA
+
:,,:,FFFFF:FFFFFFFFFFF:FFFFFFFFFFFFFFFFFFF:F:
@FS10000125:23:BPA73012-1407:1:1101:14210:1040 1:N:0:8
GGGGATTAACTTCGTCGAGTACGCTCAACGTATGAGATCGGAAGA
+
F::FFFFFFF::FFFFFFFFFFFFFFFFFFFFFFFFFFFFFFFFF
@FS10000125:23:BPA73012-1407:1:1101:14530:1040 1:N:0:8
GGGGATCAACTTCGTCGAGTACGCTCAAGCAAATAGATCGGAAGA
+
F,,FFFFFFF,,FFFFFFFFFFFFFFFFFFFFFFFFF,FFFFFFF
@FS10000125:23:BPA73012-1407:1:1101:14560:1040 1:N:0:8
GATTATAAACTTCGTCGAGTACGCTCAAGTAGGGAGATCGGAAGA
+
:,:,F:,FFFFFFFFFF:FFFF:FFFF:FF::::FFFFFF::::,
@FS10000125:23:BPA73012-1407:1:1101:15330:1040 1:N:0:8
GGGTCGGAACTTCGTCGAGTACGCTCAAAAACCAAGATCGGAACA
+
:F,,F::FFFFFFFFFF:,FFF,FFFF,:FFFF:,:F:FF,,F,F
@FS10000125:23:BPA73012-1407:1:1101:15700:1040 1:N:0:8
GGGGATCAACTTCGTCGAGTACGCTCAATAGAAAAGATCGGAAGA
+
F,,FFFFFFF,,FFFFFFFFFFFFFFF:FFFFFFFFF:FFFFFFF
@FS10000125:23:BPA73012-1407:1:1101:15750:1040 1:N:0:8
GATGACAAACTTCGTCTAGTACGCTCAATTAGAAAGATCGGAAGA
+
,,F,FFFFFF::F:FFFF:FFF:FFFFFFFFFFFFF:FFF,,:,,
@FS10000125:23:BPA73012-1407:1:1101:16010:1040 1:N:0:8
GGGCCGGAACTTCGTCGAGTACGCTCAATTCCAAAGATCGGAAGA
+
FF,FFFFFFF:,FFFFFFFFFFFFFFFFFFFFFFFFFFFFFFFFF
@FS10000125:23:BPA73012-1407:1:1101:16240:1040 1:N:0:8
GGGGCTTAACTTCGTCGAGTACGCTCAAAGAGAAAGATCGGAAGA
+
:,,FFFFFFF::FFFFFFFFFFFFFFF:FFFFFFFFFFFFFFFFF
@FS10000125:23:BPA73012-1407:1:1101:1370:1050 1:N:0:8
GGGCGCAAACTTCGTCGAGTACGCTCAACGTTAGAGATCGGAAGA
+
FFFFFFFFFFF:FFFFFFFFFFFFFFFFFFFFFFFFFFFFF:FFF
@FS10000125:23:BPA73012-1407:1:1101:3000:1050 1:N:0:8
GGGCCCTAACTTCGTCGAGTACGCTCAAACAACCAGATCGGAAGA
+
FFFFFFFFFF:,FFFFFFFFFFFFFFF:FFFFFFFFFFFFFFFFF
@FS10000125:23:BPA73012-1407:1:1101:3190:1050 1:N:0:8
GGGTCAGAACTTCGTCGAGTACGCTCAAGATGATAGATCGGAAGA
+
F,,:FFFFFF:,FFFFFFFFFFFFFFFFFFFFFFFFFFFFFFFFF
@FS10000125:23:BPA73012-1407:1:1101:3210:1050 1:N:0:8
GGGGGGTTAACTTCGTCGAGTACGCTCAAGCAGCAAGATCGGAAG
+
F:,FF,FFFF:,:FF,FFFFFFFFF:FFFFFFFFFFFFFFFFFFF
@FS10000125:23:BPA73012-1407:1:1101:3240:1050 1:N:0:8
GGGCTGTAACTTCGTCGAGTACGCTCAATAACCCAGATCGGAAGA
+
FFFFFFFFFF,,FFFFFFFFFFFFFFF,FFFFFFFFFFFFFFFFF
@FS10000125:23:BPA73012-1407:1:1101:3960:1050 1:N:0:8
GGGGGGTAACTTCGTCGAGTACGCTCAATAGGAAAGATCGGAAGA
+
FFFFFFFFFF::FFFFFFFFFFFFFFF,FFFFFFFFFFFFFFFFF
@FS10000125:23:BPA73012-1407:1:1101:4020:1050 1:N:0:8
GGGTGAGAACTTCGTCGAGTACGCTCAAAACTCTAGATCGGAAGA
+
FFF:FFFFFF::FFFFFFFFFFFFFFF:FFFFFFFFFFFFFFFFF
@FS10000125:23:BPA73012-1407:1:1101:4060:1050 1:N:0:8
GGGGTTAAACTTCGTCGAGTACGCTCAACCCGAGAGATCGGAAGA
+
FFFFFFFFFFF:FFFFFFFFFFFFFFFFFFFFFFFFFFFFFFFFF
@FS10000125:23:BPA73012-1407:1:1101:4570:1050 1:N:0:8
GGGAGCTAACTTCGTCGAGTACGCTCAACCAACAAGATCGGAAGA
+
F:,,FFFFFF:FFFFFFFFFFFFFFFFFFFFFFFFFFFFFFFFFF
@FS10000125:23:BPA73012-1407:1:1101:5260:1050 1:N:0:8
GGGTGTTAACTTCGTCGAGTACGCTCAATACAGAAGATCGGAAGA
+
FFF:FFFFFF,,FFFFFFFFFFFFFFF,FFFFFFFFFFFFFFFFF
@FS10000125:23:BPA73012-1407:1:1101:6360:1050 1:N:0:8
GGGTGGGAACTTCGTCGAGTACGCTCAAAGGTTCAGATCGGAAGA
+
FFFFFFFFFF::FFFFFFFFFFFFFFFFFFFFFFFFFFFFFFFFF
@FS10000125:23:BPA73012-1407:1:1101:7040:1050 1:N:0:8
GGGGGTTAATTCGTCGAGTACGCTCAAGGGGTTAGATCGGAAGAG
+
FF,FFFFFFFFFF:FFFF:FFFFFFFFFFFFFFFFF,FFF,FFFF
@FS10000125:23:BPA73012-1407:1:1101:7740:1050 1:N:0:8
GGGGGAAACTTCGTCGAGTACGCTCAAGATAATAGATCGGAAGAG
+
FFFFFFFFFF,FF:FFFF:FFFFFFFFFFFFFFFFF:FFF:FFFF
@FS10000125:23:BPA73012-1407:1:1101:8030:1050 1:N:0:8
GGGAGGGAACTTCGTCGAGTACGCTCAAATGAAAAGATCGGAAGA
+
FFFF,F:FFFF:FFFFFFFFFFFFFFF:FFFFFFFFFFFFFFFFF
@FS10000125:23:BPA73012-1407:1:1101:8150:1050 1:N:0:8
GGGCTTCAACTTCGTCGAGTACGCTCAAGGATACAGATCGGAAGA
+
::,,FFFFFF::FFFFFFFFFFFFFFFFFFFFFFFFFFFFFFFFF
@FS10000125:23:BPA73012-1407:1:1101:8200:1050 1:N:0:8
GGGCGTCAACTTCGTCCGAGTACGCTCAAGACATAAGATCGGAAG
+
FFF,FFFFFF::FFFFFFFFFFFFF:FFFFFFFFFFFFFFFFFFF
@FS10000125:23:BPA73012-1407:1:1101:8250:1050 1:N:0:8
GGGCCGAACTTCGTCGAGTACGCTCAACAGTCTAGATCGGAAGAG
+
F:,,FFFFFFFFF:FFFF:FFFFFFFF,FFFFFFFF,FFF,FFFF
@FS10000125:23:BPA73012-1407:1:1101:8500:1050 1:N:0:8
GGGGAATAACTTCGTCGAGTACGCTCAAGACGCCAGATCGGAAGA
+
FFFFFFFFFF:,FFFFFFFFFFFFFFFFFFF:FFFFFFFFFFFFF
@FS10000125:23:BPA73012-1407:1:1101:8590:1050 1:N:0:8
GGGAGTCATCTTCGTCGAGTACGCTCAACACACGAGATCGGAAGA
+
FFFFFFFFFF::FFFFFFFFFFFFFFFFFFFFFFFFFFFFFFFFF
@FS10000125:23:BPA73012-1407:1:1101:9320:1050 1:N:0:8
GGGGAAAACTTCGTCGAGTACGCTCAATTTGAAAGATCGGAAGAG
+
FFFFFFFFFF,FF:FFFF:FFFFFFFF,FFFFFFFF:FFF:FFFF
@FS10000125:23:BPA73012-1407:1:1101:9830:1050 1:N:0:8
GGGTTTCAACTTCGTCGAGTACGCTCAATTGATAAGATCGGAAGA
+
F,::FFFF:F,,FFFFFFFFFF,FFFF,FFFFFF::FFFF,,,:,
@FS10000125:23:BPA73012-1407:1:1101:9930:1050 1:N:0:8
GGGAGAAATTTCGTCGAGTACGCTCAAGATATAAGATCGGAAGAG
+
FFFFFFFFFFFFF:FFFF,FFFFFFFFFFFFFFFFF,FFF,FFFF
@FS10000125:23:BPA73012-1407:1:1101:9980:1050 1:N:0:8
GGGCTTCGTCGAGTACGCTCAAAATGGAAGATCGGAAGAGCACAC
+
FFF:FFFFFFF:FFFFF:FFFFFFFFFFFFFFFFFFFFFF,F,F,
@FS10000125:23:BPA73012-1407:1:1101:10400:1050 1:N:0:8
GGGAACTTCGTCGAGTACGCTCAAGAATTTAGATCGGAAGAGCAC
+
FFFFFF:FFF,FF,F:F::FF:,F:F,,:FFFFFFFFFFF:F,F,
@FS10000125:23:BPA73012-1407:1:1101:11020:1050 1:N:0:8
GGGGGTCAACTTCGTCGAGTACGCTTAACACTCAAGATCGGAAGA
+
FFFFFFFFFF::FFFFFFFFFFFFFFFFFFFFFFFFFFFFFFFFF
@FS10000125:23:BPA73012-1407:1:1101:11970:1050 1:N:0:8
GGGCACCAACTTCGTCGAGTACGCTCAAGAGGGGAGATCGGAAGA
+
:,,:FFFFFF,,:FFFFFFFFFFFFFF:FFFFFFFFFFFFFFFFF
@FS10000125:23:BPA73012-1407:1:1101:13030:1050 1:N:0:8
GATTCGGAACTTCGTCGAGTACGCTCAACAAGTTAGATCGGAAGA
+
,,F,F,FFFFFFFFFFFFFFFF,FFFFFFFFFFFFFFFFF:F:F:
@FS10000125:23:BPA73012-1407:1:1101:13310:1050 1:N:0:8
GGGAGAACTTCGTCGAGTACGCTCAAGGGATGAGATCGGAAGAGC
+
F,,:FFFFFFFF,FFFF:FFFF,FFFFFFFFFFFF:,FFFFFFF,
@FS10000125:23:BPA73012-1407:1:1101:14420:1050 1:N:0:8
GGGCTCTAACTTCGTCGAGTACGCTCAAGTTAAAAGATCGGAAGA
+
FFFFFFFFFF,,FFFFFFFFFFFFFFFFFFFFFFFFFFFFFF:FF
@FS10000125:23:BPA73012-1407:1:1101:14590:1050 1:N:0:8
GGGAGTCAACTTCGTCGAGTACGCTCAACAGTATAGATCGGAAGA
+
F::FFFFFFF::FFFFFFFFFFFFFFFFFFFFFFFFFFFFFFFFF
@FS10000125:23:BPA73012-1407:1:1101:14820:1050 1:N:0:8
GGGACGTAACTTCGTCGAGTACGCTCAATTGCCGAGATCGAAGAG
+
FFFFF:FFFF::FFFFFFFFFFFFFFF:FFFFFFFFFFFF:FFFF
@FS10000125:23:BPA73012-1407:1:1101:15160:1050 1:N:0:8
GGGCTGAAACTTCGTCGAGTACGCTCAAATTACCAGATCGGAAGA
+
FFFFFFFFFF::FFFFFFFFFFFFFFF:FF,FFFFFFFFFFFFFF
@FS10000125:23:BPA73012-1407:1:1101:15170:1050 1:N:0:8
GGGCTGAAACTTCGTCGAGTACGCTCAAGCTAATAGATCGGAAGA
+
FFFFFFFFFF,::FFFFFFFFFFFFFFFFFFFFFFFFFFFFFFFF
@FS10000125:23:BPA73012-1407:1:1101:15550:1050 1:N:0:8
GATGGTCAACTTCGTCGAGTACGCTCAACTGTCAAGATCGGAAGA
+
,,::,FFFFFFFFFFFF::FFF,FFFFFFFFFFFF::FFF,,:,,
@FS10000125:23:BPA73012-1407:1:1101:15760:1050 1:N:0:8
GGGAGCCAGCCTTCGTCGAGTACGCTCAATTAGTTAGATCGGAAG
+
FFFFFFFFFF:,,FF:FF:FFFFFF,FFFFFFFFFFFFFFFFFFF
@FS10000125:23:BPA73012-1407:1:1101:15770:1050 1:N:0:8
GGGGTGGAACTTCGTCGAGTACGCTCAATTGTTAAGATCGGAAGA
+
FFFFFFFFFF,:FFFFFFFFFFFF:FF:FFFFFFFFFFFFFFFFF
@FS10000125:23:BPA73012-1407:1:1101:16370:1050 1:N:0:8
GATGCAGTAACTTCGTCGAGTACGCTCAAACGGCCAGATCGGAAG
+
,,F,FF:FFFFF:,F:F:,,FF:FF:FFFFF::F::,FFF,,,,,
@FS10000125:23:BPA73012-1407:1:1101:1160:1060 1:N:0:8
GGGCGTGAACTTCGTCGAGTACGCTCAAACGTGAAGATGGAAGAG
+
FFFFFFFFFF::FFFFFFFFFFFFFFF:FFFFFFFFFFFFFFFFF
@FS10000125:23:BPA73012-1407:1:1101:1430:1060 1:N:0:8
GGGAACTAACTTCGTCGAGTACGCTCAATGGTGCAGATCGGAAGA
+
FF:FFFFFFFF:FFFFFFFFFFFFFFFFFFFFFFFFFFFFF,FFF
@FS10000125:23:BPA73012-1407:1:1101:1820:1060 1:N:0:8
GGGGCCAACCTTCGTCGAGTACGCTCAAAAGGTCAGATCGGAAGA
+
FFFFFFFFFF:,FFFFFFFFFFFFFFFFFFFFFFFFFFFFFFFFF
@FS10000125:23:BPA73012-1407:1:1101:1850:1060 1:N:0:8
GGGTCGGAACCTTCGTCGAGTACGCTCAATTGACAAGATCGGAAG
+
F::FFFFFFFF::FF:FFFFFFFFF:FFFFFFFFFFFFFFFFFFF
@FS10000125:23:BPA73012-1407:1:1101:1960:1060 1:N:0:8
GGGCGACAACTTCGTCGAGTACGCTCAAAAGGGGAGATCGGAAGA
+
F:::FFFFFF::FFFFFFFFFFFFFFF,FFFFFFFFFFFFFFFFF
@FS10000125:23:BPA73012-1407:1:1101:2470:1060 1:N:0:8
GATGTTTAACTTCGTCGAGTACGCTCAATCGGTAAGATCGGAAGA
+
:,FFFFFFFFFFFFFFFFFFFFFFFFFFFFFFFFFFFFFFF:FFF
@FS10000125:23:BPA73012-1407:1:1101:2910:1060 1:N:0:8
GGGTAAGAACTCTGTCGAGTACGCTCAAATGGGAAGATCGGAAGA
+
F,,,FFFFFF:::FFFFFFFFFFFFFF,FFFFFFFFFFFFFFFFF
@FS10000125:23:BPA73012-1407:1:1101:3260:1060 1:N:0:8
GGGGGTAAACTTCGTCGAGTACGCTCAATTCGTAAGATCGGAAGA
+
FFFFFF,,FFFF,:F:,F:FF,:FF:,FFFF,FFFFF,F,FFF:F
@FS10000125:23:BPA73012-1407:1:1101:3310:1060 1:N:0:8
GGGATAGAACTTCGTCGAGTACGCTCAAGTCATCAGATCGGAAGA
+
F:,:FFFFFF,,:FFFFFFFFFFFFFFFFFFFFFFFFFFFFFFFF
@FS10000125:23:BPA73012-1407:1:1101:3410:1060 1:N:0:8
GGGGTAAAACTTCGTCGAGTACGCTCAATGCTGTAGATCGGAAGA
+
F,,FFFFFFF:,FFFFFFFFFFFFFFF,FFFFFFFFFFFFFFFFF
@FS10000125:23:BPA73012-1407:1:1101:3450:1060 1:N:0:8
GGGCCAGAACTTCGTCGAGTACGCTCAAATTAACAGATCGGAAGA
+
F,,F::,,F:::::F::FFFF::FF:,FFFFFFFFFF,F:FFF:F
@FS10000125:23:BPA73012-1407:1:1101:4160:1060 1:N:0:8
GGGGATCAACTTCGTCGAGTACGCTCAAAACAAGAGATCGGAAGA
+
FF,FFFFFFF:,FFFFFFFFFFFFFFF:FFFFFFFFFFFFFFFFF
@FS10000125:23:BPA73012-1407:1:1101:4220:1060 1:N:0:8
GGGGCGGAACTTCGTCGAGTACGCTCAATATTATAGATCGGAAGA
+
FFFFF,,FFFF:FFFFFFFFFFFFFFFFFFFFFFFFF,FFFFFFF
@FS10000125:23:BPA73012-1407:1:1101:4460:1060 1:N:0:8
GGGACTTCGTCGAGTACGCTCAAACACATAGATCGGAAGAGCACA
+
FFFFFFFFFF:FFFFFFF,:FF:FFFF:FFFFFFFFFFFFF,F,:
@FS10000125:23:BPA73012-1407:1:1101:4600:1060 1:N:0:8
GGGGCCGAACTTCGTCGAGTACGCTCAAATGAAAAGATCGGAAGA
+
FFFFFFFFFF::FFFFFFFFFFFFFFF:FFFFFFFFFFFFFFFFF
@FS10000125:23:BPA73012-1407:1:1101:5170:1060 1:N:0:8
GGGGGGGAACTTCGTCGAGTACGCTCAATAACTTAGATCGGAAGA
+
FF,FFFFFFF::FFFFFFFFFFFFFFF,FFFFFFFFFFFFFFFFF
@FS10000125:23:BPA73012-1407:1:1101:6090:1060 1:N:0:8
GGGGTTCAACTTCGTCGAGTACGCTCAACAAGACAGATCGGAAGA
+
FF:FFFFFFFF:FFFFFFFFFFFFFFFFFFFFFFFFF:FFFFFFF
@FS10000125:23:BPA73012-1407:1:1101:7050:1060 1:N:0:8
GCATCGGAACTTCGTCGAGTACGCTCAATCAGAGAGATCGGAAGA
+
,:,,F,,FFFFFFFFFF:FFFFFFFFFFFFFFFFF:FFFFF,,FF
@FS10000125:23:BPA73012-1407:1:1101:7390:1060 1:N:0:8
GGGATAAAACTTCGTCGAGTACGCTCAACCCAATAGATCGGAAGA
+
FF:FFFFFFF,:FFFFFFFFFFFFFFFFFFFFFFFFFFFFFFFFF
@FS10000125:23:BPA73012-1407:1:1101:7460:1060 1:N:0:8
GGGCAGAAACTTCGTCGAGTACGCTCAATGTGACAGATCGGAAGA
+
FF:FFFFFFF:FFFF::FFFF:FFFFFFFFFF,FFFF,FFFFFFF
@FS10000125:23:BPA73012-1407:1:1101:7800:1060 1:N:0:8
GGGCATAAACTTCGTCGAGTACGCTCAAGATGTCAGATCGGAAGA
+
:,,,FFFFFF::FFFFFFFFFFFFFFFFFFFFFFFFFFFFFFFFF
@FS10000125:23:BPA73012-1407:1:1101:7960:1060 1:N:0:8
GGGGCCAAACTTCGTCGAGTACGCTCAAAGTGATAGATCGGAAGA
+
F,,FFFFFFFF:FFFFFFFFFFFFFFFFFFFFFFFFFFFFFFFFF
@FS10000125:23:BPA73012-1407:1:1101:8020:1060 1:N:0:8
GGGGAACTTCGTCGAGTACGCTCAATTACGGAGATCGGAAGAGCA
+
FF:FFFFFFFF:FFFFFF,,FFFFF,FFFFFFFFF,FFFFFFF,:
@FS10000125:23:BPA73012-1407:1:1101:8780:1060 1:N:0:8
GGGGAGTAACTTCGTCGAGTACGCTCAATTGTCTAGATCGGAAGA
+
FFFFFFFFFF:,FFFFFFFFFFFFFFF,FFFFFFFFFFFFFFFFF
@FS10000125:23:BPA73012-1407:1:1101:9320:1060 1:N:0:8
GGGGAAAACTTCGTCGAGTACGCTCAATTTGAAAGATCGGAAGAG
+
FFFFFFFFFF,FF:FFFF:FFFFFFFF,FFFF:FFF:FFF,FF:F
@FS10000125:23:BPA73012-1407:1:1101:9850:1060 1:N:0:8
GGGCACGAACTTCGTCGAGTACGCTCAATGCCTGAGATCGGATGA
+
F,,FFF,F:FF:F:FFF:FFFF,FFFF,F::FFF:FFFFFFF,F,
@FS10000125:23:BPA73012-1407:1:1101:10010:1060 1:N:0:8
GGGAGCCAACTTCGTCGAGTACGCTCAAAGTAAGAGATCGGAAGA
+
FFF:FFFFFF,,FFFFFFFFFFFFFFF:FFFFFFFFFFFFFFFFF
@FS10000125:23:BPA73012-1407:1:1101:10070:1060 1:N:0:8
GGGTAACAACTTCGTCGAGTACGCTCAATTGTGTAGATCGGAAGA
+
F::FFFFFFF:,FFFFFFFFFFFFFFF,FFFFFFFFFFFFFFFFF
@FS10000125:23:BPA73012-1407:1:1101:10340:1060 1:N:0:8
GGGTAACTACTTCGTCGAGTACGCTCAAGGGATTAGATCGGAACA
+
FFFF:,,F:F,FFF:F:F,FF,F:FF,:FF,FFF:,FFFFFF:F:
@FS10000125:23:BPA73012-1407:1:1101:10660:1060 1:N:0:8
GGGCAAAAACCTCGTCGAGTACGCTCAAATAAGAAGATCGGAAGA
+
FFFFFFFFFFF,FFFFFFFFFFFFFFFFFFFFFFFFFFFFFFFFF
@FS10000125:23:BPA73012-1407:1:1101:10760:1060 1:N:0:8
GGGATGAAACTTCGTCGAGTACGCTCAATTGGTAAGATCGGAAGA
+
F,:,FFFFFF::FFFFFFFFFFFFFFF:FFFFFFFFFFFFFFFFF
@FS10000125:23:BPA73012-1407:1:1101:12140:1060 1:N:0:8
GGGTTGCAACTTCGTCGAGTACGCTCAAGACGTCAGATCGGAAGA
+
FFFFFFFFFF,,FFFFFFFFFFFFFFFFFFFFFFFFFFFFFFFFF
@FS10000125:23:BPA73012-1407:1:1101:12580:1060 1:N:0:8
GGGGACAAACTTCGTCGAGTACGCTCAAATAGAGAGATCGGAAGA
+
FFFFFFFFFF,,FFFFFFFFFFFFFFF,FFFFFFFFFFFFFFFFF
@FS10000125:23:BPA73012-1407:1:1101:12680:1060 1:N:0:8
GGGGCAAAACTTCGTCGAGTACGCTCAAAATAGAAGATCGGAAGA
+
F:,FFFFFFF,,FFFFFFFFFFFFFFF:FFFFFFFFFFFFFFFFF
@FS10000125:23:BPA73012-1407:1:1101:12760:1060 1:N:0:8
GGGGATTAACTTTCGTCGAGTACGCTCAAACTGGTAGATCGGAAG
+
F,,FFFFFFF,,:FF:FFFFFFFFF,FFFFFFFFFFFFFFFFFFF
@FS10000125:23:BPA73012-1407:1:1101:12860:1060 1:N:0:8
GGGAATTAACTTCGTCGAGTACGCTCAAGATCCCAGATCGGAAGA
+
FFFFFFFFFF,,FFFFFFFFFFFFFFFFFFFFFFFFFFFFFFFFF
@FS10000125:23:BPA73012-1407:1:1101:12920:1060 1:N:0:8
GGGGTAAAACTTCGTCGAGTACGCTCAACATTTTAGATCGGAAGA
+
F,,,FFFFFF:FFFFFFFFFFFFFFFFFFFFF:FFFFFFFFFFFF
@FS10000125:23:BPA73012-1407:1:1101:13180:1060 1:N:0:8
GGGCGGGAACTTCGTCGAGTACGCTCAAGAAATCAGATCGGAAGA
+
FFF:FFFFFF::FFFFFFFFFFFFFFFFFFFFFFFFFFFFFFFFF
@FS10000125:23:BPA73012-1407:1:1101:13380:1060 1:N:0:8
GGGCGCTAACTTCGTCGAGTACGCTCAATTTAGATGATCGGAAGA
+
FFF,,FFFFFFFF,FF:FFF::FFF:,FF,,FFF,FF,FFFFF:F
@FS10000125:23:BPA73012-1407:1:1101:13410:1060 1:N:0:8
GGGGAGGAACTTCGTCGAGTACGCTCAAGTGAATAGATCGGAAGA
+
FF:FFFFFFF:,FFFFFFFFFFFFFFFFFFFFFFFFFFFFFFFFF
@FS10000125:23:BPA73012-1407:1:1101:13740:1060 1:N:0:8
GGGAGGAAACTTCGTCGAGTACGCTCAGCACTCAAGATCGGAAGA
+
FFFFFFFFFF,,FFFFFFFFFFFFFFFFFFFFFFFFFFFFFF:FF
@FS10000125:23:BPA73012-1407:1:1101:14340:1060 1:N:0:8
GGGACAAAACATCGTCGACTACGCTCAATTATAAAGATCGATAGA
+
F,,:FF:FFF,FFFFF::,,F:,:FFF::FFFFF,,F,F,,F,,,
@FS10000125:23:BPA73012-1407:1:1101:14460:1060 1:N:0:8
GGGCGTCAACTTCGTCGAGTACGCTCAAAGAGATAGATCGGAAGA
+
FFF:FFFFFF:,FFFFFFFFFFFFFFF:FFFFFFFFFFFFFFFFF
@FS10000125:23:BPA73012-1407:1:1101:14890:1060 1:N:0:8
GGGGGTCAACTTCGTCGAGTACGCTCAACTCACAAGATCGGAAGA
+
FFFFFFFFFF,:FFFFFFFFFFFFFFFFFFFFFFFFFFFFFFFFF
@FS10000125:23:BPA73012-1407:1:1101:16380:1060 1:N:0:8
GGGGAAGCAACTTCGTCGAGTACGCTCAAGTGTAAAGATCGGAAG
+
FFFFFFFFFFF:,FF:FFFFFFFFF,FFFFFFFFFFFFFFFFFFF
@FS10000125:23:BPA73012-1407:1:1101:1150:1070 1:N:0:8
GGGTATCAACTTCGTCGAGTACGCTCAAGCCTGGAGATCGGAAGA
+
FF:,FFFFFFFFFFFFF:FFFF:FFFFF,::,F,FFFFFFF:FF:
@FS10000125:23:BPA73012-1407:1:1101:1350:1070 1:N:0:8
GGGCGAAAACTTCGTCGAGTACGCTCAATAAGGGAGATCGGAAGA
+
F:,:FFFFFFF:FFFFFFFFFFFFFFF:FFFFFFFFFFFFF:FFF
@FS10000125:23:BPA73012-1407:1:1101:1740:1070 1:N:0:8
GGGAGCCAACTTCGTCGAGTACGCTCAAGCCGACAGATCGGAAGA
+
FFFFFFFFFFF:FFFFFFFFFFFFFFFFFFFFFFFFFFFFFFFFF
@FS10000125:23:BPA73012-1407:1:1101:1770:1070 1:N:0:8
GGGGCAGAACTTCGTCGAGTACGCTCAAAACGTCAGATCGGAAGA
+
FF,FFFFFFF:,FFFFFFFFFFFFFFF:FFFFFFFFFFFFFFFFF
@FS10000125:23:BPA73012-1407:1:1101:1940:1070 1:N:0:8
GGGCATGAACTTCGTCGAGTACGCTCAATTGCACAGATCGGAAGA
+
FFFFFFFFFF:,FFFFFFFFFFFFFFF,FFFFFFFFFFFFFFFFF
@FS10000125:23:BPA73012-1407:1:1101:2050:1070 1:N:0:8
GGGCTACAACTTCGTCGAGTACGCTCAAATTTTTAGATCGGAAGA
+
F:,F,F,FFFFFFFFFFFFFFFFFFFF:F,,,F,FFFFFFFFFFF
@FS10000125:23:BPA73012-1407:1:1101:2070:1070 1:N:0:8
GGGTTACAACTTCGTCGAGTACGCTCAAGGGTTAAGATCGGAAGA
+
F:,FFFFFFF:,FFFFFFFFFFFFFFFFFFFFFFFFFFFFFFFFF
@FS10000125:23:BPA73012-1407:1:1101:2280:1070 1:N:0:8
GGGGCAGAACTTGGTCGAGTACGCTCAATGCGCGAGATCGGAAGA
+
F:,FFFFFFF,,FFFFFFFFFFFFFFF,FFFFFFFFFFFFFFFFF
@FS10000125:23:BPA73012-1407:1:1101:2940:1070 1:N:0:8
GGGGTTCAACTTCGTCGAGTACGCTCAATTTACAAGATCGGAAGA
+
FFFFFFFFFF:,FFFFFFFFFFFFFFF,FFFFFFFFFFFFFFFFF
@FS10000125:23:BPA73012-1407:1:1101:3200:1070 1:N:0:8
GGGTTGGAACTTCGTCGAGTACGCTCAATTGTGGAGATCGGAAGA
+
FFFFFFFFFF,,FFFFFFFFFFFFFFF,FFFFFFFFFFFFFFFFF
@FS10000125:23:BPA73012-1407:1:1101:3260:1070 1:N:0:8
GGGTGGCAACTTCGTCGAGTACGCTCAAAGATCCAGATCGGAAGA
+
FFF:FFFFFF::FFFFFFFFFFFFFFF:FFFFFFFFFFFFFFFFF
@FS10000125:23:BPA73012-1407:1:1101:3330:1070 1:N:0:8
GGGCCAAAACTTCGTCGAGTACGCTCAATTAGGCAGATCGGAAGA
+
F,,,:FFFFF::FFFFFFFFFFFFFFF:FFFFFFFFFFFFFFFFF
@FS10000125:23:BPA73012-1407:1:1101:3780:1070 1:N:0:8
GGGGGCAAACTTCGTCGAGTACGCTCAAAGGAAGAGATCGGAAGA
+
FFFFFFFFFFF:FFFFFFFFFFFFFFF,FFFFFFFFFFFFFFFFF
@FS10000125:23:BPA73012-1407:1:1101:4130:1070 1:N:0:8
GGGGAACTTCGTCGAGTACGCTCAAAATGTTAGATCGGAAGAGCA
+
FFFFFFFFFFF,:FFFFF,,FFFFFF:,FFFFFFF,FFFFFFF,,
@FS10000125:23:BPA73012-1407:1:1101:4280:1070 1:N:0:8
GGGGTGTAACTTCGTCGAGTACGCTCAACTCAAGAGATCGGAAGA
+
FFFFFFFFFF:FFFFFFFFFFFFFFFFFFFFFFFFFFFFFFFFFF
@FS10000125:23:BPA73012-1407:1:1101:4380:1070 1:N:0:8
GGGTATTAACTTCGTCGAGTACGCTCAACGCCAGAGATCGGAAGA
+
F,:,FFFFFFFF:FFFFFFFFFFFFFFFFFFFFFFFFFFFFFFFF
@FS10000125:23:BPA73012-1407:1:1101:5530:1070 1:N:0:8
GATGCTAAACTTCGTCGAGTACGCTCAACAGAATAGATCGGAAGA
+
:,FFFFFFFFFFFFFFFFFFFFFFFFFFFFFFFFFFFFFFF:FFF
@FS10000125:23:BPA73012-1407:1:1101:5640:1070 1:N:0:8
GGGGCTAAACTTCGTCGAGTACGCTCAAAGATAGAGATCGGAAGA
+
FF:FFFFFFF::FFFFFFFFFFFFFFFFFFFFFFFFFFFFFFFFF
@FS10000125:23:BPA73012-1407:1:1101:6100:1070 1:N:0:8
GGGCGCTAACTTCGTCGAGTACGCTCAAACTATAAGATCGGAAGA
+
FFFFFFFFFFF,FFFFFFFFFFFFFFFFFFFFFFFFFFFFFFFFF
@FS10000125:23:BPA73012-1407:1:1101:6690:1070 1:N:0:8
GGGCGCTAACTTGTCGAGTACGCTCAATTGCACAGATCGGAAGAG
+
FF::FFFFFFFFF:FFFF:FFFFFFF:,FFFFFFFF:FFF:FFFF
@FS10000125:23:BPA73012-1407:1:1101:7570:1070 1:N:0:8
GGGTAGGAACTTCGTCGAGTACGCTCAAGAGTATAGATCGGAAGA
+
F,,:FFFFFF::FFFFFFFFFFFFFFFFFFFFFFFFFFFFFFFFF
@FS10000125:23:BPA73012-1407:1:1101:7660:1070 1:N:0:8
GGGAAGAAACTTCGTCGAGTACGCTCAATCGTAAAGATCGGAAGA
+
FFFFFFFFFFFFFFFFFFFFFFFFFFFFFFFFFFFFFFFFFFFFF
@FS10000125:23:BPA73012-1407:1:1101:7690:1070 1:N:0:8
GGGGGGAAACTTCGTCGAGTACGCTCAATGATGGAGATCGGAAGA
+
F::FFFFFFF::FFFFFFFFFFFFFFF:FFFFFFFFFFFFFFFFF
@FS10000125:23:BPA73012-1407:1:1101:7880:1070 1:N:0:8
GGGAACTTCGTCGAGTACGCTCAAAATTAAAGATCGGAAGAGCAC
+
FF,,FFFFFF:FF:F:F,FFFF,FFF:,FFFFFFFFFFFF,F,F,
@FS10000125:23:BPA73012-1407:1:1101:7910:1070 1:N:0:8
GGGTGCCAACTTCGTCGAGTACGCTCAAACACCGAGATCGGAAGA
+
F,,:FFFFFFFFFFFFFFFFFFFFFFFFFFFFFFFFFFFFFFFFF
@FS10000125:23:BPA73012-1407:1:1101:8820:1070 1:N:0:8
GGGTTGGAACTTCGTCGAGTACGCTCAACGAATCAGATCGGAAGA
+
FFFF:FFFF:FFFFFFFFFFFFFFFFFFFFFFFFFFFFFFFFFFF
@FS10000125:23:BPA73012-1407:1:1101:8870:1070 1:N:0:8
GGGATGTAACTTCGTCGAGTACGCTCAATCCAATAGATCGGAAGA
+
F,::FFFFFF::FFFFFFFFFFFFFFFFFFFFFFFFFFFFFFFFF
@FS10000125:23:BPA73012-1407:1:1101:8910:1070 1:N:0:8
GGGGTTAAACTTCGTCGAGTACGCTCAATGATAGAGATCGGAAGA
+
F:FFFFFFFF:,FFFFFFFFFFFFFFF:FFFFFFFFFFFFFFFFF
@FS10000125:23:BPA73012-1407:1:1101:9010:1070 1:N:0:8
GGGCGTAAACTTCGTCGAGTACGCTCAAGCATAAAGATCGGAAGA
+
F::,FFFFFF:,FFFFFFFFFFFFFFFFFFFFFFFFFFFFFFFFF
@FS10000125:23:BPA73012-1407:1:1101:9640:1070 1:N:0:8
GGGGGAAACTTCGTCGAGTACGCTCAATATAGTAGATCGGAAGAG
+
F,,FFFFFFF,FF:FFFF:FFFFFFF:,FFFFFFFF,FFF:FFFF
@FS10000125:23:BPA73012-1407:1:1101:9910:1070 1:N:0:8
TTTGTTCAACTTCGTCGAGTACACTCAAACATCTAGATCGCAACT
+
:F:,FFF,F:FF,FFFFFFFF:,FFFFF:FFF:F,F,FF,:::F:
@FS10000125:23:BPA73012-1407:1:1101:10250:1070 1:N:0:8
GGGTGGAAACTTCGTCGAGTACGCTCAATGCAATAGATCGGAAGA
+
F:::FFFFFF::FFFFFFFFFFFFFFF:FFFFFFFFFFFFFFFFF
@FS10000125:23:BPA73012-1407:1:1101:10290:1070 1:N:0:8
GGGCTTCGTCGAGTACGCTCAATTAATGAGATCGGAAGAGCACAC
+
F:::,:FFFFF:F:FFF,FF:::FFFFFFFFFFFFFFFFF,F,F,
@FS10000125:23:BPA73012-1407:1:1101:10650:1070 1:N:0:8
GGGGGAAAACTTCGTCGAGTATGCTCAATGCTGCAGATCGGAAGA
+
F,,FFFFFFF:,FFFFFFFFF,FFFFFFFFFFFFFFFFFFFFFFF
@FS10000125:23:BPA73012-1407:1:1101:10780:1070 1:N:0:8
GGGCTCTAACTTCGTCGAGTACGCTCAGTCTTTTAATTGGATGAA
+
F::,FF,FFFF:,FFFFF,FFF,FFFFF,,F:,:,FF,,FF,,,,
@FS10000125:23:BPA73012-1407:1:1101:11000:1070 1:N:0:8
GGGCTTCGTCGAGTACGCTCAACTTTGTAGATCGGAAGAGCACAC
+
:,,,FFFFFFF:F:FFF:FFFFFF:FF,FFFFFFFFFFFF,F,F,
@FS10000125:23:BPA73012-1407:1:1101:12600:1070 1:N:0:8
GGGGGACAACTTCGTCGAGTACGCTCAAAACCAGAGATCGGAAGA
+
FF,FFFFFFF,,FFFFFFFFFFFFFFF:FFFFFFFFFFFFFFFFF
@FS10000125:23:BPA73012-1407:1:1101:12810:1070 1:N:0:8
GGGCATTAACTTCGTCGAGTACGCTCAATCCGCGAGATCGGAAGA
+
F:,FFFF,FF,:FFFFFFFFFFFFFFFFF:FFFFFFF,FFFF:FF
@FS10000125:23:BPA73012-1407:1:1101:13280:1070 1:N:0:8
GGGGTGGAACTTCGTCGAGTACGCTCAAAATCTCAGATCGGAAGA
+
F,,FFFFFFF,,FFFFFFFFFFFFFFF:FFFFFFFFFFFFFFFFF
@FS10000125:23:BPA73012-1407:1:1101:14060:1070 1:N:0:8
GGGGCATGAACTTCGTCGAGTACGCTCAATAGCACAGATCGGAAG
+
FFFFFFFFFFF::FF:FFFFFFFFF,FFFFFFFFFFFFFFFFFFF
@FS10000125:23:BPA73012-1407:1:1101:14620:1070 1:N:0:8
GGGGGCAAACTTCGTCGAGTACGCTCAACCAGAGAGATCGGAAGA
+
FFF,F,FFFF::FFFFFFFFFFFFFFFF::,,FFFFFFFFFFFFF
@FS10000125:23:BPA73012-1407:1:1101:14770:1070 1:N:0:8
GGGTGTTAACTTCGTCGAGTACGCTCTAAGTTATATTTTGTATGT
+
FFFFFF,FFFFFFFFFFFFFFFFF:F,,,,,F:::,,,,F:F,F:
@FS10000125:23:BPA73012-1407:1:1101:15330:1070 1:N:0:8
GGGAGGTAACTTCGTCGAGTACGCTCAAGGTGTAAGATCGGAAGA
+
F,,FFFFFFF::FFFFFFFFFFFFFFFFFFFFFFFFFFFFFFFFF
@FS10000125:23:BPA73012-1407:1:1101:1240:1080 1:N:0:8
GGGGGAACTTCGTCGAGTACGCTCAATGGGGGAGATCGGAAGAGC
+
FF:FFFFFFFFF:FFFF:FFFF,FF,FFFFFFFFF:,FFFFFFF,
@FS10000125:23:BPA73012-1407:1:1101:1380:1080 1:N:0:8
GGGGGGAAACTTCGTCGAGTACGCTCAATCATTTAGATCGGAAGA
+
FFFFFFFFFFF,FFFFFFFFFFFFFFFFFFFFFFFFFFFFFFFFF
@FS10000125:23:BPA73012-1407:1:1101:2030:1080 1:N:0:8
GGTAGCCTAAACTTCGTCGAGTACGCTCAAAAGCCTAGATCGGAA
+
F,,,FF:FFFFF:,FFF,FFFF:FFFF:FF,,:::,FFFF,:FFF
@FS10000125:23:BPA73012-1407:1:1101:2930:1080 1:N:0:8
GGGCTGCAACTTCGTCGAGTACGCTCAATTCTTAAGATCGGAGGA
+
FFF:FFFFFF::FFFFFFFFFFFFFFF,FFFFFFFFFFFFFF,FF
@FS10000125:23:BPA73012-1407:1:1101:3170:1080 1:N:0:8
GATGCAAAACTTCGTCGAGTACGCTCAAATCTGCAGATCGGAAGA
+
F,FF,:,:F:FFFF:FF:FFFFFFFFFFFF,F,,FFFFFFF,FF:
@FS10000125:23:BPA73012-1407:1:1101:3860:1080 1:N:0:8
GGGTAGCAACTTCGTCGAGTACGCTCAATCGGACAGATCGGAAGA
+
FFFFFFFFFFF:FFFFFFFFFFFFFFF:FFFFFFFFFFFFFFFFF
@FS10000125:23:BPA73012-1407:1:1101:4050:1080 1:N:0:8
GGGTATATAACTTCGTCGAGTACGCTCAATGATGCAGATCGGAAG
+
F:,:,,,,F::FFF,FF,F::,F,:F:F:FF:F,:F:::FF,FF,
@FS10000125:23:BPA73012-1407:1:1101:4740:1080 1:N:0:8
GGGGGGAAACTTCGTCGAGTACGCTCAAGAAATAAGATCGGAAGA
+
FFFF,FFFFFF:FFFFFFFFFFFFFFFFFFFFFFFFFFFFFFFFF
@FS10000125:23:BPA73012-1407:1:1101:4970:1080 1:N:0:8
GGGCGTAAACTTCGTCGAGTACGCTCAACATTATAGATCGGAAGA
+
F,,:FFFFFF:::FFFFFFFFFFFFFFFFFFFFFFFFFFFFF:FF
@FS10000125:23:BPA73012-1407:1:1101:5030:1080 1:N:0:8
GTTGTTGAACTTCGTCGACTACGCTCAACTTAAGAGATCGGAAGA
+
,,F:FF:FFFFFFF:FFF,FFFFFFFFFFFFFFFFFFFFFF::F:
@FS10000125:23:BPA73012-1407:1:1101:5530:1080 1:N:0:8
GGGGCAAAACTTCGTCGAGTACGCTCAAAGAGTCAGATCGGAAGA
+
F,,FFFFFFF:,FFFFFFFFFFFFFFFFFFFFFFFFFFFFFFFFF
@FS10000125:23:BPA73012-1407:1:1101:6070:1080 1:N:0:8
GTTGTTAAACTTCGTCGAGTACGCTCAAGAAACGAGATCGGAAGA
+
,,FFFFFFFFFFFFFFFFFFFFFFFFFFFFFFFFFFFFFFF:FFF
@FS10000125:23:BPA73012-1407:1:1101:6960:1080 1:N:0:8
GGGTATCAACTTCGTCGAGTACGCTCAATGGATCAGATCGGAAGA
+
FF:FFFFFFF,:FFFFFFFFFFFFFFF,FFFFFFFFFFFFFFFFF
@FS10000125:23:BPA73012-1407:1:1101:7310:1080 1:N:0:8
GGGCGTAAACTTCGTCGAGTACGCTCAAATGTCAAGATCGGAAGA
+
:,,F:FFFFF::FFFFFFFFFFFFFFF,FFFFFFFFFFFFFF:FF
@FS10000125:23:BPA73012-1407:1:1101:7680:1080 1:N:0:8
GGGGGAAAACTTCGTCGAGTACGCTCAACGGTAGAGATCGGAAGA
+
F::FFFFFFF:FFFFFFFFFFFFFFFFFFFFFFFFFFFFFFFFFF
@FS10000125:23:BPA73012-1407:1:1101:7710:1080 1:N:0:8
GGGCAAAAACTTCGTCGAGTACGCTCAAAGGCAGAGATCGGAAGA
+
F:,,FFFFFF::FFFFFFFFFFFFFFF:FFFFFFFFFFFFFFFFF
@FS10000125:23:BPA73012-1407:1:1101:8000:1080 1:N:0:8
ATTGCTGAACTTCGTCGAGTACGCTCAAGTGTTGAGATCGGAAGA
+
,F,,FF,FF:FFFFFFFFFFFF:FFFFFFFFFFFFFFFFFFF,FF
@FS10000125:23:BPA73012-1407:1:1101:8150:1080 1:N:0:8
GATTGCGAACTTCGTCGAGTACGCTCAATTATATAGATCGGAAGA
+
,,,,,F,FFFFFFFFFFFFFFF:FFFFFFFFFFFFFFFFFFFFFF
@FS10000125:23:BPA73012-1407:1:1101:8410:1080 1:N:0:8
GGCGTGCAACTTCGTCGAGTACGCTCAAGTCTCGAGATCGGAAGA
+
:F,F,,FFFFFFF:FFFF:FF:,F::FFFFFF:,F:::FFF:,FF
@FS10000125:23:BPA73012-1407:1:1101:8500:1080 1:N:0:8
GGGCAGTAACATCGTCGAGTACGCTCAAGCAACCAGATCGGAAGA
+
FFFFFFFFFFF:FFFFFFFFFFFFFFFFFFFFFFFFFFFFFFFFF
@FS10000125:23:BPA73012-1407:1:1101:8630:1080 1:N:0:8
GGGAACTTCGTCGAGTACGCTCAAATAAACAGATCGGAAGAGCAC
+
FF:FFFFFFF:FF:F:F,FFFF:FFF:,FFFFFFFFFFFF:F,F,
@FS10000125:23:BPA73012-1407:1:1101:9750:1080 1:N:0:8
GTTGAAAAACTTCGTCGAGTACGCTCAAAATAGGAGATCGGAAGA
+
,:F:FFFFFFFFFFFFFFFFFF,FFFFFFFFFFFFFFFFF::,::
@FS10000125:23:BPA73012-1407:1:1101:10420:1080 1:N:0:8
GGGTCTTAACTTCGTCGAGTACGCTCAATTCTAAAGATCGGAAGA
+
FFF:FFFFFF::FFFFFFFFFFFFFFF,FFFFFFFFFFFFFFFFF
@FS10000125:23:BPA73012-1407:1:1101:11970:1080 1:N:0:8
GGGGCCTAACTTCGTCGAGTACGCTCAAGATAGAAGATCGGAAGA
+
,,,FFFFFFF:,FFFFFFFFFFFFFFFFFFFFFFFFFFFFFFFFF
@FS10000125:23:BPA73012-1407:1:1101:12060:1080 1:N:0:8
GGGCATAAACTTCGTCGAGTACGCTCAAGCTGTGAGATCGGAAGA
+
FFFFFFFFFF:,FFFFFFFFFF:FFFF:FFFFFFFFF,FFFFFF,
@FS10000125:23:BPA73012-1407:1:1101:13330:1080 1:N:0:8
GGGGCTGAACTTCGTCGAGTACGCTCAAGCCGTGAGATCGGAAGA
+
FFFFFFFFFF,,FFFFFFFFFFFFFFFFFFFFFFFFFFFFFFFFF
@FS10000125:23:BPA73012-1407:1:1101:13610:1080 1:N:0:8
GGGGCTGAACTTCGTCGAGTACGCTCAAGCCCTGAGATCGGAAGA
+
F,,FFFFFFF:,FFFFFFFFFFFFFFFFFFFFFFFFFFFFFFFFF
@FS10000125:23:BPA73012-1407:1:1101:14700:1080 1:N:0:8
GGGGGAAAACTTCGTCGAGTACGCTCAACTCGTAAGATCGGAAGA
+
F::FFFFFFF::FFFFFFFFFFFFFFFFFFFFFFFFF,FFFFFFF
@FS10000125:23:BPA73012-1407:1:1101:15260:1080 1:N:0:8
GGGGGCTAACTTCGTCGAGTACGCTCAAAATACAAGATCGGAAGA
+
FFFFFFFFFF::FFFFFFFFFFFFFFFFFFFFFFFFFFFFFFFFF
@FS10000125:23:BPA73012-1407:1:1101:15880:1080 1:N:0:8
GGGCATCAACTTCGTCGAGTACGCTCAAGGGTTAAGATCGGAAGA
+
F:,FFFFFFF,,FFFFFFFFFFFFFFF:FFFFFFFFF:FFFFFFF
@FS10000125:23:BPA73012-1407:1:1101:1440:1090 1:N:0:8
GGGCCCGAACTTCGTCGAGTACGCTCAAACATGTAGATCGGAAGA
+
FFFFFFFFFFF:FFFFFFFFFFFFFFF:FFFFFFFFFFFFFFFFF
@FS10000125:23:BPA73012-1407:1:1101:1820:1090 1:N:0:8
GGGAGGCAACTTCGTCGAGTACGCTCAATGTATTAGATCGGAAGA
+
FFFFF:FFFFFFFFFFFFFFFFFFFFF:FFFFFFFFFFFFFFFFF
@FS10000125:23:BPA73012-1407:1:1101:2650:1090 1:N:0:8
GGGGTTGAACTTCGTCGAGTACGCTCAAATGAAGAGATCGGAAGA
+
FFFFFFFFFF:,FFFFFFFFFFFFFFF,FFFFFFFFFFFFFFFFF
@FS10000125:23:BPA73012-1407:1:1101:3570:1090 1:N:0:8
GGGAACTATCTTCGTCGAGTACGCTCAAAATAATAGATCGGAAGA
+
F:,:FFFFFF::FFFFFFFFFF:FFFF,FFFFFFF:FFFFFFFFF
@FS10000125:23:BPA73012-1407:1:1101:4320:1090 1:N:0:8
GGGTTAGAACTTCGTCGAGTACGCTCAATCTCGAAGATCGGAAGA
+
FFFFFFFFFF::FFFFFFFFFFFFFFF:FFFFFFFFFFFFFFFFF
@FS10000125:23:BPA73012-1407:1:1101:4790:1090 1:N:0:8
GGGGGTCAACTTCGTCGAGTACGCTCAAATCTCAAGATCGGAAGA
+
F,,FFFFFFF::FFFFFFFFFFFFFFF:FFFFFFFFFFFFFFFFF
@FS10000125:23:BPA73012-1407:1:1101:4860:1090 1:N:0:8
GGGTCTTAACTTCGTCGAGTACGCTCAACGGGAAAGATCGGAAGA
+
FFFFFFFFFF::FFFFFFFFFFFFFFFFFFFFFFFFFFFFFFFFF
@FS10000125:23:BPA73012-1407:1:1101:4960:1090 1:N:0:8
GGGGCAAAATCTTCGTCGAGTACGCTCAACACTTTAGATCGGAAG
+
FFFFFFFFF,FF:FF:FF:FFFFFF,FFF:,F,,,FFFFFFFFFF
@FS10000125:23:BPA73012-1407:1:1101:5500:1090 1:N:0:8
GGGGGCAAACTTCGTCGAGTACGCTCAATAAAGAAGATCGGAAGA
+
FFFF:FFFFFF,:FFFFFFFFFFFFFF:FFFFFFFFFFFFFFFFF
@FS10000125:23:BPA73012-1407:1:1101:6920:1090 1:N:0:8
GGGAGAGAACTTCGTCGAGTACGCTCAACAGGACAGATCGGAAGA
+
FFFFFFFFFF::FFFFFFFFFFFFFFFFFFFFFFFFFFFFFFFFF
@FS10000125:23:BPA73012-1407:1:1101:7270:1090 1:N:0:8
GGGTCGGAACTTCGTCGAGTACGCTCAAAGGTTAAGATCGGAAGA
+
F,:FFFFFFF::FFFFFFFFFFFFFFF:FFFFFFFFFFFFFFFFF
@FS10000125:23:BPA73012-1407:1:1101:7300:1090 1:N:0:8
GGGGGGTAACTTCGTCGAGTACGCTCAATGTGGAAGATCGGAAGA
+
FFFFF:,:FFFFFFFF:FFFFFFFFFFF:FFFFFFFF:FFFFFFF
@FS10000125:23:BPA73012-1407:1:1101:7510:1090 1:N:0:8
GGGGCCAAACTTCGTCGAGTACGCTCAACGGTGTAGATCGGAAGA
+
F:,FFFFFFF::FFFFFF:FFFFFFFFFFFFFFFFFFFFFFFFFF
@FS10000125:23:BPA73012-1407:1:1101:7780:1090 1:N:0:8
GGGAAACTTCGTCGAGTACGCTCAACGAGGGAGATCGGAAGAGCA
+
FFFFFFFFFFF:FFFFFF,,FFFFFFFFFFFFFFF,FFFFFFF,F
@FS10000125:23:BPA73012-1407:1:1101:8430:1090 1:N:0:8
GGGATGGAACTTCGTCGAGTACGCTCAAGTTAAAAGATCGGAAGA
+
FFFF:FFFFFF:FFFFFFFFFFFFFFFFFFFFFFFFF,FFFFFFF
@FS10000125:23:BPA73012-1407:1:1101:8460:1090 1:N:0:8
GGGCGGTAACTTTGTCGAGTACGCTCAAGATGACAGATCGGAAGA
+
FF,F,F,FFF:,:FFFFFFFFFFFFFFFFFF:FFFFFFFFF:,FF
@FS10000125:23:BPA73012-1407:1:1101:8530:1090 1:N:0:8
GGGCAGGAACTTCGTCGAGTACGCTCAAAGAAATAGATCGGAAGA
+
FFFFFFFFFF:,FFFFFFFFFFFFFFF:FFFFFFFFFFFFFFFFF
@FS10000125:23:BPA73012-1407:1:1101:8570:1090 1:N:0:8
GGGCTGAAACTTCGTCGAGTACGCTCAAAATACCAGATCGGAAGA
+
FF::FFFFFF::FFFFFFFFFFFFFFF:FFFFFFFFFFFFFFFFF
@FS10000125:23:BPA73012-1407:1:1101:9300:1090 1:N:0:8
GGGACCCAACTTCGTCGAGTACGCTCAATGACTGAGATCGGAAGA
+
FFFFFF,FF:::FFFF:FFFF:FFFFFF,:FF,,FFF,FFFFFFF
@FS10000125:23:BPA73012-1407:1:1101:9350:1090 1:N:0:8
GGGGCACAACTTCGTCGAGTACGCTCAAATTCAGAGATCGGAAGA
+
FF:FFFFFFF::FFFFFFFFFFFFFFF:FFFFFFFFFFFFFFFFF
@FS10000125:23:BPA73012-1407:1:1101:9370:1090 1:N:0:8
GGGTGTTAACTTCGTCGAGTACGCTCAATAGGTCAGATCGGAAGA
+
F::F,:FFFF::FFFFFFFFFFFFFFF,FFFFFFFFFFFFFFFFF
@FS10000125:23:BPA73012-1407:1:1101:9490:1090 1:N:0:8
GGGAGGGAACTTCGTCGAGTACGCTCAACATTCAAGATCGGAAGA
+
FFFFFFFFFF:FFFFFFFFFFFFFFFFFFFFFFFFFFFFFFFFFF
@FS10000125:23:BPA73012-1407:1:1101:9560:1090 1:N:0:8
GGGCAGTAACTTCGTCGAGTACGCTCAAAAACTCAGATCGGAAGA
+
F,:,FFFFFF::FFFFFFFFFFFFFFF:FFFFFFFFFFFFFFFFF
@FS10000125:23:BPA73012-1407:1:1101:9580:1090 1:N:0:8
GGGCGGCAACTTCGTCGAGTACGCTCAACTAGTCAGATCGGAAGA
+
FFF:FFFFFF:FFFFFFFFFFFFFFFFFFFFFFFFFFFFFFFFFF
@FS10000125:23:BPA73012-1407:1:1101:10260:1090 1:N:0:8
GGGAAGGAACTTCGTCGAGTACGCTCAAGGGATCAGATCGGAAGA
+
FFF:FFFFFF::FFFFFFFFFFFFFFFFFFFFFFFFFFFFFFFFF
@FS10000125:23:BPA73012-1407:1:1101:11460:1090 1:N:0:8
GGGTACAAACTTCGTCGAGTACGCTCAACCTAATAGATCGGAAGA
+
FFFFFFFFFF,::FFFFFFFFFFFFFFFFFFFFFFFFFFFFFFFF
@FS10000125:23:BPA73012-1407:1:1101:11780:1090 1:N:0:8
GGGTAAGAACTTCGTCGAGTACGCTCAATTCTAAAGATCGGAAGA
+
FFFFFFFFFF,,FFFFFFFFFFFFFFF,FFFFFFFFFFFFFFFFF
@FS10000125:23:BPA73012-1407:1:1101:12160:1090 1:N:0:8
GGGGCGGAACTTCGTCGAGTACGCTCAATTAAAAAGATCGGAAGA
+
FF:FFF:,FF,,FFF,FF,FFF,FFF:,FFFF,F:::FFF,,,,,
@FS10000125:23:BPA73012-1407:1:1101:12340:1090 1:N:0:8
GGGCGCCAACTTCGTCGAGTACGCTCAATACACAAGATCGGAAGA
+
FFFFFFFFFF:,FFFFFFFFFFFFFFF,FFFFFFFFFFFFFFFFF
@FS10000125:23:BPA73012-1407:1:1101:12410:1090 1:N:0:8
GGGTGGCAACTTCGTCGAGTACGCTCAATTAACCAGATCGGAAGA
+
F:,FFFFFFF::FFFFFFFFFFFFFFF,FFFFFFFFFFFFFFFFF
@FS10000125:23:BPA73012-1407:1:1101:13050:1090 1:N:0:8
GGGCTACAACTTCGTCGAGTACGCTCAACTAAACAGATCGGAAGA
+
F:,:FFFFFF,::FFFFFFFFFFFFFFFFFFFFFFFFFFFFFFFF
@FS10000125:23:BPA73012-1407:1:1101:13240:1090 1:N:0:8
GGGTTATAACTTCGTCGAGTACGCTCAATGCTCAAGATCGGAAGA
+
FF:FFF:FFF::FFFFFFFFFFFFFFF:F:FFFFFFFFFFFFFFF
@FS10000125:23:BPA73012-1407:1:1101:13380:1090 1:N:0:8
GGGGTTGAACTTCGTCGAGTACGCTCAATTTGCAAGATCGGAAGA
+
FFFFFFFFFF,,FFFFFFFFFFFFFFF,FFFFFFFFFFFFFFFFF
@FS10000125:23:BPA73012-1407:1:1101:13610:1090 1:N:0:8
GGGCGGGAACTTCGTCGAGTACGCTCAAGATGAAAGATCGGAAGA
+
FFFFFFFFFF,,FFFFFFFFFFFFFFFFFFFFFFFFFFFFFFFFF
@FS10000125:23:BPA73012-1407:1:1101:14260:1090 1:N:0:8
GGGCACTAACTTCGTCGAGTACGCTCAATGTCCCAGATCGGAAGA
+
FFFFFFFFFF::FFFFFFFFFFFFFFF:FFFFFFFFFFFFFFFFF
@FS10000125:23:BPA73012-1407:1:1101:15490:1090 1:N:0:8
GGGGCGCAACTTCGTCGAGTACGCTCAAAGTGTCAGATCGGAAGA
+
FFFFFFFFFF:,FFFFFFFFFFFFFFFFFFFFFFFFFFFFFFFFF
@FS10000125:23:BPA73012-1407:1:1101:15500:1090 1:N:0:8
GGGGCACAACTTCGTCGAGTACGCTCAAATGGAGAGATCGGAAGA
+
FFFFFFFFFF,:FFFFFFFFFFFFFFFFFFFFFFFFFFFFFFFFF
@FS10000125:23:BPA73012-1407:1:1101:16420:1090 1:N:0:8
GGGACGCAACTTCGTCGAGTACGCTCAAATCGTGAGATCGGAAGA
+
FFFFFFFFFF,,FFFFFFFFFFFFFFFFFFFFFFFFF,FFFFFFF
@FS10000125:23:BPA73012-1407:1:1101:1330:1100 1:N:0:8
GGGCTTAAACTTCGTCGAGTACGCTCAAACTTGTAGATCGGAAGA
+
FFFFFFFFFF::FFFFFFFFFFFFFFFFFFFFFFFFFFFFF:FFF
@FS10000125:23:BPA73012-1407:1:1101:1680:1100 1:N:0:8
GGGACTGAACTTCGTCGAGTACGCTCAATGTGTGAGATCGGAAGA
+
F,,FFFFFFF::FFFFFFFFFFFFFFF:FFFFFFFFFFFFFFFFF
@FS10000125:23:BPA73012-1407:1:1101:1970:1100 1:N:0:8
GGGTTGTAACTTCGTCGAGTACGCTCAAATTGTCAGATCGGAAGA
+
FF:F,FFFFFF:FFFFFFFFFFFFFFF:FFFFFFFFFFFFFFFFF
@FS10000125:23:BPA73012-1407:1:1101:2240:1100 1:N:0:8
ACTCCAACTTCGTCGAGTACGCTCAACTAGGGAGATCGGAAGAGC
+
,,:F::FFFF:F,,:FF,:,FFFF:FFF::F,FF,:,FFF:FF,,
@FS10000125:23:BPA73012-1407:1:1101:3370:1100 1:N:0:8
GGGGGTCAATTTCGTCGAGTACGCTCAATGAGACAGATCGGAAGA
+
F:,FFFFFFF:FFFFFFFFFFFFFFFF,FFFFFFFFFFFFFFFFF
@FS10000125:23:BPA73012-1407:1:1101:3460:1100 1:N:0:8
GGGGGGGTACCTTCGTCGAGTACGCTCAAACCTGAAGATCGGAAG
+
FFFFFFFFFF:,:FF:FFFFFFFFF,FFFFFFFFFFFFFFFFFFF
@FS10000125:23:BPA73012-1407:1:1101:3510:1100 1:N:0:8
GGGGGCCAACTTCGTCGAGTACGCTCAATAACTCAGATCGGAAGA
+
F:,FFFFFFF,,FFFFFFFFFFFFFFF:FFFFFFFFFFFFF:FFF
@FS10000125:23:BPA73012-1407:1:1101:3520:1100 1:N:0:8
GGGCGGCAACTTCGTCGAGTACGCTCAAATAAAGAGATCGGAAGA
+
FFF:FFFFFF::FFFFFFFFFFFFFFF:FFFFFFFFFFFFFFFFF
@FS10000125:23:BPA73012-1407:1:1101:3650:1100 1:N:0:8
GGGGTTGAACTTCGTCGAGTACGCTCAATCAAGAAGATCGGAAGA
+
FF,FFFFFFF:,FFFFFFFFFFFFFFF:FFFFFFFFFFFFFFFFF
@FS10000125:23:BPA73012-1407:1:1101:3770:1100 1:N:0:8
GGGGAAAAACTTCGTCGAGTACGCTCAATCATTTAGATCGGAAGA
+
FF,FFFFFFF::FFFFFFFFFFFFFFFFFFFFFFFFFFFFFFFFF
@FS10000125:23:BPA73012-1407:1:1101:3970:1100 1:N:0:8
GGGCTACAACTTCGTCGAGTACGCTCAATGCTCTAGATCGGAAGA
+
FFFFFFFFFF:,:FFFFFFFFFFFFFF:FFFFFFFFFFFFFFFFF
@FS10000125:23:BPA73012-1407:1:1101:4370:1100 1:N:0:8
GGGGGATAACTTCGTCGAGTACGCTCAAGTGATGAGATCGGAAGA
+
FF:FFFFFFF:,FFFFFFFFFFFFFFFFFFFFFFFFFFFFFFFFF
@FS10000125:23:BPA73012-1407:1:1101:4460:1100 1:N:0:8
GGGTGTAAACTTCGTCGAGTACGCTCAAGACTGAAGATCGGAAGA
+
FFF,FFFFFF::FFFFFFFFFFFFFFFFFFFFFFFFFFFFFFFFF
@FS10000125:23:BPA73012-1407:1:1101:4760:1100 1:N:0:8
GGGAGACAACTTCGTCGAGTACGCTCAAAAATGTAGATCGGAAGA
+
FF,:FFFFFF,:FFFFFFFFFFFFFFF:FFFFFFFFFFFFFFFFF
@FS10000125:23:BPA73012-1407:1:1101:4800:1100 1:N:0:8
GGGCCAAACTTCGTCGAGTACGCTCAAATAGGGAGATCGGAAGAG
+
FF:,FFFFFF:FF:FFFF:FFFFFFF:,FFFFFFFF,FFF,FFFF
@FS10000125:23:BPA73012-1407:1:1101:4970:1100 1:N:0:8
GGGGCACAACTTCGTCGAGTACGCTCAAACACAGAGATCGGAAGA
+
:,,FFFFFFF:::FFFFFFFFFFFFFF:FFFFFFFFFFFFFF:FF
@FS10000125:23:BPA73012-1407:1:1101:5890:1100 1:N:0:8
GGGCGGCAATTTCGTCGAGTACGCTCAAGTATAAAGATCGGAAGA
+
F:,FFFFFFFFFFFFFFFFFFFFFFFFFFFFFFFFFFFFFFFFFF
@FS10000125:23:BPA73012-1407:1:1101:6090:1100 1:N:0:8
GGGGTAGTAACTTCGTCGAGTACGCTCAAGTTTGAAGATCGGAAG
+
FF:F,FFFFFF,:FF:FFFFFFFFF,FFFFFFFFFFFFFFFFFFF
@FS10000125:23:BPA73012-1407:1:1101:6240:1100 1:N:0:8
GGGTGATAACTTCGTCGAGTACGCTCAATCATTCAGATCGGAAGA
+
FFFFFFFFFF,:FFFFFFFFFFFFFFF:FFFFFFFFFFFFFFFFF
@FS10000125:23:BPA73012-1407:1:1101:6340:1100 1:N:0:8
GGGCCTTAACTTCGTCGAGTACGCTCAAAGGTAAAGATCGGAAGA
+
FFFFFFFFFF,,FFF:FFFFFFFFFFF:FFFFFFFFFFFFFFFFF
@FS10000125:23:BPA73012-1407:1:1101:6950:1100 1:N:0:8
GGGTATCAACTTCGTCGAGTACGCTCAATGGATCAGATCGGAAGA
+
F,,FFFFFFF:,FFFFFFFFFFFFFFF,FFFFFFFFFFFFFFFFF
@FS10000125:23:BPA73012-1407:1:1101:7160:1100 1:N:0:8
GGGGTGTTAACTTCGTCGAGTACGCTCAAGCTTATAGATCGGAAG
+
FF:FFFFFFFF,:FF:FFFFFFFFF:FFFFFFFFFFFFFFFFFFF
@FS10000125:23:BPA73012-1407:1:1101:7190:1100 1:N:0:8
GGGGACCAACTTCGTCGAGTACGCTCAAATCCCGAGATCGGAAGA
+
F:,FFFFFFF:,FFFFFFFFFFFFFFFFFFFFFFFFFFFFFFFFF
@FS10000125:23:BPA73012-1407:1:1101:7540:1100 1:N:0:8
GGGTAACAACTTCGTCGAGTACGCTCAAAAGAACAGATCGGAAGA
+
FFFFFFFFFF,,FFFFFFFFFFFFFFF:FFFFFFFFFFFFFFFFF
@FS10000125:23:BPA73012-1407:1:1101:7970:1100 1:N:0:8
GGGAGACAACTTCGTCGAGTACGCTCAAACTTTTAGATCGGAAGA
+
FFF:FFFFFF:,FFFFFFFFFFFFFFF:FFFFFFFFFFFFFFFFF
@FS10000125:23:BPA73012-1407:1:1101:8030:1100 1:N:0:8
GGGGCTGAACTTCGTCGAGTACGCTCAAGCCACCAGATCGGAAGA
+
F::FFFFFFF:,FFFFFFFFFFFFFFFFFFFFFFFFFFFFFFFFF
@FS10000125:23:BPA73012-1407:1:1101:8420:1100 1:N:0:8
GGGCACAAACTTCGTCGAGTACGCTCAAGTAAAGAGATCGGAAGA
+
FFF,FFFFFF:,FFFFFFFFFFFFFFFFFFFFFFFFFFFFFFFFF
@FS10000125:23:BPA73012-1407:1:1101:8780:1100 1:N:0:8
GGGACTCAACTTCGTCGAGTACGCTCAAGATAGGAGATCGGAAGA
+
FFF,FFFFFF:,FFFFFFFFFFFFFFFFFFFFFFFFFFFFFFFFF
@FS10000125:23:BPA73012-1407:1:1101:9230:1100 1:N:0:8
GGGGTTTAACTTCGTCGAGTACGCTCAAGGGTCTAGATCGGAAGA
+
FF:FFFFFFF:,FFFFFFFFFFFFFFFFFFFFFFFFFFFFFFFFF
@FS10000125:23:BPA73012-1407:1:1101:9350:1100 1:N:0:8
GGGGGTTAACTTCGTCGAGTACGCTCAAGAGTGAAGATCGGAAGA
+
F,,FFFFFFF:,FFFFFFFFFFFFFFFFFFFFFFFFFFFFFFFFF
@FS10000125:23:BPA73012-1407:1:1101:9360:1100 1:N:0:8
GGGGGAAAACTTCGTCGAGTACGCTCAAGATCCGAGATCGGAAGA
+
F,,FFFFFFF::FFFFFFFFFFFFFFFFFFFFFFFFFFFFFFFFF
@FS10000125:23:BPA73012-1407:1:1101:9600:1100 1:N:0:8
GGGTCCGAACTTCGTCGAGTACGCTCAAATATACAGATCGGAAGA
+
F:F:FFFFFF::FFFFFFFFFFFFFFF:FFFFFFFFFFFFFFFFF
@FS10000125:23:BPA73012-1407:1:1101:9740:1100 1:N:0:8
GGGTGCCAACTTCGTCGAGTACGCTCAATGGAAGAGATCGGAAGA
+
FFFF:FFFFF::FFFFFFFFFFFFFFF,FFFFFFFFFFFFFFFFF
@FS10000125:23:BPA73012-1407:1:1101:10030:1100 1:N:0:8
GGGAGTAAACTTCGTCGAGTACGCTCAATTTCTAGATCGGAAGAG
+
FFFFFFFFFF,,FFFFFFFFFFFFFFF,FFFFFFFF,,FF,FFFF
@FS10000125:23:BPA73012-1407:1:1101:11570:1100 1:N:0:8
GGGATAAAACTTCGTCGAGTACGCTCAAATGCGGAGATCGGAAGA
+
FFFFFFFFFF,,FFFFFFFFFFFFFFF:FFFFFFFFFFFFFFFFF
@FS10000125:23:BPA73012-1407:1:1101:12270:1100 1:N:0:8
GGCAGTCAACTTCGTCGAGTACGCTCAAAGAATGAGATCGGAAGA
+
F,,,FFFFFFF:FFFFFFFFFFFFFFFFFFFFFFFFFFFFFFFFF
@FS10000125:23:BPA73012-1407:1:1101:12540:1100 1:N:0:8
GGGGGTTAATTTCGTCGAGTACGCTCAATTGAAGAGATCGGAAGA
+
FFFFFFFFFF:FFFFFFFFFFFFFFFF,FFFFFFFFFFFFFFFFF
@FS10000125:23:BPA73012-1407:1:1101:13740:1100 1:N:0:8
GGGAACTTCGTCGAGTACGCTCAATTAAGGAGATCGGAAGAGCAC
+
FFFFFFFFFF,:F:F,F,FF:FFF,,F,FFFFFFFFF:FF:F,F,
@FS10000125:23:BPA73012-1407:1:1101:14140:1100 1:N:0:8
GGGTGTGAACTTCGTCGAGTACGCTCAATGGTCAAGATCGGAAGA
+
FFFFFFFFFF,:FFFFFFFFFFFFFFF:FFFFFFFFFFFFFFFFF
@FS10000125:23:BPA73012-1407:1:1101:14420:1100 1:N:0:8
GGGGGCAAACTTCGTCGAGTACGCTCAAGTGATTAGATCGGAAGA
+
FFFFFFFFFF,,FFFFFFFFFFFFFFFFFFFFFFFFFFFFFF:FF
@FS10000125:23:BPA73012-1407:1:1101:14620:1100 1:N:0:8
GGGCCTAAACTTCGTCGAGTACGCTCAAAGATAAAGATCGGAAGA
+
FF,FFFFFFF,,FFFFFF,F:FFFFFF,::F:FFF,:,FF,F,,F
@FS10000125:23:BPA73012-1407:1:1101:14960:1100 1:N:0:8
GGGTTCCAACTTCGTCGAGTACGCTCAATCGCTGAGATCGGAAGT
+
F,,FFFFF:F,,F:FFFF:FFF,FFFF:FF:FFFF,F,FF,,,,,
@FS10000125:23:BPA73012-1407:1:1101:16260:1100 1:N:0:8
GGGCTATAACTTCGTCGAGTACGCTCAAATAACTAGATCGGAAGA
+
FFFFFFFFFF::FFFFFFFFFFFFFFF:FFFFFFFFF:FFFF:FF
@FS10000125:23:BPA73012-1407:1:1101:1250:1110 1:N:0:8
GGGTGTAAACTTCGTCGAGTACGCTCAATTATGGAGATCGGAAGA
+
FFFFFFFFFFF:FFFFFFFFFFFFFFF:FFFFFFFFFFFFF:FFF
@FS10000125:23:BPA73012-1407:1:1101:1350:1110 1:N:0:8
GGGGTTAAATTTCGTCGAGTACGCTCAAATGGGGAGATCGGAAGA
+
FF:FFFFFFFFFFFFFFFFFFFFFFFF:FFFFFFFFFFFFF:FFF
@FS10000125:23:BPA73012-1407:1:1101:1480:1110 1:N:0:8
GGGAAGTAACTTCGTCGAGTACGCTCAAGTGAAAAGATCGGAAGA
+
FFFFFFFFFFF:FFFFFFFFFFFFFFFFFFFFFFFFFFFFF:FFF
@FS10000125:23:BPA73012-1407:1:1101:1580:1110 1:N:0:8
GGGGGTTAACTTCGTCGAGTACGCTCAATAGAACAGATCGGAAGA
+
FF:FFFF,F:::,:F::F:FF,,FFF,FF::,F:,:F,F,FFF:F
@FS10000125:23:BPA73012-1407:1:1101:1840:1110 1:N:0:8
GGGCAGAAACTTCGTCGAGTACGCTCAAGATACTAGATCGGAAGA
+
FFFFFFFFFF::FFFFFFFFFFFFFFFFFFFFFFFFFFFFFFFFF
@FS10000125:23:BPA73012-1407:1:1101:2050:1110 1:N:0:8
GGGGGATAACTTCGTCGAGTACGCTCAATATTGTAGATCGGAAGA
+
FFFFFFFFFF::FFFFFFFFFFFFFFF:FFFFFFFFFFFFFFFFF
@FS10000125:23:BPA73012-1407:1:1101:2340:1110 1:N:0:8
GGGTCCCAACTTCGTCGAGTACGCTCAATCAATGAGATCGGAAGA
+
FFFFFFFFFF:,FFFFFFFFFFFFFFF:FFFFFFFFFFFFFFFFF
@FS10000125:23:BPA73012-1407:1:1101:2450:1110 1:N:0:8
GGGAGGAAACTTCGTCGAGTACGCTCAAGAATGAAGATCGGAAGA
+
FFF:FFFFFF:,FFFFFFFFFFFFFFFFFFFFFFFFFFFFFFFFF
@FS10000125:23:BPA73012-1407:1:1101:2480:1110 1:N:0:8
GGGGGTAAACTTCGTCGAGTACGCTCAAGGAATTAGATCGGAAGA
+
FFFFF:FFFF,,FFFFFFFFFFFFFFF:FFFFFFFFFFFFF::FF
@FS10000125:23:BPA73012-1407:1:1101:2500:1110 1:N:0:8
GGGGAATAACTTCGTCGAGTACGCTCAATAGGTAAGATCGGAAGA
+
FFFF,FF,FFFF:,F:,F:FF:,F:F:FFF,:F,FFF,F,FFF:F
@FS10000125:23:BPA73012-1407:1:1101:3860:1110 1:N:0:8
GGTTCCCAACTTCGTCGAGTACGCTCAACCGAATAGATCGCTACA
+
FFF:FFF:FFFFFFF,:F,FFFFFF:F,::,:FFFFFFF:,::,,
@FS10000125:23:BPA73012-1407:1:1101:3920:1110 1:N:0:8
GGGGCATAACTTCGTCGAGTACGCTCAATAACGTAGATCGGAAGA
+
FF,FFFFFFF::FFFFFFFFFFFFFFF,FFFFFFFFFFFFFFFFF
@FS10000125:23:BPA73012-1407:1:1101:3960:1110 1:N:0:8
GGGATACAACTTCGTCGAGTACGCTCAAGTATCAAGATCGGAAGA
+
FFFFFFFFFF::FFFFFFFFFFFFFFFFFFFFFFFFFFFFFFFFF
@FS10000125:23:BPA73012-1407:1:1101:3990:1110 1:N:0:8
GGGCGCACAACTTCGTCGAGTACGCTCAATAGAGGAGATCGGAAG
+
F,,:FFFFFFF::FF:FFFFFFFFF,FFFFFFFFFFFFFFFFFFF
@FS10000125:23:BPA73012-1407:1:1101:4520:1110 1:N:0:8
GGGTCTGAACTTCGTCGAGTACGCTCAAACATAAAGATCGGAAGA
+
F,,,FFFFFFF:FFFFFFFFFFFFFFFFFFFFFFFFFFFFFFFFF
@FS10000125:23:BPA73012-1407:1:1101:5110:1110 1:N:0:8
GATGATTAACTTCGTCGAGTACGCTCAAAACTTTAGATCGGAAGA
+
,,F:FFFFFFFFFFFFFFFFFFFFFFFFFFFFFFFFFFFFF:FFF
@FS10000125:23:BPA73012-1407:1:1101:5130:1110 1:N:0:8
GGGGCGCATCTTCGTCGAGTACGCTCAATAAGCCAGATCGGAAGA
+
FF:FFFFFFF,,FFFFFFFFFFFFFFF,FFFFFFFFFFFFFFFFF
@FS10000125:23:BPA73012-1407:1:1101:5480:1110 1:N:0:8
GGGCTTCGTCGAGTACGCTCAAAAATAGAGATCGGAAGAGCACAC
+
FFF:FFFFFFFFFFFFF:FFF:FFFFFFFFFFFFFFFFFF,F,F,
@FS10000125:23:BPA73012-1407:1:1101:5600:1110 1:N:0:8
GGGGCACAACTTCGTCGAGTACGCTCAACGAAAAAGATCGGAAGA
+
F:,FFFFFF,FFFFFFFFFFFFFFFFFFFFFFFFFFFFFFFFFFF
@FS10000125:23:BPA73012-1407:1:1101:5700:1110 1:N:0:8
GGGGGGGAACTTCGTCGAGTACGCTCAAAAATCTAGATCGGAAGA
+
FFFFFFFFFFF:FFFFFFFFFFFFFFFFFFFFFFFFFFFFFFFFF
@FS10000125:23:BPA73012-1407:1:1101:5800:1110 1:N:0:8
GGGACGTAACTTCGTCGAGTACGCTCAAATTGCGAGATCGGAAGA
+
F,,:FFFFFF::FFFFFFFFFFFFFFF:FFFFFFFFFFFFFFFFF
@FS10000125:23:BPA73012-1407:1:1101:6100:1110 1:N:0:8
GGGGGCAACTTCGTCGAGTACGCTCAAGGTATCAGATCGGAAGAG
+
FFFF:FFFFF,FF:FFFF:FFFFFFFFFFFFFFFFF,FFF:FFFF
@FS10000125:23:BPA73012-1407:1:1101:6250:1110 1:N:0:8
GGGTAACTTCGTCGAGTACGCTCAAACGGATAGATCGGAAGAGCA
+
F,,,FFFFFFF,FFFFFF,,FFFFFFFFFFFFFFF,FFFFFFF,,
@FS10000125:23:BPA73012-1407:1:1101:6560:1110 1:N:0:8
GGGTGTGAACTTCGTCGAGTACGCTCAATTCTAGAGATCGGAAGA
+
F,,:FFFFFF::FFFFFFFFFFFFFFF:FFFFFFFFFFFFFFFFF
@FS10000125:23:BPA73012-1407:1:1101:6750:1110 1:N:0:8
CTTGACGAACTTCGTCGAGTACGCTCAATAAGCCAGATCGGATGA
+
,FFFFF:FFFFFF:FFFF:FFF,FFFF:FFFFFFFFFFFFFF,F,
@FS10000125:23:BPA73012-1407:1:1101:7240:1110 1:N:0:8
GGGAACTTCGTCGAGTACGCTCAAGTGGCCAGATCGGAAGAGCAC
+
FFFFFFFFFF,FF:F,F,FFFF:FFFFFFFFFFFFFFFFF:F,F,
@FS10000125:23:BPA73012-1407:1:1101:7280:1110 1:N:0:8
GGGAGGAAACTTCGTCGAGTACGCTCAATTTAGGAGATCGGAAGG
+
FF:FFFFFFF,,FFFFFFFFFFFFFFF,FFFFFFFFFFFFFFFFF
@FS10000125:23:BPA73012-1407:1:1101:7620:1110 1:N:0:8
GGGCGTTAACTTCGTCGAGTACGCTCAATGGAGGAGATCGGAAGA
+
FFF:FFFFFF::FFFFFFFFFFFFFFF,FFFFFFFFFFFFFFFFF
@FS10000125:23:BPA73012-1407:1:1101:7950:1110 1:N:0:8
GGGGGAAAATTTCGTCGAGTACGCTCAATATGTAAGATCGGAAGA
+
FF:FFFFFFFFFFFFFFFFFFFFFFFF:FFFFFFFFFFFFFFFFF
@FS10000125:23:BPA73012-1407:1:1101:8180:1110 1:N:0:8
GGGGTTAACTTCGTCGAGTACGCTCAACTGCATAGATCGGAAGAG
+
FF:FFFFFFF:FF:FFFF:FFFFFFFF:FFFFFFFF,FFF:FFFF
@FS10000125:23:BPA73012-1407:1:1101:8530:1110 1:N:0:8
GGGGTAAACTTCGTCGGGTACGCTCAACGTTAAAGATCGGAAGAG
+
F:,FFFFFFF:FF:FFFF,FFFFFFFF,FFFFFFFF,FFF:FFFF
@FS10000125:23:BPA73012-1407:1:1101:8560:1110 1:N:0:8
GGGCGCTAACTTCGTCGAGTACGCTCAAATAAAGAGATCGGAAGA
+
F:,:FFFFFFF:FFFFFFFFFFFFFFFFFFFFFFFFFFFFFFFFF
@FS10000125:23:BPA73012-1407:1:1101:9140:1110 1:N:0:8
GGGGAAACTTCGTCGAGTACGCTCAATAGCCCAGATCGGAAGAGC
+
F::FFFFFFF:F,FFFF:FFFF,FF:FFFFFFFFF:,FFFFFFF,
@FS10000125:23:BPA73012-1407:1:1101:9420:1110 1:N:0:8
GGGCTTTATCTTCGTCGAGTACGCTCAAATCCGAAGATCGGAAGA
+
FFFFFF,F:FFFFFFFFFFFFFFFFFFFFF,,F,FFFFFFFFF,F
@FS10000125:23:BPA73012-1407:1:1101:9580:1110 1:N:0:8
GGGTGCCAACTTCGTCGAGTACGCTCAATGATTAAGATCGGAAGA
+
FF::FFFFFF::FFFFFFFFFFFFFFF:FFFFFFFFFFFFFFFFF
@FS10000125:23:BPA73012-1407:1:1101:9920:1110 1:N:0:8
GGGGGTAAACTTCGTCGAGTACGCTCAAAGAGTTAGATCGGAAGA
+
F,,FFFFFFF::FFFFFFFFFFFFFFFFFFFFFFFFFFFFFFFFF
@FS10000125:23:BPA73012-1407:1:1101:10280:1110 1:N:0:8
GGGAGATAACATCGTCGAGTACGCTCAAGGCCGAAGATCGGAAGA
+
FFFFFFFFFFF:FFFFFFFFFFFFFFFFFFFFFFFFFFFFFFFFF
@FS10000125:23:BPA73012-1407:1:1101:10930:1110 1:N:0:8
GGGAGGATCTTCGTCGAGTACGCTCAACGGTAAAGATCGGAAGAG
+
F:,:FFFFFF:FF:FFFF:FFFFFFFF:FFFFFFFF:FFF:FFFF
@FS10000125:23:BPA73012-1407:1:1101:11120:1110 1:N:0:8
GGGAACGAACTTCGTCGAGTACGCTCAAGGGGCAAGATCGGAAGA
+
FFF,FFFFFF::FFFFFFFFFFFFFFFFFFFFFFFFFFFFFFFFF
@FS10000125:23:BPA73012-1407:1:1101:11950:1110 1:N:0:8
GTTTAATAACTTCGTCGAGTACGCTCAATTAAGGAGATCGGAAGA
+
,,F,FFFFFFFFFFFFFFFFFF:FFFFFFFFFFFFFFFFFF:FF:
@FS10000125:23:BPA73012-1407:1:1101:12330:1110 1:N:0:8
GGGGGATAACTTCGTCGAGTACGCTCAATGCATCAGATCGGAAGA
+
F,,FFFFFFF,,FFFFFFFFFFFFFFF:FFFFFFFFFFFFFFFFF
@FS10000125:23:BPA73012-1407:1:1101:15090:1110 1:N:0:8
GGGCTTTAACTTCGTCGAGTACGCTCAAAAGTGAAGATCGGAAGA
+
FFFFFFFFFF,:FFFFFFFFFFFFFFFFFFFFFFFFFFFFFFFFF
@FS10000125:23:BPA73012-1407:1:1101:15760:1110 1:N:0:8
GGGACTTCGTCGAGTACGCTCAAGTTCAAAAGATCGGAAGAGCAC
+
F:,FFFFFFFFFFFFFFF,:FF:FF,FFFFFFFFFFFFFF,F,F,
@FS10000125:23:BPA73012-1407:1:1101:1380:1120 1:N:0:8
GGGGTGGAACTTCGTCGAGTACGCTCAAGAAATGAGATCGGAAGA
+
FFFFFFFFFFF:FFFFFFFFFFFFFFFFFFFFFFFFFFFFFFFFF
@FS10000125:23:BPA73012-1407:1:1101:2040:1120 1:N:0:8
GGGAGCTAACTTCGTCGAGTACGCTCAACAGTGAAGATCGGAAGA
+
F:,FFFFFFFF:FFFFFFFFFFFFFFFFFFFFFFFFFFFFF,FFF
@FS10000125:23:BPA73012-1407:1:1101:2060:1120 1:N:0:8
GGGCAGCAACTTCGTCGAGTACGCTCAAGTCGGGAGATCGGAAGA
+
FFFFFFFFFFF:FFFFFFFFFFFFFFFFFFFFFFFFFFFFFFFFF
@FS10000125:23:BPA73012-1407:1:1101:2120:1120 1:N:0:8
GGGGCCAAACTTCGTCGAGTACGCTCAATAGGTGAGATCGGAAGA
+
F:,FFFFFFF:,FFFFFFFFFF:FFFF,FFFFFFFFF,FFFFFFF
@FS10000125:23:BPA73012-1407:1:1101:2200:1120 1:N:0:8
GGGTGTGAATTTCGTCGAGTACGCTCAAAGTAGAAGATCGGAAGA
+
FFFFFFFFFFFFFFFFFFFFFFFFFFF:FFFFFFFFFFFFFFFFF
@FS10000125:23:BPA73012-1407:1:1101:2410:1120 1:N:0:8
GGGGGGAAACTTCGTCGAGTACGCTCAAAGTATCAGATCGGAAGA
+
F,,FFFFFFF:,FFFFFFFFFFFFFFF:FFFFFFFFFFFFFFFFF
@FS10000125:23:BPA73012-1407:1:1101:2420:1120 1:N:0:8
GGGTCCTAACTTCGTCGAGTACGCTCAATAGAGAAGATCGGAAGA
+
FFFFFFFFFF:,FFFFFFFFFFFFFFF,FFFFFFFFFFFFFFFFF
@FS10000125:23:BPA73012-1407:1:1101:2560:1120 1:N:0:8
GGGTCGAAACTTCGTCGAGTACGCTCAAGACACGAGATCGGAAGA
+
F,,FFFFFFF:,FFFFFFFFFFFFFFFFFFFFFFFFFFFFF:FFF
@FS10000125:23:BPA73012-1407:1:1101:2920:1120 1:N:0:8
GGGGCGGAACTTCGTCGAGTACGCTCAACCTGAAAGATCGGAAGA
+
F:,FFFFFFFFFFFFFFFFFFFFFFFFFFFFFFFFFFFFFFFFFF
@FS10000125:23:BPA73012-1407:1:1101:3050:1120 1:N:0:8
GGGCAGTAACTTCGTCGAGTACGCTCAACAGTCGAGATCGGAAGA
+
F,,,FFFFFFF:FFFFFFFFFFFFFFFFFFFFFFFFFFFFFFFFF
@FS10000125:23:BPA73012-1407:1:1101:3220:1120 1:N:0:8
GGGCATAAACTTCGTCGAGTACGCTCAAAAATCGAGATCGGAAGA
+
FFF:FFFFFF:,:FFFFFFFFFFFFFF,FFFFFFFFFFFFFFFFF
@FS10000125:23:BPA73012-1407:1:1101:3790:1120 1:N:0:8
GGGAATGTAACTTCGTCGAGTACGCTCAAATAAACAGATCGGAAG
+
F:,:FF:FFF:::FF:FFF:FFFFF:FFFFFFFFF:FFFFFFFFF
@FS10000125:23:BPA73012-1407:1:1101:5700:1120 1:N:0:8
GGGGGAGAACTTCGTCGAGTACGCTCAAATACCTAGATCGGAAGA
+
FFFFFFFFFF::FFFFFFFFFFFFFFFFFFFFFFFFFFFFFFFFF
@FS10000125:23:BPA73012-1407:1:1101:6780:1120 1:N:0:8
GGGCCTTAACTTCGTCGAGTACGCTCAAAATCCTAGATCGGAAGA
+
FFF:FFFFFF::FFFFFFFFFFFFFFFFFFFFFFFFFFFFFFFFF
@FS10000125:23:BPA73012-1407:1:1101:7020:1120 1:N:0:8
GGGCACGATCTTCGTGGAGTACGCTCAAAAAAGAAGATCGGAAGA
+
FFF:FFFFFF,,FFFFFFFFFFFFFFF,FFFFFFFFFFFFFFFFF
@FS10000125:23:BPA73012-1407:1:1101:7050:1120 1:N:0:8
GGGTCGAAACTTCGTCGAGTACGCTCAAAACTTTAGATCGGAAGA
+
FFFFFFFFFF::FFFFFFFFFFFFFFF:FFFFFFFFFFFFFFFFF
@FS10000125:23:BPA73012-1407:1:1101:7280:1120 1:N:0:8
GGGTATTAACTTCGTCGAGTACGCTCAATACACAAGATCGGAAGA
+
FF,FFFFFFF:,FFFFFFFFFFFFFFF,FFFFFFFFFFFFFFFFF
@FS10000125:23:BPA73012-1407:1:1101:7340:1120 1:N:0:8
GGGAAAGAACTTCGTCGAGTACGCTCAATCGGAAAGATCGGAAGA
+
FFFFFFFFFF:,FFFFFFFFFFFFFFF:FFFFFFFFFFFFFFFFF
@FS10000125:23:BPA73012-1407:1:1101:8000:1120 1:N:0:8
GGGGGGCAACTTCGTCGAGTACGCTCAATAGAAAAGATCGGAAGA
+
FFFFFFFFFF::FFFFFFFFFFFFFFF:FFFFFFFFFFFFFFFFF
@FS10000125:23:BPA73012-1407:1:1101:8230:1120 1:N:0:8
GGGTGTAAACTTCGTCGAGTACGCTCAAAAATGTAGATCGGAAGA
+
F::F::FFFFF:FFFFFFFFFFFFFFFF::FFFFFFFFFFFFFFF
@FS10000125:23:BPA73012-1407:1:1101:8460:1120 1:N:0:8
GGGGTTCAACTTCGTCGAGTACGCTCAATGGATTAGATCGGAAGA
+
FFFFFFFFFF:,FFFFFFFFFFFFFFF:FFFFFFFFFFFFFFFFF
@FS10000125:23:BPA73012-1407:1:1101:8570:1120 1:N:0:8
GGGGTTCAACTTCGTCGAGTACGCTCAAGAAAAGAGATCGGAAGA
+
F:,FFFFFFF::FFFFFFFFFFFFFFFFFFFFFFFFF,FFFFFFF
@FS10000125:23:BPA73012-1407:1:1101:8900:1120 1:N:0:8
GGGCACTAACTTCGTCGAGTACGCTCAAGATAGTAGATCGGAAGA
+
FFF:FFFFFF::FFFFFFFFFFFFFFFFFFFFFFFFFFFFFFFFF
@FS10000125:23:BPA73012-1407:1:1101:8960:1120 1:N:0:8
GGGCGGCATCTTCGTCGAGTACGCTCAAATATTAAGATCGGAAGA
+
FF::FFFFFF,,FFFFFFFFFFFFFFF:FFFFFFFFFFFFFFFFF
@FS10000125:23:BPA73012-1407:1:1101:9010:1120 1:N:0:8
GGGAGTAAACTTCGTCGAGTACGCTCAATAACCGAGATCGGAAGA
+
FFFFFFFFFF:,FFFFFFFFFFFFFFF,FFFFFFFFFFFFFF,FF
@FS10000125:23:BPA73012-1407:1:1101:9300:1120 1:N:0:8
GGGGGGTAACTTCGTCGAGTACGCTCAACAAGAAAGATCGGAAGA
+
FFFFFF,FFFFFFFFFFFFFFFFFFFFFF:FFFFFFFFFFFFFFF
@FS10000125:23:BPA73012-1407:1:1101:9900:1120 1:N:0:8
GGGGAATAACTTCGTCGAGTACGCTCAAAATACCAGATCGGAAGA
+
F::FFFFFFF::FFFFFFFFFFFFFFF:FFFFFFFFFFFFFFFFF
@FS10000125:23:BPA73012-1407:1:1101:10400:1120 1:N:0:8
GGGCTCGACCTTCGTCGAGTACGCTCAAGGTATAAGATCGGAAGA
+
FFFFFFFFFF,,FFFFFFFFFFFFFFFFFFFFFFFFFFFFFFFFF
@FS10000125:23:BPA73012-1407:1:1101:10460:1120 1:N:0:8
GAAGCTTAACTTCGTCGAGTACGCTCAAAATGACAGATCGGAAGA
+
:,,:FFFFFFFFFFFFFFFFFFFFFFFFFFFFFFFFFFFFFFFFF
@FS10000125:23:BPA73012-1407:1:1101:10500:1120 1:N:0:8
GGGTACTAACTTCGTCGAGTACGCTCAATGCGGCAGATCGGAAGA
+
FFFFFFFFFF:,FFFFFFFFFFFFFFF:FFFFFFFFFFFFFFFFF
@FS10000125:23:BPA73012-1407:1:1101:10570:1120 1:N:0:8
GGGCGCAAACTTCGTCGAGTACGCTCAAGCCTAGAGATCGGAAGA
+
F,,,FFFFFF,,FFFFFFFFFFFFFFFFFFFFFFFFFFFFFFFFF
@FS10000125:23:BPA73012-1407:1:1101:10580:1120 1:N:0:8
GGGACGGAACTTCGTCGAGTACGCTCAACCTTGAAGATCGGAAGA
+
FFFFFFFFFF,:FFFFFFFFFFFFFFFFFFFFFFFFFFFFFFFFF
@FS10000125:23:BPA73012-1407:1:1101:10820:1120 1:N:0:8
GCCGATAAACTTCGTCGAGTACGCTCAAAGAGTAAGATCGGAAGA
+
F:FFF,FF:F:FF:FFFFFFFFFFFFF,:FFFFFF:FFFF,F:,:
@FS10000125:23:BPA73012-1407:1:1101:11100:1120 1:N:0:8
GGGGGAAACTTCGTCGAGTACGCTCAAAATTTTAGATCGGAAGAG
+
FFFFFFFFFF:FF:FFFF:FFFFFFF,FFFFFFFFF,FFF:FFFF
@FS10000125:23:BPA73012-1407:1:1101:11120:1120 1:N:0:8
GGGGATCAACTTCGTCGAGTACGCTCAAAAATAAAGATCGGAAGA
+
F:FFFFFFFF,:FFFFFFFFFFFFFFF:FFFFFFFFFFFFFFFFF
@FS10000125:23:BPA73012-1407:1:1101:13900:1120 1:N:0:8
GGGCGCCAACTTCGTCGAGTACGCTCAATCAAAGAGATCGGAAGA
+
FFFFFFFFFF::FFFFFFFFFFFFFFFFFFFFFFFFFFFFFFFFF
@FS10000125:23:BPA73012-1407:1:1101:14040:1120 1:N:0:8
GGGTGTTAACTTCGTCGAGTACGCTCAATTGCCGAGATCGGAAGA
+
F:,FFFFFFF::FFFFFFFFFFFFFFFFFFFFFFFFFFFFFFFFF
@FS10000125:23:BPA73012-1407:1:1101:14850:1120 1:N:0:8
GGGATCAAACTTCGTCGAGTACGCTCAAAAAGAGAGATCGGAAGA
+
FFFFFFFFFF::FFFFFFFFFFFFFFF:FFFFFFFFF,FFFFFFF
@FS10000125:23:BPA73012-1407:1:1101:14860:1120 1:N:0:8
GGGGACAAACTTCGTCGAGTACGCTCAACCACGGAGATCGGAAGA
+
FFFFFFFFFF,,FFFFFFFFFFFFFFFFFFFFFFFFFFFFFFFFF
@FS10000125:23:BPA73012-1407:1:1101:15600:1120 1:N:0:8
GGGCTTGAACTTCGTCGAGTACGCTCAAGTTAGCAGATCGGAAGA
+
F:,FFFFFFF,,FFFFFF:FFF,FFFFFFFFFFFFFFFFF::FF:
@FS10000125:23:BPA73012-1407:1:1101:15880:1120 1:N:0:8
GGGGAGGAACTTCGTCGAGTACGCTCAACAAACTAGATCGGAAGA
+
F:,FFFFFFF,:FFFFFFFFFF:FFFFFFFFFFFFFFFFFFFFFF
@FS10000125:23:BPA73012-1407:1:1101:15980:1120 1:N:0:8
GGGGTGAAACTTCGTCGAGTACGCTTAAGACCGGAGATCGGAAGA
+
FFFFFFFFFF,,FFFFFFFFFFFFFFFFFFF:FFFFFFFFFFFFF
@FS10000125:23:BPA73012-1407:1:1101:1250:1130 1:N:0:8
GGGGTAGAACTTCGTCGAGTACGCTCAAAACAAAAGATCGGAAGA
+
FFFFFFFFFF::FFFFFFFFFFFFFFFFFFFFFFFFFFFFFFFFF
@FS10000125:23:BPA73012-1407:1:1101:1330:1130 1:N:0:8
GGGGGTCAACTTCGTCGAGTACGCTCAACATTACAGATCGGAAGA
+
FFFFFFFFFF::FFFFFFFFFFFFFFFFFFFFFFFFFFFFFFFFF
@FS10000125:23:BPA73012-1407:1:1101:1460:1130 1:N:0:8
GGGCTGCAACTTCGTCGAGTACGCTCAAATCACGAGATCGGAAGA
+
FFFFFFFFFFF:FFFFFFFFFFFFFFFFFFFFFFFFFFFFFFFFF
@FS10000125:23:BPA73012-1407:1:1101:1600:1130 1:N:0:8
GGGGTTTAACTTCGTCGAGTACGCTCAAGTTTAAAGATCGGAGAG
+
FFFFF::,F:::,:F,FF:FF,,FF,,F,::,,,,:F,F:F,,F,
@FS10000125:23:BPA73012-1407:1:1101:1800:1130 1:N:0:8
GGGTATGAACTTCGTCGAGTACGCTCGAGGAGAAAGATCGGAAGA
+
FFFFFFFFFFFF:FFFFFFFFFFFFFFFFFFFFFFFFFFFFFFFF
@FS10000125:23:BPA73012-1407:1:1101:2020:1130 1:N:0:8
GGGCAGAAACTTCGTCGAGTACGCTCAATGCGGAAGATCGGAAGA
+
FFFFFFFFFF:,FFFFFFFFFFFFFFF,FFFFFFFFFFFFFFFFF
@FS10000125:23:BPA73012-1407:1:1101:2260:1130 1:N:0:8
GGGACTTCGTCGAGTACGCTCAAGATTACAGATCGGAAGAGCACA
+
FFFFFFFFFFFFFFFFFF::FF:FF:F:FFFFFFFFFFFFF,:,,
@FS10000125:23:BPA73012-1407:1:1101:2490:1130 1:N:0:8
GGGGAACTTCGTCGAGTACGCTCAATAAAGTAGATCGGAAGAGCA
+
FF:FFFFFFFF,FFFFFF,,FFFFFFF,FFFFFFF,FFFFFFF,,
@FS10000125:23:BPA73012-1407:1:1101:2580:1130 1:N:0:8
GGGCGCCAACTTCGTCGAGTACGCTCAAATTCATAGATCGGAAGA
+
FFFFFFFFFF,,FFFFFFFFFFFFFFF,FFFFFFFFFFFFFFFFF
@FS10000125:23:BPA73012-1407:1:1101:2620:1130 1:N:0:8
GGGGTACAACTTCGTCGAGTACGCTCAAATTTTCAGATCGGAAGA
+
FFFFFFFFFF:,FFFFFFFFFFFFFFF:FFFFFFFFFFFFFFFFF
@FS10000125:23:BPA73012-1407:1:1101:3040:1130 1:N:0:8
GGGGTTAACTTCGTCGAGTACGCTCAAGTTAAAAGATCGGAAGAG
+
FF,FFFFFFF,FF:FFFF:FFFFFFFFFFFFFFFFF,FFF:FFFF
@FS10000125:23:BPA73012-1407:1:1101:3090:1130 1:N:0:8
GGGATGGAACTTCGTCGAGTACGCTCAATATTTCAGATCGGAAGA
+
F:,,FFFFFF::FFFFFFFFFFFFFFF,FFFFFFFFFFFFFFFFF
@FS10000125:23:BPA73012-1407:1:1101:3240:1130 1:N:0:8
GGGATTAAACTTCGTCGAGTACGCTCAACCTGCGAGATCGGAAGA
+
FFF:FFFFFF:::FF:FFFFFFFFFFFFFFFFFFFFFFFFFFFFF
@FS10000125:23:BPA73012-1407:1:1101:4500:1130 1:N:0:8
GGGCCACAACTTCGTCGAGTACGCTCAAAGATTGAGATCGGAAGA
+
FFFFFFFFFF::FFFFFFFFFFFFFFF:,FFFFFFFFFFFFFFFF
@FS10000125:23:BPA73012-1407:1:1101:4600:1130 1:N:0:8
GGGTGATAACTTCGTCGAGTACGCTCAAAAGAGTAGATCGGAAGA
+
FFF:FFFFFF::FFFFFFFFFFFFFFF:FFFFFFFFFFFFFFFFF
@FS10000125:23:BPA73012-1407:1:1101:5010:1130 1:N:0:8
GGGCAGCAACTTCGTCGAGTACGCTCAAAAGTGGAGATCGGAAGA
+
F,,,FFFFFF::FFFFFFFFFFFFFFF,FFFFFFFFFFFFFFFFF
@FS10000125:23:BPA73012-1407:1:1101:5110:1130 1:N:0:8
GGAGTCAAACTTCGTCGAGTACGCTCAAGACAGTAGATCGGAAGA
+
F,,FFFFFFF::FFFFFFFFFFFFFFFFFFFFFFFFFFFFFFFFF
@FS10000125:23:BPA73012-1407:1:1101:5990:1130 1:N:0:8
GATGTACAACTTCGTCGAGTACGCTCCATTAGACAGATCGGAAGA
+
,,FFFFFFFFFFFFFFFFFFFFFFFFFFFFFFFFFFFFFFF:,F:
@FS10000125:23:BPA73012-1407:1:1101:6800:1130 1:N:0:8
GGGTGGAAACTTCGTCGAGTACGCTCAATGAGAGAGATCGGAAGA
+
FFFFFFFFFF::FFFFFFFFFFFFFFF,FFFFFFFFFFFFFFFFF
@FS10000125:23:BPA73012-1407:1:1101:7220:1130 1:N:0:8
GGGCATTAACTTCGTCGAGTACGCTCAACTTACCAGATCGGAAGA
+
F:FFFFFFFF,:FFFFFFFFFFFFFFFFFFFFFFFFF:FFFFFFF
@FS10000125:23:BPA73012-1407:1:1101:7610:1130 1:N:0:8
GGGGGAAAACTTCGTCGAGTACGCTCAAGTTTAGAGATCGGAAGA
+
FFFFFFFFFF,,FFFFFFFFFFFFFFF:FFFFFFFFFFFFFFFFF
@FS10000125:23:BPA73012-1407:1:1101:8720:1130 1:N:0:8
GGGTGGAAACTTCGTCGAGTACGCTCAATGATCAAGATCGGAAGA
+
FFFFFFFFFF::FFFFFFFFFFFFFFF:FFFFFFFFFFFFFFFFF
@FS10000125:23:BPA73012-1407:1:1101:8900:1130 1:N:0:8
GGGAACTAACTTCGTCGAGTACGCTCAAGCAAAGAGATCGGAAGA
+
FFFFFFFFFF,,FFFFFFFFFFFFFFFFFFFFFFFFFFFFFFFFF
@FS10000125:23:BPA73012-1407:1:1101:9120:1130 1:N:0:8
GGGGAGAAATTCGTCGAGTACGCTCAAGAAAATAGATCGGAAGAG
+
F:FFFFFFFFFFF:FFFF:FFFFFFFFFFFFFFFFF,FFF,FFFF
@FS10000125:23:BPA73012-1407:1:1101:9130:1130 1:N:0:8
GGGTGGCAACTTCGTCGAGTACGCTCAAGAAAAGAGATCGGAAGA
+
FFFFFFFFFF:,FFFFFFFFFFFFFFFFFFFFFFFFFFFFFFFFF
@FS10000125:23:BPA73012-1407:1:1101:9430:1130 1:N:0:8
GGGCGTGAACTTCGTCGAGTACGCTCAAGAGTTCAGATCGGAAGA
+
F,,,FFFFFF::FFFFFFFFFFFFFFFFF:FFFFFFFFFFFFFFF
@FS10000125:23:BPA73012-1407:1:1101:10250:1130 1:N:0:8
GGGAACTTTCGTCGAGTACGCTCAAGGGCATAGATCGGAAGAGCA
+
,FFFFFFF:FF,FFFFFF,,FFF:FFFFFFFFFFF,FFFFF,F,:
@FS10000125:23:BPA73012-1407:1:1101:11060:1130 1:N:0:8
GGGATTTAACTTCGTCGAGTACGCTCAAAAAAATAGATCGGAAGA
+
FFFFFFFFFF,,FFFFFFFFFFFFFFF:FFFFFFFFFFFFFFFFF
@FS10000125:23:BPA73012-1407:1:1101:11440:1130 1:N:0:8
GGGATGCAACTTCGTCGAGTACGCTCAAAACACGAGATCGGAAGA
+
F:,,FFFFFF:,FFFFFFFFFFFFFFF:FFFFFFFFFFFFFFFFF
@FS10000125:23:BPA73012-1407:1:1101:12100:1130 1:N:0:8
GGGGCGGAACTTCGTCGAGTACGCTCAATTAAAAAGATCGGAAGA
+
FFFFFFFFFF::FFFFFFFFFFFFFFF,FFFFFFFFFFFFFFFFF
@FS10000125:23:BPA73012-1407:1:1101:12450:1130 1:N:0:8
GGGGGAAAACTTCGTCGAGTACGCTCAAGACTTAAGATCGGAAGA
+
FF,FFFFFFF:,FFFFFFFFFFFFFFFFFFFFFFFFFFFFFFFFF
@FS10000125:23:BPA73012-1407:1:1101:12680:1130 1:N:0:8
GGGATCAAACTTCGTCGAGTACGCTCAATCTGCAAGATCGGAAGA
+
F:,:FFFFFF,:FFFFFFFFFFFFFFF:FFFFFFFFFFFFFFFFF
@FS10000125:23:BPA73012-1407:1:1101:12820:1130 1:N:0:8
GGGCAGAAACTTCGTCGAGTACGCTCAACTATCAAGATCGGAAGA
+
FFFFFFFFFF:F:FFFFFFFFFFFFFF:FFFFFFFFFFFFFFFFF
@FS10000125:23:BPA73012-1407:1:1101:13250:1130 1:N:0:8
GGGGTGGAACTTCGTCGAGTACGCTCAACGGTGTAGATCGGAAGA
+
FFFFFFFFFF::FFFFFFFFFFFFFFFFFFFFFFFFFFFFFFFFF
@FS10000125:23:BPA73012-1407:1:1101:13370:1130 1:N:0:8
GGGGAGTATCTTCGTCGAGTACGCTCAATCGCGGAGATCGGAAGA
+
:,,FFFFFFF:,FFFFFFFFFFFFFFFFFFFFFFFFFFFFFF,FF
@FS10000125:23:BPA73012-1407:1:1101:13480:1130 1:N:0:8
GGGAGTGAACTTCGTCGAGTACGCTCAACATGTTAGATCGGAAGA
+
FFF:FFFFFF,:FFFFFFFFFFFFFFFFFFFFFFFFFFFFFFFFF
@FS10000125:23:BPA73012-1407:1:1101:13520:1130 1:N:0:8
GGGCGGTAACTTCGTCGAGTACGCTCAAAAGGGAAGATCGGAAGA
+
FFF,FF:FFFFFFFFFFFFFFFFFFFF:,F,,:,FFFFFFFFFFF
@FS10000125:23:BPA73012-1407:1:1101:13960:1130 1:N:0:8
GGGTGGCAACTTCGTCGAGTACGCTCAAGACCTCAGATCGGAAGA
+
FFFF,FFFFF:FFFFFFFFFFFFFFFFF:FF:FFFFFFFFFFFFF
@FS10000125:23:BPA73012-1407:1:1101:14080:1130 1:N:0:8
GGGCGCAAACTTCGTCGAGTACGCTCAATATCAAAGATCGGAAGA
+
F,,,,,:FFFFFFFFFFFFFFFFFFFFF,,F,,,FFFFFFF:FFF
@FS10000125:23:BPA73012-1407:1:1101:14310:1130 1:N:0:8
GGGCACTAACTTCGTCGAGTACGCTCAACAATATAGATCGGAAGA
+
F:,:FFFFFF::FFFFFFFFFFFFFFFFFFFFFFFFF:FFFFFFF
@FS10000125:23:BPA73012-1407:1:1101:14860:1130 1:N:0:8
GGGGTAGAACTTCGTCGAGTACGCTCAATAATATAGATCGGAAGA
+
FFFFFFFFFF,,FFFFFFFFFFFFFFF,FFFFFFFF,FFFFFFFF
@FS10000125:23:BPA73012-1407:1:1101:15420:1130 1:N:0:8
GGGCAGTAACTTCGTCGAGTACGCTCAAAATAAGAGATCGGAAGA
+
FFFFFFFFFF:,FFFFFFFFFFFFFFFFFFFFFFFFFFFFFFFFF
@FS10000125:23:BPA73012-1407:1:1101:15760:1130 1:N:0:8
GGGATTGAACTTCGTCGAGTACGCTCAAATTCTGAGATCGGAAGA
+
FFF:FFFFFF,,FFFFFFFFFFFFFFF,FFFFFFFFFFFFFFFFF
@FS10000125:23:BPA73012-1407:1:1101:16300:1130 1:N:0:8
GGGGTACAACTTCGTCGAGTACGCTCAACAGTATAGATCGGAAGA
+
FFFFFFFFFF,:FFFFFFFFFFFFFFFFFFFFFFFFF,FFFFFFF
@FS10000125:23:BPA73012-1407:1:1101:1540:1140 1:N:0:8
GGGTTGGAACTTCGTCGAGTACGCTCAACACCTTAGATCGGAAGA
+
FFFF,FFFFFFFFFFFFFFFFFFFFFFFFFFFFFFFFFFFFFFFF
@FS10000125:23:BPA73012-1407:1:1101:2370:1140 1:N:0:8
GGGCTAAAACTTCGTCGAGTACGCTCAATCTTTCAGATCGGAAGA
+
FF:FFFFFFF:,FFFFFFFFFFFFFFF:FFFFFFFFFFFFFFFFF
@FS10000125:23:BPA73012-1407:1:1101:2830:1140 1:N:0:8
GGGAATCAACTTCGTCGAGTACGCTCAAGGTAAAAGATCGGAAGA
+
F,,,FFFFFF:,FFFFFFFFFFFFFFFFFFFFFFFFFFFFFFFFF
@FS10000125:23:BPA73012-1407:1:1101:2940:1140 1:N:0:8
GGGTCGTAACTTCGTCGAGTACGCTCAAACAATGAGATCGGAAGA
+
FFFFFFFFFFF:FFFFFFFFFFFFFFFFFFFFFFFFFFFFFFFFF
@FS10000125:23:BPA73012-1407:1:1101:3030:1140 1:N:0:8
GATGTTAACTTCGTCGAGTACGCTCAAAATCAAAGATCGGAAGAG
+
:,:F,FF:F:FFF:F::F:FFFFFFF,FFFF:F::F,F::,FF::
@FS10000125:23:BPA73012-1407:1:1101:3170:1140 1:N:0:8
GGGGTTGAACTTCGTCGAGTACGCTCAAGTTTTCAGATCGGAAGA
+
F,,FFF:FFF::FFFFFFFFFFFFFFFFFFFFFFFFFFFFFFFFF
@FS10000125:23:BPA73012-1407:1:1101:5120:1140 1:N:0:8
GGGCCTCAACTTCGTCGAGTACGCTCAATCAGTGAGATCGGAAGA
+
F::FFFFFFF::FFFFFFFFFFFFFFF,FFFFFFFFFFFFFFFFF
@FS10000125:23:BPA73012-1407:1:1101:5910:1140 1:N:0:8
GGGGTGAAACTTCGTCGAGTACGCTCAAACGTGGAGATCGGAAGA
+
F,,FFFFFFF,,FFFFFFFFFFFFFFFFFFFFFFFFFFFFFFFFF
@FS10000125:23:BPA73012-1407:1:1101:6320:1140 1:N:0:8
GGGCAACTTCGTCGAGTACGCTCAAGGTAAAAGATCGGAAGAGCA
+
FFFFFFFFFFF,FFFFFF,,FFFFFFF,FFFFFFF,FFFFFFF,:
@FS10000125:23:BPA73012-1407:1:1101:7100:1140 1:N:0:8
GGGCTAAAACTTCGTCGAGTGCGCTCAACAGTGTAGATCGGAAGA
+
FFF:FFFFFF:::FF:FFFFFFFFFFFFFFFFFFFFFFFFFF:FF
@FS10000125:23:BPA73012-1407:1:1101:7220:1140 1:N:0:8
GGGGCAGAACTTCGTCGAGTACGCTCAAATAGAGAGATCGGAAGA
+
FFFFFFFFFF,,FFFFFFFFFFFFFFF,FFFFFFFFFFFFFFFFF
@FS10000125:23:BPA73012-1407:1:1101:7250:1140 1:N:0:8
GGGCTTCAACTTCGTCGAGTACGCTCAAGTCACAAGATCGGAAGA
+
F::,FFFFFF,,FFFFFFFFFFFFFFFFFFFFFFFFFFFFFFFFF
@FS10000125:23:BPA73012-1407:1:1101:7820:1140 1:N:0:8
GGGTGGAAACTTCGTCGAGTACGCTCAATACACAAGATCGGAAGA
+
FFFFFFFFFFF:FFFFFFFFFFFFFFF:FFFFFFFFFFFFFFFFF
@FS10000125:23:BPA73012-1407:1:1101:8740:1140 1:N:0:8
GGGGTTCAACTTCGTCGAGTACGCTCAATGGATTAGATCGGAAGA
+
FFFFFFFFFF,,FFFFFFFFFFFFFFF,FFFFFFFFFFFFFFFFF
@FS10000125:23:BPA73012-1407:1:1101:8900:1140 1:N:0:8
GGGGGCTAACTTCGTCGAGTACGCTCAAGGAGAGAGATCGGAAGA
+
FFFFFFFFFF,:FFFFFFFFFFFFFFFFFFFFFFFFFFFFFFFFF
@FS10000125:23:BPA73012-1407:1:1101:8970:1140 1:N:0:8
GGGCCAAAACTTCGTCGAGTACGCTCAAACGTAAAGATCGGAAGA
+
F:,,FFFFFF,,FFFFFFFFFFFFFFF:FFFFFFFFFFFFFFFFF
@FS10000125:23:BPA73012-1407:1:1101:9070:1140 1:N:0:8
GGGTCCAAACTTCGTCGAGTACGCTCAATAACAAAGATCGGAAGA
+
F,:FFFFFFF:,FFFFFFFFFFFFFFF,FFFFFFFFFFFFFFFFF
@FS10000125:23:BPA73012-1407:1:1101:9340:1140 1:N:0:8
GGGGGGCAACTTCGTCGAGTACGCTCAATTGGAGAGATCGGAAGA
+
FFFFFFFFFF,:FFFFFFFFFFFFFFF,FFFFFFFFFFFFFFFFF
@FS10000125:23:BPA73012-1407:1:1101:9350:1140 1:N:0:8
GGGAAGTAATTTCGTCGAGTACGCTCAATTTTGGAGATCGGAAGA
+
FFFFFFFFFFFFFFFFFFFFFFFFFFF,FFFFFFFFFFFFFFFFF
@FS10000125:23:BPA73012-1407:1:1101:10150:1140 1:N:0:8
GGGGATTAACTTCGTCGAGTACGCTCAATGTAATAGATCGGAAGA
+
F,,FFFFFFF,,FFFFFFFFFFFFFFF:FFFFFFFFFFFFFFFFF
@FS10000125:23:BPA73012-1407:1:1101:10960:1140 1:N:0:8
GGGGGGAAACTTCGTCGAGTACGCTCAAGCTGGGAGATCGGAAGA
+
F::FFFFFFF::FFFFFFFFFFFFFFFFFFFFFFFFFFFFFFFFF
@FS10000125:23:BPA73012-1407:1:1101:11130:1140 1:N:0:8
GGGTGCCAACTTCGTCGAGTACGCTCAACTTTTTAGATCGGAAGA
+
F,,:FFFFFFFFFFFFFFFFFFFFFFFF,,,,,,FFFFFFFFFFF
@FS10000125:23:BPA73012-1407:1:1101:11460:1140 1:N:0:8
GGGGATCAACTTCGTCGAGTACGCTCAAAGCAATAGATCGGAAGA
+
FFFFFFFFFF,,FFFFFFFFFFFFFFF,FFFFFFFFFFFFFFFFF
@FS10000125:23:BPA73012-1407:1:1101:11490:1140 1:N:0:8
GGGGCTTAACTTCGTCGAGTACGCTCAACAAATAAGATCGGAAGA
+
F,,FF:FFFF:,FFFFFFFFFFFFFFFFFFFFFFFFFFFFFFFFF
@FS10000125:23:BPA73012-1407:1:1101:11700:1140 1:N:0:8
GGGGCCAAACTTCGTCGAGTACGCTCAAATTTTTAGATCGGAAGA
+
FFFFFFFFFF,,FFFFFFFFFFFFFFF,FFFFFFFFFFFFFF:FF
@FS10000125:23:BPA73012-1407:1:1101:12280:1140 1:N:0:8
GGGACTTCGTCGAGTACGCTCAAAATTCCAGATCGGAAGAGCACT
+
FF,FFFFFFF:FFFFFFF,:FF:FF:FFFFFFFFFFFFFFF,F,,
@FS10000125:23:BPA73012-1407:1:1101:12540:1140 1:N:0:8
GGGAAACAACTTCGTCGAGTACGCTCAATTATCCAGATCGGAAGA
+
FFFFFFFFFFFFFFFFFFFFFFFFFFF,F:F::,FFFFFFFFFFF
@FS10000125:23:BPA73012-1407:1:1101:12920:1140 1:N:0:8
GGGTTTAACTTCGTCGAGTACGCTCAACCGAGCAGATCGGAAGAG
+
FFFFFFFFFF,FF:FFFF,FFFFFFFF:FFFFFFFF,FFF,FFFF
@FS10000125:23:BPA73012-1407:1:1101:14390:1140 1:N:0:8
GGGTATAAACTTCGTCGAGTACGCTCAAATAGTAAGATCGGAAGA
+
F,,FFFFFFF::FFFFFFFFFFFFFFF:FFFFFFFFFFFFFFFFF
@FS10000125:23:BPA73012-1407:1:1101:14440:1140 1:N:0:8
GGGAGGTAACTTCGTCGAGTACGCTCAACGGGGCAGATCGGAAGA
+
F,,:FFFFFF::FFFFFFFFFFFFFFFFFFFFFFFFFFFFFF:F:
@FS10000125:23:BPA73012-1407:1:1101:14620:1140 1:N:0:8
GGGGTAAAACTTCTTCGAGTACGCTCAATCAGCAAGATCGGAAGA
+
FFFFFFFFFF::F:FFFFFFFFFFFFFFFFFFFFFFF:FFFFFFF
@FS10000125:23:BPA73012-1407:1:1101:15250:1140 1:N:0:8
GGGGCTTAACTTCGTCGAGTACGCTCAACTAATTAGATCGGAAGA
+
FFFFFFFFFF:FFFFFFFFFFFFFFFFFFFFFFFFFFFFFFFFFF
@FS10000125:23:BPA73012-1407:1:1101:16400:1140 1:N:0:8
GGGCTAAAACTTCGTCGAGTACGCTCAAAATGGTAGATCGGAAGA
+
FF,:FFFFFF::FFFFFFFFFFFFFFF:FFFFFFFFF:FFFFFFF
@FS10000125:23:BPA73012-1407:1:1101:1650:1150 1:N:0:8
GGGGATAAACTTCGTCGAGTACGCTCAAATATCCAGATCGGAAGA
+
FF:FFFFFFFF:FFFFFFFFFFFFFFF:FFFFFFFFFFFFFFFFF
@FS10000125:23:BPA73012-1407:1:1101:1670:1150 1:N:0:8
GGCGGGGAACTTCGTCGAGTACGCTCAAAGAATTAGATCGGAAGA
+
F,,F,:FFFFFFFFFFFFFFFFFFFFFFFFFFFFFFF:FFF:FFF
@FS10000125:23:BPA73012-1407:1:1101:2010:1150 1:N:0:8
GGGGGCGAACTTCGTCGAGTACGCTCAATTCGCTAGATCGGAAGA
+
FF:F,,F:FFFFFFFFFFFFFFFFFFFFFF:,F:FFFFFFF:FFF
@FS10000125:23:BPA73012-1407:1:1101:2370:1150 1:N:0:8
GGGGTCAACTTCGTCGAGTACGCTCAATTGCTCAGATCGGAAGAC
+
F,,F,:F,FFF::FF:F:FFFF:FFFF,F,FFFFF:,FFF,:FF:
@FS10000125:23:BPA73012-1407:1:1101:2470:1150 1:N:0:8
GGGGAAACTTCGTCGAGTACGCTCAAGAATTTAGATCGGAAGAGC
+
F,,FFFFFFFFF,FFFF:FFFF:FFFF:FFFFFFF:,FFFFFFF,
@FS10000125:23:BPA73012-1407:1:1101:2600:1150 1:N:0:8
GGGGTTCAACTTCGTCGAACGCGCTCAATGGAACAGATCGGAAGA
+
FF:FFFFFFF:,FFFFFFFFFFFFFFF,FFFFFFFFF,FFFFFFF
@FS10000125:23:BPA73012-1407:1:1101:2660:1150 1:N:0:8
GGGGTAAAACTTCGTCGAGTACGCTCAAGCGTGCAGATCGGAAGA
+
FFFF:FFFF:::::FF:FFFF,FFFF:F::FFFFFFF:FFFFFFF
@FS10000125:23:BPA73012-1407:1:1101:2900:1150 1:N:0:8
GGGTGGTAACTTCGTCGAGTACGCTCAATATATTAGATCGGAAGA
+
FFF:,F,FFFF:FFFFFFFFFFFFFFF,FFFFFFFFFFFFFFFFF
@FS10000125:23:BPA73012-1407:1:1101:3610:1150 1:N:0:8
GGGGCCGAACTTCGTCGAGTACGCTCAAGCAGAAAGATCGGAAGA
+
FF,FFFFFFFF:FFFFFFFFFFFFFFFFFFFFFFFFFFFFFFFFF
@FS10000125:23:BPA73012-1407:1:1101:4210:1150 1:N:0:8
GGGTGTAAACTTCGTCGAGTACGCTCAATACTGCAGATCGGAAGA
+
F,,:FFFFFF::FFFFFFFFFFFFFFF,FFFFFFFFFFFFFFFFF
@FS10000125:23:BPA73012-1407:1:1101:4320:1150 1:N:0:8
GGGCTATAACTTCGTCGAGTACGCTCAAAATCAGAGATCGGAAGA
+
FF::FFFFFF:,FFFFFFFFFFFFFFFFFFFFFFFFFFFFFFFFF
@FS10000125:23:BPA73012-1407:1:1101:4330:1150 1:N:0:8
GGGCGTCAACTTCGTCGAGTACGCTCAAAAAGATAGATCGGAAGA
+
FF,:FFFFFF::FFFFFFFFFFFFFFF:FFFFFFFFFFFFFFFFF
@FS10000125:23:BPA73012-1407:1:1101:4420:1150 1:N:0:8
GGGACATAACTTCGTCGAGTACGCTCAAGTTATAAGATCGGAAGA
+
FFFFFFFFFFF,FFFFFFFFFFFFFFFFFFFFFFFFF,FFFFFFF
@FS10000125:23:BPA73012-1407:1:1101:4960:1150 1:N:0:8
GGGCACTAACTTCGTCGAGTACGCTCAATAGACGAGATCGGAAGA
+
FF,,FFFFFF:,FFFFFFFFFFFFFFF,FFFFFFFFFFFFFFFFF
@FS10000125:23:BPA73012-1407:1:1101:5810:1150 1:N:0:8
GGGGCAAACTTCGTCGAGTACGCTCAAACAGTGAGATCGGAAGAG
+
F,,FFFFFFF:FF:FFFF:FFFFFFFF,FFFFFFFF,FFF,FFF:
@FS10000125:23:BPA73012-1407:1:1101:6140:1150 1:N:0:8
GGGCAAGAACTTCGTCGAGTACGCTCAAATCAAAAGATCGGAAGA
+
FFFFFFFFFF:,FFFFFFFFFFFFFFF:FFFFFFFFFFFFFFFFF
@FS10000125:23:BPA73012-1407:1:1101:6600:1150 1:N:0:8
GGGGCCCAACTTCGTCGAGTACGCTCAATACGCCAGATCGGAAGA
+
FF:FFFFFFF:,FFFFFFFFFFFFFFF:FFFFFFFFF:FFFFFFF
@FS10000125:23:BPA73012-1407:1:1101:6940:1150 1:N:0:8
GGGCATAAACTTCGTCGAGTACGCTCAACCGTATAGATCGGAAGA
+
FFFFFFFFFF::FFF:FFFFFFFFFFF:FFFFFFFFFFFFFFFFF
@FS10000125:23:BPA73012-1407:1:1101:6980:1150 1:N:0:8
GGGCCATAACTTCGTCGAGTACGCTCAACTTTCAAGATCGGAAGA
+
FFF:FFFFFF:FFFFFFFFFFFFFFFFFFFFFFFFFFFFFFFFFF
@FS10000125:23:BPA73012-1407:1:1101:7660:1150 1:N:0:8
GGGTACAAACTTCGTCGAGTACGCTCAAACACTCAGATCGGAAGA
+
FFFFFFFFFFFFFFFFFFFFFFFFFFFFFFFFFFFFF:F:FFFFF
@FS10000125:23:BPA73012-1407:1:1101:7690:1150 1:N:0:8
GGGAGAAAATTTCGTCGAGTACGCTCAACTGGACAGATCGGAAGA
+
F,,:FFFFFFFFFFFFFFFFFFFFFFFFFFFFFFFFFFFFFFFFF
@FS10000125:23:BPA73012-1407:1:1101:7900:1150 1:N:0:8
GGGATGGAACTTCGTCGAGTACGCTCAAATGAAAAGATCGGAAGA
+
FFF:FFFFFF::FFFFFFFFFFFFFFF:FFFFFFFFFFFFFFFFF
@FS10000125:23:BPA73012-1407:1:1101:8070:1150 1:N:0:8
GGGCTTCGTCGAGTACGCTCAATACAGAAGATCGGAAGAGCACAC
+
FF,:FFFFFFFFFFFFF::FFF:FFFFFFFFFFFFFFFFF,F,F:
@FS10000125:23:BPA73012-1407:1:1101:8300:1150 1:N:0:8
GGGGCTCAACTTCGTCGAGTACGCTCAAAGCTTTAGATCGGAAGA
+
FFFFFFFFFF:,FFFFFFFFFFFFFFF:FFFFFFFFFFFFFFFFF
@FS10000125:23:BPA73012-1407:1:1101:9050:1150 1:N:0:8
GGGTCGCAACTTCGTCGAGTACGCTCAACGTGGAAGATCGGAAGA
+
F:::FFFFFF::FFFFFFFFFFFFFFFFFFFFFFFFFFFFFFFFF
@FS10000125:23:BPA73012-1407:1:1101:9200:1150 1:N:0:8
GGGGGTGAACTTCGTCGAGTACGCTCAACGGGGTAGATCGGAAGA
+
F,,F,::FFFFFFFFFFFFFFFFFFFFFFFFFFFFFFFFFFFFFF
@FS10000125:23:BPA73012-1407:1:1101:9440:1150 1:N:0:8
GGGTAACAACTTCGTCGAGTACGCTCAAAACCATAGATCGGAAGA
+
F,,FFFFFFF::FFFFFFFFFFFFFFF:FFFFFFFFFFFFFFFFF
@FS10000125:23:BPA73012-1407:1:1101:9960:1150 1:N:0:8
GGGGTTTAACTTCGTCGAGTACGCTCAAGGGTCTAGATCGGAAGA
+
F::FFFFFFF:,FFFFFFFFFFFFFFFFFFFFFFFFFFFFFFFFF
@FS10000125:23:BPA73012-1407:1:1101:9970:1150 1:N:0:8
GGGGGGGAACTTCGTCGAGTACGCTCAAGAGAACAGATCGGAAGA
+
FFFFFFFFFF::FFFFFFFFFFFFFFFFFFFFFFFFFFFFFFFFF
@FS10000125:23:BPA73012-1407:1:1101:10180:1150 1:N:0:8
GGGACAGAACTTCGTCGAGTACGCTCAACATAAGAGATCGGAAGA
+
FFF:FFFFFF,:FFFFFFFFFFFFFFFFFFFFFFFFFFFFFFFFF
@FS10000125:23:BPA73012-1407:1:1101:10250:1150 1:N:0:8
GGGCGGAAACTTCGTCGAGTACGCTCAACTTGTTAGATCGGAAGA
+
F,,,F:FFFF:FFFFFFFFFFFFFFFFFFFFFFFFFFFFFFFFFF
@FS10000125:23:BPA73012-1407:1:1101:10370:1150 1:N:0:8
GGGTAAGAACTTCGTCGAGTACGCTCAAATGTTGAGATCGGAAGA
+
F:F:FFFFFF,,FFFFFFFFFFFFFFF:FFFFFFFFFFFFFFFFF
@FS10000125:23:BPA73012-1407:1:1101:10500:1150 1:N:0:8
GGGTCTTAACTTCATCGTGTACACTCATTTGTTTAGATCGCAAGA
+
FFF,FF:,F,,F,,:F,,F,F,FFFF,,,F,,,,,F:FF,FFFF:
@FS10000125:23:BPA73012-1407:1:1101:10640:1150 1:N:0:8
GGAGATTAATTTCGTCGAGTACGCTCAATTCTAAAGATCGGAAGA
+
:,,FF,:FFFFF::F::F:FF,,FF:,FFFFF,:F:F,F:F:F:F
@FS10000125:23:BPA73012-1407:1:1101:11220:1150 1:N:0:8
GGGTCTATTCTTCGTCGAGTACGCTCAATTTCACAGATCGGAAGA
+
FFFFFFF:FFFFFF:FFFFFFFFFFFFF,,:FF,FFFFFFFFFFF
@FS10000125:23:BPA73012-1407:1:1101:12060:1150 1:N:0:8
GGGGCAGAACTTCGTCGAGTACGCTCAAGACCACAGATCGGAAGA
+
FFF,F,FFFF,,FFFFFFFFFFFFFFF:,:,,F,FFFFFFFFFFF
@FS10000125:23:BPA73012-1407:1:1101:13580:1150 1:N:0:8
GGGCGGCAACTTCGTCGAGTACGCTCAATGCGGTAGATCGGAAGA
+
FFFFFFFFFF:,FFFFFFFFFFFFFFF,FFFFFFFFFFFFFFFFF
@FS10000125:23:BPA73012-1407:1:1101:14150:1150 1:N:0:8
GGGCAAGAACTTCGTCGAGTACGCTCAAGAATGTAGATCGGAAGA
+
FFFFFFFFFF::FFFFFFFFFFFFFFFFFFFFFFFFFFFFFFFFF
@FS10000125:23:BPA73012-1407:1:1101:14810:1150 1:N:0:8
GGGACGCACCTTCGTCGAGTACGCTCAAGAGTAAAGATCGGAAGA
+
FFFFFFFFFF,,FFFFFFFFFFFFFFFFFFFFFFFFF,FFFFFFF
@FS10000125:23:BPA73012-1407:1:1101:15440:1150 1:N:0:8
GGGTAACAACTTCGTCGAGTACGCTCAAATATCAAGATCGGAAGA
+
F,,FFFF:FFFF:FF::F:FF::FFF:FFFFFF,F,F,FFFFFFF
@FS10000125:23:BPA73012-1407:1:1101:15450:1150 1:N:0:8
GGGCGTTAACTTCGTCGAGTACGCTCAAAGTCTCAGATCGGAAGA
+
FFFFFFFFFF:,FFFFFFFFFFFFFFFFFFFFFFFFFFFFFFFFF
@FS10000125:23:BPA73012-1407:1:1101:15570:1150 1:N:0:8
GGGTTGGAACTTCGTCGAGTACGCTCAACGTGACAGATCGGAAGA
+
FFF:FFFFFF:FFFFFFFFFFFFFFFFFFFFFFFFFFFFFFFFFF
@FS10000125:23:BPA73012-1407:1:1101:1280:1160 1:N:0:8
GGGGGGAAATTTCGTCGAGTACGCTCAACAATAAAGATCGGAAGA
+
FF:FFFFFFFFFFFFFFFFFFFFFFFFFFFFFFFFFFFFFF:FFF
@FS10000125:23:BPA73012-1407:1:1101:1760:1160 1:N:0:8
GGGATCGAACTTCGTCGAGTACGCTCAATCCAGGAGATCGGAAGA
+
F:,,FFFFFF:,FFFFFFFFFFFFFFF:FFFFFFFFFFFFFFFFF
@FS10000125:23:BPA73012-1407:1:1101:1960:1160 1:N:0:8
GGGGGCTAACTTCGTCGAGTACGCTCAATTCGAGAGATCGGAAGA
+
F:,FFFFFFF::FFFFFFFFFFFFFFF:FFFFFFFFFFFFFFFFF
@FS10000125:23:BPA73012-1407:1:1101:2660:1160 1:N:0:8
GGGTTGGAACTTCGTCGAGTACGCTCAAAAGCCGAGATCGGAAGA
+
FFFFFFFFFF:,FFFFFFFFFFFFFFF:FFFFFFFFFFFFFFFFF
@FS10000125:23:BPA73012-1407:1:1101:3260:1160 1:N:0:8
GGGGCTTATCTTCGTCGAGTACGCTCAAACAAAAAGATCGGAAGA
+
FF,FFFFFFF,,FFFFFFFFFFFFFFF,FFFFFFFFFFFFFFFFF
@FS10000125:23:BPA73012-1407:1:1101:3540:1160 1:N:0:8
GGCCGGGAACTTCGTCGAGTACGCTCAAAATCTAAGATCGGAAGA
+
FF,,F,FFFFFFFFFFFFFFFFFFFFFFFFFFFFFFFFFFFFFFF
@FS10000125:23:BPA73012-1407:1:1101:3680:1160 1:N:0:8
GGGGGAGAACTTCGTCGAGTACGCTCAAACGATAAGATCGGAAGA
+
F:,FF:::FFFFFFFFFFFFFFFFFFFFFFFFFFFFFFFFFFFFF
@FS10000125:23:BPA73012-1407:1:1101:3790:1160 1:N:0:8
GATGCTAAACTTCGTCGAGTACGCTCAATTTAGTAGATCGGAAGA
+
:,::FFFFFFFFFFFFFFFFFFFFFFF:FFFFFFFFFFFFF:FFF
@FS10000125:23:BPA73012-1407:1:1101:4220:1160 1:N:0:8
GGGGCAAAACTTCGTCGAGTACGCTCAACTGTTAAGATCGGAAGA
+
FFFFFFFFFFFF:FFFFFFFFFFFFFFFFFFFFFFFFFFFFFFFF
@FS10000125:23:BPA73012-1407:1:1101:4340:1160 1:N:0:8
GGGCTTTAACTTCGTCGAGTACGCTCAATTGCATAGATCGGAAGA
+
FFF:FFFFFF:,FFFFFFFFFFFFFFF:FFFFFFFFFFFFFFFFF
@FS10000125:23:BPA73012-1407:1:1101:5450:1160 1:N:0:8
GGGCGCAACTTCGTCGAGTACGCTCAAACGGGTAGATCGGAAGAG
+
FF,:FFFFFF,FF:FFFF:FFFFFFFF:FFFFFFFF,FFF,FFFF
@FS10000125:23:BPA73012-1407:1:1101:5560:1160 1:N:0:8
GATCCAGAACTTCGTCGAGTACGCTCAAGACAGGAGATCGGAAGA
+
:,:,FFFFFFFFFFFFFFFFF::FFFFFFFFF:F:FFFFF:FFFF
@FS10000125:23:BPA73012-1407:1:1101:6020:1160 1:N:0:8
GGGGCACCAACTTCGTCGAGTACGCTCAATTACCAAGATCGGAAG
+
FFFFFFFFFF:,:FF:FFFFFFFFF,FFFFFFFFFFFFFFFFFFF
@FS10000125:23:BPA73012-1407:1:1101:6260:1160 1:N:0:8
GGGGACTAACTTCGTCGAGTACGCTCAAAGTTGAAGATCGGAAGA
+
FFFFFFFFFF:,FFFFFFFFFFFFFFF:FFFFFFFFFFFFFFFFF
@FS10000125:23:BPA73012-1407:1:1101:6770:1160 1:N:0:8
GGGGGGGCAACTTCGTCGAGTACGCTCAATCAGTCAGATCGGAAG
+
F:,F:FFFFFF,:FF:FFFFFFFFF,FFFFFFFFFFFFFFFFFFF
@FS10000125:23:BPA73012-1407:1:1101:7000:1160 1:N:0:8
GGGTGCTAACTTCGTCGAGTACGCTCAATCGAAAAGATCGGAAGA
+
FF:::FFFFF::FFFFFFFFFFFFFFF:FFFFFFFFFFFFFFFFF
@FS10000125:23:BPA73012-1407:1:1101:7380:1160 1:N:0:8
GGGGATTAACTTCGTCGAGTACGCTCAAGTCCCTAGATCGGAAGA
+
FFF,FFFFFF::FFFFFFFFFFFFFFFF,,,,:FFFFFFFFFFFF
@FS10000125:23:BPA73012-1407:1:1101:7450:1160 1:N:0:8
GGGGCGGAAACTTCGTCGAGTACGCTCAAGGTGTGAGATCGGAAG
+
F:FF:,,FFFFFFF:FF:F,FFFFFFFFF,FF:F:FFFFFFFFF:
@FS10000125:23:BPA73012-1407:1:1101:7460:1160 1:N:0:8
GGGGGGCAACTTCGTCGAGTACGCTCAATATCACAGATCGGAAGA
+
FFFFFFFFFF::FFFFFFFFFFFFFFF:FFFFFFFFFFFFFFFFF
@FS10000125:23:BPA73012-1407:1:1101:8200:1160 1:N:0:8
GGGGCCCAACTTCGTCGAGTACGCTCAAGTTAATAGATCGGAAGA
+
F,,FFFFFFF::FFFFFFFFFFFFFFFFFFFFFFFFFFFFFFFFF
@FS10000125:23:BPA73012-1407:1:1101:9410:1160 1:N:0:8
GGGTAGGAACTTCGTCGAGTACGCTCAAGATTGCAGATCGGAAGA
+
F,,:FFFFFF::FFFFFFFFFFFFFFFFFFFFFFFFFFFFFFFFF
@FS10000125:23:BPA73012-1407:1:1101:10610:1160 1:N:0:8
GGGGACGAACTTCGTCGAGTACGCTCAAATGGTAAGATCGGAAGA
+
F,,FFFFFFF::FFFFFFFFFFFFFFFFFFFFFFFFFFFFFFFFF
@FS10000125:23:BPA73012-1407:1:1101:11600:1160 1:N:0:8
GGGGGGCTTCGTCGAGTACGCTCAATGTAGGAGATCGGAAGAGCT
+
:,,F:FFFFFF,FFFFFF,,FFFFFFF,FFFFFFF,FFFFFFF,,
@FS10000125:23:BPA73012-1407:1:1101:12020:1160 1:N:0:8
GGGTAGTAACTTCGTCGAGTACGCTCAATGAGTAAGATCGGAAGA
+
FFF:FFFFFF::FFFFFFFFFFFFFFF,FFFFFFFFFFFFFFFFF
@FS10000125:23:BPA73012-1407:1:1101:13220:1160 1:N:0:8
GGGCCTAAACTTCGTCGAGTACGCTCAAGTTAATAGATCGGAAGA
+
FFFFFFFFFFF:FFFFFFFFFFFFFFFFFFFFFFFFFFFFFFFFF
@FS10000125:23:BPA73012-1407:1:1101:13520:1160 1:N:0:8
GGGTGCGAAATTCGTCGAGTACGCTCAAGGGATCAGATCGGAAGA
+
:,,FFFFFFFFFFFFFFFFFFFFFFFFFFFFFFFFFFFFFFFFFF
@FS10000125:23:BPA73012-1407:1:1101:13820:1160 1:N:0:8
GGGGGCCAACTTGTCGAGTACGCTCAACTAAGTAGATCGGAAGAG
+
FFFF,,FFFFFFF:F,:F:F:FFFFF:FFF,FFF:F:F:,:FF:F
@FS10000125:23:BPA73012-1407:1:1101:14910:1160 1:N:0:8
GATGCAGAACTTCGTCGAGTACGCTCAACCCTACAGATCGGAAGA
+
,,F,F::FFFFFF:FFF::FFF,FFFFFF:FFFF::FFFF,,,,,
@FS10000125:23:BPA73012-1407:1:1101:15520:1160 1:N:0:8
GGGGGATAACTTCGTCGAGTACGCTCAATTCGATAGATCGGAAGA
+
F,:FF,,FFF::FFFFFFFFFFFFFFFF:FF,FFFFFFFFFFFFF
@FS10000125:23:BPA73012-1407:1:1101:16020:1160 1:N:0:8
GGGAGACAACTTCGTCGAGTACGCTCAAGAACCTAGATCGGAAGA
+
FFF,FFFFFF,,FFFFFFFFFFFFFFFFFFFFFFFFF:FFFF:FF
@FS10000125:23:BPA73012-1407:1:1101:1170:1170 1:N:0:8
GGGCCACATCTTCGTCGAGTACGCTCAATCCGGAAGATCGGAAGA
+
FFFFFFFFFFFFFFFFFFFFFFFFFFFFF::FFFFFF:FFFFFFF
@FS10000125:23:BPA73012-1407:1:1101:2500:1170 1:N:0:8
GGGAACTTCGTCGAGTACGCTCAACCACTTAGATCGGAAGAGCAC
+
FFFFFFFFFF::F:FFF:FF:FFFFF:,FFFFFFFFFF:FFF,::
@FS10000125:23:BPA73012-1407:1:1101:2580:1170 1:N:0:8
GGGGCACAACTTCGTCGAGTACGCTCAAAAGTGAAGATCGGAAGA
+
FFFFFFFFFF:,FFFFFFFFFFFFFFF,FFFFFFFFFFFFFFFFF
@FS10000125:23:BPA73012-1407:1:1101:2770:1170 1:N:0:8
GGGGATTAACTTCGTCGAGTACGCTCAAACCAACAGATCGGAAGA
+
F,,FFFFFFF::FFFFFFFFFFFFFFF:FFFFFFFFFFFFFFFFF
@FS10000125:23:BPA73012-1407:1:1101:2860:1170 1:N:0:8
GGGGAAAAACTTCGTCGAGTACGCTCAATTTTATAGATCGGAAGA
+
FFFFFFFFFF:,FFFFFFFFFFFFFFF,FFFFFFFFFFFFFFFFF
@FS10000125:23:BPA73012-1407:1:1101:3230:1170 1:N:0:8
GGCGAATAACTTCGTCGAGTACGCTCAAGTTGATAGATCGGAAGA
+
:,,FFFFFFFFFFFFFFFFFFFFFFFFFFFFFFFFFFFFFFFFFF
@FS10000125:23:BPA73012-1407:1:1101:3920:1170 1:N:0:8
GGGGACGAACTTCGTCGAGTACGCTCAATGAAAAAGATCGGAAGA
+
FFFFFFFFFF::FFFFFFFFFFFFFFF:FFFFFFFFFFFFFF:FF
@FS10000125:23:BPA73012-1407:1:1101:3930:1170 1:N:0:8
GGGCCGTAACTTCGTCGAGTACGCTCAAAAAAGTAGATCGGAAGA
+
FFFFFFFFFF:,FFFFFFFFFFFFFFF,FFFFFFFFFFFFFFFFF
@FS10000125:23:BPA73012-1407:1:1101:4010:1170 1:N:0:8
GGGACCTAACTTCGTCGAGTACGCTCAATTGGACAGATCGGAAGA
+
FFF:FFFFFF::FFFFFFFFFFFFFFF,FFFFFFFFFFFFFFFFF
@FS10000125:23:BPA73012-1407:1:1101:4030:1170 1:N:0:8
GGGTCGTAACTTCGTCGAGTACGCTCAACCGTGTAGATCGGAAGA
+
FF::FFFFFFF:FFFFFFFFFFFFFFFFFFFFFFFFFFFFFFFFF
@FS10000125:23:BPA73012-1407:1:1101:4450:1170 1:N:0:8
GGGTGGGAACTTCGTCGAGTACGCTCAACTTTTAAGATCGGAAGA
+
F:,:FFFFFFFFFFFFFFFFFFFFFFFFFFFFFFFFFFFFFFFFF
@FS10000125:23:BPA73012-1407:1:1101:4690:1170 1:N:0:8
GGGGAAGAACTTCGTCGAGTACGCTCAAATAATAAGATCGGAAGA
+
FFFFFFFFFFF:FFFFFFFFFFFFFFFFFFFFFFFFFFFFFFFFF
@FS10000125:23:BPA73012-1407:1:1101:5610:1170 1:N:0:8
GGGGGTTAACTTCGTCGAGTACGCTCAAAGTTATAGATCGGAAGA
+
F,,FFFFFFF:,FFFFFFFFFFFFFFFFFFFFFFFFFFFFFFFFF
@FS10000125:23:BPA73012-1407:1:1101:5700:1170 1:N:0:8
GGGCTGCAACTTCGTCGAGTACGCTCAAGAACACAGATCGGAAGA
+
FFFFFFFFFF,,FFFFFFFFFFFFFFFFFFFFFFFFFFFFFFFFF
@FS10000125:23:BPA73012-1407:1:1101:5880:1170 1:N:0:8
TGGTGACAACTTCGTCGAGTACGCTCAACTTAGGAGATCGGAAGA
+
,FF,FFFFFF,:FFFFFFFFFFFFFFFFFFFFFFFFFFFFFFFFF
@FS10000125:23:BPA73012-1407:1:1101:6020:1170 1:N:0:8
GGGCGGTAACTTCGTCGAGTACGCTCAAGACTGAAGATCGGAAGA
+
FFF:FFFFFF::FFFFFFFFFFFFFFFFFFFFFFFFFFFFFFFFF
@FS10000125:23:BPA73012-1407:1:1101:6120:1170 1:N:0:8
GGGGTTCAACTTCGTCGAGTACGCTCAACAAGACAGATCGGAAGA
+
FFFFFFFFFF::FFFFFFFFFFFFFFFFFFFFFFFFFFFFFFFFF
@FS10000125:23:BPA73012-1407:1:1101:7150:1170 1:N:0:8
GGGCAGTAACTTCGTCGAGTACGCTCAAGAATGTAGATCGGAAGA
+
F,,:FFFFFF::FFFFFFFFFFFFFFFFFFFFFFFFFFFFFFFFF
@FS10000125:23:BPA73012-1407:1:1101:7560:1170 1:N:0:8
GGGACCTAACTTCGTCGAGTACGCTCAAGAACCAAGATCGGAAGA
+
F:,FFFFFFF::FFFFFFFFFFFFFFFFFFFFFFFFFFFFFFFFF
@FS10000125:23:BPA73012-1407:1:1101:7930:1170 1:N:0:8
GGGGTGAAACTTCGTCGAGTACGCTCAAATATAAAGATCGGAAGA
+
FF:FFFFFFF::FFFFFFFFFFFFFFF:FFFFFFFFFFFFFFFFF
@FS10000125:23:BPA73012-1407:1:1101:7940:1170 1:N:0:8
GGGAACTAACTTCGTCGAGTACGCTCAACACTAAAGATCGGAAGA
+
FFFFFFFFFF:FFFFFFFFFFFFFFFFFFFFFFFFFFFFFFFFFF
@FS10000125:23:BPA73012-1407:1:1101:8670:1170 1:N:0:8
GGGTAGAAACTTCGTCGAGTACGCTCAACCAAGTAGATCGGAAGA
+
F:,:FFFFFFFFFFFFFFFFFFFFFFFFFFFFFFFFFFFFFFFFF
@FS10000125:23:BPA73012-1407:1:1101:8780:1170 1:N:0:8
GGGCCTGAACTTCGTCGAGTACGCTCAAGTTTATAGATCGGAAGA
+
:FF:FFFFFF::FFFFFFFFFFFFFFF:FFFFFFF,FFFFFF:,F
@FS10000125:23:BPA73012-1407:1:1101:8800:1170 1:N:0:8
GGGTGCTAACTTCGTCGAGTACGCTCAAGATTTAAGATCGGAAGA
+
FFF:FFFFFF::FFFFFFFFFFFFFFFFFFFFFFFFFFFFFFFFF
@FS10000125:23:BPA73012-1407:1:1101:8930:1170 1:N:0:8
GGGTGGCAACTTCGTCGAGTACGCTCAAACGGTAAGATCGGAAGA
+
FFFFFFFFFF,:FFFFFFFFFFFFFFF:FFFFFFFFFFFFFFFFF
@FS10000125:23:BPA73012-1407:1:1101:9290:1170 1:N:0:8
GGGGGACAACTTCGTCGAGTACGCTCAACCATCGAGATCGGAAGA
+
FFFFFFFFFF::FFFFFFFFFFFFFFFFFFFFFFFFFFFFFFFFF
@FS10000125:23:BPA73012-1407:1:1101:10040:1170 1:N:0:8
GGGCGGGAACTTCGTCGAGTACGCTCAATAGGACAGATCGGAAGA
+
FFFF,,FFFFF:FFFFFFFFFFFFFFFFFFFFFFFFFFFFFFFFF
@FS10000125:23:BPA73012-1407:1:1101:10500:1170 1:N:0:8
GGGTGGAAACTTCGTCGAGTACGCTCAATTGTTCAGATCGGAAGA
+
FFFFFFFFFF:,FFFFFFFFFFFFFFF,FFFFFFFFFFFFFFFFF
@FS10000125:23:BPA73012-1407:1:1101:10550:1170 1:N:0:8
GTTGCAAAACTTCGTCGAGTACGCTCAAACGATTAGATCGGAAGA
+
,,F,:FF:FFFF:FF:FFFFF:,FFFFFFFFFFF,FF,F:F:F,F
@FS10000125:23:BPA73012-1407:1:1101:11560:1170 1:N:0:8
GGGCTTCAACTTCGTCGAGTACGCTCAATAGTGAAGATCGGAAGA
+
FFFFFFFFFF,,FFFFFFFFFFFFFFF,FFFFFFFFFFFFFF:FF
@FS10000125:23:BPA73012-1407:1:1101:11930:1170 1:N:0:8
GGGGACCAATTTCGTCGAGTACGCTCAAACTGCGAGATCGGAAGA
+
F:,FFFFFFF:FFFFFFFFFFFFFFFF:FFFFFFFFFFFFFFFFF
@FS10000125:23:BPA73012-1407:1:1101:11980:1170 1:N:0:8
GGGGCTTAACTTCGTCGAGTACGCTCAAAGAGTCAGATCGGAAGA
+
FFFF,FFFFF::FFFFFFFFFFFFFFF:F,F:FFFFFFFFFFFFF
@FS10000125:23:BPA73012-1407:1:1101:12500:1170 1:N:0:8
GGGAGAAATCTTCGTCGAGTACGCTCAATAAGTAAGATCGGAAGA
+
FFFFFFFFFF,,FFFFFFFFFFFFFFF,FFFFFFFFFFFFFFFFF
@FS10000125:23:BPA73012-1407:1:1101:15540:1170 1:N:0:8
GGGGCCCAACTTCGTCGAGTACGCTCAACGTCTTAGATCGGAAGA
+
FFFFFFFFFF::FFFFFFFFFFFFFFFFFFFFFFFFF,FFFFFFF
@FS10000125:23:BPA73012-1407:1:1101:1750:1180 1:N:0:8
GGGGGTGAAACTTCGTCGAGTACGCTCAATGTATTAGATCGGAAG
+
FF,FFFFFFFF,:FF:FFFFFFFFF,FFFFFFFFFFFFFFFFFFF
@FS10000125:23:BPA73012-1407:1:1101:1840:1180 1:N:0:8
GGGCTAAAACTTCGTCGAGTACGCTCAAAGTTCTAGATCGGAAGA
+
FFFFFFFFFF::FFFFFFFFFFFFFFF:FFFFFFFFFFFFFFFFF
@FS10000125:23:BPA73012-1407:1:1101:1960:1180 1:N:0:8
GGGGCTGAACTTCGTCGAGTACGCTCAAAAACAAAGATCGGAAGA
+
FF:FFFFFFFF,FFFFFFFFFFFFFFF:FFFFFFFFFFFFF:FFF
@FS10000125:23:BPA73012-1407:1:1101:2060:1180 1:N:0:8
GGGCAAGAACTTCGTCGAGTACGCTCAATACGTGAGATCGGAAGA
+
FFFFFFFFFF:,FFFFFFFFFFFFFFF:FFFFFFFFFFFFFFFFF
@FS10000125:23:BPA73012-1407:1:1101:2070:1180 1:N:0:8
GGGCTGAACTTCGTCGAGTACGCTCAAGAATGTAGATCGGAAGAG
+
:,,FFFFFFF:FF:FFFFFFFFFFFFFFFFFFFFFF,FFF::FFF
@FS10000125:23:BPA73012-1407:1:1101:2260:1180 1:N:0:8
GGGGACTAACTTCGTCGAGTACGCTCAATTGTGCAGATCGGAAGA
+
FFFFFFFFFFF,FFFFFFFFFFFFFFF:FFFFFFFFFFFFFFFFF
@FS10000125:23:BPA73012-1407:1:1101:2920:1180 1:N:0:8
GGGCGTGAACTTCGTCGAGTACGCTCAACTTGAAAGATCGGAAGA
+
F:::,FF:FFFFFF:FFFFFFFFFFFFF,,:,F,FFFFFFFFFFF
@FS10000125:23:BPA73012-1407:1:1101:3490:1180 1:N:0:8
GGGCGCCAACTTCGTCGAGTACGCTCAAGTGTCCAGATCGGAAGA
+
FF:FF:FFF::F,FFF,FFFF::FFF,FFF:FFFF:F,F:FFFFF
@FS10000125:23:BPA73012-1407:1:1101:3710:1180 1:N:0:8
GGGACATAACTTCGTCGAGTACGCTCAAATGTTAAGATCGGAAGA
+
F:,,::FFFF:,FFFFFFFFFFFFFFF:FFFFF,FFFFFFFFFFF
@FS10000125:23:BPA73012-1407:1:1101:3930:1180 1:N:0:8
GGGCTAAACTTCGTCGAGTACGCTCAAAGGTGCAGATCGGAAGAG
+
FF:FFFFFFF:FFFFFFF:FFFFFFFFFFFFFFFFF:FFF:FFFF
@FS10000125:23:BPA73012-1407:1:1101:6010:1180 1:N:0:8
GGGGCTAAACTTCGTCGAGTACGCTCAATCCTGGAGATCGGAAGA
+
F:,FFFFFFF:,FFFFFFFFFFFFFFFFFFFFFFFFFFFFFFFFF
@FS10000125:23:BPA73012-1407:1:1101:6340:1180 1:N:0:8
GGGCTGCAACTTCGTCGAGTACGCTCAAAGTAACAGATCGGAAGA
+
FFFFFFFFFF::FFFFFFFFFFFFFFF:FFFFFFFFFFFFFF:FF
@FS10000125:23:BPA73012-1407:1:1101:6460:1180 1:N:0:8
GGGGCGAAACTTCGTCGAGTACGCTCAATCATATAGATCGGAAGA
+
FFFFFFFFFF:,FFFFFFFFFFFFFFF,FFFFFFFFFFFFFFFFF
@FS10000125:23:BPA73012-1407:1:1101:6490:1180 1:N:0:8
GGGGTTAAACTTCGTCGAGTACGCTCAAGAAACGAGATCGGAAGA
+
FFFFFFFFFF,,FFFFFFFFFFFFFFFFFFFFFFFFFFFFFFFFF
@FS10000125:23:BPA73012-1407:1:1101:6520:1180 1:N:0:8
GGGCTGCAACTTCGTCGAGTACGCTCAATGGTTTAGATCGGAAGA
+
FFFFFFFFFF:,FFFFFFFFFFFFFFF,FFFFFFFFFFFFFFFFF
@FS10000125:23:BPA73012-1407:1:1101:8150:1180 1:N:0:8
GGGGGAGAACTTCGTCGAGTACGCTCAAAAGACAAGATCGGAAGA
+
F,,FFFFFFF::FFFFFFFFFFFFFFF:FFFFFFFFFFFFFFFFF
@FS10000125:23:BPA73012-1407:1:1101:8400:1180 1:N:0:8
GGGCCAGAACTTCGTCGAGTACGCTCAATCCTGGAGATCGGAAGA
+
F:::FFFFFF::FFFFFFFFFFFFFFFFFFFFFFFFFFFFFFFFF
@FS10000125:23:BPA73012-1407:1:1101:8450:1180 1:N:0:8
GGGTCCCAACTTCGTCGAGTACGCTCAAATTAATAGATCGGAAGA
+
FF:FFFFFFFFFFFFFFFFFFFFFFFFFFF,F,FFFFFFFFFFFF
@FS10000125:23:BPA73012-1407:1:1101:8460:1180 1:N:0:8
GGGCGTTAACTTCGTCGAGTACGCTCAACGAATTAGATCGGAAGA
+
FFFFFFFFF:F:FFFFFFFFFFFFFFFFFFF,FFFFFFFFFFFFF
@FS10000125:23:BPA73012-1407:1:1101:8480:1180 1:N:0:8
GGGTTGCAACTTCGTCGAGTACGCTCAAAACTGAAGATCGGAAGA
+
FFF:FFFFFFF:FFFFFFFFFFFFFFF:FFFFFFFFFFFFFFFFF
@FS10000125:23:BPA73012-1407:1:1101:8700:1180 1:N:0:8
GGGGCAGAACTTCGTCGAGTACGCTCAAACTCAGAGATCGGAAGA
+
FFF,:,FFFFF:FFFFFFFFFFFFFFFFF:,F,:FFFFFFFFFFF
@FS10000125:23:BPA73012-1407:1:1101:9100:1180 1:N:0:8
GGGCTGCAAACTTCGTCGAGTACGCTCAAGGTTGCAGATCGGAAG
+
FFFFFFFFFFF:FFFFFFF,FFFFFFFFFFFFFFFFFFFFFFFFF
@FS10000125:23:BPA73012-1407:1:1101:9140:1180 1:N:0:8
GGGCAGGAACTTCGTCGAGTACGCTCAAACTTTAAGATCGGAAGA
+
FFF:FFFFFF::FFFFFFFFFFFFFFF:FFFFFFFFFFFFFFFFF
@FS10000125:23:BPA73012-1407:1:1101:9890:1180 1:N:0:8
GGGAGCCAATTTCGTCGAGTACGCTCAAATGTAAAGATCGGAAGA
+
FFFFFFFFFFFFFFFFFFFFFFFFFFF:FFFFFFFFFFFFFFFFF
@FS10000125:23:BPA73012-1407:1:1101:10060:1180 1:N:0:8
GGGTGCGAACTTCGTCGAGTACGCTCAATTGTCGAGATCGGAAGA
+
FFFFFFFFFF,,FFFFFFFFFFFFFFF,FFFFFFFFFFFFFFFFF
@FS10000125:23:BPA73012-1407:1:1101:10640:1180 1:N:0:8
GGGAACTTCGTCGAGTACGCTCAAAAGGAAAGATCGGAAGAGCAC
+
F,,:FFFFFF:FF:F:F,FFFF:FFFFFFFFFFFFFFFFF:F,F,
@FS10000125:23:BPA73012-1407:1:1101:11920:1180 1:N:0:8
GGGGCTCAACTTCGTCGAGTACGCTCAATTTACTAGATCGGAAGA
+
F:,FFFFFFF,:FFFFFFFFFFFFFFF,FFFFFFFFFFFFFFFFF
@FS10000125:23:BPA73012-1407:1:1101:12020:1180 1:N:0:8
GGGGGACAACTTCGTCGAGTACGCTCAATGCACAAGATCGGAAGA
+
FFF,FFFFFF:,FFFFFFFFFFFFFFF,F:FFFFFFFFFFFFFFF
@FS10000125:23:BPA73012-1407:1:1101:12060:1180 1:N:0:8
GGGGCGGAACTTCGTCGAGTACGCTCAATTAAAAAGATCGGAAGA
+
FFFFFFFFFF,,FFFFFFFFFFFFFFF,FFFFFFFFFFFFFFFFF
@FS10000125:23:BPA73012-1407:1:1101:12900:1180 1:N:0:8
GGGGATCAACTTCGTCCAATATCCTCTATATCACAGATCGGAAGA
+
FFFF::,FF::F:,:,,F,F:,,FF,:FFF:F:F,,F:,,FFF,:
@FS10000125:23:BPA73012-1407:1:1101:13200:1180 1:N:0:8
GGGGGCTAACTTCGTCGAGTACGCTCAATGAATGAGATCGGAAGA
+
F:,FFF,FFF::FFFFFFFFF:FFFFFFFF:FF::FF,FFFFFFF
@FS10000125:23:BPA73012-1407:1:1101:13520:1180 1:N:0:8
GGGCATAAACTTCGTCGAGTACGCTCAATGCGATAGATCGGAAGA
+
F:,FFFFFFF,,FFFFFFFFFFFFFFF,FFFFFFFFFFFFFFFFF
@FS10000125:23:BPA73012-1407:1:1101:14230:1180 1:N:0:8
GGGCCAAACTTCGTCGAGTACGCTCAATAAAGAAGATCGGAAGAG
+
FF,:FFFFF:,FF:FFFF:FFFFFFF:,FFFFFFFF:FFF:FFFF
@FS10000125:23:BPA73012-1407:1:1101:14620:1180 1:N:0:8
GGGAATAAACTTCGTCGAGTACGCTCAACCGTTAAGATCGGAAGA
+
FFFFFFFFFF::FFFFFFFFFFFFFFFFFFFFFFFFFFFFFFFFF
@FS10000125:23:BPA73012-1407:1:1101:15580:1180 1:N:0:8
GGGGGAACTTCGTCGAGTACGCTCAATACAAGAGATCGGAAGAGC
+
FFFF,FFFF,FF,FFFF:FFF:FF:F,:FF,F:FFFFFFFFF:F:
@FS10000125:23:BPA73012-1407:1:1101:15760:1180 1:N:0:8
GGGTAAGAACTTCGTCGAGTACGCTCAATAGATGAGATCGGAAGA
+
FFFFFFFFFF,:FFFFFFFFFFFFFFF:FFFFFFFFFFFFFFFFF
@FS10000125:23:BPA73012-1407:1:1101:15940:1180 1:N:0:8
GGGTTGCAACTTCGTCGAGTACGCTCAATACATAAGATCGGAAGA
+
FFF,FFFFFF,,FFFFFFFFFFFFFFF:FFFFFFFFFFFFFFFFF
@FS10000125:23:BPA73012-1407:1:1101:16480:1180 1:N:0:8
GATGATTACTTTCGTCGAGTACGCTCAAAGTTTATCATCGCAACT
+
F,F,:,,FF,:F,F::FFF::FF:FF,FFFF:FF,,F,::,FFFF
@FS10000125:23:BPA73012-1407:1:1101:1020:1190 1:N:0:8
GGGGACTAACTTCGTCGAGTACGCTCAATTTTGAAGATCGGAAGA
+
FFFF,FFFFFF:FFFFFFFFFFFFFFF:F:,,F,FFFFFFF:FFF
@FS10000125:23:BPA73012-1407:1:1101:1050:1190 1:N:0:8
GGGCGACAACTTCGTCGAGTACGCTCAACAAGGAAGATCGGAAGA
+
FFFFFFFFFFFFFFFFFFFFFFFFFFFFFFFFFFFFFFFFFFFFF
@FS10000125:23:BPA73012-1407:1:1101:1310:1190 1:N:0:8
GGGACTAACTTCGTCGAGTACGCTCAACCAGTCAGATCGGAAGAG
+
F:,FFFFFFFFFF:FFFF:FFFFFFFF:FFFFFFFF:FFF,:FF,
@FS10000125:23:BPA73012-1407:1:1101:1370:1190 1:N:0:8
GATAACTTCGTCGAGTACGCTCAAAATTGGAGATCGGAAGAGCAC
+
,,F:FFFFFFFFF,F:F,F,:F,F:FF:FFFFFFF:,F,F,,,F,
@FS10000125:23:BPA73012-1407:1:1101:1730:1190 1:N:0:8
GGGATGGAACTTCGTCGAGTACGCTCAAAAGCAGAGATCGGAAGA
+
F:,:FFFFFFF:FFFFFFFFFFFFFFFFFFFFFF:FFFFFFFFFF
@FS10000125:23:BPA73012-1407:1:1101:2010:1190 1:N:0:8
GGGATAGAACTTCGTCGAGTACGCTCAATCAGTCAGATCGGAAGA
+
FFFF:FFFFF:,FFFFFFFFFFFFFFFFFFFFFFFFFFFFFFFFF
@FS10000125:23:BPA73012-1407:1:1101:2600:1190 1:N:0:8
GGGTAACTTCGTCGAGTACGCTCAACGTATTAGATCGGAAGAGCA
+
F,,:FFFFFFF,FFFFFF:,FFFFFFF,FFFFFFF,FFFFFFF,,
@FS10000125:23:BPA73012-1407:1:1101:3810:1190 1:N:0:8
GGAGATCAACTTCGTCGAGTACGCTCAAGTGCCAAGATCGGAAGA
+
:,,,,FFFFFFFFFFFFFFFFFFFFFFFFF:F:FFFFFFFFFFF:
@FS10000125:23:BPA73012-1407:1:1101:4090:1190 1:N:0:8
GGCGGAACTTCGTCGAGTACGCTCAAAAAGATAGATCGGAAGAGC
+
FF,F:FFFFFFF:FFFF:FFFF:FFFF:FFFFFFF:,FFF:FFF,
@FS10000125:23:BPA73012-1407:1:1101:6840:1190 1:N:0:8
GGGTTAGAACTTCGTCGAGTACGCTCAACGATAGAGATCGGAAGA
+
FF:FFFFFFFFFFFFFFFFFFFFFFFFFFFFFFFFFFFFFFFFFF
@FS10000125:23:BPA73012-1407:1:1101:6980:1190 1:N:0:8
GGGATGCAACTTCGTCGAGTACGCTCAACAATAAAGATCGGAAGA
+
FFFFF:FFFFFFFFFFFFFFFFFFFFFFFFFFFF,FF,FFFFFFF
@FS10000125:23:BPA73012-1407:1:1101:7000:1190 1:N:0:8
GGGGCCTATCTTCGTCGAGTACGCTCAAATATAGAGATCGGAAGA
+
FF:FFFFFFF::FFFFFFFFFFFFFFF:FFFFFFFFFFFFFFFFF
@FS10000125:23:BPA73012-1407:1:1101:7590:1190 1:N:0:8
GGGACTTCGTCGAGTACGCTAAAAAATATAGATCGGAAGAGCACA
+
:,,,FFFFFFFFFFFFFF,F:F:FFF:,FFFFFFFFFFFFF,F,,
@FS10000125:23:BPA73012-1407:1:1101:7680:1190 1:N:0:8
GGGTCGAAACTTCGTCGAGTACGCTCAACGGTGGAGATCGGAAGA
+
FFFF,FFFFFFFFFFFFFFFFFFFFFFFF,FFF,FFFFFFFFFFF
@FS10000125:23:BPA73012-1407:1:1101:8260:1190 1:N:0:8
GGGCGTCAACTTCGTCGAGTACGCTCAAGACAATAGATCGGAAGA
+
FFF::FFFFF::FFFFFFFFFFFFFFFFFFFFFFFFFFFFFFFFF
@FS10000125:23:BPA73012-1407:1:1101:8490:1190 1:N:0:8
GGGACTTCGTCGAGTACGCTCAATCGTCGAGATCGGAAGAGCACA
+
F:,,FFFFFFFFFFFFFF:FFFFFFFF:FFFFFFFFFFFFF,F,,
@FS10000125:23:BPA73012-1407:1:1101:9480:1190 1:N:0:8
GGGAACTTCGTCGAGTACGCTCAAATGTAAAGATCGGAAGAGCAC
+
FFFFFFFFFF:FF:F:F,FFFF:FFFF:FFFFFFFFFFFF:F,F,
@FS10000125:23:BPA73012-1407:1:1101:9580:1190 1:N:0:8
GGGACGGCAACTTCGTCGAGTACGCTCAACGTTCGAGATCGGAAG
+
FFF:FFFFFFFFFFF:FFFFFFFFF,FFFFFFFFFFFFFFFFFFF
@FS10000125:23:BPA73012-1407:1:1101:9600:1190 1:N:0:8
GGGCATGAACTTCGTCGAGTACGCTCAATAATGCAGATCGGAAGA
+
:,,:FF,FFFFF:FFFFFFFF::FFFFFF:FFFFFFF,FFFFFFF
@FS10000125:23:BPA73012-1407:1:1101:9660:1190 1:N:0:8
GGGTGCCAACTTCGTCGAGTACGCTCAATGGAAGAGATCGGAAGA
+
FFF:FFFFFF::FFFFFFFFFFFFFFF:FFFFFFFFFFFFFFFFF
@FS10000125:23:BPA73012-1407:1:1101:10010:1190 1:N:0:8
GGGCGTTAACTTCGTCGAGTACGCTCAAAATGGTAGATCGGAAGA
+
FFFF,FF:FF::FFFFFFFFF:FFFFFFFFFFFFFFF,FFFFFFF
@FS10000125:23:BPA73012-1407:1:1101:10080:1190 1:N:0:8
GGGCTGAATCTTCGTCGAGTACGCTCAATCAGCTAGATCGGAAGA
+
FFFFFFFFFF,,FFFFFFFFFFFFFFF,FFFFFFFFFFFFFFFFF
@FS10000125:23:BPA73012-1407:1:1101:11180:1190 1:N:0:8
GGGGGATAACTTCGTCGAGTACGCTCAATGCGTTAGATCGGAAGA
+
FFFFFFFFFF,,FFFFFFFFFFFFFFF:FFFFFFFFF:FFFFFFF
@FS10000125:23:BPA73012-1407:1:1101:12040:1190 1:N:0:8
GGGCCAGAACTTCGTCGAGTACGCTCAACACCAAAGATCGGAAGA
+
F:,:FFFFFF::FFFFFFFFFFFFFFFFFFFFFFFFFFFFFFFFF
@FS10000125:23:BPA73012-1407:1:1101:13090:1190 1:N:0:8
GGGGATTATCTTCGTCGAGTACGCTCAAAAGACTAGATCGGAAGA
+
F,,FFFFFFF,,FFFFFFFFFFFFFFF:FFFFFFFFFFFFFFFFF
@FS10000125:23:BPA73012-1407:1:1101:13240:1190 1:N:0:8
GGGCCACAATTTCGTCGAGTACGCTCAATTTACAAGATCGGAAGA
+
F:,,FFFFFF:FFFFFFFFFFFFFFFF,FFFFFFFFF:FFFFFFF
@FS10000125:23:BPA73012-1407:1:1101:13900:1190 1:N:0:8
GGGGTCAAACTTCGTCGAGTACGCTCAATCATAAAGATCGGAAGA
+
FFFFFFFFFF,:FFFFFFFFFFFFFFF:FFFFFFFFFFFFFFFFF
@FS10000125:23:BPA73012-1407:1:1101:14120:1190 1:N:0:8
GGGCCCGAACTTCGTCGAGTACGCTCAAGAATAAAGATCGGAAGA
+
F:,:FFFFFF::FFFFFFFFFFFFFFF,FFFFFFFFFFFFFFFFF
@FS10000125:23:BPA73012-1407:1:1101:14280:1190 1:N:0:8
GGGCACAAGCTTCGTCGAGTACGCTCAAATGATCAGATCGGAAGA
+
F:,:FFFFFF,:FFFFFFFFFFFFFFFFFFFFFFFFFFFFFFFFF
@FS10000125:23:BPA73012-1407:1:1101:14330:1190 1:N:0:8
GGGCAGTAACTTCGTCGAGTACGCTCAACCGAACAGATCGGAAGA
+
FFFFFFFFFF::FFFFFFFFFFFFFFFFFFFFFFFFFFFFFFFFF
@FS10000125:23:BPA73012-1407:1:1101:14420:1190 1:N:0:8
GGGCCACTTCTTCGTCGAGTACGCTCAACCGTTAAGATCGGAAGA
+
FFF:FFFFFF::FFFFFFFFFFFFFFFFFFFFFFFFFFFFFFFFF
@FS10000125:23:BPA73012-1407:1:1101:14970:1190 1:N:0:8
GGGGTCTAACTTCGTCGAGTACGCTCAAAGAACAAGATCGGAAGA
+
FFFFFFFFFF::FFFFFFFFFFFFFFFFFFFFFFFFFFFFFFFFF
@FS10000125:23:BPA73012-1407:1:1101:1970:1200 1:N:0:8
GGGGGCCAACTTCGTCGAGTACGCTCAAACTCTGAGATCGGAAGA
+
FF,FFFFFFF::FFFFFFFFFFFFFFFFFFFFFFFFFFFFFFFFF
@FS10000125:23:BPA73012-1407:1:1101:2030:1200 1:N:0:8
GGGGGGGTAACTTCGTCGAGTACGCTCAAACGCTAAGATCGGAAG
+
F:,FFFFFFFF,:FFFFFFFFFFFF:FFFFFFFFFFFFFFFFFFF
@FS10000125:23:BPA73012-1407:1:1101:3430:1200 1:N:0:8
GATGGATAACTTCGTCGAGTACGCTCAAGTTATAAGATCGGAAGA
+
:,::,FFFFFFFFFFFFFFFFFFFFFFFFFFFFFFFFFFFF:FFF
@FS10000125:23:BPA73012-1407:1:1101:3480:1200 1:N:0:8
GGGGACCAACTTCGTCGAGTACGCTCAAGCCAACAGATCGGAAGA
+
FFF:FFFFFF:::,F,FFF::F,FFFF,::FFFFFFF,,F,F,FF
@FS10000125:23:BPA73012-1407:1:1101:3580:1200 1:N:0:8
GGGGTTTAACTTCGTCGAGTACGCTAATGGGAAGATCGGAAGAGC
+
FFFFFFFFFF:,FFFFFFFFFFFFFF:,FFFFFFF,,FFF:FFF,
@FS10000125:23:BPA73012-1407:1:1101:4520:1200 1:N:0:8
GGGCATAAACTTCGTCGAGTACGCTCAAACCGGGAGATCGGAAGA
+
FF:FFFFFFF::FFFFFFFFFFFFFFFFFFF:FFFFFFFFFFFFF
@FS10000125:23:BPA73012-1407:1:1101:4980:1200 1:N:0:8
GGGGACGAACTTCGTCGAGTACGCTCAATTCAAAAGATCGGAAGA
+
FF:FFFFFFF::FFFFFFFFFFFFFFF,FFFFFFFFFFFFFFFFF
@FS10000125:23:BPA73012-1407:1:1101:5090:1200 1:N:0:8
GGGGTATAACTTCGTCGAGTACGCTCAAATCATAAGATCGGAAGA
+
FF:FFFFFFF,,FFFFFFFFFFFFFFFFFFFFFFFFFFFFFFFFF
@FS10000125:23:BPA73012-1407:1:1101:6080:1200 1:N:0:8
GGGCTTGAACTTCGTCGAGTACGCTCAATAACAAAGATCGGAAGA
+
FFFFFFFFFF,,FFFFFFFFFFFFFFF:FFFFFFFFFFFFFFFFF
@FS10000125:23:BPA73012-1407:1:1101:6100:1200 1:N:0:8
GGGTGTGAACTTCGTCGAGTACGCTCAATGATAGAGATCGGAAGA
+
FFFFFFFFFF:,FFFFFFFFFFFFFFF,FFFFFFFFFFFFFFFFF
@FS10000125:23:BPA73012-1407:1:1101:6740:1200 1:N:0:8
GGGAGCCACCTTCGTCGAGTACGCTCAAAGGGTGAGATCGGAAGA
+
FFFFFFFFFF:,FFFFFFFFFFFFFFF:FFFFFFFFFFFFFFFFF
@FS10000125:23:BPA73012-1407:1:1101:8040:1200 1:N:0:8
GGGGTCTAATTTCGTCGAGTACGCTCAAAAATACAGATCGGAAGA
+
FFFFFFFFFFFFFFFFFFFFFFFFFFFFFFFFFFFFFFFFFFFFF
@FS10000125:23:BPA73012-1407:1:1101:8340:1200 1:N:0:8
GGGGCTTAACTTCGTCGAGTACGCTCAATGGTGAAGATCGGAAGA
+
FFFFFFFFFFF:FFFFFFFFFFFFFFF:FFFFFFFFFFFFFFFFF
@FS10000125:23:BPA73012-1407:1:1101:9100:1200 1:N:0:8
GGGCGTGAACTTCGTCGAGTACGCTCAAAAAGGTAGATCGGAAGA
+
FFF:,:FFFFFFFFFFFFFFFFFFFFFFFFF,F:FFF:FFFFFFF
@FS10000125:23:BPA73012-1407:1:1101:10420:1200 1:N:0:8
GGGCGTCAACTTCGTCGAGTACGCTCAACCGATTAGATCGGAAGA
+
FFFFFFFFFF::FFFFFFFFFFFFFFFFFFFFFFFFFFFFFFFFF
@FS10000125:23:BPA73012-1407:1:1101:10730:1200 1:N:0:8
GGGAACCAACTTCGTCGAGTACGCTCAATGGATAAGATCGGAAGA
+
F,,,F:FFFFFFFFFFFFFFFFFFFFFFFFFFF,FFFFFFFFFFF
@FS10000125:23:BPA73012-1407:1:1101:10920:1200 1:N:0:8
GGGGAAAAACTTCGTCGAGTACGCTCAATTGAGTAGATCGGAAGA
+
F::FFFFFFF,,FFFFFFFFFF:FFFF,FFFFFFFFFFFFFFFFF
@FS10000125:23:BPA73012-1407:1:1101:11410:1200 1:N:0:8
GGGATTGAACTTCGTCGAGTACGCTCAAATATGGAGATCGGAAGA
+
:,,,,F,FFF:,FFFFFFFFFFFFFFFFFFFFFFFFFFFFFFFFF
@FS10000125:23:BPA73012-1407:1:1101:11450:1200 1:N:0:8
GGGGCAAAACTTCGTCGAGTACGCTCAAGAATCAAGATCGGAAGA
+
:,,FFFFFFF,,FFFFFFFFFFFFFFFFFFFFFFFFFFFFFFFFF
@FS10000125:23:BPA73012-1407:1:1101:11500:1200 1:N:0:8
GGGCATTAACTTCGTCGAGTACGCTCAATCAGATAGATCGGAAGA
+
FFFFFFFFFF:,FFFFFFFFFFFFFFF,FFFFFFFFF:FFFFFFF
@FS10000125:23:BPA73012-1407:1:1101:11880:1200 1:N:0:8
GGGACTAAACTTCGTCGAGTACGCTCAAGGAAAAAGATCGGAAGA
+
F:,:FFFFFF,,FFFFFFFFFFFFFFFFFFFFFFFFFFFFFFFFF
@FS10000125:23:BPA73012-1407:1:1101:11890:1200 1:N:0:8
GGGCTACAACTTCGTCGAGTACGCTCAAATGGAGAGATCGGAAGA
+
FF:FFFFFFF,,FFFFFFFFFFFFFFF:FFFFFFFFFFFFFFFFF
@FS10000125:23:BPA73012-1407:1:1101:12320:1200 1:N:0:8
GGGGCTGAACTTCGTCGAGTACGCTCAAAAGTCCAGATCGGAAGA
+
FF,FFFFFFF::FFFFFFFFFFFFFFFFFFFFFFFFFFFFFFFFF
@FS10000125:23:BPA73012-1407:1:1101:12740:1200 1:N:0:8
GGGCCGAAACTTCGTCGAGTACGCTCAACGTGCAAGATCGGAAGA
+
FFF:FFFFFF::FFFFFFFFFFFFFFFFFFFFFFFFFFFFFFFFF
@FS10000125:23:BPA73012-1407:1:1101:13230:1200 1:N:0:8
GGGGGAAAACTTCGTCGAGTACGCTCAAAACCAAAGATCGGAAGA
+
F,,F:FFFFF,,FFFFFFFFFFFFFFF:FFFFFFFFFFFFFF:FF
@FS10000125:23:BPA73012-1407:1:1101:13400:1200 1:N:0:8
GGGAGATAACTTCGTCGAGTACGCTCAATCTGACAGATCGGAAGA
+
F,,:FFFFFF::FFFFFFFFFFFFFFF:FFFFFFFFFFFFFFFFF
@FS10000125:23:BPA73012-1407:1:1101:13940:1200 1:N:0:8
GGGATGGAAACTTCGTCGAGTACGCTCAAGATACGAGATCGGAAG
+
FFFFFFFFFFF::FF:FFFFFFFFF,FFFFFFFFFFFFFFFFFFF
@FS10000125:23:BPA73012-1407:1:1101:14290:1200 1:N:0:8
GGGCCATAACTTCGTCGAGTACGCTCAATGGCCGAGATCGGAAGA
+
FFFFFFFFFF::FFFFFFFFFFFFFFFFFFFFFFFFFFFFFFFFF
@FS10000125:23:BPA73012-1407:1:1101:14540:1200 1:N:0:8
GGGACATAACTTCGTCGAGTACGCTCAATAATCAAGATCGGAAGA
+
FFF,,F,FFFFFFFFFFFFFFFFFFFFF:FFF:FFFFFFFFFFFF
@FS10000125:23:BPA73012-1407:1:1101:15720:1200 1:N:0:8
GGGATCTAACTTCGTCGAGTACGCTCAAACTTCAAGATCGGAAGA
+
FFF,FF,FFFFFFFFFFFFFFFFFFFFF:F:FFFFFFFFFFFFFF
@FS10000125:23:BPA73012-1407:1:1101:16180:1200 1:N:0:8
GGGGTAAAACTTCGTCGAGTACGCTCAAATGGATAGATCGGAAGA
+
FFFF,FFFFFFFFFFFFFFFFFFFFFFF,,FFFFFFFFFFFFFFF
@FS10000125:23:BPA73012-1407:1:1101:1030:1210 1:N:0:8
GGGACTTCGTCGAGTACGCTCAAGACTTCAGATCGGAAGAGCACT
+
F:,FFFFFFFFFFFFFFF,:FF,FF,FFFFFFFF,F,FFFF,F,:
@FS10000125:23:BPA73012-1407:1:1101:1200:1210 1:N:0:8
GGGAACTTCGTGAGTACGCTCAAGGGACTAGATCGGAAGAGCACA
+
FFFFFFFFFF:FFFFFFF::FFFFFFF:FFFFFFFFFFFFF,F,:
@FS10000125:23:BPA73012-1407:1:1101:1870:1210 1:N:0:8
GATGGTTAACTTCGTCGAGTACGCTCAAAAGTCAAGATCGGAAGA
+
,,F:,FFFFFFFFFFFFFFFFF:FFFFFFFFFF,FFFFFFFF:F,
@FS10000125:23:BPA73012-1407:1:1101:1920:1210 1:N:0:8
GGGGGCCTAACTTCGTCGAGTACGCTCAAATCTGTAGATCGGAAG
+
FFFFFFFFFF:,:FF:FFFFFFFFF,FFFFFFFFFFFFFFFFFFF
@FS10000125:23:BPA73012-1407:1:1101:1990:1210 1:N:0:8
GGGGTCTAACTTCGTCGAGTACGCTCAAGGGAATAGATCGGAAGA
+
FF:FFFFFFF:,FFFFFFFFFFFFFFFFFFFFFFFFFFFFFFFFF
@FS10000125:23:BPA73012-1407:1:1101:2850:1210 1:N:0:8
GGGGGCTAACTTCGTCGAGTACGCTCAAGAAAGTAGATCGGAAGA
+
FF:FFFFFFFF:FFFFFFFFFFFFFFFFFFFFFFFFFFFFFFFFF
@FS10000125:23:BPA73012-1407:1:1101:3330:1210 1:N:0:8
GGGCGTTACCTTCGTCGAGTACGCTCAAAGGTGAAGATCGGAAGA
+
FFF:FFFFFF:,:FF:FFFFFFFFFFF,FFFFFFFFFFFFFFFFF
@FS10000125:23:BPA73012-1407:1:1101:3370:1210 1:N:0:8
GGGACTAAACTTCGTCGAGTACGCTCAAATATTGAGATCGGAAGA
+
F,,,FFFFFFF:FFFFFFFFFFFFFFF:FFFFFFFFFFFFFFFFF
@FS10000125:23:BPA73012-1407:1:1101:3810:1210 1:N:0:8
GGGGGACAACTTCGTCGAGTACGCTCAAATTGAGAGATCGGAAGA
+
FF:FFFFFFF:,FFFFFFFFFFFFFFF:FFFFFFFFFFFFFFFFF
@FS10000125:23:BPA73012-1407:1:1101:4220:1210 1:N:0:8
GGGCATTAACTTCGTCGAGTACGCTCAAATCGACAGATCGGAAGA
+
FFF:FFFFFF::FFFFFFFFFFFFFFF:FFFFFFFFFFFFFFFFF
@FS10000125:23:BPA73012-1407:1:1101:4360:1210 1:N:0:8
GGGCTATAACTTCGTCGAGTACGCTCAAAATCAGAGATCGGAAGA
+
FFFF:FFFFF:,:FFFFFFFFFFFFFF,FFFFFFFFFFFFFF,FF
@FS10000125:23:BPA73012-1407:1:1101:4470:1210 1:N:0:8
GGGGCCTAACTTCGTCGAGTACGCTCAAACAGTTAGATCGGAAGA
+
F,,FFFFFFF::FFFFFFFFFFFFFFF:FFFFFFFFFFFFFFFFF
@FS10000125:23:BPA73012-1407:1:1101:4910:1210 1:N:0:8
GGGGGCCAACTTCGTCGAGTACGCTCAAATGGAAAGATCGGAAGA
+
F:,FFFFFFF,,FFFFFFFFFFFFFFF,FFFFFFFFFFFFFFFFF
@FS10000125:23:BPA73012-1407:1:1101:5100:1210 1:N:0:8
GGGGACCAAAAAAAACTTCGAGTACGCTCAAGTTTTCAGATCGGA
+
FFFFFFFFFFFFFFFFFF,FFFFFFFFFFFFFFFF:,FFF:,FFF
@FS10000125:23:BPA73012-1407:1:1101:6510:1210 1:N:0:8
GGGGCCAAACTTCGTCGAGTACGCTCAAAGAAAAAGATCGGAAGA
+
F:,FFFFFFF:,FFFFFFFFFFFFFFF,FFFFFFFFFFFFFFFFF
@FS10000125:23:BPA73012-1407:1:1101:7080:1210 1:N:0:8
GGGGCGGAACTTCGTCGAGTACGCTCAATTTTGTAGATCGGAAGA
+
FFFFFFFFFFF:FFFFFFFFFFFFFFF,FFFFFFFFFFFFFFFFF
@FS10000125:23:BPA73012-1407:1:1101:7130:1210 1:N:0:8
GGGCGGGAACTTCGTCGAGTACGCTCAAGCCAGATCGGAAGAGCA
+
FFF:FFFFFF::FFFFFFFFFFFFFFFFFFFFFFF,FFFFFFF,:
@FS10000125:23:BPA73012-1407:1:1101:7470:1210 1:N:0:8
GGGGTTGAACTTCGTCGAGTACGCTCAATGTTTCAGATCGGAAGA
+
:,,FFFFFFF:,FFFFFFFFF,FFFFF:FFFFFFFFFFFFFFFFF
@FS10000125:23:BPA73012-1407:1:1101:8530:1210 1:N:0:8
GGGACTTCGTCGAGTACGCTCAAAAGTATAGATCGGAAGAGCACA
+
FFFFFFFFFFFFFFFFFF,:FFFFFFF,FFFFFFFFFFFFF,F,F
@FS10000125:23:BPA73012-1407:1:1101:8600:1210 1:N:0:8
GGGACAGAACTTCGTCGAGTACGCTCAAATAAAGAGATCGGAAGA
+
FFFFFF:FFFFFFFFFFFFFFFFFFFFFFFFFFFFFFFFFFFFFF
@FS10000125:23:BPA73012-1407:1:1101:8620:1210 1:N:0:8
GGGCGAGAACTTCGTCGAGTACGCTCAAGCCATAAGATCGGAAGA
+
FFFF,FFFFFFFFFFFFFFFFFFFFFFFFFFFFFFFF:FFFFFFF
@FS10000125:23:BPA73012-1407:1:1101:8870:1210 1:N:0:8
GGGGGTCAACTTCGTCGACCACGCTCAAGCAGGGAGATCGGAAGA
+
F,,FFFFFFF::FFFFFF,,FFFFFFFFFFFFFFFFF,FFFFFFF
@FS10000125:23:BPA73012-1407:1:1101:9040:1210 1:N:0:8
GGGCAGAAACTTCGTCGAGTACGCTCAAGATTGTAGATCGGAAGA
+
F,,,FFFFFF:,FFFFFFFFFFFFFFFFFFFFFFFFFFFFFFFFF
@FS10000125:23:BPA73012-1407:1:1101:9290:1210 1:N:0:8
GGGGATCTTCGTCGAGTACGCTCAATAGGGAAGATCGGAAGAGCA
+
FFFFFFFFFFF,:FFFFF,,FFFFFFFFFFFFFFF,FFFFFFF,:
@FS10000125:23:BPA73012-1407:1:1101:9530:1210 1:N:0:8
GGGCAGCAACTTCGTCGAGTACGCTCAACTAGAGAGATCGGAAGA
+
FFFFFFFFFF:FFFFFFFFFFFFFFFFFFFFFFFFFFFFFFFFFF
@FS10000125:23:BPA73012-1407:1:1101:9570:1210 1:N:0:8
GGGACGGAACTTCGTCGAGTACGCTCAAAGATATAGATCGGAAGA
+
FFF:FFFFFF::FFFFFFFFFFFFFFF:FFFFFFFFFFFFFFFFF
@FS10000125:23:BPA73012-1407:1:1101:10050:1210 1:N:0:8
GGGGTGGAAACTTCGTCGAGTACGCTCAACGGTCCAGATCGGAAG
+
F:FFFF:FFF:,,FF,FFF:FF:FF,FFFFFFFFF:FFFFF,:FF
@FS10000125:23:BPA73012-1407:1:1101:10190:1210 1:N:0:8
GGGGACTAACTTCGTCGAGTACGCTCATAAATCAGATCGGAAGAG
+
F,,FFFFFFF:,FFFFFFFFFFFFFFF,FFFFFFFF,FFF,FFFF
@FS10000125:23:BPA73012-1407:1:1101:10330:1210 1:N:0:8
GGGGCGGAACTTCGTCGAGTACGCTCAAGAGGTCAGATCGGAAGA
+
FFFFFFFFFF::FFFFFFFFFFFFFFFFFFFFFFFFFFFFFFFFF
@FS10000125:23:BPA73012-1407:1:1101:10340:1210 1:N:0:8
GGGCAACAACTTCGTCGAGTACGCTCAAACTTAGAGATCGGAAGA
+
FFF:FFFFFF,,FFFFFFFFFFFFFFF:FFFFFFFFFFFFFFFFF
@FS10000125:23:BPA73012-1407:1:1101:11250:1210 1:N:0:8
GGGGGGGCAACTTCGTCGAGTACGCTCAACTTTACAGATCGGAAG
+
:,,FFFFFFF:,:FF:FFFFFFFFF,FFFFFFFFFFFFFFFFFFF
@FS10000125:23:BPA73012-1407:1:1101:12370:1210 1:N:0:8
GGGCCTCAACTTCGTCGAGTACGCTCAATATTACAGATCGGAGGA
+
F,,:FFFFFF:,FFFFFFFFFFFFFFF,FFFFFFFFFFFFFFFFF
@FS10000125:23:BPA73012-1407:1:1101:12420:1210 1:N:0:8
GGGCGCTAACTTCGTCGAGTACGCTCAACCTACAAGATCGGAAGA
+
FFFFFFFFFF::FFFFFFFFFFFFFFF:FFFFFFFFFFFFFFFFF
@FS10000125:23:BPA73012-1407:1:1101:12770:1210 1:N:0:8
GGGCTGTAACTTCGTCGAGTACGCTCAAAGAGTTAGATCGGAAGA
+
:,,,FFFFFF,:FFFFFFFFFFFFFFF:FFFFFFFFFFFFFFFFF
@FS10000125:23:BPA73012-1407:1:1101:12800:1210 1:N:0:8
GGGGAGAACTTCGTCGAGTACGCTCAAGACTCTAGATCGGAAGAG
+
FF:FFFFFFF,FF:FFFF,FFFFFFFFFFFFFFFFF:FFF:FFFF
@FS10000125:23:BPA73012-1407:1:1101:14390:1210 1:N:0:8
GGCGTTCAACTTCGTCGAGTACGCTCAAGGTATGAGATCGGAAGA
+
F,,:,F:FFF::FFFFFFFFFFFFFFFF,,FF:FFFFFFFFFFFF
@FS10000125:23:BPA73012-1407:1:1101:14850:1210 1:N:0:8
GGGAGTTAACTTCGTCGAGTACGCTCAAAGTAAAAGATCGGAAGA
+
FFFFFFFFFF,,FFF:FFFFFFFFFFF,FFFFFFFFF,FFFF:FF
@FS10000125:23:BPA73012-1407:1:1101:15040:1210 1:N:0:8
GGGTGTTAACTTCGTCGAGTACGCTCAAGAATTTAGATCGGAAGA
+
F,,FFFFFFF::FFFFFFFFFFFFFFF:FFFFFFFFFFFFF::F:
@FS10000125:23:BPA73012-1407:1:1101:15060:1210 1:N:0:8
GGGCTCTTCCGATCTGGGTGAAAACTTCGTCGAGTACGCTCAAAT
+
FFFF,FFF:FF::FFFFF:FFF:FF,F:FFFFFFFF,FFF,F:F,
@FS10000125:23:BPA73012-1407:1:1101:15550:1210 1:N:0:8
GGTGAAACAACTTCGTCGAGTACGCTCAAGGTTCTAGATCGGAAG
+
,,,F,FFF:FF,:FF:F:,:FF,FF,F:FFFFFFFFFFFF,,FF,
@FS10000125:23:BPA73012-1407:1:1101:15620:1210 1:N:0:8
GGGTAAGAACTTCGTCGAGTACGCTCAATAGATGAGATCGGAAGA
+
FFF:FFFFFF,:FFFFFFFFFFFFFFF:FFFFFFFFFFFFFFFFF
@FS10000125:23:BPA73012-1407:1:1101:16440:1210 1:N:0:8
GGGCAGGAACTTCGTGAGTACGCTCAACCTCTTAGATCGGAAGAG
+
FFF,FFFFFF::FFFFFF:FFFFFFFF,FFFFFFFF,:FF,FFFF
@FS10000125:23:BPA73012-1407:1:1101:16470:1210 1:N:0:8
GGGCAACTTCGTCGAGTACGCTCAATTGCAGAGATCGGAAGAGCT
+
F,,:FFFFFFF,FFFFFF,,FFFFF:FFFFFFFFF,FFFFFFF,,
@FS10000125:23:BPA73012-1407:1:1101:1080:1220 1:N:0:8
GGGTGGAAACTTCGTCGAGTACGCTCAACCATAAAGATCGGAAGA
+
FFFFFFFFFFFFFFFFFFFFFFFFFFFFFFFFFFFFFFFFFFFFF
@FS10000125:23:BPA73012-1407:1:1101:1230:1220 1:N:0:8
GGGGTTAAACTTCGTCGAGTACGCTCAAAGATTGAGATCGGAAGA
+
F,,FFFFFFFF,FFFFFFFFFF:FFFFFFFFFFFFFFFFFF,FF,
@FS10000125:23:BPA73012-1407:1:1101:1420:1220 1:N:0:8
GGGCTTCGTCGAGTACGCTCAAGTGTTGAGATCGGAAGAGCACAC
+
F,,FFFFFFFFFF:FFF:F,F:FFF:FFFFFFFFFFFFFF,F,F,
@FS10000125:23:BPA73012-1407:1:1101:1450:1220 1:N:0:8
GGGTACTGAACTTCGTCGAGTACGCTCAAATCTAGAGATCGGAAG
+
FFFFFFFFFFF::FFFFFFFFFFFF:FFFFFFFFFFFFFFF:FFF
@FS10000125:23:BPA73012-1407:1:1101:1830:1220 1:N:0:8
GGGACGAAACTTCGTCGAGTACGCTCAACTTGAAAGATCGGAAGA
+
FFFFFFFFFFFFFFFFFFFFFFFFFFFFFFFFFFFFFFFFFFFFF
@FS10000125:23:BPA73012-1407:1:1101:2000:1220 1:N:0:8
GGGTGTAAACTTCGTCGAGTACGCTCAAGTCCAAAGATCGGAAGA
+
FFFFFFFFFFF:FFFFFFFFFFFFFFFFFFFFFFFFFFFFFFFFF
@FS10000125:23:BPA73012-1407:1:1101:2010:1220 1:N:0:8
GGGTGTAAACTTCGTCGAGTACGCTCAAGTCCAAAGATCGGAAGA
+
FFFFFFFFFF:,FFFFFFFFFFFFFFFFFFFFFFFFFFFFFFFFF
@FS10000125:23:BPA73012-1407:1:1101:2070:1220 1:N:0:8
GGGAGTAAACTTCGTCGAGTACGCTCAATGAATTAGATCGGAAGA
+
F:,FFFFFFF:,FFFFFFFFFFFFFFF:FFFFFFFFFFFFFFFFF
@FS10000125:23:BPA73012-1407:1:1101:2160:1220 1:N:0:8
GGGCTGAAACTTCGTCGAGTACGCTCAAATGGAGAGATCGGAAGA
+
FF:FFFFFFFF:FFFFFFFFFFFFFFF:FFFFFFFFFFFFFFFFF
@FS10000125:23:BPA73012-1407:1:1101:2300:1220 1:N:0:8
GGGGGTCAACTTCGTCGAGTACGCTCAAACGAAAAGATCGGAAGA
+
FFFFFFFFFF:,FFFFFFFFFFFFFFF:FFFFFFFFFFFFFFFFF
@FS10000125:23:BPA73012-1407:1:1101:2660:1220 1:N:0:8
GGGGGTCAACTTCGTCGAGTACGCTCAACGGCTAAGATCGGAAGA
+
FFFFFFFFFF::FFFFFFFFFFFFFFFFFFFFFFFFFFFFFFFFF
@FS10000125:23:BPA73012-1407:1:1101:2990:1220 1:N:0:8
GGGACTGAACTTCGTCGAGTACGCTCAAAATCGGAGATCGGAGGA
+
F,,,FFFFFF:,FFFFFFFFFFFFFFF:FFFFFFFFFFFFF:FFF
@FS10000125:23:BPA73012-1407:1:1101:3470:1220 1:N:0:8
GGGATTCAACTTCGTCGAAGTACGCTCAATCGTCCAGATCGGAAG
+
FFF:FFFFFF,,:FFFFFFFFFFFF,FFFFFFFFFFFFFFFFFFF
@FS10000125:23:BPA73012-1407:1:1101:3640:1220 1:N:0:8
GGGCGGCAACTTCGTCGAGTACGCTCAAATAAAGAGATCGGAAGA
+
FFFFFFFFFFF,FFFFFFFFFFFFFFF:FFFFFFFFFFFFFFFFF
@FS10000125:23:BPA73012-1407:1:1101:3900:1220 1:N:0:8
GGGATGCAACTTCGTCGAGTACGCTCAACAACTAAGATCGGAAGA
+
FFFFFFFFFF:::FF:FFFFFFFFFFF:FFFFFFFFFFFFFFFFF
@FS10000125:23:BPA73012-1407:1:1101:4730:1220 1:N:0:8
GGGCCACAACTTCGTCGAGTACGCTCAAGTATAAAGATCGGAAGA
+
FF,:FFFFFF::FFFFFFFFFFFFFFFFFFFFFFFFFFFFFFFFF
@FS10000125:23:BPA73012-1407:1:1101:5060:1220 1:N:0:8
GGGCCCTAACTTCGTCGAGTACGCTCAAAATGAAAGATCGGAAGA
+
FFFFFFFFFFFFF:FF,FFFF:FFFF:FFFFFFFFFF,F:FFFFF
@FS10000125:23:BPA73012-1407:1:1101:5820:1220 1:N:0:8
GGGGGTTAACTTCGTCGAGTACGCTCAACCCATAAGATCGGAAGA
+
FFFFFFFFFF,:FFFFFFFFFFFFFFFFFFFFFFFFFFFFFFFFF
@FS10000125:23:BPA73012-1407:1:1101:6960:1220 1:N:0:8
GGGGCTTAACTTCGTCGAGTACGCTCAAAATGGGAGATCGGAAGA
+
FFFFFFFFFF::FFFFFFFFFFFFFFF:FFFFFFFFF,FFFFFFF
@FS10000125:23:BPA73012-1407:1:1101:7090:1220 1:N:0:8
GGGGCGGAACTTCGTCGAGTACGCTCAATTTTGTAGATCGGAAGA
+
FFFFFFFFFFF:FFFFFFFFFFFFFFF:FFFFFFFFFFFFFFFFF
@FS10000125:23:BPA73012-1407:1:1101:7150:1220 1:N:0:8
GGGGAATAACTTCGTCGAGTACGCTCAATTACGCAGATCGGAAGA
+
FFFFFFFFFF::FFFFFFFFFFFFFFF:FFFFFFFFFFFFFFFFF
@FS10000125:23:BPA73012-1407:1:1101:7520:1220 1:N:0:8
GCAGAAAAACTTCGTCGAGTACGCTCAAATACTTAGATCGGAAGA
+
,,:FFFFFFFF,FFFFFFFFFFFFFFFFFFFFFF,FFFFFFFF,F
@FS10000125:23:BPA73012-1407:1:1101:7790:1220 1:N:0:8
GGGGCGGAACTTCGTCGAGTACGCTCAACGAAAAAGATCGGAAGA
+
FFFFFFFFF:FFFFFFFFFFFFFFFFFFFFFFFFFFFFFFFFFFF
@FS10000125:23:BPA73012-1407:1:1101:8120:1220 1:N:0:8
GGGGTTTAACTTCGTCGAGTACGCTCAACGTATAAGATCGGAAGA
+
FFFFFFFFFFF:FFFFFFFFFFFFFFFFFFFFFFFFFFFFFFFFF
@FS10000125:23:BPA73012-1407:1:1101:8260:1220 1:N:0:8
GGGGCCAAACTTCGTCGAGTACGCTCAAGGTTTCAGATCGGAAGA
+
FFFFFFFFFF:,FFFFFFFFFFFFFFFFFFFFFFFFFFFFFFFFF
@FS10000125:23:BPA73012-1407:1:1101:8590:1220 1:N:0:8
GGGGTCCAAATTCGTCGAGTACGCTCAAAACGACAGATCGGAAGA
+
FFF:F:FFFFFFFFFFFFFFFFFFFFFFFFF:FFFFFFFFFFFFF
@FS10000125:23:BPA73012-1407:1:1101:8620:1220 1:N:0:8
GGGAAACAACTTCGTCGAGTACGCTCAAACTCTCAGATCGGAAGA
+
FFF:FFFFFF:FFFFFFFFFFFFFFFFFFFFFFFFFFFFFFFFFF
@FS10000125:23:BPA73012-1407:1:1101:9030:1220 1:N:0:8
GGGGTACAACTTCGTCGAGTACGCTCAAACATAAAGATCGGAAGA
+
F,,FFFFFFF,,FFFFFFFFFFFFFFF:FFFFFFFFFFFFFFFFF
@FS10000125:23:BPA73012-1407:1:1101:9060:1220 1:N:0:8
GGGGTTGAACTTCGTCGAGTACGCTCAATTTTAGAGATCGGAAGA
+
FFFFFFFFFF,:FFFFFFFFFFFFFFF,FFFFFFFFFFFFFFFFF
@FS10000125:23:BPA73012-1407:1:1101:9080:1220 1:N:0:8
GGGTCGCAACTTCGTCGAGTACGCTCAACGTGGAAGATCGGAAGA
+
FFF:FFFFFFFFFFFFFFFFFFFFFFFFFFFFFFFFFFFFFFFFF
@FS10000125:23:BPA73012-1407:1:1101:9150:1220 1:N:0:8
GGGGTAAAACTTCGTCGAGTACGCTCAACATGGAAGATCGGAAGA
+
FFFFFFFFFF::FFFFFFFFFFFFFFFFFFFFFFFFFFFFFFFFF
@FS10000125:23:BPA73012-1407:1:1101:9730:1220 1:N:0:8
GGGTCACAACTTCGTCGAGTACGCTCAAATGGTGAGATCGGAAGA
+
FFFFFFFFFF::FFFFFFFFFFFFFFF:FFFFFFFFFFFFFFFFF
@FS10000125:23:BPA73012-1407:1:1101:9810:1220 1:N:0:8
GGGCGACAACTTCGTCGAGTACGCTCAAAAAGTAAGATCGGAAGA
+
FFF:,FFFFF::FFFFFFFFFFFFFFF:FFFFFFFFFFFFFFFFF
@FS10000125:23:BPA73012-1407:1:1101:9880:1220 1:N:0:8
GGGCCGAAACTTCGTCGAGTACGCTCAATGGTTCAGATCGGAAGA
+
F,,,FFFFFF:,FFFFFFFFFFFFFFFFFFFFFFFFFFFFFFFFF
@FS10000125:23:BPA73012-1407:1:1101:10440:1220 1:N:0:8
GGGTAGCAACTTCGTCGGTACGCTCAATTCACGAGATCGGAAGAG
+
FFFFF,FFFF::FFFFFF:FFFFFFFF:F:FF:,FF::FF:FFFF
@FS10000125:23:BPA73012-1407:1:1101:10480:1220 1:N:0:8
GGGCGCCAACTTCGTCGAGTACGCTCAACGTCCAAGATCGGAAGA
+
FFFF,FFF:,FF,,FF::F:F,,FFF,:,,F:,:F,F::,,FF,F
@FS10000125:23:BPA73012-1407:1:1101:11100:1220 1:N:0:8
GGGTTAGATCTTCGTCGAGTACGCTCAAGCCTTGAGATCGGAAGA
+
FFFFFFFFFF:,FFFFFFFFFFFFFFFFFFFFFFFFFFFFFFFFF
@FS10000125:23:BPA73012-1407:1:1101:11970:1220 1:N:0:8
GGGGCTTAACTTCGTCGAGTACGCTCAAAGAGTCAGATCGGAAGA
+
F:,FFFFFFF::FFFFFFFFFFFFFFF:FFFFFFFFFFFFFFFFF
@FS10000125:23:BPA73012-1407:1:1101:12080:1220 1:N:0:8
GGGATGCAACTTCGTCGAGTACGCTCAAGTGAACAGATCGGAAGA
+
F,,:FFFFFF,,FFFFFFFFFFFFFFFFFFFFFFFFFFFFFFFFF
@FS10000125:23:BPA73012-1407:1:1101:12100:1220 1:N:0:8
GGGGGTGAACTTCGTCGAGTACGCTCAACGGGTAAGATCGGAAGA
+
FFFFFFFFFF::FFFFFFFFFFFFFFFFFFFFFFFFFFFFFFFFF
@FS10000125:23:BPA73012-1407:1:1101:12210:1220 1:N:0:8
GGGTGAAAACTTCGTCGAGTACGCTCAAGGCGGAAGATCGGAAGA
+
FF:FFFFFFF:,FFFFFFFFFFFFFFFFFFFFFFFFFFFFFFFFF
@FS10000125:23:BPA73012-1407:1:1101:12380:1220 1:N:0:8
GGGTAGCAACTTCGTCGAGTACGCTCAATAGATAAGATCGGAAGA
+
FFF:FFFFFF:,FFFFFFFFFFFFFFF,FFFFFFFFFFFFFFFFF
@FS10000125:23:BPA73012-1407:1:1101:12590:1220 1:N:0:8
GGGGAAAAACTTCGTCGAGTACGCTCAATGAATTAGATCGGAAGA
+
F:,FFFFFFF,,FFFFFFFFFFFFFFF:FFFFFFFFFFFFFFFFF
@FS10000125:23:BPA73012-1407:1:1101:12800:1220 1:N:0:8
GGGTATGAACTTCGTCGAGTACGCTCAAAAATTCAGATCGGAAGA
+
F::FFFFFFF,,FFFFFFFFFFFFFFF:FFFFFFFFFFFFFFFFF
@FS10000125:23:BPA73012-1407:1:1101:12940:1220 1:N:0:8
GGGCTCTAACTTCGTCGAGTACGCTCAAAAATATAGATCGGAAGA
+
FFF:FFFFFF:,FFFFFFF,FFFFFFF,FFFFFFFFFFFFFFFFF
@FS10000125:23:BPA73012-1407:1:1101:12970:1220 1:N:0:8
GGGGTCAAACTTCGTCGAGTACGCTCAATCATAAAGATCGGAAGA
+
F:,FFFFFFF,,FFFFFFFFFFFFFFF:FFFFFFFFFFFFFFFFF
@FS10000125:23:BPA73012-1407:1:1101:13370:1220 1:N:0:8
GGGCAGGAACTTCGTCGAGTACGCTCAAAAATAAAGATCGGAAGA
+
FF:FFFFFFF:,FFFFFFFFFFFFFFF,FFFFFFFFFFFFFFFFF
@FS10000125:23:BPA73012-1407:1:1101:14250:1220 1:N:0:8
GGGGCGAACTTCGTCGAGTACGCTCAAATTAGTAGATCGGAAGAG
+
FFFFFFFFF:,FF:FFFF:FFFFFFF,,FFFFFFFF:FFF:FFFF
@FS10000125:23:BPA73012-1407:1:1101:14510:1220 1:N:0:8
GGGGTGCAACTTCGTCGAGTACGCTCAAGCGAAGAGATCGGAGAG
+
FFFFFFFFFF,,FFFFFFFFFFFFFFFFFFFFFFFFFFFFFFFF,
@FS10000125:23:BPA73012-1407:1:1101:14570:1220 1:N:0:8
GGGGCATAACTTCGTCGAGTACGCTCAAATATTAAGATCGGAAGA
+
F,,FFFFFFF,,FFFFFFFFFFFFFFF:FFFFFFFFFFFFFF:FF
@FS10000125:23:BPA73012-1407:1:1101:14690:1220 1:N:0:8
GGGGATTAACTTCGTCGAGTACGCTCAACAGTTAAGATCGGAAGA
+
FF:FFFFFFF,:FFFFFFFFFFFFFFFFFFFFFFFFF,FFFF:FF
@FS10000125:23:BPA73012-1407:1:1101:15520:1220 1:N:0:8
GGGCTAAAACTTCGTCGAGTACGCTCAAGCTTGCAGATCGGAAGA
+
FFFFFF::F:,::,:,,F,FF,,F:,,F,FFF,FF,F:F,FFF::
@FS10000125:23:BPA73012-1407:1:1101:15820:1220 1:N:0:8
GGGACACAACTTCGTCGAGTACGCTCAAGTATAGAGATCGGAAGA
+
FFF,FFFFFF,,FFFFFFFFFFFFFFFFFFFFFFFFFFFFFFFFF
@FS10000125:23:BPA73012-1407:1:1101:16100:1220 1:N:0:8
GGGGTTTAACTTCGTCGAGTACGCTCAATTATACAGATCGGAAGA
+
FFFFFFFFFF,:FFFFFFFFFFFFFFF,FFFFFFFFF,FFFFFFF
@FS10000125:23:BPA73012-1407:1:1101:16180:1220 1:N:0:8
GGGGCCTAACTTCGTCGAGTACGCTCAAAGTTCGAGATCGGAAGA
+
FFFFFFFFFF:,FFFFFFFFFFFFFFFFFFFFFFFFF,FFFFFFF
@FS10000125:23:BPA73012-1407:1:1101:16200:1220 1:N:0:8
GGGGAACTTCGTCGAGTACGCTCAATTTAAAAGATCGGAAGAGCA
+
F,FFFFFFFFF:FFFFFF,,FFFFF,F:FFFFFFF,FFFFFFF,,
@FS10000125:23:BPA73012-1407:1:1101:16240:1220 1:N:0:8
GGGGGGAAACTTCGTCGAGTACGCTCAACAGCTTAGATCGGAAGA
+
FFFFFFFFFF::FFFFFFFFFFFFFFFFFFFFFFFFFFFFFFFFF
@FS10000125:23:BPA73012-1407:1:1101:16490:1220 1:N:0:8
GATGCACAACTTCGTCGAGTACGCTCAATAGTCCAGATCGGAAGA
+
,,F,FFFF:FFFFFFFF::FFF,FFFFFFFFFFFF,:FF:,,::,
@FS10000125:23:BPA73012-1407:1:1101:1150:1230 1:N:0:8
GGGGTAAAACTTCGTCGAGTACGCTCAACATAACAGATCGGAAGA
+
FF,FFFFFFF::FFFFFFFFFFFFFFFFFFFFFFF:F:FFF,:::
@FS10000125:23:BPA73012-1407:1:1101:1220:1230 1:N:0:8
GGGTACCGAACTTCGTCGAGTACGCTCAAGGCTGTAGATCGGAAG
+
FFFFFFFFFFF::FF:FFFFFFFFF:FFFFFFFFFFFFFFFFFFF
@FS10000125:23:BPA73012-1407:1:1101:1330:1230 1:N:0:8
GGGGCTCAACTTCGTCGAGTACGCTCAATACGTTAGATCGGAAGA
+
FFFFFFFFFF::FFFFFFFFFFFFFFFFFFFFFFFFFFFFF:FFF
@FS10000125:23:BPA73012-1407:1:1101:1820:1230 1:N:0:8
GGGGCAGAACTTCGTCGAGTACGCTCAAAGAAAAAGATCGGAAGA
+
FFFFFFFFFFF:FFFFFFFFFFFFFFF:FFFFFFFFFFFFFFFFF
@FS10000125:23:BPA73012-1407:1:1101:1950:1230 1:N:0:8
GGGCGTTAACTTCGTCGAGTACGCTCAATGCGTGAGATCGGAAGA
+
F:,::FFFFF:,FFFFFFFFFFFFFFF:FFFFFFFFFFFFFFFFF
@FS10000125:23:BPA73012-1407:1:1101:2310:1230 1:N:0:8
GATTGGTAACTTCGTCGAGTACGCTCAATAACCCAGATCGGAAGA
+
F,F,FFFFFFFFFFFFFFFFFFFFFFFFFFFFFFFFFFFFF,FF:
@FS10000125:23:BPA73012-1407:1:1101:2320:1230 1:N:0:8
GGGTAGCAACTTCGTCGAGTACGCTCAATTTCTTAGATCGGAAGA
+
F:,,FFFFF:FFFF:FFFFFFFFFFFF:,,FF:,FFFFFFF:FFF
@FS10000125:23:BPA73012-1407:1:1101:3620:1230 1:N:0:8
GGGACTTCGTTCGAATACGCTCAAATTGATAGATCGGAAGAGCAC
+
FF:FFFFFFF,FF:FFF,FFFF:FF:FFFFFFFFFFFFFF,F,F,
@FS10000125:23:BPA73012-1407:1:1101:4740:1230 1:N:0:8
GGGCCACAACTTCGTCGAGTACGCTCAAGTATAAAGATCGGAAGA
+
FFF:FFFFFF::FFFFFFFFFFFFFFFFFFFFFFFFFFFFFFFFF
@FS10000125:23:BPA73012-1407:1:1101:5240:1230 1:N:0:8
GGGGCGCAACTTCGTCGAGTACGCTCAAAAGTTGAGATCGGAAGA
+
FF,F,,,FFFF:FFFFFFFFFFFFFFF:F,::::FFFFFFFFFFF
@FS10000125:23:BPA73012-1407:1:1101:5300:1230 1:N:0:8
GGGGGGTAACTTCGTCGAGTACGCTCAAGACGGGAGATCGGAAGA
+
FFFFF:FFFF:,FFF:FFFFFFFFFFFFFFFFFFFFFFFFFFFFF
@FS10000125:23:BPA73012-1407:1:1101:5720:1230 1:N:0:8
GGGGATGAACTTCGTCGAGTACGCTCAAAGGAGAAGATCGGAAGA
+
FFFFF::FFF:,FFFFFFFFFFFFFFFFF,FFF,FFFFFFFFFFF
@FS10000125:23:BPA73012-1407:1:1101:6080:1230 1:N:0:8
GGGCGTTAACTTCGTCGAGTACGCTCAAGGCGAGAGATCGGAAGA
+
F,,:,FFFFF:,FFFFFFFFFFFFFFFFF:FFFFFFFFFFFFFFF
@FS10000125:23:BPA73012-1407:1:1101:6120:1230 1:N:0:8
GGGGGTCAACTTCGTCGAGTACGCTCAAAATTAGAGATCGGAAGA
+
FFFFFFFFFF:,FFFFFFFFFFFFFFF:FFFFFFFFFFFFFFFFF
@FS10000125:23:BPA73012-1407:1:1101:6410:1230 1:N:0:8
GGGCCTTAACTTCGTCGAGTACGCTCAACTCATAAGATCGGAAGA
+
F,,,FFFFFFF:FFFFFFFFFFFFFFFFFFFFFFFFFFFFFFFFF
@FS10000125:23:BPA73012-1407:1:1101:6720:1230 1:N:0:8
GGGCTTCAACTTCGTCGAGTACGCTCAATGTATAAGATCGGAAGA
+
FF:F,,,FFFFFFFFFFFFFFFFFFFFFFFF,,,FFFFFFFFFFF
@FS10000125:23:BPA73012-1407:1:1101:7390:1230 1:N:0:8
GGGCCTTAACTTCGTCGAGTACGCTCAAGATGGGAGATCGGAAGA
+
F:,FF:FFFF:,FFFFFFFFFFFFFFFFFFFFF,FFF,FFFFFFF
@FS10000125:23:BPA73012-1407:1:1101:7450:1230 1:N:0:8
GGGCATGAACTTCGTCGAGTACGCTCAAAAAAGGAGATCGGAAGA
+
F:,:FFFFFF:,FFFFFFFFFFFFFFF:FFFFFFFFFFFFFFFFF
@FS10000125:23:BPA73012-1407:1:1101:7510:1230 1:N:0:8
GGGAACTTCGTCGAGTACGCTCAAAATAGTAGATCGGAAGAGCAC
+
F:,:FFFFFF:FF,F:F,FFFF:FFF:FFFFFFFFFFFFF:F,F,
@FS10000125:23:BPA73012-1407:1:1101:9190:1230 1:N:0:8
GGGGTTTAACTTCGTCGAGTACGCTCAAAATGCAAGATCGGAAGA
+
F,,FFFFFFF,,FFFFFFFFFFFFFFFFFFFFFFFFFFFFFFFFF
@FS10000125:23:BPA73012-1407:1:1101:9260:1230 1:N:0:8
GGGACAAAACTTCGTCGAGTACGCTCAATCTTACAGATCGGAAGA
+
FFF:FFFFFF,:FFFFFFFFFFFFFFF:FFFFFFFFFFFFFFFFF
@FS10000125:23:BPA73012-1407:1:1101:10510:1230 1:N:0:8
GGGAAGCAACTTCGTCGAGTACGCTCAATCTGGAAGATCGGAAGA
+
F,,FFFFFFF::FFFFFFFFFFFFFFF:FFFFFFFFFFFFFFFFF
@FS10000125:23:BPA73012-1407:1:1101:10840:1230 1:N:0:8
GGGGGCCAACTTGTCGAGTACGCTCAATCGGCGAGATCGGAAGAG
+
FFFFFFFFFF,:F:FFFF,FFFFFFFF:FFFFFFFF,FFF,FFFF
@FS10000125:23:BPA73012-1407:1:1101:11100:1230 1:N:0:8
GGGGTTAAACTTCGTCGAGTACGCTCAACTATCAAGATCGGAAGA
+
FFFFFFFFFF:FFFFFFFFFFFFFFFFFFFFFFFFFFFFFFFFFF
@FS10000125:23:BPA73012-1407:1:1101:11280:1230 1:N:0:8
GGGCAACAACTTCGTCGAGTACGCTCAAGTGTCGAGATCGGAAGA
+
FFF:FFFFFF,,FFFFFFFFFFFFFFFFFFFFFFFFFFFFFFFFF
@FS10000125:23:BPA73012-1407:1:1101:11420:1230 1:N:0:8
GGGACAGAACTTCGTCGAGTACGCTCAACACTATAGATCGGAAGA
+
FFFFFFFFFF,:FFFFFFFFFFFFFFFFFFFFFFFFFFFFFFFFF
@FS10000125:23:BPA73012-1407:1:1101:11480:1230 1:N:0:8
GGGGACAAACTTCGTCGAGTACGCTCAATTGGATAGATCGGAAGA
+
FF:FF,::F::F,:F,,F:F:,,FF:,FFF,:FF,,F,:,FFF:F
@FS10000125:23:BPA73012-1407:1:1101:12420:1230 1:N:0:8
GGGGATGAACTTCGTCGAGTACGCTCAAATTTTAAGATCGGAAGA
+
FF,FFFFFFF::FFFFFFFFFFFFFFF:FFFFFFFFFFFFFFFFF
@FS10000125:23:BPA73012-1407:1:1101:12820:1230 1:N:0:8
GGGTAAAAACTTCGTCGAGTACGCTCAACGGAAAAGATCGGAAGA
+
FFFFFFFFFFFFFFFFFFFFFFFFFFFFFFFFFFFFFFFFFFFFF
@FS10000125:23:BPA73012-1407:1:1101:14080:1230 1:N:0:8
GGGGTAGAACTTCGTCGAGTACGCTCAAGGGTGAAGATCGGAAGA
+
F:,FFF,FFF,,F,FFF:FFF:FFFFF:,::F:FFFF,FF,F,F,
@FS10000125:23:BPA73012-1407:1:1101:14430:1230 1:N:0:8
GGGGATCAACTTCGTCGAGTACGCTCAACATTAGAGATCGGAAGA
+
FF:FF,,FFF:FFFFFFFFFFFFFFFFFFFFF,FFFFFFFFFFFF
@FS10000125:23:BPA73012-1407:1:1101:14890:1230 1:N:0:8
GGGGACCAACTTCGTCGAGTACGCTCAAACATCGAGATCGGAAGA
+
FFFF,FFFFF:FFFFFFFFFFFFFFFF:FFFF::FFFFFFFFFFF
@FS10000125:23:BPA73012-1407:1:1101:14930:1230 1:N:0:8
GGGGTATAACTTCGTCGAGTACGCTCAAGGAGGTAGATCGGAAGA
+
FFFFFF:FFF::FFFFFFFFFFFFFFFFFFFFFFFFF:FFFFFFF
@FS10000125:23:BPA73012-1407:1:1101:15490:1230 1:N:0:8
GGGATCGAACTTCGTCGAGTACGCTCAATTGCTGAGATCGGAAGA
+
FFF,,FFFFF:,FFFFFFFFFFFFFFF:FFFFFFFFF,FFFFFFF
@FS10000125:23:BPA73012-1407:1:1101:16200:1230 1:N:0:8
GGGTCTTAACTTCGTCGAGTACGCTCAATTTCCTAGATCGGAAGA
+
FFFFFFFFFF::FFFFFFFFFFFFFFFFFFFFFFFFFFFFFFFFF
@FS10000125:23:BPA73012-1407:1:1101:1140:1240 1:N:0:8
GGGTCGGAACTTCGTCGAGTACGCTCAAAAAGTAAGATCGGAAGA
+
FFFFFFFFFFF:FFFFFFFFFFFFFFFFFFFFFFFFFFFFFFFFF
@FS10000125:23:BPA73012-1407:1:1101:1420:1240 1:N:0:8
GGGGTTGAACTTCGTCGAGTACGCTCAAATCCTTAGATCGGAAGA
+
FFFFFFFFFFF:FFFFFFFFFFFFFFFFFFFFFFFFFFFFFFFFF
@FS10000125:23:BPA73012-1407:1:1101:1650:1240 1:N:0:8
GGGTCTCAACTTCGTCGAGTACGCTCAAGATAACAGATCGGAAGA
+
F:,:FFFFFFF,FFFFFFFFFFFFFFFFFFFFFFFFFFFFFFFFF
@FS10000125:23:BPA73012-1407:1:1101:1920:1240 1:N:0:8
GGGTGAACTTCGTCGAGTACGCTCAAATGATAAGATCGGAAGAGC
+
FFFFFFFFFFFF:FFFF:FFFF,FFF,,FFFFFFF:,FFFFFFF,
@FS10000125:23:BPA73012-1407:1:1101:2180:1240 1:N:0:8
GGGAGTGAACTTCGTCGAGTACGCTCAAACCAGGAGATCGGAAGA
+
FFFFFF,FFFFFFFFFFFFFFFFFFFFFF:FFFFFFFFFFFFFFF
@FS10000125:23:BPA73012-1407:1:1101:2340:1240 1:N:0:8
GGGGGGCAATTTCGTCGAGTACGCTCAATTGAGGAGATCGGAAGA
+
FFFFFFFFFF:F:FFFFFFFFFFFFFF,FFFFFFFFFFFFFFFFF
@FS10000125:23:BPA73012-1407:1:1101:2520:1240 1:N:0:8
GGGTAACAACTTCGTCGAGTACGCTCAACAACACAGATCGGAAGA
+
FFF::FFFF:FF,,F,,F:FF,,F::,F:FF:FFF:F,:,FFF:F
@FS10000125:23:BPA73012-1407:1:1101:2530:1240 1:N:0:8
GGGGCAGAACTTCGTCGAGTACGCTCAAGGTATCAGATCGGAAGA
+
F:FFFFFFFF:,FFFFFFFFFFFFFFFFFFFFFFFFFFFFFFFFF
@FS10000125:23:BPA73012-1407:1:1101:2640:1240 1:N:0:8
GGGAGTCATCTTCGTCGAGTACGCTCAAGAATAAAGATCGGAAGA
+
F,,,FFFFFF:,FFFFFFFFFFFFFFFFFFFFFFFFFFFFFFFFF
@FS10000125:23:BPA73012-1407:1:1101:2710:1240 1:N:0:8
GATACGTAACTTCGTCGAGTACGCTCAAGACCTGAGATCGGAAGA
+
,,F:F:F:FFF:FFFFFFFFFFFFFFF:FFFFFFF:FFFF:,::,
@FS10000125:23:BPA73012-1407:1:1101:3010:1240 1:N:0:8
GGGCTAGAACTTCGTCGAGTACGCTCAACTGTTGAGATCGGAAGA
+
FF::FFFFFF:::FFFFFFFFFFFFFFFFFFFFFFFFFFFFFFFF
@FS10000125:23:BPA73012-1407:1:1101:3460:1240 1:N:0:8
GGGTTTGAACTTCGTCGAGTACGCTCAAGAGATTAGATCGGAAGA
+
FFFFF::F:F,,F:FFF:FFFF,FFFF,FFFFFFF:F,FF,FFFF
@FS10000125:23:BPA73012-1407:1:1101:4530:1240 1:N:0:8
GGGGACCAACTTTCGTCGAGTACGCTCAAGTATACAGATCGGAAG
+
FF:FFFFFFF:,:FF:FFFFFFFFF,FFFFFFFFFFFFFFFFFFF
@FS10000125:23:BPA73012-1407:1:1101:4880:1240 1:N:0:8
GGGGCAAAACTTCGTCGAGTACGCTCAAAATACTAGATCGGAAGA
+
FF:FFFFFFF:,FFFFFFFFFFFFFFF:FFFFFFFFFFFFFFFFF
@FS10000125:23:BPA73012-1407:1:1101:5490:1240 1:N:0:8
GGGGGTAAACTTCGTCGAGTACGCTCAAGGTAAAAGATCGGAAGA
+
F,,,FFFFFFF:FFFFFFFFFFFFFFFFFFFFFFFFFFFFFFFFF
@FS10000125:23:BPA73012-1407:1:1101:5540:1240 1:N:0:8
GGGTAGCAACTTCGTCGAGTACGCTCAAGAACAAAGATCGGAAGA
+
FFFFFFFFFF::FFFFFFFFFFFFFFFFFFFFFFFFFFFFFFFFF
@FS10000125:23:BPA73012-1407:1:1101:6180:1240 1:N:0:8
GGGCACTAACTTCGTCGAGTACGCTCAAACGCATAGATCGGAAGA
+
FFF:FFFFFF::FFFFFFFFFFFFFFFFFFFFFFFFFFFFFFFFF
@FS10000125:23:BPA73012-1407:1:1101:6190:1240 1:N:0:8
GGGCTAACTTCGTCGAGTACGCTCAAAGAGATAGATCGGAAGAGC
+
F:,:FFFFFF:F:FFFF:FFFF,FFFFFFFFFFFF:,FFF:FFF,
@FS10000125:23:BPA73012-1407:1:1101:6250:1240 1:N:0:8
GGGTGACAACTTCGTCGAGTACGCTCAAAATTTTAGATCGGAAGA
+
F,,::F,FFFF:FFFFFFFFFFFFFFF:FF,,,,FFFFFFFFFFF
@FS10000125:23:BPA73012-1407:1:1101:6290:1240 1:N:0:8
GGGGCGAAACCTCGTCGAGTACGCTCAACGATGTAGATCGGAAGA
+
FFFFFFFFFF,F:FFFFFFFFFFFFFFFFFFFFFFFFFFFFFFFF
@FS10000125:23:BPA73012-1407:1:1101:7330:1240 1:N:0:8
GGGGTTAAACTTCGTCGAGTACGCTCAAACCCGTAGATCGGAAGA
+
FFFFFF,FFF::FFFFFFFFFFFFFFFF,:F,:FFFFFFFFFFFF
@FS10000125:23:BPA73012-1407:1:1101:7580:1240 1:N:0:8
GGGTATGAACTTCGTCGAGTACGCTCAAAACACCAGATCGGAAGA
+
FFFFFFFFFF::FFFFFFFFFFFFFFF:FFFFFFFFFFFFFFFFF
@FS10000125:23:BPA73012-1407:1:1101:8170:1240 1:N:0:8
GGGGAACTAACTTCGTCGAGTACGCTCAAGATAAAAGATCGGAAG
+
FFFFFFFFFFF,,FF:FFFFFFFFF,FFFFFFFFFFFFFFFFFFF
@FS10000125:23:BPA73012-1407:1:1101:8190:1240 1:N:0:8
GGGTTAAACTTCGTCGAGTACGCTCAAGTGGCCAGATCGAAAGAG
+
F,,:FFFFFF:FF:FFFF:FFFFFFFFFFFFFFFFF,FFF:FFFF
@FS10000125:23:BPA73012-1407:1:1101:9330:1240 1:N:0:8
GGGTAAGAACTTCGTCGAGTACGCTCAAGCGATTAGATCGGAAGA
+
FFFFFFFFFF::FFFFFFFFFFFFFFFFFFFFFFFFFFFFFFFFF
@FS10000125:23:BPA73012-1407:1:1101:10900:1240 1:N:0:8
GGGGAAAAACTTCGTCGAGTACGCTCAACAAGTGAGATCGGAAGA
+
FFFFFFFFFF::FFFFFFFFFFFFFFFFFFFFFFFFFFFFFFFFF
@FS10000125:23:BPA73012-1407:1:1101:10940:1240 1:N:0:8
GGGAAGAAACTTCGTCGAGTACGCTCAAGTACCGAGATCGGAAGA
+
FFF:FFFFFF::FFFFFFFFFFFFFFFFFFFFFFFFFFFFFFFFF
@FS10000125:23:BPA73012-1407:1:1101:11030:1240 1:N:0:8
GTTGTGGAACTTCGTTGAGTACGCTCAATGTGGAAGATCGGAAGA
+
,,F,:,:FFFFFFFF,F:FFFF,FFFFFFFFFFFFFFFFF:,F:,
@FS10000125:23:BPA73012-1407:1:1101:11390:1240 1:N:0:8
GATGAACAACTTCGTCGAGTACGCTCAATCTTTAAGATCGGAAGA
+
,,F::FFFFFF:FFFFFF:FFF,FFFFFFFFFF:FFFFFFF,F,:
@FS10000125:23:BPA73012-1407:1:1101:11480:1240 1:N:0:8
GGGCGTAAACTTCGTCGAGTACGCTCAAGGACAGAGATCGGAAGA
+
F:,F::FFFF::FFFFFFFFFFFFFFFFFFFFFFFFFFFFFFFFF
@FS10000125:23:BPA73012-1407:1:1101:11660:1240 1:N:0:8
GGGGCTTAACTTCGTCGAGTACGCTCAAATCAATAGATCGGAAGA
+
FFFFFFFFFF,,FFFFFFFFFFFFFFF:FFFFFFFFFFFFFFFFF
@FS10000125:23:BPA73012-1407:1:1101:12120:1240 1:N:0:8
GGGATTTAACTTCGTCGAGTACGCTCAAGCAGTTAGATCGGAAGA
+
:,,FFFFFFF,,FFFFFFFFFFFFFFFFFFFFFFFFFFFFFF:FF
@FS10000125:23:BPA73012-1407:1:1101:12650:1240 1:N:0:8
GATTGCAAACTTCGTCGAGTACGCTCAAGTAGACAGATCGGAAGA
+
,,:,,FFFFFFFFFFFFFFFFFFFFFFFFFFFFFFFFFFFF:F::
@FS10000125:23:BPA73012-1407:1:1101:13300:1240 1:N:0:8
GGGACACAACTTCGTCGAGTACGCTCAACGTATGAGATCGGAAGA
+
F:F,F,:FFFFFFFFFFFFFFFFFFFFFF,,F:,FFFFFFF::,F
@FS10000125:23:BPA73012-1407:1:1101:13490:1240 1:N:0:8
GGGGGCTAACTTCGTCGAGTACGCTCAAGGATAGAGATCGGAAGA
+
FF:FFFFFFF,,FFFFFFFFFFFFFFFFFFFFFFFFFFFFFFFFF
@FS10000125:23:BPA73012-1407:1:1101:14770:1240 1:N:0:8
GGGGTAACTTCGTCGAGTACGCTCAATGATTGAGATCGGAAGAGC
+
FFFFFFFFFFFF:FFFFFFFFF,FF:FFFFFFFFFF:FFFFFFF,
@FS10000125:23:BPA73012-1407:1:1101:14850:1240 1:N:0:8
GGGCGTAAACTTCGTCGAGTAGGCTCAAAACCCCAGATCGGAAGA
+
FFFF,,FFFF:,FFFFFFFFF,FFFFFFFFF:,FFFFFFFFF:FF
@FS10000125:23:BPA73012-1407:1:1101:14970:1240 1:N:0:8
GGGAACCAACTTCGTCGAGTACGCTCAATTCTTAAGATCGGAAGA
+
FFFFFFFFFF::FFFFFFFFFFFFFFF:FFFFFFFFFFFFFFFFF
@FS10000125:23:BPA73012-1407:1:1101:15090:1240 1:N:0:8
GGGCCGCAACTTCGTCGAGTACGCTCAAGTATAGAGATCGGAAGA
+
FFFFFFFFFF:FFFFFFFFFFFFFFFFFFFFFFFFFFFFFFFFFF
@FS10000125:23:BPA73012-1407:1:1101:15210:1240 1:N:0:8
GGGTAGAAACTTCGTCGAGTACGCTCAAGTTTGAAGATCGGAAGA
+
FFFFF:,FF,FFFFF::FFFFFFFFFFF,,FF:F,:F,FFFFFFF
@FS10000125:23:BPA73012-1407:1:1101:15450:1240 1:N:0:8
GGGGTACAACTTCGTCGAGTACGCTCAATCCGTCAGATCGGAAGA
+
FF:FFFFFFF,:FFFFFFFFFFFFFFFFFFFFFFFFF:FFFFFFF
@FS10000125:23:BPA73012-1407:1:1101:15460:1240 1:N:0:8
GGGCGCTAACTTCGTCGAGACGCTCAACTTAAAAGATCGGAAGAG
+
FFFFFFFFFFF:FFFFFFFFFFFFFFF:FFFFFFFF::FF:FFFF
@FS10000125:23:BPA73012-1407:1:1101:15490:1240 1:N:0:8
GGGACTTAACTTCGTCGAGTACGCTCAAAAAGGTAGATCGGAAGA
+
FFFFFFFFFF::FFFFFFFFFFFFFFFFFFFFFFFFFFFFFFFFF
@FS10000125:23:BPA73012-1407:1:1101:15650:1240 1:N:0:8
GGGATTCAACTTCGTCGAGTACGCTCAAACTGTAAGATCGGAAGA
+
FFFF:FFFFF:,FFFFFFFFFFFFFFFFFFFFFFFFFFFFFFFFF
@FS10000125:23:BPA73012-1407:1:1101:1090:1250 1:N:0:8
GGGTCTTAACTTCGTCGAGTACGCTCAACCTAAAAGATCGGAAGA
+
FFFFFFFFFFFFFFFFFFFFFFFFFFFFFFFFFFFFFFFFFFFFF
@FS10000125:23:BPA73012-1407:1:1101:1350:1250 1:N:0:8
GGGGTAACTTCGTCGAGTACGCTCAAATCACTAGATCGGAAGAGC
+
FF:FFFFFFFFF:FFFF:FFFF,FFFF:FFFFFFF:,FFF::FF,
@FS10000125:23:BPA73012-1407:1:1101:1650:1250 1:N:0:8
GGGCGCAAACTTCGTCGAGTACGCTCAACCGGATAGATCGGAAGA
+
FF,FFFFFFF::FFFFFFFFFFFFFFFFFFFFFFFFFFFFFFFFF
@FS10000125:23:BPA73012-1407:1:1101:1780:1250 1:N:0:8
GGGGGACAACTTCGTCGAGTACGCTCAAGCAAAGAGATCGGAAGA
+
FFFFF,F:F,,F::,F::::F,,F::,F,F:::,FF:,F:F:F:,
@FS10000125:23:BPA73012-1407:1:1101:2240:1250 1:N:0:8
GAAGATCAACTTCGTCGAGTACGCTCAATGTATTAGATCGGAAGA
+
:,FFF,FF,FF,FFFFFFFFFFFFFFFFFFFFFFF,::FF,,,FF
@FS10000125:23:BPA73012-1407:1:1101:2980:1250 1:N:0:8
GGGGCTCTAACTTCGTCGAGTACGCTCAAGACAGAAGATCGGAAG
+
FFFFFF,,F:FFFF:FF,F::,F:FF:FF,F,FFFF,:FFF:FF,
@FS10000125:23:BPA73012-1407:1:1101:3730:1250 1:N:0:8
GGGGCGCAACTTCGTCGAGTACGCTCAAGATCAAAGATCGGAAGA
+
FFFFFFFFFFF:FFFFFFFFFFFFFFFFFFFFFFFFFFFFFFFFF
@FS10000125:23:BPA73012-1407:1:1101:3750:1250 1:N:0:8
GGGGTAAAACTTCGTCGAGTACGCTCAAATCCTCAGATCGGAAGA
+
F:,FFFFFFF:,:FF:FFFFFFFFFFF:FFFFFFFFFFFFFF:FF
@FS10000125:23:BPA73012-1407:1:1101:3880:1250 1:N:0:8
GGGATAAGAACTTCGTCGAGTACGCTCAAGAAAATAGATCGGAAG
+
FFFFFFFFFFF::FF:FFFFFFFFF,FFFFFFFFFFFFFFFFFFF
@FS10000125:23:BPA73012-1407:1:1101:3990:1250 1:N:0:8
GGCAAACAACTTCGTCGAGTACGCTCAAGCTGTTAGATCGGAAGA
+
:,,,FFFFFF::FFFFFFFFFF:FFFF:FFFFFFF,FFFF,FFFF
@FS10000125:23:BPA73012-1407:1:1101:4540:1250 1:N:0:8
GGGGGATAACTTCGTCGAGTACGCTCAATAGAACAGATCGGAAGA
+
FFFFFFFFFF::FFFFFFFFFFFFFFF,FFFFFFFFFFFFFFFFF
@FS10000125:23:BPA73012-1407:1:1101:4890:1250 1:N:0:8
GGGGTTTAACTTCGTCGAGTACGCTCAAGGATTGAGATCGGAAGA
+
FF:FFFFFFF,,FFFFFFFFFFFFFFFFFFFFFFFFFFFFFFFFF
@FS10000125:23:BPA73012-1407:1:1101:5390:1250 1:N:0:8
GGGCTCAAACTTCGTCGAGTACGCTCAATTTAGAAGATCGGAAGA
+
F:,:FFFFFF,,FFFFFFFFFFFFFFF,FFFFFFFFFFFFFFFFF
@FS10000125:23:BPA73012-1407:1:1101:6190:1250 1:N:0:8
GGGCATAAACTTCGTCGAGTACGCTCAAAGACTAAGATCGGAAGA
+
F,,,FFFFFF::FFFFFFFFFFFFFFF:FFFFFFFFFFFFFFFFF
@FS10000125:23:BPA73012-1407:1:1101:6270:1250 1:N:0:8
GCTCGTTAACTTCGTCGAGTACGCTCAATTAGAGAGATCGGAAGA
+
::,,:FFFFF:FFFFFFFFFFF,FFFFFFFFFFFF:FFFF:,FF,
@FS10000125:23:BPA73012-1407:1:1101:6660:1250 1:N:0:8
GGGTACTAACTTCGTCGAGTACGCTCAAGTTATAAGATCGGAAGA
+
FFFFFFFFFF:,FFFFFFFFFFFFFFFFFFFFFFFFFFFFFFFFF
@FS10000125:23:BPA73012-1407:1:1101:7230:1250 1:N:0:8
GGGCATAAACTTCGTCGAGTACGCTCAAAAGGTTAGATCGGAAGA
+
F:,:FFFFFF,,FFFFFFFFFFFFFFF:FFFFFFFFFFFFFFFFF
@FS10000125:23:BPA73012-1407:1:1101:8480:1250 1:N:0:8
GGGGAAAAACTTCGTCGAGTACGCTCAATGAATAAGATCGGAAGA
+
FF:FFFFFFF::FFFFFFFFFFFFFFF:FFFFFFFFFFFFFFFFF
@FS10000125:23:BPA73012-1407:1:1101:8580:1250 1:N:0:8
GGGTGTGAACTTCGTCGAGTACGCTCAATGGTGCAGATCGGAAGA
+
FFFFFFFFFF::FFFFFFFFFFFFFFF,FFFFFFFFFFFFFFFFF
@FS10000125:23:BPA73012-1407:1:1101:8670:1250 1:N:0:8
GGGTGGCAACTTCGTCGAGTACGCTCAAAATAGTAGATCGGAAGA
+
FFFFFFFFFF::FFFFFFFFFFFFFFF:FFFFFFFFFFFFFFFFF
@FS10000125:23:BPA73012-1407:1:1101:8760:1250 1:N:0:8
GGGCACAAACTTCGTCGAGTACGCTCAAAACGTTAGATCGGAAGA
+
F::,FFFFFF,:FFFFFFFFFFFFFFF:FFFFFFFFF:FFFFFFF
@FS10000125:23:BPA73012-1407:1:1101:9050:1250 1:N:0:8
GGGGTGGAACTTCGTCGAGTACGCTCAACACTGAAGATCGGAAGA
+
FFFFFFFFFF::FFFFFFFFFFFFFFFFFFFFFFFFFFFFFFFFF
@FS10000125:23:BPA73012-1407:1:1101:9540:1250 1:N:0:8
GGGGCCAAACTTCGTCGAGTACGCTCAACAGAATAGATCGGAAGA
+
FFFFFFFFFF::FFFFFFFFFFFFFFFFFFFFFFFFFFFFFFFFF
@FS10000125:23:BPA73012-1407:1:1101:10790:1250 1:N:0:8
GGGGTTGAACTTCGTCGAGTACGCTCAAGGGATTAGATCGGAAGA
+
F,,FFFFFFF,,FFFFFFFFFFFFFFFFFFFFFFFFFFFFFFFFF
@FS10000125:23:BPA73012-1407:1:1101:10860:1250 1:N:0:8
GGAGCACAACTTCGTCGAGTACGCTCAAAAAGGAAGATCGGAAGA
+
FF,FFFFFFF,,:FFFFFFFFF,FFFF,FFFFFFFF:FFF,,FFF
@FS10000125:23:BPA73012-1407:1:1101:11140:1250 1:N:0:8
GGGAGTAACTTCGTCGAGTACGCTCAAATTGCCAGATCGGAAGAG
+
FFFFFFFFFF,FF:FFFF,FFFFFFF:,FFFFFFFF,FFF:FFFF
@FS10000125:23:BPA73012-1407:1:1101:12090:1250 1:N:0:8
GGGGACCCAACTTCGTCGAGTACGCTCAATGTTTAAGATCGGAAG
+
FF,FFFFFFF:,,FF,FFFFFFFFF,FFFFFFFFFFFFFFFFFFF
@FS10000125:23:BPA73012-1407:1:1101:12440:1250 1:N:0:8
GGGCCACAACTTCGTCGAGTACGCTCAAACTCAAAGATCGGAAGA
+
F,,,FFFFFF:,FFFFFFFFFFFFFFF:FFFFFFFFFFFFFFFFF
@FS10000125:23:BPA73012-1407:1:1101:12650:1250 1:N:0:8
GGAAGCCAACTTCGTCGAGTACGCTCAACGGTGCAGATCGGAAGA
+
:,,,FFFFFF::FFFFFFFFFFFFFFFFFFFFFFFFFFFFFFFFF
@FS10000125:23:BPA73012-1407:1:1101:12710:1250 1:N:0:8
GGGATCTAACTTCGTCGAGTACGCTCAATCATAAAGATCGGAAGA
+
:,,:FFFFFF,,FFFFFFFFFFFFFFF:FFFFFFFFFFFFFFFFF
@FS10000125:23:BPA73012-1407:1:1101:12840:1250 1:N:0:8
GGGATAGAACTTCGTCGAGTACGCTCAAGTTAAAAGATCGGAAGA
+
F:,FFFFFFF::FFFFFFFFFFFFFFFFFFFFFFFFFFFFFFFFF
@FS10000125:23:BPA73012-1407:1:1101:13280:1250 1:N:0:8
GGGTGTGAGCTTCGTCGAGTACGCTCAATGTGTAAGATCGGAAGA
+
FFFFFFFFFF:,FFFFFFFFFFFFFFF:FFFFFFFFFFFFFFFFF
@FS10000125:23:BPA73012-1407:1:1101:13880:1250 1:N:0:8
GGGACGGAACTTCGTCGAGTACGCTCAACGAAATAGATCGGAAGA
+
FFFFFFFFFFFFFFFFFFFFFFFFFFFFFFFFFFFFFFFFFFFFF
@FS10000125:23:BPA73012-1407:1:1101:14230:1250 1:N:0:8
GGGTCTCAACTTCGTCGAGTACGCTCAAGAAAATAGATCGGAAGA
+
FFFFFFFFFF::FFFFFFFFFFFFFFFFFFFFFFFFFFFFFFFFF
@FS10000125:23:BPA73012-1407:1:1101:14690:1250 1:N:0:8
GGGGCAGAACTTCGTCGAGTACGCTCAATTTACAAGATCGGAAGA
+
FFFFFFFFFF,,FFFFFFFFFFFFFFFFFFFFFFFFFFFFFFFFF
@FS10000125:23:BPA73012-1407:1:1101:14780:1250 1:N:0:8
GGGGACGAACTTCGTCGAGTACGCTCAAGGTTGTAGATCGGAAGA
+
FFFFFF,:F:::::F,FF:FF,:FFF,F::FFFFF:F,F:FFF:F
@FS10000125:23:BPA73012-1407:1:1101:15380:1250 1:N:0:8
GGGCGGGAACTTCGTCGAGTACGCTCAATTAAGCAGATCGGAAGA
+
FFFFFFFFFF::FFFFFFFFFFFFFFF:FFFFFFFFFFFFFFFFF
@FS10000125:23:BPA73012-1407:1:1101:15400:1250 1:N:0:8
GGGGAACAACTTCGTCGAGTACGCTCAATGGAATAGATCGGAAGA
+
FFFFFFFFFF::FFFFFFFFFFFFFFF:FFFFFFFFFFFFFFFFF
@FS10000125:23:BPA73012-1407:1:1101:1470:1260 1:N:0:8
GGGGAACTTCGTCGAGTACGCTCAAAAGAGGAGATCGGAAGAGCT
+
FF:FFFF:FFF:FFFFFF::FFF::FFFFF::FFF,:F,FF:F,,
@FS10000125:23:BPA73012-1407:1:1101:1700:1260 1:N:0:8
GGGAAGTAACTTCGTCGAGTACGCTCAATCTTCGAGATCGGAAGA
+
FFFFFFFFFF::FFFFFFFFFFFFFFF:FFFFFFFFFFFFFFFFF
@FS10000125:23:BPA73012-1407:1:1101:2770:1260 1:N:0:8
GGGCGTTAACTTCGTCGAGTACGCTCAAGCCAATAGATCGGAAGA
+
F::,FFFFFFF:FFFFFFFFFFFFFFFFFFFFFFFFFFFFFFFFF
@FS10000125:23:BPA73012-1407:1:1101:2970:1260 1:N:0:8
GGGGCAAACTTCGTCGAGTACGCTCAATATTACAGATCGGAAGAG
+
F::FFFFFFF:FF:FFFF:FFFFFFFF,FFFFFFFF,FFF,FFFF
@FS10000125:23:BPA73012-1407:1:1101:3930:1260 1:N:0:8
GGGTCGTCGAGTACAGTTAACTTCGTCGAGTACGCTCAAGAATAC
+
FFFFFFFFFFF,FFFFF,FFFF,FF:FFFFFFFFF:,FFF:F,F,
@FS10000125:23:BPA73012-1407:1:1101:5140:1260 1:N:0:8
GGGGCATAACTTCGTCGAGTACGCTCAAGGGTGAAGATCGGAAGA
+
FFFFFFFFFF,,FFFFFFFFFFFFFFFFFFFFFFFFFFFFFFFFF
@FS10000125:23:BPA73012-1407:1:1101:5280:1260 1:N:0:8
GGGGTGTAACTTCGTCGAGTACGCTCAATCAAGTAGATCGGAAGA
+
FF,FFFFFFF:,FFFFFFFFFFFFFFF,FFFFFFFFFFFFFFFFF
@FS10000125:23:BPA73012-1407:1:1101:6050:1260 1:N:0:8
GGGCGGCAACTTCGTCGAGTACGCTCAAAGAAATAGATCGGAAGA
+
FFFFFFFFFF,,FFFFFFFFFFFFFFF:FFFFFFFFFFFFFFFFF
@FS10000125:23:BPA73012-1407:1:1101:6100:1260 1:N:0:8
GGGCGCCAACTTCGTCGAGTACGCTCAATCTACTAGATCGGAAGA
+
FFFFFFFFFFF::FFFFFFFFFFFFFF:FFFFFFFFFFFFFF:FF
@FS10000125:23:BPA73012-1407:1:1101:7060:1260 1:N:0:8
GGGCACTAACTTCGTCGAGTACGCTCAAAAGAGTAGATCGGAAGA
+
FFF:FFFFFF,,FFFFFFFFFFFFFFF,FFFFFFFFFFFFFFFFF
@FS10000125:23:BPA73012-1407:1:1101:7410:1260 1:N:0:8
GGGCGTCATCTTCGTCGAGTACGCTCAAATACGAAGATCGGAAGA
+
FFFFFFFFFF,,FFFFFFFFFFFFFFF,FFFFFFFFFFFFFFFFF
@FS10000125:23:BPA73012-1407:1:1101:7710:1260 1:N:0:8
GGGGTGTAACTTCGTCGAGTACGCTCAAACCTGCAGATCGGAAGA
+
FFFFFFFFFF::FFFFFFFFFFFFFFFFFFFFFFFFFFFFFFFFF
@FS10000125:23:BPA73012-1407:1:1101:8220:1260 1:N:0:8
GGGGACAAACTTCGTCGAGTACGCTCAATCAAATAGATCGGAAGA
+
FFFFFFFFFF:,FFFFFFFFFFFFFFF,FFFFFFFFFFFFFFFFF
@FS10000125:23:BPA73012-1407:1:1101:8380:1260 1:N:0:8
GGGAACTAACTTCGTCGAGTACGCTCAATAAGGTAGATCGGAAGA
+
FFFFFFFFFF::FFFFFFFFFFFFFFF,FFFFFFFFFFFFFFFFF
@FS10000125:23:BPA73012-1407:1:1101:8500:1260 1:N:0:8
GGGAACTTCGTCGAGTACGCTCAAATAAAGAGATCGGAAGAGCAC
+
FFF,FFFFFF:FF:F:F,FFFF:FFF:,FFFFFFFFFFFF,F,F,
@FS10000125:23:BPA73012-1407:1:1101:9160:1260 1:N:0:8
GGGATAGAACTTCGTCGAGTACGCTCAAGACGGGAGATCGGAAGA
+
FFFFFFFFFF,,FFFFFFFFFFFFFFFFFFFFFFFFFFFFFFFFF
@FS10000125:23:BPA73012-1407:1:1101:9380:1260 1:N:0:8
GGGCATTAACTTCGTCGAGTACGCTCAATCTAATAGATCGGAAGA
+
FFF:FFFFFF,:FFFFFFFFFFFFFFF,FFFFFFFFFFFFFFFFF
@FS10000125:23:BPA73012-1407:1:1101:9580:1260 1:N:0:8
GGGCGATAACTTCGTCGAGTACGCTCAAACGGAAAGATCGGAAGA
+
FFF:FFFFFF::FFFFFFFFFFFFFFF:FFFFFFFFFFFFFFFFF
@FS10000125:23:BPA73012-1407:1:1101:10270:1260 1:N:0:8
GGGCAAAAACTTCGTCGAGTACGCTCAATTGTAGAGATCGGAAGA
+
F,,:FFFFFF,,FFFFFFFFFFFFFFF,FFFFFFFFFFFFFFFFF
@FS10000125:23:BPA73012-1407:1:1101:10370:1260 1:N:0:8
GGGGAAGAACTTCGTCGAGTACGCTCAATATGAAAGATCGGAAGA
+
FFFFFFFFFF,,FFFFFFFFFFFFFFF:FFFFFFFFFFFFFFFFF
@FS10000125:23:BPA73012-1407:1:1101:10640:1260 1:N:0:8
GGCGCGCCCATCTTCGTCCAGTACGCTCAACTGACGTGATCGCTA
+
:F,FFFFFFF:,F,F,F::F,F,:F:F,FFFFF:FF,FFF,F,::
@FS10000125:23:BPA73012-1407:1:1101:11070:1260 1:N:0:8
GGGCAGAAACTTCGTCGAGTACGCTCAACATTAAAGATCGGAAGA
+
F,,FFFFFFF,:FFFFFFFFFFFFFFFFFFFFFFFFFFFFFF:FF
@FS10000125:23:BPA73012-1407:1:1101:11700:1260 1:N:0:8
GGGGGGAAACTTCGTCGAGTACGCTCAAAAGCAAAGATCGGAAGA
+
FFFFFFFFFF,,FFFFFFFFFFFFFFF:FFFFFFFFFFFFFF:FF
@FS10000125:23:BPA73012-1407:1:1101:11860:1260 1:N:0:8
GGGCTGAAACTTCGTCGAGTACGCTCAAAAGTCCCAGATCGGAAG
+
FFFFFFFFFF,,FFFFFFFFFFFFFFF:FFFFFFFFFFFFFFFFF
@FS10000125:23:BPA73012-1407:1:1101:12960:1260 1:N:0:8
GGGGTCAAACTTCGTCGAGTACGCTCAAGTTCATAGATCGGAAGA
+
FF:FFFFFFF,,FFFFFFFFFFFFFFFFFFFFFFFFFFFFFFFFF
@FS10000125:23:BPA73012-1407:1:1101:14020:1260 1:N:0:8
GGGTATAAACTTCGTCGAGTACGCTCAACACACAAGATCGGAAGA
+
FFF,FFFFFFFFFF:FFFFFFFFFFFFF,,,,,,FFFFFFFFFFF
@FS10000125:23:BPA73012-1407:1:1101:14280:1260 1:N:0:8
GGGTGACAACTTCGTCGAGTACGCTCAAGTTCGAAGATCGGAAGA
+
FFFFFFFFFF::FFFFFFFFFFFFFFFFFFFFFFFFFFFFFFFFF
@FS10000125:23:BPA73012-1407:1:1101:15300:1260 1:N:0:8
GGGCGACAACTTCGTCGAGTACGCTCAAAATAGAAGATCGGAAGA
+
FFFF,FFFFFFFFFFFFFFFFFFFFFFFF:F:FFFFF,FFFFFFF
@FS10000125:23:BPA73012-1407:1:1101:15920:1260 1:N:0:8
GGGCCGGAACTTCGTCGAGTACGCTCAAATGCACAGATCGGAAGA
+
FF:FFFFFFF,,FFFFFFFFFFFFFFF,FFFFFFFFFFFFFFFFF
@FS10000125:23:BPA73012-1407:1:1101:16020:1260 1:N:0:8
GGGTTGCAACTTCGTCGAGTACGCTCAACTGTTAAGATCGGAAGA
+
FFF,FFFFFF:FFFFFFFFFFFFFFFFFFFFFFFFFFFFFFFFFF
@FS10000125:23:BPA73012-1407:1:1101:16320:1260 1:N:0:8
GGGGATCAACTTCGTCGAGTACGCTCAATATAGGAGATCGGAAGA
+
FFFFF,FFFFFFFFFFFFFFFFFFFFFF,,:F,,FFFFFFFFFFF
@FS10000125:23:BPA73012-1407:1:1101:1160:1270 1:N:0:8
GGGTAATAACTTCGTCGAGTACGCTCAAGTACCGAGATCGGAAGA
+
FFFFF::FFFFFFFFFFFFFFFFFFFFFFFFFFFFFF,FFF:FFF
@FS10000125:23:BPA73012-1407:1:1101:1300:1270 1:N:0:8
GGGCAATAACTTCGTCGAGTACGCTCAAAACTATAGATCGGAAGA
+
FFFFFFFFFFF:FFFFFFFFFFFFFFFFFFFFFFFFFFFFFFFFF
@FS10000125:23:BPA73012-1407:1:1101:2130:1270 1:N:0:8
GGGGTTCAACTTCGTCGAGTACGCTCAAAAAAAAAGATCGGAAGA
+
F:,FFFFFFF:,FFFFFFFFFFFFFFF:FFFFFFFFF:FFFFFFF
@FS10000125:23:BPA73012-1407:1:1101:2290:1270 1:N:0:8
GGGGACCAACTTCGTCGAGTACGCTCAAAAAAAAAGATCGGAAGA
+
FFFFFFFFFF:,FFFFFFFFFFFFFFF::F::FFFFFFFFFFFFF
@FS10000125:23:BPA73012-1407:1:1101:2310:1270 1:N:0:8
GGCGGTAAACTTCGTCGAGTACGCTCAAGGTAGAAGATCGGAAGA
+
F,,FFFFFFF::FFFFFFFFFFFFFFFFFFFFFFFFFFFFF:FFF
@FS10000125:23:BPA73012-1407:1:1101:2750:1270 1:N:0:8
GGCATTCAACTTCGTCGAGTACGCTCAATAGATTAGATCGGAAGA
+
F,,,FFFFFFF:FFFFFFFFFFFFFFF:FFFFFFFFFFFFFFFFF
@FS10000125:23:BPA73012-1407:1:1101:3010:1270 1:N:0:8
GGGGTGGAACTTCGTCGAGTACGCTCAAGGAATAAGATCGGAAGA
+
FFFFFFFFFF::FFFFFFFFFFFFFFFFFFFFFFFFFFFFFFFFF
@FS10000125:23:BPA73012-1407:1:1101:3090:1270 1:N:0:8
GGGTCGGAACTTCGTCGAGTACGCTCAATATACCAGATCGGAAGA
+
F,,:FFFFFF::FFFFFFFFFFFFFFF,FFFFFFFFFFFFFFFFF
@FS10000125:23:BPA73012-1407:1:1101:3470:1270 1:N:0:8
GGGCGATAACTTCGTCGAGTACGCTCAAAGAATTAGATCGGAAGA
+
FF::FFFFFF:,FFFFFFFFFFFFFFF:FFFFFFFFFFFFFFFFF
@FS10000125:23:BPA73012-1407:1:1101:3490:1270 1:N:0:8
GGGGAATAACTTCGTCGAGTACGCTCAACGTTATAGATCGGAAGA
+
FF:FFFFFFFF:FFFFFFFFFFFFFFFFFFFFFFFFFFFFFFFFF
@FS10000125:23:BPA73012-1407:1:1101:4390:1270 1:N:0:8
GGCCAACTTCGTCGAGTACGCTCAAAATAAAAGATCGGAAGAGCA
+
F,,,FFFFFFF,FFFFFF,,FFF:FF:,FFFFFFF,FFFFFFF,,
@FS10000125:23:BPA73012-1407:1:1101:4420:1270 1:N:0:8
GGGGCACAATTTCGTCGAGTACGCTCAAATACTCAGATCGGAAGA
+
FFFFFFFFFFFFFFFFFFFFFFFFFFF:FFFFFFFFFFFFFFFFF
@FS10000125:23:BPA73012-1407:1:1101:4970:1270 1:N:0:8
GGGAATTAACTTCGTCGAGTACGCTCAACTCACCAGATCGGAAGA
+
F:,:FFFFFF::FFFFFFFFFFFFFFFFFFFFFFFFFFFFFFFFF
@FS10000125:23:BPA73012-1407:1:1101:5460:1270 1:N:0:8
GGGAGTAAACTTCGTCGAGTACGCTCAATGTATGAGATCGGAAGA
+
FFFFF:FFFF:,FFFFFFFFFFFFFFF,FFFFFFFFFFFFFFFFF
@FS10000125:23:BPA73012-1407:1:1101:6290:1270 1:N:0:8
GGGGGAAAACTTCGTCGAGTACGCTCAATTCTACAGATCGGAAGA
+
F:FFFFFFFF:,FFFFFFFFFFFFFFF:FFFFFFFFFFFFFFFFF
@FS10000125:23:BPA73012-1407:1:1101:6630:1270 1:N:0:8
GGGGTTTAACTTCGTCGAGTACGCTCAAAAATTCAGATCGGAAGA
+
F,,FFFFFFF:,FFFFFFFFFFFFFFF:FFFFFFFFFFFFFFFFF
@FS10000125:23:BPA73012-1407:1:1101:6680:1270 1:N:0:8
GGGTGATAGCTTCGTCGACTACGCTCAATTATGTACATCGGAACA
+
FFF,,FFF,:,FFF:::F,F,,:,F,,FFF,,F:,,F,F,F::F:
@FS10000125:23:BPA73012-1407:1:1101:6930:1270 1:N:0:8
GGGAACTTCGTCGAGTACGCTCAAAATAGTAGATCGGAAGAGCAC
+
F:,,FFFFFF,FF:F:F,FFFF:FF:FFFFFFFFFFFFFF,F,F,
@FS10000125:23:BPA73012-1407:1:1101:7380:1270 1:N:0:8
GGGGTCCAACTTCGTCGAGTACGCTCAAAGATGGAGATCGGAAGA
+
FFFFFFFFFF,,FFFFFFFFFFFFFFF:FFFFFFFFFFFFFFFFF
@FS10000125:23:BPA73012-1407:1:1101:7630:1270 1:N:0:8
GGGGCGACAACTTCGTCGAGTACGCTCAACAGTTAAGATCGGAAG
+
F::FFFFFFF:,:FF:FFFFFFFFF,FFFFFFFFFFFFFFFFFFF
@FS10000125:23:BPA73012-1407:1:1101:7640:1270 1:N:0:8
GGGCACGATCTTCGTCGAGTACGCTCAAAAGATTAGATCGGAAGA
+
FF,:FFFFFF::FFFFFFFFFFFFFFF:FFFFFFFFFFFFFFFFF
@FS10000125:23:BPA73012-1407:1:1101:8170:1270 1:N:0:8
GGGAGATAACTTCGTCGAGTACGCTCAAATGATGAGATCGGAAGA
+
F::F,FFFFFFFFFFFFFFFFFFFFFFFFFFFFFFFFFFFFFFFF
@FS10000125:23:BPA73012-1407:1:1101:8260:1270 1:N:0:8
GGGGGACAACTTCGTCGAGTACGCTCAATGTAAAAGATCGGAAGA
+
FFFFFFFFFF::FFFFFFFFFFFFFFF:FFFFFFFFFFFFFFFFF
@FS10000125:23:BPA73012-1407:1:1101:8450:1270 1:N:0:8
GGGATTAACTTCGTCGAGTACGCTCAAGTCATAAGATCGGAAGAG
+
FFFFFF:FFF:FFFFFFF:FFFFFFFFFFFF:FFFF::FFFFFFF
@FS10000125:23:BPA73012-1407:1:1101:8490:1270 1:N:0:8
GGGAACTTCGTCGAGTACGCTCAAATAAAGAGATCGGAAGAGCAC
+
F::,FFFFFF:FF:FFF,FFFF,FFFF,FFFFFFFFFFFF,F,F,
@FS10000125:23:BPA73012-1407:1:1101:8690:1270 1:N:0:8
GGGGAATTAACTTCGTCGAGTACGCTCAAACTCATAGATCGGAAG
+
FF:FFFFFFF:,:FF:FFFFFFFFF,FFFFFFFFFFFFFFFFFFF
@FS10000125:23:BPA73012-1407:1:1101:8940:1270 1:N:0:8
GGGTGACAACTTCGTCGAGTACGCTCAAGAGGTGAGATCGGAAGA
+
FFFFFFFFFF::FFFFFFFFFFFFFFFFFFFFFFFFFFFFFFFFF
@FS10000125:23:BPA73012-1407:1:1101:9100:1270 1:N:0:8
GGGCGATAACTTCGTCGAGTACGCTCAAGACAGGAGATCGGAAGA
+
F:,:FFFFFF,:FFFFFFFFFFFFFFFFFFFFFFFFFFFFFFFFF
@FS10000125:23:BPA73012-1407:1:1101:9990:1270 1:N:0:8
GGGCAGGAACTTCGTCGAGTACGCTCAAGATCGAAGATCGGAAGA
+
FF::FFFFFF:,FFFFFFFFFFFFFFFFFFFFFFFFFFFFFFFFF
@FS10000125:23:BPA73012-1407:1:1101:10570:1270 1:N:0:8
GGGAATAAACTTCGTCGAGTACGCTCAAAGTAGAAGATCGGAAGA
+
F,,,FFFFFF::FFFFFFFFFFFFFFF:FFFFFFFFFFFFFFFFF
@FS10000125:23:BPA73012-1407:1:1101:11590:1270 1:N:0:8
GATCTAAAACTTCGTCGAGTACGCTCAATGCACAAGATCGGAAGA
+
,,F:F,:FFFFFFFFFF:FFFF:FFFFFFF:FFFFFFFFF:::F,
@FS10000125:23:BPA73012-1407:1:1101:11860:1270 1:N:0:8
GGGTGTGAACTTCGTCGAGTACGCTCAACTTGTAAGATCGGAAGA
+
FFFFFFFFFF:FFFFFFFFFFFFFFFFFFFFFFFFFFFFFFFFFF
@FS10000125:23:BPA73012-1407:1:1101:12260:1270 1:N:0:8
GGGCGGCAACTTCGTCGAGTACGCTCAACCGCACAGATCGGAAGA
+
FFFFFFFFFFF:FFFFFFFFFFFFFFFFFFFFFFFFFFFFFFFFF
@FS10000125:23:BPA73012-1407:1:1101:13000:1270 1:N:0:8
GGGGGTTAACTTCGTCGAGTACGCTCAAGCCCGGAGATCGGAAGA
+
F,,FFFFFFF,,FFFFFFFFFFFFFFFFFFFFFFFFFFFFFFFFF
@FS10000125:23:BPA73012-1407:1:1101:13440:1270 1:N:0:8
GGGCAGGAACTTCGTCGAGTACGCTCAAAAATAAAGATCGGAAGA
+
FFFFFFFFFF:,FFFFFFFFFFFFFFF:FFFFFFFFFFFFFFFFF
@FS10000125:23:BPA73012-1407:1:1101:13620:1270 1:N:0:8
GGGTATGAACTTCGTCGAGTACGCTCAAGATAGCAGATCGGAAGA
+
FFFFFFFFFF,,FFFFFFFFFFFFFFFFFFFFFFFFFFFFFF:FF
@FS10000125:23:BPA73012-1407:1:1101:13750:1270 1:N:0:8
GATGTTAAACTTCGTCGAGTACGCTCAAAAACAAAGATCGGAAGA
+
,,:,FFFFFFFFFFFFFFFFFFFFFFFFFFFFFFFFFFFFF:FF:
@FS10000125:23:BPA73012-1407:1:1101:14010:1270 1:N:0:8
GGGGTGGAACTTCGTCGAGTACGCTCAAATCCCTAGATCGGAAGA
+
F:,FFFFFFF::FFFFFFFFFFFFFFFFFFFFFFFFFFFFFFFFF
@FS10000125:23:BPA73012-1407:1:1101:14340:1270 1:N:0:8
GGGCACCAACTTCGTCGAGTACGCTCAACTAGTAGATCGGAAGAG
+
FFFFFFFFFF:FFFFFFFFFFFFFFFFFFFFFFFFF:,FF:FFFF
@FS10000125:23:BPA73012-1407:1:1101:14380:1270 1:N:0:8
GGGGCTTAATTTCGTCGAGTACGCTCAAAAGAAAAGATCGGAAGA
+
FFFFFFFFFFFFFFFFFFFFFFFFFFFFFFFFFFFFFFFFFFFFF
@FS10000125:23:BPA73012-1407:1:1101:14500:1270 1:N:0:8
GGGGGAAACTTCGTCGAGTACGCTCAATGGGTCAGATCGGAAGAG
+
FFFFFFFFF,,FF:FFFF:FFFFFFF,:FFFFFFFF:FFF:FFFF
@FS10000125:23:BPA73012-1407:1:1101:15060:1270 1:N:0:8
GGGGCTGAACTTCGTCGAGTACGCTCAAACATATAGATCGGAAGA
+
FF:FFFFFFF:,FFFFFFFFFFFFFFFFFFFFFFFFF,FFFFFFF
@FS10000125:23:BPA73012-1407:1:1101:15710:1270 1:N:0:8
GATTCAAAACTTCGTCGAGTACGCTCAAACCCAGAGATCGGAAGT
+
:,F:FFFFFFFFF:F:F::FFF,FFFF:FF:FFF:::FF:,,,:,
@FS10000125:23:BPA73012-1407:1:1101:1370:1280 1:N:0:8
GGGCTCTTCCGATCTGGGAACTTCGTCGAGTACGCTCAAATATAT
+
FFFF,FFF,FFFFFFFFFFFFF:FFFFFFFFFF:FF,FFF:F,F,
@FS10000125:23:BPA73012-1407:1:1101:1410:1280 1:N:0:8
GGGTGATAACTTCGTCGAGTACGCTCAAGAACCTAGATCGGAAGA
+
F:,FFFFFFFF:FFFFFFFFFFFFFFFFFFFFFFFFFFFFF,FFF
@FS10000125:23:BPA73012-1407:1:1101:1540:1280 1:N:0:8
GGGGACAACTTCGTCGAGTACGCTCAAAAAAGAGATCGGAAGAGC
+
FFFFFFFFFF:FF:FFFFFFFFFFFFF:FFFFFFF:,FFFFFFF,
@FS10000125:23:BPA73012-1407:1:1101:1580:1280 1:N:0:8
GGGGCACAACTTCGTCGAGTACGCTCAAGGTAAAAGATCGGAAGA
+
FFFFF:FFFF::FFFFFFFFFFFFFFFF,:::F:FFFFFFFFFFF
@FS10000125:23:BPA73012-1407:1:1101:1640:1280 1:N:0:8
GGGCAGGCTCTTCGTCGAGTACGCTCAAGAACTAAGATCGGAAGA
+
FFFFFFFFFF:,FFFFFFFFFFFFFFFFFFFFFFFFFFFFFFFFF
@FS10000125:23:BPA73012-1407:1:1101:1770:1280 1:N:0:8
GGGAACTTCGTCGAGTACGCTCAAATGTTAAGATCGGAAGAGCAC
+
F,,:FFFFFF:FF,FFF,FFFF:FFFF:FFFFFFFFFFFF:F,F,
@FS10000125:23:BPA73012-1407:1:1101:2600:1280 1:N:0:8
GGGAACTTCGTCGAGTACGCTCAAGGGTCCAGATCGGAAGAGCAC
+
FFFFFFFFFF,:F:F:F,FFFFFFFFF:FFFFFFFFF:FF:F,F,
@FS10000125:23:BPA73012-1407:1:1101:2620:1280 1:N:0:8
GGGTAGGAACTTCGTCGAGTACGCTCAAGGTGTGAGATCGGAAGA
+
FFF:FFFFFF,,FFFFFFFFFFFFFFFFFFFFFFFFFFFFFFFFF
@FS10000125:23:BPA73012-1407:1:1101:2750:1280 1:N:0:8
GGGGCATATCTTCGTCGAGTACGCTCAATAAGGAAGATCGGAAGA
+
:,,FFFFFFFFFFFFFFFFFFFFFFFFFFFFFFFFFF:FFFFFFF
@FS10000125:23:BPA73012-1407:1:1101:3330:1280 1:N:0:8
GGGGGGCAACTTCGTCGAGTACGCTCAAGTTGAAAGATCGGAAGA
+
FFFFFFFFFF::FFFFFFFFFFFFFFFFFFFFFFFFFFFFFFFFF
@FS10000125:23:BPA73012-1407:1:1101:4400:1280 1:N:0:8
GGGCGGGAACTTCGTCGAGTACGCTCAAGATAAGAGATCGGAAGA
+
FFFFFFFFFF::FFFFFFFFFFFFFFFFFFFFFFFFFFFFFFFFF
@FS10000125:23:BPA73012-1407:1:1101:4640:1280 1:N:0:8
GGGCCCGAACTTCGTCGAGTACGCTCAACGTTAAAGATCGGAAGA
+
F,,:F:,:F:FFFFF:FFFFF,:FF::F:FF:F:F:F:FFFF,:F
@FS10000125:23:BPA73012-1407:1:1101:5020:1280 1:N:0:8
GGGCGCAAACTTCGTCGAGTACGCTCAAACGTTAAGATCGGAAGA
+
FFF:FFFFFF::FFFFFFFFFFFFFFFFFFFFFFFFFFFFFFFFF
@FS10000125:23:BPA73012-1407:1:1101:5610:1280 1:N:0:8
GGGTGCTAACTTCGTCGAGTACGCTCAATGGATAGATCGGAAGAG
+
F,,:FFFFFFF:FFFFFFFFFFFFFFF:FFFFFFFF,:FF,FFFF
@FS10000125:23:BPA73012-1407:1:1101:6080:1280 1:N:0:8
GGGCTTGAACTTCGTCGAGTACGCTCAATTTAGAAGATCGGAAGA
+
FF:FFFFFFF:,FFFFFFFFFFFFFFF,FFFFFFFFFFFFFFFFF
@FS10000125:23:BPA73012-1407:1:1101:6480:1280 1:N:0:8
GGGATAAAACTTCGTCGAGTACGCTCAAAGTCTAAGATCGGAAGA
+
F::F:FFFFF:,FFFFFFFFFF,FFFF::FFFFFFF,,FFFFFFF
@FS10000125:23:BPA73012-1407:1:1101:6730:1280 1:N:0:8
GGGTGAAAACTTCGTCGAGTACGCTCAACTGTGCAGATCGGAAGA
+
F:FFFFFFFF:FFFFFFFFFFFFFFFFFFFFFFFFFFFFFFFFFF
@FS10000125:23:BPA73012-1407:1:1101:8490:1280 1:N:0:8
GGGTAATAACTTCGTCGAGTACGCTCAAAATACTAGATCGGAAGA
+
FF,:FFFFFFF:FFFFFFFFFFFFFFF:FFFFFFFFFFFFFFFFF
@FS10000125:23:BPA73012-1407:1:1101:8740:1280 1:N:0:8
GGGGGCTAACTTCGTCGAGTACGCTCAAAAACCGAGATCGGAAGA
+
FFFFFFFFFF,,FFFFFFFFFFFFFFF:FFFFFFFFFFFFFFFFF
@FS10000125:23:BPA73012-1407:1:1101:8920:1280 1:N:0:8
GGGTAAGAACTTCGTCGAGTACGCTCAAATATGTAGATCGGAAGA
+
FFFFFFFFFF,:FFFFFFFFFFFFFFF:FFFFFFFFFFFFFFFFF
@FS10000125:23:BPA73012-1407:1:1101:8960:1280 1:N:0:8
GGGGGCAACTTCGTCGAGTACGCTCAAAGCATCAGATCGGAAGAG
+
FFFFFFFFFF,FFFFFFF:FFFFFFFFFFFFFFFFF,FFF:FFFF
@FS10000125:23:BPA73012-1407:1:1101:9100:1280 1:N:0:8
GGGCGGAATCTTCGTCGAGTACGCTCAATTTCATAGATCGGAAGA
+
FFFF::FFFFF:FFFFFFFFFFFFFFFFFFFFFFFFF:FFFFFFF
@FS10000125:23:BPA73012-1407:1:1101:9200:1280 1:N:0:8
GGGATAGAACTTCGTCGAGTACGCTCAAGACGGGAGATCGGAAGA
+
F,,F,FFFFFF:FFFFFFFFFFFFFFFFFFFFFFFFFFFFFFFFF
@FS10000125:23:BPA73012-1407:1:1101:9240:1280 1:N:0:8
GGGGGCCAACTTCGTCGAGTACGCTCAACCACCGAGATCGGAAGA
+
F:FF,FFFFF::FFFFFFFFFFFFFFFFFFFFFFFFFFFFFFFFF
@FS10000125:23:BPA73012-1407:1:1101:9700:1280 1:N:0:8
GGGTACTAACTTCGTCGAGTACGCTCAAATAATAAGATCGGAAGA
+
FFFF:FFFFFFFFFFFFFFFFFFFFFFFFFFFFFFFFFFFFFFFF
@FS10000125:23:BPA73012-1407:1:1101:10440:1280 1:N:0:8
GGGGACGAACTTCGTCGAGTACGCTCAAAAAAACAGATCGGAAGA
+
FFFFFFFFFF,,FFFFFFFFFFFFFFF:FFFFFFFFFFFFFFFFF
@FS10000125:23:BPA73012-1407:1:1101:11360:1280 1:N:0:8
GGGGATAAACTTCGTCGAGTACGCTCAATGTGATAGATCGGAAGA
+
F:,FFF:FFF,,FFFFFFFFFFFFFFF:FFF:FFFFFFFFFFFFF
@FS10000125:23:BPA73012-1407:1:1101:11960:1280 1:N:0:8
GGGGCACCAACTTCGTCGAGTACGCTCAAATGATTAGATCGGAAG
+
:,,FFFFFFF:,,FF,FFFFFFFFF,FFFFFFFFFFFFFFFFFFF
@FS10000125:23:BPA73012-1407:1:1101:12860:1280 1:N:0:8
GGGCTGGATCTTCGTCGAGTACGCTCAAGTTGAGAGATCGGAAGA
+
FFFFFFFFFF,,FFFFFFFFFFFFFFFFFFFFFFFFFFFFFFFFF
@FS10000125:23:BPA73012-1407:1:1101:12920:1280 1:N:0:8
GGGGCACAACTTCGTCGAGTACGCTCAAAACATTAGATCGGAAGA
+
F,,FFFFFFF,,FFFFFFFFFFFFFFF:FFFFFFFFFFFFFFFFF
@FS10000125:23:BPA73012-1407:1:1101:13220:1280 1:N:0:8
GGGGGGGAACTTCGTCGAGTACGCTCAATAGACCAGATCGGAAGA
+
FFFFFFFFFFF:FFFFFFFFFFFFFFF:FFFFFFFFFFFFFFFFF
@FS10000125:23:BPA73012-1407:1:1101:14260:1280 1:N:0:8
GGGAACTTCGTCGAGTACGCTCAATTTATGAGATCGGAAGAGCAC
+
FFFFFFF,:FFFFFFFF:F,,FF,F,F:FF:FFF:FFF,FFF:F:
@FS10000125:23:BPA73012-1407:1:1101:14670:1280 1:N:0:8
GGGTACCAACTTCGTCGAGTACGCTCAAACATCAAGATCGGAAGA
+
FFFFFFFFFF::FFFFFFFFFFFFFFFFFFFFFFFFFFFFFFFFF
@FS10000125:23:BPA73012-1407:1:1101:16010:1280 1:N:0:8
GGGCGACAACTTCGTCGAGTACGCTCAAAATTTGAGATCGGAAGA
+
FF,,:F:FFF::FFFFFFFFFFFFFFFF::FFFFFFFFFFFFFFF
@FS10000125:23:BPA73012-1407:1:1101:1130:1290 1:N:0:8
GGGGTAGGAACTTCGTCGAGTACGCTCAAATTACCAGATCGGAAG
+
FFFFFFFFFFF::FFFFFFFFFFFF,FFFFFFFFFFFFFFFFFFF
@FS10000125:23:BPA73012-1407:1:1101:1520:1290 1:N:0:8
GGGATCCAACTTCGTCGAGTACGCTCAAAATGAGAGATCGGAAGA
+
FFFFFFFFFF::FFFFFFFFFFFFFFFFFFFFFFFFFFFFFFFFF
@FS10000125:23:BPA73012-1407:1:1101:1820:1290 1:N:0:8
GGGGGAAAACTTCGTCGAGTACGCTCAATGTTAGAGATCGGAAGA
+
FFFFFFFFFF:,FFFFFFFFFFFFFFF:FFFFFFFFFFFFFFFFF
@FS10000125:23:BPA73012-1407:1:1101:2210:1290 1:N:0:8
GGGCTCCAACTTCGTCGAGTACGCTCAACATTAGAGATCGGAAGA
+
FFFFF,FFFFFFFFFFFFFFFFFFFFFFF,:F,FFFFFFFFFFFF
@FS10000125:23:BPA73012-1407:1:1101:2280:1290 1:N:0:8
GGGTTGCAGCTTCGTCGAGTACGCTCAAAGAGAGAGATCGGAAGA
+
FFFFFFFFFF:,FFFFFFFFFFFFFFF,FFFFFFFFFFFFFFFFF
@FS10000125:23:BPA73012-1407:1:1101:2830:1290 1:N:0:8
GGGACCAAACTTCGTCGAGTACGCTCAAGCCATAAGATCGGAAGA
+
FFF:FFFFFF:,FFFFFFFFFFFFFFFFFFFFFFFFFFFFFFFFF
@FS10000125:23:BPA73012-1407:1:1101:3320:1290 1:N:0:8
GGGCAGCAACTTCGTCGAGTACGCTCAACTTAAGAGATCGGAAGA
+
FFF:FFFFFF:F:FFFFFFFFFFFFFFFFFFFFFFFFFFFFFFFF
@FS10000125:23:BPA73012-1407:1:1101:3960:1290 1:N:0:8
GGGCGTCAACTTCGTCGAGTACGCTCAATAATAGAGATCGGAAGA
+
FFFF:FFFFFF:FFFFFFFFFFFFFFF:FFFFFFFFFFFFFFFFF
@FS10000125:23:BPA73012-1407:1:1101:4160:1290 1:N:0:8
GGGGAGGAACTTCGTCGAGTACGCTCAAAGTGATAGATCGGAAGA
+
F:,FFFFFFF,,FFFFFFFFFFFFFFFFFFFFFFFFFFFFFFFFF
@FS10000125:23:BPA73012-1407:1:1101:4940:1290 1:N:0:8
GGCGCTTAACTTCGTCGAGTACGCTCAAGTTTACAGATCGGAAGA
+
:F:FFF:F:F,,FFFFFFF:FFFFFFF,FFFFFFFF:,FF,,:F:
@FS10000125:23:BPA73012-1407:1:1101:5100:1290 1:N:0:8
GGGAACTTCGTCGAGTACGCTCAAGGAGTTAGATCGGAAGAGCAC
+
FFF:FFFFFF,:F:F:F,FFFF:FFFF,FFFFFFFFFFFF,F,F,
@FS10000125:23:BPA73012-1407:1:1101:5330:1290 1:N:0:8
GGGGACGAACTTCGTCGAGTACGCTCAAGCGCAAAGATCGGAAGA
+
FF:FFFFFFF,,FFFFFFFFFFFFFFFFFFFFFFFFFFFFFFFFF
@FS10000125:23:BPA73012-1407:1:1101:5820:1290 1:N:0:8
GGGGTTAAACTTCGTCGAGTACGCTCAATTGTATAGATCGGAAGA
+
FFFFFFFFFF,,FFFFFFFFFFFFFFF,FFFFFFFFFFFFFF:FF
@FS10000125:23:BPA73012-1407:1:1101:5950:1290 1:N:0:8
GGGGCCCAACTTCGTCGAGTACGCTCAAGTGGAAAGATCGGAAGA
+
FF:FFFFFFF:,FFFFFFFFFFFFFFFFFFFFFFFFFFFFFFFFF
@FS10000125:23:BPA73012-1407:1:1101:6090:1290 1:N:0:8
GGGCGTTAACTTCGTCGAGTACGCTCAATTAGAGAGATCGGAAGA
+
F:,:FFFFFF:,FFFFFFFFFFFFFFF:FFFFFFFFFFFFFFFFF
@FS10000125:23:BPA73012-1407:1:1101:6170:1290 1:N:0:8
GGGGGGAATCTTCGTCGAGTACGCTCAATTACCTAGATCGGAAGA
+
FFFFFFFFFF:,FFFFFFFFFFFFFFF:FFFFFFFFFFFFFFFFF
@FS10000125:23:BPA73012-1407:1:1101:6320:1290 1:N:0:8
GGGAGCTAACTTCGTCGAGTACGCTCAAATAGTGAGATCGGAAGA
+
FFF,FFFFFF,,FFFFFFFFFFFFFFFFFFFFFFFFFFFFFFFFF
@FS10000125:23:BPA73012-1407:1:1101:6960:1290 1:N:0:8
GGGGCCAAACTTCGTCGAGTACGCTCAAGATGACAGATCGGAAGA
+
FFFF:F,FFFFFFFFFFFFFFFFFFFFF:FF:FFFFFFFFFFFFF
@FS10000125:23:BPA73012-1407:1:1101:7010:1290 1:N:0:8
GGGTGGCAACTTCGTCGAGTACGCTCAAGTTGAAAGATCGGAAGA
+
FFF,FFFFFF::FFFFFFFFFFFFFFFFFFFFFFFFFFFFFFFFF
@FS10000125:23:BPA73012-1407:1:1101:7040:1290 1:N:0:8
GGGCAACTTCGTCGAGTACGCTCAAGGTCAGAGATCGGAAGAGCA
+
F:FFFFFFFFF,:FFFFF,,FFFFFFF:FFFFFFF,FFFFFFF,,
@FS10000125:23:BPA73012-1407:1:1101:7260:1290 1:N:0:8
GGGGTAGAACTTCGTCGAGTACGCTCAAATGAAAAGATCGGAAGA
+
FFFFFFFFFF,,:FFFFFFFFFFFFFF,FFFFFFFFFFFFFF:FF
@FS10000125:23:BPA73012-1407:1:1101:7310:1290 1:N:0:8
GGGCGGAAACTTCGTCGAGTACGCTCAAGGGATGAGATCGGAAGA
+
FF,:FFFFFF:,FFFFFFFFFFFFFFFFFFFFFFFFFFFFFFFFF
@FS10000125:23:BPA73012-1407:1:1101:7490:1290 1:N:0:8
GGGGTAAAACTTCGTCGAGTACGCTCAAAGAAAAAGATCGGAAGA
+
FF:FFFFFFF,:FFFFFFFFFFFFFFF:FFFFFFFFFFFFFFFFF
@FS10000125:23:BPA73012-1407:1:1101:7870:1290 1:N:0:8
GGGCTTTAACTTCGTCGAGTACGCTCAACCATTTAGATCGGAAGA
+
FF::FFFFFF::FFFFFFFFFFFFFFFFFFFFFFFFFFFFFFFFF
@FS10000125:23:BPA73012-1407:1:1101:7960:1290 1:N:0:8
GGGGAAAAACTTCGTCGAGTACGCTCAAGGACTCAGATCGGAAGA
+
FFFFFFFFFFF:FFFFFFFFFFFFFFFFFFFFFFFFFFFFFFFFF
@FS10000125:23:BPA73012-1407:1:1101:8270:1290 1:N:0:8
GGGGCATAACTTCGTCGAGTACGCTCAAAAAGAGAGATCGGAAGA
+
FF:FFFFFFF::FFFFFFFFFFFFFFFFFFFFFFFFFFFFFFFFF
@FS10000125:23:BPA73012-1407:1:1101:8370:1290 1:N:0:8
GGGGCTTAACTTCGTCGAGTACGCTCAACACATGAGATCGGAAGA
+
FFFF,FFFF:FF,:F:,F,F:,,F:,,FFFFFF:,,F,:,FFFFF
@FS10000125:23:BPA73012-1407:1:1101:8680:1290 1:N:0:8
GGGAATAAACTTCGTCGAGTACGCTCAATAGGAAAGATCGGAAGA
+
FFFFFFFFFF:,FFFFFFFFFFFFFFF,FFFFFFFFFFFFFFFFF
@FS10000125:23:BPA73012-1407:1:1101:8950:1290 1:N:0:8
GGGAACAAACTTCGTCGAGTACGCTCAAAAAGATAGATCGGAAGA
+
F::FFFFFFF::FFFFFFFFFFFFFFFFFF:FFFFFFFFFFFFFF
@FS10000125:23:BPA73012-1407:1:1101:8970:1290 1:N:0:8
GGGGGCAACTTCGTCGAGTACGCTCAAAGCATCAGATCGGAAGAG
+
FFFFFFFFFF,FF:FFFF:FFFFFFFFFFFFFFFFF,FFF:FFFF
@FS10000125:23:BPA73012-1407:1:1101:9980:1290 1:N:0:8
GGGGTCTGAACTTCGTCGAGTACGCTCAACCTAATAGATCGGAAG
+
FFFFFFFFFF:,:FF,FFFFFFFFF,FFFFFFFFFFFFFFFFFFF
@FS10000125:23:BPA73012-1407:1:1101:10260:1290 1:N:0:8
GGGAACTTCGTCGAGTACGCTCAAATTTATAGATCGGAAGAGCAC
+
FFF:FFFFFF,FF:F:F,FFFF:FF,F,FFFFFFFFFFFF:F,F,
@FS10000125:23:BPA73012-1407:1:1101:10450:1290 1:N:0:8
GGGGACGAACTTCGTCGAGTACGCTCAAAAAAACAGATCGGAAGA
+
FFFFFFFFFF:,FFFFFFFFFFFFFFF,FFFFFFFFFFFFFFFFF
@FS10000125:23:BPA73012-1407:1:1101:10490:1290 1:N:0:8
GGGGGCAAACTTCGTCGAGTACGCTCAAGTGAGGAGATCGGAAGA
+
FFFF:FFFFF:,:FF:FF:FF::FF:FFFFFFFFF,F,FFFFF:F
@FS10000125:23:BPA73012-1407:1:1101:11130:1290 1:N:0:8
GGGCAGAAACTTCGTCGAGTACGCTCAATGGTGAAGATCGGAAGA
+
FFFFFFFFFF,,FFFFFFFFFFFFFFF,FFFFFFFFFFFFFFFFF
@FS10000125:23:BPA73012-1407:1:1101:11360:1290 1:N:0:8
GGGCACAAACTTCGTCGAGTACGCTCAAGCAATGAGATCGGAAGA
+
FFF:FFFFFF,,FFFFFFFFFFFFFFFFFFFFFFFFFFFFFFFFF
@FS10000125:23:BPA73012-1407:1:1101:11570:1290 1:N:0:8
GGGTGTAAACTTCGTCGAGTACGCTCAAGTTCACAGATCGGAAGA
+
FFFFFFFFFF,,FFFFFFFFFFFFFFFFFFFFFFFFFFFFFFFFF
@FS10000125:23:BPA73012-1407:1:1101:11600:1290 1:N:0:8
GGGCACGAACTTCGTCGAGTACGCTCAAGGGATTAGATCGGAAGA
+
FF::FFFFFF,,FFFFFFFFFFFFFFFFFFFFFFFFFFFFFFFFF
@FS10000125:23:BPA73012-1407:1:1101:11620:1290 1:N:0:8
GGGAGTGAACTTCGTCGAGTACGCTCAAAGCTAGAGATCGGAAGA
+
FFFF,FFFFF,,FFFFFFFFFFFFFFF:,::FFFFFFFFFFFFFF
@FS10000125:23:BPA73012-1407:1:1101:11730:1290 1:N:0:8
GGGAACTTCGTCGAGTACGCTCAAACGTCGAGATCGGAAGAGCAC
+
FFFFFFFFFF,:F,F:F,FFFF:FFFF:FFFFFFFFFFFF:F,F,
@FS10000125:23:BPA73012-1407:1:1101:11780:1290 1:N:0:8
GGGGTTAAACTTCGTCGAGTACGCTCAAGGAATTAGATCGGAAGA
+
FFFFFFFFFF,,FFFFFFFFFFFFFFFFFFFFFFFFFFFFFF:FF
@FS10000125:23:BPA73012-1407:1:1101:12560:1290 1:N:0:8
GGGTCCTAACTTCGTCGAGTACGCTCAATTCGAAAGATCGGAAGA
+
F:,,FFFFFF::FFFFFFFFFFFFFFF:FFFFFFFFFFFFFFFFF
@FS10000125:23:BPA73012-1407:1:1101:12570:1290 1:N:0:8
GGGGAACTTCGTCGAGTACGCTCAAGTGTTTAGATCGGAAGAGCA
+
F:,FFFFFFFF::FFFFF,,FFFFFFFFFFFFFFF,FFFFFFF,,
@FS10000125:23:BPA73012-1407:1:1101:13200:1290 1:N:0:8
GGGGTTAAACTTCGTCGAGTACGCTCAATATTCGAGATCGGAAGA
+
FF,FFFFFFF:,FFFFFFFFFFFFFFF,FFFFFFFFFFFFFFFFF
@FS10000125:23:BPA73012-1407:1:1101:13490:1290 1:N:0:8
GGGGTAGCAACTTCGTCGAGTACGCTCAATTGTACAGATCGGAAG
+
FFFFFFFFFFF,,FF,FFFFFFFFF,FFFFFFFFFFFFFFFFFFF
@FS10000125:23:BPA73012-1407:1:1101:13610:1290 1:N:0:8
GGGGCAGAACTTCGTCGAGTACGCTCAATCTTACAGATCGGAAGA
+
FFFFFFFFFF,,FFFFFFFFFFFFFFF:FFFFFFFFFFFFFF:FF
@FS10000125:23:BPA73012-1407:1:1101:15230:1290 1:N:0:8
GGGATGGACCTTCGTCGAGTACGCTCAAAGAACAAGATCGGAAGA
+
:,,FFF:FF,::FFFFFF:FFF:FFFFFF:FFFF:FF,FFFFFF:
@FS10000125:23:BPA73012-1407:1:1101:15330:1290 1:N:0:8
GGGCATAGACTTCGTCGAGTACGCTCAAGCGACCAGATCGGAAGA
+
FFF,F,:,F:FF,,F,,F,FF:,F:,,F,,,F,F::F,F,FFF:F
@FS10000125:23:BPA73012-1407:1:1101:16170:1290 1:N:0:8
GATGTTTAACTTCGTCGAGTACGCTCAATCTGGGAGATCGGAAGA
+
,,:,FFFFFFFFFFFFF:FFFF:FFFFFFFFF:FF:FFFFF,:F,
@FS10000125:23:BPA73012-1407:1:1101:16430:1290 1:N:0:8
GGGTAGTAACTTCGTCGAGTACGCTCAAGCATGTAGATCGGAAGA
+
FFFFFFFFFF::FFFFFFFFFFFFFFFFFFFFFFFFFFFFFFFFF
@FS10000125:23:BPA73012-1407:1:1101:1240:1300 1:N:0:8
GGGCGGGAACTTCGTCGAGTACGCTCAAGCCTGTAGATCGGAAGA
+
FFFFFFFFFFF:FFFFFFFFFFFFFFFFFFFFFFFFFFFFFFFFF
@FS10000125:23:BPA73012-1407:1:1101:1380:1300 1:N:0:8
GGGGTAAAACTTCGTCGAGTACGCTCAAGAAAGAAGATCGGAAGA
+
FFFFFFFFFFF,FFFFFFFFFFFFFFFFFFFFFFFFFFFFFFFFF
@FS10000125:23:BPA73012-1407:1:1101:1400:1300 1:N:0:8
GGGACCTACCTTCGTCGAGTACGCTCAAATGGGTAGATCGGAAGA
+
FFFFFFFFFF:,FFFFFFFFFFFFFFF:FFFFFFFFFFFFF:FFF
@FS10000125:23:BPA73012-1407:1:1101:1790:1300 1:N:0:8
GGGTCATAACTTCGTCGAGTACGCTCAAATCAAAAGATCGGAAGA
+
FF:FFFFFFF::FFFFFFFFFFFFFFF:FFFFFFFFFFFFFFFFF
@FS10000125:23:BPA73012-1407:1:1101:2500:1300 1:N:0:8
GGGCCACAACTTCGTCGAGTACGCTCAATTGCAAAGATCGGAAGA
+
FFFFFFFFFFF:FFFFFFFFFFFFFFF:FFFFFFFFF,FFFFFFF
@FS10000125:23:BPA73012-1407:1:1101:3110:1300 1:N:0:8
GATTGATAACTTCGTCGAGTACGCTCAAGACGATAGATCGGAAGA
+
:,:,FFFFFFFFFFFFFFFFFFFFFFFFFFFFFFFFFFFFF:FFF
@FS10000125:23:BPA73012-1407:1:1101:3250:1300 1:N:0:8
GGGGAAAACTTCGTCGAGTACGCTCAATCCGTCAGATCGGAAGAG
+
FF,FFFFFFF,FF:FFFF:FFFFFFF:,FFFFFFFF,FFF:FFFF
@FS10000125:23:BPA73012-1407:1:1101:3520:1300 1:N:0:8
GGGCGCTAACTTCGTCGAGTACGCTCAACAAGAGAGATCGGAAGA
+
FFF,FFFFFF,,FFFFFFFFFFFFFFF:FFFFFFFFFFFFFF:FF
@FS10000125:23:BPA73012-1407:1:1101:4010:1300 1:N:0:8
GGGCTCTAACTTCGTTGAGTACGCTCAAAGAACGAGATCGGAAGA
+
FFFFF::FFFF::FFF:FFFF:FFFFFFFF:FFFFFF,FFFFFFF
@FS10000125:23:BPA73012-1407:1:1101:4180:1300 1:N:0:8
GGGGTTCAACTTCGTCGAGTACGCTCAAGTTAGGAGATCGGAAGA
+
FFFFFFFFFF:,:FF:FFFFFFFFFFFFFFFFFFFFFFFFFFFFF
@FS10000125:23:BPA73012-1407:1:1101:4800:1300 1:N:0:8
GGGCAAGAACTTCGTCGAGTACGCTCAATCAGATAGATCGGAAGA
+
FF:FFFFFFF,,FFFFFFFFFF:FFFF,FFFFFFFFF,FF:FFFF
@FS10000125:23:BPA73012-1407:1:1101:5060:1300 1:N:0:8
GGGTAACAACTTCGTCGAGTACGCTCAAGGCAGTAGATCGGAAGA
+
FFFF,F,FFFFFFFFFFFFFFFFFFFFF:,:F:,FFFFFFFFFFF
@FS10000125:23:BPA73012-1407:1:1101:5240:1300 1:N:0:8
GGGCGTGAACTTCGTCGAGTACGCTCAATTGGACAGATCGGAAGA
+
FFFFFFFFFF:,FFFFFFFFFFFFFFF,FFFFFFFFFFFFFFFFF
@FS10000125:23:BPA73012-1407:1:1101:6100:1300 1:N:0:8
GGGGGAAAACTTCGTCGAGTACGCTCAATTTGGAAGATCGGAAGA
+
FFFFFFFFFF:,FFFFFFFFFFFFFFF,FFFFFFFFFFFFFF:FF
@FS10000125:23:BPA73012-1407:1:1101:6250:1300 1:N:0:8
GGGGAAAAACTTCGTCGAGTACGCTCAATAACTTAGATCGGAAGA
+
F::FFFFFFF:,FFFFFFFFFFFFFFF:FFFFFFFFFFFFFFFFF
@FS10000125:23:BPA73012-1407:1:1101:6300:1300 1:N:0:8
GGGCAGTAACTTCGTCGAGTACGCTCAATATTCAAGATCGGAAGA
+
FFF:FFFFFF:,FFFFFFFFFFFFFFF,FFFFFFFFFFFFFFFFF
@FS10000125:23:BPA73012-1407:1:1101:6340:1300 1:N:0:8
GGGGGAGAACTTCGTCGAGTACGCTCAAGATAAAAGATCGGAAGA
+
FFFFFFFFFF,,:FFFFFFFFFFFFFFFFFFFFFFFFFFFFFFFF
@FS10000125:23:BPA73012-1407:1:1101:6430:1300 1:N:0:8
GGGTTAGAACTTCGTCGAGTACGCTCAAAATAATAGATCGGAAGA
+
FFFFFFFFFF:,FFFFFFFFFFFFFFF:FFFFFFFFFFFFFFFFF
@FS10000125:23:BPA73012-1407:1:1101:6730:1300 1:N:0:8
GGGTGGGAACTTCGTCGAGTACGCTCAATCTGTCAGATCGGAAGA
+
FFFFFFFFFFF:FFFFFFFFFFFFFFF:FFFFFFFFFFFFFFFFF
@FS10000125:23:BPA73012-1407:1:1101:7080:1300 1:N:0:8
GGGTAACAACTTCGTCGAGTACGCTCAACCAGTAAGATCGGAAGA
+
FFFFFFFFFF::FFFFFFFFFFFFFFFFFFFFFFFFFFFFFFFFF
@FS10000125:23:BPA73012-1407:1:1101:7250:1300 1:N:0:8
GGGTTAAAACTTCGTCGAGTACGCTCAAAATGATAGATCGGAAGA
+
FFF:FFFFFF:,FFFFFFFFFFFFFFF:FFFFFFFFFFFFFFFFF
@FS10000125:23:BPA73012-1407:1:1101:8150:1300 1:N:0:8
GGGGCTAAACTTCGTCGAGTACGCTCAATATAAAAGATCGGAAGA
+
FFFFFFFFFF:,FFFFFFFFFFFFFFF,FFFFFFFFFFFFFFFFF
@FS10000125:23:BPA73012-1407:1:1101:8180:1300 1:N:0:8
GGGTTCGAACTTCGTCGAGTACGCTCAAATATCGAGATCGGAAGA
+
FFFFFFFFFF::FFFFFFFFFFFFFFF:FFFFFFFFFFFFFFFFF
@FS10000125:23:BPA73012-1407:1:1101:8200:1300 1:N:0:8
GGGTCAAAACTTCGTCGAGAACGCTCAATAGATAAGATCGGAAGA
+
FFFFFF:FF:FF::FF:F:F:,:FF,:FFF,FF,F:F,F:FFFFF
@FS10000125:23:BPA73012-1407:1:1101:9300:1300 1:N:0:8
GGGGAACATCTTCGTCGAGTACGCTCAAGAACAGAGATCGGAAGA
+
FFFFFFFFFF,,:FFFFFFFFFFFFFF:FFFFFFFFFFFFFFFFF
@FS10000125:23:BPA73012-1407:1:1101:9360:1300 1:N:0:8
GGGGGTTAACTTCGTCGAGTACGCTCAAATGGCCAGATCGGAAGA
+
F,,FFFFFFF::FFFFFFFFFFFFFFF:FFFFFFFFFFFFFFFFF
@FS10000125:23:BPA73012-1407:1:1101:9420:1300 1:N:0:8
GGGTTAGAACTTCGTCGAGTACGCTCAATACTAGAGATCGGAAGA
+
FFFFFFFFFF,:FFFFFFFFFFFFFFF,FFFFFFFFFFFFFFFFF
@FS10000125:23:BPA73012-1407:1:1101:9460:1300 1:N:0:8
GGGTGCGAACTTCGTCGAGTACGCTCAATCTGGAAGATCGGAAGA
+
FFF:FF,FFFFFFFFFFFFFFFFFFFF:F,F,,FFFFFFFFFFFF
@FS10000125:23:BPA73012-1407:1:1101:9840:1300 1:N:0:8
GGGCCCGAACTTCGTCGAGTACGCTCAAACACGTAGATCGGAAGA
+
F::,:FFFFF::FFFFFFFFFFFFFFF:FFFFFFFFFFFFFFFFF
@FS10000125:23:BPA73012-1407:1:1101:9890:1300 1:N:0:8
GGGATGCAACTTCGTCGAGTACGCTCAAAACGCCAGATCGGAACA
+
F,,FF:FF,FF,FFFFFFFFFFFFFFF:FFFFFFFF:,FFFFF,:
@FS10000125:23:BPA73012-1407:1:1101:10130:1300 1:N:0:8
GGGATAAAACTTCGTCGAGTACGCTCAATATTACAGATCGGAAGA
+
FFFFFFFFFF,:FFFFFFFFFFFFFFF:FFFFFFFFFFFFFFFFF
@FS10000125:23:BPA73012-1407:1:1101:10170:1300 1:N:0:8
GGGGACTAACTTCGTCGAGTACGCTCAAAAATAGAGATCGGAAGA
+
FFFFFFFFFF,,FFFFFFFFFFFFFFF,FFFFFFFFFFFFFFFFF
@FS10000125:23:BPA73012-1407:1:1101:10210:1300 1:N:0:8
GGGTGTCAACTTCGTCGAGTACGCTCAACATCGGAGATCGGAAGA
+
FFF:FFFFFF::FFFFFFFFFFFFFFFFFFFFFFFFFFFFFFFFF
@FS10000125:23:BPA73012-1407:1:1101:10430:1300 1:N:0:8
GGGGCATAACCTTCGTCGAGTACGCTCAATCGCTTAGATCGGAAG
+
F,:FFFFFFFF,,FF:FFFFFFFFF,FFFFFFFFFFFFFFFFFFF
@FS10000125:23:BPA73012-1407:1:1101:10510:1300 1:N:0:8
GGGCAATAACTTCGTCGAGTACGCTCAAGCAGATAGATCGGAAGA
+
F:::FFFFFF,,FFFFFFFFFFFFFFFFFFFFFFFFFFFFFFFFF
@FS10000125:23:BPA73012-1407:1:1101:10560:1300 1:N:0:8
GGGCCTAAACTTCGTCGAGTACGCTCAACCCACTAGATCGGAAGA
+
FFFFFFFFFF::FFFFFFFFFFFFFFFFFFFFFFFFFFFFFF:FF
@FS10000125:23:BPA73012-1407:1:1101:10930:1300 1:N:0:8
GGGTGGAACTTCGTCGAGTACGCTCAACCAGTTAGATCGGAAGAG
+
FFFFFFFFFF:FF:FFFF:FFFFFFFF:FFFFFFFF,FFF:FFFF
@FS10000125:23:BPA73012-1407:1:1101:11170:1300 1:N:0:8
GGGGCAGTAACTTCGTCGAGTACGCTCAATACTACAGATCGGAAG
+
F:FFFFFFFFF,,FF:FFFFFFFFF,FFFFFFFFFFFFFFFFFFF
@FS10000125:23:BPA73012-1407:1:1101:11490:1300 1:N:0:8
GGGCGCTAACTTCGTCGAGTACGCTCAACCGAGGAGATCGGAAGA
+
FFFFFFFFFF:,FFFFFFFFFFFFFFFFFFFFFFFFFFFFFFFFF
@FS10000125:23:BPA73012-1407:1:1101:11760:1300 1:N:0:8
CTTTTGAAACTTCGTCGAGTACGCTCAACGATGCAGATCGGAAGA
+
,,F,F,FFFF:FFFFFF:FFFF,FFFFFFFFFFFFFFFFFF:,FF
@FS10000125:23:BPA73012-1407:1:1101:11770:1300 1:N:0:8
GGGTTCTAACTTCGTCGAGTACGCTCAAACCTAAAGATCGGAAGA
+
FFFFFFFFFF,,FFFFFFFFFFFFFFF:FFFFFFFFFFFFFFFFF
@FS10000125:23:BPA73012-1407:1:1101:12300:1300 1:N:0:8
GGGTGCAAACTTCGTCGAGTACGCTCAACTAGCTAGATCGGAAGA
+
FFFFFFFFFF,:FFFFFFFFFFFFFFF,FFFFFFFFFFFFFFFFF
@FS10000125:23:BPA73012-1407:1:1101:12780:1300 1:N:0:8
GGGAGGCAACTTCGTCGAGTACGCTCAATGGGTGAGATCGGAAGA
+
FFFFF:FFFF:,FFFFFFFFFFFFFFF:F,FFFFFFFFFFFFF:F
@FS10000125:23:BPA73012-1407:1:1101:12790:1300 1:N:0:8
GGGCAGTAACTTCGTCGAGTACGCTCAAATACGAAGATCGGAAGA
+
:,,:FFFFFF:,FFFFFFFFFFFFFFF:FFFFFFF:F:F,,:F::
@FS10000125:23:BPA73012-1407:1:1101:12890:1300 1:N:0:8
GGGCCGCAACTTCGTCGAGTACGCTCAAAAAGATAGATCGGAAGA
+
F:,,FFFFFF,:FFFFFFFFFFFFFFF,FFFFFFFFFFFFFFFFF
@FS10000125:23:BPA73012-1407:1:1101:13510:1300 1:N:0:8
GGGTAGCAACTTCGTCGAGTACGCTCAAAGATTTAGATCGGAAGA
+
F,,FFFFFFF::FFFFFFFFFFFFFFF,FFFFFFFFFFFFFFFFF
@FS10000125:23:BPA73012-1407:1:1101:13990:1300 1:N:0:8
GGGCTAAAACTTCGTCGAGTACGCTCAAGTTGTGAGATCGGAAGA
+
FFFFF,FFFFFFFFFFFFFFFFFFFFFF,,,,,FFFFFFFFFFFF
@FS10000125:23:BPA73012-1407:1:1101:14420:1300 1:N:0:8
GGGCTAGAACTTCGTCGAGTACGCTCAAAACACTAGATCGGAAGA
+
FFFFFFFFFF,:FFFFFFFFFFFFFFF:FFFFFFFFFFFFFFFFF
@FS10000125:23:BPA73012-1407:1:1101:14710:1300 1:N:0:8
GGGTGTCAACTTCGTCGAGTACGCTCAATAAGATAGATCGGAAGA
+
:,,FFFFFFF,,FFFFFFFFFFFFFFF:FFFFFFFFFFFF::::F
@FS10000125:23:BPA73012-1407:1:1101:14730:1300 1:N:0:8
GGGGGTAAACTTCGTCGAGTACGCTCAACTGCGAAGATCGGAAGA
+
FFFFFFFFFF::FFFFFFFFFFFFFFFFFFFFFFFFF,FFFFFFF
@FS10000125:23:BPA73012-1407:1:1101:15060:1300 1:N:0:8
GGGGGCTAACTTCGTCGAGTACGCTCAATCAAATAGATCGGAAGA
+
FFFFFFFFFF:,FFFFFFFFFFFFFFF:FFFFFFFFFFFFFFFFF
@FS10000125:23:BPA73012-1407:1:1101:15180:1300 1:N:0:8
GGGCAGGAACTTCGTCGAGTACGCTCAAAAATACAGATCGGAAGA
+
FFFFF:FFFFFFFFFFFFFFFFFFFFFFFF,FFFFFFFFFFFFFF
@FS10000125:23:BPA73012-1407:1:1101:16470:1300 1:N:0:8
GGGCGATAACTTCGTCGAGTACGCTCAAAAATCAAGATCGGAAGA
+
FF,::FFFFF::FFFFFFFFFFFFFFF:FFFFFFFFFFFFFFFFF
@FS10000125:23:BPA73012-1407:1:1101:1390:1310 1:N:0:8
GGGGTCCAACTTCGTCGAGTACGCTCAATGAGCCAGATCGGAAGA
+
F:,FFFFFFF::FFFFFFFFFFFFFFFFFFFFFFFFFFFFF,F::
@FS10000125:23:BPA73012-1407:1:1101:1820:1310 1:N:0:8
GGGGAACTTCGTCGAGTACGCTCAATAGTGGAGATCGGAAGAGCA
+
FFFFFFFFFFF,FFFFFF,,FFFFFFFFFFFFFFF,FFFFFFF,F
@FS10000125:23:BPA73012-1407:1:1101:1880:1310 1:N:0:8
GGGTAGCTCTTCGTCGAGTACGCTCAATCACAAAGATCGGAAGAG
+
FFFFFFFFFF,FF:FFFF:FFFFFFFF,FFFFFFFF,FFF:FFFF
@FS10000125:23:BPA73012-1407:1:1101:2170:1310 1:N:0:8
GGGTGGAAACTTCGTCGAGTACGCTCAAATATTAAGATCGGAAGA
+
F:,FFFFFFFF:FFFFFFFFFFFFFFF:FFFFFFFFFFFFFFFFF
@FS10000125:23:BPA73012-1407:1:1101:2190:1310 1:N:0:8
GGGGGCTCAACTTCGTCGAGTACGCTCAAATAGAAAGATCGGAAG
+
F,,FFFFFFFF,:FF:FFFFFFFFF,FFFFFFFFFFFFFFFFFFF
@FS10000125:23:BPA73012-1407:1:1101:2360:1310 1:N:0:8
GGGAAGTAACTTCGTCGAGTACGCTCAAATTCACAGATCGGAAGA
+
FFFFFFFFFF:,FFFFFFFFFFFFFFF,FFFFFFFFFFFFFFFFF
@FS10000125:23:BPA73012-1407:1:1101:2480:1310 1:N:0:8
GGGTACAAACCTTCGTCGAGTACGCTCAAATGTAAAGATCGGAAG
+
FFFFFFFFFF:::FF:FFFFFFFFF,FFFFFFFFFFFFFFFFFFF
@FS10000125:23:BPA73012-1407:1:1101:2600:1310 1:N:0:8
GGGGCTGAACTTCGTCGAGTACGCTCAAGGCATGAGATCGGAAGA
+
:FFFFFFFFF:,FFFFFFFFFFFFFFFFFFFFFFFFFFFFFFFFF
@FS10000125:23:BPA73012-1407:1:1101:2640:1310 1:N:0:8
GGGTATCAACTTCGTCGAGTACGCTCAATAGGATAGATCGGAAGA
+
FFF:FFFFFF::FFFFFFFFFFFFFFF,FFF:FFFFFFFFFFFFF
@FS10000125:23:BPA73012-1407:1:1101:2960:1310 1:N:0:8
GGAGGCCAACTTCGTCGAGTACGCTCAAGCCCAGAGATCGGAAGA
+
:,,F,FFFFF::FFFFFFFFFFFFFFFFFFFFFFFFFFFFFF:FF
@FS10000125:23:BPA73012-1407:1:1101:3180:1310 1:N:0:8
GGGTTCTAACTTCGTCGAGTACGCTCAAAACATGAGATCGGAAGA
+
FFF:FFFFFF::FFFFFFFFFFFFFFFFFFFFFFFFFFFFFFFFF
@FS10000125:23:BPA73012-1407:1:1101:3320:1310 1:N:0:8
GGGATCTAACTTCGTCGAGTACGCTCAAGAACCGAGATCGGAAGA
+
FFF:FFFFFF:,:FFFFFFFFFFFFFFFFFFFFFFFFFFFFFFFF
@FS10000125:23:BPA73012-1407:1:1101:3660:1310 1:N:0:8
GGGCATTAACTTCGTCGAGTACGCTCAAATTACTAGATCGGAAGA
+
FFFFFFFFFFF:FFFFFFFFFFFFFFFFFFFFFFFFFFFFFFFFF
@FS10000125:23:BPA73012-1407:1:1101:3750:1310 1:N:0:8
GGGCATGAACTTCGTCGAGTACGCTCAATTATTGAGATCGGAAGA
+
F::FFFFFFF::FFFFFFFFFFFFFFF:FFFFFFFFFFFFFFFFF
@FS10000125:23:BPA73012-1407:1:1101:4850:1310 1:N:0:8
GGGTTCGAACTTCGTCGAGTACGCTCAAGTGAGAAGATCGGAAGA
+
F::,FFFFFF,,FFFFFFFFFFFFFFFFFFFFFFFFFFFFFFFFF
@FS10000125:23:BPA73012-1407:1:1101:5060:1310 1:N:0:8
GGGGTTTAACTTCGTCGAGTACGCTCAACAAAACAGATCGGAAGA
+
FFFFFFFFFF:::FFFFFFFFFFFFFF:FFFFFFFFFFFFFFFFF
@FS10000125:23:BPA73012-1407:1:1101:5180:1310 1:N:0:8
GGGACAGAACTTCGTCGAGTACGCTCAACTATAAAGATCGGAAGA
+
FFF:FFFFFFFF:FFFFFFFFFFFFFFFFFFFFFFFFFFFFFFFF
@FS10000125:23:BPA73012-1407:1:1101:5950:1310 1:N:0:8
GGGTGGAAACTTCGTCGAGTACGCTCAACGATTAAGATCGGAAGA
+
F:,FFFFFFFF:FFFFFFFFFFFFFFFFFFFFFFFFFFFFFFFFF
@FS10000125:23:BPA73012-1407:1:1101:5960:1310 1:N:0:8
GGGCGGCAACTTCGTCGAGTACGTTCAATAACACAGATCGGAAGA
+
FFFFFFFFFFF,FFFFFFFFFFFFFFF:FFFFFFFFFFFFFFFFF
@FS10000125:23:BPA73012-1407:1:1101:6050:1310 1:N:0:8
GGGGCACAACTTCGTCGAGTACGCTCAAAGCAAGAGATCGGAAGA
+
F:,FFFFFFF,,FFFFFFFFFFFFFFFFFFFFFFFFFFFFFFFFF
@FS10000125:23:BPA73012-1407:1:1101:6360:1310 1:N:0:8
GGGGAACTAACTTCGTCGAGTACGCTCAAAACGTGAGATCGGAAG
+
FF:FFFFFFFF,:FF:FFFFFFFFF,FFFFFFFFFFFFFFFF,FF
@FS10000125:23:BPA73012-1407:1:1101:6780:1310 1:N:0:8
GGGTACCAACTTCGTCGAGTACCCTCAAAGGTATAGATCGGAAGA
+
FFFFFFFFFF,,FFFFFFFFFFFFFFF,FFFFFFFFFFFFFFFFF
@FS10000125:23:BPA73012-1407:1:1101:6800:1310 1:N:0:8
GGGCGGCAACTTCGTCGAGTACGCTCAATATCACAGATCGGAAGA
+
FFFFF:FFFF::FFFFFFFFFFFFFFF:FFFFFFFFF,FFFFFFF
@FS10000125:23:BPA73012-1407:1:1101:7700:1310 1:N:0:8
GGGCGCAAACTTCGTCGAGTACGCTCAACACAGAAGATCGGAAGA
+
FFF:FFFFFF::FFFFFFFFFFFFFFFFFFFFFFFFFFFFFFFFF
@FS10000125:23:BPA73012-1407:1:1101:8270:1310 1:N:0:8
GGGTATGAACTTCGTCGAGTACGCTCAATTATGCAGATCGGAAGA
+
FFFFFFFFFF::FFFFFFFFFFFFFFF:FFFFFFFFFFFFFFFFF
@FS10000125:23:BPA73012-1407:1:1101:8360:1310 1:N:0:8
GGGAACCAACTTCGTCGAGTACGCTCAAACGTTTAGATCGGAAGG
+
FF:,FFFFFF::FFFFFFFFFFFFFFFFFFFFFFFFFFFFFFFFF
@FS10000125:23:BPA73012-1407:1:1101:8480:1310 1:N:0:8
GGGGGGAAACTTCGTCGAGTACGCTCAATAATGGAGATCGGAAGA
+
F,,F:FFFFF::FFFFFFFFFFFFFFF:FFFFFFFFFFFFFFFFF
@FS10000125:23:BPA73012-1407:1:1101:8560:1310 1:N:0:8
GGGGTTAAACTTCGTCGAGTACGCTCAAACACGGAGATCGGAAGA
+
FFFFFFFFFF::FFFFFFFFFFFFFFFFFFFFFFFFFFFFFFFFF
@FS10000125:23:BPA73012-1407:1:1101:8630:1310 1:N:0:8
GGGGCCTAACTTCGTCGAGTACGCTCAATCAAGAAGATCGGAAGA
+
:,,FFFFFFF::FFFFFFFFFFFFFFF:FFFFFFFFFFFFFFFFF
@FS10000125:23:BPA73012-1407:1:1101:8670:1310 1:N:0:8
GGGGTAAAACTTCGTCGAGTACGCTCAATAGATGAGATCGGAAGA
+
F:,FFFFFFF::FFFFFFFFFFFFFFF:FFFFFFFFFFFFFFFFF
@FS10000125:23:BPA73012-1407:1:1101:9290:1310 1:N:0:8
GGGGGGAAACTTCGTCGAGTACGCTCAACAACAAAGATCGGAAGA
+
FFFFFFFFFF::FFFFFFFFFFFFFFFFFFFFFFFFFFFFFFFFF
@FS10000125:23:BPA73012-1407:1:1101:9320:1310 1:N:0:8
GGGTAGTAACTTCGTCGAGTACGCTCAAAGTATAAGATCGGAAGA
+
FFFFFFFFFF::FFFFFFFFFFFFFFF:FFFFFFFFFFFFFFFFF
@FS10000125:23:BPA73012-1407:1:1101:9500:1310 1:N:0:8
GGGACCTAACTTCGTCGAGTACGCTCAAGCTTGTAGATCGGAAGA
+
FFFFFFFFFF::FFFFFFFFFFFFFFFFFFFFFFFFFFFFFFFFF
@FS10000125:23:BPA73012-1407:1:1101:9770:1310 1:N:0:8
GGGTAACAACTTCGTCGAGTACGCTCAAGGATAAAGATCGGAAGA
+
F:F:FFFFFFFFFFFFFFFFFFFFFFFFFFFF::FFFFFFFFFFF
@FS10000125:23:BPA73012-1407:1:1101:9860:1310 1:N:0:8
GGGCCTTAACTTCGTCGAGTACGCTCAAACAGATAGATCGGAAGA
+
FFF:FFFFFF::FFFFFFFFFFFFFFF:FFFFFFFFFFFFFFFFF
@FS10000125:23:BPA73012-1407:1:1101:10910:1310 1:N:0:8
GGGCCAGAACTTCGTCGAGTACGCTCAAATTGTAAGATCGGAAGA
+
F,,FFFFFFF::FFFFFFFFFFFFFFFFFFFFFFFFF,FFFFFFF
@FS10000125:23:BPA73012-1407:1:1101:11000:1310 1:N:0:8
GGGAATAAACTTCGTCGAGTACGCTCAATTTATCAGATCGGAAGA
+
F,:,FFFFFF::FFFFFFFFFFFFFFF:FFFFFFFFFFFFFFFFF
@FS10000125:23:BPA73012-1407:1:1101:11200:1310 1:N:0:8
GGGACAGAACTTCGTCGAGTACGCTCAACTAAAAAGATCGGAAGA
+
FFFFFFFFFF,FFFFFFFFFFFFFFFFFFFFFFFFFFFFFFFFFF
@FS10000125:23:BPA73012-1407:1:1101:11220:1310 1:N:0:8
GGGGGTCAACTTCGTCGAGTACGCTCAAACCTCGAGATCGGAAGA
+
FFFFFFFFFF::FFFFFFFFFFFFFFF:FFFFFFFFFFFFFFFFF
@FS10000125:23:BPA73012-1407:1:1101:11490:1310 1:N:0:8
GGGCCGCAACTTCGTCGAGTACGCTCAAACTAAGAGATCGGAAGA
+
FF:FFFFFFF,,FFFFFFFFFFFFFFF:FFFFFFFFFFFFFFFFF
@FS10000125:23:BPA73012-1407:1:1101:12340:1310 1:N:0:8
GGGTAAAAACTTCGTCGAGTACGCTCAATTCCAAAGATCGGAAGA
+
FFFFFFFFFF:,FFFFFFFFFFFFFFF:FFFFFFFFFFFFFFFFF
@FS10000125:23:BPA73012-1407:1:1101:12360:1310 1:N:0:8
GGGGTAAAACTTCGTCGAGTACGCTCAATAGTTGAGATCGGAAGA
+
FF::F:,FFF:,FFFFFFFFFFFFFFF:FFFFFFFFFFFFFFFFF
@FS10000125:23:BPA73012-1407:1:1101:13400:1310 1:N:0:8
GGGCGGGAACTTCGTCGAGTACGCTCAATTTCCGAGATCGGAAGA
+
FFFFFFFFFF::FFFFFFFFFFFFFFFFFFFFFFFFFFFFFF:FF
@FS10000125:23:BPA73012-1407:1:1101:13460:1310 1:N:0:8
GGGGCACAACTTCGTCGAGTACGCTCAACTTAGAAGATCGGAAGA
+
FFFFFFFFFF::FFFFFFFFFFFFFFFFFFFFFFFFFFFFFF:FF
@FS10000125:23:BPA73012-1407:1:1101:14520:1310 1:N:0:8
GGGGAATAACTTCGTCGAGTACGCTCAAGAGGAAAGATCGGAAGA
+
F,,FFFFFFF::FFFFFFFFFFFFFFF:FFFFFFFFFFFFFFFFF
@FS10000125:23:BPA73012-1407:1:1101:16020:1310 1:N:0:8
GGGGATCAACTTCGTCGAGTACGCTCAATAAAAAAGATCGGAAGA
+
FFFFFFFFFF::FFFFFFFFFFFFFFF:FFFFFFFFFFFFFFFFF
@FS10000125:23:BPA73012-1407:1:1101:16380:1310 1:N:0:8
GGGAACTTCGTCGAGTACGCTCAAATGAGGAGATCGGAAGAGCAC
+
FFFFFFFFFF:FF:F:F,FFFFFFFFFFFFFFFFFFFFFF:F,F,
@FS10000125:23:BPA73012-1407:1:1101:1140:1320 1:N:0:8
GGGAACTTCGTCGAGTACGCTCAATCTGAGAGATCGGAAGAGCAC
+
FFFFFFFFFF:FF:FFF,FFFF:FF:FFFFFFFFFFFFFF:F,F,
@FS10000125:23:BPA73012-1407:1:1101:1730:1320 1:N:0:8
GGGAACTTCGTCGAGTACGCTCAAAACGATAGATCGGAAGAGCAC
+
FFFFFFFFFF:FF:FFF,FF:FFFFFFFFFFFFFFFFFFF:F,F,
@FS10000125:23:BPA73012-1407:1:1101:1800:1320 1:N:0:8
GGGCGGGAACTTCGTCGAGTACGCTCAATTTATAAGATCGGAAGA
+
FFFFFFFFFFF:FFFFFFFFFFFFFFF:FFFFFFFFFFFFFFFFF
@FS10000125:23:BPA73012-1407:1:1101:2570:1320 1:N:0:8
GGGGAACAACTTCGTCGAGTACGCTCAATCATTGAGATCGGAAGA
+
F::FFFFFFF:,FFFFFFFFFFFFFFF:FFFFFFFFFFFFFFFFF
@FS10000125:23:BPA73012-1407:1:1101:2920:1320 1:N:0:8
GGGGAAAAACTTCGTCGAGTACGCTCAATGGAAGAGATCGGAAGA
+
FFFF:,FFFFF:FFFFFFFFFFFFFFF,FFFFFFFFFFFFFFFFF
@FS10000125:23:BPA73012-1407:1:1101:3090:1320 1:N:0:8
GGGCAACAACTTCGTCGAGTACGCTCAAACGACGAGATCGGAAGA
+
F,,,FFFFFFF::FFFFFFFFFFFFFFFFFFFFFFFFFFFFFFFF
@FS10000125:23:BPA73012-1407:1:1101:3720:1320 1:N:0:8
GGGGGTCAACTTCGTCGAGTACGCTCAATCTTACAGATCGGAAGA
+
FF:F,:FFFFF:FFFFFFFFFFFFFFFFFFFFFFFFFFFFFFFFF
@FS10000125:23:BPA73012-1407:1:1101:3800:1320 1:N:0:8
GGGAGGTAACTTCGTCGAGTACGCTCAATTTAGCAGATCGGAAGA
+
FFF:FFFFFFF:FFFFFFFFFFFFFFF:FFFFFFFFFFFFFFFFF
@FS10000125:23:BPA73012-1407:1:1101:3870:1320 1:N:0:8
GGGCAACAACTTCGTCGAGTACGCTCAAAGCGGGAGATCGGAAGA
+
F:,:FFFFFF::FFFFFFFFFFFFFFF:FFFFFFFFFFFFFFFFF
@FS10000125:23:BPA73012-1407:1:1101:4180:1320 1:N:0:8
GGGGTTGAACTTCGTCGAGTACGCTCAAAAGGAAAGATCGGAAGA
+
FFFFFFFFFF:,FFFFFFFFFFFFFFF:FFFFFFFFFFFFFFFFF
@FS10000125:23:BPA73012-1407:1:1101:4490:1320 1:N:0:8
GGGGGGTAACTTCGTCGAGTACGCTCAATAGGAAAGATCGGAAGA
+
FFFFFFFFFFF:FFFFFFFFFFFFFFF,FFFFFFFFFFFFFFFFF
@FS10000125:23:BPA73012-1407:1:1101:4590:1320 1:N:0:8
GGGCAGAAACTTCGTCGAGTACGCTCAAACAATTAGATCGGAAGA
+
,,,:FFFFFF,,FFFFFFFFFFFFFFF:FFFFFFFFFFFFFFFFF
@FS10000125:23:BPA73012-1407:1:1101:4650:1320 1:N:0:8
GGGCATAAACTTCGTCGAGTACGCTCAAGTACAGAGATCGGAAGA
+
F:,:FFFFFF,:FFFFFFFFFFFFFFFFFFFFFFFFFFFFFFFFF
@FS10000125:23:BPA73012-1407:1:1101:4950:1320 1:N:0:8
GGGGATAAACTTCGTCGAGTACGCTCAAGAAAAAAGATCGGAAGA
+
:,,FFFFFFF::FFFFFFFFFFFFFFFFFFFFFFFFFFFFFFFFF
@FS10000125:23:BPA73012-1407:1:1101:5080:1320 1:N:0:8
GGGGGTCAATATTCGTCGAGTACGCTCAAAAGAAAAGATCGGAAG
+
FFFFFFFFFFF::FF:FFFFFFFFF,FFFFFFFFFFFFFFFFFFF
@FS10000125:23:BPA73012-1407:1:1101:5200:1320 1:N:0:8
GGGGCATAACTTCGTCGAGTACGCTCAAGTGATGAGATCGGAAGA
+
FF:FFFFFFFF:FFFFFFFFFFFFFFFFFFFFFFFFFFFFFFFFF
@FS10000125:23:BPA73012-1407:1:1101:6220:1320 1:N:0:8
GGGGTACAACTTCGTCGAGTACGCTCAACATAACAGATCGGAAGA
+
FFFFFFFFFF:::FFFFFFFFFFFFFF:FFFFFFFFFFFFFFFFF
@FS10000125:23:BPA73012-1407:1:1101:7230:1320 1:N:0:8
GGGGGCAAACTTCGTCGAGTACGCTCAAGCTGAAAGATCGGAAGA
+
F:,FFFFFFF:,FFFFFFFFFFFFFFFFFFFFFFFFFFFFFFFFF
@FS10000125:23:BPA73012-1407:1:1101:7610:1320 1:N:0:8
GGGCGGCAACTTCGTCGAGTACGCTCAATGAGTAAGATCGGAAGA
+
FF:FFFFFFF::FFFFFFFFFFFFFFF:FFFFFFFFFFFFFFFFF
@FS10000125:23:BPA73012-1407:1:1101:7940:1320 1:N:0:8
GGGCTTGAACTTCGTCGAGTACGCTCAATAACAGAGATCGGAAGA
+
FFF:FFFFFFFFFFFFFFFFFFFFFFF:FFFFFFFFFFFFFFFFF
@FS10000125:23:BPA73012-1407:1:1101:8150:1320 1:N:0:8
GGGTGGCAACTTCGTCGAGTACGCTCAATGGGACAGATCGGAAGA
+
F,,FFFFFFF::FFFFFFFFFFFFFFFFFFFFFFFFFFFFFFFFF
@FS10000125:23:BPA73012-1407:1:1101:8450:1320 1:N:0:8
GGGGCCCAACTTCGTCGAGTACGCTCAATCCTGGAGATCGGAAGA
+
FF:FFFFFFF::FFFFFFFFFFFFFFFFFFFFFFFFF,FFFFFFF
@FS10000125:23:BPA73012-1407:1:1101:9410:1320 1:N:0:8
GGGTATAAACTTCGTCGAGTACGCTCAAAGTGAGAGATCGGAAGA
+
F:F:FFFFFF::FFFFFFFFFFFFFFFFFFFFFFFFFFFFFFFFF
@FS10000125:23:BPA73012-1407:1:1101:9620:1320 1:N:0:8
GGGGGCTAACTTCGTCGAGTACGCTCAATAAGATAGATCGGAAGA
+
FFFFFFFFFF::FFFFFFFFFFFFFFF,FFFFFFFFFFFFFFFFF
@FS10000125:23:BPA73012-1407:1:1101:10270:1320 1:N:0:8
GGGGTGGAACTTCGTCGAGTACGCTCAAGCCTAGAGATCGGAAGA
+
F,,FFFFFFF:,FFFFFFFFFFFFFFFFFFFFFFFFFFFFFFFFF
@FS10000125:23:BPA73012-1407:1:1101:11020:1320 1:N:0:8
GGGGCTCAACTTCGTCGAGTACGCTCAATTGATAAGATCGGAAGA
+
FFFFFFFFFF::FFFFFFFFFFFFFFFFFFFFFFFFFFFFFFFFF
@FS10000125:23:BPA73012-1407:1:1101:11730:1320 1:N:0:8
GGGGATAAATTTCGTCGAGTACGCTCAATTAGGAAGATCGGAAGA
+
FF:FFFFFFF:FFFFFFFFFFFFFFFF,FFFFFFFFFFFFFFFFF
@FS10000125:23:BPA73012-1407:1:1101:11960:1320 1:N:0:8
GGGGCCTAACTTCGTCGAGTACGCTCAACGTTATAGATCGGAAGA
+
FF,FFFFFFF::FFFFFFFFFFFFFFFFFFFFFFFFFFFFFFFFF
@FS10000125:23:BPA73012-1407:1:1101:12060:1320 1:N:0:8
GGGTCTGAACTTCGTCGAGTACGCTCAATAGATGAGATCGGAAGA
+
FF:FFFFFFFF:FFFFFFFFFFFFFFF,FFFFFFFFFFFFFFFFF
@FS10000125:23:BPA73012-1407:1:1101:12100:1320 1:N:0:8
GGGGGCTAACTTCGTCGAGTACGCTCAACTCTGTAGATCGGAAGA
+
FFFFFFFFFF::FFFFFFFFFFFFFFFFFFFFFFFFFFFFFFFFF
@FS10000125:23:BPA73012-1407:1:1101:12940:1320 1:N:0:8
GGGGTCTAACTTCGTCGAGTACGCTCAAAAGTTGAGATCGGAAGA
+
FFFFFFFFFF:,FFFFFFFFFFFFFFF,FFFFFFFFFFFFFFFFF
@FS10000125:23:BPA73012-1407:1:1101:13330:1320 1:N:0:8
GGGGTTCAACTTCGTCGAGTACGCTCAAAGAGTCAGATCGGAAGA
+
FF:FFFFFFF,,FFFFFFFFFFFFFFF:FFFFFFFFFFFFFFFFF
@FS10000125:23:BPA73012-1407:1:1101:13420:1320 1:N:0:8
GGGCTGTAACTTCGTCGAGTACGCTCAAAAGAGTAGATCGGAAGA
+
FFFFFFFFFF:,FFFFFFFFFFFFFFF:FFFFFFFFFFFFFFFFF
@FS10000125:23:BPA73012-1407:1:1101:13600:1320 1:N:0:8
GGGGTAGAACTTCGTCGAGTACGCTCAATGTGGAAGATCGGAAGA
+
FF:FFFFFFF:,FFFFFFFFFFFFFFF:FFFFFFFFFFFFFFFFF
@FS10000125:23:BPA73012-1407:1:1101:14950:1320 1:N:0:8
GATGTAAAACTTCGTCGAGTACGCTCAAAACGTTAGATCGGAAGA
+
,,F::FFFFFFFFFFFFFFFFF,FFFF:FFFFFFFFFFFF:,::,
@FS10000125:23:BPA73012-1407:1:1101:15520:1320 1:N:0:8
GGGTCCTAACTTCGTCGAGTACGCTCAACCCCCCAGATCGGAAGA
+
F,,FFFFFFF:FFFFFFFFFFFFFFFFFFFFFFFFFFFFFFFFF:
@FS10000125:23:BPA73012-1407:1:1101:15670:1320 1:N:0:8
GATAATAAACTTCGTCGAGTACGCTCAAGTGTATAGATCGGAAGA
+
,,:,FFFFFFFFFFFFFF:FFF,FFFFFFFFFFFF:FFFF,,::,
@FS10000125:23:BPA73012-1407:1:1101:15800:1320 1:N:0:8
GGGGGATAACTTCGTCGAGTACGCTCAATGCTGAAGATCGGAAGA
+
FF:F,F:FFF,:FFFFFFFFFFFFFFFFFFFFFFFFFFFFFFFFF
@FS10000125:23:BPA73012-1407:1:1101:16010:1320 1:N:0:8
GGGGATCAACTTCGTCGAGTACGCTCAATAAAAAAGATCGGAAGA
+
F::FFFFFFF,,FFFFFFFFFF:FFFF:FFFFFF:FFFFFFFFFF
@FS10000125:23:BPA73012-1407:1:1101:16140:1320 1:N:0:8
GGGATGGAACTTCGTCGAGTACGCTCAATAGATAAGATCGGAAGA
+
FFFFFFFFFF::FFFFFFFFFFFFFFF:FFFFFFFFFFFFFFFFF
@FS10000125:23:BPA73012-1407:1:1101:1120:1330 1:N:0:8
GGGGCCAAACTTCGTCGAGTACGCTCAAAACAGAAGATCGGAAGA
+
FFFFF,FFFFFFFFFFFFFFFFFFFFFF:,F,,,FFFFFFFFFFF
@FS10000125:23:BPA73012-1407:1:1101:2090:1330 1:N:0:8
GCTAACTTCGTCGAGTACGCTCAAATTCTATGATCGGAAGACCAC
+
,,F:F:FFF:FFF,FFF,FFFF:,:,FFFF,:FF:FFF,F:,,F,
@FS10000125:23:BPA73012-1407:1:1101:2160:1330 1:N:0:8
GGGCAGAAACTTCGTCGAGTACGCTCAAGAATGTAGATCGGAAGA
+
FFFFFFFFFF:,FFFFFFFFFFFFFFFFFFFFFFFFFFFFFFFFF
@FS10000125:23:BPA73012-1407:1:1101:2740:1330 1:N:0:8
GGGCGGAAACTTCGTCGAGTACGCTCAAGTATAAAGATCGGAAGA
+
FFF:FFFFFF::FFFFFFFFFFFFFFFFFFFFFFFFFFFFFFFFF
@FS10000125:23:BPA73012-1407:1:1101:3080:1330 1:N:0:8
GGGCACTAACTTCGTCGAGTACGCTCAATAAGGTAGATCGGAAGA
+
FFF:FFFFFF,,:FF:FFFFFFFFFFF,FFFFFFFFFFFFFFFFF
@FS10000125:23:BPA73012-1407:1:1101:3940:1330 1:N:0:8
GGGGGACAACTTCGTCGAGTACGCTCAAAGTAATAGATCGGAAGA
+
FFFFFFFFFF::FFFFFFFFFFFFFFF:FFFFFFFFFFFFFFFFF
@FS10000125:23:BPA73012-1407:1:1101:4280:1330 1:N:0:8
GGGGCTGGAACTTCGTCGAGTACGCTCAAATTAAGAGATCGGAAG
+
FFFFFFFFFF:,:FF:FFFFFFFFF,FFFFFFFFFFFFFFFFFFF
@FS10000125:23:BPA73012-1407:1:1101:4450:1330 1:N:0:8
GGGGTGAAACTTCGTCGAGTACGCTCAATTAAACAGATCGGAAGA
+
FFFFFFFFFF::FFFFFFFFFFFFFFF:FFFFFFFFFFFFFFFFF
@FS10000125:23:BPA73012-1407:1:1101:5280:1330 1:N:0:8
GGGGACAAACTTCGTCGAGTACGCTCAATTGAAAAGATCGGAAGA
+
F:FFFF:FF::FFFFFFFFFFFFFFF:FFFFFF,FFF,FF,:FFF
@FS10000125:23:BPA73012-1407:1:1101:5310:1330 1:N:0:8
GGGTACCAACTTCGTCGAGTACGCTCAACCACACAGATCGGAAGA
+
F:,FF,FFFF:FFFFFFFFFFFFFFFFF:,,:F,FFFFFFFFFFF
@FS10000125:23:BPA73012-1407:1:1101:5660:1330 1:N:0:8
GGGTGCTAACTTCGTCGAGTACGCTCAAAGTTAGAGATCGGAAGA
+
FFFFFFFFFF:,FFFFFFFFFFFFFFF:FFFFFFFFFFFFFF:FF
@FS10000125:23:BPA73012-1407:1:1101:5990:1330 1:N:0:8
GGGTTAGAACTTCGTCGAGTACGCTCAATCACTTAGATCGGAAGA
+
F,,FF::FFF:,FFFFFFFFFFFFFFF:FFFFFFFFFFFFFFFFF
@FS10000125:23:BPA73012-1407:1:1101:6200:1330 1:N:0:8
GGGCCTAACTTCGTCGAGTACGCTCAACTGAGGAGATCGGAAGAG
+
FFFFFFFFFF::F:FFFF:FFFFFFF::FFFFFFFF,FFF:FFFF
@FS10000125:23:BPA73012-1407:1:1101:6610:1330 1:N:0:8
GGGGTTCAACTTCGTCGAGTACGCTCAAAAGTGGAGATCGGAAGA
+
FFFFFFFFFF,,FFFFFFFFFFFFFFF:FFFFFFFFFFFFFFFFF
@FS10000125:23:BPA73012-1407:1:1101:6680:1330 1:N:0:8
GGGTGGGAACTTCGTCGAGTACGCTCAAAGTGTTAGATCGGAAGA
+
FFFFFFFFFF::FFFFFFFFFFFFFFF:FFFFFFFFFFFFFFFFF
@FS10000125:23:BPA73012-1407:1:1101:6770:1330 1:N:0:8
GGGTGAAAACTTCGTCGAGTACGCTCAACTGTTCAGATCGGAAGA
+
FFFFFFFFFF::FFFFFFFFFFFFFFFFFFFFFFFFFFFFFFFFF
@FS10000125:23:BPA73012-1407:1:1101:7240:1330 1:N:0:8
GGGGTAGAACTTCGTCGAGTACGCTCAAATTGAAAGATCGGAAGA
+
FFFFFFFFFF,,FFFFFFFFFFFFFFF,FFFFFFFFFFFFFFFFF
@FS10000125:23:BPA73012-1407:1:1101:7500:1330 1:N:0:8
GGGGGGGAACTTCGTCGAGTACGCTCAATAGCTAAGATCGGAAGA
+
FFFFFFFFFF:,FFFFFFFFFFFFFFF:FFFFFFFFFFFFFFFFF
@FS10000125:23:BPA73012-1407:1:1101:8840:1330 1:N:0:8
GGGCTTTAACTTCGTCGAGTACGCTCAAGCGAGAAGATCGGAAGA
+
FFF:FFFFFF,,FFFFFFFFFFFFF:FFFFFFFFFFFFFFFFFFF
@FS10000125:23:BPA73012-1407:1:1101:9170:1330 1:N:0:8
GGGGTTGAACTTCGTCGAGTACGCTCAAAACTAAAGATCGGAAGA
+
FFFFFFFFFF,,FFFFFFFFFFFFFFF:FFFFFFFFFFFFFFFFF
@FS10000125:23:BPA73012-1407:1:1101:9190:1330 1:N:0:8
GGGAACAAACTTCGTCGAGTACGCTCAAAAGATGAGATCGGAAGA
+
F:FF,F,,F:,:,,:,,F:F:,,FF:,FFFF:F,,,F,F:FFF,F
@FS10000125:23:BPA73012-1407:1:1101:9410:1330 1:N:0:8
GGGTGAGAACTTCGTCGAGTACGCTCAAATTATGAGATCGGAAGA
+
FFFFFFFFFF::FFFFFFFFFFFFFFFFFFFFFFFFFFFFFFFFF
@FS10000125:23:BPA73012-1407:1:1101:10380:1330 1:N:0:8
GGGCGACAACTTCGTCGAGTACGCTCAAGCGTGGAGATCGGAAGA
+
FFFFFFFFFF,,FFFFFFFFFFFFFFFFFFFFFFFFF:FFFFFFF
@FS10000125:23:BPA73012-1407:1:1101:11490:1330 1:N:0:8
GGGTGTCAACTTCGTCGAGTACGCTCAAGTTAAAAGATCGGAAGA
+
F,,FFFFFFF,,FFFFFFFFFFFFFFFFFFF:FFFFFFFFFFFFF
@FS10000125:23:BPA73012-1407:1:1101:12430:1330 1:N:0:8
GGGGCTTAACTTCGTCGAGTACGCTCAATACCTAAGATCGGAAGA
+
F:,FFFFFFF:,FFFFFFFFFFFFFFF:FFFFFFFFFFFFFFFFF
@FS10000125:23:BPA73012-1407:1:1101:12690:1330 1:N:0:8
GGGGGTTAACTTCGTCGAGTACGCTCAATATACGAGATCGGAAGA
+
FF,FFFFFFF,:FFFFFFFFFFFFFFF,FFFFFFFFFFFFFFFFF
@FS10000125:23:BPA73012-1407:1:1101:12920:1330 1:N:0:8
GGGCATCAACTTCGTCGAGTACGCTCAATGGAACAGATCGGAAGA
+
:,,,FFFFFF,,FFFFFFFFFFFFFFF,FFFFFFFFFFFFFFFFF
@FS10000125:23:BPA73012-1407:1:1101:13160:1330 1:N:0:8
GGGGATAAACTTCGTCGAGTAGCTCAACGGCGGAGATCGGAAGAG
+
FFFFFFFFFFFFFFFFFFFFFFFFFFF,,F:FFFFF,,FF,FF:F
@FS10000125:23:BPA73012-1407:1:1101:13410:1330 1:N:0:8
GGGTCCTAACTTCGTCGAGTACGCTCAAACAAACAGATCGGAAGA
+
FFFFFFFFFF::FFFFFFFFFFFFFFFFFFFFFFFFFFFFFFFFF
@FS10000125:23:BPA73012-1407:1:1101:13700:1330 1:N:0:8
GGGACAAAACTTCGTCGAGTACGCTCAAAATTGTAGATCGGAAGA
+
FFFFFFFFFF,,FFFFFFFFFFFFFFF,FFFFFFFFFFFFFF:FF
@FS10000125:23:BPA73012-1407:1:1101:14020:1330 1:N:0:8
GGGGGTCAACTTCGTCGAGTACGCTCAAATATTAAGATCGGAAGA
+
FFFF,FFFFFFF::F:,F:FF,:FFF:FF,FFFF::F,F:FFFFF
@FS10000125:23:BPA73012-1407:1:1101:14150:1330 1:N:0:8
GGGCACGAACTTCGTGGAGTACGCTCAATCCAAAAGATCGGAAGA
+
F::,FFFFFF::FFFFFFFFFFFFFFF:FFFFFFFFFFFFFFFFF
@FS10000125:23:BPA73012-1407:1:1101:14400:1330 1:N:0:8
GGGGGAAACTTCGTCGAGTACGCTCAAGGAAATAGATCGGAAGAG
+
FFFFFFFFFF,FF:FFFF:FFFFFFFFFFFFFFFFF:FFF:FFFF
@FS10000125:23:BPA73012-1407:1:1101:14450:1330 1:N:0:8
GGGGCATAACTTCGTCGAGTACGCTCAAATATTAAGATCGGAAGA
+
FFFFFFFFFF::FFFFFFFFFFFFFFF:FFFFFFFFFFFFFFFFF
@FS10000125:23:BPA73012-1407:1:1101:14840:1330 1:N:0:8
GGGGGCCAATTTCGTCGAGTACGCTCAATGAAACAGATCGGAAGA
+
FFFFFFFFFF,FFFFFFFFFFFFFFFF:FFFFFFFFF,FFFFFFF
@FS10000125:23:BPA73012-1407:1:1101:14980:1330 1:N:0:8
GGGGTTAAACTTCGTCGAGTACGCTCAATACCGGAGATCGGAAGA
+
FFFFFFFFFF:,FFFFFFFFFFFFFFF:FFFFFFFFFFFFFFFFF
@FS10000125:23:BPA73012-1407:1:1101:15200:1330 1:N:0:8
GGGTGTAAACTTCGTCGAGTACGCTCAAGTAGGGAGATCGGAAGA
+
F:,:,F,FFF::FFFFFFFFFFFFFFFF,FF,,,FFFFFFFFFFF
@FS10000125:23:BPA73012-1407:1:1101:15240:1330 1:N:0:8
GGGCGACAACTTCGTCGAGTACGCTCAAGCTGTGAGATCGGAAGA
+
FFFFF,FFFFFFFFFFFFFFFFFFFFFF,,F:FFFFFFFFFFFFF
@FS10000125:23:BPA73012-1407:1:1101:15440:1330 1:N:0:8
GGGCTCGAACTTCGTCGAGTACGCTCAAATTTGGAGATCGGAAGA
+
F,,FFFFFFF::FFFFFFFFFFFFFFF:FFFFFFFFFFFFFFFFF
@FS10000125:23:BPA73012-1407:1:1101:15460:1330 1:N:0:8
GGGAGGCAACTTCGTCGAGTACGCTCAACCTAAGAGATCGGAAGA
+
FFFFFFFFFFFFFFFFFFFFFFFFFFFFFFFFFFFFF,FFFFFFF
@FS10000125:23:BPA73012-1407:1:1101:15570:1330 1:N:0:8
GGGGGAAAACTTCGTCGAGTACGCTCAAAAGAAGAGATCGGAAGA
+
FFFFFFFFFF::FFFFFFFFFFFFFFF:FFFFFFFFFFFFFFFFF
@FS10000125:23:BPA73012-1407:1:1101:15780:1330 1:N:0:8
GGGGATCAACTTCGTCGAGTACGCTCAAAATAAGAGATCGGAAGA
+
FFFFFFFFFF,,FFFFFFFFFFFFFFF:FFFFFFFFFFFFFFFFF
@FS10000125:23:BPA73012-1407:1:1101:15860:1330 1:N:0:8
GGGAAGAAATTTCTTCGAGTACGCTCAAAACTGGAGATCGGAAGA
+
FFFFFFFFFFFF:,FFFFFFFFFFFFFFFFFFFFFFFFFFFFFFF
@FS10000125:23:BPA73012-1407:1:1101:16080:1330 1:N:0:8
GGGTCTGAACTTCGTCGAGTACGCTCAAAACATCAGATCGGAAGA
+
FFFFFFFFFF::FFFFFFFFFFFFFFFFFFFFFFFFFFFFFFFFF
@FS10000125:23:BPA73012-1407:1:1101:1660:1340 1:N:0:8
GGGGAATAACTTCGTCGAGTACGCTCAAGTTTGAAGATCGGAAGA
+
FFFFFFFFFF:,FFFFFFFFFFFFFFFFFFFFFFFFFFFFFFFFF
@FS10000125:23:BPA73012-1407:1:1101:2100:1340 1:N:0:8
GGGGCAAAACTTCGTCGAGTACGCTCAAGAAGTGAGATCGGAAGA
+
FFFFFFFFFF:,FFFFFFFFFFFFFFFFFFFFFFFFFFFFFFFFF
@FS10000125:23:BPA73012-1407:1:1101:2120:1340 1:N:0:8
GGGCATCAACTTCGTCGAGTACGCTCAAATGGGTAGATCGGAAGA
+
FFFFFFFFFF:,FFFFFFFFFFFFFFF:FFFFFFFFFFFFFFFFF
@FS10000125:23:BPA73012-1407:1:1101:2560:1340 1:N:0:8
GGGTAGGAACTTCGTCGAGTACGCTCAAAAACCGAGATCGGAAGA
+
FFFFFFFFFF:,FFFFFFFFFFFFFFF:FFFFFFFFFFFFFFFFF
@FS10000125:23:BPA73012-1407:1:1101:2570:1340 1:N:0:8
GGGGTGCAACTTCGTCGAGTACGCTCAACTTATGAGATCGGAAGA
+
FFFFFFFFFF:F:FFFFFFFFFFFFFFFFFFFFFFFFFFFFFFFF
@FS10000125:23:BPA73012-1407:1:1101:2880:1340 1:N:0:8
GGGGGTCAACTTCGTCGAGTACGCTCAATTATAAAGATCGGAAGA
+
F:FFFFFFFF::FFFFFFFFFFFFFFF:FFFFFFFFFFFFFFFFF
@FS10000125:23:BPA73012-1407:1:1101:3250:1340 1:N:0:8
GGGGGCTAACTTCGTCGAGTACGCTCAATTGTGCAGATCGGAAGA
+
FFF,,:FFFF,:FFFFFFFFFFFFFFF:FFFF::FFFFFFFFFFF
@FS10000125:23:BPA73012-1407:1:1101:3510:1340 1:N:0:8
GGGGTATTAACTTCGTCGAGTACGCTCAAAAGTACAGATCGGAAG
+
F:,FFFFF:F,,,FF,FFFFFFFFF,FFFFFFFFFFFFFFFFFFF
@FS10000125:23:BPA73012-1407:1:1101:3640:1340 1:N:0:8
GGGATATAACTTGAGTACGCTCAAACAGACAGATCGGAAGAGCAC
+
FFFFFF:,FFFFF,F:F::FF::FFFFFFFFFFFF:FFF::F,F,
@FS10000125:23:BPA73012-1407:1:1101:3880:1340 1:N:0:8
GGGAAACTTCGTCGAGTACGCTCAAGATTCAAGATCGGAAGAGCA
+
FFF:FFFFFFF,:FFFFF,,FFFFFFF,FFFFFFF,FFFFFFF,:
@FS10000125:23:BPA73012-1407:1:1101:4070:1340 1:N:0:8
GGGAAGTAACTTCGTCGAGTACGCTCAAACAAATAGATCGGAAGA
+
:,,:FFFFFF::FFFFFFFFFFFFFFF:FFFFFFFFFFFFFFFFF
@FS10000125:23:BPA73012-1407:1:1101:4290:1340 1:N:0:8
GGGGCACAACTTCGTCGAGTACGCTCAAAATATCAGATCGGAAGA
+
F::FFFFFFF:,FFFFFFFFFFFFFFF:FFFFFFFFFFFFFFFFF
@FS10000125:23:BPA73012-1407:1:1101:4350:1340 1:N:0:8
GGGCACAAACTTCGTCGAGTACGCTCAAAATTGAAGATCGGAAGA
+
FFF:FFFFFF:,:FFFFFFFFFFFFFF:FFFFFFFFFFFFFFFFF
@FS10000125:23:BPA73012-1407:1:1101:4840:1340 1:N:0:8
GGGGATCAACTTCGTCGAGTACGCTCAAAAAAGTAGATCGGAAGA
+
FFFFFFFFFF,,:FF:FFFFFFFFFFF,FFFFFFFFFFFFF::FF
@FS10000125:23:BPA73012-1407:1:1101:5240:1340 1:N:0:8
GGGTGCCAACTTCGTCGAGTACGCTCAAACCGCTAGATCGGAAGA
+
FFF:FFFFFF::FFFFFFFFFFFFFFF:FFFFFFFFFFFFFFFFF
@FS10000125:23:BPA73012-1407:1:1101:5480:1340 1:N:0:8
GGGGCTAAACTTCGTCGAGTACGCTCAAATCTTCAGATCGGAAGA
+
F,:FFFFFFF,,FFFFFFFFFFFFFFF:FFFFFFFFFFFFFFFFF
@FS10000125:23:BPA73012-1407:1:1101:5490:1340 1:N:0:8
GGGTGCGAACTTCGTCGAGTACGCTCAAATGGTTAGATCGGAAGA
+
FF:,FFFFFF::FFFFFFFFFFFFFFF:FFFFFFFFFFFFFFFFF
@FS10000125:23:BPA73012-1407:1:1101:5520:1340 1:N:0:8
GGGATAAAACTTCGTCGAGTACGCTCAAATCGCGAGATCGGAAGA
+
FF:FFFFFFF::FFFFFFFFFFFFFFFFFFF:FFFFFFFFFFFFF
@FS10000125:23:BPA73012-1407:1:1101:5570:1340 1:N:0:8
GGGTCCTAACTTCGTCGAGTACGCTCAATGTGATAGATCGGAAGA
+
F:::FFFFFF::FFFFFFFFFFFFFFF:FFFFFFFFFFFFFFFFF
@FS10000125:23:BPA73012-1407:1:1101:5700:1340 1:N:0:8
GGGAAGAAACTTCGTCGAGTACGCTCAACGGTCAAGATCGGAAGA
+
FFFFFFFFFF::FFFFFFFFFFFFFFFFFFFFFFFFFFFFFFFFF
@FS10000125:23:BPA73012-1407:1:1101:6420:1340 1:N:0:8
GGGCGGCAATTTCGTCGAGTACGCTCAAGTATAAAGATCGGAAGA
+
FFFF,,FFFFFFFFFFFFFFFFFFFFFFFFFFFFFFFFFFFFFFF
@FS10000125:23:BPA73012-1407:1:1101:6600:1340 1:N:0:8
GGGGAACAATTTCGTCGAGTACGCTCAATAAACGAGATCGGAAGA
+
FFFFFFFFFFFFFFFFFFFFFFFFFFF:FFFFFFFFFFFFFFFFF
@FS10000125:23:BPA73012-1407:1:1101:6720:1340 1:N:0:8
GGGGTAAAACTTCGTCGAGTACGCTCAATAATATAGATCGGAAGA
+
FFFFFFFFFF:,FFFFFFFFFFFFFFF:FFFFFFFFFFFFFFFFF
@FS10000125:23:BPA73012-1407:1:1101:6960:1340 1:N:0:8
GGGAGTTAACTTCGTCGAGTACGCTCAAACTTGTAGATCGGAAGA
+
FF::FFFFFF::FFFFFFFFFFFFFFFFFFFFFFFFFFFFFFFFF
@FS10000125:23:BPA73012-1407:1:1101:7080:1340 1:N:0:8
GGGGGGTAACTTCGTCGAGTACGCTCAAACACGGAGATCGGAAGA
+
FFFFFFFFFF::FFFFFFFFFFFFFFF:FFFFFFFFFFFFFFFFF
@FS10000125:23:BPA73012-1407:1:1101:7150:1340 1:N:0:8
GGGAAACTTCGTCGAGTACGCTCAACGTATAAGATCGGAAGAGCA
+
FFF:FFFFFFF::FFFFF,,FFFFFFF,FFFFFFF,FFFFFFF,:
@FS10000125:23:BPA73012-1407:1:1101:7900:1340 1:N:0:8
GGGGGGAAGCTTCGTCGAGTACGCTCAAATGTGTAGATCGGAAGA
+
FFFFFFFFFF::FFFFFFFFFFFFFFFFFFFFFFFFFFFFFFFFF
@FS10000125:23:BPA73012-1407:1:1101:8750:1340 1:N:0:8
GGGACATAACTTCGTCGAGTACGCTCAATAGAAAAGATCGGAAGA
+
FFFFFFFFFF,,FFFFFFFFFFFFFFF,FFFFFFFFFFFFFFFFF
@FS10000125:23:BPA73012-1407:1:1101:9050:1340 1:N:0:8
GGGACTTAACTTCGTCGAGTACGCTCAAAGATTGAGATCGGAAGA
+
FFFFFFFFFF,,FFFFFFFFFFFFFFF:FFFFFFFFFFFFFFFFF
@FS10000125:23:BPA73012-1407:1:1101:9100:1340 1:N:0:8
GGGGTGTAACTTCGTCGAGTACGCTCAATATCTTAGATCGGAAGA
+
FFFFFFFFFF,,FFFFFFFFFFFFFFF:FFFFFFFFFFFFFFFFF
@FS10000125:23:BPA73012-1407:1:1101:9610:1340 1:N:0:8
GAGCGGTAACTTCGTCGAGTACGCTCAAATAAACAGATCGGAAGA
+
F,F:FFFFFF,,FFFFFFFFFFFFFFF,FFFFFFFFFFFFFFFFF
@FS10000125:23:BPA73012-1407:1:1101:9860:1340 1:N:0:8
GGGAACTTCGTCGAGTACGCTCAAGTCACAAGATCGGAAGAGCAC
+
FFF:FFFFFF:FF:F:F,FFFF:FF,FFFFFFFFFFFFFF:F,F,
@FS10000125:23:BPA73012-1407:1:1101:10610:1340 1:N:0:8
GGGCAAAAACTTCGTCGAGTACGCTCAAGTTTTGAGATCGGAAGA
+
FFF:FFFFFF,,FFFFFFFFFFFFFFFFFFFFFFFFFFFFFFFFF
@FS10000125:23:BPA73012-1407:1:1101:10710:1340 1:N:0:8
GGGGTTCAACTTCGTCGAGTACGCTCAATAAGGGAGATCGGAAGA
+
F,,FFFFFFF,,FFFFFFFFFFFFFFF,FFFFFFFFFFFFFFFFF
@FS10000125:23:BPA73012-1407:1:1101:12430:1340 1:N:0:8
GGGAGTTAACTTCGTCGAGTAGCTCAATCAGGCAGATCGGAAGAG
+
F,,F,FF:FFF:,:F,:FFFFFFFFF:F::,F:,FF:F,,,:F:,
@FS10000125:23:BPA73012-1407:1:1101:12800:1340 1:N:0:8
GGGCAAAAACTTCGTCGAGTACGCTCAATTATCAAGATCGGAAGA
+
F,,,FFFFFF,,FFFFFFFFFFFFFFF,FFFFFFFFFFFFFFFFF
@FS10000125:23:BPA73012-1407:1:1101:12880:1340 1:N:0:8
GGGTCATAACTTCGTCGAGTACGCTCAAGCTCATAGATCGGGAGA
+
F,,:FFFFFF,,FFFFFFFFFFFFFFFFFFFFFFFFFFFFFFFFF
@FS10000125:23:BPA73012-1407:1:1101:12910:1340 1:N:0:8
GGGTGTTAACTTCGTCGAGTACGCTCAAAGTTCTAGATCGGAAGA
+
F,,:FFFFFF,,FFFFFFFFFFFFFFF:FFFFFFFFFFFFFFFFF
@FS10000125:23:BPA73012-1407:1:1101:13570:1340 1:N:0:8
GGGGGCTAACTTCGTCGAGTACGCTCAATCGTTGAGATCGGAAGA
+
FFFFFFFFFF:,FFFFFFFFFFFFFFF,FFFFFFFFFFFFFFFFF
@FS10000125:23:BPA73012-1407:1:1101:14010:1340 1:N:0:8
GGGGGGGAACTTCGTCGAGTACGCTCAAACTATTAGATCGGAAGA
+
F,:FFFFFFF::FFFFFFFFFFFFFFFFFFFFFFFFFFFFFFFFF
@FS10000125:23:BPA73012-1407:1:1101:14290:1340 1:N:0:8
GGGCTGAAACTTCGTCGAGTACGCTCAACGGATAAGATCGGAAGA
+
FFFFFFFFFF:FFFFFFFFFFFFFFFFFFFFFFFFFFFFFFFFFF
@FS10000125:23:BPA73012-1407:1:1101:14900:1340 1:N:0:8
GGGGACTAACTTCGTCGAGTACGCTCAAGCTGTTAGATCGGAAGA
+
FFFFFFFFFF,,FFFFFFFFFFFFFFFFFFFFFFFFFFFFFFFFF
@FS10000125:23:BPA73012-1407:1:1101:15850:1340 1:N:0:8
GGGGGCCAACTTCGTCGAGTACGCTCAAGCCCCGAGATCGGAAGA
+
FFFFFFFFFF::FFFFFFFFFFFFFFFF:FF:FFFFFFFFFFFFF
@FS10000125:23:BPA73012-1407:1:1101:16160:1340 1:N:0:8
GGGCTGTAACTTCGTCGAGTACGCTCAAACAGATAGATCGGAAGA
+
FFFFFFFFFF::FFFFFFFFFFFFFFFFFFFFFFFFFFFFFFFFF
@FS10000125:23:BPA73012-1407:1:1101:1160:1350 1:N:0:8
GGGGCTCAACTTCGTCGAGTACGCTCAAATGTGTAGATCGGAAGA
+
FFFFFFFFFFF:FFFFFFFFFFFFFFF:FFFFFFFFFFFFF,FFF
@FS10000125:23:BPA73012-1407:1:1101:1310:1350 1:N:0:8
GGGGTCAAACTTCGTCGAGTACGCTCAAATCTTAAGATCGGAAGA
+
FFFFFFFFFF::FFFFFFFFFFFFFFFFFFFFFFFFFFFFF:FFF
@FS10000125:23:BPA73012-1407:1:1101:1950:1350 1:N:0:8
GGGGTTCCAACTTCGTCGAGTACGCTCAACAATGAAGATCGGAAG
+
F,,FF::FFFF:FFFFFFFFFFFFF,FFFFFFFFFFFFFFFFFFF
@FS10000125:23:BPA73012-1407:1:1101:2190:1350 1:N:0:8
GGGGCATAACTTCGTCGAGTACGCTCAAATTGGCAGATCGGAAGA
+
FF:FFFFFFF:,FFFFFFFFFFFFFFF:FFFFFFFFFFFFFFFFF
@FS10000125:23:BPA73012-1407:1:1101:3170:1350 1:N:0:8
GGGAGGAAACTTCGTCGAGTACGCTCAAACTTCCAGATCGGAAGA
+
FFFFFFFFFF:,FFFFFFFFFFFFFFFFFFFFFFFFFFFFFFFFF
@FS10000125:23:BPA73012-1407:1:1101:3350:1350 1:N:0:8
GATGGTTAACTTCGTCGAGTACGCTCAAGAATCGAGATCGGAAGA
+
,,:F,FFFFFFFFFFFFFFFFFFFFFFFFFFFFFFFFFFFF,FFF
@FS10000125:23:BPA73012-1407:1:1101:3510:1350 1:N:0:8
GATGTATTAACTTCGTCGAGTACGCTCAAAAGTACAGATCGGAAG
+
:,FFFFFF:FFF::F:FF:FFFFFF,FFFFFFFFFFFFFFFFFFF
@FS10000125:23:BPA73012-1407:1:1101:3710:1350 1:N:0:8
GGGGACAACTTCGTCGAGTACGCTCAAAATGTGAGATCGGAAGAG
+
F,,FFFFFFF,FF:FFFF:FFFFFFFF,FFFFFFFF,FFF,FFF:
@FS10000125:23:BPA73012-1407:1:1101:3780:1350 1:N:0:8
GGGGATGAACTTCGTCGAGTACGCTCAATTAACAAGATCGGAAGA
+
FFFFFFFFFF::FFFFFFFFFFFFFFF,FFFFFFFFFFFFFFFFF
@FS10000125:23:BPA73012-1407:1:1101:4860:1350 1:N:0:8
GGGAACTTCGTCGAGTACGCTCAATTCAGAAGATCGGAAGAGCAC
+
FFF:FFFFFF,:F:F:F:FFFF:FF,FFFFFFFFFFFFFF:F,F,
@FS10000125:23:BPA73012-1407:1:1101:5020:1350 1:N:0:8
GGGGGGGAACTTCGTCGAGTACGCTCAATTAAAAAGATCGGAAGA
+
FFFFFFFFFF::FFFFFFFFFFFFFFF,FFFFFFFFFFFFFFFFF
@FS10000125:23:BPA73012-1407:1:1101:5470:1350 1:N:0:8
GGGTGCGAACTTCGTCGAGTACGCTCAAGTTTTAAGATCGGAAGA
+
FF::FFFFFF,,FFFFFFFFFFFFFFFFFFFFFFFFFFFFFFFFF
@FS10000125:23:BPA73012-1407:1:1101:6210:1350 1:N:0:8
GGGGCAAAACTTTCGTCGAGTACGCTCAAGTTCGAAGATCGGAAG
+
FFFFFFFFFF:,FFFFFFF,FFFFF:FFFFFFFFFFFFFFFFFFF
@FS10000125:23:BPA73012-1407:1:1101:6500:1350 1:N:0:8
GGGCGATAACTTCGTCGAGTACGCTCAAATGCAAAGATCGGAAGA
+
FFFF,F:FFFFF::FF,FFFF,:FF:,FFF:::,F:F,F:FFFFF
@FS10000125:23:BPA73012-1407:1:1101:7910:1350 1:N:0:8
GCGCAGGACCTTCGTCGAGTACGCTCAAGGAGAAAGATCGGAAGA
+
,,,,FFFFFF,:FFFFF:FFFF:FFFF,FFFFFFF:FFFFFF,FF
@FS10000125:23:BPA73012-1407:1:1101:8020:1350 1:N:0:8
GGGGCGACAACTTCGTCGAGTACGCTCAACAGTTAAGATCGGAAG
+
FF,FFFFFFFF,:FF,FFF,FFFFF:FFFFFFFF:FFFFFFFFFF
@FS10000125:23:BPA73012-1407:1:1101:8550:1350 1:N:0:8
GGGGGATAACTTCGTCGAGTACGCTCAAAATATAAGATCGGAAGA
+
F:,FFFFFFF::FFFFFFFFFFFFFFF:FFFFFFFFFFFFFFFFF
@FS10000125:23:BPA73012-1407:1:1101:8570:1350 1:N:0:8
GGGCCCGAACTTCGTCGAGTACGCTCAACTGTAGAGATCGGAAGA
+
FF,:FFFFFFFFFFFFFFFFFFFFFFFFFFFFFFFFF,FFFFFFF
@FS10000125:23:BPA73012-1407:1:1101:8850:1350 1:N:0:8
GGGACTTAACTTCGTCGAGTACGCTCAAAGATTGAGATCGGAAGA
+
F,,FFFFFFFF:FFFFFFFFFFFFFFFFFFFFFFFFFFFFFFFFF
@FS10000125:23:BPA73012-1407:1:1101:9060:1350 1:N:0:8
GGGGGCTAACTTCGTCAAGTACGCTCAAACAGAGAGATCGGAAGA
+
FFFFFFFFFF:,FFFFFFFFFFFFFFFFFFFFFFFFFFFFFFFFF
@FS10000125:23:BPA73012-1407:1:1101:9080:1350 1:N:0:8
GGGGTGTAACTTCGTCGAGTACGCTCAATATCTTAGATCGGAAGA
+
FFFFFFFFFF:,FFFFFFFFFFFFFFF,FFFFFFFFFFFFFFFFF
@FS10000125:23:BPA73012-1407:1:1101:9170:1350 1:N:0:8
GGGGGTTAACTTCGTCGAGTACGCTCAAGTAATAAGATCGGAAGA
+
FF:FFFFFFF,:FFFFFFFFFFFFFFFFFFFFFFFFFFFFFFFFF
@FS10000125:23:BPA73012-1407:1:1101:9920:1350 1:N:0:8
GGGAAGCAACTTCGTCGAGTACGCTCAAAGTTCCAGATCGGAAGA
+
F::FFFFFFF::FFFFFFFFFFFFFFFFFFFFFFFFFFFFFFFFF
@FS10000125:23:BPA73012-1407:1:1101:10450:1350 1:N:0:8
GGGGGGGAACTTCGTCGAGTACGCTCAAAACATTAGATCGGAAGA
+
FFFFFFFFFF::FFFFFFFFFFFFFFFFFFFFFFFFFFFFFFFFF
@FS10000125:23:BPA73012-1407:1:1101:10480:1350 1:N:0:8
GGGGACAAACTTCGTCGAGTACGCTCAAAATGTGAGATCGGAAGA
+
FFFFFF,FFFF:FFFFFFFFFFFFFFFF,F,,:FFFFFFFFFFFF
@FS10000125:23:BPA73012-1407:1:1101:10680:1350 1:N:0:8
GGGACAGAACTTCGTCGAGTACGCTCAAAGAAATAGATCGGAAGA
+
F:,:FFFF,F::FFFFFFFFFFFFFFF:FFFFFFF:F:FFFF:FF
@FS10000125:23:BPA73012-1407:1:1101:11020:1350 1:N:0:8
GGGCGGGAACTTCGTCGAGTACGCTCAAGCTAAGAGATCGGAAGA
+
FFF:FFFFFF::FFFFFFFFFFFFFFFFFFFFFFFFFFFFFFFFF
@FS10000125:23:BPA73012-1407:1:1101:11210:1350 1:N:0:8
GGGTACTAACTTCGTCGAGTACGCTCAAACGTTGAGATCGGAAGA
+
F,,:FFFFFF,:FFFFFFFFFF:FFFF,FFFFFFF:F,FF:F:FF
@FS10000125:23:BPA73012-1407:1:1101:12290:1350 1:N:0:8
GGGGTTGAACTTCGTCGAGTACGCTCAATTAATCAGATCGGAAGA
+
FF:FFFFFFF,,FFFFFFFFFFFFFFF,FFFFFFFFFFFFFFFFF
@FS10000125:23:BPA73012-1407:1:1101:12450:1350 1:N:0:8
GGGCTTCAACTTCGTCGAGTACGCTCAAATAATTAGATCGGAAGA
+
:,,,FFFFFF,,FFFFFFFFFFFFFFF,FFFFFFFFF:FFFFFFF
@FS10000125:23:BPA73012-1407:1:1101:12550:1350 1:N:0:8
GGGTGACAACATCGTCGAGTACGCTCAATATTTAAGATCGGAAGA
+
:,,FFFFFFFF:FFFFFFFFFFFFFFF:FFFFFFFFFFFFFFFFF
@FS10000125:23:BPA73012-1407:1:1101:13170:1350 1:N:0:8
GGGGCGAAAACTTCGTCGAGTACGCTCAATTTGGGAGATCGGAAG
+
FFFFFFFFFFF,:FF,FFFFFFFFF,FFFFFFFFFFFFFFFFFFF
@FS10000125:23:BPA73012-1407:1:1101:13610:1350 1:N:0:8
GGGGTAGAACTTCGTCGAGTACGCTCAAGGATCGAGATCGGAAGA
+
F:,FFFFFFF,,FFFFFFFFFFFFFFFFFFFFFFFFFFFFFFFFF
@FS10000125:23:BPA73012-1407:1:1101:13920:1350 1:N:0:8
GGGGGCTAACTTCGTCGAGTACGCTCAATCCGTAAGATCGGAAGA
+
FFFFFFFFFF:FFFFFFFFFFFFFFFFFFFFFFFFFFFFFFFFFF
@FS10000125:23:BPA73012-1407:1:1101:14000:1350 1:N:0:8
GGGTGTCAACTTCGTCGAGTACGCTCAAAGTAAGAGATCGGTAGA
+
F:,:,FF:FF:,FFF:FF:F:::FFFF:FFFFFFFFF,FFF,F,F
@FS10000125:23:BPA73012-1407:1:1101:14250:1350 1:N:0:8
GGGACTTCGTCGAGTACGCTCAATCATTAAGATCGGAAGAGCACA
+
FFF:FFFFFFFFFFFFFF,:FFFFFFF:FFFFFFFFFFFFF,F,:
@FS10000125:23:BPA73012-1407:1:1101:14270:1350 1:N:0:8
GGGGCTTAACTTCGTCGAGTACGCTCAATTGGTGAGATCGGAAGA
+
FFFFFFFFFF::FFFFFFFFFFFFFFF:FFFFFFFFFFFFFFFFF
@FS10000125:23:BPA73012-1407:1:1101:15170:1350 1:N:0:8
GGGGGACATCTTCGTCGAGTACGCTCAACTGACAAGATCGGAAGA
+
FFFFFFFFFF:FFFFFFFFFFFFFFFFFFFFFFFFFF:FFFFFFF
@FS10000125:23:BPA73012-1407:1:1101:15200:1350 1:N:0:8
GGGTGGGAACTTCGTCGAGTACGCTCAAGTCCAGAGATCGGAAGA
+
F,,F:FFFFF::FFFFFFFFFFFFFFFFFFFFFFFFFFFFFFFFF
@FS10000125:23:BPA73012-1407:1:1101:15940:1350 1:N:0:8
GGGCTTGAACTTCGTCGAGTACGCTCAAACTTCAAGATCGGAAGA
+
FFFFFFFFFF::FFFFFFFFFFFFFFF:FFFFFFFFFFFFFFFFF
@FS10000125:23:BPA73012-1407:1:1101:1350:1360 1:N:0:8
GGGCGGTAACTTCGTCGAGTACGCTCAAAAGATAAGATCGGAAGA
+
F,,FFFFFFF::FFFFFFFFFFFFFFF:FFFFFFFFFFFFF,FFF
@FS10000125:23:BPA73012-1407:1:1101:1590:1360 1:N:0:8
GGGGAAAAACTTCGTCGAGTACGCTCAACGAACAAGATCGGAAGA
+
FF:FFFFFF,FF:FFFFFFFFFFFFFFFFFFFFFFFFFFFF:FFF
@FS10000125:23:BPA73012-1407:1:1101:2190:1360 1:N:0:8
GGGAACTTCGTCGAGTACGCTCAAACTAGTAGATCGGAAGAGCAC
+
F,,:FFFF:F:FF:FFF,F::FF:FFFFFFFF:FFFFF,F:F,F,
@FS10000125:23:BPA73012-1407:1:1101:2370:1360 1:N:0:8
GGGCACGAACTTCGTCGAGTACGCTCAAATTCTGAGATCGGAAGA
+
FFFFFFFFFF:,FFFFFFFFFFFFFFF:FFFFFFFFFFFFFFFFF
@FS10000125:23:BPA73012-1407:1:1101:3630:1360 1:N:0:8
GGGGCATAACTTCGTCGAGTACGCTCAACCAAAGAGATCGGAAGA
+
FF:FFFF,FFFFFFFFFFFFFFFFFFFFF::FFFFFF,FFFFFFF
@FS10000125:23:BPA73012-1407:1:1101:5090:1360 1:N:0:8
GGGGCAGAACTTCGTCGAGTACGCTCAATTGATGAGATCGGAAGA
+
FFF,FFFFFFFFFF:FFFFFFFFFFFFFFFF:F:FFFFFFFFFFF
@FS10000125:23:BPA73012-1407:1:1101:5650:1360 1:N:0:8
GGCGAGAAACTTCGTCGAGTACGCTCAACCTAAAAGATCGGAAGA
+
F,:FFFFFFFF:FFFFFFFFFFFFFFFFFFFFFFFFF:FFFF,FF
@FS10000125:23:BPA73012-1407:1:1101:6630:1360 1:N:0:8
GGGTCCAAACTTCGTCGAGTACGCTCAAATCGTAAGATCGGAAGA
+
F:,FFFFFFF:,FFFFFFFFFFFFFFFFFFFFFFFFFFFFFFFFF
@FS10000125:23:BPA73012-1407:1:1101:6770:1360 1:N:0:8
GGGCGAAAACTTCGTCGAGTACGCTCAATGTGTAAGATCGGAAGA
+
FF::FFFFFF:,FFFFFFFFFFFFFFF,FFFFFFFFFFFFFFFFF
@FS10000125:23:BPA73012-1407:1:1101:8260:1360 1:N:0:8
GGGGAAGAACTTCGTCGAGTACGCTCAATGTGTAAGATCGGAAGA
+
FFFFFFFFFF::FFFFFFFFFFFFFFF:FFFFFFFFFFFFFFFFF
@FS10000125:23:BPA73012-1407:1:1101:8530:1360 1:N:0:8
GGGGCCAAACTTCGTCGAGTACGCTCAAATTCCGAGATCGGAAGA
+
F:,FFFFFFF::FFFFFFFFFFFFFFFFFFFFFFFFF,FFFFFFF
@FS10000125:23:BPA73012-1407:1:1101:8560:1360 1:N:0:8
GGGTAACAACTTCGTCGAGTACGCTCAAGTGTACAGATCGGAAGA
+
FFFFFFFFFFFFFFFFFFFFFFFFFFFFFFFFFFFFFFFFFFFFF
@FS10000125:23:BPA73012-1407:1:1101:8940:1360 1:N:0:8
GGGGGATAACTTCGTCGAGTACGCTCAATCTTAAAGATCGGAAGA
+
FFFFFFFFFF:,FFFFFFFFFFFFFFF:FFFFFFFFFFFFFFFFF
@FS10000125:23:BPA73012-1407:1:1101:9680:1360 1:N:0:8
GGGTGGCAACTTCGTCGAGTACGCTCAACAGGGGAGATCGGAAGA
+
F,:F,FFFFFFFFFFFFFFFFFFFFFFFFFFFFFFFFFFFFFFFF
@FS10000125:23:BPA73012-1407:1:1101:10200:1360 1:N:0:8
GGGTAGGAACTTCGTCGAGTACGCTCAAAATGGAAGATCGGAAGA
+
FFFFFFFFFF,,FFFFFFFFFFFFFFFFFFFFFFFFFFFFFFFFF
@FS10000125:23:BPA73012-1407:1:1101:10210:1360 1:N:0:8
GGGGAATAACTTCGTCGAGTACGCTCAATACTCAAGATCGGAAGA
+
FFFFFFFFFF,,FFFFFFFFFFFFFFF,FFFFFFFFFFFFFFFFF
@FS10000125:23:BPA73012-1407:1:1101:10290:1360 1:N:0:8
GGGTGATAACTTCGTCGAGTACGCTCAACAGGAAAGATCGGAAGA
+
FFFFFFFFFF:FFFFFFFFFFFFFFFFFFFFFFFFFFFFFFFFFF
@FS10000125:23:BPA73012-1407:1:1101:10570:1360 1:N:0:8
GGGTTGGAACTTCGTCGAGTACGCTCAATCAATGAGATCGGAAGA
+
F:F:FFFFFF::FFFFFFFFFFFFFFFFFFFFFFFFFFFFFFFFF
@FS10000125:23:BPA73012-1407:1:1101:10690:1360 1:N:0:8
GGAGCCTAACTTCGTCGAGTACGCTCAAGAGATAAGATCGGAAGA
+
FF:FFFFFFFFF:FFFFFFFFFFFFFFFFFFFFFFFF:FFFFFFF
@FS10000125:23:BPA73012-1407:1:1101:11730:1360 1:N:0:8
GGGTGTCAACTTCGTCGAGTACGCTCAATATTACAGATTCGGAAG
+
F,,:FFFFFF,,FFFFFFFFFFFFFFF,FFFFFFFFF,FFFFF:F
@FS10000125:23:BPA73012-1407:1:1101:12840:1360 1:N:0:8
GGGTGGAAACTTCGTCGAGTACGCTCAAATTAGGAGATCGGAAGA
+
F,,:FFFFFF::FFFFFFFFFFFFFFF,FFFFFFFFFFFFFFFFF
@FS10000125:23:BPA73012-1407:1:1101:13300:1360 1:N:0:8
GGGGCACTGACCTTCGTCGAGTACGCTCAAACAATAAGATCGGAA
+
FFFFFFFFFF:F,:FFF:FFFF:FFFF:FFFFFFFFFFFF,FFFF
@FS10000125:23:BPA73012-1407:1:1101:13600:1360 1:N:0:8
GGGGTTCAACTTCGTCGAATACGCTCAAATTACAAGATCGGAAGA
+
FF:F:FFFFF:,FFFFFFFFFFFFFFFFFFFFFFFFFFFFFFFFF
@FS10000125:23:BPA73012-1407:1:1101:13770:1360 1:N:0:8
GGGGAAGATCGGAAGAGCACACGTCTGAACTCCAGTCACTATGGC
+
FFFFFFFFFFFFFFFFF,FF:FFFF,F:FFFFFFF:,FFFF,FF,
@FS10000125:23:BPA73012-1407:1:1101:13940:1360 1:N:0:8
GGGGCAAAGCTTCGTCGATACGCTCAAAAGATAAGATCGGAAGAG
+
FFFFFFFFFF:FFFFFFFFFFFFFFFFFF:FFFFFFF,FF:FFFF
@FS10000125:23:BPA73012-1407:1:1101:14270:1360 1:N:0:8
GGGAGCCAACTTCGTCGAGTACGCTCAAAGGCCAAGATCGGAAGA
+
FFFFFFFFFF::FFFFFFFFFFFFFFF:FFFFFFFFFFFFFFFFF
@FS10000125:23:BPA73012-1407:1:1101:14410:1360 1:N:0:8
GGGTGGTAACTTCGTCGAGTACGCTCAAGTGCAAAGATCGGAAGA
+
FFFFFFFFFF::FFFFFFFFFFFFFFFFFFFFFFFFFFFFFFFFF
@FS10000125:23:BPA73012-1407:1:1101:14430:1360 1:N:0:8
GGGATGGAACTTCGTCGAGTACGCTCAAAGAAATAGATCGGAAGA
+
F:,FF:FFFF,:F:FFFFFFFF:FFFF::F:FFFFFFFFF::F::
@FS10000125:23:BPA73012-1407:1:1101:14940:1360 1:N:0:8
GGGGGAAAACTTCGTCGAGTACGCTCAATCCGTAAGATCGGAAGA
+
FFFFFFFFFF:,FFFFFFFFFFFFFFFFFFFFFFFFFFFFFFFFF
@FS10000125:23:BPA73012-1407:1:1101:15470:1360 1:N:0:8
GATTTGTAACTTCGTCGAGTACGCTCAAGGTGTAAGATCGGAAGA
+
:,:,F:FFFFFFFFFFFFFFFFFFFFFFFFFFFFFFFFFFF:FF:
@FS10000125:23:BPA73012-1407:1:1101:15900:1360 1:N:0:8
GGGAGACAACTTCGTCGAGTACGCTCAAATGGTTAGATCGGAAGA
+
FFFFFFFFFF,:FFFFFFFFFFFFFFF:FFFFFFFFFFFFFFFFF
@FS10000125:23:BPA73012-1407:1:1101:2040:1370 1:N:0:8
GGGGCCTAACTTCGTCGAGTACGCTCAAATTATAAGATCGGAAGA
+
FFFFFFFFFF::FFFFFFFFFFFFFFF:FFFFFFFFFFFFFFFFF
@FS10000125:23:BPA73012-1407:1:1101:2500:1370 1:N:0:8
GGGAGGTAACTTCGTCGAGTACGCTCAATATTGGAGATCGGAAGA
+
FFFFFFFFFF,,FFFFFFFFFFFFFFF,FFFFFFFFFFFFFFFFF
@FS10000125:23:BPA73012-1407:1:1101:2600:1370 1:N:0:8
GGGGTGCAACTTCGTCGAGTACGCTCAACTTATGAGATCGGAAGA
+
FFFFFFFFFF::FFFFFFFFFFFFFFFFFFFFFFFFFFFFFFFFF
@FS10000125:23:BPA73012-1407:1:1101:3890:1370 1:N:0:8
GGGCGGTAACTTCGTCGAGTACGCTCAATCTAGGAGATCGGAAGA
+
FFFFFFFFFF:,FFFFFFFFFFFFFFF:FFFFFFFFFFFFFFFFF
@FS10000125:23:BPA73012-1407:1:1101:3940:1370 1:N:0:8
GGGCAGGAACTTCGTCGAGTACGCTCAATTACGCAGATCGGAAGA
+
FFFFFFFFFF::FFFFFFFFFFFFFFF,FFFFFFFFFFFFFFFFF
@FS10000125:23:BPA73012-1407:1:1101:4020:1370 1:N:0:8
GGGGCTTAACTTCGTCGAGTACGCTCAAACGTATAGATCGGAAGA
+
FFFFFFFFFF:,FFFFFFFFFFFFFFF:FFFFFFFFFFFFFFFFF
@FS10000125:23:BPA73012-1407:1:1101:4090:1370 1:N:0:8
GGGGATAAACTTCGTCGAGTACGCTCAGAGCGGAGATCGGAAGAG
+
FFFFFFFFFF,,FFFFFFFFFFFFFFF:FFFFFFFF,,FF,FF:F
@FS10000125:23:BPA73012-1407:1:1101:4150:1370 1:N:0:8
GGGGATTAACTTCGTCGAGTACGCTCAATTTGAGAGATCGGAAGA
+
F:,FFFFFFF:,FFFFFFFFFFFFFFF,FFFFFFFFFFFFFFFFF
@FS10000125:23:BPA73012-1407:1:1101:4390:1370 1:N:0:8
GGGGCTTAACTTCGTCGAGTACGCTCAAGAACCAAGATCGGAAGA
+
FF:FFFFFFF:,FFFFFFFFFFFFFFFFFFFFFFFFFFFFFF:FF
@FS10000125:23:BPA73012-1407:1:1101:5340:1370 1:N:0:8
GGGTTGCAACTTCGTCGAGTACGCTCAACCAAGTAGATCGGAAGA
+
FFF:FFFFFF,:FFFFFFFFFFFFFFF:FFFFFFFFFFFFFFFFF
@FS10000125:23:BPA73012-1407:1:1101:5540:1370 1:N:0:8
GGGTTATAACTTCGTCGAGTACGCTCAAGCCGTTAGATCGGAAGA
+
FFF:FFFFFF::FFFFFFFFFFFFFFFFFFFFFFFFFFFFFFFFF
@FS10000125:23:BPA73012-1407:1:1101:7400:1370 1:N:0:8
GGGACACAACTTCGTCGAGTACGCTCAATCTGTTAGATCGGAAGA
+
FFF,F,FFFFFFFFFFFFFFFFFFFFFF,,:,,F,FFFFFFFFFF
@FS10000125:23:BPA73012-1407:1:1101:7950:1370 1:N:0:8
GGGGCGCAACTTCGTCGAGTACGCTCAATTTTGTAGATCGGAAGA
+
FFFFFFFFFFF:FFFFFFFFFFFFFFF:FFFFFFFFFFFFFFFFF
@FS10000125:23:BPA73012-1407:1:1101:8360:1370 1:N:0:8
GGGATCAAACTTCGTCGAGTACGCTCAATGGTTAAGATCGGAAGA
+
FFFFFFFFFF::FFFFFFFFFFFFFFF,FFFFFFFFFFFFFFFFF
@FS10000125:23:BPA73012-1407:1:1101:8400:1370 1:N:0:8
GGGGTTTAACTTCGTCGAGTACGCTCAAATTCAGATCGGAAGAGC
+
FFFFFFFFFF,,FFFFFFFFFFFFFFFFFFFFFFF,,FFF,FFF,
@FS10000125:23:BPA73012-1407:1:1101:8810:1370 1:N:0:8
GGGGTAGAACTTCGTCGAGTACGCTCAATTTTGTAGATCGGAAGA
+
FFFFFFFFFF,,FFFFFFFFFFFFFFF:FFFFFFFFFFFFFFFFF
@FS10000125:23:BPA73012-1407:1:1101:8820:1370 1:N:0:8
GGGCCTCAACTTCGTCGAGTACGCTCAAGTAAAGAGATCGGAAGA
+
FFFFFFFFFF::FFFFFFFFFFFFFFFFFFFFFFFFFFFFFFFFF
@FS10000125:23:BPA73012-1407:1:1101:9250:1370 1:N:0:8
CCAGCAGAAATTCGTCGAGTACGCTCAACAGGAAAGATCGGTACA
+
F,FFFF,FFFFF,,F:FF,FFFFFFFF:F:FF,F:,F,FF:,,,F
@FS10000125:23:BPA73012-1407:1:1101:10410:1370 1:N:0:8
CACGGAAAACTTCGTCGTCTACACTCAAACTAGTACATCGGATCT
+
:FFF,,FFFFFF,,F,F,::::,:FF,,F:FF,FF,F:F:FF:,F
@FS10000125:23:BPA73012-1407:1:1101:10450:1370 1:N:0:8
GGGTTAGAACTTCGTCGAGTACGCTCAATGTGTGAGATCGGAAGA
+
FFF:FFFFFFF,FFFFFFFFFFFFFFF:FFFFFFFFFFFFFFFFF
@FS10000125:23:BPA73012-1407:1:1101:10780:1370 1:N:0:8
GGGGCAAAACTTCGTCGAGTACGCTCAATAAAATAGATCGGAAGA
+
FFFFFFFFFF,,FFFFFFFFFFFFFFFFFFFFF:FFFFFFFFFFF
@FS10000125:23:BPA73012-1407:1:1101:11610:1370 1:N:0:8
GGGCGGAAACTTCGTCGAGTACGCTCAAAATTGAAGATCGGAAGA
+
FFFFFFFFFF,,FFFFFFFFFFFFFFF:FFFFFFFFFFFFFFFFF
@FS10000125:23:BPA73012-1407:1:1101:12200:1370 1:N:0:8
GGGGATGAAACTTCGTCGAGTACGCTCAAGTCAAGAGATCGGAAG
+
F:,FFFFFFFF,,FF:FFFFFFFFF,FFFFFFFFFFFFFFFFFFF
@FS10000125:23:BPA73012-1407:1:1101:12290:1370 1:N:0:8
GGGGGGCAACTTCGTCGAGTACGCTCAAAAATCTAGATCGGAAGA
+
F:,FFFFFFF:,FFFFFFFFFFFFFFF,FFFFFFFFFFFFFFFFF
@FS10000125:23:BPA73012-1407:1:1101:12420:1370 1:N:0:8
GGGCTCAAACTTCGTCGAGTACGCTCAATAATAGAGATCGGAAGA
+
FFFF:FFFFF,,:FFFFFFFFFFFFFF,FF:FFFFFFFFFFFFFF
@FS10000125:23:BPA73012-1407:1:1101:12840:1370 1:N:0:8
GGGTGAAAACTTCGTCGAGTACGCTCAAGAGATTAGATCGGAAGA
+
FFFFFFFFFF,:FFFFFFFFFFFFFFFFFFFFFFFFFFFFFFFFF
@FS10000125:23:BPA73012-1407:1:1101:12920:1370 1:N:0:8
GGAGCAAAACTTCGTCGAGTACGCTCAAATATGAAGATCGGAAGA
+
F,,FFFFFFF::FFFFFFFFFFFFFFF:FFFFFFFFFFFFFFFFF
@FS10000125:23:BPA73012-1407:1:1101:13450:1370 1:N:0:8
GGGTGCAACTTCGTCGAGTACGCTCAAAGATACAGATCGGAAGAG
+
FFFFFFFFFF:FF:FFFFFFFFFFFFF:FF:FFFFF::FFFFFFF
@FS10000125:23:BPA73012-1407:1:1101:13550:1370 1:N:0:8
GGGCGGGAACTTCGTCGAGTACGCTCAAACTCTGAGATCGGAAGA
+
F:,:FFFFFF::FFFFFFFFFFFFFFFFFFFFFFFFFFFFFFFFF
@FS10000125:23:BPA73012-1407:1:1101:13740:1370 1:N:0:8
GGGAGTGAACTTCGTCGAGTACGCTCAAAGAGTGAGATCGGAAGA
+
FFFFFFFFFF,,FFFFFFFFFFFFFFF,FFFFFFFFFFFFFF:FF
@FS10000125:23:BPA73012-1407:1:1101:13770:1370 1:N:0:8
GGGTTCATAACTTCGTCGAGTACGCTCAAGTAATAAGATCGGAAG
+
FFFFFFFFFFF,,FF,FFFFFFFFF,FFFFFFFFFFFFFFFFFFF
@FS10000125:23:BPA73012-1407:1:1101:14120:1370 1:N:0:8
GGGGCCCAACTTCGTCGAGTACGCTCAATGAATAAGATCGGAAGA
+
FFFFFFFFFF::FFFFFFFFFFFFFFF:FFFFFFFFFFFFFFFFF
@FS10000125:23:BPA73012-1407:1:1101:14180:1370 1:N:0:8
GGGGTCTAACTTCGTCGAGTACGCTCAACAAAATAGATCGGAAGA
+
FFFFFFFFFF::FFFFFFFFFFFFFFF:FFFFFFFFFFFFFFFFF
@FS10000125:23:BPA73012-1407:1:1101:14740:1370 1:N:0:8
GGGGTGAAACTTCGTCGAGTACGCTCAATGAATTAGATCGGAAGA
+
FFFFFFFFFF::FFFFFFFFFFFFFFF,FFFFFFFFFFFFFFFFF
@FS10000125:23:BPA73012-1407:1:1101:14840:1370 1:N:0:8
GGGACTGAACTTCGTCGAGTACGCTCAATATATAAGATCGGAAGA
+
FF::FF,FFFFFFFFFFFFFFFFFFFFF,,,,,FFFFFFFFFFFF
@FS10000125:23:BPA73012-1407:1:1101:14980:1370 1:N:0:8
GGGGATCGCCTTCGTCGAGTTACGCTCAATATGAAAGATCGGAAG
+
FFFFFFFFF::FFFF:FF:FFF:FF,:FFFF:FF,:FFFFFFFFF
@FS10000125:23:BPA73012-1407:1:1101:15080:1370 1:N:0:8
GGGAACTTCGTCGAGTACGCTCAAAATATAAGATCGGAAGAGCAC
+
F:,:FFFFFF,FF:F:F,FFFF:FFFF:FFFFFFFFFFFF:F,F,
@FS10000125:23:BPA73012-1407:1:1101:16260:1370 1:N:0:8
GGGAAGGAACTTCGTCGAGTACGCTCAATGAATCAGATCGGAAGA
+
FFFFFF,FFF,:FFFFFFFFFFFFFFF,FF:FFFFFFFFFFFFFF
@FS10000125:23:BPA73012-1407:1:1101:1410:1380 1:N:0:8
GGGGATTAACTTGTCGAGTACGCTCAACGTACAAGATCGGAAGAG
+
FFFFFFFFFF:FF,FFFF:FFFFFFFF,FFFFFFFF,FFF,:FF:
@FS10000125:23:BPA73012-1407:1:1101:1650:1380 1:N:0:8
GGGGAGGAACTTCGTCGAGTACGCTCAAGCTGGCAGATCGGAAGA
+
FFFFFFFFFF::FFFFFFFFFFFFFFFFFFFFFFFFFFFFFFFFF
@FS10000125:23:BPA73012-1407:1:1101:2160:1380 1:N:0:8
GGGGCCCAACTTCGTCGAGTACGCTCAATAGAACAGATCGGAAGA
+
FF,FFFFFFF:,FFFFFFFFFFFFFFF:FFFFFFFFFFFFFFFFF
@FS10000125:23:BPA73012-1407:1:1101:2200:1380 1:N:0:8
GGGTCGAAACTTCGTCGAGTACGCTCAACAGTCCAGATCGGAAGA
+
FFFFFFFFFFFFFFFFFFFFFFFFFFFFFFFFFFFFFFFFFFFFF
@FS10000125:23:BPA73012-1407:1:1101:2250:1380 1:N:0:8
GGGGAAGAACTTCGTCGAGTACGCTCAACCGTGCAGATCGGAAGA
+
FFFFFFFFFF::FFFFFFFFFFFFFFFFFFFFFFFFFFFFFFFFF
@FS10000125:23:BPA73012-1407:1:1101:2600:1380 1:N:0:8
GGGGCCCAACTTCGTCGAGTACGCTCAAAGAATAAGATCGGAAGA
+
FFFFFFFFFF::FFFFFFFFFFFFFFF:FFFFFFFFFFFFFFFFF
@FS10000125:23:BPA73012-1407:1:1101:2700:1380 1:N:0:8
GGGTCTCAACTTCGTCGAGTACGCTCAAAATGAGAGATCGGAAGA
+
F,F:FFFFFF,,FFFFFFFFFFFFFFF,FFFFFFFFFFFFF,FFF
@FS10000125:23:BPA73012-1407:1:1101:2820:1380 1:N:0:8
GGGGTCAAACTTCGTCGAGTACGCTCAAAATAGCAGATCGGAAGA
+
FFFFFFFFFF:,:FFFFFFFFFFFFFF,FFFFFFFFFFFFFFFFF
@FS10000125:23:BPA73012-1407:1:1101:3020:1380 1:N:0:8
GGGGCAAAACTTCGTCGAGTACGCTCAAAAATTTAGATCGGAAGA
+
FFFFFFFFFF:,FFFFFFFFFFFFFFF::FFFFFFFFFFFFFFFF
@FS10000125:23:BPA73012-1407:1:1101:3300:1380 1:N:0:8
GGGTGTCATCTTCGTCGAGTACGCTCAATCACGGAGATCGGAAGA
+
FFF:FFFFFF:::FF:FFFFFFFFFFF,FFFFFFFFFFFFFFFFF
@FS10000125:23:BPA73012-1407:1:1101:3500:1380 1:N:0:8
GGGAGCAAATTCGTCGAGTACGCTCAAGATTAAAGATCGGAAGAG
+
FFFFFFFFFFF:F,FFFF:FFFFFFFF:FFFFFFFF,FFF,F:FF
@FS10000125:23:BPA73012-1407:1:1101:3600:1380 1:N:0:8
GGTGCCAAACTTCGTCGAGTACGCTCAAAAAAGTAGATCGGAAGA
+
FF,FFFFFFF::FFFFFFFFFFFFFFFFFFFFFFF:FFFFF,::F
@FS10000125:23:BPA73012-1407:1:1101:4150:1380 1:N:0:8
GGGGGGACCTTCGTCGAGTACGCTCAAATGACCAGATCGGAAGAG
+
FF,FFFFFFF,FF:FFFF:FFFFFFF:,FFFFFFFF,FFF,FFFF
@FS10000125:23:BPA73012-1407:1:1101:4530:1380 1:N:0:8
GGGCTAACTTCGTCGAGTACGCTCAAAACAATAGATCGGAAGAGC
+
FF:FFFFFFF:F,FFFF:FFFF,FFFF:FFFFFFF,,FFF:FFF,
@FS10000125:23:BPA73012-1407:1:1101:4630:1380 1:N:0:8
GGGCGTAAACTTCGTCGAGTACGCTCAATGAAATAGATCGGAAGA
+
F:,:FFFFFF:,FFFFFFFFFFFFFFF:FFFFFFFFFFFFFFFFF
@FS10000125:23:BPA73012-1407:1:1101:4680:1380 1:N:0:8
GGGTTGTAACTTCGTCGAGTACGCTCAAAAAGAGAGATCGGAAGA
+
FFFFFFFFFF::FFFFFFFFFFFFFFF:FFFFFFFFFFFFFFFFF
@FS10000125:23:BPA73012-1407:1:1101:5020:1380 1:N:0:8
GGGAAGCAACTTCGTCGAGTACGCTCAACTATATAGATCGGAAGA
+
FFF:FFFFFF:F:FF:FFFFFFFFFFF:FFFFFFFFFFFFFFFFF
@FS10000125:23:BPA73012-1407:1:1101:5340:1380 1:N:0:8
GGGACGTAACTTCGTCGAGTACGCTCAATAGGAAAGATCGGAAGA
+
FFF:FFFFFF,,:FFFFFFFFFFFFFF,FFFFFFFFFFFFFFFFF
@FS10000125:23:BPA73012-1407:1:1101:5690:1380 1:N:0:8
GGGAAATAACTTCGTCGAGTACGCTCAATTGCCGAGATCGGAAGA
+
FFFFFFFFFF:,FFFFFFFFFFFFFFF:FFFFFFFFFFFFFFFFF
@FS10000125:23:BPA73012-1407:1:1101:5730:1380 1:N:0:8
GGGACTTCGTCGAGTACGCTCAAAGCCTGAGATCGGAAGAGCACA
+
FFFFFFFFFF:FFFFFFF::FFFFF:F:FFFFFFFFFFFFF,F,:
@FS10000125:23:BPA73012-1407:1:1101:6170:1380 1:N:0:8
GGGGCACAACTTCGTCGAGTACGCTCAATCATCTAGATCGGAAGA
+
F,,FFFFFFF::FFFFFFFFFFFFFFF:FFFFFFFFF:FFFFFFF
@FS10000125:23:BPA73012-1407:1:1101:6550:1380 1:N:0:8
GGGCAACTTCGTCGAGTACGCTCAATCGTGTAGATCGGAAGAGCA
+
FF:FFFFFFFF,FFFFFF,,FFFFFFFFFFFFFFF,FFFFFFF,,
@FS10000125:23:BPA73012-1407:1:1101:7460:1380 1:N:0:8
GGGTATGAACTTCGTCGAGTACGCTCAAAATCAAAGATCGGAAGA
+
F,FFFFFFFFF:FFFFFFFFFFFFFFF:FFFFFFFFFFFFFFFFF
@FS10000125:23:BPA73012-1407:1:1101:7610:1380 1:N:0:8
GGGATACGACTTCGTCGAGTACGCTCAATTTCCGAGATCGGAAGA
+
FFFFFFFFFF,:FFFFFFFFFFFFFFFFFFFFFFFFFFFFFFFFF
@FS10000125:23:BPA73012-1407:1:1101:7680:1380 1:N:0:8
GGGAGAAAATTTCGTCGAGTACGCTCAACTGGACAGATCGGAAGA
+
FFFFFFFFFFFFFFFFFFFFFFFFFFFFFFFFFFFFFFFFFFFFF
@FS10000125:23:BPA73012-1407:1:1101:7720:1380 1:N:0:8
GGGTTGCAACTTCGTCGAGCACGCTCAAATAGAAAGATCGGAAGA
+
FFFFFFFFFF::FFFFFFFFFFFFFFF:FFFFFFFFF,FFFFFFF
@FS10000125:23:BPA73012-1407:1:1101:8450:1380 1:N:0:8
GGGCGCAAACTTCGTCGAGTACGCTCAAGATATAAGATCGGAAGA
+
FFFFFFFFFF:,FFFFFFFFFFFFFFFFFFFFFFFFFFFFFFFFF
@FS10000125:23:BPA73012-1407:1:1101:8790:1380 1:N:0:8
GGGGTTAAACTTCGTCGAGTACGCTCAATCCGAAAGATCGGAAGA
+
FF:FFFFFFF,,FFFFFFFFFFFFFFFFFFFFFFFFFFFFFFFFF
@FS10000125:23:BPA73012-1407:1:1101:9580:1380 1:N:0:8
GGGACCCAACTTCGTCGAGTACGCTCAATAATCTAGATCGGAAGA
+
FFF,FFFFFFFFFFFFFFFFFFFFFFFF,,::FFFFFFFFFFFFF
@FS10000125:23:BPA73012-1407:1:1101:9780:1380 1:N:0:8
GGGGTTCAACTTCGTCGAGTACGCTCAAAGCACAAGATCGGAAGA
+
FFFFFFFFFF,,FFFFFFFFFFFFFFF:FFFFFFFFFFFFFF:FF
@FS10000125:23:BPA73012-1407:1:1101:10080:1380 1:N:0:8
GGGAACTTCGTCGAGTACGCTCAAATAATTAGATCGGAAGAGCAC
+
FFF,FFFFFF,FF:F:F:FFFF:FFFF,FFFFFFFFFFFF,F,F,
@FS10000125:23:BPA73012-1407:1:1101:11040:1380 1:N:0:8
GGGACAAAACTTCGTCGAGTAGATCGGAAGAGCACACGTCTGAAC
+
FFFFFFFFFF,,FFFFFFFFFF:FFFFFFFFFFFFF,FFF,FFF,
@FS10000125:23:BPA73012-1407:1:1101:12060:1380 1:N:0:8
GGGCATCAACTTCGTCGAGTACGCTCAACGCGACAGATCGGAAGA
+
FFF:FFFFFF:,FFFFFFFFFFFFFFFFFFFFFFFFF:FFFFFFF
@FS10000125:23:BPA73012-1407:1:1101:13580:1380 1:N:0:8
GGGATTCAACTTCGTCGAGTACGCTCAACCGAGAAGATCGGAAGA
+
FFFF:FFFFF::FFFFFFFFFFFFFFFFF:FFFFFFFFFFFFFFF
@FS10000125:23:BPA73012-1407:1:1101:13810:1380 1:N:0:8
GGGGCTGAACTTCGTCGAGTACGCTCAAATCTAGAGATCGGAAGA
+
FFFFFFFFFF::FFFFFFFFFFFFFFFFFFFFFFFFFFFFFFFFF
@FS10000125:23:BPA73012-1407:1:1101:13820:1380 1:N:0:8
GGGTATAAACTTCGTCGAGTACGCTCAACTATTGAGATCGGAAGA
+
:::,F,FFFFFF::FFF,:FFF:FFFF:FFF,F:F:,:F,:FF:F
@FS10000125:23:BPA73012-1407:1:1101:13860:1380 1:N:0:8
GGGGTTCAAACTTCGTCGAGTACGCTCAAGAATAGAGATCGGAAG
+
FFFFF,,FFFFF:FF,FFFFFFFFF,FFF,,F,,,FFFFFFFFFF
@FS10000125:23:BPA73012-1407:1:1101:14070:1380 1:N:0:8
GGGCCTAAACTTCGTCGAGTACGCTCAAAGATAAAGATCGGAAGA
+
FFFFFFFFFF,:FFFFFFFFFFFFFFFFFFFFFFFFFFFFFFFFF
@FS10000125:23:BPA73012-1407:1:1101:14160:1380 1:N:0:8
GGCTCGCAACTTCGTCGAGTACGCTCAAAGTATCAGATCGGAAGA
+
F:,,FFFFFF,:FFFFFFFFFFFFFFF:FFFFFFFFFFFFFFFFF
@FS10000125:23:BPA73012-1407:1:1101:14480:1380 1:N:0:8
GGGCCTTAACTTCGTCGAGTACGCTCAAAGAATAAGATCGGAAGA
+
F,,,FFFFFF:,FFFFFFFFFFFFFFF:FFFFFFFFFFFFFFFFF
@FS10000125:23:BPA73012-1407:1:1101:14730:1380 1:N:0:8
GGGGTGAAACTTCGTCGAGTACGCTCAATGAATTAGATCGGAAGA
+
FFFFFFFFFF::FFFFFFFFFFFFFFF:FFFFFFFFFFFFFF:FF
@FS10000125:23:BPA73012-1407:1:1101:14930:1380 1:N:0:8
GGGGGTAAACTTCGTCGAGTACGCTCAAAATGCCAGATCGGAAGA
+
FFFFFFFFFF::FFFFFFFFFFFFFFF:FFFFFFFFFFFFFF:FF
@FS10000125:23:BPA73012-1407:1:1101:15040:1380 1:N:0:8
GGGGCAAACTTCGTCGAGTACGCTCAACCGGGAAGATCGGAAGAG
+
F,,FFFFFF::FF:FFFF:FFFFFFFF:FFFFFFFF:FFF:FFF:
@FS10000125:23:BPA73012-1407:1:1101:15720:1380 1:N:0:8
GGGCGAAAACTTCGTCGAGTACGCTCAAGTAACAAGATCGGAAGA
+
FFFFFFFFFF::FFFFFFFFFFFFFFFFFFFFFFFFFFFFFFFFF
@FS10000125:23:BPA73012-1407:1:1101:15990:1380 1:N:0:8
GGGTACCAACTTCGTCGAGTACGCTCAACAATTCAGATCGGAAGA
+
F:,FFFFFFF,:FFFFFFFFFFFFFFFFFFFFFFFFFFFFFFFFF
@FS10000125:23:BPA73012-1407:1:1101:16430:1380 1:N:0:8
GGGTGTAAACTTCGTCGAGTACGCTCAATGGACAAGATCGGAAGA
+
FFFFFFFFFF:FFFFFFFFFFF:FFFFFFF:FFFF:FFFFF,:F,
@FS10000125:23:BPA73012-1407:1:1101:1270:1390 1:N:0:8
GGGCGTAAACTTCGTCGAGTACGCTCAAACCCCTAGATCGGAAGA
+
FFFFFFFFFF::FFFFFFFFFFFFFFFFFFFFFFFFFFFFF:FFF
@FS10000125:23:BPA73012-1407:1:1101:1720:1390 1:N:0:8
GGGGCATAACTTCGTCGAGTACGCTCAACCGCTGAGATCGGAAGA
+
FFFFFFFFFF::FFFFFFFFFFFFFFFFFFFFFFFFFFFFFFFFF
@FS10000125:23:BPA73012-1407:1:1101:2490:1390 1:N:0:8
GGGGCCCAACTTCGTCGAGTACGCTCAATTGTACAGATCGGAAGA
+
F,,FFFFFFF,,FFFFFFFFFFFFFFF,FFFFFFFFFFFFF::FF
@FS10000125:23:BPA73012-1407:1:1101:3120:1390 1:N:0:8
GGGCGTGAACTTCGTCGAGTACGCTCAAAAATCAAGATCGGAAGA
+
FFF:FFFFFF:::FFFFFFFFFFFFFF:FFFFFFFFFFFFFFFFF
@FS10000125:23:BPA73012-1407:1:1101:3280:1390 1:N:0:8
GGGAGATAACTTCGTCGAGTACGCTCAAAACTGTAGATCGGAAGA
+
FFF:FFFFFF:::FFFFFFFFFFFFFF:FFFFFFFFFFFFFFFFF
@FS10000125:23:BPA73012-1407:1:1101:3460:1390 1:N:0:8
GGGTAGGAAACTTCGTCGAGTACGCTCAAACAAAAAGATCGGAAG
+
FFF:FFFFFF:::FF:FFFFFFFFF,FFFFFFFFFFFFFFFFFFF
@FS10000125:23:BPA73012-1407:1:1101:3680:1390 1:N:0:8
GGGAACTACCTTCGTCGAGTACGCTCAAGTTAACAGATCGGAAGA
+
FFF:FFFFFF::FFFFFFFFFFFFFFFFFFFFFFFFFFFFFFFFF
@FS10000125:23:BPA73012-1407:1:1101:4020:1390 1:N:0:8
GGGCTACAACCTCGTCGAGTACGCTCAAGACATTAGATCGGAAGA
+
FFF,FFFFFF::FFFFFFFFFFFFFFFFFFFFFFFFFFFFFFFFF
@FS10000125:23:BPA73012-1407:1:1101:4370:1390 1:N:0:8
GGGCAACTTCGTCGAGTACGCTCAATATAGAAGATCGGAAGAGCA
+
FFFFFFFFFFF,:FFFFF,,FFFFFF:,FFFFFFF,FFFFFFF,,
@FS10000125:23:BPA73012-1407:1:1101:5050:1390 1:N:0:8
GGGTCGTAACTTCGTCGAGTACGCTCAATAATCTAGATCGGAAGA
+
F,,,FFFFFF::FFFFFFFFFFFFFFF,FFFFFFFFFFFFFFFFF
@FS10000125:23:BPA73012-1407:1:1101:5080:1390 1:N:0:8
GGGTTGCAACTTCGTCGAGTACGCTCAACCAAGTAGATCGGAAGA
+
F:,,FFFFFF:FFFFFFFFFFFFFFFFFFFFFFFFFFFFFFFFFF
@FS10000125:23:BPA73012-1407:1:1101:5490:1390 1:N:0:8
GGGACTCAACTTCGTCGAGTACGCTCAACCAATGAGATCGGAAGA
+
F,,:FFFFFFF:FFFFFFFFFFFFFFFFF::FFFFFFFFFFFFFF
@FS10000125:23:BPA73012-1407:1:1101:7000:1390 1:N:0:8
GGGGGGAAAACTTCGTCGAGTACGCTCAAGTGATCAGATCGGAAG
+
FFFFFFFFFFF::FFFFFFFFFFFF:FFFFFFFFFFFFFFFFFFF
@FS10000125:23:BPA73012-1407:1:1101:7730:1390 1:N:0:8
GGGGAACAACTTCGTCGAGTACGCTCAAACACCAAGATCGGAAGA
+
FFFFFFFFFF,,FFFFFFFFFFFFFFF:FFFFFFFFFFFFFFFFF
@FS10000125:23:BPA73012-1407:1:1101:7910:1390 1:N:0:8
GGGGAACTTCGTCGAGTACGCTCAATCATTGAGATCGGAAGAGCA
+
FF,FFFF:F:F,F:FFFF:,FF,FFFF:FFFFFFF,FFF:,FF,,
@FS10000125:23:BPA73012-1407:1:1101:8030:1390 1:N:0:8
GGGGGAAAACTTCGTCGAGTACGCTCAATATTGCAGATCGGAAGA
+
FF:FFFFFFF,,FFFFFFFFFFFFFFF:FFFFFFFFFFFFFFFFF
@FS10000125:23:BPA73012-1407:1:1101:8080:1390 1:N:0:8
GGGGGACAACTTCGTCGAGTACGCTCAACTGCCAAGATCGGAAGA
+
:,:FFFFFFF,:FFFFFFFFFFFFFFFFFFFFFFFFFFFFFFFFF
@FS10000125:23:BPA73012-1407:1:1101:8180:1390 1:N:0:8
GGGCGCTAACTTCGTCGAGTACGCTCAATTTAGCAGATCGGAAGA
+
FFFFFFFFFFFFFFFFFFFFFFFFFFF:FFFFFFFFFFFFFFFFF
@FS10000125:23:BPA73012-1407:1:1101:8690:1390 1:N:0:8
GGGTGAAAACTTCGTCGAGTACGCTCAACCGATGAGATCGGAAGA
+
FFFFFFFFFF::FFFFFFFFFFFFFFFFFFFFFFFFFFFFFFFFF
@FS10000125:23:BPA73012-1407:1:1101:9130:1390 1:N:0:8
GGGCGGAAACTTCGTCGAGTACGCTCAACCGGCTAGATCGGAAGA
+
FFFFFFFFFF::FFFFFFFFFFFFFFFFFFFFFFFFFFFFFFFFF
@FS10000125:23:BPA73012-1407:1:1101:10120:1390 1:N:0:8
GGGCCGAAATTTCGTCGAGTACGCTCAAGGGATAAGATCGGAAGA
+
FFFFFFFFFFFFFFFFFFFFFFFFFFFFFFFFFFFFFFFFFFFFF
@FS10000125:23:BPA73012-1407:1:1101:10760:1390 1:N:0:8
GGGGCTTAACTTCGTCGAGTACGCTCAACGCGATAGATCGGAAGA
+
FFFFFFFFFF,,FFFFFFFFFFFFFFFFFFFFFFFFFFFFFFFFF
@FS10000125:23:BPA73012-1407:1:1101:11420:1390 1:N:0:8
GGGAAGCAACTTCGTCGAGTACGCTCAAACCACGAGATCGGAAGA
+
FFFFFFFFFF:,FFFFFFFFFFFFFFFFFFFFFFFFFFFFFFFFF
@FS10000125:23:BPA73012-1407:1:1101:11540:1390 1:N:0:8
GGGTCAAAACTTCGTCGAGTACGCTCAACATAGAAGATCGGAAGA
+
FFFFFFFFFF::FFFFFFFFFFFFFFFFFFFFFFFFFFFFFFFFF
@FS10000125:23:BPA73012-1407:1:1101:12000:1390 1:N:0:8
GGCGATGAACTTCGTCGAGTACGCTCAAACCAGTAGATCGGAAGA
+
,,,FFFFFFFFFFFFFFFFFFFFFFFF:FFFFFFFFFFFFF:F:F
@FS10000125:23:BPA73012-1407:1:1101:12100:1390 1:N:0:8
GGGAGAGAACTTCGTCGAGTACGCTCAATTAATGAGATCGGAAGA
+
FFFFFFFFFF,:FFFFFFFFFFFFFFF,FFFFFFFFFFFFFFFFF
@FS10000125:23:BPA73012-1407:1:1101:12250:1390 1:N:0:8
GGGAGGGAACTTCGTCGAGTACGCTCAAATATAAAGATCGGAAGA
+
:,,FFFFFFF::FFFFFFFFFFFFFFF:FFFFFFFFFFFFFFFFF
@FS10000125:23:BPA73012-1407:1:1101:12610:1390 1:N:0:8
GGGCATAAACTTCGTCGAGTACGCTCAAGGGGGAAGATCGGAAGA
+
FF,:FFFFFF,:FFFFFFFFFFFFFFF:FFFFFFFFFFFFFFFFF
@FS10000125:23:BPA73012-1407:1:1101:13290:1390 1:N:0:8
GGAGGGGAACTTCGTCGAGTACGCTCAAACATTCAGATCGGAAGA
+
:,,F,,,:FFFFFFFFFFFFFFFFFFFFFFFFFFFFFFFFFFFFF
@FS10000125:23:BPA73012-1407:1:1101:13750:1390 1:N:0:8
GATGACTAACCTCGTCGAGTACGCTCAACTTATAAGATCGGAAGA
+
,,F,FFFFFFFFFFFFFFFFFFFFFFFFFFFFFFFFFFFFF:FF:
@FS10000125:23:BPA73012-1407:1:1101:13770:1390 1:N:0:8
GGGGGTAAACTTCGTCGAGTACGCTCAAGTACATAGATCGGAAGA
+
F:,FFFFFFF:,FFFFFFFFFFFFFFFFFFFFFFFFFFFFFFFFF
@FS10000125:23:BPA73012-1407:1:1101:14660:1390 1:N:0:8
GGGCGTAAACTTCGTCGAGTACGCTCAACACAAAAGATCGGAAGA
+
FFFFFFFFFFFFFFFFFFFFFFFFFFFFFFFFFFFFF:FFFFFFF
@FS10000125:23:BPA73012-1407:1:1101:15120:1390 1:N:0:8
GGGTCCCAACTTCGTCGAGTACGCTCAAGGAAAAAGATCGGAAGA
+
FFFFFFFFFFFFFFFFFFFFFFFFFFFFFFFFFFFFF,FFFFFFF
@FS10000125:23:BPA73012-1407:1:1101:15970:1390 1:N:0:8
GGGAGGTAACTTCGTCGAGTACGCTCAAACGGGAAGATCGGAAGA
+
FFFF,FFFFF::FFFFFFFFFFFFFFFFFFF:FFFFFFFFFFFFF
@FS10000125:23:BPA73012-1407:1:1101:2130:1400 1:N:0:8
GGGAACTTCGTCGAGTACGCTCAAACAATTAGATCGGAAGAGCAC
+
FF,:FFFFFF:FF:FFF,FF:FFFFFF,FFFFFFFFFFFF:F,F,
@FS10000125:23:BPA73012-1407:1:1101:2410:1400 1:N:0:8
GGGAGATAACTTCGTCGAGTACGCTCAAGTACCAAGATCGGAAGA
+
FFFFFFFFFF,,FFFFFFFFFFFFFFFFFFFFFFFFFFFFFFFFF
@FS10000125:23:BPA73012-1407:1:1101:2800:1400 1:N:0:8
GGGCGAAAACTTCGTCGAGTACGCTCAAACTACAAGATCGGAAGA
+
FFF,F,FFFFFFFFFFFFFFFFFFFFFFF,F,,FFFFFFFFFFFF
@FS10000125:23:BPA73012-1407:1:1101:2840:1400 1:N:0:8
GGGGTACAACTTCGTCGAGTACGCTCAAGGGTTCAGATCGGAAGA
+
F:,FFFFFFF::FFFFFFFFFFFFFFFFFFFFFFFFFFFFFFFFF
@FS10000125:23:BPA73012-1407:1:1101:3770:1400 1:N:0:8
GGGGAGGAACTTCGTCGAGTACGCTCAACATGAAAGATCGGAAGA
+
FFFFFFFFFF:FFFFFFFFFFFFFFFFFFFFFFFFFFFFFFFFFF
@FS10000125:23:BPA73012-1407:1:1101:3940:1400 1:N:0:8
GGGGACCAACTTCGTCGAGTACGCTCAAATAGTGAGATCGGAAGA
+
FFF:,:FFFFFFFFFFFFFFFFFFFFF:FFF:FFFFFFFFFFFFF
@FS10000125:23:BPA73012-1407:1:1101:4280:1400 1:N:0:8
GGGTGCTAAACTTCGTCGAGTACGCTCAATTTGCAAGATCGGAAG
+
F:FFFFFFFFF,:FF:FFFFFFFFF,FFFFFFFFFFFFFFFFFFF
@FS10000125:23:BPA73012-1407:1:1101:4340:1400 1:N:0:8
GGGTTAGAACTTCGTCGAGTACGCTCAAAAGTGGAGATCGGAAGA
+
FFF:FFFFFFFFFFFFFFFFFFFFFFFFFF,F,FFFF,FF:FFFF
@FS10000125:23:BPA73012-1407:1:1101:5000:1400 1:N:0:8
GGGGTGGGAACTTCGTCGAGTACGCTCAAAACCCAAGATCGGAAG
+
FF:FFFFFFF::FFF:FFFFFFFFF:FFFFFFFFFFFFFFFFFFF
@FS10000125:23:BPA73012-1407:1:1101:5780:1400 1:N:0:8
GGGGAAAAACTTCGTCGAGTACGCTCAACTACTGAGATCGGAAGA
+
FFFFFFFFFF::FFFFFFFFFFFFFFFFFFFFFFFFFFFFFF:FF
@FS10000125:23:BPA73012-1407:1:1101:6620:1400 1:N:0:8
GGGCTAGAACTTCGTCGAGTACGCTCAATTCCGTAGATCGGAAGA
+
FFFFFFFFFF::FFFFFFFFFFFFFFFFFFFFFFFFFFFFFFFFF
@FS10000125:23:BPA73012-1407:1:1101:7550:1400 1:N:0:8
GGGCGACAACTTCGTCGAGTACGCTCAAAGGATAAGATCGGAAGA
+
F:,,FFFFFF::FFFFFFFFFFFFFFF:FFFFFFFFFFFFFFFFF
@FS10000125:23:BPA73012-1407:1:1101:7660:1400 1:N:0:8
GATGAAACTTCGTCGAGTACGCTCAATAAAAAAGATCGGAAGTGC
+
,,F,,FFF:F:F,:FFF,F:FF::F:FFF:FFFF:,,FFF,,,F:
@FS10000125:23:BPA73012-1407:1:1101:8340:1400 1:N:0:8
GGGACTTCGTCGAGTACGCTCAAATTGATAGATCGGAAGAGCACA
+
FFFFFFFFFFFFFFFFFF,:FFFF:FFFFFFFFFFFFFFFF,F,F
@FS10000125:23:BPA73012-1407:1:1101:8390:1400 1:N:0:8
GGGATAGAATTTCGTCGAGTACGCTCAATTGGCGAGATCGGAAGA
+
F,,FFFFFFFFFFFFFFFFFFFFFFFF,FFFFFFFFFFFFFFFFF
@FS10000125:23:BPA73012-1407:1:1101:8900:1400 1:N:0:8
GGGGTGTTAACTTCGTCGAGTACGCTCAATTTGTTAGATCGGAAG
+
FFFFFFFFFFF,:FF:FFFFFFFFF,FFFFFFFFFFFFFFFFFFF
@FS10000125:23:BPA73012-1407:1:1101:9690:1400 1:N:0:8
GAGTGCCAACTTCGTCGAGTACGCTCAATTTACGAGATCGGAAGA
+
F,F,FFFFFF::FFFFFFFFFFFFFFF:FFFFFFFFF,FFFFFFF
@FS10000125:23:BPA73012-1407:1:1101:10380:1400 1:N:0:8
GGGGGCCAACTTCGTCGAGTACGCTCAAGCTCGCAGATCGGAAGA
+
FFFFFFFFFF::FFFFFFFFFFFFFFFFFFFFFFFFF,FFFFFFF
@FS10000125:23:BPA73012-1407:1:1101:10930:1400 1:N:0:8
GGGGATAAACCTCGTCGAGTACGCTCAACAATCGAGATCGGAAGA
+
FFFFFFFFFFF:FFFFFFFFFFFFFFFFFFFFFFFFFFFFFFFFF
@FS10000125:23:BPA73012-1407:1:1101:11490:1400 1:N:0:8
GGGGTCAAACTTCGTCGAGTACGCTCAAATGTAGAGATCGGAAGA
+
FF:FFFFFFF,,FFFFFFFFFFFFFFF:FFFFFFFFFFFFFFFFF
@FS10000125:23:BPA73012-1407:1:1101:13300:1400 1:N:0:8
GGGCGGTAACTTCGTCGAGTACGCTCAATATTTAAGATCGGAAGA
+
FFFFF:FFFF:,FFFFFFFFFFFFFFF,FFFFFFFFFFFFFFFFF
@FS10000125:23:BPA73012-1407:1:1101:13350:1400 1:N:0:8
GATGTGAAACTTTCGTCGAGTACGCTCAATGTTTAAGATCGGAAG
+
,,F,F,:FFFFFF:FFFF,,FFFFF:FFFFFFFFFF:FFF,FF,:
@FS10000125:23:BPA73012-1407:1:1101:13960:1400 1:N:0:8
GGGATGGAACTTCGTCGAGTACGCTCAAGCTTCGAGATCGGAAGA
+
FF::FFFFFF:FFFFFFFFFFFFFFFFFFFFFFFFFFFFFFFFFF
@FS10000125:23:BPA73012-1407:1:1101:14050:1400 1:N:0:8
GGGCGCCAACTTCGTCGAGTACGCTCAATCAAAGAGATCGGAAGA
+
FF:,FFFFFF::FFFFFFFFFFFFFFF:FFFFFFFFFFFFFFFFF
@FS10000125:23:BPA73012-1407:1:1101:14060:1400 1:N:0:8
GGGGCTTAACTTCGTCGAGTACGCTCAATTGGTGAGATCGGAAGA
+
FFFFFFFFFF::FFFFFFFFFFFFFFF:FFFFFFFFFFFFFFFFF
@FS10000125:23:BPA73012-1407:1:1101:14110:1400 1:N:0:8
GGGTGTTAACTTCGTCGAGTACGCTCAACTTGTAAGATCGGAAGA
+
FF:FFFFFFF:FFFFFFFFFFFFFFFFFFFFFFFFFFFFFFFFFF
@FS10000125:23:BPA73012-1407:1:1101:14490:1400 1:N:0:8
GGGGTCAAACTTCGTCGAGTACGCTCAAGCTCGTAGATCGGAAGA
+
FF:FFFFFFF,,FFFFFFFFFFFFFFFFFFFFFFFFF,FFFFFFF
@FS10000125:23:BPA73012-1407:1:1101:15280:1400 1:N:0:8
GGGTCAAAACTTCGTCGAGTACGCTCAATCCCGGAGATCGGAAGA
+
F:,FFFFFFF::FFFFFFFFFFFFFFFFFFFFFFFFF:FFFFFFF
@FS10000125:23:BPA73012-1407:1:1101:15330:1400 1:N:0:8
GGGCTAAAACTTCGTCGAGTACGCTCAAGTCGTTAGATCGGAAGA
+
FFFF,FFFFF:FFFFFFFFFFFFFFFFFFFF:FFFFF,FFFFFFF
@FS10000125:23:BPA73012-1407:1:1101:16320:1400 1:N:0:8
GGGGACTAACTTCGTCGAGTACGCTCAAAGGAGTAGATCGGAAGA
+
FFFFFFFFFF::FFFFFFFFFFFFFFF:FFFFFFFFFFFFFFFFF
@FS10000125:23:BPA73012-1407:1:1101:1350:1410 1:N:0:8
GGGCGATAACTTCGTCGAGTACGCTCAAAAAGAAAGATCGGAAGA
+
F:,:FFFFFFF:FFFFFFFFFFFFFFF:FFFFFFFFFFFFF:FFF
@FS10000125:23:BPA73012-1407:1:1101:2520:1410 1:N:0:8
GGGTGCCAACTTCGTCGAGTACGCTCAAGCAATGAGATCGGAAGA
+
FF::FFFFFF:,FFFFFFFFFFFFFFFFFFFFFFFFFFFFFFFFF
@FS10000125:23:BPA73012-1407:1:1101:2880:1410 1:N:0:8
GGGGCTAAACTTCGTCGAGTACGCTCAATATTTCAGATCGGAAGA
+
FFFFFFFFFF:,FFFFFFFFFFFFFFF,FFFFFFFFFFFFFFFFF
@FS10000125:23:BPA73012-1407:1:1101:2970:1410 1:N:0:8
GGGGGCCTCGTCGAGTACGCTCAAGATACTAGATCGGAAGAGCAC
+
F,,FFFFFFF,FF,F:F,FFFF:FFF::FFFFFFFFFFFF:F,F,
@FS10000125:23:BPA73012-1407:1:1101:3000:1410 1:N:0:8
GGGATTCAACTTCGTCGAGTACGCTCAACAATAGAGATCGGAAGA
+
FFF,FFFFFF:F:FFFFFFFFFFFFFFFFFFFFFFFFFFFFFFFF
@FS10000125:23:BPA73012-1407:1:1101:3240:1410 1:N:0:8
GGGTTGGAACTTCGTCGAGTACGCTCAAATCAGGAGATCGGAAGA
+
FFF,FFFFFFF:FFFFFFFFFFFFFFF:FFFFFFFFFFFFFFFFF
@FS10000125:23:BPA73012-1407:1:1101:3830:1410 1:N:0:8
GGGAGACAACTTCGTCGAGTACGCTCAATAAGTTAGATCGGAAGA
+
FFFFFFFFFF,,FFFFFFFFFFFFFFF,FFFFFFFFFFFFFFFFF
@FS10000125:23:BPA73012-1407:1:1101:3960:1410 1:N:0:8
GGGGTTGAACTTCGTCGAGTACGCTCAACTAATTAGATCGGAAGA
+
FFFFFFFFFF:FFFFFFFFFFFFFFFFFFFFFFFFFFFFFFFFFF
@FS10000125:23:BPA73012-1407:1:1101:4100:1410 1:N:0:8
GGGCGGCAACTTCGTCGAGTACGCTCAAATGGTAAGATCGGAAGA
+
FFFFFFFFFF::FFFFFFFFFFFFFFF:FFFFFFFFFFFFFFFFF
@FS10000125:23:BPA73012-1407:1:1101:4460:1410 1:N:0:8
GGGGCTCAACTTCGTCGAGTACGCTCAAAAATCAAGATCGGAAGA
+
FFFFFFFFFF,,FFFFFFFFFFFFFFF,FFFFFFFFFFFFFFFFF
@FS10000125:23:BPA73012-1407:1:1101:4560:1410 1:N:0:8
GGGGCACCAACTTCGTCGAGTACGCTCAAAGATTGAGATCGGAAG
+
FF:FFFFFFF:,,FF:FFFFFFFFF,FFFFFFFFFFFFFFFFFFF
@FS10000125:23:BPA73012-1407:1:1101:4700:1410 1:N:0:8
GGGGGAAAACTTCGTCGAGTACGCTCAAATGCCGAGATCGGAAGA
+
FFFFFFFFFF,,FFF:FFFFFFFFFFF:FFFFFFFFFFFFFF:FF
@FS10000125:23:BPA73012-1407:1:1101:5120:1410 1:N:0:8
GGGGTAGAACTTCGTCGAGTACGCTCAAGTATATAGATCGGAAGA
+
FFFF,FFFFF::FFFFFFFFFFFFFFFFFFFFFFFFFFFFFFFFF
@FS10000125:23:BPA73012-1407:1:1101:5220:1410 1:N:0:8
GGGCGTAAATTTCGTCGAGTACGCTCAATTTAAAAGATCGGAAGA
+
FFFFFFFFFF:F:FF:FFFFFFFFF:F,FFFFFFFFFFFFFF,FF
@FS10000125:23:BPA73012-1407:1:1101:5500:1410 1:N:0:8
GGGTTACAACTTCGTCGAGTACGCTCAAGTGACTAGATCGGAAGA
+
FFFFFFFFFF,,FFFFFFFFFFFFFFFFFFFFFFFFFFFFFFFFF
@FS10000125:23:BPA73012-1407:1:1101:5810:1410 1:N:0:8
GGGACTTCGTCGAGTACGCTCAATGGTAAAGATCGGAAGAGCACA
+
FFFFFFFFFFFFFFFFFF,,FFFFFFF:FFFFFFFFFFFFF,F,:
@FS10000125:23:BPA73012-1407:1:1101:5900:1410 1:N:0:8
GGGTAGTGAACTTCGTCGAGTACGCTCAAGTTAGTAGATCGGAAG
+
FFFFFFFFFF:,,FF,FFFFFFFFF,FFFFFFFFFFFFFFFFFFF
@FS10000125:23:BPA73012-1407:1:1101:6160:1410 1:N:0:8
GGGGATAACTTCGTCGAGTACGCTCAACACCGCAGATCGGAAGAG
+
FFF,F:FFFFFFF:FFFF:FF:FFFFF:F::FF:FFF:FFFFFFF
@FS10000125:23:BPA73012-1407:1:1101:6250:1410 1:N:0:8
GGGGGATAACTTCGTCGAGTACGCTCAAAAGTGTAGATCGGAAGA
+
FFFFFFFFFF::FFFFFFFFFFFFFFF:FFFFFFFFFFFFFFFFF
@FS10000125:23:BPA73012-1407:1:1101:6650:1410 1:N:0:8
GGGGTTGAACTTCGTCGAGTACGCTCAAGATTTAAGATCGGAAGA
+
FFFFFF,F,F:,,FFFFFFFFFFFFFF:FFFFFFFF,FFF:F:FF
@FS10000125:23:BPA73012-1407:1:1101:6990:1410 1:N:0:8
GGGGGACAACTTCGTCGAGTACGCTCAAAAAGTCAGATCGGAAGA
+
:,,F:FFFFF,,FFFFFFFFFFFFFFF:FFFFFFFFF:FFFFFFF
@FS10000125:23:BPA73012-1407:1:1101:7320:1410 1:N:0:8
GGGGATTAACTTCGTCGAGTACGCTCAATATTTCAGATCGGAAGA
+
FFFFFFFFFF:,FFFFFFFFFFFFFFF,FFFFFFFFFFFFFFFFF
@FS10000125:23:BPA73012-1407:1:1101:7600:1410 1:N:0:8
GGGGCCAAACTTCGTCGAGTACGCTCAAGATCAAAGATCGGAAGA
+
FFFFFFFFFFFF::F::FFFF::FFFFFF:FF:FF:F,F:FFFFF
@FS10000125:23:BPA73012-1407:1:1101:8600:1410 1:N:0:8
GGGCTAAAACTTCGTCGAGTACGCTCAACGCCTTAGATCGGAAGA
+
FFFFFFFFFF::FFFFFFFFFFFFFFFFFFFFFFFFFFFFFFFFF
@FS10000125:23:BPA73012-1407:1:1101:8780:1410 1:N:0:8
GGGGAAAAACTTCGTCGAGTACGCTCAATGTTCAAGATCGGAAGA
+
FFFFFFFFFF:,FFFFFFFFFFFFFFF,FFFFFFFFFFFFFFFFF
@FS10000125:23:BPA73012-1407:1:1101:9500:1410 1:N:0:8
GGGGGTCAACTTCGTCGAGTACGCTCAAGGACTAAGATCGGAAGA
+
FFFFFFFFFF,:FFFFFFFFFFFFFFFFFFFFFFFFFFFFFFFFF
@FS10000125:23:BPA73012-1407:1:1101:10230:1410 1:N:0:8
GGGGAAACTTCGTCGAGTACGCTCAATCCATTAGATCGGAAGAGC
+
F,,FFFFFFF:F,FFFF:FFFF,FF:FFFF:FFFF:,FFFFFFF,
@FS10000125:23:BPA73012-1407:1:1101:10760:1410 1:N:0:8
GGGGGCCAACTTCGTCGAGTACGCTCAAAATGTGAGATCGGAAGA
+
FFFFFFFFFF,,FFF:FFFFFF:FFFF,FFFFFFFFF,FF:FFFF
@FS10000125:23:BPA73012-1407:1:1101:10910:1410 1:N:0:8
GGGGTAAAACTTCGTCGAGTACGCTCAAGATTTCAGATCGGAAGA
+
F::FFFFFFF,,FFFFFFFFFFFFFFFFFFFFFFFFFFFFFFFFF
@FS10000125:23:BPA73012-1407:1:1101:11310:1410 1:N:0:8
GGGCTGGAACTTCGTCGAGTACGCTCAAATTGATAGATCGGAAGA
+
F:,FFFFFFF,,FFFFFFFFFFFFFFF:FFFFFFFFFFFFFFFFF
@FS10000125:23:BPA73012-1407:1:1101:11370:1410 1:N:0:8
GGGTTTGAACTTCGTCGAGTACGCTCAATACTTCAGATCGGAAGA
+
:,,F:,FFFF:,FFFFFFFFFFFFFFFFFFFFFF:FFFFFFFFFF
@FS10000125:23:BPA73012-1407:1:1101:11390:1410 1:N:0:8
GGGTGTTAACTTCGTCGAGTACGCTCAAATGAACAGATCGGAAGA
+
F:,FFFFFFF,,FFFFFFFFFFFFFFF:FFFFFFFFFFFFFFFFF
@FS10000125:23:BPA73012-1407:1:1101:11940:1410 1:N:0:8
GGGGGGAAACTTCGTCGAGTACGCTCAAGCAGTGAGATCGGAAGA
+
FFFFFFFFFF:,FFFFFFFFFFFFFFFFFFFFFFFFFFFFFFFFF
@FS10000125:23:BPA73012-1407:1:1101:12530:1410 1:N:0:8
GGACTGTAACTTCGTCGAGTACGCTCAATGAAAGAGATCGGAAGA
+
,,,,,FFFFF::FFFFFFFFFFFFFFF,FFFFFFFFFFFFFFFF:
@FS10000125:23:BPA73012-1407:1:1101:12740:1410 1:N:0:8
GGGTGAGAACTTCGTCGAGTACGCTCAAGGACTAAGATCGGAAGA
+
FFFF:FFFFF:::FFFFFFFFFFFFFFFFFFFFFFFFFFFFFFFF
@FS10000125:23:BPA73012-1407:1:1101:13610:1410 1:N:0:8
GGGGTACAACTTCGTCGAGTACGCTCAAGACGATAGATCGGAAGA
+
FFFFFFFFFF:,FFFFFFFFFFFFFFFFFFFFFFFFFFFFFFFFF
@FS10000125:23:BPA73012-1407:1:1101:14320:1410 1:N:0:8
GGGATTTAACTTCGTCAGGTACGCTCAAAAATTTAGATCGGAAGA
+
FFFFFFFFFF,,FFFFFFFFFFFFFFF:FFFFFFFFFFFFFFFFF
@FS10000125:23:BPA73012-1407:1:1101:14500:1410 1:N:0:8
GGGGAGAACTTCGTCGAGTACGCTCAAGACTCTAGATCGGAAGAG
+
FFFFFFFFF:,FF:FFFF:FFFFFFFFFFFFFFFFF:FFF:FFFF
@FS10000125:23:BPA73012-1407:1:1101:14510:1410 1:N:0:8
GGGGAGAACTTCGTCGAGTACGCTCAAGACTCTAGATCGGAAGAG
+
FF:FFFFFF:,FF:FFFF:FFFFFFFFFFFFFFFFF:FFF,FFFF
@FS10000125:23:BPA73012-1407:1:1101:14940:1410 1:N:0:8
GGGTGCAAACTTTCGTCGAGTACGCTCAATCTTGAAGATCGGAAG
+
FFFFFFFFFF:,:FF,FFFFFFFFF,FFFFFFFFFFFFFFFFFFF
@FS10000125:23:BPA73012-1407:1:1101:15870:1410 1:N:0:8
GGGGAAGAACTTCGTCGAGTACGCTCAATTATCTAGATCGGAAGA
+
F:,FFFFFFF::FFFFFFFFFFFFFFF:FFFFFFFFFFFFFFFFF
@FS10000125:23:BPA73012-1407:1:1101:16100:1410 1:N:0:8
GGGGTGCAACTTCGTCGAGTACGCTCAAGCCCTAAGATCGGAAGA
+
FFFFFFFFFF,,FFFFFFFFFFFFFFFFFFFFFFFFFFFFFFFFF
@FS10000125:23:BPA73012-1407:1:1101:16420:1410 1:N:0:8
GGGGGGGAACTTCGTCGAGTACGCTCAATCCTATAGATCGGAAGA
+
FFFFFFFFFF:FFFFFFFFFFFFFFFF:FFFFFFFFFFFFFFFFF
@FS10000125:23:BPA73012-1407:1:1101:1280:1420 1:N:0:8
GAGTCCAAACTTCGTCGAGTACGCTCAACTCCGGAGATCGGAAGT
+
:,:,FFFFFFFF:FFFFFFFFFFFFFFFFFFFFF:FFFF:F:F,,
@FS10000125:23:BPA73012-1407:1:1101:1300:1420 1:N:0:8
GGGACATAACTTCGTCGAGTACGCTCAATTAAGTAGATCGGAAGA
+
FFFFFFFFFF:,FFFFFFFFFFFFFFF:FFFFFFFFFFFFFFFFF
@FS10000125:23:BPA73012-1407:1:1101:1550:1420 1:N:0:8
GGGGCGGTAACTTCGTCGAGTACGCTCAACTTCATAGATCGGAAG
+
FF:FFFFFFFFFFFF:FFFFFFFFF:FFFFFFFFFFFFFFFFFFF
@FS10000125:23:BPA73012-1407:1:1101:2370:1420 1:N:0:8
GGGCAACAACTTCGTCGAGTACGCTCAAAGGAGAAGATCGGAAGA
+
FFF,FF,FFF::FFFFFFFFFFFFFFF:,F,,,,FFFFFFFFFFF
@FS10000125:23:BPA73012-1407:1:1101:2440:1420 1:N:0:8
GGGTAACTTCGTCGAGTACGCTCAAATACCTAGATCGGAAGAGCA
+
FFFFFFFFFFF,,FFFFF,,FFFFF:::FFFFFFF,FFFFFFF,,
@FS10000125:23:BPA73012-1407:1:1101:2620:1420 1:N:0:8
GGGCAACAACTTCGTCGAGAACGCTCAATTATTTAGATCGGAAGA
+
FFFFFFFFFF::FFFFFFFFFFFFFFF,FFFFFFFFFFFFFFFFF
@FS10000125:23:BPA73012-1407:1:1101:2980:1420 1:N:0:8
GGGTAGAAACTTCGTCGAGTACGCTCAACGATTTAGATCGGAAGA
+
FFF:FFFFFFFFFFFFFFFFFFFFFFFFFFFFFFFFFFFFFFFFF
@FS10000125:23:BPA73012-1407:1:1101:3040:1420 1:N:0:8
GGGGTCAAACTTCGTCGAGTACGCTCAAGTAATCAGATCGGAAGA
+
FFFFFFFFFF::FFFFFFFFFFFFFFFFFFFFFFFFFFFFFFFFF
@FS10000125:23:BPA73012-1407:1:1101:3370:1420 1:N:0:8
GGGCGTTAACTTCGTCGAGTACGCTCAATACCATAGATCGGAAGA
+
FFF,:FFFFF::FFFFFFFFFFFFFFF,FFFFFFFFFFFFFFFFF
@FS10000125:23:BPA73012-1407:1:1101:3620:1420 1:N:0:8
GGGAAGTAACTTCGTCGAGTACGCTCATTAAAAAGATCGGAAGAG
+
FFF:FFFFFF:,FFFFFFFFFFFFFFF,FFFFFFFF,FFF,FFFF
@FS10000125:23:BPA73012-1407:1:1101:3630:1420 1:N:0:8
GGGGGACGACTTCGTCGAGTACGCTCAAGGATATAGATCGGAAGA
+
F,,FFFFFFF:,FFFFFFFFFFFFFFFFFFFFFFFFFFFFFFFFF
@FS10000125:23:BPA73012-1407:1:1101:4070:1420 1:N:0:8
GGTGTAAATCTTCGTCGAGTACGCTCAAAGGGTGAGATCGGAAGA
+
F,,FFFFFFFFFFFFFFFFFFFFFFFFFFFFFFFFFFFFFFFFFF
@FS10000125:23:BPA73012-1407:1:1101:4190:1420 1:N:0:8
GGGTCAACTTCGTCGAGTACGCTCAACGTTGAAGATCGGAAGAGC
+
FFFFFFFFFF:F,FFFF:FFFF,FFFFFFFFFFFF:,FFF:F:F,
@FS10000125:23:BPA73012-1407:1:1101:4460:1420 1:N:0:8
GGGGGTAAACTTCGTCGAGTACGCTCAAAGGAATAGATCGGAAGA
+
FFFFFFFFFF:,FFFFFFFFFFFFFFF:FFFFFFFFFFFFFFFFF
@FS10000125:23:BPA73012-1407:1:1101:5100:1420 1:N:0:8
GGGTACTAACTTCGTCGAGTACGCTCAAGAGATAAGATCGGAAGA
+
FFF:FFFFFF,,:FF:FFFFFFFFFFF:FFFFFFFFFFFFFF:FF
@FS10000125:23:BPA73012-1407:1:1101:5520:1420 1:N:0:8
GGGGGAAAACTTCGTCGAGTACGCTCAAGCTTTGAGATCGGAAGA
+
F:,F:FFFFF:,FFFFFFFFFFFFFFFFFFFFFFFFFFFFFFFFF
@FS10000125:23:BPA73012-1407:1:1101:5770:1420 1:N:0:8
GGGCTAGAACTTCGTCGAGTACGCTCAAGATTAGAGATCGGAAGA
+
F,,FFFFFFF:,FFFFFFFFFFFFFFFFFFFFFFFFFFFFFFFFF
@FS10000125:23:BPA73012-1407:1:1101:5970:1420 1:N:0:8
GGGTACGAACTTCGTCGAGTACGCTCAAGTTGTCAGATCGGAAGA
+
FFFFFF,FFF:,FFFFFFFFFFFFFFFFFFFFFFFFFFFFFFFFF
@FS10000125:23:BPA73012-1407:1:1101:6080:1420 1:N:0:8
GGGGTTGAACTTCGTCGAGTACGCTCAAAGATTAAGATCGGAAGA
+
FFFFFF::FFFF:FFF:FFFF::FFF,FFFFFFFFFF,FFFFFFF
@FS10000125:23:BPA73012-1407:1:1101:6140:1420 1:N:0:8
GGGGATGAACTTCGTCGAGTACGCTCAACTATTAAGATCGGAAGA
+
FFFF,FFFFFFFFFFF:FFFFFFFFFFFFFFF:,FFF,FFFFFFF
@FS10000125:23:BPA73012-1407:1:1101:6240:1420 1:N:0:8
GGGCGTTAATTTCGTCGAGTACGCTCAAGGAGGCAGATCGGAAGA
+
F,,F,FFFFF,FFFFFFFFFFFFFFFFFFFFFFFFFFFFFF:FFF
@FS10000125:23:BPA73012-1407:1:1101:6250:1420 1:N:0:8
GGGTAACAACTTCGTCGAGTACGCTCAAATGGGTAGATCGGAAGA
+
FFFFFFFFFF:,FFFFFFFFFFFFFFF:FFFFFFFFFFFFFFFFF
@FS10000125:23:BPA73012-1407:1:1101:6550:1420 1:N:0:8
GGGGGACAACTTCGTCGAGTACGCTCAATAGAGAAGATCGGAAGG
+
F,,F:FFFFF::FFFFFFFFFFFFFFF:FFFFFFFFFFFFFFFFF
@FS10000125:23:BPA73012-1407:1:1101:7180:1420 1:N:0:8
GGGGAACTTCGTCGAGTACGCTCAATCTTACAGATCGGAAGAGCA
+
FFFFFFFFFFF,:FFFFF,,FFF:F:F:FFFFFFF,FFFFFFF,:
@FS10000125:23:BPA73012-1407:1:1101:7390:1420 1:N:0:8
GGGAGGAAACTTCGTCGAGTACGCTCAAACTGATAGATCGGAAGA
+
FFFFFFFFFF::FFFFFFFFFFFFFFF:FFFFFFFFFFFFFFFFF
@FS10000125:23:BPA73012-1407:1:1101:7620:1420 1:N:0:8
GGGGTCAACTTCGTCGAGTACGCTCAAACGTTAAGATCGGAAGAG
+
FFFFFFFFFF,:F:FFFF,FFFFFFF::FFFFFFFF,FFF:FFFF
@FS10000125:23:BPA73012-1407:1:1101:7900:1420 1:N:0:8
GGGACATAACTTCGTCGAGTACGCTCAAATCTTAAGATCGGAAGA
+
FFFFFF:FFFF:FFFFFFFFFFFFFFFFFFFFF:FFFFFFFFFFF
@FS10000125:23:BPA73012-1407:1:1101:7910:1420 1:N:0:8
GGGAGGCAACTTCGTAGTACGCTCAAGTTTCAAGATCGGAAGAGC
+
F,,,FFFFFF::FFFFF,FFFF,FFFF:FFFFFFF:,FFF:FFF,
@FS10000125:23:BPA73012-1407:1:1101:8190:1420 1:N:0:8
GGGGGTCAACTTCGTCGAGTACGCTCAAGATGAAAGATCGGAAGA
+
FFFFFFFFFF::FFFFFFFFFFFFFFFFFFFFFFFFFFFFFFFFF
@FS10000125:23:BPA73012-1407:1:1101:8510:1420 1:N:0:8
GGGGCTGAACTTCGTCGAGTACGCTCAAAAGGGTAGATCGGAAGA
+
FF:FFFFFFF::FFFFFFFFFFFFFFF,FFFFFFFFFFFFFFFFF
@FS10000125:23:BPA73012-1407:1:1101:8710:1420 1:N:0:8
GGGATGGAACTTCGTCGAGTACGCTCAAGATTAGAGATCGGAAGA
+
FFF:FFFFFF,,FFFFFFFFFFFFFFFFFFFFFFFFFFFFFFFFF
@FS10000125:23:BPA73012-1407:1:1101:8760:1420 1:N:0:8
GGGGTAGAACTTCGTCGAGTACGCTCAATTTTGTAGATCGGAAGA
+
FFFFFFFFFF,,FFFFFFFFFFFFFFF:FFFFFFFFFFFFFFFFF
@FS10000125:23:BPA73012-1407:1:1101:9000:1420 1:N:0:8
GGGTATCAACTTCGTCGAGTACGCTCAAACGCAAAGATCGGAAGA
+
FFFFFFFFFF,,FFFFFFFFFFFFFFF:FFFFFFFFFFFFFFFFF
@FS10000125:23:BPA73012-1407:1:1101:10020:1420 1:N:0:8
GGGAAGAAACTTCGTCGAGTACGCTCAAAGATGCAGATCGGAAGA
+
FFFFFFFFFF::FFFFFFFFFFFFFFF:FFFFFFFFFFFFFFFFF
@FS10000125:23:BPA73012-1407:1:1101:10600:1420 1:N:0:8
GGGGCAGAACTTCGTCGAGTACGCTCAATAACATAGATCGGAAGA
+
FFFFFFFFFF,:FFFFFFFFFFFFFFF:FFFFFFFFFFFFFFFFF
@FS10000125:23:BPA73012-1407:1:1101:10910:1420 1:N:0:8
GGGCTTCAACTTCGTCGAGTACGCTCAACAATGGAGATCGGAAGA
+
F,,:FFFFFF:::FFFFFFFFFFFFFFFFFFFFFFFFFFFFFFFF
@FS10000125:23:BPA73012-1407:1:1101:11020:1420 1:N:0:8
GGGTACAAACTTCGTCGAGTACGCTCAAAATCTTAGATCGGAAGA
+
FFFFFFFFFF,,FFFFFFFFFFFFFFFFFFFFFFFFFFFFFFFFF
@FS10000125:23:BPA73012-1407:1:1101:11120:1420 1:N:0:8
GGGCACAAACTTGTCGAGTACGCTCAAATCGAAAGATCGGAAGAG
+
FFFFFFFFFF,,F:FFFF:FFFFFFFF,FFFFFFFF,FFF,FFFF
@FS10000125:23:BPA73012-1407:1:1101:11720:1420 1:N:0:8
GGGCACCACCTTCGTCGAGTACGCTCAAAGGAGAAGATCGGAAGA
+
F:::FFFFFF,,FFFFFFFFFFFFFFF,FFFFFFFFFFFFFFFFF
@FS10000125:23:BPA73012-1407:1:1101:11950:1420 1:N:0:8
GGGCGCAAACTTCGTCGAGTACGCTCAAATTTGGAGATCGGAAGA
+
F,,:FFFFFF::FFFFFFFFFFFFFFF:FFFFFFFFFFFFFFFFF
@FS10000125:23:BPA73012-1407:1:1101:12220:1420 1:N:0:8
GGGTGTTAACTTCGTCGAGTACGCTCAAACAATAAGATCGGAAGA
+
FFF,,,,FFF::FFFFFFFFFFFFFFF:FFF,F,FFFFFFFFFFF
@FS10000125:23:BPA73012-1407:1:1101:12600:1420 1:N:0:8
GGGTGCTAACTTCGTCGAGTACGCTCAATTACTGAGATCGGAAGA
+
F:,:FFFFFF,:FFFFFFFFFFFFFFF,FFFFFFFFFFFFFFFFF
@FS10000125:23:BPA73012-1407:1:1101:13050:1420 1:N:0:8
GGGGTTGAACTTCGTCGAGTACGCTCAAGACCTCAGATCGGAAGA
+
F:,FFFFFFF,,FFFFFFFFFFFFFFFFFFFFFFFFFFFFFFFFF
@FS10000125:23:BPA73012-1407:1:1101:13200:1420 1:N:0:8
GGGTTATAACTTCGTCGAGTACGCTCAAGACAATAGATCGGAAGA
+
FFFFFFFFFF::FFFFFFFFFFFFFFF:FFFFFFFFFFFFFFFFF
@FS10000125:23:BPA73012-1407:1:1101:13710:1420 1:N:0:8
GGGTACTAACTTCGTCGAGTACGCTCAAGGCCTAAGATCGGAAGA
+
FF,FFFFFFF,,FFFFFFFFFFFFFFFFFFFFFFFFFFFFFFFFF
@FS10000125:23:BPA73012-1407:1:1101:13800:1420 1:N:0:8
GGGTGCAAACTTCGTCGAGTACGCTCAACGAGATAGATCGGAAGA
+
FFFFFFFFFFFFFFFFFFFFFFFFFFFFFFFFFFFFFFFFFFFFF
@FS10000125:23:BPA73012-1407:1:1101:13890:1420 1:N:0:8
GGGCGGGAACTTCGTCGAGTACGCTCAAAATCCCAGATCGGAAGA
+
FFFFFFFFFFFFFFFFFFFFFFFFFFFFFFFFFFFFFFFFFFFFF
@FS10000125:23:BPA73012-1407:1:1101:14130:1420 1:N:0:8
GGGGCTTAACTTCGTCGAGTACGCTCAATATGTAAGATCGGAAGA
+
FFFFF,F,FFFF:FF::FFFF::FFF:FFF:,F,FFF,F:FFFFF
@FS10000125:23:BPA73012-1407:1:1101:14240:1420 1:N:0:8
GGGGCGCATCTTCGTCGAGTACGCTCAATGTAGAAGATCGGAAGA
+
FFFFF:FFFF::FFFFFFFFFFFFFFFFFFFFFFFFF,FFFFFFF
@FS10000125:23:BPA73012-1407:1:1101:15020:1420 1:N:0:8
GGGCGGGAACTTCGTCGAGTACGCTCAATAACATAGATCGGAAGA
+
FFFFFFFFFFFFFFFFFFFFFFFFFFF:FFFFFF:FFFFFFFFFF
@FS10000125:23:BPA73012-1407:1:1101:15240:1420 1:N:0:8
GGGACTCAACTTCGTCGAGTACGCTCAATACATTAGATCGGAAGA
+
FFF:FFFFFF,:FFFFFFFFFFFFFFF:FFFFFFFFFFFFFFFFF
@FS10000125:23:BPA73012-1407:1:1101:15360:1420 1:N:0:8
GGGGATTAACTTCGTCGAGTACGCTCAATCTTGCAGATCGGAAGA
+
F,,FF,:FFF::FFFFFFFFFFFFFFFFFFFF:FFFFFFFFFFFF
@FS10000125:23:BPA73012-1407:1:1101:15460:1420 1:N:0:8
GGGTACAAACTTCGTCGAGTACGCTCAAATTTATAGATCGGAAGA
+
FFF,,FFFFFFFFFFFFFFFFFFFFFFFFF:FFFFFFFFFFFFFF
@FS10000125:23:BPA73012-1407:1:1101:15520:1420 1:N:0:8
GGGCGGGAACTTCGTCGAGTACGCTCAATTGAAGAGATCGGAAGA
+
FFFFFFFFFF::FFFFFFFFFFFFFFFFFFFFFFFFFFFFFFFFF
@FS10000125:23:BPA73012-1407:1:1101:16160:1420 1:N:0:8
GGGCAGGAACTTCGTCGAGTACGCTCAATAACTCAGATCGGAAGA
+
FFFFFFFFFF::FFFFFFFFFFFFFFF,FFFFFFFFFFFFFFFFF
@FS10000125:23:BPA73012-1407:1:1101:2320:1430 1:N:0:8
GGGTGGTAACTTCGTCGAGTACGCTCAACTTGCCAGATCGGAAGA
+
FF:FFFFFFFF:FFFFFFFFFFFFFFFFFFFFFFFFFFFFFFFFF
@FS10000125:23:BPA73012-1407:1:1101:2730:1430 1:N:0:8
GGGCGAGAACTTCGTCGAGTACGCTCAAGAGGGGAGATCGGAAGA
+
FF,:FFFFFF:,FFFFFFFFFFFFFFFFFFFFFFFFFFFFFFFFF
@FS10000125:23:BPA73012-1407:1:1101:2770:1430 1:N:0:8
GGGCTGGAACTTCGTCGAGTACGCTCAATATTTCAGATCGGAAGA
+
FFFFFFFFFF:,FFFFFFFFFFFFFFF,FFFFFFFFFFFFFFFFF
@FS10000125:23:BPA73012-1407:1:1101:3580:1430 1:N:0:8
GGGTCAAACTTCGTCGAGTACGCTCAACGTTAAAGATCGGAAGAG
+
FFFFFFFFFF:FF:FFFF:FFFFFFFF:FFFFFFFF,FFF:FFFF
@FS10000125:23:BPA73012-1407:1:1101:4040:1430 1:N:0:8
GGGAAACATCTTCGTCGAGTACGCTCAATCAAGTAGATCGGAAGA
+
FFF:FFFFFF:,FFFFFFFFFFFFFFF:FFFFFFFFFFFFFFFFF
@FS10000125:23:BPA73012-1407:1:1101:4050:1430 1:N:0:8
GGGCGTTAACTTCGTCGAGTACGCTCAAGGTTAAAGATCGGAAGA
+
FFFFFFFFFF:,FFFFFFFFFFFFFFFFFFFFFFFFFFFFFFFFF
@FS10000125:23:BPA73012-1407:1:1101:4360:1430 1:N:0:8
GGGCTACAACTTCGTCGAGTACGCTCAACAAACCAGATCGGAAGA
+
FFF:,FFFFFF:FFFFFFFFFFFFFFFFFFFFFFFFFFFFFFFFF
@FS10000125:23:BPA73012-1407:1:1101:4840:1430 1:N:0:8
GGGCTTAAACTTCGTCGAGTACGCTCAAGTTTTCAGATCGGAAGA
+
FFF:FFFFFF:,FFFFFFFFFFFFFFFFFFFFFFFFFFFFFFFFF
@FS10000125:23:BPA73012-1407:1:1101:4910:1430 1:N:0:8
GGGATAAAACTTCGTCGAGTACGCTCAATCTATGAGATCGGAAGA
+
FF::FFFFFF:,FFFFFFFFFFFFFFF:FFFFFFFFFFFFFFFFF
@FS10000125:23:BPA73012-1407:1:1101:5180:1430 1:N:0:8
GGGGTATCATCTTCGTCGAGTACGCTCAAATCTGCAGATCGGAAG
+
FFFFFFFFFF:::FF:FFFFFFFFF,FFFFFFFFFFFFFFFFFFF
@FS10000125:23:BPA73012-1407:1:1101:5390:1430 1:N:0:8
GGGGTGGAACTTCGTCGAGTACGCTCAACAAGATAGATCGGAAGA
+
F:,FFFFFFF:::FFFFFFFFFFFFFFFFFFFFFFFFFFFFFFFF
@FS10000125:23:BPA73012-1407:1:1101:5620:1430 1:N:0:8
GCATCCAGACTTCGTTGAATACCCTTAAGTTACATGTTCGATAAT
+
F,F,,F:FFF:::,F,FF,:,F:,,,FF,,,F,F,F::F,,F:,,
@FS10000125:23:BPA73012-1407:1:1101:5640:1430 1:N:0:8
GGGTCGCAACTTCGTCGAGTACGCTCAAATGAATAGATCGGAAGA
+
FFFFF,FFFFF:FFFFFFFFFFFFFFFFFFFFFFFFFFFFFFFFF
@FS10000125:23:BPA73012-1407:1:1101:6030:1430 1:N:0:8
GGGCCCGAACTTCGTCGAGTACGCTCAAAGGTGGAGATCGGAAGA
+
F:,FFFFFFF:,FFFFFFFFFFFFFFF:FFFFFFFFFFFFFFFFF
@FS10000125:23:BPA73012-1407:1:1101:6060:1430 1:N:0:8
GGGCCTCAACTTCGTCGAGTACGCTCAATTGGAGAGATCGGAAGA
+
FFF::FFFFFF:FFFFFFFFFFFFFFFFFF::FFFFFFFFFFFFF
@FS10000125:23:BPA73012-1407:1:1101:6890:1430 1:N:0:8
GGGCAACAACTTCGTCGAGTACGCTCAAGCTATTTAGATCGGAAG
+
FFFFFFFFFF,,FFFFFFFFFFFFFFFFFFFFFFFFFFFFFFFFF
@FS10000125:23:BPA73012-1407:1:1101:7400:1430 1:N:0:8
GGGGCAGTTCTTCGTCGAGTACGCTCAAACCTAAAGATCGGAAGA
+
FFFFFFFFFF,,FFFFFFFFFFFFFFF:FFFFFFFFFFFFFFFFF
@FS10000125:23:BPA73012-1407:1:1101:7450:1430 1:N:0:8
GGGACCTAACTTCGTCGAGTACGCTCAACAGAGTAGATCGGAAGA
+
F:,:FFFFFF:FFFFFFFFFFFFFFFFFFFFFFFFFFFFFFFFFF
@FS10000125:23:BPA73012-1407:1:1101:8060:1430 1:N:0:8
GGGGACCAACTTCGTCGAGTACGCTCAATATGATAGATCGGAAGA
+
FFFFFFFFFF::FFFFFFFFFFFFFFF:FFFFFFFFF:FFFFFFF
@FS10000125:23:BPA73012-1407:1:1101:8160:1430 1:N:0:8
GGGGTTGAACTTCGTCGAGTACGCTCAATCTCTAAGATCGGAAGA
+
F:,FFFFFFF::FFFFFFFFFFFFFFF:FFFFFFFFFFFFFFFFF
@FS10000125:23:BPA73012-1407:1:1101:8640:1430 1:N:0:8
GGGCAGAGAACTTCGTCGAGTACGCTCAAAATTGTAGATCGGAAG
+
FF::FFFFFFF,:FF:FFFFFFFFF,FFFFFFFFFFFFFFFFFFF
@FS10000125:23:BPA73012-1407:1:1101:9000:1430 1:N:0:8
GGGAATGAACTTCGTCGAGTACGCTCAACTTGTCAGATCGGAAGA
+
FFF:FFFFFF:FFFFFFFFFFFFFFFFFFFFFFFFFFFFFFFFFF
@FS10000125:23:BPA73012-1407:1:1101:9710:1430 1:N:0:8
GGGATGGAACTTCGTCGAGTACGCTCAATCGATTAGATCGGAAGA
+
F:FF::FFFFFFFFFFFFFFFFFFFFF:FFFFFFFFFFFFFFFFF
@FS10000125:23:BPA73012-1407:1:1101:9840:1430 1:N:0:8
GGGTGGGAACTTCGTCGAGTACGCTCAATTAACTAGATCGGAAGA
+
FFFFFFFFFF:FFFFFFFFFFFFFFFF:FFFFFFFFFFFFFFFFF
@FS10000125:23:BPA73012-1407:1:1101:9850:1430 1:N:0:8
GGGAATCAACTTCGTCGAGTACGCTCAATGTTGTAGATCGGAAGA
+
FF::FFFFFF::FFFFFFFFFFFFFFF,FFFFFFFFFFFFFFFFF
@FS10000125:23:BPA73012-1407:1:1101:10130:1430 1:N:0:8
GGGCTAGACTTCGTCGAGTACGCTCAATAGATAAGATCGGAAGAG
+
FFFF,F:FF,,FFFFFFF:FFFFFFF,:FFF:FFFF,,FF:FFFF
@FS10000125:23:BPA73012-1407:1:1101:10190:1430 1:N:0:8
GGGCTATAACTTCGTCGAGTACGCTCAACATGTTAGATCGGAAGA
+
FF:F,FF,FFFFFFFFFFFFFFFFFFFFFFFFFFFFF,FFFFFFF
@FS10000125:23:BPA73012-1407:1:1101:10240:1430 1:N:0:8
GGGAGGGAACTTCGTCGAGTACGCTCAAGTCCTGAGATCGGAAGA
+
FFF:FFFFFF::FFFFFFFFFFFFFFFFFFFFFFFFFFFFFFFFF
@FS10000125:23:BPA73012-1407:1:1101:10350:1430 1:N:0:8
GGGGGGGAACTTCGTCGAGTACGCTCACATTAGAGATCGGAAGAG
+
FFFFFFFFFF::FFFFFFFFFFFFFFF,FFFFFFFF,,FF,FF:F
@FS10000125:23:BPA73012-1407:1:1101:10770:1430 1:N:0:8
GGGGTAAAACTTCGTCGAGTACGCTCAAAACGAAAGATCGGAAGA
+
FFFFFFFFFF::FFFFFFFFFFFFFFFFFFFFFFFFFFFFFFFFF
@FS10000125:23:BPA73012-1407:1:1101:13450:1430 1:N:0:8
GGGGTCCAACTTCGTCGAGTACGCTCAAGGTCTTAGATCGGAAGA
+
F:,FFFFFFF:,FFFFFFFFFFFFFFFFFFFFFFFFFFFFFFFFF
@FS10000125:23:BPA73012-1407:1:1101:13730:1430 1:N:0:8
GGGCTGTAACTTCGTCGAGTACGCTCAAAAGAGTAGATCGGAAGA
+
FF::FFFFFF:,FFFFFFFFFFFFFFF:FFFFFFFFFFFFFFFFF
@FS10000125:23:BPA73012-1407:1:1101:15120:1430 1:N:0:8
GGGAACTTCGTCGAGTACGCTCAAAATATAAGATCGGAAGAGCAC
+
F,,:FFFFFF:FF:F:F:FFFF:FFF::FFFFFFFFFFFF,F,F,
@FS10000125:23:BPA73012-1407:1:1101:15220:1430 1:N:0:8
GGGGCTCAACTTCGTCGAGTACGCTCAAGTCATCAGATCGGAAGA
+
FFFFF:FFFF::FFFFFFFFFFFFFFFFFFFFFFFFF,FFFFFFF
@FS10000125:23:BPA73012-1407:1:1101:15760:1430 1:N:0:8
GGGTGGGAACTTCGTCGAGTACACTCAAGCTATCAGATCGGAAGA
+
FFFFFFFFFF::FFFFFFFFFF,FFFFFFFFFFFFFFFFFFFFFF
@FS10000125:23:BPA73012-1407:1:1101:16120:1430 1:N:0:8
GGGGGGGCAACTTCGCTGAGTACGCTCAATACGAAAGATCGGAAG
+
FF:FFFFFFFF::FFFFFFFFFFFF,FFFFFFFFFFFFFFFFFFF
@FS10000125:23:BPA73012-1407:1:1101:16400:1430 1:N:0:8
GGGGCCAAACTTCGTCGAGTACGCTCAAAGTTACAGATCGGAAGA
+
FFFFF,FFFFF:FFFFFFFFFFFFFFFFF,FF,FFFFFFFFFFFF
@FS10000125:23:BPA73012-1407:1:1101:1350:1440 1:N:0:8
GGGGGTAAACTTCGTCGAGTACGCTCAACAGTTAAGATCGGAAGA
+
FFFFFFFFFF::FFFFFFFFFFFFFFFFFFFFFFFFFFFFFFFFF
@FS10000125:23:BPA73012-1407:1:1101:1360:1440 1:N:0:8
GGGGGGGAACTTCGTCGAGTACGCTCAATCTAGTAGATCGGAAGA
+
FFFFFFFFFFFFFFFFFFFFFFFFFFFFFFFFFFFFFFFFF:FFF
@FS10000125:23:BPA73012-1407:1:1101:1850:1440 1:N:0:8
GGGAGTTATCTTCGTCGAGTACGCTCAATGTCCCAGATCGGAAGA
+
F:,FFFFFFFF:FFFFFFFFFFFFFFF:FFFFFFFFF:FFFFFFF
@FS10000125:23:BPA73012-1407:1:1101:1920:1440 1:N:0:8
GGGGGACAACTTCGTCGAGTACGCTCAAGGGAGAAGATCGGAAGA
+
FFFFFFFFFF:,FFFFFFFFFFFFFFFFFFFFFFFFFFFFFFFFF
@FS10000125:23:BPA73012-1407:1:1101:1950:1440 1:N:0:8
GGGGTGGAACTTCGTCGAGTACGCTCAATATGGGAGATCGGAAGA
+
F,,FFFFFFF::FFFFFFFFFFFFFFF:FFFFFFFFFFFFFFFFF
@FS10000125:23:BPA73012-1407:1:1101:2150:1440 1:N:0:8
GGCTCGCAACTTCGTCGAGTACGCTCAACGTGATAGATCGGAAGA
+
F,,,FFFFFFFFFFFFFFFFFFFFFFFFFFFFFFFFFFFFF:FFF
@FS10000125:23:BPA73012-1407:1:1101:3770:1440 1:N:0:8
GGCACTTCAACTTCGTCGAGTACGCTCAAACTTTAAGATCGGAAG
+
:,,,FFFFFFF:FFF,FFFFFFFFF,FFFFFFFFFFFFFFFFFFF
@FS10000125:23:BPA73012-1407:1:1101:3790:1440 1:N:0:8
GGGGAAGAACTTCGTCGAGTACGCTCAAGGACATAGATCGGAAGA
+
F,,FFFFFFF:,FFFFFFFFFFFFFFF:FFFFFFFFFFFFF:FFF
@FS10000125:23:BPA73012-1407:1:1101:4250:1440 1:N:0:8
GGGCGCTAACTTCGTCGAGTACGCTCAATGATAAAGATCGGAAGA
+
FF,:FFFFFFF,FFFFFFFFFFFFFFF,FFFFFFFFFFFFFFFFF
@FS10000125:23:BPA73012-1407:1:1101:4540:1440 1:N:0:8
GGGGTATAACTTCGTCGAGTACGCTCAATTAATTAAGATCGGAAG
+
FFFFFFFFFF:,FFFFFFFFFFFFFFF,FFFFFFFFFFFFFFFFF
@FS10000125:23:BPA73012-1407:1:1101:4600:1440 1:N:0:8
GGGCGGTAACTTCGTCGAGTAAGCTCAAAAAGTCAGATCGGAAGA
+
FFFFFFFFFF,,FFFFFFFFFFFFFFF:FFFFFFFFFFFFFFFFF
@FS10000125:23:BPA73012-1407:1:1101:4800:1440 1:N:0:8
GGGGTTTAACCTCGTCGAGTACGCTCAACCCATTAGATCGGAAGA
+
FFFFFFFFFFF:FFFFFFFFFFFFFFFFFFFFFFFFFFFFFFFFF
@FS10000125:23:BPA73012-1407:1:1101:5160:1440 1:N:0:8
GGGAAAACTTCGTCGAGTACGCTCAAAGTCTCAGATCGGAAGAGC
+
FFF:FFFFFF:F,FFFF:FFFF,FFFFFFFFFFFF:,FFFFFFF,
@FS10000125:23:BPA73012-1407:1:1101:5810:1440 1:N:0:8
GGGACATAACTTCGTCGAGTACGCTCAAATCAAAAGATCGGAAGA
+
FF,FFFFFFF:,FFFFFFFFFFFFFFFFFFFFFFFFFFFFFFFFF
@FS10000125:23:BPA73012-1407:1:1101:6020:1440 1:N:0:8
GGGGCACAACCTCGTCGAGTACGCTCAACAGAGAAGATCGGAAGA
+
FFFFFFFFFF:FFFFFFFFFFFFFFFFFFFFFFFFFFFFFFFFFF
@FS10000125:23:BPA73012-1407:1:1101:6170:1440 1:N:0:8
GGGCTTAAACTTCGTCGAGTACGCTCAAAGTAAGAGATCGGAAGA
+
F,,:FFFFFF:,FFFFFFFFFFFFFFF:FFFFFFFFFFFFFFFFF
@FS10000125:23:BPA73012-1407:1:1101:7170:1440 1:N:0:8
GGGTCTAAACTTCGTCGAGTACGCTCAAAATGCAAGATCGGAAGA
+
FFF:FFFFFF::FFFFFFFFFFFFFFF:FFFFFFFFFFFFFFFFF
@FS10000125:23:BPA73012-1407:1:1101:7560:1440 1:N:0:8
GGGGGGAAACTTCGTCGAGTACGCTCAATGATGGAGATCGGAAGA
+
F:,F::FFFF::FFFFFFFFFFFFFFF:FFFFFFFFFFFFFFFFF
@FS10000125:23:BPA73012-1407:1:1101:8270:1440 1:N:0:8
GGGCGTCAACTTCGTCGAGTACGCTCAAACGGATAGATCGGAAGA
+
FF::FFFFFF::FFFFFFFFFFFFFFFFFFFFFFFFFFFFFFFFF
@FS10000125:23:BPA73012-1407:1:1101:8870:1440 1:N:0:8
GGGAAGTACCTTCGTCGAGTACGCTCAAGGTTATAGATCGGAAGA
+
F::::FFFFF::FFFFFFFFFFFFFFFFFFFFFFFFFFFFFFFFF
@FS10000125:23:BPA73012-1407:1:1101:10120:1440 1:N:0:8
GGGGTTAATCTTCGTCGAGTACGCTCAAATTTTAAGATCGGAAGA
+
FFFFFFFFFF::FFFFFFFFFFFFFFF:FFFFFFFFFFFFFFFFF
@FS10000125:23:BPA73012-1407:1:1101:10420:1440 1:N:0:8
GGGGCATAACTTCGTCGAGTACGCTCAATTTTGTAGATCGGAAGA
+
FFF,F,,FFF:,FFFFFFFFFFFFFFFF,:,,,,FFFFFFFFFFF
@FS10000125:23:BPA73012-1407:1:1101:10450:1440 1:N:0:8
GGGGCCCAACTTCGTCGAGTACGCTCAAAAACTTAGATCGGAAGA
+
FFFFFFFFFF,,FFFFFFFFFFFFFFF:FFFFFFFFFFFFFFFFF
@FS10000125:23:BPA73012-1407:1:1101:11210:1440 1:N:0:8
GGGATAAAACTTCGTCGAGTACGCTCAAATGCGGAGATCGGAAGA
+
F::FFFFFFF,,FFFFFFFFFFFFFFF:FFFFFFFFFFFFFFFFF
@FS10000125:23:BPA73012-1407:1:1101:11260:1440 1:N:0:8
GGGGTTCAACTTCGTCGAGTACGCTCAACCTAAAAGATCGGAAGA
+
FFFFFFFFFF::FFFFFFFFFFFFFFFFFFFFFFFFFFFFFFFFF
@FS10000125:23:BPA73012-1407:1:1101:12020:1440 1:N:0:8
GGGCACAAACTTCGTCGAGTACGCTCAACAACACAGATCGGAAGA
+
FFFFFFFFFF::FFFFFFFFFFFFFFFFFFFFFFFFFFFFFFFFF
@FS10000125:23:BPA73012-1407:1:1101:12770:1440 1:N:0:8
GGGGGATGAACTTCGTCGAGTACGCTCAAAAGTCAAGATCGGAAG
+
F:,FFFFFFF:,,FF:FFFFFFFFF,FFFFFFFFFFFFFFFFFFF
@FS10000125:23:BPA73012-1407:1:1101:13740:1440 1:N:0:8
GGGGGAGAACTTCGTCGAGTACGCTCAATCTAAGAGATCGGAAGA
+
FFFFFFFFFF::FFFFFFFFFFFFFFF:FFFFFFFFFFFFFFFFF
@FS10000125:23:BPA73012-1407:1:1101:13800:1440 1:N:0:8
GGGTCTAAACTTCTGAGTACGCTCAATTAACCAGATCGGAAGAGC
+
F,,FFFFFFF::F,FFF:FFFF:FFFF:FFFFFFFF,FFF:FFF,
@FS10000125:23:BPA73012-1407:1:1101:14370:1440 1:N:0:8
GGGGGGAAACTTCGTCGAGTACGCTCAAAATTTAAGATCGGAAGA
+
FFFFFFFFFFF:FFFFFFFFFFFFFFFFFFFFFFFFFFFFFFFFF
@FS10000125:23:BPA73012-1407:1:1101:14530:1440 1:N:0:8
GGGTGTTAACTTCGTCGAGTACGCTCAACTTAGTAGATCGGAAGA
+
FFFFFFFFFFFFFFFFFFFFFFFFFFFFFFFFFFFFFFFFFFFFF
@FS10000125:23:BPA73012-1407:1:1101:15060:1440 1:N:0:8
GGGGCTTAACTTCGTCGAGTACGCTCAATTTATAAGATCGGAAGA
+
FFFFFFFFFF::FFFFFFFFFFFFFFF:FFFFFFFFFFFFFFFFF
@FS10000125:23:BPA73012-1407:1:1101:15080:1440 1:N:0:8
GGGTGCAAACTTCGTCGAGTACGCTCAAAGAGATAGATCGGAAGA
+
F::FFFFFFF::FFFFFFFFFFFFFFFFFFFFFFFFFFFFFFFFF
@FS10000125:23:BPA73012-1407:1:1101:15230:1440 1:N:0:8
GATGTGAAACTTCGTCGAGTACGCTCAATAAAGAAGATCGGAAGA
+
:,F:F,FFFFFFFFFFFFFFFF:FFFFFFFFFFFFFFFFFFFFF:
@FS10000125:23:BPA73012-1407:1:1101:16280:1440 1:N:0:8
GGGTGGCAACTTCGTCGAGTACGCTCAAGCCGGAAGATCGGAAGA
+
FFFFFFFFFF::FFFFFFFFFFFFFFFFFFFFFFFFFFFFFFFFF
@FS10000125:23:BPA73012-1407:1:1101:1550:1450 1:N:0:8
GGGAGGCAACTTCGTCGAGTACGCTCAAGAGACGAGATCGGAAGA
+
FF:FFFFFFFF:FFFFFFFFFFFFFFFFFFFFFFFFFFFFF:FF:
@FS10000125:23:BPA73012-1407:1:1101:1710:1450 1:N:0:8
GGGGGGGAACTTCGTCGAGTACGCTCAATCGACTAGATCGGAAGA
+
FFFFFFFFFFFFFFFFFFFFFFFFFFF:FFFFFFFFFFFFFFFFF
@FS10000125:23:BPA73012-1407:1:1101:1970:1450 1:N:0:8
GAACAGTAACTTCGTCGAGTACGCTCAATTTTTCAGATCGGAAGA
+
:,F:FFFF:FF,FFFFFFFFFFFFFFFFFFFFFFFFFFFF:FFF:
@FS10000125:23:BPA73012-1407:1:1101:2210:1450 1:N:0:8
GGGGAACAACTTCGTCGAGTACGCTCAAGAATGTAGATCGGAAGA
+
FFF:,FFFFFFFFFFFFFFFFFFFFFFF,:FF:FFFFFFFF:FFF
@FS10000125:23:BPA73012-1407:1:1101:2540:1450 1:N:0:8
GGGCAACAACTTCGTCGAGAACGCTCAATTATTTAGATCGGAAGA
+
FFFFFFFFFF:,FFFFFFFFFFFFFFF,FFFFFFFFFFFFFFFFF
@FS10000125:23:BPA73012-1407:1:1101:2830:1450 1:N:0:8
GGGTAGAAACTTCGTCGAGTACGCTCAACGATTTAGATCGGAAGA
+
F::FFFFFFFFFFFFFFFFFFFFFFFFFFFFFFFFFFFFFFFFFF
@FS10000125:23:BPA73012-1407:1:1101:3750:1450 1:N:0:8
GGCGCTCAACTTCGTCGAGTACGCTCAATCTTACAGATCGGAAGA
+
F,,F:FFFFFFF,,F::F:FF,,FF::FFFFF:FF:F:F:FF::F
@FS10000125:23:BPA73012-1407:1:1101:3860:1450 1:N:0:8
GGGCTTCATCTTCGTCGAGTACGCTCAACATATTAGATCGGAAGA
+
FFFFFFFFFF:::FFFFFFFFFFFFFF:FFFFFFFFFFFFFF:FF
@FS10000125:23:BPA73012-1407:1:1101:5130:1450 1:N:0:8
GGGGGGAAACTTCGTCGAGTACGCTCAAAGAGGGAGATCGGAAGA
+
FFFFFFFFFF,,FFFFFFFFFFFFFFF,FFFFFFFFFFFFFFFFF
@FS10000125:23:BPA73012-1407:1:1101:5580:1450 1:N:0:8
GGGAATAAACTTCGTCGAGTACGCTCAATATTGTAGATCGGAAGA
+
FFFFFFFFFF::FFFFFFFFFFFFFFF:FFFFFFFFFFFFFFFFF
@FS10000125:23:BPA73012-1407:1:1101:5690:1450 1:N:0:8
GGGATAACTTCGTCGAGTACGCTCAAAAGATTAGATCGGAAGAGC
+
FFFFFFFFFF:F:FFFF:FFFF,FFF:,FFFFFFF:,FFF:FFF,
@FS10000125:23:BPA73012-1407:1:1101:6200:1450 1:N:0:8
GGGGCGGAACTTCGTCGAGTACGCTCAAATCTATAGATCGGAAGA
+
FFFFFFFFFF:,FFFFFFFFFFFFFFF:FFFFFFFFFFFFFFFFF
@FS10000125:23:BPA73012-1407:1:1101:6250:1450 1:N:0:8
GGGACACAACTTCGTCGAGTACGCTCAAAAGAAAAGATCGGAAGA
+
FFFFFFFFFF:,:FFFFFFFFFFFFFF:FFFFFFFFFFFFFFFFF
@FS10000125:23:BPA73012-1407:1:1101:6360:1450 1:N:0:8
GGGGGGGATCTTCGTCGAGTACGCTCAAATAGGGAGATCGGAAGA
+
FF,FF:FFFF::FFFFFFFFFFFFFFF,FFFFFFFFFFFFFF:FF
@FS10000125:23:BPA73012-1407:1:1101:6460:1450 1:N:0:8
GGGCAAAAACTTCGTCGAGTACGCTCAATCGTGTAGATCGGAAGA
+
FFFFF,:FFFFFFFFFFFFFFFFFFFFFFFFFFFFFFFFFFFFFF
@FS10000125:23:BPA73012-1407:1:1101:7270:1450 1:N:0:8
GGGGAAACTTCGTCGAGTACGCTCAATAAAAAAGATCGGAAGAGC
+
FF:FFFFFFF:F,FFFF:FFFF,FF::,FFFFFFF:,FFFFFFF:
@FS10000125:23:BPA73012-1407:1:1101:7350:1450 1:N:0:8
GGGAGCCAACTTCGTCGAGTACGCTCAAGGAAACAGATCGGAAGA
+
FFFFFFFFFF::FFFFFFFFFFFFFFFFF:::FFFFF:FFFFFFF
@FS10000125:23:BPA73012-1407:1:1101:8100:1450 1:N:0:8
GGGTGGTAACTTCGTCGAGTACGCTCAAGGTCGAAGATCGGAAGA
+
FFFFFFFFFF::FFFFFFFFFFFFFFFFFFFFFFFFFFFFFFFFF
@FS10000125:23:BPA73012-1407:1:1101:8420:1450 1:N:0:8
GGGGCCAACTTCGTCGAGTACGCTCAACTAAGTAGATCGGAAGAG
+
FFFFFFFFFF:FF:FFFF,FFFFFFF::FFFFFFFF,FFF:FFFF
@FS10000125:23:BPA73012-1407:1:1101:8650:1450 1:N:0:8
GGGTAAAAACTTCGTCGAGTACGCTCAAGTGTATAGATCGGAAGA
+
FFFFFFFFFF::FFFFFFFFFFFFFFFFFFFFFFFFFFFFFFFFF
@FS10000125:23:BPA73012-1407:1:1101:8930:1450 1:N:0:8
GGGGTCCAACTTCGTCGAGTACGCTCAACATAAAAGATCGGAAGA
+
FFFFFFFFFF::FFFFFFFFFFFFFFFFFFFFFFFFFFFFFFFFF
@FS10000125:23:BPA73012-1407:1:1101:8960:1450 1:N:0:8
GGGGGAAAACTTCGTCGAGTACGCTCAAAATAATAGATCGGAAGA
+
FFFFFFFFFF:,FFFFFFFFFFFFFFF:FFFFFFFFFFFFFFFFF
@FS10000125:23:BPA73012-1407:1:1101:9040:1450 1:N:0:8
GGGAACCATCTTCGTCGAGTACGCTCAAAGACGGAGATCGGAAGA
+
FFFFFFFFFF,,:FFFFFFFFFFFFFF:FFFFFFFFFFFFFFFFF
@FS10000125:23:BPA73012-1407:1:1101:9350:1450 1:N:0:8
GGGTATGAACTTCGTCGAGTACGCTCAAATCGACAGATCGGAAGA
+
FFFFFF,:FFFFFFFFFFFFF:FFFFFFFFF:FF,FF,FFFFFFF
@FS10000125:23:BPA73012-1407:1:1101:10300:1450 1:N:0:8
GGGGTTGAACTTCGTCGAGTACGCTCAAATTTGCAGATCGGAAGA
+
FFFFFFFFFF,,FFFFFFFFFFFFFFF,FFFFFFFFFFFFFFFFF
@FS10000125:23:BPA73012-1407:1:1101:10320:1450 1:N:0:8
GGGGAGGAACTTCGTCGAGTACGCTCAATACGGAAGATCGGAAGA
+
FFFFFFFFFF,,FFFFFFFFFFFFFFF:FFFFFFFFFFFFFFFFF
@FS10000125:23:BPA73012-1407:1:1101:10780:1450 1:N:0:8
GGGAAGTAACCTTCGTCGAGTACGCTCAATATCAAAGATCGGAAG
+
FFFFFFFFFFF:,FF:FFFFFFFFF,FFFFFFFFFFFFFFFFFFF
@FS10000125:23:BPA73012-1407:1:1101:10950:1450 1:N:0:8
GTTGACTAACTTCGTCGAGTACGCTCAAATAAGTAGATCGGAAGA
+
,,F,FFFFFFFFFFFFFFFFFF,FFFF:FFFFFFFFFFFF:::::
@FS10000125:23:BPA73012-1407:1:1101:11290:1450 1:N:0:8
GGGCTCTAACTTCGTCGAGTACGCTCAATTAAAAGGATCGGAAGA
+
F:,:FFFFFF,,FFFFFFFFFFFFFFF:FFFFFFFFFFFFFF:FF
@FS10000125:23:BPA73012-1407:1:1101:13080:1450 1:N:0:8
GGGCGCAAACTTCGTCGAGTACGCTCAAACGTTAAGATCGGAAGA
+
FFFFFFFFFF,,FFFFFFFFFFFFFFF:FFFFFFFFFFFFFFFFF
@FS10000125:23:BPA73012-1407:1:1101:13210:1450 1:N:0:8
GGGCTTAAACTTCGTCGAGTACGCTCAAGTCAGAAGATCGGAAGA
+
FF::FFFFFF:,FFFFFFFFFFFFFFFFFFFFFFFFFFFFFFFFF
@FS10000125:23:BPA73012-1407:1:1101:13420:1450 1:N:0:8
GGGACTGACCTTCGTCGAGTACGCTCAATACTAAAGATCGGAAGA
+
FFFFFFFFFF,,FFF:FFFFFFFFFFF,FFFFFFFFFFFFFF:FF
@FS10000125:23:BPA73012-1407:1:1101:13640:1450 1:N:0:8
GGGTACGAACTTCGTCGAGTACGCTCAACTTAACAGATCGGAAGA
+
FFF:FFFFFF:FFFFFFFFFFFFFFFFFFFFFFFFFFFFFFFFFF
@FS10000125:23:BPA73012-1407:1:1101:13830:1450 1:N:0:8
GGGCACTAACTTCGTCGAGTACGCTCAAACAACCAGATCGGAAGA
+
F:,:FFFFFF::FFFFFFFFFFFFFFFFFFFFFFFFF:FFFFFFF
@FS10000125:23:BPA73012-1407:1:1101:13920:1450 1:N:0:8
GGGGTGGAACTTCGTCGAGTACGCTCAAATGATGAGATCGGAAGA
+
FFFF,FFFFF::FFFFFFFFFFFFFFFFFFFFFFFFFFFFFFFFF
@FS10000125:23:BPA73012-1407:1:1101:13950:1450 1:N:0:8
GGGCGCAAACTTCGTCGAGTACGCTCAAGCATGAAGATCGGAAGA
+
FFF:FFFFFF::FFFFFFFFFFFFFFFFFFFFFFFFFFFFFFFFF
@FS10000125:23:BPA73012-1407:1:1101:14640:1450 1:N:0:8
GGGGGTCACTTCGTCGAGTACGCTCAAGAGTAAAGATCGGAAGAG
+
FFFF,FFFFF,FF:FFFF:FFFFFFFFFFFFF,FFFFFFF:FFFF
@FS10000125:23:BPA73012-1407:1:1101:14990:1450 1:N:0:8
GATGTTTAACTTCGTCGAGTACGCTCAATACGAAAGATCGGAAGA
+
:,F:,:::FFFFF:FFF:FFFF:FFFFFFFFFFFF:FFFF:,F:,
@FS10000125:23:BPA73012-1407:1:1101:15020:1450 1:N:0:8
GGGCGCTAACTTCGTCGAGTACGCTCAATTTACGAGATCGGAAGA
+
FFFFFFFFFF::FFFFFFFFFFFFFFF:FFFFFFFFFFFFFFFFF
@FS10000125:23:BPA73012-1407:1:1101:15040:1450 1:N:0:8
GGGATCAAACTTCGTCGAGTACGCTCAATCTAAGAGATCGGAAGA
+
FFFFFFFFFF,:FFFFFFFFFFFFFFF:FFFFFFFFFFFFFF:FF
@FS10000125:23:BPA73012-1407:1:1101:15290:1450 1:N:0:8
GGGGCTAAACTTCGTCGAGTACGCTCAATCCGTCAGATCGGAAGA
+
FFFFFFFFFF::FFFFFFFFFFFFFFFFFFFFFFFFFFFFFFFFF
@FS10000125:23:BPA73012-1407:1:1101:15380:1450 1:N:0:8
GGGATTAAACTTCGTCGAGTACGCTCAAATGTAAAGATCGGAAGA
+
FFFF,FFFFFFFFFFFFFFFFFFFFFFFFFFFFFFFF,FFFFFFF
@FS10000125:23:BPA73012-1407:1:1101:15650:1450 1:N:0:8
GGGGCGCATCTTCGTCGAGTACGCTCAATGTAGAAGATCGGAAGA
+
FFFFF,FFFFF:FFFFFFF:FFFFFFF:FFFFFFFFFFFFFFFFF
@FS10000125:23:BPA73012-1407:1:1101:1110:1460 1:N:0:8
GGGCGCCAACTTCGTCGAGTACGCTCAAAATTAGAGATCGGAAGA
+
FFFFFFFFFFFFFFFFFFFFFFFFFFFFFFFF:FFFF,FFFFFFF
@FS10000125:23:BPA73012-1407:1:1101:1330:1460 1:N:0:8
GGGCCCGAACTTCGTCGAGTACGCTCAACATTAAAGATCGGAAGA
+
FFFFFFFFFFFFFFFFFFFFFFFFFFFFFFFFFFFFFFFFFFFFF
@FS10000125:23:BPA73012-1407:1:1101:1490:1460 1:N:0:8
GGGGGAAACTTCGTCGAGTACGCTCAAAAAAAAAGATCGGAAGAG
+
FFFF,FF::::FFFF::FFFFFFFFF,FFF:FFFFF:::FFFFFF
@FS10000125:23:BPA73012-1407:1:1101:1510:1460 1:N:0:8
GGCCCTCAACTTCGTCGAGTACGCTCAAGTGACAAGATCGGAAGA
+
F,,FFFFFFFF:FFFFFFFFFF:FFFFFFFFFF:FFFFFFF,::,
@FS10000125:23:BPA73012-1407:1:1101:2050:1460 1:N:0:8
GGGGTTAAACTTCGTCGAGTACGCTCAAACGGGTAGATCGGAAGA
+
FFFFF:FFFFF:FFFFFFFFFFFFFFFFFF:FFFFFF,FFFFFFF
@FS10000125:23:BPA73012-1407:1:1101:2220:1460 1:N:0:8
GGGGTAGAACTCCGTCGAGTACGCTCAAAACTTCAGATCGGAAGA
+
FFFF:FFFFF::FFFFFFFFFFFFFFF:FFFFFFFFFFFFFF:FF
@FS10000125:23:BPA73012-1407:1:1101:2450:1460 1:N:0:8
GGGATCGAACTTCGTCGAGTACGCTCAAATCGTCAGATCGGAAGA
+
FFFFFFFFFF:,FFFFFFFFFFFFFFF:FFFFFFFFFFFFFFFFF
@FS10000125:23:BPA73012-1407:1:1101:2730:1460 1:N:0:8
GGGCGTCAGCTTCGTCGAGTACGCTCAAAAAACCAGATCGGAAGA
+
FFFFFFFFFF:,FFFFFFFFFFFF,FF:FFFFFFFFFFFFFFFFF
@FS10000125:23:BPA73012-1407:1:1101:2790:1460 1:N:0:8
GGGGAAGAACTTCGTCGAGTACGCTCAATATACGAGATCGGAAGA
+
FF:FFFFFFF:,FFFFFFFFFFFFFFF:FFFFFFFFFFFFFFFFF
@FS10000125:23:BPA73012-1407:1:1101:2860:1460 1:N:0:8
GGGGATTAACTTCGTCGAGTACGCTCAAGCGATTAGATCGGAAGA
+
FFFFFFFFFFF:FFFFFFFFFFFFFFFFFFFFFFFFFFFFFFFFF
@FS10000125:23:BPA73012-1407:1:1101:3040:1460 1:N:0:8
GGGTGCCAACTTCGTCGAGTACGCTCAAGTTGCAAGATCGGAAGA
+
F:,,FFFFFFF::FFFFFFFFFFFFFFFFFFFFFFFFFFFFFFFF
@FS10000125:23:BPA73012-1407:1:1101:3380:1460 1:N:0:8
GGGCAAAACTTCGTCGAGTACGCTCAAAGGTGAAGATCGGAAGAG
+
FFFFFFFFFF,FF,FFFF:FFFFFFFFFFFFFFFFF,FFF,FFFF
@FS10000125:23:BPA73012-1407:1:1101:3430:1460 1:N:0:8
GATGTTCAACTTCGTCGAGTACGCTCAAGTTTATAGATCGGAAGA
+
:,:FFFFFFFFFFFFFF:FFFFFFFFFF,,,,FFFFFFFFF:FFF
@FS10000125:23:BPA73012-1407:1:1101:3780:1460 1:N:0:8
GGGAATAAACTTCGTCGAGAACGCTCAAACTTTCAGATCGGAAGA
+
FFFFFFFFFF::FFFFFFFFFFFFFFF:FFFFFFFFFFFFFFFFF
@FS10000125:23:BPA73012-1407:1:1101:3960:1460 1:N:0:8
GGGTGGGAACTTCGTCGAGTACGCTCAATTAACGAGATCGGAAGA
+
FFFFFFFFFFF:FFFFFFFFFFFFFFF,FFFFFFFFFFFFFFFFF
@FS10000125:23:BPA73012-1407:1:1101:4280:1460 1:N:0:8
GGGCTGGAACTTCGTCGAGTACGCTCAAAGAAAAAGATCGGAAGA
+
FFFFFFFFFF,,:FFFFFFFFFFFFFFFFFFFFFFFFFFFFF:FF
@FS10000125:23:BPA73012-1407:1:1101:4330:1460 1:N:0:8
GGGCAAGAACTTCGTCGAGTACGCTCAAATTAATAGATCGGAAGA
+
FFFFFFFFFF,,FFFFFFFFFFFFFFF:FFFFFFFFFFFFFFFFF
@FS10000125:23:BPA73012-1407:1:1101:4560:1460 1:N:0:8
GGGGTATAACTTCGTCGAGTACGCTCAAAGAAAAAGATCGGAAGA
+
FF:FFFFFFF::FFFFFFFFFFFFFFF:FFFFFFFFFFFFFFFFF
@FS10000125:23:BPA73012-1407:1:1101:5700:1460 1:N:0:8
GGGGCAAAACTTCGTCGAGTACGCTCAAATCGTTAGATCGGAAGA
+
FFFFFFFFFF:,FFFFFFFFFFFFFFF:FFFFFFFFFFFFFFFFF
@FS10000125:23:BPA73012-1407:1:1101:6610:1460 1:N:0:8
GGGACTGAACTTCGTCGAGTACGCTCAATATTGCAGATCGGAAGA
+
FF:FFFFFFF:,FFFFFFFFFFFFFFF,FFFFFFFFFFFFFFFFF
@FS10000125:23:BPA73012-1407:1:1101:6730:1460 1:N:0:8
GGGCACGAACTTCGTCGAGTACGCTCAACTATGCAGATCGGAAGA
+
FFFFFFFFFF:FFFFFFFFFFFFFFFFFFFFFFFFFFFFFFFFFF
@FS10000125:23:BPA73012-1407:1:1101:6860:1460 1:N:0:8
GGGGTTAAACTTCGTCGAGTACGCTCAAAACCAAAGATCGGAAGA
+
FFFFFFFFFF::FFFFFFFFFFFFFFF:FFFFF:FFFFFFFFFFF
@FS10000125:23:BPA73012-1407:1:1101:6880:1460 1:N:0:8
GGGGGGAAACTTCGTCGAGTACGCTCAATGAGTTAGATCGGAAGA
+
FFFFFFFFFF:,FFFFFFFFFFFFFFF:FFFFFFFFFFFFFFFFF
@FS10000125:23:BPA73012-1407:1:1101:6970:1460 1:N:0:8
GGGCGGGAACTTCGTCGAGTACGCTCAAGGTAGGAGATCGGAAGA
+
FFF:FFFFFF::FFFFFFFFFFFFFFFFFFFFFFFFFFFFFFFFF
@FS10000125:23:BPA73012-1407:1:1101:7440:1460 1:N:0:8
GGGTAGCAACTTCGTCGAGTACGCTCAAAAGGAGAGATCGGAAGA
+
FFFFFFFFFF,,FFFFFFFFFFFFFFF,FFFFFFFFFFFFFFFFF
@FS10000125:23:BPA73012-1407:1:1101:7770:1460 1:N:0:8
GGGTTGGAACTTCGTCGAGTACGCTCAAACGTTCAGATCGGAAGA
+
FFFFFFFFFF::FFFFFFFFFFFFFFFFFFFFFFFFFFFFFFFFF
@FS10000125:23:BPA73012-1407:1:1101:7800:1460 1:N:0:8
GGGTGCGAACTTCGTCGAGTACGCTCAACCGGAAAGATCGGAAGA
+
FFF,FFFFFFFFFFFFFFFFFFFFFFFFFFFFFFFFFFFFFFFFF
@FS10000125:23:BPA73012-1407:1:1101:7840:1460 1:N:0:8
GGGGGAAAACTTCGTCGAGTACGCTCAACCGTAAAGATCGGAAGA
+
FFFFFFFFFF::FFFFFFFFFFFFFFFFFFFFFFFFFFFFFFFFF
@FS10000125:23:BPA73012-1407:1:1101:7920:1460 1:N:0:8
GGGGACAAACTTCGTCGAGTACGCTCAAACAGTTAGATCGGAAGA
+
FF::FFFFFFF:FFFFFFFFFFFFFFFFFFFFFFFFFFFFFFFFF
@FS10000125:23:BPA73012-1407:1:1101:8160:1460 1:N:0:8
GGGTAGGAACTTCGTCGAGTACGCTCAACCAACAAGATCGGAAGA
+
FFFFFFFFFFFFFFFFFFFFFFFFFFFFFFFFFFFFFFFFFFFFF
@FS10000125:23:BPA73012-1407:1:1101:8180:1460 1:N:0:8
GGGGACCAACTTCGTCGAGTACGCTCAAGAATCAAGATCGGAAGA
+
FFFFFFFFFF:,FFFFFFFFFFFFFFFFFFFFFFFFFFFFFFFFF
@FS10000125:23:BPA73012-1407:1:1101:8340:1460 1:N:0:8
GGGGGAGAACTTCGTCGAGTACGCTCAAGTTAATAGATCGGAAGA
+
FFFFFFFFFFFFFFFFFFFFFFFFFFFFFFFFFFFFFFFFFFFFF
@FS10000125:23:BPA73012-1407:1:1101:8680:1460 1:N:0:8
GGGGATCAACTTCGTCGAGTACGCTCAATTAAACAGATCGGAAGA
+
FFFFF,FFFF:,FFFFFFFFFFFFFFF,FFFFFFFFFFFFFFFFF
@FS10000125:23:BPA73012-1407:1:1101:8700:1460 1:N:0:8
GGGTAAGAACTTCGTCGAGTACGCTCAAGGTTTGAGATCGGAAGA
+
FFFFFFFFFF:,FFFFFFFFFFFFFFFFFFFFFFFFFFFFFFFFF
@FS10000125:23:BPA73012-1407:1:1101:8710:1460 1:N:0:8
GGGGCCCAACTTCGTCGAGTACGCTCAATGATCCAGATCGGAAGA
+
F::FFFFFFF:,FFFFFFFFFFFFFFF:FFFFFFFFFFFFFFFFF
@FS10000125:23:BPA73012-1407:1:1101:8720:1460 1:N:0:8
GGGCACGAACTTCGTCGAGTACGCTCAAAGAGTCAGATCGGAAGA
+
FFFFFFFFFF:,FFFFFFFFFFFFFFFF,F,:F:FFFFFFFFFFF
@FS10000125:23:BPA73012-1407:1:1101:9040:1460 1:N:0:8
GGGTAGAAACTTCGTCGAGTACGCTCAAATGCATAGATCGGAAGA
+
FFF,FFFFFF:,FFFFFFFFFFFFFFFFFFFFFFFFFFFFFFFFF
@FS10000125:23:BPA73012-1407:1:1101:9340:1460 1:N:0:8
GGGGACCAACTTCGTCGAGTACGCTCAACAAACAAGATCGGAAGA
+
FFFFFFFFFF,F:FFFFFFFFFFFFFFFFFFFFFFFFFFFFFFFF
@FS10000125:23:BPA73012-1407:1:1101:9400:1460 1:N:0:8
GGGGTGCAACTTCGTCGAGTACGCTCAACACCTAAGATCGGAAGA
+
FFFFFFFFFF:FFFFFFFFFFFFFFFFFFFFFFFFFFFFFFF:FF
@FS10000125:23:BPA73012-1407:1:1101:9540:1460 1:N:0:8
GGGTAGAAACTTCGTCGAGTACGCTCAACGAATAAGATCGGAAGA
+
FFFFFFFFF:FF:FF:FFFFFFFFFFF:FFFFFFFFFFFFFFFFF
@FS10000125:23:BPA73012-1407:1:1101:9590:1460 1:N:0:8
GTTCACCAACTTCGTCGAGTACGCTCAATGCAATAGATCGGAAGA
+
:,F,FFFFFFFFFFFFF:FFFFFFFFFFFFFFFFFFFFFFF,F::
@FS10000125:23:BPA73012-1407:1:1101:10020:1460 1:N:0:8
GGGGTCAAATTTCGTCGAGTACGCTCAAAGCACAAGATCGGAAGA
+
FFFFFFFFFFFF:FF:FFFFFFFFFFF:FFFFFFFFFFFFFFFFF
@FS10000125:23:BPA73012-1407:1:1101:10260:1460 1:N:0:8
GGGCGGGAACTTCGTCGAGTACGCTCAACGGGGGAGATCGGAAGA
+
FFFF:FFFFFFFFFFFFFFFFFFFFFFFF::FFFFFFFFFFFFFF
@FS10000125:23:BPA73012-1407:1:1101:10600:1460 1:N:0:8
GGGGGAACTTCGTCGAGTACGCTCAAGTCAAAAGATCGGAAGAGC
+
FFFFFFFFFF:F,FFFF:FFFF,FFFFFFFFFFFF:,FFFFFFF,
@FS10000125:23:BPA73012-1407:1:1101:10780:1460 1:N:0:8
GGGATTCAACTTCGTCGAGTACGCTCAAATCTTTAGATCGGAAGA
+
FFF,,FFFFFFFFFFFFFFFFFFFFFFF:FF:FFFFFFFFFFFFF
@FS10000125:23:BPA73012-1407:1:1101:10970:1460 1:N:0:8
GGGGCAAAACTTCGTCGAGTACGCTCAAGTGTATAGATCGGAAGA
+
F::FFFFFFF,,FFFFFFFFFF:FFFF,FFFFFFFFF,FFFFFF:
@FS10000125:23:BPA73012-1407:1:1101:11650:1460 1:N:0:8
GGGACGGCATCTTCGTCGAGTACGCTCAAATAGAAAGATCGGAAG
+
F:F,FFFFFF:,,FF:FFFFFFFFF,FFFFFFFFFFFFFFFFFFF
@FS10000125:23:BPA73012-1407:1:1101:11770:1460 1:N:0:8
GGGTCCTAACTTCGTCGAGTACGCTCAATCGTTTAGATCGGAAGA
+
FF:FFFFFFF,,FFFFFFFFFFFFFFF:FFFFFFFFFFFFFFFFF
@FS10000125:23:BPA73012-1407:1:1101:11850:1460 1:N:0:8
GGGCGAGAACTTCGTCGAGTACGCTCAAGGTCACAGATCGGAAGA
+
FF:FFFFFFF,,FFFFFFFFFFFFFFFFFFFFFFFFFFFFFFFFF
@FS10000125:23:BPA73012-1407:1:1101:12130:1460 1:N:0:8
GGGTTGGAACTTCGTCGAGTACGCTCAAGGGTCAAGATCGGAAGA
+
FFFFFFFFFF,:FFFFFFFFFFFFFFF:FFFFFFFFFFFFFFFFF
@FS10000125:23:BPA73012-1407:1:1101:12180:1460 1:N:0:8
GGGGTAAACTTCGTCGAGTACGCTCAAGCGGCAAGATCGGAAGAG
+
FFFFFFFFFF,FF:FFFF,FFFFFFFFFFFFFFFFF,FFF:FFFF
@FS10000125:23:BPA73012-1407:1:1101:12440:1460 1:N:0:8
GGGTCACAACTTCGTCGAGTACGCTCAAAATCAAAGATCGGAAGA
+
F::FFFFF:F:,:FFFFFFF:FFFFFF,FFFFFFFF:FFF:F:FF
@FS10000125:23:BPA73012-1407:1:1101:12640:1460 1:N:0:8
GGGGGGGAACTTCGTCGAGTACGCTCAAATGATTAGATCGGAAGA
+
FF:FFFFFFF:,FFFFFFFFFFFFFFF:FFFFFFFFFFFFFFFFF
@FS10000125:23:BPA73012-1407:1:1101:12790:1460 1:N:0:8
CTTTATTAACTTCGTCGAGTACGCTCAATTACTTAGATCGGAAGA
+
,,:,:F,FF:FFF:FFF,,FFF,FFFFFFF,F,FFFFFFF,,:F,
@FS10000125:23:BPA73012-1407:1:1101:13550:1460 1:N:0:8
GGGAGCTAACTTCGTCGAGTACGCTCAAGATGCAAGATCGGAAGA
+
FFFFFFFFFF:,FFFFFFFFFFFFFFFFFFFFFFFFFFFFFFFFF
@FS10000125:23:BPA73012-1407:1:1101:13620:1460 1:N:0:8
GGGCAGAAACTTCGTCGAGTACGCTCAACTAACAAGATCGGAAGA
+
FFFFFFFFFF:FFFFFFFFFFFFFFFFFFFFFFFFFFFFFFF:FF
@FS10000125:23:BPA73012-1407:1:1101:13650:1460 1:N:0:8
GGGCGCTAACTTCGTCGAGTACGCTCAATTTCCGAGATCGGAAGA
+
FFFFFFFFFF,:FFFFFFFFFFFFFFF:FFFFFFFFFFFFFF:FF
@FS10000125:23:BPA73012-1407:1:1101:13730:1460 1:N:0:8
GGGGGCTAACTTCGTCGAGTACGCTCAAGGATAGAGATCGGAAGA
+
FFFFFFFFFFF:FFFFFFFFFFFFFFFFFFFFFFFFFFFFFFFFF
@FS10000125:23:BPA73012-1407:1:1101:14120:1460 1:N:0:8
GGGGAATAACTTCGTCGAGTACGCTCAATGCGGGAGATCGGAAGA
+
FFFF,F,FFFFFFFFFFFFFFFFFFFFFFF,,,FFFFFFFFFFFF
@FS10000125:23:BPA73012-1407:1:1101:14780:1460 1:N:0:8
GGGAAGGAACTTCGTCGAGTACGCTCAAATTATAAGATCGGAAGA
+
FFFFFFFFFF::FFFFFFFFFFFFFFF:FFFFFFFFFFFFFFFFF
@FS10000125:23:BPA73012-1407:1:1101:15150:1460 1:N:0:8
GATTGACAAATTCGTCGAGTACGCTCAAAGGACAAGATCGGAAGA
+
:,:,,FFFFFFFFFFFFFFFFFFFFFFFFFFFFFFFFFFF:FFFF
@FS10000125:23:BPA73012-1407:1:1101:15670:1460 1:N:0:8
GGGATTCAACTTCGTCGAGTACGCTCAAACGGGGAGATCGGAAGA
+
:,,FFFFFFF,:FFFFFFFFFFFFFFF:FFFFFFFFF,FFFFFFF
@FS10000125:23:BPA73012-1407:1:1101:15890:1460 1:N:0:8
GGGCGGTAACTTCGTCGAGTACGCTCAAAGGGGAAGATCGGAAGA
+
FFFFFFFFFF::FFFFFFFFFFFFFFF:FFFFFFFFFFFFFFFFF
@FS10000125:23:BPA73012-1407:1:1101:1120:1470 1:N:0:8
GGGCTTTAACTTCGTCGAGTACGCTTCAACACGTGAGATCGGAAG
+
FFFFFFFFFF::FFFFFFFFFFFFFFFFFFFFFFFFFFFFF:FFF
@FS10000125:23:BPA73012-1407:1:1101:2090:1470 1:N:0:8
GGGAACTTCGTCGAGTACGCTCAATTACATAGATCGGAAGAGCAC
+
F:::FFFFFF:FF:FFF:FFFF:FFFF:FFFFFFFFFFFF:F,F,
@FS10000125:23:BPA73012-1407:1:1101:2860:1470 1:N:0:8
GGGTACAAACTTCGTCGAGTACGCTCAATTTGCAAGATCGGAAGA
+
FFFFFFFFFF:::FFFFFFFFFFFFFF,FFFFFFFFFFFFFFFFF
@FS10000125:23:BPA73012-1407:1:1101:2950:1470 1:N:0:8
GGGTGCCAACTTCGTCGAGTACGCTCAAGTTGCAAGATCGGAAGA
+
F,,,FFFFFF::FFFFFFFFFFFFFFFFFFFFFFFFFFFFFFFFF
@FS10000125:23:BPA73012-1407:1:1101:3210:1470 1:N:0:8
GGGGTAGAACTTCGTCGAGTACGCTCAAAAATAGAGATCGGAAGA
+
F,,FFFFFFF:,FFFFFFFFFFFFFFF:FFFFFFFFFFFFFFFFF
@FS10000125:23:BPA73012-1407:1:1101:3370:1470 1:N:0:8
GGGGCTCAACTTCGTCGAGTACGCTCAAGCCGGTAGATCGGAAGA
+
F:,FF:F,F:FF,FFF:FFFF,:FFF:F::FFFFFFF,F:FFFFF
@FS10000125:23:BPA73012-1407:1:1101:3640:1470 1:N:0:8
CACTAACAACTTCATCGACTACACTCATTCTGGTAGTTCCAATGT
+
:,,F,,::,,FF,,F,,F,F:,,,F,,,FF,F,:FF,,,F,F:F,
@FS10000125:23:BPA73012-1407:1:1101:3720:1470 1:N:0:8
GGGCGAGAACTTCGTCGAGTACGCTCAAAATTGGAGATCGGAAGA
+
FFFF,FFFFFFFFFFFFFFFFFFFFFF:FFFFFFFFFFFFFFFFF
@FS10000125:23:BPA73012-1407:1:1101:3970:1470 1:N:0:8
GGGTATCAATTTCGTCGAGTACGCTCAAGAGTGGAGATCGGAAGA
+
FFFFFFFFFFFFFFFFFFFFFFFFFFFFFFFFFFFFFFFFFFFFF
@FS10000125:23:BPA73012-1407:1:1101:4210:1470 1:N:0:8
GGGGGGGATCTTCGTCGAGTACGCTCAATATTTAAGATCGGAAGA
+
F::FFFFFFF,:FFFFFFFFFFFFFFF:FFFFFFFFFFFFFFFFF
@FS10000125:23:BPA73012-1407:1:1101:4280:1470 1:N:0:8
GGGATAGAACTTCGTCGAGTACGCTCAAAAATTAAGATCGGAAGA
+
FFFFFFFFFF:,FFFFFFFFFFFFFFF:FFFFFFFFFFFFFFFFF
@FS10000125:23:BPA73012-1407:1:1101:4750:1470 1:N:0:8
GGGTTGGAACTTCGTCGAGTACGCTCAATGATACAGATCGGAAGA
+
F::FFFFFFF:,FFFFFFFFFFFFFFF:FFFFFFFFFFFFFFFFF
@FS10000125:23:BPA73012-1407:1:1101:4820:1470 1:N:0:8
GGCTTGTAACTTCGTCGAGTACGCTCAACGTTAGAGATCGGAAGA
+
:F,,,,FFFF:,FFFFFFFFFFFFFFFFFFFFF:FFF:FFFFFFF
@FS10000125:23:BPA73012-1407:1:1101:5250:1470 1:N:0:8
GGGGGGTCAACTTCGTCGAGTACGCTCAAAAGACAAGATCGGAAG
+
F,,F,FFFFF::FFFFFFFFFFFFF:FFFFFFFFFFFFFFFFFFF
@FS10000125:23:BPA73012-1407:1:1101:6140:1470 1:N:0:8
GGGGATGAACTTCGTCGAGTACGCTCAAAACTATAGATCGGAAGA
+
FFFFFFFFFF:,FFFFFFFFFFFFFFFFFFFFFFFFFFFFFFFFF
@FS10000125:23:BPA73012-1407:1:1101:6510:1470 1:N:0:8
GGGAGTAAACTTCGTCGAGTACGCTCAATGTATGAGATCGGAAGA
+
F:,,FFFFFF::FFFFFFFFFFFFFFF:FFFFFFFFFFFFFFFFF
@FS10000125:23:BPA73012-1407:1:1101:7040:1470 1:N:0:8
GGGCTCTAACTTCGTCGAGTACGCTCAACCGATTAGATCGGAAGA
+
FFFFF:FFFFFFFF:FF:FFFFFFFFFF,F:FFFFFFFFFFFFFF
@FS10000125:23:BPA73012-1407:1:1101:7100:1470 1:N:0:8
GGGGCACAACTTCGTCGAGTACGCTCAACCTGCAAGATCGGAAGA
+
FFFFFFFFFF,:FFFFFFFFFFFFFFFFFFFFFFFFFFFFFFFFF
@FS10000125:23:BPA73012-1407:1:1101:7130:1470 1:N:0:8
GGGCATAAACTTCGTCGAGTACGCTCAATGTTTTAGATCGGAAGA
+
F::,F:FFFF,:FFFFFFFFFFFFFFF,FFFFFFFFF,FFFF:FF
@FS10000125:23:BPA73012-1407:1:1101:7470:1470 1:N:0:8
GGGGTTGAACTTCGTCGAGTACGCTCAAGAAACAAGATCGGAAGA
+
F:,FFFFFFF:,FFFFFFFFFFFFFFFFFFFFFFFFFFFFFFFFF
@FS10000125:23:BPA73012-1407:1:1101:7690:1470 1:N:0:8
GGGCTGGAACTTCGTCGAGTACGCTCAAAAACTAAGATCGGAAGA
+
FFFFFFFFFF::FFFFFFFFFFFFFFF:FFFFFFFFFFFFFFFFF
@FS10000125:23:BPA73012-1407:1:1101:8070:1470 1:N:0:8
GGGTTTAAATTTCGTCGAGTACGCTCAATTGCACTAGATCGGAAA
+
FFF,F,FFFFFFFFFFFFFFFFFFFFFFF,F,F,::,,,,F,F:,
@FS10000125:23:BPA73012-1407:1:1101:8100:1470 1:N:0:8
GGGGCACAACTTCGTCGAGTACGCTCAAGTAACGAGATCGGAAGA
+
FFFFFFFFFF:,FFFFFFFFFFFFFFFFFFFFFFFFFFFFFFFFF
@FS10000125:23:BPA73012-1407:1:1101:8670:1470 1:N:0:8
GGGGATAAGTTTCGTCGAGTACGCTCAAAAGATAAGATCGGAAGA
+
FF:FFFFFFF:FFFFFFFFFFFFFFFFFFFFFFFFFFFFFFFFFF
@FS10000125:23:BPA73012-1407:1:1101:8700:1470 1:N:0:8
GGGTAAAACTTCGTCGAGTACGCTCAAGGGTATAGATCGGAAGAG
+
FFFFFFFFFF,FF:FFFF:FFFFFFFFFFFFFFFFF,FFF:FFFF
@FS10000125:23:BPA73012-1407:1:1101:9370:1470 1:N:0:8
GGGTAAGAACTTCGTCGAGTACGCTCAATAAATAAGATCGGAAGA
+
FFFFFFFFFFFFFFFFFFFFFFFFFFFFFFFFFFFFFFFFFFFFF
@FS10000125:23:BPA73012-1407:1:1101:10000:1470 1:N:0:8
GGGAGTCAACTTCGTCGAGTACGCTCAATGACTCAGATCGGAAGA
+
F::F,:FFFFFFFFFFFFFFFFFFFFFF:FF,,,FFFFFFFFFFF
@FS10000125:23:BPA73012-1407:1:1101:11080:1470 1:N:0:8
GGGATAGAACTTCGTCGAGTACGCTCAAAAGATTAGATCGGAAGA
+
FFFFFFFFFF,:FFFFFFFFFFFFFFF:FFFFFFFFFFFFFFFFF
@FS10000125:23:BPA73012-1407:1:1101:11370:1470 1:N:0:8
GGGGGATAACTTCGTCGAGTACGCTCAATGCGTTAGATCGGAAGA
+
FFFFFFFFFF,,FFFFFFFFFFFFFFF,FFFFFFFFFFFFFFFFF
@FS10000125:23:BPA73012-1407:1:1101:11380:1470 1:N:0:8
GGGGTACAACTTCGTCGAGTACGCTCAAGTGGCCAGATCGGAAGA
+
FFFFFFFFFF,,FFFFFFFFFFFFFFFFFFFFFFFFFFFFFFFFF
@FS10000125:23:BPA73012-1407:1:1101:11930:1470 1:N:0:8
GGAGAAAAACTTCGTCGAGTACGCTCAATTGCAAAGATCGGAAGA
+
:,,FFFFFFFF:FFFFFFFFFFFFFFF:FFFFFFFFFFFFFFFFF
@FS10000125:23:BPA73012-1407:1:1101:11960:1470 1:N:0:8
GGGCCGGAACTTCGTCGAGTACGCTCAAATCACCAGATCGGAAGA
+
FF::FFFFFF:,FFFFFFFFFFFFFFF:FFFFFFFFFFFFFFFFF
@FS10000125:23:BPA73012-1407:1:1101:12980:1470 1:N:0:8
GGGCGTTAACTTCGTCGAGTACGCTCAAATCACGAGATCGGAAGA
+
FFF:FFFFFF,:FFFFFFFFFFFFFFF:FFFFFFFFFFFFFFFFF
@FS10000125:23:BPA73012-1407:1:1101:13590:1470 1:N:0:8
GGGAAAGAACTTCGTCGAGTACGCTCAATGATAGAGATCGGAAGA
+
F,,FFFFFFF::FFFFFFFFFFFFFFF:FFFFFFFFFFFFFFFFF
@FS10000125:23:BPA73012-1407:1:1101:13740:1470 1:N:0:8
GGGTACGAACTTCGTCGAGTACGCTCAACTTAACAGATCGGAAGA
+
FFF::FFFF::FFF:F,FFFF::F:F:FFF:,FFF:F,F:FFFFF
@FS10000125:23:BPA73012-1407:1:1101:13860:1470 1:N:0:8
GGGATAGAACTTCGTCGAGTACGCTCAAAACCACAGATCGGAAGA
+
FFFFFFFFFF,:FFFFFFFFFFFFFFFFFFFFFFFFFFFFFFFFF
@FS10000125:23:BPA73012-1407:1:1101:14810:1470 1:N:0:8
GGGGGTTAACTTCGTCGAGTACGCTCAATATTTAAGATCGGAAGA
+
FFFF:FFFFF,,FFFFFFFFFFFFFFF,FFFFFFFFFFFFFFFFF
@FS10000125:23:BPA73012-1407:1:1101:15260:1470 1:N:0:8
GGGGCAAAACTTCGTCGAGTACGCTCAAAATGGAAGATCGGAAGA
+
FFFFFFFFFF:,FFFFFFFFFFFFFFF:FFFFFFFFFFFFFFFFF
@FS10000125:23:BPA73012-1407:1:1101:15330:1470 1:N:0:8
GGGCGGCAACTTCGTCGAGTACGCTCAAAGAATTAGATCGGAAGA
+
FFFFFFFFFF::FFFFFFFFFFFFFFFFFFFFFFFFFFFFFFFFF
@FS10000125:23:BPA73012-1407:1:1101:1460:1480 1:N:0:8
GCTCTTAAACTTCGTCGAGTACGCTCAACCCTTGAGATCGGTACA
+
,,F,F::FFFFF:F:FF,F:FFFFFFFFF:FFFF:,FFF:,:,,:
@FS10000125:23:BPA73012-1407:1:1101:1520:1480 1:N:0:8
GGGTAGAAACTTCGTCGAGTACGCTCAATGCACGAGATCGGAAAG
+
FF,FFFFFFFFFFFFFFFFFFFFFFFFFF:FFFFFFFFFFF:FF,
@FS10000125:23:BPA73012-1407:1:1101:1580:1480 1:N:0:8
GGGAAGCAACTTCGTCGAGTACGCTCAAAAGATTAGATCGGAAGA
+
FFFFFFFFFFFFFFFFFFFFFFFFFFF:FFFFFFFFFFFFFFFFF
@FS10000125:23:BPA73012-1407:1:1101:1770:1480 1:N:0:8
GGGGCCCAACTTCGTCGAGTACGCTCAATTGAAAAGATCGGAAGA
+
FF,FFFFFFFF:FFFFFFFFFFFFFFF:FFFFFFFFFFFFFFFFF
@FS10000125:23:BPA73012-1407:1:1101:2480:1480 1:N:0:8
GGGCACGAACTTCGTCGAGTACGCTCAATGATTAAGATCGGAAGA
+
F:,:FFFFFF::FFFFFFFFFFFFFFF:FFFFFFFFFFFFFFFFF
@FS10000125:23:BPA73012-1407:1:1101:2850:1480 1:N:0:8
GGGGTGGAACTTCGTCGAGTACGCTCAAGGAATAAGATCGGAAGA
+
F:,FFFFFFF::FFFFFFFFFFFFFFFFFFFFFFFFFFFFFFFFF
@FS10000125:23:BPA73012-1407:1:1101:4670:1480 1:N:0:8
GGGTAGTAACTTCGTCGAGTACGCTCAAAATGTTAGATCGGAAGA
+
F,,FFFFFFF,,FFFFFFFFFFFFFFF:FFFFFFFFFFFFFFFFF
@FS10000125:23:BPA73012-1407:1:1101:4810:1480 1:N:0:8
GGGGGTTAACTTCGTCGAGTACGCTCAAAACCTTAGATCGGAAGA
+
F,,FFFFFFF:,FFFFFFFFFFFFFFF:FFFFFFFFFFFFFFFFF
@FS10000125:23:BPA73012-1407:1:1101:4840:1480 1:N:0:8
GGGTGAAACTTCGTCGAGTACGCTCAAAATACCAGATCGGAAGAG
+
FFFFFFFFFF,FF:FFFF:FFFFFFFF,FFFFFFFF,FFFFFFFF
@FS10000125:23:BPA73012-1407:1:1101:4860:1480 1:N:0:8
GGGCGTAAACTTCGTCGAGTACGCTCAATGGGCGAGATCGGAAGA
+
FFFFFFFFFF:,:FFFFFFFFFFFFFF,FFFFFFFFFFFFFFFFF
@FS10000125:23:BPA73012-1407:1:1101:5230:1480 1:N:0:8
GGGATCAAACTTCGTCGAGTAAGCTCAATCGTATAGATCGGAAGA
+
FF,:,FFFFF,:FFFFFFFFFFFFFFF,FFFFFFFFFFFFFFFFF
@FS10000125:23:BPA73012-1407:1:1101:5390:1480 1:N:0:8
GGAGATTAACTTCGTCGAGTACGCTCAACTTCTGAGATCGGAAGA
+
F,,FF,:FFFFF:FFFFFFFF:FFFF:FFFFFFFFFF,F:FFFFF
@FS10000125:23:BPA73012-1407:1:1101:5540:1480 1:N:0:8
GGGTATAAACTTCGTCGAGTACGCTCAAAACACTAGATCGGAAGA
+
FFF,F,FFFFFFFFFFFFFFFFFFFFFF,F,,,FFFFFFFFFFFF
@FS10000125:23:BPA73012-1407:1:1101:5580:1480 1:N:0:8
GGGGCTTAACTTCGTCGAGTACGCTCAACCTTGCAGATCGGAAGA
+
FFFFFFFFFF::FFFFFFFFFFFFFFFFFFFFFFFFFFFFFFFFF
@FS10000125:23:BPA73012-1407:1:1101:5860:1480 1:N:0:8
GGGGACTTCGTCGAGTACGCTCAAATGAACAGATCGGAAGAGCAC
+
FFFFFFFFFF,:F:F:F,FFFFFFF:FFFFFFFFFFFFFF:F,:,
@FS10000125:23:BPA73012-1407:1:1101:6070:1480 1:N:0:8
GGTGGGAACTTCGTCGAGTACGCTCAATGGGGAAGATCGGAAGAG
+
F,,F,:FFFF:FF:FFFF:FFFFFFF:,FFFFFFFF,FFF,FFFF
@FS10000125:23:BPA73012-1407:1:1101:7270:1480 1:N:0:8
GGGGGTCAACTTCGTCGAGTACGCTCAATATCACAGATCGGAAGA
+
F,,F:FFFFF::FFFFFFFFFFFFFFF:FFFFFFFFFFFFFFFFF
@FS10000125:23:BPA73012-1407:1:1101:7420:1480 1:N:0:8
GGGTGCTAACTTCGTCGAGTACGCTCAAGTCATTAGATCGGAAGA
+
FFFFFFFFFF::FFFFFFFFFFFFFFFFFFFFFFFFFFFFFFFFF
@FS10000125:23:BPA73012-1407:1:1101:7740:1480 1:N:0:8
GGGGCCGAACTTCGTCGAGTACGCTCAACTTGAGAGATCGGAAGA
+
FFFFFFFFFF:FFFFFFFFFFFFFFFFFFFFFFFFFFFFFFFFFF
@FS10000125:23:BPA73012-1407:1:1101:8130:1480 1:N:0:8
GGGCCCGGAACTTCGTCGAGTACGCTCAATCTGTAAGATCGGAAG
+
FF:,FFFFFFF:FFF:FFFFFFFFF:FFFFFFFFFFFFFFFFFFF
@FS10000125:23:BPA73012-1407:1:1101:8210:1480 1:N:0:8
GGGAGTAAACTTCGTCGAGTACGCTCAAACTAACAGATCGGAAGA
+
FFF:,,FFFFFFFFFFFFFFFFFFFFFFFFFFFFFFFFFFFFFFF
@FS10000125:23:BPA73012-1407:1:1101:8530:1480 1:N:0:8
GGGGGTAAACTTCGTCGAGTACGCTCAAAAATGAAGATCGGAAGA
+
FFFFFFFFFF::FFFFFFFFFFFFFFF:FFFFFFFFFFFFFFFFF
@FS10000125:23:BPA73012-1407:1:1101:8720:1480 1:N:0:8
GGGGGGTAACTTCGTCGAGTACGCTCAACAATAAAGATCGGAAGA
+
FFFFFFFFFF::FFFFFFFFFFFFFFFFFFFFFFFFFFFFFFFFF
@FS10000125:23:BPA73012-1407:1:1101:8810:1480 1:N:0:8
GGGGGTAAACTTCGTCGAGTACGCTCAACCTTTGAGATCGGAAGA
+
FFFF,FFFF::::FFF:FFFF::FF:,FF,FFFFFFF,F:FFF:F
@FS10000125:23:BPA73012-1407:1:1101:9120:1480 1:N:0:8
GGGGCACTTAACTTCGTCGAGTACGCTCAAACAGTGAGATCGGAA
+
FF:F:FF,F:FF:FF:F::FFF,FFFFFFFFFFFFFFFFF,FFFF
@FS10000125:23:BPA73012-1407:1:1101:9540:1480 1:N:0:8
GGGTTAGAACTTCGTCGAGTACGCCAAATTCAAAGATCGGAAGAG
+
FFFF:FFFFF::FFFFFFFFFFFFFFF:FFFFFFFF,:FF,FFFF
@FS10000125:23:BPA73012-1407:1:1101:10120:1480 1:N:0:8
GGGCTCCAACTTCGTCGAGTACGCTCAACGGGAAAGATCGGAAGA
+
FFF:FFFFFF::FFFFFFFFFFFFFFFFFFFFFFFFFFFFFFFFF
@FS10000125:23:BPA73012-1407:1:1101:11370:1480 1:N:0:8
GGGGTACAACTTCGTCGAGTACGCTCAAGTGGCCAGATCGGAAGA
+
F:,FFFFFFF,,FFFFFFFFFFFFFFFFFFFFFFFFFFFFFF:FF
@FS10000125:23:BPA73012-1407:1:1101:11550:1480 1:N:0:8
GGGCTGTAGCTTCGTCGAGTACGCTCAAGTGTATAGATCGGAAGA
+
:,,,FFFFFF,,FFFFFFFFFFFFFFFFFFFFFFFFFFFFFFFFF
@FS10000125:23:BPA73012-1407:1:1101:11640:1480 1:N:0:8
GGGTCATAACTTCGTCGAGTACGCTCAATATCATAGATCGGAAGA
+
F,,FFFFFFF::FFFFFFFFFFFFFFF:FFFFFFFFFFFFFFF:F
@FS10000125:23:BPA73012-1407:1:1101:11690:1480 1:N:0:8
GGGTCTGAACTTCGTCGAGTACGCTCAAAATACGAGATCGGAAGA
+
:,,:FFFFFF:,FFFFFFFFFFFFFFFFFFFFFFFFFFFFFFFFF
@FS10000125:23:BPA73012-1407:1:1101:12080:1480 1:N:0:8
GGGCATGAACTTCGTCGAGTACGCTCAATTTATAAGATCGGAAGA
+
FF,FFFFFFF:,FFFFFFFFFFFFFFF,FFFFFFFFFFFFFFFFF
@FS10000125:23:BPA73012-1407:1:1101:12600:1480 1:N:0:8
GGGGTCAAACTTCGTCGAGTACGCTCAATTATACAGATCGGAAGA
+
::,FFFFFFF,:FFFFFFFFFFFFFFF:FFFFFFFFFFFFFFFFF
@FS10000125:23:BPA73012-1407:1:1101:12860:1480 1:N:0:8
GGGGTTTAACTTCGTCGAGTACGCTCAATTATAAAGATCGGAAGA
+
FFFFFFFFFF:,FFFFFFFFFFFFFFF,FFFFFFFFFFFFFFFFF
@FS10000125:23:BPA73012-1407:1:1101:13260:1480 1:N:0:8
GGGCATGAACTTCGTCGAGTACGCTCAAAATAAAAGATCGGAAGA
+
FFFF::,FFF::FFFFFFFFFFFFFFFFFFF:,FFFFFFFFFFFF
@FS10000125:23:BPA73012-1407:1:1101:13770:1480 1:N:0:8
GGGGTATAACTTCGTCGAGTACGCTCAAATCTCCAGATCGGAAGA
+
FF,FFFFFFF::FFFFFFFFFFFFFFF:FFFFFFFFFFFFFFFFF
@FS10000125:23:BPA73012-1407:1:1101:13870:1480 1:N:0:8
GGGCGACAACTTCGTCGAGTACGCTCAAGAACACAGATCGGAAGA
+
FF::FFFFFF::FFFFFFFFFFFFFFFFFFFFFFFFFFFFFFFFF
@FS10000125:23:BPA73012-1407:1:1101:13900:1480 1:N:0:8
GGGTGAAAACTTCGTCGAGTACGCTCAAGGGATCAGATCGGAAGA
+
FFFFFFFFFF:,FFFFFFFFFFFFFFFFFFFFFFFFFFFFFFFFF
@FS10000125:23:BPA73012-1407:1:1101:14610:1480 1:N:0:8
GGGTGGTAACTTCGTCGAGTACGCTCAAGGGATAAGATCGGAAGA
+
FFFFFFFFFF::FFFFFFFFFFFFFFFFFFFFFFFFFFFFFFFFF
@FS10000125:23:BPA73012-1407:1:1101:14770:1480 1:N:0:8
GGGGAGGAACTTCGTCGAGTACGCTCAAGCTTTAAGATCGGAAGA
+
FFFFFFFFFF::FFFFFFFFFFFFFFFFFFFFFFFFFFFFFFFFF
@FS10000125:23:BPA73012-1407:1:1101:15100:1480 1:N:0:8
GGGGCACAACTTCGTCGAGTACGCTCAATAATCAAGATCGGAAGA
+
FFFFFFFFFF::FFFFFFFFFFFFFFF:FFFFFFFFFFFFFFFFF
@FS10000125:23:BPA73012-1407:1:1101:15540:1480 1:N:0:8
GGGGTGATCTTCGTCGAGTACGCTCAAAAACCAAGATCGGAAGAG
+
FFFF:FFF:::FFFFFFF:FFFFFFF:FFFFFF,FF:FFF:FFFF
@FS10000125:23:BPA73012-1407:1:1101:15840:1480 1:N:0:8
GGGCTATAACTTCGTCGAGTACGCTCAATTGCCAAGATCGGAAGA
+
FFFFFFFFFF::FFFFFFFFFFFFFFFFFFFFFFFFF,FFFFFFF
@FS10000125:23:BPA73012-1407:1:1101:15910:1480 1:N:0:8
GGGCGGAAACTTCGTCGAGTACGCTCAAGGTTAGAGATCGGAAGA
+
F,,::FFFFF::FFFFFFFFFFFFFFFFFFFFFFFFFFFFFFFFF
@FS10000125:23:BPA73012-1407:1:1101:1010:1490 1:N:0:8
GGGCCATAACTTCGTCGAGTACGCTCAAGACACTAGATCGGAAGA
+
FFFFFFF:FFFF:FFFFFFFF:FFFF:FFFFFFFF,F,FFFFFFF
@FS10000125:23:BPA73012-1407:1:1101:1270:1490 1:N:0:8
GGGAGACAACTTCGTCGAGTACGCTCAAGTGTCTAGATCGGAAGA
+
FFFFFFFFFF::FFFFFFFFFFFFFFFFFFFFFFFFFFFFFFFFF
@FS10000125:23:BPA73012-1407:1:1101:1350:1490 1:N:0:8
GGGGCATAACTTCGTCGAGTACGCTCAATATTACAGATCGGAAGA
+
FFFFFFFFFFF:FFFFFFFFFFFFFFF:FFFFFFFFFFFFF:FFF
@FS10000125:23:BPA73012-1407:1:1101:1810:1490 1:N:0:8
GGGGCCAAACTTCGTCGAGTACGCTCAATCGTCGAGATCGGAAGA
+
FF:FFFFFFFF,FFFFFFFFFFFFFFFFFFFFFFFFFFFFF,FFF
@FS10000125:23:BPA73012-1407:1:1101:2400:1490 1:N:0:8
GGGAGTTAACTTCTTCGAGTACGCTCAACATTAGAGATCGGAAGA
+
FFFFFFFFFF:,F:FFFFFFFFFFFFFFFFFFFFFFFFFFFFFFF
@FS10000125:23:BPA73012-1407:1:1101:3570:1490 1:N:0:8
GGGGCGAACTTCGTCGAGTACGCTCAAGACAAAAGATCGGAAGAG
+
FFFFF:FFFF:FF:FFFF:FFFFFFFFFFFF:FFFF:FFF:FFFF
@FS10000125:23:BPA73012-1407:1:1101:3650:1490 1:N:0:8
GGGGGTACAACTTCGTCGAGTACGCTCAAGAAAAGAGATCGGAAG
+
FFFFFFFFFF:,:FF:FFFFFFFFF,FFFFFFFFFFFFFFFFFFF
@FS10000125:23:BPA73012-1407:1:1101:4030:1490 1:N:0:8
GGGCAATAACTTCGTCGAGTACGCTCAATAAAGAAGATCGGAAGA
+
F:,:FFFFFF:,FFFFFFFFFFFFFFF:FFFFFFFFFFFFFFFFF
@FS10000125:23:BPA73012-1407:1:1101:4120:1490 1:N:0:8
GGGGGGGATCTTCGTCGAGTACGCTCAAATAGGGAGATCGGAAGA
+
FFFFFFFFFF,,FFFFFFFFFFFFFFF:FFFFFFFFFFFFFFFFF
@FS10000125:23:BPA73012-1407:1:1101:4710:1490 1:N:0:8
GGGAAACAACTTCGTCGAGTACGCTCAAAGGAGAAGATCGGAAGA
+
F,,FF,::,FFFFFFFFFFFFFFFFFFF,,::F:FFFFFFFFFFF
@FS10000125:23:BPA73012-1407:1:1101:5090:1490 1:N:0:8
GGGGTTAACTTCGTCGAGTACGCTCAACCAGTAAGATCGGAAGAG
+
FFFFFFFFFF,:F:FFFF:FFFFFFFF:FFFFFFFF,FFF:FFFF
@FS10000125:23:BPA73012-1407:1:1101:5460:1490 1:N:0:8
GGGCGGCAACTTCGTCGAGTACGCTCAAATCGAAAGATCGGAAGA
+
FFFFFFFFFF,,:FF:FFFFFFFFF:F,FFFFFFFFFFFFFF:FF
@FS10000125:23:BPA73012-1407:1:1101:5750:1490 1:N:0:8
GGGGGATACCTTCGTCGAGTACGCTCAATCGAGGAGATCGGAAGA
+
F:,F:FFFFF::FFFFFFFFFFFFFFFFFFFFFFFFFFFFFFFFF
@FS10000125:23:BPA73012-1407:1:1101:5960:1490 1:N:0:8
GGGACGCTCTTCCGATCTGGGATCGAACTTCGTCGAGTACGCTCA
+
FF::FFFFFFF:FFF:F:FFFF,FFFF:FFFFFFFFFFFFF,,,,
@FS10000125:23:BPA73012-1407:1:1101:5970:1490 1:N:0:8
GGGGAATAACTTCGTCGAGTACGCTCAACAATATAGATCGGAAGA
+
FFFFFFFFFF::FFFFFFFFFFFFFFFFFFFFFFFFFFFFFF:FF
@FS10000125:23:BPA73012-1407:1:1101:6270:1490 1:N:0:8
GGGGGTTAACTTCGTCGAGTACGCTCAAACAATCAGATCGGAAGA
+
F:,FFFFFFF:,FFFFFFFFFFFFFFF:FFFFFFFFFFFFFFFFF
@FS10000125:23:BPA73012-1407:1:1101:6400:1490 1:N:0:8
GGGACTTCGTCGAGTACGCTCAAGTAAGAAGATCGGAAGAGCACA
+
FFFFF:FFFFFFFFFFFF:FFFFFFFFFFFFFFFFFFFFFF,F,F
@FS10000125:23:BPA73012-1407:1:1101:6440:1490 1:N:0:8
GGGGGAAAACTTCGTCGAGTACGCTCAAAACAAGAGATCGGAAGA
+
FFFFFFFFFF::FFFFFFFFFFFFFFFFFFFFFFFFFFFFFFFFF
@FS10000125:23:BPA73012-1407:1:1101:7440:1490 1:N:0:8
GGGGGATAACTTCGTCGAGTACGCTCAAAACAACAGATCGGAAGA
+
FFFFFFFFFF:,FFFFFFFFFFFFFFF,FFFFFFFFFFFFFFFFF
@FS10000125:23:BPA73012-1407:1:1101:7870:1490 1:N:0:8
GGGCGCAAACTTCGTCGAGTACGCTCAACACAGAAGATCGGAAGA
+
FFF:FFFFFF::FFFFFFFFFFFFFFFFFFFFFFFFFFFFFFFFF
@FS10000125:23:BPA73012-1407:1:1101:7900:1490 1:N:0:8
GGGTGTCAACTTCGTCGAGTACGCTCAATTTTTGAGATCGGAAGA
+
FFFFFFFFFF,,FFFFFFFFFFFFFFF,FFFFFFFFFFFFFFFFF
@FS10000125:23:BPA73012-1407:1:1101:8330:1490 1:N:0:8
GGGGGGGAACTTCGTCGAGTACGCTCAAACAGATAGATCGGAAGA
+
FFFFFFFFFF::FFFFFFFFFFFFFFFFFFFFFFFFFFFFFFFFF
@FS10000125:23:BPA73012-1407:1:1101:8550:1490 1:N:0:8
GGGCTGGAATTTCGTCGAGTACGCTCAAATCATCAGATCGGAAGA
+
FFFF,FFFFFFFFFFFFFFFFFFFFFFFFFFFFFFFFFFFFFFFF
@FS10000125:23:BPA73012-1407:1:1101:8850:1490 1:N:0:8
GGGATGGAACTTCGTCGAGTACGCTCAAGATTAGAGATCGGAAGA
+
FFFFFFFFFF::FFFFFFFFFFFFFFFFFFFFFFFFFFFFFFFFF
@FS10000125:23:BPA73012-1407:1:1101:9460:1490 1:N:0:8
GGGGCAGATCTTCGTCGAGTACGCTCAAGTCAAGAAGATCGGAAG
+
FFFFFFFFFF,,:FFFFFFFFFFFFFFFFFFFFFFFFFFFFFFFF
@FS10000125:23:BPA73012-1407:1:1101:9550:1490 1:N:0:8
GGGGAGGAACTTCGTCGAGTACGCTCAATTGACGAGATCGGAAGA
+
F,,FFFFFFFF:FFFFFFFFFF:FFFFFFF:FFF:FF:FFFFFFF
@FS10000125:23:BPA73012-1407:1:1101:9750:1490 1:N:0:8
GGGTGCCAACTTCGTCGAGTACGCTCAATGGAAGAGATCGGAAGA
+
FFFFFFFFFF,:FFFFFFFFFFFFFFF,FFFFFFFFFFFFFFFFF
@FS10000125:23:BPA73012-1407:1:1101:9910:1490 1:N:0:8
GGGTCGCAACTTCGTCGAGTACGCTCAACTGAGGAGATCGGAAGA
+
FF,FF:FFFFF:FFFFF:FFFFFFFFFFFFFFFFFFFFFF:FF,F
@FS10000125:23:BPA73012-1407:1:1101:10690:1490 1:N:0:8
GGGGGATGAACTTCGTCGAGTACGCTCAAAATTAGAGATCGGAAG
+
FFFFFFFFFF,,,FF:FFFFFFFFF,FFFFFFFFFFFFFFFFFFF
@FS10000125:23:BPA73012-1407:1:1101:10860:1490 1:N:0:8
GGGTGTAAACTTCGTCGAGTACGCTCAATTGTCGAGATCGGAAGA
+
FFF,F:FFFF,::FFFFFF:FFFFFFF,FFFFFFFFF,FFFFF:F
@FS10000125:23:BPA73012-1407:1:1101:11360:1490 1:N:0:8
GGGAGGTAACTTCGTCGAGTACGCTCAAAAGTATAGATCGGAAGA
+
F:,,,,:FFF::FFFFFFFFFFFFFFF:FFFFFFFFFFFFFFFFF
@FS10000125:23:BPA73012-1407:1:1101:11510:1490 1:N:0:8
GGGCGGAAACTTCGTCGAGTACGCTCAACTACCGAGATCGGAAGA
+
:,,::FFFFF::FFFFFFFFFFFFFFFFFFFFFFFFFFFFFFFFF
@FS10000125:23:BPA73012-1407:1:1101:11730:1490 1:N:0:8
GGGCTCGAACTTCGTCGAGTACGCTCAACATGATAGATCGGAAGA
+
FF,:FFFFFF,,FFFFFFFFFFFFFFFFFFFFFFFFFFFFFFFFF
@FS10000125:23:BPA73012-1407:1:1101:12520:1490 1:N:0:8
GGGACTAAACTTCGTCGAGTACGCTCAAATTCTTAGATCGGAAGA
+
F,,,FFFFFF::FFFFFFFFFFFFFFF:FFFFFFFFFFFFFFFFF
@FS10000125:23:BPA73012-1407:1:1101:12850:1490 1:N:0:8
GGGCGTTAACTTCGTCGAGTACGCTCAAGACTTCAGATCGGAAGA
+
,,FF:FF,FF,,FFFFFFFFFF:FFFFFFFFFFFF:FFFFF,,F,
@FS10000125:23:BPA73012-1407:1:1101:13430:1490 1:N:0:8
GGGCGTCAACTTCGTCGAGTACGCTCAAATCATAAGATCGGAAGA
+
F:,:FFFFFF::FFFFFFFFFFFFFFF:FFFFFFFFFFFFFFFFF
@FS10000125:23:BPA73012-1407:1:1101:13800:1490 1:N:0:8
GGGTAGGAACTTCGTCGAGTACGCTCAATCAGATAGATCGGAAGA
+
FFFFFFFFFFFFFFFFFFFFFFFFFFFFFFFFFFFFFFFFFFFFF
@FS10000125:23:BPA73012-1407:1:1101:13830:1490 1:N:0:8
GGGTAGAAACTTCGTCGAGTACGCTCAAGTGGGAAGATCGGAAGA
+
F:,FFFFFFF:FFFFFFFFFFFFFFFFFFFFFFFFFFFFFFFFFF
@FS10000125:23:BPA73012-1407:1:1101:13910:1490 1:N:0:8
GAGCAACTATTTCGTCTACTTTTTTCAATTAACATCATCATTACA
+
FF:,:,F,,:,F:,:,,:,:F:,::F,FF:,:FF,F,F,F,,F:,
@FS10000125:23:BPA73012-1407:1:1101:14410:1490 1:N:0:8
GGGAGGGAACTTCGTCGAGTACGCTCAAAAAGAAAGATCGGAAGA
+
FFFFFFFFFF,:FFFFFFFFFFFFFFFFFFFFFFFFFFFFFFFFF
@FS10000125:23:BPA73012-1407:1:1101:14550:1490 1:N:0:8
GGGGGCAAACTTCGTCGAGTACGCTCAAAACTACAGATCGGAAGA
+
F,,FFFFFFF::FFFFFFFFFFFFFFF:FFFFFFFFFFFF:FFFF
@FS10000125:23:BPA73012-1407:1:1101:14580:1490 1:N:0:8
GGGGTATAACTTCGTCGAGTACGCTCAACTGGTTAGATCGGAAGA
+
FFFFFFFFFF:FFFFFFFFFFFFFFFFFFFFFFFFFFFFFFFFFF
@FS10000125:23:BPA73012-1407:1:1101:14930:1490 1:N:0:8
GGGCGCTAATTTCGTCGAGTACGCTCAAGTGGTAAGATCGGAAGA
+
FFFF:FFFFFFF:FF:FFFFFFFFFFFFFFFFFFFFFFFFFF:FF
@FS10000125:23:BPA73012-1407:1:1101:15620:1490 1:N:0:8
GGGAGGCAACTTCGTCGAGTACGCTCAACCTAAGAGATCGGAAGA
+
FFFFFFFFFF:FFFFFFFFFFFFFFFFFFFFFFFFFFFFFFFFFF
@FS10000125:23:BPA73012-1407:1:1101:15950:1490 1:N:0:8
GGGCCTAAACTTCGTCGAGTACGCTCAATAATCAAGATCGGAAGA
+
FF:FFFFFFF::FFFFFFFFFFFFFFFFFFFFFFFFFFFFFFFFF
@FS10000125:23:BPA73012-1407:1:1101:16000:1490 1:N:0:8
GGGACTGAACTTCGTCGAGTACGCTCAAGTTTGCAGATCGGAAGA
+
FFFFFFFFFF,:FFFFFFFFFFFFFFFFFFFFFFFFFFFFFFFFF
@FS10000125:23:BPA73012-1407:1:1101:16320:1490 1:N:0:8
GGGTATTAACTTCGTCGAGTACGCTCAAAAGAGTAGATCGGAAGA
+
FFFFFFFFFFFFFFFF:FFFFF:FFFFFF,FFFFFFF,:FFFFFF
@FS10000125:23:BPA73012-1407:1:1101:1020:1500 1:N:0:8
GGGAGAGAACTTCGTCGAGTACGCTCAACTATGAAGATCGGAAGA
+
FFFFFFFFFFFFFFFFFFFFFFFFFFFFFFFFFFFFFFFFFFFFF
@FS10000125:23:BPA73012-1407:1:1101:1030:1500 1:N:0:8
GGGTGGAAACTTCGTCGAGTACGCTCAAGCGATAAGATCGGAAGA
+
FFF:F,FFFFFFFFFFFFFFFFFFFFFFF:F:FFFFFFFFF:FFF
@FS10000125:23:BPA73012-1407:1:1101:1080:1500 1:N:0:8
GGGATTGAACTTCGTCGAGTACGCTCAATAGGGAAGATCGGAAGA
+
FFFFFFFFFFF:FFFFFFFFFFFFFFF:FFFFFFFFFFFFFFFFF
@FS10000125:23:BPA73012-1407:1:1101:2110:1500 1:N:0:8
GGGCTTCGTCGAGTACGCTCAATGTCACAGATCGGAAGAGCACAC
+
,F:F,:FFFFF,F:FFF,::F,:FFFF:FF:FFFF:FFFF:,,:,
@FS10000125:23:BPA73012-1407:1:1101:2180:1500 1:N:0:8
GGGGCATAACTTCGTCGAGTACGCTCAACCGCTGAGATCGGAAGA
+
FFFFFFFFFF:,:FF:FFFFFFFFFFFFFFFFFFFFFFFFFF:FF
@FS10000125:23:BPA73012-1407:1:1101:2350:1500 1:N:0:8
GGGTAGCAACTTCGTCGAGTACGCTCAACTGCATAGATCGGAAGA
+
FFFFFFFFFF:,FFFFFFFFFFFFFFFFFFFFFFFFFFFFFFFFF
@FS10000125:23:BPA73012-1407:1:1101:2500:1500 1:N:0:8
GGGGTTGAACTTCGTCGAGTACGCTCAACCAGCTAGATCGGAAGA
+
FFFFFFFFFF,,:FF:FFFFFFFFFFF,FFFFFFFFFFFFFF:FF
@FS10000125:23:BPA73012-1407:1:1101:2580:1500 1:N:0:8
GGGCTATAACTTCGTCGAGTACGCTCAATCAGAAAGATCGGAAGA
+
FFFFFFFFFF:,FFFFFFFFFFFFFFF,FFFFFFFFFFFFFFFFF
@FS10000125:23:BPA73012-1407:1:1101:2660:1500 1:N:0:8
GGGGGTTAACTTCGTCGAGTACGCTCAAATTATCAGATCGGAAGA
+
FFFFFFFFFF:,FFFFFFFFFFFFFFF:FFFFFFFFFFFFFF:FF
@FS10000125:23:BPA73012-1407:1:1101:2970:1500 1:N:0:8
GGGAACTAACTTCGTCGAGTACGCTCAAAGCTAGAGATCGGAAGA
+
FFF:FFFFFF:,:FFFFFFFFFFFFFF:FFFFFFFFFFFFFFFFF
@FS10000125:23:BPA73012-1407:1:1101:3260:1500 1:N:0:8
GGGTTCGAACTTCGTCGAGTACGCTCAACCTATAAGATCGGAAGA
+
FFF,FFFFFF::,FF:FFFFFFFFFFFFFFFFFFFFFFFFFFFFF
@FS10000125:23:BPA73012-1407:1:1101:3380:1500 1:N:0:8
GGGTTGTAACTTCGTCGAGTACGCTCAAGGCACCAGATCGGAAGA
+
FFFFFFFFFF::FFFFFFFFFFFFFFFFFFFFFFFFFFFFFFFFF
@FS10000125:23:BPA73012-1407:1:1101:3740:1500 1:N:0:8
GGGGATGAACTTCGTCGAGTACGCTCAAAATGGTAGATCGGAAGA
+
FFFFFFFFFFF:FFFFFFFFFFFFFFFFFFFFFFFFFFFFFFFFF
@FS10000125:23:BPA73012-1407:1:1101:4110:1500 1:N:0:8
GGGAAACAACTTCGTCGAGTACGCTCAAGCTGTTAGATCGGAAGA
+
F,,:FFFFFF:,FFFFFFFFFFFFFFFFFFFFFFFFFFFFFFFFF
@FS10000125:23:BPA73012-1407:1:1101:4250:1500 1:N:0:8
GGGGGTAAACTTCGTCGAGTACGCTCAAAGTTATAGATCGGAAGA
+
FFFFFFFFFF,,FFFFFFFFFFFFFFF,FFFFFFFFFFFFFFFFF
@FS10000125:23:BPA73012-1407:1:1101:4550:1500 1:N:0:8
GGGGGGTAACTTCGTCGAGTACGCTCAACTGTTCAGATCGGAAGA
+
F:,FFFFFFFFFFFFFFFFFFFFFFFFFFFFFFF:FF:FFFFFFF
@FS10000125:23:BPA73012-1407:1:1101:4860:1500 1:N:0:8
GGGGGCCTAACTTCGTCGAGTACGCTCAAGTAGTCAGATCGGAAG
+
FFFFFFFFFF:,,FF:FFFFFFFFF,FFFFFFFFFFFFFFFFFFF
@FS10000125:23:BPA73012-1407:1:1101:5100:1500 1:N:0:8
GGGTAGGAACTTCGTCGAGTACGCTCAATCCGTTAGATCGGAAGA
+
FFFFFFFFFF,:,FF:FFFFFFFFF:F,FFFFFFFFFFFFFFFFF
@FS10000125:23:BPA73012-1407:1:1101:5430:1500 1:N:0:8
GGGTGTTAACTTCGTCGAGTACGCTCAAACATTGAGATCGGAAGA
+
F:,FFFFFFF,,FFFFFFFFFFFFFFF:FFFFFFFFFFFFFFFFF
@FS10000125:23:BPA73012-1407:1:1101:5590:1500 1:N:0:8
GGGCGCTAACTTCGTCGAGTACGCTCAAGTCAACAGATCGGAAGA
+
F:,:FFFFFF:,FFFFFFFFFFFFFFFFFFFFFFFFFFFFFF:FF
@FS10000125:23:BPA73012-1407:1:1101:5610:1500 1:N:0:8
GGGGTATAACTTCGTCGAGTACGCTCAAGAACATAGATCGGAAGA
+
FF,FFFFFFF,,FFFFFFFFFFFFFFFFFFFFFFFFFFFFFFFFF
@FS10000125:23:BPA73012-1407:1:1101:5660:1500 1:N:0:8
GGGGGTTAACTTCGTCGAGTACGCTCAAACATAGAGATCGGAAGA
+
FFFFFFFFFF:,FFFFFFFFFFFFFFF:FFFFFFFFFFFFFF:FF
@FS10000125:23:BPA73012-1407:1:1101:6550:1500 1:N:0:8
GGGCCTTAACTTCGTCGAGTACGCTCAAAGTTTTAGATCGGAAGA
+
F:::FFF:FFF:FFFFFFFFFFFFFFFFFFFFFFFFF:FFFFFFF
@FS10000125:23:BPA73012-1407:1:1101:6720:1500 1:N:0:8
GGGATAAACTTCGTCGAGTACGCTCAAATATATAGATCGGAAGAG
+
FFFFFFFFFFFFF:FFFF:FFFFFFF:FFFFFFFFF,FFF:FFFF
@FS10000125:23:BPA73012-1407:1:1101:7150:1500 1:N:0:8
GGGCAATAACTTCGTCGAGTACGCTCAAAGAATTAGATCGGAAGA
+
F,,:FFFFFF,,FFFFFFFFFFFFFFF,FFFFFFFFFFFFFFFFF
@FS10000125:23:BPA73012-1407:1:1101:7520:1500 1:N:0:8
GGGCATAAACTTCGTCGAGTACGCTCAAGGGGTTAGATCGGAAGA
+
FFF:FFFFFF,,FFFFFFFFFFFFFFFFFFFFFFFFFFFFFFFFF
@FS10000125:23:BPA73012-1407:1:1101:7540:1500 1:N:0:8
GGGACTTCGTCGAGTACGCTCAAGAACAAAGATCGGAAGAGCACA
+
FFFFFFFFFF:FF:FFFF,:FF:FFFFFFFFFFFFFFFFFF,:,F
@FS10000125:23:BPA73012-1407:1:1101:7570:1500 1:N:0:8
GGGGCTTAACTTCGTCGAGTACGCTCAAGTGACGAGATCGGAAGA
+
FFFF,F,FFFFFFFFFFFFFFFFFFFFFFFFFF,FFFFFFFFFFF
@FS10000125:23:BPA73012-1407:1:1101:8350:1500 1:N:0:8
GGGGGCACCTTCGTCGAGTACGCTCAAAAGGTAAGATCGGAAGAG
+
FF:FFFFFFF,FF:FFFF:FFFFFFF:,FFFFFFFF,FFF:FFFF
@FS10000125:23:BPA73012-1407:1:1101:8360:1500 1:N:0:8
GGGAGGCAATTTCGTCGAGTACGCTCAAGATGTCAGATCGGAAGA
+
FFFFFFFFFFFFFFFFFFFFFFFFFFFFFFFFFFFFFFFFFFFFF
@FS10000125:23:BPA73012-1407:1:1101:8590:1500 1:N:0:8
GGGACCGAACTTCGTCGAGTACGCTCAACTTAAAAGATCGGAAGA
+
FFF:FFFFFFFFFFFFFFFFFFFFFFFFFFFFFFFFFFFFFFFFF
@FS10000125:23:BPA73012-1407:1:1101:8870:1500 1:N:0:8
GGGGGACAACTTCGTCGAGTACGCTCAAGTTTAAAGATCGGAAGA
+
FF:FFFFFFF,,FFFFFFFFFFFFFFFFFFFFFFFFFFFFFFFFF
@FS10000125:23:BPA73012-1407:1:1101:9720:1500 1:N:0:8
GGGGGCCAACTTCGTCGAGTACGCTCAACGGTCGAGATCGGAAGA
+
F::FFFFFFF::FFFFFFFFFFFFFFFFFFFFFFFFFFFFFFFFF
@FS10000125:23:BPA73012-1407:1:1101:9910:1500 1:N:0:8
GGGCTCGAACTTCGTCGAGTACGCTCAAGGTCTTAGATCGGAAGA
+
FF:FFFFFFF::FFFFFFFFFFFFFFFFFFFFFFFFFFFFFFFFF
@FS10000125:23:BPA73012-1407:1:1101:10120:1500 1:N:0:8
GGGAACTTCGTCGAGTACGCTCAAAAAAGGAGATCGGAAGAGCAC
+
FFF:FFFFFF,:F:F:F,FFFF:FFF:,FFFFFFFFFFFF:F,F,
@FS10000125:23:BPA73012-1407:1:1101:10270:1500 1:N:0:8
GGGGCTTAACTGTCGAGTACGCTCAAGTCAGGAGATCGGAAGAGC
+
FFFFFFFFFF:F,FFFF:FFFF,FFFFFFFFFFFF,,FFF:FFF,
@FS10000125:23:BPA73012-1407:1:1101:10360:1500 1:N:0:8
GGGGCCAAACTTCGTCGAGTACGCTCAAGAATAAAGATCGGAAGA
+
FFFFFFFFFF,,FFFFFFFFFF:FFFF:FFF:FFF:F,FFFFFFF
@FS10000125:23:BPA73012-1407:1:1101:10380:1500 1:N:0:8
GGGCCGCAACTTCGTCGAGTACGCTCAATGGACCAGATCGGAAGA
+
FFFFFFFFFF,,FFFFFFFFFFFFFFF,FFFFFFFFFFFFFFFFF
@FS10000125:23:BPA73012-1407:1:1101:10600:1500 1:N:0:8
GGGGGCCAACTTCGTCGAGTACGCTCAAGTCTTAAGATCGGAAGA
+
FFFF:FFFFF::FFFFFFFFFFFFFFFFFFFFFFFFFFFFFFFFF
@FS10000125:23:BPA73012-1407:1:1101:10690:1500 1:N:0:8
GGGGAAGAACTTCGTCGAGTACGCTCAATTTGGAAGATCGGAAGA
+
FFFFFFFFFF,,FFFFFFFFFFFFFFF,FFFFFFFFFFFFFFFFF
@FS10000125:23:BPA73012-1407:1:1101:10880:1500 1:N:0:8
GGGGCAAAACTTCGTCGAGTACGCTCAACTAGTAAGATCGGAAGA
+
FFF,FF,FFFFFFFFFFFFFFFFFFFFFFF,FFFFFFFFFFFFFF
@FS10000125:23:BPA73012-1407:1:1101:11250:1500 1:N:0:8
GGGGAGAAACTTCGTCGAGTACGCTCAAACAATTAGATCGGAAGA
+
F::FFFFFFF:,FFFFFFFFFFFFFFF:FFFFFFFFFFFFFFFFF
@FS10000125:23:BPA73012-1407:1:1101:11480:1500 1:N:0:8
GGGGTTAAACTTCGTCGAGTACGCTCAAACGGCAAGATCGGAAGA
+
FF:F,FFFFF::FFFFFFFFFFFFFFFFFFFFFFFFFFFFFFFFF
@FS10000125:23:BPA73012-1407:1:1101:11840:1500 1:N:0:8
GGGGTGCAACTTCGTCGAGTACGCTCAATGCTTAAGATCGGAAGA
+
FF:FFFFFFF,,FFFFFFFFFFFFFFF:FFFFFFFFFFFFFFFFF
@FS10000125:23:BPA73012-1407:1:1101:11930:1500 1:N:0:8
GGGCAAAAACTTCGTCGAGTACGCTCAACGGATAGATCGGAAGAG
+
FF::FFFFFF::FFFFFFFFFFFFFFFFFFFFFFFF,:FF,FFFF
@FS10000125:23:BPA73012-1407:1:1101:11980:1500 1:N:0:8
GGGTCATAACTTCGTCGAGTACGCTCAATTAAACAGATCGGAAGA
+
FFFFFFFFFF:,FFFFFFFFFFFFFFF,FFFFFFFFFFFFFFFFF
@FS10000125:23:BPA73012-1407:1:1101:13060:1500 1:N:0:8
GGGCTGGAACTTCGTCGAGTACGCTCAAGGATGGAGATCGGAAGA
+
FFFFFFFFFF,,FFFFFFFFFFFFFFFFFFFFFFFFFFFFFFFFF
@FS10000125:23:BPA73012-1407:1:1101:13550:1500 1:N:0:8
GGGAGACAACTTCGTCGAGTACGCTCAAGGAAAAAGATCGGAAGA
+
:,,:FFFFFF,,FFFFFFFFFFFFFFFFFFFFFFFFFFFFFF:FF
@FS10000125:23:BPA73012-1407:1:1101:13610:1500 1:N:0:8
GGGAGGTAACTTCGTCGAGTACGCTCAATAGACAAGATCGGAAGA
+
FFF:F,,:F:FFFFFFFFFFFFFFFFF:F,FFFFFFFFFFFFFFF
@FS10000125:23:BPA73012-1407:1:1101:13630:1500 1:N:0:8
GGGTGCTAACTTCGTCGAGTACGCTCAATATGAAAGATCGGAAGA
+
FF:FFFFFFF::FFFFFFFFFFFFFFF:FFFFFFFFFFFFFFFFF
@FS10000125:23:BPA73012-1407:1:1101:14680:1500 1:N:0:8
GGGAGTTAACTTCGTCGAGTACGCTCAAGTTGTAAGATCGGAAGA
+
F::FFFFFFF,,FFFFFFFFFFFFFFFFFFFFFFFFFFFFFFFFF
@FS10000125:23:BPA73012-1407:1:1101:14750:1500 1:N:0:8
GGGCAGCAACTTCGTCGAGTACGCTCAACTTGTTAGATCGGAAGA
+
FFFFFFFFFF:FFFFFFFFFFFFFFFFFFFFFFFFFFFFFFFFFF
@FS10000125:23:BPA73012-1407:1:1101:14850:1500 1:N:0:8
GGGCGATAAGTTCGTCGAGTACGCTCAAAAAAGTAGATCGGAAGA
+
FFFFFFFFFF::FFFFFFFFFFFFFFFFFFFFFFFFFFFFFFFFF
@FS10000125:23:BPA73012-1407:1:1101:14860:1500 1:N:0:8
GGGGGAACTTCGTCGAGTACGCTCAACAACTCAGATCGGAAGAGC
+
FFFFFFFFF::F,FFFF:FFFF,FFFFFFFFFFFFF,FFFFFFF,
@FS10000125:23:BPA73012-1407:1:1101:15070:1500 1:N:0:8
GATGCACAACTTCGTCGAGTACGCTCAATAATCAAGATCGGAAGA
+
,,F,F:FFFFFFFFFFFFFFFF,FFFF:FFFFFF::FFFF,:,:,
@FS10000125:23:BPA73012-1407:1:1101:15530:1500 1:N:0:8
GGGAGGCAACTTCGTCGAGTACGCTCAAGAATTCAGATCGGAAGA
+
FFFFFFFFFF::FFFFFFFFFFFFFFFFFFFFFFFFFFFFFFFFF
@FS10000125:23:BPA73012-1407:1:1101:15960:1500 1:N:0:8
GGGCAGTAACTTCGTCGAGTACGCTCAATTGTAGAGATCGGAAGA
+
FFFFFFFFFF::FFFFFFFFFFFFFFF:FFFFFFFFFFFFFF:FF
@FS10000125:23:BPA73012-1407:1:1101:16150:1500 1:N:0:8
GGGAGCCAACTTCGTCGAGTACGCTCAAGGCTGGAGATCGGAAGA
+
F,,F:F,FFFFFFFFFFFFFFFFFFFFF,:::,,FFFFFFFFFFF
@FS10000125:23:BPA73012-1407:1:1101:16370:1500 1:N:0:8
GATTCCTAACTTCGTCGAGTACGCTCAAGACGGTAGATCGGAAGA
+
:,F,FFFFFFFFFFFFF:FFFF:FFFFF,,F:,FFFFFFF,,:F,
@FS10000125:23:BPA73012-1407:1:1101:1840:1510 1:N:0:8
GGGAGCCAACTTCGTCGAGTACGCTCAATACTACAGATCGGAAGA
+
FFF,,FFFFFFFFFFFFFFFFFFFFFFF,F,F:,FFFFFFFFFFF
@FS10000125:23:BPA73012-1407:1:1101:2040:1510 1:N:0:8
GGGGGGCAACTTCGTCGAGTACGCTCAATCGGGAAGATCGGAAGA
+
FFFFFFFFFFF:FFFFFFFFFFFFFFF:FFFFFFFFFFFFFFFFF
@FS10000125:23:BPA73012-1407:1:1101:3680:1510 1:N:0:8
GGGCACTAACTTTCGTCGAGTACGCTCAAGTGCGAAGATCGGAAG
+
FFFFFF:FFF:::FF:FFFFFFFFF,FFFFFFFFFFFFFFFFFFF
@FS10000125:23:BPA73012-1407:1:1101:3860:1510 1:N:0:8
GGGAGGCAACTTCGTCGAGTACGCTCAACCGGAAAGATCGGAAGA
+
FFFFFFFFFFF:FFFFFFFFFFFFFFFFFFFFFFFFFFFFFFFFF
@FS10000125:23:BPA73012-1407:1:1101:4030:1510 1:N:0:8
GGGGGGGAACTTCGTCGAGTACGCTCAATAAGACAGATCGGAAGA
+
FF:FFFFFFFF:FFFFFFFFFFFFFFF:FFFFFFFFFFFFFFFFF
@FS10000125:23:BPA73012-1407:1:1101:4350:1510 1:N:0:8
GGGCGTGAACTTCGTCGAGTACGCTCAACAATAGAGATCGGAAGA
+
FFFFFFFFFF:FFFFFFFFFFFFFFFFFFFFFFFFFFFFFFFFFF
@FS10000125:23:BPA73012-1407:1:1101:4610:1510 1:N:0:8
GGGGTGGAACTTCGTCGAGTACGCTCAATCATAGAGATCGGAAGA
+
FFFFFFFFFF:,FFFFFFFFFFFFFFF:FFFFFFFFFFFFFFFFF
@FS10000125:23:BPA73012-1407:1:1101:6680:1510 1:N:0:8
GGGAGGTAATTTCGTCGAGTACGCTAACCCGTGAGATCGGAAGAG
+
FFFFFFFFFFFFFFFFFFFFFFFFFFF,FFFFFFFF,,FF,FF:F
@FS10000125:23:BPA73012-1407:1:1101:7220:1510 1:N:0:8
GGGTATAAACTTCGTCGAGTACGCTCAAACTTAGAGATCGGAAGA
+
FFFFFFFFFF::FFFFFFFFFFFFFFF,FFFFFFFFFFFFFFFFF
@FS10000125:23:BPA73012-1407:1:1101:7480:1510 1:N:0:8
GGGAAGAAACTTCGTCGAGTACGCTCAAAGTAACAGATCGGAAGA
+
FFFFFFFFFF::FFFFFFFFFFFFFFF:FFFFFFFFFFFFFFFFF
@FS10000125:23:BPA73012-1407:1:1101:7540:1510 1:N:0:8
GGGTGGCAACTTCGTCGAGTACGCTCAAATTTACAGATCGGAAGA
+
FFFFFFFFFF::FFFFFFFFFFFFFFF:FFFFFFFFFFFFFFFFF
@FS10000125:23:BPA73012-1407:1:1101:7560:1510 1:N:0:8
GGGGGGAAACTTCGTCGAGTACGCTCAATGATGGAGATCGGAAGA
+
FFFFFFFFFF,:FFFFFFFFFFFFFFF:FFFFFFFFFFFFFFFFF
@FS10000125:23:BPA73012-1407:1:1101:8010:1510 1:N:0:8
GGGGGTCAACTTCGTCGAGTACGCTCAAAAGTAGAGATCGGAAGA
+
FF,FFFFFFF::FFFFFFFFFFFFFFF:FFFFFFFFFFFFFFFFF
@FS10000125:23:BPA73012-1407:1:1101:8170:1510 1:N:0:8
GGGAATGAACTTCGTCGAGTACGCTCAAACTCAAAGATCGGAAGA
+
FFFFFFFFFFFFFFFFFFFFFFFFFFFFFFFFFFFFFFFFFFFFF
@FS10000125:23:BPA73012-1407:1:1101:8520:1510 1:N:0:8
GGGGTCGAACTTCGTCGAGTACGCTCAAATGATTAGATCGGAAGA
+
FFFFFFFFFF::FFFFFFFFFFFFFFF:FFFFFFFFFFFFFFFFF
@FS10000125:23:BPA73012-1407:1:1101:8550:1510 1:N:0:8
GGGGGTCAACTTCGTCGAGTACGCTCAATCAATTAGATCGGAAGA
+
F,,FFFFFFF::FFFFFFFFFFFFFFF:FF,:FFFFFFFFFFFFF
@FS10000125:23:BPA73012-1407:1:1101:8720:1510 1:N:0:8
GGGATATAACTTCGTCGAGTACGCTCAAACCTCAAGATCGGAAGA
+
FF::FFFFFF::FFFFFFFFFFFFFFFFFFFFFFFFFFFFFFFFF
@FS10000125:23:BPA73012-1407:1:1101:8760:1510 1:N:0:8
GGGGTGCAACTTCGTCGAGTACGCTCAACTGTCTAGATCGGAAGA
+
FFFFFFFFFF::FFFFFFFFFFFFFFFFFFFFFFFFFFFFFFFFF
@FS10000125:23:BPA73012-1407:1:1101:10060:1510 1:N:0:8
GGGGCATAACTTCGTCGAGTACGCTCAAAACATGAGATCGGAAGA
+
FFFFFFFFFF::FFFFFFFFFFFFFFF:FFFFFFFFFFFFFFFFF
@FS10000125:23:BPA73012-1407:1:1101:10420:1510 1:N:0:8
GGGTGACAACTTCGTCGAGTACGCTCAAGGGTAAAGATCGGAAGA
+
FFFFFFFFFF,:FFFFFFFFFFFFFFF:FFFFFFFFFFFFFFFFF
@FS10000125:23:BPA73012-1407:1:1101:10780:1510 1:N:0:8
GGGAGGTAACTTCGTCGAGTACGCTCAAATCTATAGATCGGAAGA
+
FFFFFFFFFF:FFFFFFFFFFFFFFFFFFFFFFFFFFFFFFFFFF
@FS10000125:23:BPA73012-1407:1:1101:11360:1510 1:N:0:8
GGGGATAAACTTCGTCGAGTACGCTCAACAGAATAGATCGGAAGA
+
FF,FFFFFFF:,FFFFFFFFFFFFFFFFFFFFFFFFFFFFFFFFF
@FS10000125:23:BPA73012-1407:1:1101:11370:1510 1:N:0:8
GGGCAACAACTTCGTCGAGTACGCTCAATCTTATAGATCGGAAGA
+
FFF:FFFFFF,,FFFFFFFFFFFFFFF:FF:F:FFFFFFFFFFFF
@FS10000125:23:BPA73012-1407:1:1101:11680:1510 1:N:0:8
GGGTGAGAACTTCGTCGAGTACGCTCAATGTCGCAGATCGGAAGA
+
FFFFFFFFFF,,FFFFFFFFFFFFFFF,FFFFFFFFFFFFFFFFF
@FS10000125:23:BPA73012-1407:1:1101:12330:1510 1:N:0:8
GGACTGGAACTTTCGTCGAGTACGCTCAAAACATCAGATCGGAAG
+
:,,,FFFFFFF:::F,FFFFFFFFF,FFFFFFFFF:FFFF:FFFF
@FS10000125:23:BPA73012-1407:1:1101:12380:1510 1:N:0:8
GGGGGAAAACTTCGTCGAGTACGCTCAAAGTTGCAGATCGGAAGA
+
FFFFFFFFFF,,FFFFFFFFFFFFFFF:FFFFFFFFFFFFFFFFF
@FS10000125:23:BPA73012-1407:1:1101:12440:1510 1:N:0:8
GGGGGGCAACTTCGTCGAGTACGCTCAAGTATTAAGATCGGAAGA
+
F::F,,FFFF::,FFFFFFFF:FFFF:FFFFFFFFFF:FFFFF:F
@FS10000125:23:BPA73012-1407:1:1101:12660:1510 1:N:0:8
GGGTTACAACTTCGTCGAGTACGCTCAACGATACAGATCGGAAGA
+
FFFFFFFFFFF::FFFFFFFFFFFFFF:FFFFFFFFFFFFFFFFF
@FS10000125:23:BPA73012-1407:1:1101:12740:1510 1:N:0:8
GGGAGTTAACTTCGTCGAGTACGCTCAAGAGTTGAGATCGGAAGA
+
FFFFFFFFFF,,FFFFFFFFFFFFFFFFFFFFFFFFFFFFFFFFF
@FS10000125:23:BPA73012-1407:1:1101:12780:1510 1:N:0:8
GGGGATAAACTTCGTCGAGTACGCTCAATCGACAAGATCGGAAGA
+
FFFFFFFFFF:FFFFFFFFFFFFFFFF,FFFFFFFFFFFFFFFFF
@FS10000125:23:BPA73012-1407:1:1101:13490:1510 1:N:0:8
GGGACTGAACTTCGTCGAGTACGCTCAAGGAATTAGATCGGAAGA
+
FFFFFFFFFF:,FFF:FFFFFFFFFFF:FFFFFFFFFFFFFFFFF
@FS10000125:23:BPA73012-1407:1:1101:13600:1510 1:N:0:8
GGGGCTGAACTTCGTCGAGTACGCTCAAACCACCAGATCGGAAGA
+
FFFFFFFFFF,:FFFFFFFFFFFFFFF:FFFFFFFFFFFFFFFFF
@FS10000125:23:BPA73012-1407:1:1101:13860:1510 1:N:0:8
GGGCAGCAACTTCGTCGAGTACGCTCAAAGTATAAGATCGGAAGA
+
FFFFFFFFFF::FFFFFFFFFFFFFFFFFFFFFFFFFFFFFFFFF
@FS10000125:23:BPA73012-1407:1:1101:14550:1510 1:N:0:8
GGGGTCGAACTTCGTCGAGTACGCTCAAGGAACTAGATCGGAAGA
+
FFFFFFFFFF:,FFFFFFFFFF:FFFFFFFFFFFFFF:FFFFFF,
@FS10000125:23:BPA73012-1407:1:1101:14930:1510 1:N:0:8
GGGCGCTAACCTCGTCGAGTACGCTCAAATTTGTAGATCGGAAGA
+
FFFFFFFFFFF:FFFFFFFFFFFFFFF,FFFFFFFFFFFFFFFFF
@FS10000125:23:BPA73012-1407:1:1101:14970:1510 1:N:0:8
GGGACTAAACTTCGTCGAGTACGCTCAAGCACTAAGATCGGAAGA
+
FFFF,FFFFF:FFFFFFFFFFFFFFFFFFFF,,,FFFFFFFFFFF
@FS10000125:23:BPA73012-1407:1:1101:15240:1510 1:N:0:8
GGGGGAAAACTTCGTCGAGTACGCTCAATTTGGCAGATCGGAAGA
+
FF,FFFFFFF:,FFFFFFFFFFFFFFFFFFFFFFFFFFFFFFFFF
@FS10000125:23:BPA73012-1407:1:1101:15490:1510 1:N:0:8
GGGCTAGAACTTCGTCGAGTACGCTCAAAACCGTAGATCGGAAGA
+
FFF:FFFFFF::FFFFFFFFFFFFFFFFFFFFFFFFFFFFFFFFF
@FS10000125:23:BPA73012-1407:1:1101:15990:1510 1:N:0:8
GGGTAGAAACTTCGTCGAGTACGCTCAAGTGCTGAGATCGGAAGA
+
F,,FFFFFFF::FFFFFFFFFFFFFFFFFFFFFFFFFFFFFFFFF
@FS10000125:23:BPA73012-1407:1:1101:16000:1510 1:N:0:8
GGGCTGAACTTCGTCGAGTACGCTCAAGGGTAGAGATCGGAAGAG
+
F:,:FFFFFF,FF:FFFF:FFFFFFFFFFFFFFFFF:FFF:FFFF
@FS10000125:23:BPA73012-1407:1:1101:16100:1510 1:N:0:8
GGGCTGTAACTTCGTCGAGTACGCTCAATGACACAGATCGGAAGA
+
FFFFFFFFFF::FFFFFFFFFFFFFFF,FFFFFFFFFFFFFFFFF
@FS10000125:23:BPA73012-1407:1:1101:1450:1520 1:N:0:8
GGGCATAAACTTCGTCGAGTACGCTCAACAGTCTAGATCGGAAGA
+
FF:FFFFFFFFFFFFFFFFFFFFFFFFFFFFFFFFFFFFFF:FFF
@FS10000125:23:BPA73012-1407:1:1101:1830:1520 1:N:0:8
GGGGCTTAACTTCGTCGAGTACGCTCAAGCCAAAAGATCGGAAGA
+
FF:FFFFFFF:,FFFFFFFFFFFFFFFFFFFFFFFFFFFFFFFFF
@FS10000125:23:BPA73012-1407:1:1101:1840:1520 1:N:0:8
GGGAGGAAACTTCGTCGAGTACGTTCAAGATGTTAGATCGGAAGA
+
FF,,:FFFFF,,FFFFFFFFFFFFFFF,FFFFFFFFFFFFF,FFF
@FS10000125:23:BPA73012-1407:1:1101:1900:1520 1:N:0:8
GGGGGAGAACTTCGTCGAGTACGCTCAACGGCATAGATCGGAAGA
+
FFFFFFFFFF::FFFFFFFFFFFFFFFFFFFFFFFFFFFFFFFFF
@FS10000125:23:BPA73012-1407:1:1101:2090:1520 1:N:0:8
GGGTGCCAACTTCGTCGAGTACGCTCAAGATTGAAGATCGGAAGA
+
FFFFFFFFFF:,FFFFFFFFFFFFFFFFFFFFFFFFFFFFFFFFF
@FS10000125:23:BPA73012-1407:1:1101:2100:1520 1:N:0:8
GGGTGCCAACTTCGTCGAGTACGCTCAAGATTGAAGATCGGAAGA
+
FFF:FFFFFFF,FFFFFFFFFFFFFFFFFFFFFFFFFFFFFF:FF
@FS10000125:23:BPA73012-1407:1:1101:2510:1520 1:N:0:8
GGCCAAAAACTTCGTCGAGTACGCTCAAAGTCACAGATCGGAAGA
+
F,,,FFFFFFF:FFFFFFFFFFFFFFF:FFFFFFFFFFFFF:FFF
@FS10000125:23:BPA73012-1407:1:1101:2600:1520 1:N:0:8
GGGGTAGAACTTCGTCGAGTACGCTCAATTGGACAGATCGGAAGA
+
F,,F:FFFFF::FFFFFFFFFFFFFFF,FFFFFFFFFFFFFFFFF
@FS10000125:23:BPA73012-1407:1:1101:3010:1520 1:N:0:8
GGGAACTTCGTCGAGTACGCTCAACCGATGAGATCGGAAGAGCAC
+
F::,FFFFFF::F,FFFFFFFF,FFFF:FFFFFFFFFFFF:F,F,
@FS10000125:23:BPA73012-1407:1:1101:3260:1520 1:N:0:8
GGGAGTGAACTTCGTCGAGTACGCTCAAGCGCCTAGATCGGAAGA
+
FFFF,F:FFFFFFFFF:FFFF:FFFFFFF,:FFFFFF,FFFFFFF
@FS10000125:23:BPA73012-1407:1:1101:3790:1520 1:N:0:8
GGGGTCAACTTCGTCGAGTACGCTCAAAATGATAGATCGGAAGAG
+
F:,FFFFFFF,FF:FFFFFFFFFFFF:,FFFFFFFF,FFF,FFFF
@FS10000125:23:BPA73012-1407:1:1101:3990:1520 1:N:0:8
GATCATGAACTTCGTCGAGTACGCTCAATATTCTAGATCGGAAGA
+
,,F,FF,FFFFFFFFFFFFFFFFFFFF:FFFFFFFFFFFFF:FF,
@FS10000125:23:BPA73012-1407:1:1101:4140:1520 1:N:0:8
GGGCGTCAACTTCGTCGAGTACGCTCAATTTACAAGATCGGAAGA
+
FFFFFFFFFF,,FFFFFFFFFFFFFFF,FFFFFFFFFFFFFFFFF
@FS10000125:23:BPA73012-1407:1:1101:5030:1520 1:N:0:8
GATCTGAAACTTCGTCGAGTACGCTCAAGAATAGAGATCGGAAGA
+
:,:,FFFFFFFFFFFFFFFFFFFFFFFFFFFFFFFFFFFFF:FFF
@FS10000125:23:BPA73012-1407:1:1101:5260:1520 1:N:0:8
GGGGTTCGAACTTCGTCAGTACGCTCAACAAAGAAGATCGGAAGA
+
FFFFFFFFFF:,:FF:FFFFFFFFFFF:FFFFFFFFFFFFFF:FF
@FS10000125:23:BPA73012-1407:1:1101:5480:1520 1:N:0:8
GGGGTCTAACTTCGTCGAGTACGCTCAAAATGTCAGATCGGAAGA
+
FFFFFFFFFF:,FFFFFFFFFFFFFFFFFFFFFFFFFFFFFFFFF
@FS10000125:23:BPA73012-1407:1:1101:6140:1520 1:N:0:8
GGGGATCAACTTCGTCGAGTACGCTCAAAACAATAGATCGGAAGA
+
FF:FFFFFFF,:FFFFFFFFFFFFFFF:FFFFFFFFFFFFFFFFF
@FS10000125:23:BPA73012-1407:1:1101:6170:1520 1:N:0:8
GGGTGAAGAACTTCGTCGAGTACGCTCAACCAGATAGATCGGAAG
+
F:F:FFFFFF:,:FF:FFFFFFFFF,FFFFFFFFFFFFFFFFFFF
@FS10000125:23:BPA73012-1407:1:1101:6190:1520 1:N:0:8
GGGATTAATTTCGTCGAGTACGCTCAAAAAAACAGATCGGAAGAG
+
F,,F:FFFFFFFF:FFFF:FFFFFFF:,FFFFFFFF,FFF,FFF:
@FS10000125:23:BPA73012-1407:1:1101:6740:1520 1:N:0:8
GGGCGTTAACTTCGTCGAGTACGCTCAAAATTCCAGATCGGAAGA
+
FFFFFFFFFF:,FFFFFFFFFFFFFFF:FFFFFFFFFFFFFFFFF
@FS10000125:23:BPA73012-1407:1:1101:6750:1520 1:N:0:8
GTTGATTAACTTCGTCGAGTACGCTCAAATTAACAGATCGGAAGA
+
,,F::FFFFFFFFFFFF:FFFF:FFFFFFFFFFFFFFFFFF,FF:
@FS10000125:23:BPA73012-1407:1:1101:6980:1520 1:N:0:8
GGGCTTTATCTTCGTCGAGTACGCTCAAAGGTATAGATCGGAAGA
+
FFF:FFFFFF:,FFFFFFFFFFFFFFF,FFFFFFFFFFFFFFFFF
@FS10000125:23:BPA73012-1407:1:1101:7010:1520 1:N:0:8
GGGCGGCAACTTCGTCGAGTACGCTCAATAAATGAGATCGGAAGA
+
FFF:FFFFFF,,FFFFFFFFFFFFFFF,FFFFFFFFFFFFFFFFF
@FS10000125:23:BPA73012-1407:1:1101:7040:1520 1:N:0:8
GGGGGTTAACTTCGTCGAGTACGCTCAAAATACAAGATCGGAAGA
+
FFFFFFFFFF:,FFFFFFFFFFFFFFF:FFFFFFFFFFFFFFFFF
@FS10000125:23:BPA73012-1407:1:1101:7170:1520 1:N:0:8
GGGGGTCAACTTCGTCGAGTACGCTCAATCCATTAGATCGGAAGA
+
FFFFFFFFFF,,:FFFFFFFFFFFFFF,FFFFFFFFFFFFFF:FF
@FS10000125:23:BPA73012-1407:1:1101:7400:1520 1:N:0:8
GGGGACAAACTTCGTCGAGTACGCTCAAACATTTAGATCGGAAGA
+
FFFFFFFFF::FFFF::FFFF:FFFF:FFFF:FFFFF,F:FFFFF
@FS10000125:23:BPA73012-1407:1:1101:7670:1520 1:N:0:8
GGGTGATAACTTCGTCGAGTATGCTCAAAGTGAAAGATCGGAAGA
+
FF:FF:FFFF::FFFFFFFFFFFFFFFFFFFFF,FFFFFFFFFFF
@FS10000125:23:BPA73012-1407:1:1101:8040:1520 1:N:0:8
GGGTAGCAACTTCGTCGAGTACGCTCAAATCTCCAGATCGGAAGA
+
FFFFFFFFFF::FFFFFFFFFFFFFFFFFFFFFFFFFFFFFFFFF
@FS10000125:23:BPA73012-1407:1:1101:8090:1520 1:N:0:8
GGGTGGGAACTTCGTCGAGTACGCTCAATCTGTCAGATCGGAAGA
+
FF::FFFFFFFFFFFFFFFFFFFFFFFFFFFFFFFFFFFFFFFFF
@FS10000125:23:BPA73012-1407:1:1101:8110:1520 1:N:0:8
GGGTGAGAACTTCGTCGAGTACGCTCAATAAATTAGATCGGAAGA
+
F,,:FFFFFF:,FFFFFFFFFF:FFFFFFFFFFFFFFFFFFFFFF
@FS10000125:23:BPA73012-1407:1:1101:8670:1520 1:N:0:8
GGGAATCAACTTCGTCGTGTACACTCATACTTGAACATCGCAAGA
+
F::FFFF:::,,:,F:,,F:F,:FFF:,FFFF::,,F,:,:F::F
@FS10000125:23:BPA73012-1407:1:1101:9070:1520 1:N:0:8
GGGCTCAACTTCGTCGAGTACGCTCAAATACTTAGATCGGAAGAG
+
F::,FFFFFF,FF:FFFF:FFFFFFFF,FFFFFFFF:FFF:FFFF
@FS10000125:23:BPA73012-1407:1:1101:9440:1520 1:N:0:8
GGGGGGGAACTTCGTCGAGTACGCTCAAAGATTAAGATCGGAAGA
+
FF:FF:FFFF,:FFFFFFFFFFFFFFF:FFFFFFFFFFFFFFFFF
@FS10000125:23:BPA73012-1407:1:1101:9650:1520 1:N:0:8
GGGGGATAACTTCGTCGAGTACGCTCAATACCTGAGATCGGAAGA
+
FFFFFFFFFF,:FFFFFFFFFFFFFFF,FFFFFFFFFFFFFFFFF
@FS10000125:23:BPA73012-1407:1:1101:9780:1520 1:N:0:8
GGGAATGAACTTCGTCGAGTACGCTCAACTTGTCAGATCGGAAGA
+
FFFFFFFFFF:FFFFFFFFFFFFFFFFFFFFFFFFFFFFFFFFFF
@FS10000125:23:BPA73012-1407:1:1101:10090:1520 1:N:0:8
GGGCGCCAACTTCGTCGAGTACGCTCAATTAAGGAGATCGGAAGA
+
FFFFFFFFFFF:FFFFFFFFFFFFFFF:FFFFFFFFF,FFFFFFF
@FS10000125:23:BPA73012-1407:1:1101:10480:1520 1:N:0:8
GGGTGTGAACTTCGTCGAGTACGCTCAAGAAGTAAGATCGGAAGA
+
F:F:FFFFFF,:FFFFFFFFFFFFFFFFFFFFFFFFFFFFFFFFF
@FS10000125:23:BPA73012-1407:1:1101:10720:1520 1:N:0:8
GGGCACTAACTTCGTCGAGTACGCTCAAGAATTCAGATCGGAAGA
+
FFFFFFFFFF:,FFFFFFFFFFFFFFFFFFFFFFFFFFFFFFFFF
@FS10000125:23:BPA73012-1407:1:1101:10810:1520 1:N:0:8
GGGCAAAAACTTCGTCGAGTACGCTCAATACATCAGATCGGAAGA
+
F,,,FFFFFF::FFFFFFFFFFFFFFF:FFFFFFFFFFFFFFFFF
@FS10000125:23:BPA73012-1407:1:1101:11320:1520 1:N:0:8
GGGTAACAACTTCGTCGAGTACGCTCAAGTCTAAAGATCGGAAGA
+
F:,FFFFFFF,,FFFFFFFFFFFFFFFFFFFFFFFFFFFFFFFFF
@FS10000125:23:BPA73012-1407:1:1101:12200:1520 1:N:0:8
GGGGTAGAACTTCGTCGAGTACGCTCAACACCAAAGATCGGAAGA
+
FF,FFFFFFF::FFFFFFFFFFFFFFFFFFFFFFFFFFFFFFFFF
@FS10000125:23:BPA73012-1407:1:1101:12380:1520 1:N:0:8
GGGGTCAACTTCGTCGAGTACGCTCAAGAAATTAGATCGGAAGAG
+
FFFFFFFFFF,FF:FFFF:FFFFFFFFFFF:FFFFF,FFF:FFFF
@FS10000125:23:BPA73012-1407:1:1101:12610:1520 1:N:0:8
GGGCACCAACTTCGTCGAGTACGCTCAATTAATGAGATCGGAAGA
+
F:,,FFFFFF,,FFFFFFFFFFFFFFF:FFFFFFFFFFFFFFFFF
@FS10000125:23:BPA73012-1407:1:1101:12700:1520 1:N:0:8
GGGCATTATCTTCGTCGAGTACGCTCAACACCGGAGATCGGAAGA
+
FFFFFFFFFF,:FFFFFFFFFFFFFFF:FF::FFFFFFFFFF:FF
@FS10000125:23:BPA73012-1407:1:1101:12960:1520 1:N:0:8
GGGAGGCAACTTTCGAGTACGCTCAACCTCTTAGATCGGAAGAGC
+
F,,:FFFFFF:,:FFFF,FFFF,FFFFFFFFFFFF:,FFF:FFF,
@FS10000125:23:BPA73012-1407:1:1101:13410:1520 1:N:0:8
GGGGAAAAACTTCGTCGAGTACGCTCAACCATTCAGATCGGAAGA
+
F:,FFFFFFF:FFFFFFFFFFFFFFFFFFFFFFFFFFFFFFFFFF
@FS10000125:23:BPA73012-1407:1:1101:14200:1520 1:N:0:8
GGGGTCAAACTTCGTCGAGTACGCTCAAGTGATTAGATCGGAAGA
+
F:,FFFFFFF::FFFFFFFFFFFFFFFFFFFFFFFFFFFFFFFFF
@FS10000125:23:BPA73012-1407:1:1101:14220:1520 1:N:0:8
GGGTATTAACTTCGTCGAGTACGCTCAATGTGATAGATCGGAAGA
+
FFFFFFFFFF::FFFFFFFFFFFFFFF,FFFFFFFFFFFFFFFFF
@FS10000125:23:BPA73012-1407:1:1101:14540:1520 1:N:0:8
GGGGTGCAACTTCGTCGAGTACGCTCAACACGTGAGATCGGAAGA
+
FFFFFFFFFF,:FFFFFFFFFFFFFFFFFFFFFFFFFFFFFFFFF
@FS10000125:23:BPA73012-1407:1:1101:14770:1520 1:N:0:8
GGGGCGTGAACTTCGTCGAGTACGCTCAAACTAGAAGATCGGAAG
+
FFFFFFFFFFF::FF:FFFFFFFFF,FFFFFFFFFFFFFFFFFFF
@FS10000125:23:BPA73012-1407:1:1101:14880:1520 1:N:0:8
GGGGGTAAACTTCGTCGAGTACGCTCAACTGCGAAGATCGGAAGA
+
F,,FFFFF:F::FFFFFFFFFFFFFFFFFFFFFFFFFFFFF,:F:
@FS10000125:23:BPA73012-1407:1:1101:15220:1520 1:N:0:8
GGGGAACTTCGTCGAGTACGCTCAAAGGGGGAGATCGGAAGAGCA
+
FFFFFFFFFFF:FFFFFF,,F:FF:FFFFFFFFFF,FFFFFFF,F
@FS10000125:23:BPA73012-1407:1:1101:15360:1520 1:N:0:8
GGGGGCGAACTTCGTCGAGTACGCTCAAGATCTGAGATCGGAAGA
+
FF:FFFFFFF::FFFFFFFFFFFFFFFFFFFFFFFFFFFFFFFFF
@FS10000125:23:BPA73012-1407:1:1101:15540:1520 1:N:0:8
GGGCACGAACTTCGTCGAGTACGCTCAACTCTGTAGATCGGAAGA
+
FFF:FFFFFF:FFFFFFFFFFFFFFFFFFFFFFFFFFFFFFFFFF
@FS10000125:23:BPA73012-1407:1:1101:15940:1520 1:N:0:8
GGGGGGGAACTTCGTCGAGTACGCTCAATAGGATAGATCGGAAGA
+
FFFFFFFFFF::FFFFFFFFFFFFFFF:FFFFFFFFFFFFFFFFF
@FS10000125:23:BPA73012-1407:1:1101:16260:1520 1:N:0:8
GGGCTTCGTCGAGTACGCTCAACACACGAGATCGGAAGAGCACAC
+
FFF,FFF,,FFFFFFFFFFF:FFFFFFFF:F:FFFF:FF::F:FF
@FS10000125:23:BPA73012-1407:1:1101:1070:1530 1:N:0:8
GGGATAGAACTTCGTCGAGTACGCTCAAACTCGTAGATCGGAAGA
+
FFFF,F:FFFF:FFFFFFFFFFFFFFFFFFFFFFFFFFFFF:FFF
@FS10000125:23:BPA73012-1407:1:1101:1110:1530 1:N:0:8
GGGGGATAACTTCGTCGAGTACGCTCAACTTCCAAGATCGGAAGA
+
FFFFFFFFFFFF:FFFFFFFFFFFFFFFFFFFFFFFFFFFFFFFF
@FS10000125:23:BPA73012-1407:1:1101:1180:1530 1:N:0:8
GGGCTGAAACTTCGTCGAGTACGCTCAATAAAATAGATCGGAAGA
+
FFFFFFFFFFFFFFFFFFFFFFFFFFF:FFFFFFFFFFFFFFFFF
@FS10000125:23:BPA73012-1407:1:1101:1390:1530 1:N:0:8
GGGGAAGGACTTCGTCGAGTACGCTCAAACTCGAAGATCGGTAGA
+
F,,FFFFFFF,:FFFFFFFFFFFFFFF:FFFFFFFFFFFF:,,,F
@FS10000125:23:BPA73012-1407:1:1101:1890:1530 1:N:0:8
GGGGGGAAACTTCGTCGAGTACGCTCAACTATATAGATCGGAAGA
+
FFFFFFFFFFFFFFFFFFFFFFFFFFFFFFFFFFFFFFFFFFFFF
@FS10000125:23:BPA73012-1407:1:1101:1970:1530 1:N:0:8
GGGGTTGAACTTCGTCGAGTACGCTCAAGGTATCCAGATCGGAAG
+
FFFFFFFFFFF:FFFFFFFFFFFFFFFFFFFFFFFFFFFFFFFFF
@FS10000125:23:BPA73012-1407:1:1101:2360:1530 1:N:0:8
GGGATAGAACTTCGTCGAGTACGCTCAAATTATTAGACGGAAGAG
+
FFFFFFFFFF,,FFFFFFFFFFFFFFF:FFFFFFFFF,FF,FFFF
@FS10000125:23:BPA73012-1407:1:1101:2470:1530 1:N:0:8
GGGGTCTAACTTCGTCGAGTACGCTCAATGAAAGAGATCGGAAGA
+
FFFFFFFFFF:,FFFFFFFFFFFFFFF,FFFFFFFFFFFFFFFFF
@FS10000125:23:BPA73012-1407:1:1101:2550:1530 1:N:0:8
GGGGTCTAACTTCGTCGAGTACGCTCAAAAAAATAGATCGGAAGA
+
FF,F,FFF:F:,FFFFF:FFFF:FFFF,FFFFFFFFFFFFFF,F,
@FS10000125:23:BPA73012-1407:1:1101:2560:1530 1:N:0:8
GGGCTCTAACTTCGTCGAGTACGCTCAAGTGTATAGATCGGAAGA
+
FFF::::FFFFFFFFFFFFFFFFFFFFF:FFFF,F,FFFFFFFFF
@FS10000125:23:BPA73012-1407:1:1101:2570:1530 1:N:0:8
GGGAGTCAACTTCGTCGAGTACGCTCAAATGTTAAGATCGGAAGA
+
F::,FFFFFF,,FFFFFFFFFFFFFFF:FFFFFFFFFFFFFFFFF
@FS10000125:23:BPA73012-1407:1:1101:2780:1530 1:N:0:8
GGGTTTCAACTTCGTCGAGTACGCTCAAATACACAGATCCGGAAG
+
FFF:FFFFFF:,FFFFFFFFFFFFFFF:FFFFFFFFFFFFFFFFF
@FS10000125:23:BPA73012-1407:1:1101:3320:1530 1:N:0:8
GGGACTTCGTCGAGTACGCTCAATACCGAAGATCGGAAGAGCACA
+
FFF,FFFFFF:FFFFFFF:FFFFFF:FFFFFFFFFFFFFFF,F,,
@FS10000125:23:BPA73012-1407:1:1101:3330:1530 1:N:0:8
GACATGCATCTTCGTCGAGTACGCTCAAAGATGAAGATCGGAAGA
+
,F,,F,FFFFF,:FF:FFFFFF:FFFFFFFFFFFFFFFFF:,FFF
@FS10000125:23:BPA73012-1407:1:1101:3570:1530 1:N:0:8
GGGAAAGAACTTCGTCGAGTACGCTCAAATGGTGAGATCGGAAGA
+
FFFFFFFFFF::FFFFFFFFFFFFFFF:FFFFFFFFFFFFFFFFF
@FS10000125:23:BPA73012-1407:1:1101:3720:1530 1:N:0:8
GGGGGTCATCTTCGTCGAGTACGCTCAAATCATTAGATCGGAAGA
+
F:,FFFFFFF:,FFFFFFFFFFFFFFF,FFFFFFFFF,FFF:FFF
@FS10000125:23:BPA73012-1407:1:1101:4040:1530 1:N:0:8
GGGTCGTAACTTCGTCGAGTACGCTCAAGAATAGAGATCGGAAGA
+
FFFFFFFFFF:,FFFFFFFFFFFFFFFFFFFFFFFFFFFFFFFFF
@FS10000125:23:BPA73012-1407:1:1101:4880:1530 1:N:0:8
GGGGGAAAACCCTTCGTCGAGTACGCTCAACAATGCAGATCGGAA
+
FFFFFFFFFF,F::FFF:FFFF:FF:F:FFFFFFF,FFFF,FFFF
@FS10000125:23:BPA73012-1407:1:1101:5240:1530 1:N:0:8
GGGTTCTAACTTCGTCGAGTACGCTCAAGGTAATAGATCGGAAGA
+
FFFFFFFFFF,,FFFFFFFFFFFFFFFFFFFFFFFFFFFFFFFFF
@FS10000125:23:BPA73012-1407:1:1101:5260:1530 1:N:0:8
GGGCAGCAACTTCGTCGAGTACGCTCAAACCGGCAGATCGGAAGA
+
FFFFFFF:FF::FFFFFFFFFFFFFFF:FFFFFFFFFFFFFFFFF
@FS10000125:23:BPA73012-1407:1:1101:5400:1530 1:N:0:8
GGGACTAAACTTCGTCGAGTACGCTCAAATCCAGAGATCGGAAGA
+
FFFFFFFFFF,,:FFFFFFFFFFFFFF:FFFFFFFFFFFFFF:FF
@FS10000125:23:BPA73012-1407:1:1101:5680:1530 1:N:0:8
GGGGCATAACTTCGTCGAGTACGCTCAAGATTCCAGATCGGAAGA
+
FF:FFFFFFF,,FFFFFFFFFFFFFFFFFFFFFFFFFFFFFFFFF
@FS10000125:23:BPA73012-1407:1:1101:6930:1530 1:N:0:8
GGGCACTAACTTCGTCGAGTACGCTCAAACTGCTTGATCGGAAGA
+
FFFFFF,FF:FF,::,,F,FF,,F:,,FFF::::,,::F:FFF:F
@FS10000125:23:BPA73012-1407:1:1101:7520:1530 1:N:0:8
GGGGTATAACTTCGTCGAGTACGCTCAACAATTCAGATCGGAAGA
+
FFFFFFFFFF::FFFFFFFFFFFFFFFFFFFFFFFFFFFFFFFFF
@FS10000125:23:BPA73012-1407:1:1101:7550:1530 1:N:0:8
GGGAACTTCGTCGAGTACGCTCAAGGGCAAAGATCGGAAGAGCAC
+
FFF:FFFFFF:FF:FFF,FF:F:FFFF:FFFFFFFFFFFF:F,F,
@FS10000125:23:BPA73012-1407:1:1101:7630:1530 1:N:0:8
GGGAAACTTCGTCGAGTACGCTCAACCTAGAAGATCGGAAGAGCA
+
FFF:FFFFFFF,:FFFFF,,FFFFFFF,FFFFFFF,FFFFFFF,F
@FS10000125:23:BPA73012-1407:1:1101:8030:1530 1:N:0:8
GGGTAGCAACTTCGTCGAGTACGCTCAAATCTCCAGATCGGAAGA
+
FFFFFFFFFF,,FFFFFFFFFFFFFFF:FFFFFFFFFFFFFFFFF
@FS10000125:23:BPA73012-1407:1:1101:8380:1530 1:N:0:8
GGGAGTTACCTTCGTCGAGTACGCTCAAGTAATGAGATCGGAAGA
+
FFFFFFFFFF,,FFFFFFFFFFFFFFFFFFFFFFFFFFFFFFFFF
@FS10000125:23:BPA73012-1407:1:1101:8600:1530 1:N:0:8
GGGACTGAACTTCGTCGAGTACGCTCAATTTCGCAGATCGGAAGA
+
FFFFFFFFFF:,FFFFFFFFFFFFFFF:FFFFFFFFFFFFFFFFF
@FS10000125:23:BPA73012-1407:1:1101:8700:1530 1:N:0:8
GGGGATCAACTTCGTCGAGTACGCTCAAATGAGAAGATCGGAAGA
+
FFFFFFFFFF,,FFFFFFFFFFFFFFF:FFFFFFFFFFFFFFFFF
@FS10000125:23:BPA73012-1407:1:1101:8850:1530 1:N:0:8
GGGGCCCAACTTCGTCGAGTACGCTCAAAATGTCAGATCGGAAGA
+
FFFFFFFFFF::FFFFFFFFFFFFFFF::,FFFFFFFFFFFFFFF
@FS10000125:23:BPA73012-1407:1:1101:9450:1530 1:N:0:8
GGGGCTGAACTTCGTCGAGTACGCTCAAATGTTAAGATCGGAAGA
+
FFFFFFFFFF,,FFFFFFFFFFFFFFF:FFFFFFFFFFFFFFFFF
@FS10000125:23:BPA73012-1407:1:1101:9720:1530 1:N:0:8
GGGTAGAAACTTCGTCGAGTACGCTCAAAAAAAAAGATCGGAAGA
+
FFFFFFFFFF::FFFFFFFFFFFFFFF:FFFFFFFFFFFFFFFFF
@FS10000125:23:BPA73012-1407:1:1101:9740:1530 1:N:0:8
GGGTATGAACTTCGTCGAGTACGCTCAATGATGGAGATCGGAAGA
+
FFFFFFFFFF,:FFFFFFFFFFFFFFF,FFFFFFFFFFFFFFFFF
@FS10000125:23:BPA73012-1407:1:1101:10210:1530 1:N:0:8
GGGGAAGAACTTCGTCGAGTACGCTCAAATGTGTAGATCGGAAGA
+
FFFFFFFFFFFFFFFFFFFFFFFFFFFFFFFFFFFFFFFFFFFFF
@FS10000125:23:BPA73012-1407:1:1101:11160:1530 1:N:0:8
GGGGCGCCAACTTCGTCGAGTACGCTCAATTTCAGAGATCGGAAG
+
F:FFFFFFFF:,,FF,FFFFFFFFF,FFFFFFFFFFFFFFFFFFF
@FS10000125:23:BPA73012-1407:1:1101:11520:1530 1:N:0:8
GGGGCACAACTTCGTCGAGTACGCTCAAATAGTTAGATCGGAAGA
+
F:,FFFFFFF,,FFFFFFFFFFFFFFF,FFFFFFFFFFFFFFFFF
@FS10000125:23:BPA73012-1407:1:1101:11900:1530 1:N:0:8
GGGCGATAACTTCGTCGAGTACGCTCAATTTTATAGATCGGAAGA
+
FFFF,FFFFFFFFF:FFFFFFFFFFFF:FF:,F,FFFFFFFFFFF
@FS10000125:23:BPA73012-1407:1:1101:12090:1530 1:N:0:8
GGGAGCTAACTTCGTCGAGTACGCTCAAAGATGTAGATCGGAAGA
+
F:,,FFFFFF,:FFFFFFFFFFFFFFF,FFFFFFFFFFFFFFFFF
@FS10000125:23:BPA73012-1407:1:1101:13170:1530 1:N:0:8
GGGGGAAAACTTCGTCGAGTACGCTCAATTTGCGAGATCGGAAGA
+
FF:FFF,FFFFFFFFFFFFFFFFFFFF:::F:F:FFFFFFFFFFF
@FS10000125:23:BPA73012-1407:1:1101:13250:1530 1:N:0:8
GGACTTAAACTTCGTCGAGTACGCTCAAGTCAGAAGATCGGAAGA
+
:F,,FFFFFF,:FFFFF:FFFFFFFFFFFFFFFFFFFFFF:FF,F
@FS10000125:23:BPA73012-1407:1:1101:13420:1530 1:N:0:8
GGGGGGGATCTTCGTCGAGTACGCTCAAGAATACAGATCGGAAGA
+
FFFFFFFFFF,,FFFFFFFFFFFFFFFFFFFFFFFFFFFFFF:FF
@FS10000125:23:BPA73012-1407:1:1101:13490:1530 1:N:0:8
GGGCATAAACTTCGTCGAGTACGCTCAAGGTGGAAGATCGGAAGA
+
FF,:FFFFFF:,FFFFFFFFFFFFFFFFFFFFFFFFFFFFFFFFF
@FS10000125:23:BPA73012-1407:1:1101:13660:1530 1:N:0:8
GGGGGGCAACTTCGTCGAGTACGCTCAATGTTTGAGATCGGAAGA
+
FFFFFFFFFF::FFFFFFFFFFFFFFF,FFFFFFFFFFFFFFFFF
@FS10000125:23:BPA73012-1407:1:1101:14010:1530 1:N:0:8
GGGGTCCAACTTCGACAAGTACGCTCAACTACTTAGATCGGAAGA
+
FFF,FF,FFFFFFF,FFFFFFF:FFFFF:F:,F,FFFFFFF:F::
@FS10000125:23:BPA73012-1407:1:1101:14280:1530 1:N:0:8
GGGGTGGAACGTCGTCGAGTACGCTCAAATTGGGAGATCGGAAGA
+
FF:FFFFFFFF:FFFFFFFFFFFFFFF:FFFFFFFFFFFFFFFFF
@FS10000125:23:BPA73012-1407:1:1101:15280:1530 1:N:0:8
GGGGAAGAACTTCGTCGAGTACGCTCAAATATAGAGATCGGAAGA
+
FFFFFFFFFF::FFFFFFFFFFFFFFFFFFFFFFFFFFFFFFFFF
@FS10000125:23:BPA73012-1407:1:1101:15560:1530 1:N:0:8
GGGGTAAAACTTCGTCGAGTACGCTCAACTAAAAAGATCGGAAGA
+
FFFFFFFFFF:FFFFFFFFFFFFFFFFFFFFFFFFFFFFFFFFFF
@FS10000125:23:BPA73012-1407:1:1101:15860:1530 1:N:0:8
GGGGTGAAACTTCGTCGAGTACGCTCAAAATCAAAGATCGGAAGA
+
FFFFFFFFFF::FFFFFFFFFFFFFFFFFFFFFFFFFFFFFFFFF
@FS10000125:23:BPA73012-1407:1:1101:16040:1530 1:N:0:8
GGGGCAACTTCGTCGAGTACGCTCAATTAAGTAGATCGGAAGAGC
+
FFFFFFFFFFFF,FFFF:FFFF:FF:::FFFFFFFF:FFFFFFF,
@FS10000125:23:BPA73012-1407:1:1101:1170:1540 1:N:0:8
GGGGACGGAACTTCGTCGAGTACGCTCAAAAATGTAGATCGGAAG
+
FFFFFFFFFF:::FFFFFFFFFFFF:FFFFFFFFFFFFFFFFFFF
@FS10000125:23:BPA73012-1407:1:1101:1300:1540 1:N:0:8
GGGGAGTAACTTCGTCGAGTACGCTCAACCTGACAGATCGGAAGA
+
FFFFFFFFFFFFFFFFFFFFFFFFFFFFFFFFFFFFFFFFFFFFF
@FS10000125:23:BPA73012-1407:1:1101:2400:1540 1:N:0:8
GGGTCATAACTTCGTCGAGTACGCTCAAGGAATGAGATCGGAAGA
+
FFFFFFFFFF:,FFFFFFFFFFFFFFFFFFFFFFFFFFFFFFFFF
@FS10000125:23:BPA73012-1407:1:1101:2460:1540 1:N:0:8
GGGGTGCAACTTCGTCGAGTACGCTCAACCTAAAAGATCGGAAGA
+
FFFFFFFFFF::FFFFFFFFFFFFFFFFFFFFFFFFFFFFFFFFF
@FS10000125:23:BPA73012-1407:1:1101:2870:1540 1:N:0:8
GGGCCGAAACTTCGTCGAGTACGCTCAACTTAGGAGATCGGAAGA
+
FF::FFFFFFFF:FFFFFFFFFFFFFFFFFFFFFFFFFFFFFFFF
@FS10000125:23:BPA73012-1407:1:1101:3050:1540 1:N:0:8
GGGTGATAACTTCGTCGAGTACGCTCAACCAACTAGATCGGAAGA
+
F,,:FFFFFF:::FF:FFFFFFFFFFFFFFFFFFFFFFFFF:FFF
@FS10000125:23:BPA73012-1407:1:1101:3150:1540 1:N:0:8
GGGAGATAACTTCGTCGAGTACGCTCAATAGACGAGATCGGAAGA
+
F:,,FFFFFF:,FFFFFFFFFFFFFFF:FFFFFFFFFFFFFFFFF
@FS10000125:23:BPA73012-1407:1:1101:3200:1540 1:N:0:8
GGGGTTGAACTTCGTCGAGTACGCTCAACCTACTAGATCGGAAGA
+
FFFFF:FFFF:F:FFFFFFFFFFFFFFFFFFFFFFFFFFFFFFFF
@FS10000125:23:BPA73012-1407:1:1101:3560:1540 1:N:0:8
GGGAAACAACTTCGTCGAGTTACGCTCAATGGAAAAGATCGGAAG
+
FFF:FFFFFF:,FFFFFFFFFFFFF,FFFFFFFFFFFFFFFFFFF
@FS10000125:23:BPA73012-1407:1:1101:3660:1540 1:N:0:8
GGGAGTAAACTTCGTCGAGTACGCTCAATGAATTAGATCGGAAGA
+
FFFFFFFFFF::FFF:FFFFFFFFFFF,FFF:FFFFFFFFFFFFF
@FS10000125:23:BPA73012-1407:1:1101:4130:1540 1:N:0:8
GGGCGACAACTTCGTCGAGTACGCTCAAAATTAAAGATCGGAAGA
+
FFFFFFFFFF,,FFFFFFFFFFFFFFF,FFFFFFFFFFFFFFFFF
@FS10000125:23:BPA73012-1407:1:1101:4940:1540 1:N:0:8
GGGTGCCAACTTCGTCGAGTACGCTCAAACGTAGAGATCGGAAGA
+
FFFFFFFFFF,,FFFFFFFFFFFFFFF:FFFFFFFFFFFFFFFFF
@FS10000125:23:BPA73012-1407:1:1101:5000:1540 1:N:0:8
GGGCAACTTCGTCGAGTACGCTCAATATTAAAGATCGGAAGAGCA
+
FF:,FFFFFFF,:FFFFF,,FFFFFF:,FFFFFFF,FFFFFFF,,
@FS10000125:23:BPA73012-1407:1:1101:5100:1540 1:N:0:8
GGGCATGAACTTCGTCGAGTACGCTCAAATAGAAAGATCGGAAGA
+
FFF:FFFFFF,,FFFFFFFFFFFFFFF,FFFFFFFFFFFFFFFFF
@FS10000125:23:BPA73012-1407:1:1101:5190:1540 1:N:0:8
GGACTCTTCCGATCTGGGACCAAACTTCGTCGAGTACGCTCAATA
+
:,,,FFFFFFF::FFFFFFFFF,:F:F:FFFFFFFF,FFF,:,,,
@FS10000125:23:BPA73012-1407:1:1101:6380:1540 1:N:0:8
GGGCGCCGACTTTCGTCGAGTACGCTCAATGCAACAGATCGGAAG
+
FFF:FFFFFFF::FF:FFFFFFFFF,FFFFFFFFFFFFFFFFFFF
@FS10000125:23:BPA73012-1407:1:1101:6730:1540 1:N:0:8
GGGCGGTAACTTCGTCGAGTACGCTCAAAGAGAAAGATCGGAAGA
+
F:,:FFFFFF::FFFFFFFFFFFFFFF:FFFFFFFFFFFFFFFFF
@FS10000125:23:BPA73012-1407:1:1101:6780:1540 1:N:0:8
GGGTCCAAACTTCGTCGAGTACGCTCAATATGCCAGATCGGAAGA
+
FFFF,:FFFF::FFFFFFFFFFFFFFF,,:FF:FFFFFFFFFFFF
@FS10000125:23:BPA73012-1407:1:1101:7560:1540 1:N:0:8
GGGACGAAACTTCGTCGAGTACGCTCAAAGATTTAGATCGGAAGA
+
FFFFFFFFFF::FFFFFFFFFFFFFFF,FFFFFFFFFFFFFFFFF
@FS10000125:23:BPA73012-1407:1:1101:7710:1540 1:N:0:8
GAGAGGTAACTTCGTCGAGTACGCTCAAGGTGAAAGATCGGAAGA
+
,,:,,FFF:F:FFFFFF,FFF:FFFFFFFFFFFFF,:FFF:F,::
@FS10000125:23:BPA73012-1407:1:1101:8050:1540 1:N:0:8
GGGGGAAAACTTCGTCGAGAACGCTCAATAAGAAAGATCGGAAGA
+
FFFFFFFFFF:,FFFFFFFFFFFFFFF,FFFFFFFFFFFFFFFFF
@FS10000125:23:BPA73012-1407:1:1101:8160:1540 1:N:0:8
GGGGTCTATCTTCGTCGAGTACGCTCAAGTAGGAAGATCGGAAGA
+
FFFFFFFFFF::FFFFFFFFFFFFFFFFFFFFFFFFFFFFFFFFF
@FS10000125:23:BPA73012-1407:1:1101:8750:1540 1:N:0:8
GGGTTCGTAACTTCGTCGAGTACGCTCAATATGATAGATCGGAAG
+
FFF:FFFFFFF,:FF:FFFFFFFFF,FFFFFFFFFFFFFFFFFFF
@FS10000125:23:BPA73012-1407:1:1101:8970:1540 1:N:0:8
GGGATGTAACTTCGTCGAGTACGCTCAAAAGCCAAGATCGGAAGA
+
FFFFFFFFFF:,FFFFFFFFFFFFFFF:FFFFFFFFFFFFFFFFF
@FS10000125:23:BPA73012-1407:1:1101:9000:1540 1:N:0:8
GGGGCCTAACTTCGTCGAGTACGCTCAAATGTTCAGATCGGAAGA
+
FFFFFFFFFF:,FFFFFFFFFFFFFFFFFFFFFFFFFFFFFFFFF
@FS10000125:23:BPA73012-1407:1:1101:10700:1540 1:N:0:8
GGGGGCCAACTTCGTCGAGTACGCTCAAGTCTTAAGATCGGAAGA
+
FFFFFFFFFF,,FFFFFFFFFFFFFFFFFFFFFFFFFFFFFFFFF
@FS10000125:23:BPA73012-1407:1:1101:10790:1540 1:N:0:8
GAGCAACATCTTCGTCGAGTACGCTCAATTTGGAAGATCGGAAGA
+
F,F,FFFFF:,,FFFFFFFFFFFFFFF:FFFFFFFFF:FFFFFFF
@FS10000125:23:BPA73012-1407:1:1101:10980:1540 1:N:0:8
GGGTGTGAACTTCGTCGAGTACGCTCAAAAATACAGATCGGAAGA
+
FFF,FFFFFF:F:::F,F:FF,:FFF,FFFFFFFF:F,F:FFF::
@FS10000125:23:BPA73012-1407:1:1101:11050:1540 1:N:0:8
GGGGATTAACTTCGTCGAGTACGCTCAATTAAAGAGATCGGAAGA
+
F:,FF:,:F:FF,:F::F:F:,,FF:,FFFFFF:FFF,::FFF:F
@FS10000125:23:BPA73012-1407:1:1101:11240:1540 1:N:0:8
GGGATTTAACTTCGTCGAGTACGCTCAACGCATAAGATCGGAAGA
+
FFF:FFFFFF::FFFFFFFFFFFFFFFFFFFFFFFFFFFFFFFFF
@FS10000125:23:BPA73012-1407:1:1101:11340:1540 1:N:0:8
GGGAAGAACTTCGTCGAGTACGCTCAATGAAGAAGATCGGAAGAG
+
FFFFFFFFFF,:F,FFFF:FFFFFFF,,FFFFFFFF,FFF:FFFF
@FS10000125:23:BPA73012-1407:1:1101:11460:1540 1:N:0:8
GGGGGAGAACTTCGTCGAGTACGCTCAAGGGATAAGATCGGAAGA
+
FFFF:FFFFF::FFFFFFFFFFFFFFFFFF:F,FFFF,FFFFFF:
@FS10000125:23:BPA73012-1407:1:1101:11520:1540 1:N:0:8
GGGATAGAACTTCGTCGAGTACGCTCAAAAGATTAGATCGGAAGA
+
F:,:FFFFFF,,FFFFFFFFFFFFFFF:FFFFFFFFFFFFFFFFF
@FS10000125:23:BPA73012-1407:1:1101:11660:1540 1:N:0:8
GGGCAATAACTTCGTCGAGTACGCTCAACCGTGCAGATCGGAAGA
+
FFFFFFFFFF,,FFFFFFFFFFFFFFFFFFFFFFFFFFFFFFFFF
@FS10000125:23:BPA73012-1407:1:1101:12170:1540 1:N:0:8
GGGCCTTAACTTCGTCGAGTACGCTCAATAGTCTAGATCGGAAGA
+
FF:,FFFFFF:,FFFFFFFFFFFFFFF,FFFFFFFFFFFFFFFFF
@FS10000125:23:BPA73012-1407:1:1101:12600:1540 1:N:0:8
GGGCGGGAACATCGTCGAGTACGCTCAAATGGCAAGATCGGAAGA
+
FF:F:F:FFF,,FFFFFF,FFFFFFFF:FFFFFFF,F,FFFF:,F
@FS10000125:23:BPA73012-1407:1:1101:12750:1540 1:N:0:8
GGGCTTCGTCGAGTACGCTCAACAAGAGAGATCGGAAGAGCACAC
+
F,,FFFFFFFFFFFFFF:FF:FFFFFFFFFFFFFFFFFFF,F,F,
@FS10000125:23:BPA73012-1407:1:1101:12850:1540 1:N:0:8
GGGTTGGAACTTCGTCGAGTACGCTCAATAGATGAGATCGGAAGA
+
FF,FFFFFFF,,FFFFFFFFFFFFFFF:FFFFFFFFFFFFFFFFF
@FS10000125:23:BPA73012-1407:1:1101:12880:1540 1:N:0:8
GGGGCCCAACTTCGTCGAGTACGCTCAAGTTACAAGATCGGAAGA
+
FF:FFFFFFF::FFFF:FFFF::FFFFFFFFFF,:FF,FFFFFFF
@FS10000125:23:BPA73012-1407:1:1101:13850:1540 1:N:0:8
GGGCCACAACTTCGTCGAGTACGCTCAAGAATACAGATCGGAAGA
+
F::FFFFFFF,:FFFFFFFFFFFFFFFFFFFFFFFFFFFFFFFFF
@FS10000125:23:BPA73012-1407:1:1101:14000:1540 1:N:0:8
GGGAGCTAACTTCGTCGAGTACGCTCAACTCATTAGATCGGAAGA
+
F:,F,F,FFFFFFFFFFFFFFFFFFFFF:F,F,,FFFFFFFFFFF
@FS10000125:23:BPA73012-1407:1:1101:14340:1540 1:N:0:8
GGGTAGCAACTTCGTCGAGTACGCTCAAGAGTAAAGATCGGAAGA
+
FFFFFFFFFF::FFFFFFFFFFFFFFFFFFFFFFFFFFFFFFFFF
@FS10000125:23:BPA73012-1407:1:1101:14540:1540 1:N:0:8
GGGTCGGAACTTCGTCGAGTACGCTCAAGATAAGAGATCGGAAGA
+
FFFFFFFFFF::FFFFFFFFFFFFFFFFFFFFFFFFFFFFFFFFF
@FS10000125:23:BPA73012-1407:1:1101:14710:1540 1:N:0:8
GGGGTGAAACTTCGTCGAGTACGCTCAAAGCGAGAGATCGGAAGA
+
F,,FFFFFFF,,FFFFFFFFFFFFFFF:FFFFFFFFFFFFFFFF:
@FS10000125:23:BPA73012-1407:1:1101:14880:1540 1:N:0:8
GGGGATAACCTTCGTCGAGTACGCTCAAAGGATCAGATCGGAAGA
+
F,,FFFFFFF,,FFFFFFFFFFFFFFF:FFFFFFFFFFFFFF:FF
@FS10000125:23:BPA73012-1407:1:1101:15420:1540 1:N:0:8
GGGGCTAAACTTCGTCGAGTACGCTCAATTTCGTAGATCGGAAGA
+
FFFFF,,FF:FFF:F:,F:FF:,F::,F:FF:,F,,F,::FFF:F
@FS10000125:23:BPA73012-1407:1:1101:15850:1540 1:N:0:8
GGGGGAGAACTTCGTCGAGTACGCTCAATTTACAAGATCGGAAGA
+
FFFFFFFFFF,:FFFFFFFFFFFFFFF:FFFFFFFFFFFFFFFFF
@FS10000125:23:BPA73012-1407:1:1101:15890:1540 1:N:0:8
GGGAATGAACTTCGTCGAGTACGCTCAAATTATAAGATCGGAAGA
+
FFFFFFFFFF::FFFFFFFFFFFFFFFFFFFFFFFFFFFFFFFFF
@FS10000125:23:BPA73012-1407:1:1101:15990:1540 1:N:0:8
GGGTTTTAACTTCGTCAGTACGCTCAACAATAGAGATCGGAAGAG
+
F,,FFFFFFF::FFFFFF::FFFFFFF,FFFFFFFF,:FF,FFF,
@FS10000125:23:BPA73012-1407:1:1101:16000:1540 1:N:0:8
GGGGGACAACTTCGTCGAGTACGCTCAACTCAACAGATCGGAAGA
+
FFFF:FFFFFFFFFFFFFFFFFFFFFFFFFFFFFFFFFFFFFFFF
@FS10000125:23:BPA73012-1407:1:1101:16070:1540 1:N:0:8
GGGGACTTCGTCGAGTACGCTCAAAGCTAGAGATCGGAAGAGCAC
+
F:,FFFFFFF:FF,F:F:::FFFFFFF:FF:FFFFFF:FF:F:F:
@FS10000125:23:BPA73012-1407:1:1101:1380:1550 1:N:0:8
GGGGAAAAACTTCGTCGAGTACGCTCAAAGATTTAGATCGGAAGA
+
FFFFFFFFFFF:FFFFFFFFFFFFFFFFFFFFFFFFFFFFFFFFF
@FS10000125:23:BPA73012-1407:1:1101:1570:1550 1:N:0:8
GGGTGCTAACTTCGTCGAGTACGCTCAAAGAGTGAGATCGGAAGA
+
FF:F,FF:FFFF:FFFFFFFFF:FFF:FF:,:FF:FF,FFF,FFF
@FS10000125:23:BPA73012-1407:1:1101:2260:1550 1:N:0:8
GGGATAGAACTTCGTCGAGTACGCTCAAGTTCACAGATCGGAAGA
+
FFFFFFFFFF:,FFFFFFFFFFFFFFFFFFFFFFFFFFFFFFFFF
@FS10000125:23:BPA73012-1407:1:1101:2690:1550 1:N:0:8
GGGTGTTAACTTCGTCGAGTACGCTCAATGGTCAAGATCGGAAGA
+
FFF:FFFFFF,,FFFFFFFFFFFFFFF,FFFFFFFFFFFFFFFFF
@FS10000125:23:BPA73012-1407:1:1101:2730:1550 1:N:0:8
GGGGAACAACTTCGTCGGGTACGCTCAAATGAAAAGATCGGAAGA
+
FFFFFFFFFF:,FFFFFFFFFFFFFFF:FFFFFFFFFFFFFFFFF
@FS10000125:23:BPA73012-1407:1:1101:3360:1550 1:N:0:8
GGGATATAACTTCGTCGAGTACGCTCAAGTGAGAAGATCGGAAGA
+
FFF:FFFFFF,,:FF:FFFFFFFFFFFFFFFFFFFFFFFFFFFFF
@FS10000125:23:BPA73012-1407:1:1101:3460:1550 1:N:0:8
GGCCATCAACTTCGTCGAGTACGCTCAAGGGTTTAGATCGGAAGA
+
F,:,:FFFFFF,:FF:FFFFFF:FFFF,F:FFFFFFFFFF:FFFF
@FS10000125:23:BPA73012-1407:1:1101:3640:1550 1:N:0:8
GGGACTCGACTTCGTCGAGTACGCTCAATATGATAGATCGGAAGA
+
FFF,FFFFFF::FFFFFFFFFFFFFFF:FFFFFFFFFFFFFFFFF
@FS10000125:23:BPA73012-1407:1:1101:3780:1550 1:N:0:8
GGGGGTAAACTTCGTCGAGTACGCTCAAGTCTGCAGATCGGAAGA
+
FFFFFFFFFF::FFFFFFFFFFFFFFFFFFFFFFFFFFFFFFFFF
@FS10000125:23:BPA73012-1407:1:1101:3990:1550 1:N:0:8
GGGGATGTAACTTCGTCGAGTACGCTCAAACCAGGAGATCGGAAG
+
F:,FFFFFFF:,:FF:FFFFFFFFF,FFFFFFFFFFFFFFFFFFF
@FS10000125:23:BPA73012-1407:1:1101:4830:1550 1:N:0:8
GGGGTGAACTTCGTCGAGTACGCTCAAAACGTGAGATCGGAAGAG
+
FF:FFFFFFF,FF:FFFF:FFFFFFFF:FFFFFFFF,FFF,FFFF
@FS10000125:23:BPA73012-1407:1:1101:5230:1550 1:N:0:8
GGGGGTTAACTTCGTCGAGTACGCTCAATAGGGAAGATCGGAAGA
+
F,,FFFFFFF:,FFFFFFFFFFFFFFF,FFFFFFFFFFFFFFFFF
@FS10000125:23:BPA73012-1407:1:1101:5240:1550 1:N:0:8
GGGTGCTAACTTCGTCGAGTACGCTCAACGGCCGAGATCGGAAGA
+
FFFFFFFFFF,:FFFFFFFFFFFFFFFFFFFFFFFFFFFFFF:FF
@FS10000125:23:BPA73012-1407:1:1101:5650:1550 1:N:0:8
GGGCGGCAACTTCGTCGAGTACGCTCAAAAGAGGAGATCGGAAGA
+
FFFFF:FFFFF:FFFF:FFFFFFFFFFFFF:,FFFFF,FFFFFFF
@FS10000125:23:BPA73012-1407:1:1101:5870:1550 1:N:0:8
GATCGGCAACTTCGTCGAGTACGCTCAAGCAGCAAGATCGGAAGA
+
:,,,,:FFFFFFFFFFFFFFFFFFFFFFFF:FFFF:FFFF,:,:,
@FS10000125:23:BPA73012-1407:1:1101:5960:1550 1:N:0:8
GGGTGAAAACTTCGTCGAGTACGCTCAAAACAAAAGATCGGAAGA
+
FFFFFFFFFF:,FFFFFFFFFFFFFFF:FFFFFFFFFFFFFFFFF
@FS10000125:23:BPA73012-1407:1:1101:6020:1550 1:N:0:8
GGGGGGTAACTTCGTCGAGTACGCTCAATTACTTAGATCGGAAGA
+
FFF,::FFFFF:FFFFFFFFFFFFFFFF:FF:FFFFF,FFFFFFF
@FS10000125:23:BPA73012-1407:1:1101:6100:1550 1:N:0:8
GGGGTCGTAACTTCGTCGAGTACGCTCAAATTAAAAGATCGGAAG
+
FFFFFFFFFF:,::F,FFF,FFFFF:F:FFFFFFFFFFFFFF:FF
@FS10000125:23:BPA73012-1407:1:1101:6290:1550 1:N:0:8
GGGGGGAACTTCGTCGAGTACGCTCAAAGCTGAAGATCGGAAGAG
+
F,,FFFFFFF,FF:FFFF:FFFFFFFFFFFFFFFFF,FFF:FFFF
@FS10000125:23:BPA73012-1407:1:1101:6590:1550 1:N:0:8
GGGTGTGAACTTCGTCGAGTACGCTCAACAGTGAAGATCGGAAGA
+
F::FFFFFFF:FFFFFFFFFFFFFFFFFFFFFFFFFFFFFFFFFF
@FS10000125:23:BPA73012-1407:1:1101:6640:1550 1:N:0:8
GGGCGTGAACTTCGTCGAGTACGCTCAAGCTAGAAGATCGGAAGA
+
FF::FFFFFF::FFFFFFFFFFFFFFFFFFFFFFFFFFFFFFFFF
@FS10000125:23:BPA73012-1407:1:1101:6980:1550 1:N:0:8
GGGCGAAAACTTCGTCGAGTACGCTCAATTACCCAGATCGGAAGA
+
FFFFFFFFFF::FFFFFFFFFFFFFFF,FFFFFFFFFFFFFFFFF
@FS10000125:23:BPA73012-1407:1:1101:7190:1550 1:N:0:8
GGGGCTGAACTTCGTCGAGTACGCTCAATGACCGAGATCGGAAGA
+
F:,FFFFFFF::FFFFFFFFFFFFFFF:FFFFFFFFFFFFFFFFF
@FS10000125:23:BPA73012-1407:1:1101:7220:1550 1:N:0:8
GGGCTTGACCTTCGTCGAGTACGCTCAAGAGGAGAGATCGGAAGA
+
FFFFFFFFFF,,FFFFFFFFFFFFFFFFFFFFFFFFF,FFFFFFF
@FS10000125:23:BPA73012-1407:1:1101:7300:1550 1:N:0:8
GGGGGCTAACTTCGTCGAGTACGCTCAATCATGGAGATCGGAAGA
+
FFFF:FFFFF,:FFFFFFFFFFFFFFF,FFFFFFFFFFFFFFFFF
@FS10000125:23:BPA73012-1407:1:1101:7710:1550 1:N:0:8
GGGGCCAAACTTCGTCGAGTACGCTCAAATACTGAGATCGGAAGA
+
FF,FFFFFFF::FFFFFFFFFFFFFFFFFFFFFFFFFFFFFFFFF
@FS10000125:23:BPA73012-1407:1:1101:8380:1550 1:N:0:8
GGGCAACAACTTCGTCGAGTACGCTCAACAAATAAGATCGGAAGA
+
FFFFFFFFFF:FFFFFFFFFFFFFFFF:FFFFFFFFFFFFFFFFF
@FS10000125:23:BPA73012-1407:1:1101:8630:1550 1:N:0:8
GGGATGTATCTTCGTCGAGTACGCTCAATACTGAAGATAGGAAGA
+
FFFF::FFFFF:FFFFFFFFFFFFFFF:FFFFFFFFFFFFFFFFF
@FS10000125:23:BPA73012-1407:1:1101:9560:1550 1:N:0:8
GGGACTTATCTTCGTCGAGTACGCTCAATGGATTAGATCGGAAGA
+
F,,:FFFFFF::FFFFFFFFFFFFFFF,FFFFFFFFFFFFFFFFF
@FS10000125:23:BPA73012-1407:1:1101:10120:1550 1:N:0:8
GGGGAAGAACTTCGTCGAGTACGCTCAACAGGGCAGATCGGAAGA
+
FFFFFFFFFF::FFFFFFFFFFFFFFFFFFFFFFFFFFFFFFFFF
@FS10000125:23:BPA73012-1407:1:1101:10210:1550 1:N:0:8
GGGCGCTAACTTCGTCGAGTACGCTCAAAATACGAGATCGGAAGA
+
FFFFFFFFFF:,FFFFFFFFFFFFFFFFFFFFFFFFFFFFFFFFF
@FS10000125:23:BPA73012-1407:1:1101:10290:1550 1:N:0:8
GGGGGGAAACTTCGTCGAGTACGCTCAACTCTGTAGATCGGAAGA
+
FFFFFFFFFF:FFFFFFFFFFFFFFFFFFFFFFFFFFFFFFFFFF
@FS10000125:23:BPA73012-1407:1:1101:10460:1550 1:N:0:8
GGGTAGCAACTTCGTCGAGTACGCTCAATGGGGCAGATCGGAAGA
+
FFFFFFFFFF,,FFFFFFFFFFFFFFF,FFFFFFFFFFFFFFFFF
@FS10000125:23:BPA73012-1407:1:1101:10700:1550 1:N:0:8
GGGCTACAACTTCGTCGAGTACGCTCAAGTGGTAAGATCGGAAGA
+
FFFF,FFFFF::FFFFFFFFFFFFFFFFFFFFFFFFF,FFFFFFF
@FS10000125:23:BPA73012-1407:1:1101:10860:1550 1:N:0:8
GGGCTCTAACTTCGTCGAGTACGCTCAATCAAGAAGATCGGAAGA
+
FFFFFFFFFF:,:FFFFFFFFFFFFFF:FFFFFFFFFFFFFFFFF
@FS10000125:23:BPA73012-1407:1:1101:11610:1550 1:N:0:8
GGGGGGGCTCTTCGTCGAGTACGCTCAATGGGGCAGATCGGAAGA
+
F:,FFFFFFF,,FFFFFFFFFFFFFFF:FFFFFFFFFFFFFFFFF
@FS10000125:23:BPA73012-1407:1:1101:11790:1550 1:N:0:8
GATGTTTAACTTCGTCGAGTACGCTCAACCTGCGAGATCGGAAGA
+
,,F:FFFFFFFFFFFFFFFFFF:FFFFFFFFFFFFFFFFFF,:::
@FS10000125:23:BPA73012-1407:1:1101:12720:1550 1:N:0:8
GGGGAAAAACTTCGTCGAGTACGCTCAATGGAAGGGATCGGAAGA
+
F:,FFFFFFF::FFFFFFFFFFFFFFF:FFFFFFFFFFFFFFFFF
@FS10000125:23:BPA73012-1407:1:1101:13180:1550 1:N:0:8
GGGGGGGATCTTCGTCGAGTACGCTCAAGAATACAGATCGGAAGA
+
FFFFFF,FFF::FFFFFFFFFFFFFFFFFFFFFFFFFFFFFFFFF
@FS10000125:23:BPA73012-1407:1:1101:14310:1550 1:N:0:8
GGGAAAACTTCGTCGAGTACGCTCAAACGGGTAGATCGGAAGAGC
+
F,,,FFFFFFFF:FFFF:FFFF,FFFF:FFFFFFFF:FFFFFFF,
@FS10000125:23:BPA73012-1407:1:1101:14930:1550 1:N:0:8
GGGCCTCAACTTCGTCGAGTACGCTCAAAATGAGAGATCGGAAGA
+
FF:FFFFF:FF,:FFFFFFFFF:FFFF,FFFFFFFFFFFF::FFF
@FS10000125:23:BPA73012-1407:1:1101:15050:1550 1:N:0:8
GGGGATGCAACTTCGTCGAGTACGCTCAAGAATGAAGATCGGAAG
+
FFFFFFFFFFF,,FF,FFFFFFFFF,FFFFFFFFFFFFFFFFFFF
@FS10000125:23:BPA73012-1407:1:1101:15110:1550 1:N:0:8
GATTCGTAACTTCGTCGAGTACGCTCAAACTGAGAGATCGGAAGA
+
,,:,F,FFFFFFFFFFF:FFFF:FFFFFFFFFFFFFFFFF::F:,
@FS10000125:23:BPA73012-1407:1:1101:15960:1550 1:N:0:8
GGGCGACAACTTCGTCGAGTACGCTCAATTAGGTAGATCGGAAGA
+
F:FF,FFFFFFFFFFFFFFFFFFFFFFFF:F,,FFFFFFFFFFFF
@FS10000125:23:BPA73012-1407:1:1101:16100:1550 1:N:0:8
GGGCTCTAACTTCGTCGAGTACGCTCAAATGTGTAGATCGGAAGA
+
FFF,F,FFFFFFFFFFFFFFFFFFFFFF,,FF,,FFFFFFFFFFF
@FS10000125:23:BPA73012-1407:1:1101:1270:1560 1:N:0:8
GGGTGATAACTTCGTCGAGTACGCTCAAAATGCTAGATCGGAAGA
+
F:,:FFFFFFF:FFFFFFFFFFFFFFFFFFFFFFFFFFFFFFFFF
@FS10000125:23:BPA73012-1407:1:1101:1290:1560 1:N:0:8
GGCGCACAACTTCGTCGAGTACGCTCAATACTGAAGATCGGAAGA
+
FF,FFFFFFF:,FFFFFFFFFFFFFFF:FFFFFFFFF:FFFFFFF
@FS10000125:23:BPA73012-1407:1:1101:1410:1560 1:N:0:8
GGGCACAAACTTCGTCGAGTACGCTCAAAGAGAGAGTCGGAAGAG
+
FFFFFFFFFF::FFFFFFFFFF:FFFFFFFFFFFFF,,FF,FF,F
@FS10000125:23:BPA73012-1407:1:1101:1670:1560 1:N:0:8
GGGGATCGGACTTCGTCGAGTACGCTCAATTCAGAAGATCGGAAG
+
FF:FFFFFFF:,,FF:FFFFFFFFF:FFFFFFFFFFFFFFFFFFF
@FS10000125:23:BPA73012-1407:1:1101:1830:1560 1:N:0:8
GGGGCTGAACTTCGTCGAGTACGCTCAAACAAATAGATCGGAAGA
+
F,,FFFFFFF::FFFFFFFFFFFFFFF:FFFFFFFFFFFFFFFFF
@FS10000125:23:BPA73012-1407:1:1101:2190:1560 1:N:0:8
GGGCCGCAACTTCGTCGAGTACGCTCAAACAAGTAGATCGGAAGA
+
F::FFFFFFFF:FFFFFFFFFFFFFFFFFFFFFFFFFFFFFFFFF
@FS10000125:23:BPA73012-1407:1:1101:2510:1560 1:N:0:8
GGGGTATAACTTCGTCGAGTACGCTCAAAAATAGAGATCGGAAGA
+
FF:FFFFFFF:,FFFFFFFFFFFFFFF,FFFFFFFFFFFFFFFFF
@FS10000125:23:BPA73012-1407:1:1101:2530:1560 1:N:0:8
GGGGTCTAACTTCGTCGAGTACGCTCAAAAAAATAGATCGGAAGA
+
FF:FFFFFFF:,FFFFFFFFFFFFFFF:FFFFFFFFFFFFFFFFF
@FS10000125:23:BPA73012-1407:1:1101:3100:1560 1:N:0:8
GGGACAAAACTTCGTCGAGTACGCTCAATCATTAAGATCGGAAGA
+
FFF,FFFFFF:,FFFFFFFFFFFFFFF:FFFFFFFFFFFFFFFFF
@FS10000125:23:BPA73012-1407:1:1101:3180:1560 1:N:0:8
GGGTATAAACTTCGTCGAGTACGCTCAAGATAAGAGATCGGAAGA
+
FFF:FFFFFF::FFFFFFFFFFFFFFFFFFFFFFFFFFFFFFFFF
@FS10000125:23:BPA73012-1407:1:1101:3330:1560 1:N:0:8
GGGGTTAAACTTCGTCGAGTACGCTCAATAGATAAGATCGGAAGA
+
FFFFFFFFFF:,FFFFFFFFFFFFFFF,FFFFFFFFFFFFFFFFF
@FS10000125:23:BPA73012-1407:1:1101:3380:1560 1:N:0:8
GGGTCGGAAACTTCGTCGAGTACGCTCAATATGATAGATCGGAAG
+
FFF:FFFFFF:F:FF:FFFFFFFFF,FFFFFFFFFFFFFFFFFFF
@FS10000125:23:BPA73012-1407:1:1101:3600:1560 1:N:0:8
GGGGCTTAACTTCGTCGAGTACGCTCAATTTCCTAGATCGGAAGA
+
FFFFFFFFFF::FFFFFFFFFFFFFFF:FFFFFFFFFFFFFFFFF
@FS10000125:23:BPA73012-1407:1:1101:3850:1560 1:N:0:8
GGGGAAAAACTTCGTCGAGTACGCTCAAGATGGAAGATCGGAAGA
+
F:,FF:FFFFFF:FF:FFFFFFFFFFFFFFFF::FFFFFFFFFFF
@FS10000125:23:BPA73012-1407:1:1101:4960:1560 1:N:0:8
GGGGGACAACTTCGTCCAGTACGCTCAAACTTGGAGATCGGAAGA
+
FF:FFFFFFF,,FFFFFFFFFFFFFFF:FFFFFFFFFFFFFFFFF
@FS10000125:23:BPA73012-1407:1:1101:5330:1560 1:N:0:8
GGGGTGTAACTTCGTCGAGTACGCTCAACGAATGAGATCGGAAGA
+
FF:FFFFFF,F::FFFFFFFFFFFFFFFFFFFFFFFFFFFFFFFF
@FS10000125:23:BPA73012-1407:1:1101:5520:1560 1:N:0:8
GGGACCAAACTTCGTCGAGTACGCTCAATAACCAAGATCGGAAGA
+
FFFFFFFFFF:,FFFFFFFFFFFFFFF:FFFFFFFFFFFFFFFFF
@FS10000125:23:BPA73012-1407:1:1101:6020:1560 1:N:0:8
GGGGTGCTAACTTCGTCGAGTACGCTCAACCCGCGAGATCGGAAG
+
FFFFFFFFFF:,:FF:FFFFFFFFF,FFFFFFFFFFFFFFFFFFF
@FS10000125:23:BPA73012-1407:1:1101:6440:1560 1:N:0:8
GGGCTGAAACTTCGTCGAGTACGCTCAATACCAGAGATCGGAAGA
+
F:,,FFFFFFF:FFFFFFFFFFFFFFFFFFFFFFFFFFFFFFFFF
@FS10000125:23:BPA73012-1407:1:1101:6650:1560 1:N:0:8
GGGTCCCAACTTCGTCGAGTACGCTCAATTTGTGAGATCGGAAGA
+
F:F:FFFFFF:,FFFFFFFFFFFFFFF:FFFFFFFFFFFFFFFFF
@FS10000125:23:BPA73012-1407:1:1101:6950:1560 1:N:0:8
GGGGCAAAACTTCGTCGAGTACGCTCAAACCATAAGATCGGAAGA
+
F,,FFFFFFF,,FFFFFFFFFFFFFFF:FFFFFFFFFFFFFFFFF
@FS10000125:23:BPA73012-1407:1:1101:7180:1560 1:N:0:8
GGGCTTTAACTTCGTCGAGTACGCTCAAACACCAAGATCGGAAGA
+
FFFFFFFFFFF:FFFFFFFFFFFFFFF:FFFFFFFFFFFFFFFFF
@FS10000125:23:BPA73012-1407:1:1101:7500:1560 1:N:0:8
GGGGTTAAACTTCGTCGAGTACGCTCAACTGTGCAGATCGGAAGA
+
FFFFFFFFFF::FFFFFFFFFFFFFFFFFFFFFFFFFFFFFFFFF
@FS10000125:23:BPA73012-1407:1:1101:8100:1560 1:N:0:8
GGGTTGGAACTTCGTCGAGTACGCTCAACGGGGAAGATCGGAAGA
+
FFFFFFFFFFFFFFFFFFFFFFFFFFFFFFFFFFFFFFFFFFFFF
@FS10000125:23:BPA73012-1407:1:1101:8700:1560 1:N:0:8
GGGCGGCAACTTCGTCGAGTACGCTCAAGTAATGAGATCGGAAGA
+
FFF:FFFFFF:,FFFFFFFFFFFFFFFFFFFFFFFFFFFFFFFFF
@FS10000125:23:BPA73012-1407:1:1101:9230:1560 1:N:0:8
GGGGGACAACTTCGTCGAGTACGCTCAAACTACCAGATCGGAAGA
+
F::F:FFFFF:,FFFFFFFFFFFFFFFFFFFFFFFFFFFFFFFFF
@FS10000125:23:BPA73012-1407:1:1101:9250:1560 1:N:0:8
GGGGGGAAACTTCGTCGAGTACGCTCAACTGTTGAGATCGGAAGA
+
FFFFFFFFFFFFFFFFFFFFFFFFFFFFFFFFFFFFFFFFFFFFF
@FS10000125:23:BPA73012-1407:1:1101:9440:1560 1:N:0:8
GGGGGCCAACTTCGTCGAGTACGCTCAAATAAAAAGATCGGAAGA
+
FFFFFFFFFF,:FFFFFFFFFFFFFFF:FFFFFFFFFFFFFFFFF
@FS10000125:23:BPA73012-1407:1:1101:9810:1560 1:N:0:8
GGGCAAGAACTTCGTCGAGTACGCTCAAGTCGGCAGATCGGAAGA
+
FFF,FFFFFF::FFFFFFFFFFFFFFFFFFFFFFFFFFFFFFFFF
@FS10000125:23:BPA73012-1407:1:1101:9960:1560 1:N:0:8
GGGGGTCAACTTCGTCGAGTACGCTCAACAAGAAAGATCGGAAGA
+
FF:F,FFFFF::FFFFFFFFFFFFFFFFFF:FFFFFFFFFFFFFF
@FS10000125:23:BPA73012-1407:1:1101:9970:1560 1:N:0:8
GGGCGCGAACTTCGTCGAGTACGCTCAAAGAATAAGATCGGAAGA
+
FFF:FFFFFF::FFFFFFFFFFFFFFFFFFFFFFFFFFFFFFFFF
@FS10000125:23:BPA73012-1407:1:1101:10200:1560 1:N:0:8
GGGGCAAAACTTCGTCGAGTACGCTCAAGTCCGAAGATCGGAAGA
+
FFFFFFFFFF:,FFFFFFFFFFFFFFFFFFFFFFFFFFFFFFFFF
@FS10000125:23:BPA73012-1407:1:1101:10630:1560 1:N:0:8
GGGGGGCAACTTCGTCGAGTACGCTCAATATGTAAGATCGGAAGA
+
F,,F::FFFF::FFFFFFFFFFFFFFF:FFFFFFFFFFFFFFFFF
@FS10000125:23:BPA73012-1407:1:1101:11320:1560 1:N:0:8
GGGGATAACTTCGTCGAGTACGCTCAAATTGAAAGATCGGAAGAG
+
FF:FFFFFFF,FF:FFFF:FFFFFFF:,FFFFFFFF,FFF:FFFF
@FS10000125:23:BPA73012-1407:1:1101:11330:1560 1:N:0:8
GGGACAGAACTTCGTCGAGTACGCTCAAGGAGGGAGATCGGAAGA
+
FF::FFFFFF,:FFFFFFFFFFFFFFF:FFFFFFFFFFFFFFFFF
@FS10000125:23:BPA73012-1407:1:1101:11530:1560 1:N:0:8
GGGGATAAACTTCGTCAAGTACGCTCAAGAACAAAGATCGGAAGA
+
:,,FFFFFFF,,FFFFFFFFFFFFFFFFFFFFFFFFFFFFFFFFF
@FS10000125:23:BPA73012-1407:1:1101:12160:1560 1:N:0:8
GGGGAAAAACTTCGTCGAGTACGCTCAACGTTGCAGATCGGAAGA
+
F::FFFFFFFFFFFF:FFFFF,FFF:FF::FF:F:FF,F:FFFF:
@FS10000125:23:BPA73012-1407:1:1101:12380:1560 1:N:0:8
GGGGAGCCAACTTCGTCGAGTACGCTCAACGTTTAAGATCGGAAG
+
FFFFFFFFFF,,,FF,FFFFFFFFF,FFFFFFFFFFFFFFFFFFF
@FS10000125:23:BPA73012-1407:1:1101:13480:1560 1:N:0:8
GGGCAAGAACTTCGTCGAGTACGCTCAACGCACGAGATCGGAAGA
+
FF,,FFFFFF::FFFFFFFFFFFFFFFFF:FFFFFFFFFFFFFFF
@FS10000125:23:BPA73012-1407:1:1101:13850:1560 1:N:0:8
GGGAAGGGAACTTCGTCGAGTACGCTCAATCATGAAGAGCACACG
+
F:,:FFFFFFF::FF:FFFFFFFFF,FFFFFFFFFFFFFF,,F,,
@FS10000125:23:BPA73012-1407:1:1101:13920:1560 1:N:0:8
GGGCGTCAACTTCGTCGCGTACGCTCAAAACGAGAGATCGGAAGA
+
FF,:FFFFFF::FFFFF,FFFFFFFFFFFFFFFFFFF,FFFFFFF
@FS10000125:23:BPA73012-1407:1:1101:14340:1560 1:N:0:8
GGGAGTGAACTTCGTCGAGTACGCTCAAAATGGAAGATCGGAAGA
+
FFFFFFFFFF,:FFFFFFFFFFFFFFFFFFFFFFFFFFFFFFFFF
@FS10000125:23:BPA73012-1407:1:1101:14930:1560 1:N:0:8
GGGCTAACTTCGTCGAGTACGCTCAAGTGTCCAGATCGGAAGAGC
+
FFFFFFFFFF:F,FFFF:FFFF,FFFF:FFFFFFF:,FFF:F:F,
@FS10000125:23:BPA73012-1407:1:1101:15060:1560 1:N:0:8
GGGGTCCCAACTTCGTCGAGTACGCTCAACTTGGAAGATCGGAAG
+
FFFFFFF:FFFF::F:FFFFFFFFF,FFF,,,:,:FFFFFFFFFF
@FS10000125:23:BPA73012-1407:1:1101:15320:1560 1:N:0:8
GGAAGACAACTTCGTCGAGTACGCTCAAACAACGAGATCGGAAGA
+
:,,::FFFFFFFFFFFFF:FFFFFFFFFFFFFFFFFFFFFF,FF:
@FS10000125:23:BPA73012-1407:1:1101:15890:1560 1:N:0:8
GGGCGGAAACTTCGTCGAGTACGCTCAATAGTAGAGATCGGAAGA
+
FFFFFFFFFF::FFFFFFFFFFFFFFF:FFFFFFFFFFFFFFFFF
@FS10000125:23:BPA73012-1407:1:1101:16000:1560 1:N:0:8
GGGCTTCGTCGAGTACGCTCAATCGGCAAGATCGGAAGAGCACAC
+
F:,FF,:::F:FFFFFF:F,F,:F,FFFF:FFF:FFF:,F:F:F,
@FS10000125:23:BPA73012-1407:1:1101:16100:1560 1:N:0:8
GGGGTCAAACTTCGTCGAGTACGCTCAACCGCAAAGATCGGAAGA
+
FFFFFFFFFF::FFFFFFFFFFFFFFFFFFFFFFFFF:FFFFFFF
@FS10000125:23:BPA73012-1407:1:1101:16310:1560 1:N:0:8
GATTCATAACTTCGTCGAGTACGCTCAACATGGGAGATCGGAAGA
+
,,F,FFF:FFFFFFFFFF:FFF:FFFFFFFFFFFF:FFFF:::F,
@FS10000125:23:BPA73012-1407:1:1101:1050:1570 1:N:0:8
GGGATCTAACTTCGTCGAGTACGCTCAATTAACCAGATCGGAAGA
+
FFFFFFFFFFF:FFFFFFFFFFFFFFFFFFFFFFFFFFFFFFFFF
@FS10000125:23:BPA73012-1407:1:1101:1240:1570 1:N:0:8
GGGCGGGAACTTCGTCGAGTACGCTCAAAAAGATAGATCGGAAGA
+
FFFFFFFFFFFFFFFFFFFFFFFFFFFFFFFFFFFFFFFFFFFFF
@FS10000125:23:BPA73012-1407:1:1101:1250:1570 1:N:0:8
GGGGCTTAACTTCGTCGAGTACGCTCAAGAAAGCAGATCGGAAGA
+
FFFFFFFFFFF:FFFFFFFFFFFFFFFFFFFFFFFFFFFFFFFFF
@FS10000125:23:BPA73012-1407:1:1101:1490:1570 1:N:0:8
GGGGGGACAACTTCGTCGAGTACGCTCAACTTATCAGATCGGAAG
+
FF:FFFFFFF::FFF:FFFFFFFFF,FFFFFFFFFFFFFFFFFFF
@FS10000125:23:BPA73012-1407:1:1101:1770:1570 1:N:0:8
GGGCGGCAACTTCGTCGAGTACGCTCAATGAGAAAGATCGGAAGA
+
FF:FFFFFFFF:FFFFFFFFFFFFFFF:FFFFFFFFFFFFFFFFF
@FS10000125:23:BPA73012-1407:1:1101:1990:1570 1:N:0:8
GGGCGTGAACTTCGTCGAGTACGCTCAATAATTCAGATCGGAAGA
+
FFFFFFFFFFF:FFFFFFFFFFFFFFF,FFFFFFFFFFFFFFFFF
@FS10000125:23:BPA73012-1407:1:1101:2870:1570 1:N:0:8
GGGTGCGAACTTCGTCGAGTACGCTCAATTGGCCAGATCGGAAGA
+
F,,:FFFFFF:,FFFFFFFFFFFFFFF:FFFFFFFFFFFFFFFFF
@FS10000125:23:BPA73012-1407:1:1101:2910:1570 1:N:0:8
GGGAGCAAACTTCGTCGAGTACGCTCAACGCTATAGATCGGAAGA
+
FF::FFFFFF::FFFFFFFFFFFFFFFFFFFFFFFFFFFFFFFFF
@FS10000125:23:BPA73012-1407:1:1101:3080:1570 1:N:0:8
GGGCTCCAACTTCGTCGAGTACGCTCAATCTGATAGATCGGAAGA
+
FFF:FFFFFF:::FFFFFFFFFFFFFF,FFFFFFFFFFFFFFFFF
@FS10000125:23:BPA73012-1407:1:1101:3120:1570 1:N:0:8
GGGGGACAACTTCGTCGAGTACGCTCAAATTAGTAGATCGGAAGA
+
FF:FFFFFFF::FFFFFFFFFFFFFFF,FFFFFFFFFFFFFFFFF
@FS10000125:23:BPA73012-1407:1:1101:3230:1570 1:N:0:8
GGGGCCAATTTCGTCGAGTACGCTCAACATTGGAGATCGGAAGAG
+
FFFFFFFFFFF,F:FFFF:FFFFFFFF:FFFFFFFF,FFF:FFFF
@FS10000125:23:BPA73012-1407:1:1101:3370:1570 1:N:0:8
GGGGCGATAACTTCGTCGAGTACGCTCAATGGAAGAGATCGGAAG
+
FFFFFFFFFF,,:FF:FFFFFFFFF,FFFFFFFFFFFFFFFFFFF
@FS10000125:23:BPA73012-1407:1:1101:3660:1570 1:N:0:8
GGGGGGTAACTTCGTCGAGTACGCTCAAAGGTAAAGATCGGAAGA
+
FFFFFFFFFF:,FFFFFFFFFFFFFFF:FFFFFFFFFFFFFFFFF
@FS10000125:23:BPA73012-1407:1:1101:3850:1570 1:N:0:8
GGGAACTTCGTCGAGTACGCTCAAAAGTAGAGATCGGAAGAGCAC
+
F:,,FFFFFF:FF:F:F,FFFF:FFFF,FFFFFFFFFFFF,F,F,
@FS10000125:23:BPA73012-1407:1:1101:3870:1570 1:N:0:8
GGGCAGGAACTTCGTCGAGTACGCTCAACTTCCAAGATCGGAAGA
+
F:,,FFFFFFFFFFFFFFFFFFFFFFFFFFFFFFFFFFFFFFFFF
@FS10000125:23:BPA73012-1407:1:1101:3950:1570 1:N:0:8
GGGCACTAACTTCGTCGAGTACGCTCAAAGTAGTAGATCGGAAGA
+
FFFFFFFFFF:,FFFFFFFFFFFFFFF,FFFFFFFFFFFFFFFFF
@FS10000125:23:BPA73012-1407:1:1101:4580:1570 1:N:0:8
GGGCGAAAACTTCGTCGAGTACGCTCAAGGGTCAAGATCGGAAGA
+
FFFFFFFFFF,,FFFFFFFFFFFFFFFFFFFFFFFFFFFFFF:FF
@FS10000125:23:BPA73012-1407:1:1101:4840:1570 1:N:0:8
GGGCATCAACTTCGTCGATGACGCTCAATATGTCAGATCGGAAGA
+
FF:FFFFFFF:,FFFFFF,FFFFFFFF,FFFFFFFFFFFFFF:FF
@FS10000125:23:BPA73012-1407:1:1101:5060:1570 1:N:0:8
GGGGGGGAACTTCGTCGAGTACGCTCAAAGCAAAAGATCGGAAGA
+
FFFFFFFFFF::FFFFFFFFFFFFF:F:FFFFFFFFFFFFFFFFF
@FS10000125:23:BPA73012-1407:1:1101:5280:1570 1:N:0:8
GGGGTCAAACTTCGTCGAGTACGCTCAATAAGTAAGATCGGAAGA
+
FFFFFFFFFF,,:FFFFFFFFFFFFFF,FFFFFFFFFFFFFFFFF
@FS10000125:23:BPA73012-1407:1:1101:5480:1570 1:N:0:8
GGGGGCCAACTTCGTCGAGTACGCTCAACAGGGTAGATCGGAAGA
+
FFFFFFFFFF,,FFFFFFFFFFFFFFFFFFFFFFFFF:FFFF:FF
@FS10000125:23:BPA73012-1407:1:1101:5500:1570 1:N:0:8
GGGGTTTAACTTCGTCGAGTACGCTCAATATGAAAGATCGGAAGA
+
FFFFFFFFFF,,FFFFFFFFFFFFFFF,FFFFFFFFFFFFFF:FF
@FS10000125:23:BPA73012-1407:1:1101:5780:1570 1:N:0:8
GGGGTCAAACTTCGTCGAGTACGCTCAAGCCAAAAGATCGGAAGA
+
FFFFFFFFFF,,FFFFFFFFFFFFFFFFFFFFFFFFFFFFFFFFF
@FS10000125:23:BPA73012-1407:1:1101:5880:1570 1:N:0:8
GGGCTATAACTTCGTCGAGTACGCTCAACTGCACAGATCGGAAGA
+
FFFFFFFFFF::FFFFFFFFFFFFFFFFFFFFFFFFFFFFFFFFF
@FS10000125:23:BPA73012-1407:1:1101:6080:1570 1:N:0:8
GGGGGCCAACTTCGTCGAGTACGCTCAAATATGTAGATCGGAAGA
+
FF:F,,FFFF:,FFFFFFFFFFFFFFF:F,F,,FFFFFFFFFFFF
@FS10000125:23:BPA73012-1407:1:1101:6260:1570 1:N:0:8
GGGGGGGCTAACTTCGTCGAGCACGCTCAAACATAAAGATCGGAA
+
FFFFFFFFFF:,,:FFF:FFFF:FF:F:FFFFFFFFFFFF:FFF:
@FS10000125:23:BPA73012-1407:1:1101:7640:1570 1:N:0:8
GGGCGAAAACTTCGTCGAGTACGCTCAAATACTGAGATCGGAAGA
+
FFFFFFFFFF:,FFFFFFFFFFFFFFF:FFFFFFFFFFFFFFFFF
@FS10000125:23:BPA73012-1407:1:1101:7780:1570 1:N:0:8
GGGCATTAACTTCGTCGAGTACGCTCAACAATACAGATCGGAAGA
+
FFFFFFFFFF::FFFFFFFFFFFFFFFFFFFFFFFFF,FFFFFFF
@FS10000125:23:BPA73012-1407:1:1101:7840:1570 1:N:0:8
GGGGGCCAACTTCGTCGAGTACGCTCAAGAATCAAGATCGGAAGA
+
FFF:,FFFFF::FFFFFFFFFFFFFFFFFFF:FFFFFFFFFFFFF
@FS10000125:23:BPA73012-1407:1:1101:8690:1570 1:N:0:8
GTGCGTCAACTTCGTCGAGTACGCTCAATTTCATAGATCGGAAGA
+
:,:,:FFFFFFFFFFFF:FFF:FFFF:FFFF:FFF,:FFFF,F,,
@FS10000125:23:BPA73012-1407:1:1101:8940:1570 1:N:0:8
GGGGTCAAACTTCGTCGAGTACGCTCAAGTCCTTAGATCGGAAGA
+
FFFFFFFFFF:,FFFFFFFFFFFFFFFFFFFFFFFFFFFFFFFFF
@FS10000125:23:BPA73012-1407:1:1101:9550:1570 1:N:0:8
GGGACGCAACTTCGTCGAGTACGCTCAAGGGGTAAGATCGGAAGA
+
F,,:FFFFFF,:FFFFFFFFFFFFFFF:FFFFFFFFFFFFFF:FF
@FS10000125:23:BPA73012-1407:1:1101:9700:1570 1:N:0:8
GGGACAGAACTTCGTCGAGTACGCTCAAATAAAGAGATCGGAAGA
+
FFFFFFFFFF:,FFFFFFFFFFFFFFFFFFFFFFFFFFFFFFFFF
@FS10000125:23:BPA73012-1407:1:1101:10090:1570 1:N:0:8
GGGCGATAACTTCGTCGAGTACGCTCAATAAACGAGATCGGAAGA
+
F:::FFFFFF::FFFFFFFFFFFFFFF,FFFFFFFFFFFFFFFFF
@FS10000125:23:BPA73012-1407:1:1101:10590:1570 1:N:0:8
GGGCAATAACTTCGTCGAGTACGCTCAAGTGACGAGATCGGAAGA
+
FFFF,,:FFFF:FFFFFFFFFFFFFFFFFFFFFFFFFFFFFFFFF
@FS10000125:23:BPA73012-1407:1:1101:12070:1570 1:N:0:8
GGGAGGAAACTTCGTCGAGTACGCTCAAAAAAACAGATCGGAAGA
+
:,,:FFFFFF:,FFFFFFFFFFFFFFF,FFFFFFFFFFFFFFFFF
@FS10000125:23:BPA73012-1407:1:1101:12730:1570 1:N:0:8
GGGGTATAACTTCGTCGAGTACGCTCAAGGCTTAAGATCGGAAGA
+
:,,FFFFFFF,,FFFFFFFFFFFFFFFFFFFFFFFFFFFFFFFFF
@FS10000125:23:BPA73012-1407:1:1101:12860:1570 1:N:0:8
GGGGGACAACTTCGTCGAGTACGCTCAAAATCTGAGATCGGAAGA
+
FFFFFFFFFF,,FFF:FFFFFFFFFFF,FFFFFFFFFFFFFFFFF
@FS10000125:23:BPA73012-1407:1:1101:13190:1570 1:N:0:8
GGGCGAAAACTTCGTGGAGTACGCTCAGATCTACAGATCGGAAGA
+
F:,,:FFFFF:,FFFFFFFFFFFFFFFFFFFFFFFFFFFFFFFFF
@FS10000125:23:BPA73012-1407:1:1101:13670:1570 1:N:0:8
GGGTCGTAACTTCGTCGAGTACGCTCAAGCATTAAGATCGGAAGA
+
::,FF:FF:F:,FFFFFF,FFFFFFFF,FFFFFFFF:FFF:::::
@FS10000125:23:BPA73012-1407:1:1101:13940:1570 1:N:0:8
GGGAGGAAACTTCGTCGAGTACGCTCAATGTATTAGATCGGAAGA
+
FFFFFFFFFFFFFFFFFFFFFFFFFFF:FFFFFFFFF:FFFFFFF
@FS10000125:23:BPA73012-1407:1:1101:14130:1570 1:N:0:8
GGGCGTAAACTTCGTCGAGTACGCTCAACTCAAGAGATCGGAAGA
+
FFFF,:FFFF:,FFFFFFF:FF:FFFFFFFFFFFFFF:FFFFFF,
@FS10000125:23:BPA73012-1407:1:1101:14140:1570 1:N:0:8
GGGCGTAAACTTCGTCGAGTACGCTCAACTCAAGAGATCGGAAGA
+
FFF:FFFFFF::FFFFFFFFFFFFFFFFFFFFFFFFFFFFFFFFF
@FS10000125:23:BPA73012-1407:1:1101:14220:1570 1:N:0:8
GGGGATCAACTTCGTCGAGTACGCTCAAATTACGAGATCGGAAGA
+
FFFFFFFFFF,,FFFFFFFFFFFFFFF:FFFFFFFFFFFFFFFFF
@FS10000125:23:BPA73012-1407:1:1101:15520:1570 1:N:0:8
GGGGTATAACTTCGTCGAGTACGCTCAATTGACGAGATCGGAAGA
+
F::F,,,FFFF:FFFFFFFFFFFFFFFF:F,FF,FFFFFFFFFFF
@FS10000125:23:BPA73012-1407:1:1101:16010:1570 1:N:0:8
GGGCATAAACTTCGTCGAGTACGCTCAATGGACCAGATCGGAAGA
+
FF:FF,FFFFFF::FFFF:FF::FF:,FFF,FF,FFF,F:FFF:F
@FS10000125:23:BPA73012-1407:1:1101:1150:1580 1:N:0:8
GGGGAAAAACTTCGTCGAGTACGCTCAATGATCAAGATCGGAAGA
+
FFFFFFFFFFF:FFFFFFFFFFFFFFF:FFFFFFFFFFFFF:FFF
@FS10000125:23:BPA73012-1407:1:1101:1370:1580 1:N:0:8
GGGGCTAAACTTCGTCGAGTACGCTCAAAATAGGAGATCGGAAGA
+
FFFFFFFFFFF:FFFFFFFFFFFFFFFFFFFFFFFFFFFFFFFFF
@FS10000125:23:BPA73012-1407:1:1101:2200:1580 1:N:0:8
GGGGTTTAACTTCGTCGAGTACGCTCAACGCCGTAGATCGGAAGA
+
FFFFFFFFFFF:FFFFFFFFFFFFFFFFFFFFFFFFFFFFFFFFF
@FS10000125:23:BPA73012-1407:1:1101:2430:1580 1:N:0:8
GGGTGCTAACTTCGTCGAGTACGCTCAAACGTATAGATCGGAAGA
+
F:,:FFFFFF::FFFFFFFFFFFFFFF:FFFFFFFFFFFFFFFFF
@FS10000125:23:BPA73012-1407:1:1101:2450:1580 1:N:0:8
GGGCGCAAACTTCGTCGAGTACGCTCAAGACGTTAGATCGGAAGA
+
FFF:,,FFFF:,FFFFFFFFFFFFFFFF,F,,,,FFFFFFFFFFF
@FS10000125:23:BPA73012-1407:1:1101:2620:1580 1:N:0:8
GGGGACAAACTTCGTCGAGTACGCTCAACTCTGGAGATCGGAAGA
+
FFFFFFFFFF::FFFFFFFFFFFFFFFFFFFFFFFFFFFFFFFFF
@FS10000125:23:BPA73012-1407:1:1101:2640:1580 1:N:0:8
GCTGACAAACTTCGTCGAGTACGCTCAACTCTGGAGATCGGAAGA
+
,,FFFFFFFFFFFFFFFFFFFFFFFFFFFFFFFFFFFFFFF,FF:
@FS10000125:23:BPA73012-1407:1:1101:2890:1580 1:N:0:8
GCTGAACACCTTCGTCGAGTACGCTCAAGGTGGTAGATCGGAAGA
+
,,,FFFFFFFF:FFFFFFFFFFFFFFFFFFFFFFFFFFFFF,FFF
@FS10000125:23:BPA73012-1407:1:1101:2990:1580 1:N:0:8
GGGATTTAACTTCGTCGAGTACGCTCAAATAAGAAGATCGGAAGA
+
FF::FFFFFF,,:FFFFFFFFFFFFFF:FFFFFFFFFFFFFFFFF
@FS10000125:23:BPA73012-1407:1:1101:3200:1580 1:N:0:8
GGGGGACAACTTCGTCGAGTACGCTCAAACAAAAAGATCGGAAGA
+
FFFFFFFFFF::FFFFFFFFFFFFFFF:FFFFFFFFFFFFFFFFF
@FS10000125:23:BPA73012-1407:1:1101:3420:1580 1:N:0:8
GGGGGACAACTTCGTCGAGTACGCTCAAACAGAAAGATCGGAAGA
+
FFFFFFFFFFF:FFFFFFFFFFFFFFF:FFFFFFFFFFFFFFFFF
@FS10000125:23:BPA73012-1407:1:1101:3540:1580 1:N:0:8
GGGACAAAACTTCGTCGAGTACGCTCAAATCTGTAGATCGGAAGA
+
FFFFFFFFFF,,:FFFFFFFFFFFFFF:FFFFFFFFFFFFFFFFF
@FS10000125:23:BPA73012-1407:1:1101:3590:1580 1:N:0:8
GGGCTATAACTTCGTCGAGTACGCTCAAGCGATAAGATCGGAAGA
+
F,,:FFFFFF:,:FFFFFFFFFFFFFFFFFFFFFFFFFFFFFFFF
@FS10000125:23:BPA73012-1407:1:1101:3740:1580 1:N:0:8
GGGCTTCGTCGAGTACGCTCAATACGAGAGATCGGAAGAGCACAC
+
FFFFFFFFFFF:FFFFF:FFF::FFFFFFFFFFFFFFFFF,F,F,
@FS10000125:23:BPA73012-1407:1:1101:4330:1580 1:N:0:8
GGGGGCTAACTTCGTCGAGTACGCTCAAGGGATGAGATCGGAAGA
+
F,,FFFFFFF:,FFFFFFFFFFFFFFFFFFFFFFFFFFFFFFFFF
@FS10000125:23:BPA73012-1407:1:1101:4580:1580 1:N:0:8
GGGGTTAAACTTCGTCGAGTACGCTCAAAACAGAAGATCGGGAAG
+
FFFFFFFFFF,,:FFFFFFFFFFFFFFFFFFFFFFFFFFFFFFFF
@FS10000125:23:BPA73012-1407:1:1101:5340:1580 1:N:0:8
GGGGTACAACTTCGTCGAGTACGCTCAATTTAACAGATCGGAAGA
+
FFFFFFFFFF,,:FFFFFFFFFFFFFF,FFFFFFFFFFFFFFFFF
@FS10000125:23:BPA73012-1407:1:1101:5370:1580 1:N:0:8
GGGCTGCGACTTTCGTCGAGTACGCTCAAAACCCGAGATCGGAAG
+
F,,:FFFFFF:,:FF:FFFFFFFFF,FFFFFFFFFFFFFFFFFFF
@FS10000125:23:BPA73012-1407:1:1101:5420:1580 1:N:0:8
GGGGAAGAACTTCGTCGAGTACGCTCAATGAATGAGATCGGAAGA
+
FFFFFFFFFF,,:FFFFFFFFFFFF:F,FFFFFFFFFFFFFF:FF
@FS10000125:23:BPA73012-1407:1:1101:5840:1580 1:N:0:8
GGGCTGTAACTTCGTCGAGTACGCTCAAGTAAAGAGATCGGAAGA
+
FFFFFFFFFF:,FFFFFFFFFFFFFFFFFFFFFFFFFFFFFFFFF
@FS10000125:23:BPA73012-1407:1:1101:5980:1580 1:N:0:8
GGGGGTTAACTTCGTCGAGTACGCTCAAGCAATAAGATCGGAAGA
+
FFFFFFFFFF:,FFFFFFFFFFFFFFFFFFFFFFFFFFFFFFFFF
@FS10000125:23:BPA73012-1407:1:1101:6060:1580 1:N:0:8
GGGAGAAAACTTCGTCGAGTACGCTCAAAGTTATAGATCGGAAGA
+
FFFFFFFFFF,,FFFFFFFFFFFFFFF:FFFFFFFFFFFFFFFFF
@FS10000125:23:BPA73012-1407:1:1101:6110:1580 1:N:0:8
GGGGTCTAACTTCGTCGATACGCTCAAAAGGGAGATCGGAGAGCT
+
F,,FFFFFFF:,FFFFFF:FFFFFFF:FFFFFFFF,,FF:FFF,,
@FS10000125:23:BPA73012-1407:1:1101:6820:1580 1:N:0:8
GGGCATAAACTTCGTCGAGTACGCTCAAATATACAGATCGGAAGA
+
FFF:FFFFFF,,FFFFFFFFFFFFFFF,FFFFFFFFFFFFFFFFF
@FS10000125:23:BPA73012-1407:1:1101:7270:1580 1:N:0:8
GGGAGGGGAACTTCGTCGAGTACGCTCAAGATTACAGATCGGAAG
+
FFFF,:FFFFF:FFFFFFF,FFFFF:FFFFFFFFFFFFFFFFFFF
@FS10000125:23:BPA73012-1407:1:1101:7330:1580 1:N:0:8
GGGGTCAAACTTCGTCGAGTACGCTCAAGAAATAAGATCGGAAGA
+
FFFFFFFFFF:,FFFFFFFFFFFFFFFFFFFFFFFFFFFFFFFFF
@FS10000125:23:BPA73012-1407:1:1101:7450:1580 1:N:0:8
GGGGTCTATCTTCGTCGAGTACGCTCAAATATAAAGATCGGAAGA
+
FFFFFFFFFF,,FFFFFFFF:FFFFFF,FFFFFFFFFFFFFFFFF
@FS10000125:23:BPA73012-1407:1:1101:8680:1580 1:N:0:8
GGGTTCAACTTCGTCGAGTACGCTCAATTCCGGAGATCGGAAGAG
+
FFFFFF,FFF:FF::FFF:F::FF:FFFF:,::FF:F::FFFFF:
@FS10000125:23:BPA73012-1407:1:1101:9320:1580 1:N:0:8
GGGTCTAAACTTCGTCGAGTACGCTCAATGGGACAGATCGGAAGA
+
F:,:FFFFFF::FFFFFFFFFFFFFFF,FFFFFFFFFFFFFF:FF
@FS10000125:23:BPA73012-1407:1:1101:10060:1580 1:N:0:8
GGGGCGTAACTTCGTCGAGTACGCTCAATATGTGAGATCGGAAGA
+
FFFFFFFFFF:,FFFFFFFFFFFFFFF,FFFFFFFFFFFFFFFFF
@FS10000125:23:BPA73012-1407:1:1101:10330:1580 1:N:0:8
GGGGTAGAACTTCGTCGAGTACGCTCAATTGCCAAGATCGGAAGA
+
FFFFFFFFFF,,FFFFFFFFFFFFFFF,FFFFFFFFFFFFFFFFF
@FS10000125:23:BPA73012-1407:1:1101:10480:1580 1:N:0:8
GGGGGGAAGCTTCGTCGAGTACGCTCAAAGGACAAGATCGGAAGA
+
FFFFFFFFFF,,FFFFFFFFFFFFFFF:FFFFFFFFFFFFFFFFF
@FS10000125:23:BPA73012-1407:1:1101:10730:1580 1:N:0:8
GGGGCAAAACTTCGTCGAGTACGCTCAACTATTTAGATCGGAAGA
+
F::FFFFFFF:FFFFFFFFFFFFFFFFFFFFFFFFFFFFFFFFFF
@FS10000125:23:BPA73012-1407:1:1101:11280:1580 1:N:0:8
GGGAGCAAACTTCGTCGAGTACGCTCAATTTGCAAGATCGGAAGA
+
F,,,FFFFFF,,FFFFFFFFFFFFFFF:FFFFFFFFFFFFFFFFF
@FS10000125:23:BPA73012-1407:1:1101:11850:1580 1:N:0:8
GGGGCTTAACTTCGTCGAGTACGCTCAATATACCAGATCGGAAGA
+
FFFFFFFFFF,,FFFFFFFFFFFFFFF,FFFFFFFFFFFFFF:FF
@FS10000125:23:BPA73012-1407:1:1101:12890:1580 1:N:0:8
GGGCCTGAACTTCGTCGAGTACGCTCAAGATGGAAGATCGGAAGA
+
F:,:FFFFFF,,FFFFFFFFFFFFFFFFFFFFFFFFFFFFFFFFF
@FS10000125:23:BPA73012-1407:1:1101:13210:1580 1:N:0:8
GGGATAAAACTTCGTCGAGTACGCTCAAGAGTTCAGATCGGAAGA
+
F:,:FFFFFF::FFFFFFFFFFFFFFFFF:FFFFFFFFFFFFFFF
@FS10000125:23:BPA73012-1407:1:1101:14360:1580 1:N:0:8
GGGCGGCAATTTCGTCGAGTACGCTCAATTTAAAAGATCGGAAGA
+
FFFF,FFFFFFFFFFFFFFFFFFFFFFF,,FFF,FFFFFFFFFFF
@FS10000125:23:BPA73012-1407:1:1101:14640:1580 1:N:0:8
GGGGCAGAACTTCGTCGAGTACGCTCAAGATATCAGATCGGAAGA
+
F,,FFFFFFF,,FFFFFFFFFFFFFFFFFFFFFFFFF,FFFFFFF
@FS10000125:23:BPA73012-1407:1:1101:15380:1580 1:N:0:8
GGGACAAAACTTCGTCGAGTACGCTCAAAGTTTTAGATCGGAAGA
+
FFFFFFFFFF,,FFFFFFFFFFFFFFF:FFFFFFFFFFFFFFFFF
@FS10000125:23:BPA73012-1407:1:1101:1110:1590 1:N:0:8
GGGCAACTTCGTCGAGTACGCTCAACATCAAAGATCGGAAGAGCA
+
FFFFFFFFFFF:FFFFFF,,FFF:FFF:FFFFFFF,FFFFFFF,,
@FS10000125:23:BPA73012-1407:1:1101:1600:1590 1:N:0:8
GGGGTGCAAACTTCGTCGAGTACGCTCAAAGCCGGAGATCGGAAG
+
F,,FFFFFFFF::FFFFFFFFFFFF:FFFFFFFFFFFFFFF:FFF
@FS10000125:23:BPA73012-1407:1:1101:1810:1590 1:N:0:8
GGGCGCAAACTTCGTCGAGTACGCTCAATAGACTAGATCGGAAGA
+
FFFFFFFFFF::FFFFFFFFFFFFFFF,FFFFFFFFFFFFFFFFF
@FS10000125:23:BPA73012-1407:1:1101:2540:1590 1:N:0:8
GGGGTGAAACTTCGTCGAGTACGCTCAAAGGAAAAGATCGGAAGA
+
FFFFFFFFFF:,FFFFFFFFFFFFFFF:FFFFFFFFFFFFFFFFF
@FS10000125:23:BPA73012-1407:1:1101:3320:1590 1:N:0:8
GGGTAGAACTTCGTCGAGTACGCTCAAATATGTAGATCGGAAGAG
+
FFF,FFFFFF:FF:FFFF:FFFFFFFF,FFFFFFFF,FFF:FFFF
@FS10000125:23:BPA73012-1407:1:1101:3520:1590 1:N:0:8
GGGCTATAACTTCGTCGAGTACGCTCAAGACGTGAGATCGGAAGA
+
F,::FFFFFF,,FFFFFFFFFFFFFFFFFFFFFFFFFFFFFFFFF
@FS10000125:23:BPA73012-1407:1:1101:3640:1590 1:N:0:8
GGGTCAAAACTTCGTCGAGTACGCTCAACCCGATAGATCGGAAGA
+
FFFFFFFFFF::FFFFFFFFFFFFFFFFFFFFFFFFFFFFFFFFF
@FS10000125:23:BPA73012-1407:1:1101:3730:1590 1:N:0:8
GGGCGGTAACTTCGTCGAGTACGCTCAAATATGCAGATCGGAAGA
+
FFFFFFFFFF:,FFFFFFFFFFFFFFF:FFFFFFFFFFFFFFFFF
@FS10000125:23:BPA73012-1407:1:1101:4270:1590 1:N:0:8
GGGAGCAAACTTCGTCGAGTACGCTCAATGACAGAGATCGGAAGA
+
F,,FFFFFFF:,FFFFFFFFFFFFFFF:FF:FFFFFFFFFFFFFF
@FS10000125:23:BPA73012-1407:1:1101:4580:1590 1:N:0:8
GGGGCCAAACTTCGTCGAGTACGCTCAAGATGTAAGATCGGAAGA
+
FFF,,,FFFF::FFFFFFFFFFFFFFFFFF,,,FFFFFFFFFFFF
@FS10000125:23:BPA73012-1407:1:1101:5430:1590 1:N:0:8
GGAGACCAAGTTCGTCGAGTACGCTCAAGACATGAGATCGGAAGA
+
F,,FFFFFFF::FFFFFFFFFFFFFFFFFFFFFFFFFFFFFFFFF
@FS10000125:23:BPA73012-1407:1:1101:5460:1590 1:N:0:8
GGGAACTTCGTCGAGTACGCTCAAGGTGATAGATCGGAAGAGCAC
+
FFF:FFF:FF,FFFFFF,F:,FF:FFFFF,FFFFFFFF,FFF,:,
@FS10000125:23:BPA73012-1407:1:1101:6010:1590 1:N:0:8
GGGGTAGAAACTTCGTCGAGTACGCTCAACAGGCCAGATCGGAAG
+
FF,FFFFFFFF:FFF:FFFFFFFFF,FFFFFFFFFFFFFFFFFFF
@FS10000125:23:BPA73012-1407:1:1101:7470:1590 1:N:0:8
GGGGAACAACTTCGTCGAGTACGCTCAATGACTAAGATCGGAAGA
+
F::FFFFFFF:,FFFFFFFFFFFFFFF:FFFFFFFFFFFFFFFFF
@FS10000125:23:BPA73012-1407:1:1101:7560:1590 1:N:0:8
GGCGTAAACTTCGTCGAGTACGCTCAAATTTGCAGATCGGAAGAG
+
FF,F,FFFFF,FF:FFFF:FFFFFFFF,FFFFFFFF:FFF:FFFF
@FS10000125:23:BPA73012-1407:1:1101:8120:1590 1:N:0:8
GGGGGGTAACTTCGTCGAGTACGCTCAAAGATCAAGATCGGAAGA
+
FF:F:FFFFF::FFFFFFFFFFFFFFFFFFFFFFFFFFFFFFFFF
@FS10000125:23:BPA73012-1407:1:1101:8350:1590 1:N:0:8
GGGTATAAACTTCGTCGAGTACGCTCAATGTAAGAGATCGGAAGA
+
FFFFF,,,F:FF::F:,FFFF,:F::,FFFFF,:FFF,F:FFFFF
@FS10000125:23:BPA73012-1407:1:1101:8580:1590 1:N:0:8
GGGCGTCAACTTCGTCGAGTACGCTCAATTTCATAGATCGGAAGA
+
FFF:FFFFFF::FFFFFFFFFFFFFFF,FFFFFFFFFFFFFFFFF
@FS10000125:23:BPA73012-1407:1:1101:8990:1590 1:N:0:8
GGGGCCCAACTTCGTCGAGTACGCTCAAAATGTCAGATCGGAAGA
+
F,,FFFFFFF:,FFFFFFFFFFFFFFF:FFFFFFFFFFFFFFFFF
@FS10000125:23:BPA73012-1407:1:1101:9710:1590 1:N:0:8
GGGGGACAACTTCGTCGAGTACGCTCAAAAACTAAGATCGGAAGA
+
FFFF,:FFFF::FFFFFFFFFFFFFFFF,FFFFFFFFFFFFFFFF
@FS10000125:23:BPA73012-1407:1:1101:9890:1590 1:N:0:8
GGGCAATAACTTCGTCGAGTACGCTCAAATAAGTAGATCGGAAGA
+
F:F:FFFFFF:,FFFFFFFFFFFFFFF:FFFFFFFFFFFFFFFFF
@FS10000125:23:BPA73012-1407:1:1101:9920:1590 1:N:0:8
GGGGTTTAACTTCGTCGAGTACGCTCAATTCAGTAGATCGGAAGA
+
FFFFFFFFFF,,FFFFFFFFFFFFFFF,FFFFFFFFFFFFFFFFF
@FS10000125:23:BPA73012-1407:1:1101:10650:1590 1:N:0:8
GGGGCCACTCTTCGTCGAGTACGCTCAATCATGAAGATCGGAAGA
+
FFF::FF::,FFFF:FFFFFF:,FFFFFF,FFF:FFFFFFF:FFF
@FS10000125:23:BPA73012-1407:1:1101:10960:1590 1:N:0:8
GAAGGACAACTTCGTCGAGTACGCTCAAGATACGAGATCGGTACA
+
F,::,FFFF:::,FFFF,,FFF,FF:FFFFF:F:F,F,F::,F,F
@FS10000125:23:BPA73012-1407:1:1101:11510:1590 1:N:0:8
GATGCCCAACTTCGTCGAGTACGCTCAACCACATAGATCGGAAGA
+
,,F:FFFFFFFFFFFFFFFFFF:FFFFFFFFFFF:FFFFF::FF:
@FS10000125:23:BPA73012-1407:1:1101:11880:1590 1:N:0:8
GGGTTCTAACTTCGTCGAGTACGCTCAAAGAAATAGATCGGAAGA
+
F,,:FFFFFF::FFFFFFFFFFFFFFF,FFFFFFFFFFFFFFFFF
@FS10000125:23:BPA73012-1407:1:1101:11950:1590 1:N:0:8
GGGTCGAAACTTCGTCGAGTACGCTCAAAGTGATAGATCGGAAGA
+
:,,:FFFFFF::FFFFFFFFFFFFFFF,FFFFFFFFFFFFFFFFF
@FS10000125:23:BPA73012-1407:1:1101:13540:1590 1:N:0:8
GGGGTCAACTTCGTCGAGTACGCTCAACGACATAGATCGGAAGAG
+
FFFFFFFFFF:FF:FFFF:FFFFFFFF:FFFFFFFF:FFF:FFFF
@FS10000125:23:BPA73012-1407:1:1101:13990:1590 1:N:0:8
GGGCGGTAACTCGTCGAGTACGCTCAATTCTTTAGATCGGAAGAG
+
FFFFFFFFFF:FF:FFFF:FFFFFFF::FFFFFFFF:FFF:FFFF
@FS10000125:23:BPA73012-1407:1:1101:14000:1590 1:N:0:8
GGGGTCCAACTTCGTCGAGTACGCTCAACCAAGAAGATCGGAAGA
+
FFFFFFFFFF:FFFFFFFFFFFFFFFFFFFFFFFFFFFFFFFFFF
@FS10000125:23:BPA73012-1407:1:1101:14230:1590 1:N:0:8
GGGGATCAACTTCGTCGAGTACGCTCAAATTACGAGATCGGAAGA
+
FFFFFFFFFF,:FFFFFFFFFFFFFFFFFFFFFFFFFFFFFFFFF
@FS10000125:23:BPA73012-1407:1:1101:15330:1590 1:N:0:8
GGGTGGAAACTTCGTCGAGTACGCTCAAGTGATGAGATCGGAAGA
+
FFFFFFFFFF::FFFFFFFFFFFFFFFFFFFFFFFFFFFFFFFFF
@FS10000125:23:BPA73012-1407:1:1101:15820:1590 1:N:0:8
GGGCCGAAACTTCGTCGAGTACGCTCAACAGTTAAGATCGGAAGA
+
FFFFFFFFFFFFFFFFFFFFFFFFFFFF,,,,,FFFFFFFFFFFF
@FS10000125:23:BPA73012-1407:1:1101:15870:1590 1:N:0:8
GGGTGGCAACTTCGTCGAGTACGCTCAACTCAGAAGATCGGAAGA
+
F,,FFFFFFFF:FFFFFFFFFFFFFFFFFFFFFFFFFFFFFFFFF
@FS10000125:23:BPA73012-1407:1:1101:1020:1600 1:N:0:8
GGGCCAGAACTTCGTCGAGTACGCTCAATGAATCAGATCGGAAGA
+
FFFFFFFFFFF:FFFFFFFFFFFFFFFFFFFFFFFFFFFFFFFFF
@FS10000125:23:BPA73012-1407:1:1101:1110:1600 1:N:0:8
GGGACCAAACTTCGTCGAGTACGCTCAACCGAATAGATCGGAAGA
+
FFF:FFFFFFFFFFFFFFFFFFFFFFFFFFFFFFFFFFFFFFFFF
@FS10000125:23:BPA73012-1407:1:1101:1350:1600 1:N:0:8
GGGGGATAACTTCGTCGAGTACGCTCAAACGGTCAGATCGGAAGA
+
FF,FF:FFFFF:FFFFFFFFFFFFFFFFFF,FFFFFFFFFF:FFF
@FS10000125:23:BPA73012-1407:1:1101:1640:1600 1:N:0:8
GGGGTCTAACTTCGTCGAGTACGCTCAAATCGTGAGATCGGAAGA
+
FF:FFFFFFF:,FFFFFFFFFFFFFFF:FFFFFFFFFFFFFFFFF
@FS10000125:23:BPA73012-1407:1:1101:1670:1600 1:N:0:8
GGGTAGAAACTTCGTCGAGTACGCTCAATTATATAGATCGAAGAG
+
FF:FFFFFFFF,FFFFFFFFFFFFFFF:FFFFFFFFFFFF,FFFF
@FS10000125:23:BPA73012-1407:1:1101:2310:1600 1:N:0:8
GGGAGTCAACTTCGTCGAGTACGCTCAAAAATAAAGATCGGAAGA
+
F,,:FFFFFF,,FFFFFFFFFFFFFFF:FFFFFFFFFFFFFF:FF
@FS10000125:23:BPA73012-1407:1:1101:2370:1600 1:N:0:8
GGGGTCAAACTTCGTCGAGTACGCTCAACTCTATAGATCGGAAGA
+
F:,F,FF:F::FFF:FF:FFFFFFFFFFFFFF,,FFFFFFF:FFF
@FS10000125:23:BPA73012-1407:1:1101:2500:1600 1:N:0:8
GGGGCGCAACTTCGTCGAGTACGCTCAATTGTATAGATCGGTAGA
+
F,FFFFFFFF:,:FFFFFFFF:FFFFF,FFFFFFFFF,FFF,FFF
@FS10000125:23:BPA73012-1407:1:1101:2520:1600 1:N:0:8
GGGGTGAAACTTCGTCGAGTACGCTCAAAGGAAAAGATCGGAAGA
+
F,,FFFFFFF:,FFFFFFFFFFFFFFF,FFFFFFFFFFFFFFFFF
@FS10000125:23:BPA73012-1407:1:1101:4010:1600 1:N:0:8
GGGGTAAAACTTCGTCGAGTACGCTCAAGGAGTTAGATCGGAAGA
+
FFFFFFFFFF:,FFFFFFFFFFFFFFFFFFFFFFFFFFFFFFFFF
@FS10000125:23:BPA73012-1407:1:1101:4040:1600 1:N:0:8
GGGGTGCATCTTCGTCGAGTACGCTCAAAGTGATAGATCGGAAGA
+
FFFFFFFFFF,,:FFFFFFFFFFFFFF,FFFFFFFFFFFFFFFFF
@FS10000125:23:BPA73012-1407:1:1101:4140:1600 1:N:0:8
GGGAGCAAACTTCGTCGAGTACGCTCAATGACAGAGATCGGAAGA
+
FFFFFFFFFF::FFFFFFFFFFFFFFFFFFFFFFFFFFFFFFFFF
@FS10000125:23:BPA73012-1407:1:1101:4900:1600 1:N:0:8
GGGGTTTAACTTCGTCGAGTACGCTCAATACGCCAGATCGGAAGA
+
FFFFFFFFFF,,FFFFFFFFFFFFFFF,FFFFFFFFFFFFFF:FF
@FS10000125:23:BPA73012-1407:1:1101:5610:1600 1:N:0:8
GGGTTGGAACTTCGTCGAGTACGCTCAAGTTGTAAGATCGGAAGA
+
FFFFFFFFFF,,FFFFFFFFFFFFFFFFFFFFFFFFFFFFFFFFF
@FS10000125:23:BPA73012-1407:1:1101:5890:1600 1:N:0:8
GGGGGACAACTTCGTCGAGTACGCTCAAATTTATAGATCGGAAGA
+
FFFFFFFFFF,,FFFFFFFFFFFFFFF:FFFFFFFFFFFFFFFFF
@FS10000125:23:BPA73012-1407:1:1101:8170:1600 1:N:0:8
GGGGTCGAACTTCGACGAGTACGCTCAAAACAATAGATCGGAAGA
+
F,,FFFFFFF:FFFFFFFFFFFFFFFF:FFFFFFFFFFFFFFFFF
@FS10000125:23:BPA73012-1407:1:1101:8450:1600 1:N:0:8
GGGTGATAACTTCGTCGAGTACGCTCAAGTCTCTAGATCGGAAGA
+
FFF:,FFFFFFFFFFFFFFFFFFFFFFF,FF:,,FFFFFFFFFFF
@FS10000125:23:BPA73012-1407:1:1101:8610:1600 1:N:0:8
GGGGCTCAACTTCGTCGAGTACGCTCAACAACTGAGATCGGAAGA
+
FFFFFFFFFF:FFFFFFFFFFFFFFFFFFFFFFFFFFFFFFFFFF
@FS10000125:23:BPA73012-1407:1:1101:9190:1600 1:N:0:8
GGGACTTAACTTCGTCGAGTACGCTCAAAGTTACAGATCGGAAGA
+
F,,:FFFFFF,,FFFFFFFFFFFFFFF:FFFFFFFFFFFFFFFFF
@FS10000125:23:BPA73012-1407:1:1101:9630:1600 1:N:0:8
GGGCAGGAACTTCGTCGAGTACGCTCAAACTTTAAGATCGGAAGA
+
F,::FFFFFF::FFFFFFFFFFFFFFFFFFFFFFFFFFFFFFFFF
@FS10000125:23:BPA73012-1407:1:1101:10220:1600 1:N:0:8
GGGCTGGAACTTCGTCGAGTACGCTCAAAGCAGAAGATCGGAACA
+
FFFFFFFFFF,,FFFFFFFFFFFFFFFFFFFFFFFFFFFFFF:,F
@FS10000125:23:BPA73012-1407:1:1101:10300:1600 1:N:0:8
GGGCTCTAACTTCGTCGAGTACGCTCAAACGCGAAGATCGGAAGA
+
FFF:FFFFFF:,FFFFFFFFFFFFFFFFFFFFFFFFFFFFFFFFF
@FS10000125:23:BPA73012-1407:1:1101:10420:1600 1:N:0:8
GGGGACTAACTTCGTCGAGTACGCTCAATTTACAAGATCGGAAGA
+
FFFFFFFFFF,,FFFFFFFFFFFFFFF,FFFFFFFFFFFFFFFFF
@FS10000125:23:BPA73012-1407:1:1101:11110:1600 1:N:0:8
GTTGCTTAACTTCGTCGAGTACGCTCAACAATGTAGATCGGAAGA
+
,,F,FFFFFFFFFFFFFFFFFF:FFFFFFFFFFFFFFFFFF:FF:
@FS10000125:23:BPA73012-1407:1:1101:11130:1600 1:N:0:8
GGGTCTGAACTTCGTCGAGTACGCTCAATGACAGAGATCGGAAGA
+
FFFFFFFFFF:,FFFFFFFFFFFFFFF:FFFFFFFFFFFFFFFFF
@FS10000125:23:BPA73012-1407:1:1101:11330:1600 1:N:0:8
GGGCGGTAACTTCGTCGAGTACGCTCAAGTATCTAGATCGGAAGA
+
F,,,FFFFFF::FFFFFFFFFFFFFFFFFFFFFFFFFFFFFFFFF
@FS10000125:23:BPA73012-1407:1:1101:11490:1600 1:N:0:8
GGGGGCCAACTTCGTCGAGTACGCTCAAGGGCCAAGATCGGAAGA
+
F,,F:,FFFF,:FFFFFFFFFFFFFFFF:,,::,FFFFFFFFFFF
@FS10000125:23:BPA73012-1407:1:1101:11520:1600 1:N:0:8
GGCGATAAACTTCGTCGAGTACGCTCAAGGATCTAGATCGGAAGA
+
F,,FFFFFFF:FFFFFFFFFFFFFFFFFFFFFFFFFFFFFFFFFF
@FS10000125:23:BPA73012-1407:1:1101:11960:1600 1:N:0:8
GGGGTAACTTCGTCGAGTACGCTCAATTATCGAGATCGGAAGAGC
+
:::FFFFFFF:F,FFFF:FFFF,FF::,FFFFFFF:,FFFFFFF,
@FS10000125:23:BPA73012-1407:1:1101:12220:1600 1:N:0:8
GGGATGCAACTTCGTCGAGTACGCTCAAGGCCTAAGATCGGAAGA
+
FFFFFFFFFF::FFFFFFFFFFFFFFFFFFFFFFFFFFFFFFFFF
@FS10000125:23:BPA73012-1407:1:1101:12650:1600 1:N:0:8
GGGGATTAACTTCGTCGAGTACGCTCAACATTAAAGATCGGAAGA
+
:,,FFFFFFF:FFFFFFFFFFF:FFFF:FFFFFFF:F:FF,F:FF
@FS10000125:23:BPA73012-1407:1:1101:12680:1600 1:N:0:8
GGGGACTAACTTCGTCGAGTACGCTCAATTGACAAGATCGGAAGA
+
:,,FFFFFFF,:FFFFFFFFFFFFFFF:FFFFFFFFFFFFFFFFF
@FS10000125:23:BPA73012-1407:1:1101:12860:1600 1:N:0:8
GGGGACCAACTTCGTCGAGTACGCTCAATTGTCAAGATCGGAAGA
+
FFFFF:,FFFFFFFFF:FFFFFFFFFF::F,:,:FFF,FFFFFFF
@FS10000125:23:BPA73012-1407:1:1101:12890:1600 1:N:0:8
GGGCGGGAACTTCGTCGAGTACGCTCAAGATGAAAGATCGGAAGA
+
F:,F:FFF:F,,FFFFFFFFFF:FFFF:FFFFFFFFFFFFF,:F:
@FS10000125:23:BPA73012-1407:1:1101:13560:1600 1:N:0:8
GGGGAAAGAACTTCGTCGAGTACGCTCAAAAACCAAGATCGGAAG
+
F:,FFFFFFFF,,FF:FFFFFFFFF,FFFFFFFFFFFFFFFFFFF
@FS10000125:23:BPA73012-1407:1:1101:14340:1600 1:N:0:8
GGGGAAAACTTCGTCGAGTACGCTCAAAGTGAAAGATCGGAAGAG
+
FFFFFFFFF,:FFFFFFFFFFFFFFF:FFFFFFFFF:FFF:FFFF
@FS10000125:23:BPA73012-1407:1:1101:14960:1600 1:N:0:8
GGGCTAAAACTTCGTCGAGTACGCTCAATAACAGAGATCGGAAGA
+
FF:FFFFFFF::FFFFFFFFFFFFFFF:FFFFFFFFF,FFFFFFF
@FS10000125:23:BPA73012-1407:1:1101:15910:1600 1:N:0:8
GATGCGCTAACTTCGTCGAGTACGCTCAATGGATGAGATCGGAAG
+
,,F,F,FF:FFF:,F:F:,,FF:FF:FFFFFFFFFF:FFF,:F:,
@FS10000125:23:BPA73012-1407:1:1101:15920:1600 1:N:0:8
GGGAACTTCGTCGAGTACGCTCAAACATAAAGATCGGAAGAGCAC
+
F,,:FFFF:F,FF:F:F,FFFF:FFFF,FF:FFFFFFFFF:F,F,
@FS10000125:23:BPA73012-1407:1:1101:15940:1600 1:N:0:8
GGAGCTAAACTTCGTCGAGTACGCTCAATTTGGAAGATCGGAAGA
+
FF,,F,FFFF:,FFFFFFFFFFFFFFF:FFFFFFFFF:FFF:FFF
@FS10000125:23:BPA73012-1407:1:1101:1400:1610 1:N:0:8
GGGGCAAACTTCGTCGAGTACGCTCAACAATAAAGATCGGAAGAG
+
FFFFFFFFFF:FF,FFFF:FFFFFFFF,FFFFFFFF,FFF:FFFF
@FS10000125:23:BPA73012-1407:1:1101:2660:1610 1:N:0:8
GGGACAACTTCGTCGAGTACGCTCAAAGTGGAAGATCGGAAGAGC
+
FFFFFFFFFF:F,FFFF:FFFF,FF:F:FFFFFFF:,FFFFF:F,
@FS10000125:23:BPA73012-1407:1:1101:2810:1610 1:N:0:8
GGGGCCCAAGTTCGTCGAGTACGCTCAAGACATGAGATCGGAAGA
+
F,,FFFFFFF,,FFFFFFFFFFFFFFFFFFFFFFFFF:FFFFFFF
@FS10000125:23:BPA73012-1407:1:1101:2890:1610 1:N:0:8
GGGTAAGAACTTCGTCGAGTACGCTCAACTGTGTAGATCGGAAGA
+
F,,:FFFFFF::FFFFFFFFFFFFFFFFFFFFFFFFFFFFFFFFF
@FS10000125:23:BPA73012-1407:1:1101:3090:1610 1:N:0:8
GGGTAGTAACTTCGTCGAGTACGCTCAAACACTGAGATCGGAAGA
+
F:,FF::FFFFF:FFFFFFFF:FFFFFFFFFFFF:FF,FFFFFFF
@FS10000125:23:BPA73012-1407:1:1101:3490:1610 1:N:0:8
GGGGTTAACTTCGTCGAGTACGCTCAAATAGTGAGATCGGAAGAG
+
FFFF:FFFFF,FF:FFFF:FFFFFFFF,FFFFFFFF:FFF:FFFF
@FS10000125:23:BPA73012-1407:1:1101:3600:1610 1:N:0:8
GGGCGGTATCTTCGTCGAGTACGCTCAAAATCTCAGATCGGAAGA
+
FFFFFFFFFF:,FFFFFFFFFFFFFFFFFFFFFFFFFFFFFFFFF
@FS10000125:23:BPA73012-1407:1:1101:3610:1610 1:N:0:8
GGGGGATAACTTCGTCGAGTACGCTCAAGAGTGAAGATCGGAAGA
+
FFFFFFFFFF:,FFFFFFFFFFFFFFFFFFFFFFFFFFFFFFFFF
@FS10000125:23:BPA73012-1407:1:1101:3680:1610 1:N:0:8
GGGCGTTAACTTCGTCGAGTACGCTCAAGAGTAAAGATCGGAAGA
+
FFF,FFFFFF:,FFFFFFFFFFFFFFFFFFFFFFFFFFFFFFFFF
@FS10000125:23:BPA73012-1407:1:1101:3710:1610 1:N:0:8
GGGGCTAAACTTCGTCGAGTACGCTCAATTGTTGAGATCGGAAGA
+
FFFFFFFFFFFFFFFFFFFFFFFFFFFFFFFFF::FF:FFFFFFF
@FS10000125:23:BPA73012-1407:1:1101:4050:1610 1:N:0:8
GGGGCTCAACTTGTCGGGTACGCTCAATGATATAGATCGGAAGAG
+
FF:FFFFFFF:,F:FFFF:FFFFFFF:,FFFFFFFF,FFF,FFFF
@FS10000125:23:BPA73012-1407:1:1101:4380:1610 1:N:0:8
GGGCCATATCTTCGTCGAGTACGCTCAACAGTGAAGATCGGAAGA
+
FFF:FFFFFF:::FFFFFFFFFFFFFFFFFFFFFFFFFFFFFFFF
@FS10000125:23:BPA73012-1407:1:1101:4620:1610 1:N:0:8
GGGCGATAACTTCGTCGAGTACGCTCAACACTATAGATCGGAAGA
+
FFF,FFFFFFFF:FFFFFFFFFFFFFFFFFFFFFFFFFFFFFFFF
@FS10000125:23:BPA73012-1407:1:1101:5180:1610 1:N:0:8
GGGTGTCAACTTGTCGAGTACGCTCAAACTCAAAGATCGGAAGAG
+
FFFF,FFFFFFFF:FFFF:FFFFFFFFFFFFF:FFF,FFF:FFFF
@FS10000125:23:BPA73012-1407:1:1101:5520:1610 1:N:0:8
GGGTCCCAACTTCGTCGAGTACGCTCAAAACGATAGATCGGAAGA
+
FFFFFFFFFF:,FFFFFFFFFFFFFFF:FFFFFFFFFFFFFFFFF
@FS10000125:23:BPA73012-1407:1:1101:5770:1610 1:N:0:8
GGGGTGTTAACTTCGTCGAGTACGCTCAATCGACGAGATCGGAAG
+
FFFFFFFFFF,F:FF:FFFFFFFFF,FFFFFFFFFFFFFFFFFFF
@FS10000125:23:BPA73012-1407:1:1101:6170:1610 1:N:0:8
GGGCTTCAACTTCGTCGAGTACGCTCAAAATTAAAGATCGGAAGA
+
FFFFFFFFFF:,FFFFFFFFFFFFFFF:FFFFFFFFFFFFFFFFF
@FS10000125:23:BPA73012-1407:1:1101:6420:1610 1:N:0:8
GGGAGGCAACTTCGTCGAGTACGCTCAATAGGGTAGATCGGAAGA
+
FFFFFFFFFFFFFFFFFFFFFFFFFFF:FFFFFFFFF,FFFFFFF
@FS10000125:23:BPA73012-1407:1:1101:6620:1610 1:N:0:8
GGGGAGTTAACTTCGTCGAGTACGCTCAAGGGAGAAGATCGGAAG
+
FFFFFFFFFF:,,FF:FFFFFFFFF,FFFFFFFFFFFFFFFFFFF
@FS10000125:23:BPA73012-1407:1:1101:6640:1610 1:N:0:8
GGGGCGGAACTTCGTCGAGTACGCTCAAATCTATAGATCGGAAGA
+
FFFFFFFFFF::FFFFFFFFFFFFFFFFFFFFFFFFFFFFFFFFF
@FS10000125:23:BPA73012-1407:1:1101:6700:1610 1:N:0:8
GGGGACAACTTCGTCCAGTACGCTCAATCCTAAAGATCGGAAGAG
+
FFFFFFFFFF:FF:FFFF,FFFFFFF:,FFFFFFFF,FFF:FFFF
@FS10000125:23:BPA73012-1407:1:1101:6730:1610 1:N:0:8
GGGTGTCAACTTCGTCGAGTACGCTCAAGCTTTAAGATCGGAAGA
+
FFF:FFFFFF,,FFFFFFFFFFFFFFFFFFFFFFFFFFFFFFFFF
@FS10000125:23:BPA73012-1407:1:1101:6760:1610 1:N:0:8
GGGCTTCAACTTCGTCGAGTACGCTCAAAATAACAGATCGGAAGA
+
FFFFFFFFFF,,FFFFFFFFFFFFFFF,FFFFFFFFF:FFFFFFF
@FS10000125:23:BPA73012-1407:1:1101:6950:1610 1:N:0:8
GGGCGCTAACTTCGTCGAGTACGCTCAAACTCAAAGATCGGAAGA
+
F,,:FFFFFF:,FFFFFFFFFFFFFFF:FFFFFFFFFFFFFFFFF
@FS10000125:23:BPA73012-1407:1:1101:7100:1610 1:N:0:8
GGGCTTTAACTTCGTCGAGTACGCTCAAACTGAAAGATCGGAAGA
+
FFF,FFFFFF::FFFFFFFFFFFFFFF:FFFFFFFFFFFFFFFFF
@FS10000125:23:BPA73012-1407:1:1101:7400:1610 1:N:0:8
GGGGATGAACTTCGTCGAGTACGCTCAAACATTAAGATCGGAAGA
+
F,FFFFFFFF::FFFFFFFFFFFFFFF,FFFFFFFFFFFFFFFFF
@FS10000125:23:BPA73012-1407:1:1101:7650:1610 1:N:0:8
GGGGAGGTACTTCGTCGAGTACGCTCAAGGTATGAGATCGGAAGA
+
FFFFFFFFFF::FFFFFFFFFFFFFFFFFFFFFFFFFFFFFFFFF
@FS10000125:23:BPA73012-1407:1:1101:8440:1610 1:N:0:8
GGGACATAACTTCGTCGAGTACGCTCAATAGAAAAGATCGGAAGA
+
FFFFFFFFFF::FFFFFFFFFFFFFFFFFF,FFFFFFFFFFF,FF
@FS10000125:23:BPA73012-1407:1:1101:8480:1610 1:N:0:8
GGGTGCTAACTTCGTCGAGTACGCTCAAGTGGACAGATCGGAAGA
+
FFFFFFFFFF::FFFFFFFFFFFFFFFFFFFFFFFFFFFFFFFFF
@FS10000125:23:BPA73012-1407:1:1101:8590:1610 1:N:0:8
GGGCGTGAACTTCGTCGAGTACGCTCAAAAAGGTAGATCGGAAGA
+
FF:::FFFFF::FFFFFFFFFFFFFFF:FFFFFFFFFFFFFFFFF
@FS10000125:23:BPA73012-1407:1:1101:8800:1610 1:N:0:8
GGGGGGTAACTTCGTCGAGTACGCTCAAAGTCATAGATCGGAAGA
+
FFFFFF:FFF,,FFFFFFFFFFFFFFF,FFFFFFFFFFFFFF:FF
@FS10000125:23:BPA73012-1407:1:1101:8890:1610 1:N:0:8
GGGGGAACTTCGTCGAGTACGCTCAATATGAAAGATCGGAAGAGC
+
FFFFFFFFFF:F:FFFF:FFFF,FF:F,FFFFFFF,,FFF:FFF,
@FS10000125:23:BPA73012-1407:1:1101:9140:1610 1:N:0:8
GGGCTGGAACTTCGTCGAGTACGCTCAAGACAACAGATCGGAAGA
+
FFF:FFFFFF,,FFFFFFFFFFFFFFFFFFFFFFFFFFFFFFFFF
@FS10000125:23:BPA73012-1407:1:1101:9280:1610 1:N:0:8
GGGCTGTATCTTCGTCGAGTACGCTCAATCGTTAAGATCGGAAGA
+
FFFF,:FF:FFFFFFFFFFFFFFFFFFFFFFFF:FFFFFFFFFFF
@FS10000125:23:BPA73012-1407:1:1101:9440:1610 1:N:0:8
GGGCGGGAACTTCGTCGAGTACGCTCAATAGGATAGATCGGAAGA
+
F:::FFFFFF::FFFFFFFFFFFFFFF,FFFFFFFFFFFFFFFFF
@FS10000125:23:BPA73012-1407:1:1101:10250:1610 1:N:0:8
GGGGCGGGACTTCGTCGAGTACGCTCAATGTACGAGATCGGAAGA
+
FFFFFFFFFF,,FFFFFFFFFFFFFFF:FFFFFFFFFFFFFFFFF
@FS10000125:23:BPA73012-1407:1:1101:10440:1610 1:N:0:8
GGGCGCTAACTTCGTCGAGTACGCTCAACAGTGGAGATCGGAAGA
+
FF:FF::FFFFFFFFFFFFFFFFFFFFFFFFF,FFFFFFFFFFFF
@FS10000125:23:BPA73012-1407:1:1101:10480:1610 1:N:0:8
GGGTAGCAACTTCGTCGAGTACGCTCAAGTGGACAGATCGGAAGA
+
FFFFFFFFFFF:FFFFFFFFFFFFFFFFFF:::FFFFFFFFFFFF
@FS10000125:23:BPA73012-1407:1:1101:10580:1610 1:N:0:8
GGGAGAGAACTTCGTCGAGTACGCTCAATGAGAAAGATCGGAAGA
+
FFFF,F,FFF::FFFFFFFFFFFFFFF:F,F,F:FFFFFFFFFFF
@FS10000125:23:BPA73012-1407:1:1101:10620:1610 1:N:0:8
GGGGTAGAACTTCGTCGAGTACGCTCAACCTGCCAGATCGGAAGA
+
FFFFFFFFFF,::FFFFFFFFFFFFFFFFFFFFFFFFFFFFFFFF
@FS10000125:23:BPA73012-1407:1:1101:11260:1610 1:N:0:8
GGGGGGCAACTTCGTCGAGTACGCTCAATATGGTAGATCGGAAGA
+
FFFFFFFFFF::FFFFFFFFFFFFFFF:FFFFFFFFFFFFFFFFF
@FS10000125:23:BPA73012-1407:1:1101:11770:1610 1:N:0:8
GGGCTTCAACTTCGTCGAATACGCTCAACAATGGAGATCGGAAGA
+
F:,FFFFFFF,,FFFFFFFFFFFFFFFFFFFFFFFFF:FFFFFFF
@FS10000125:23:BPA73012-1407:1:1101:12400:1610 1:N:0:8
GGGTGACAACTTCGTCGAGTACGCTCAAGAGATAAGATCGGAAGA
+
FFFFFFFFFF,,FFFFFFFFFFFFFFF:FFFFFFFFFFFFFFFFF
@FS10000125:23:BPA73012-1407:1:1101:12840:1610 1:N:0:8
GGGTAACTTCGTCGAGTACGCTCAATGGCTGAGATCGGAAGAGCA
+
FFFF,FF:FFF,FF:FFF::FFF:FFFFFFFFFFF::F:FFFF,,
@FS10000125:23:BPA73012-1407:1:1101:12950:1610 1:N:0:8
GATTGAAAACTTCGTCGAGTACGCTCAAGGCGGAAGATCGGAAGA
+
:,:,,FFFFFF:FFFFF,FFFF:FFFFFF:F:FFF:FFFFF:F::
@FS10000125:23:BPA73012-1407:1:1101:12960:1610 1:N:0:8
GGGAAATAACTTCGTCGAGTACGCTCAATCTGAAAGATCGGAAGA
+
FF:FFFFFFF,,FFFFFFFFFFFFFFF,FFFFFFFFFFFFFFFFF
@FS10000125:23:BPA73012-1407:1:1101:13040:1610 1:N:0:8
GGGCAACTTCGTCGAGTACGCTCAATGATGTAGATCGGAAGAGCA
+
FF::FFFFFFF,:FFFFF,,FFFFFFFFFFFFFFF,FFFFFFF,,
@FS10000125:23:BPA73012-1407:1:1101:13500:1610 1:N:0:8
GGGAGTTAACTTCGTCGAGTACGCTCAAAAGAGTAGATCGGAAGA
+
FFFFFFFFFF::FFFFFFFFFFFFFFF,FFFFFFFFFFFFFF:FF
@FS10000125:23:BPA73012-1407:1:1101:13640:1610 1:N:0:8
GGGCGCAAACTTCGTCGAGTACGCTCAATACTCCAGATCGGAAGA
+
FF,:FFFFFF::FFFFFFFFFFFFFFF:FFFFFFFFFFFFFFFFF
@FS10000125:23:BPA73012-1407:1:1101:14720:1610 1:N:0:8
GGGACAAAACTTCGTCGAGTACGCTCAAGTGGTGAGATCGGAAGA
+
FFFFFFFFFF,,FFFFFFFFFFFFFFFFFFFFFFFFFFFFFFFFF
@FS10000125:23:BPA73012-1407:1:1101:14890:1610 1:N:0:8
GGGCCTCAACTTCGTCGAGTACGCTCAAAATGAGAGATCGGAAGA
+
FFFFFFFFFF::FFFFFFFFFFFFFFF:FFFFFFFFFFFFFFFFF
@FS10000125:23:BPA73012-1407:1:1101:15180:1610 1:N:0:8
GGGTGAAAACTTCGTCGAGTACGCTCAAAGCCGGAGATCGGAAGA
+
FFFFFFFFFF::FFFFFFFFFFFFFFFFFFFFFFFFFFFFFFFFF
@FS10000125:23:BPA73012-1407:1:1101:15500:1610 1:N:0:8
GGGGCAAAACTTCGTCGAGTACGCTCAAAATGGAAGATCGGAAGA
+
FFFFFFFFFF:,FFFFFFFFFFFFFFF:FFFFFFFFFFFFFFFFF
@FS10000125:23:BPA73012-1407:1:1101:15680:1610 1:N:0:8
GGGGTGAAACTTCGTCGAGTACGCTCAATCGGAGAGATCGGAAGA
+
FF:FFFFFFF::FFFFFFFFFFFFFFF:FFFFFFFFFFFFFFFFF
@FS10000125:23:BPA73012-1407:1:1101:15780:1610 1:N:0:8
GGGGTTAAACTTCGTCGAGTACGCTCAAAATAGGAGATCGGAAGA
+
FFFFFFFFFF::FFFFFFFFFFFFFFF:FFFFFFFFFFFFFFFFF
@FS10000125:23:BPA73012-1407:1:1101:15970:1610 1:N:0:8
GGGGTCCAACTTCGTCGAGTACGCTCAAAAGGGTAGATCGGAAGA
+
FFFFF:F:F::FF:FF:F:FF,FFFF,FF:FFFFFFF,F:FFFFF
@FS10000125:23:BPA73012-1407:1:1101:16440:1610 1:N:0:8
GGGACCAGAACTTCGTCGAGTACGCTCAAGCCATAAGATCGGAAG
+
FFFFFFFFFFF,:FF:FFFFFFFFF:FFFFFFFFFFFFFFFFFFF
@FS10000125:23:BPA73012-1407:1:1101:1670:1620 1:N:0:8
GGGAAATAATTTCGTCGAGTACGCTCAACGATTGAGATCGGAAGA
+
FFFFFFFFFFFFFFFFFFFFFFFFFFFFFFFFFFFFFFFFFFFFF
@FS10000125:23:BPA73012-1407:1:1101:1810:1620 1:N:0:8
GGGAGCCAACTTCGTCGAGTACGCTCAAATAGTTAGATCGGAAGA
+
FFFFFFFFFF::FFFFFFFFFFFFFFF:FFFFFFFFFFFFFFFFF
@FS10000125:23:BPA73012-1407:1:1101:2220:1620 1:N:0:8
GGGGGTAATCTTCGTTGAGTACGCTCAAACAGGAAGATCGGAAGA
+
FFFFFFFFFF:,:FF:FFFFFFFFFFF:FFFFFFFFFFFFFFFFF
@FS10000125:23:BPA73012-1407:1:1101:2720:1620 1:N:0:8
GGGGCACAACTTCGTCGAGTACGCTCAAAGGTCAAGATCGGAAGA
+
FFFFFFFFFF:,FFFFFFFFFFFFFFF,FFFFFFFFFFFFFFFFF
@FS10000125:23:BPA73012-1407:1:1101:2830:1620 1:N:0:8
GGGCTAGATCTTCGTCGAGTACGCTCAACCATGAAGATCGGAAGA
+
F,,:FFFFFF:,FFFFFFFFFFFFFFFFFFFFFFFFFFFFFFFFF
@FS10000125:23:BPA73012-1407:1:1101:3000:1620 1:N:0:8
GGGTCTTAACTTCGTCGAGTACGCTCAAGTATTGAGATCGGAAGA
+
FFF:FFFFFF:,FFFFFFFFFFFFFFFFFFFFFFFFFFFFFFFFF
@FS10000125:23:BPA73012-1407:1:1101:4590:1620 1:N:0:8
GGGGGAGAACTTCGTCGAGTACGCTCAAGTAGTTAGATCGGAAGA
+
FFFF,FFFFF::FFFFFFFFFFFFFFFFFFFFFFFFFFFFFFFFF
@FS10000125:23:BPA73012-1407:1:1101:4840:1620 1:N:0:8
GGGCGTGAACTTCGTCGAGTACGCTCAATTGTCCAGATCGGAAGA
+
FFFFFFFFFF,,FFFFFFFFFFFFFFF,FFFFFFFFFFFFFFFFF
@FS10000125:23:BPA73012-1407:1:1101:4870:1620 1:N:0:8
GGGCATCAACTTCGTCGATGACGCTCAATATGTCAGATCGGAAGA
+
F:,FFFFFFF,,:FFFFF,,FFFFFFF,FFFFFFFFFFFFFF:FF
@FS10000125:23:BPA73012-1407:1:1101:5450:1620 1:N:0:8
GGGCCAGAACTTCGTCGAGTACGCTCAAAAATAGAGATCGGAAGA
+
FF:,FFFFFF,,FFFFFFFFFFFFFFF,FFFFFFFFFFFFFFFFF
@FS10000125:23:BPA73012-1407:1:1101:5470:1620 1:N:0:8
GGGGCGCAACTTCGTCGAGTACGCTCAACATGCCAGATCGGAAGA
+
FF,FFFFFFF,:FFFFFFFFFFFFFFFFFFFFFFFFFFFFFF:FF
@FS10000125:23:BPA73012-1407:1:1101:5850:1620 1:N:0:8
GGGATAGAACTTCGTCGAGTACGCTCAATACGTAAGATCGGAAGA
+
FFFFFFFFFF,,FFFFFFFFFFFFFFF:FFFFFFFFFFFFFFFFF
@FS10000125:23:BPA73012-1407:1:1101:6190:1620 1:N:0:8
GGGCGCAAACTTCGTCGAGTACGCTCAAACGTTCAGATCGGAAGA
+
FFFFFFFFFF:,FFFFFFFFFFFFFFFFFFFFFFFFFFFFFFFFF
@FS10000125:23:BPA73012-1407:1:1101:6270:1620 1:N:0:8
GGGTGCTAACTTCGTCGAGTACGCTCAAAATGTCAGATCGGAAGA
+
:,,F,FF:FF:,FFFFFFFFFFFFFFF:FFFFFF:FF,FFFF:FF
@FS10000125:23:BPA73012-1407:1:1101:6670:1620 1:N:0:8
GGGAGACAACTTCGTCGAGTACGCTCAAATTAACAGATCGGAAGA
+
F,,FFF,FFF:,FFFFFFFFFFFFFFF:,,,FFFFFFFFFFFFFF
@FS10000125:23:BPA73012-1407:1:1101:7180:1620 1:N:0:8
GGGGATCAACTTCGTCGAGTACGCTCAAGAAAATAGATCGGAAGA
+
:FFFFFFFFF:,FFFFFFFFFFFFFFFFFFFFFFFFFFFFFFFFF
@FS10000125:23:BPA73012-1407:1:1101:7730:1620 1:N:0:8
GGGGTGACAACTTCGTCGAGTACGCTCAATTACGCAGATCGGAAG
+
F::FFFFFFFF,:FF,FFFFFFFFF,FFFFFFFFFFFFFFFFFFF
@FS10000125:23:BPA73012-1407:1:1101:8180:1620 1:N:0:8
GGGCAATAACCTTCGTCGAGTACGCTCAAAATAGCAGATCGGAAG
+
FFFFFFFFFFF,,FF:FFFFFFFFF,FFFFFFFFFFFFFFFFFFF
@FS10000125:23:BPA73012-1407:1:1101:8530:1620 1:N:0:8
GGGTCCGAACTTCGTCGAGTACGCTCAAACTCTAGATCGGAAGAG
+
FFF:FFFFFF::FFFFFFFFFFFFFFFFFFFFFFFF,:FF,FFFF
@FS10000125:23:BPA73012-1407:1:1101:8540:1620 1:N:0:8
GGGTCCGAACTTCGTCGAGTACGCTCAAACTCTAGATCGGAAGAG
+
FFF:FFFFFFF:FFFFFFFFFFFFFFF:FFFFFFFF,:FF,FFFF
@FS10000125:23:BPA73012-1407:1:1101:8670:1620 1:N:0:8
GGGATTGAACTTCGTCGAGTACGCTCAATCCACTAGATCGGAAGA
+
FFFFFFFFFF::FFFFFFFFFFFFFFF:FFFFFFFFFFFFFFFFF
@FS10000125:23:BPA73012-1407:1:1101:8710:1620 1:N:0:8
GGGGCTAAACTTCGTCGAGTACGCTCAATAGATTAGATCGGAAGA
+
FF:FF:,FFFFFFFFFFFFFFFFFFFFF,,,:::FFFFFFFFFFF
@FS10000125:23:BPA73012-1407:1:1101:8890:1620 1:N:0:8
GGGTATAAACTTCGTCGAGTACGCTCAAATCAAAGATCGGAAGAG
+
FFF:FFFFFF:,FFFFFFFFFFFFFFFFFFFFFFFF,:FF,FFFF
@FS10000125:23:BPA73012-1407:1:1101:8920:1620 1:N:0:8
GGGGCGCAACTTCGTCGAGTACGCTCAAAGATTAAGATCGGAAGA
+
FFFFFFFFFF:,FFFFFFFFFFFFFFF:FFFFFFFFFFFFFFFFF
@FS10000125:23:BPA73012-1407:1:1101:9810:1620 1:N:0:8
GGGCAGCAACTTCGTCGAGTACGCTCAATATTGAAGATCGGAAGA
+
FFF:FFFFFF,:FFFFFFFFFFFFFFF,FFFFFFFFFFFFFFFFF
@FS10000125:23:BPA73012-1407:1:1101:10000:1620 1:N:0:8
GGGCGTAAACTTCGTCGAGTACGCTCAATGACTTAGATCGGAAGA
+
FFFFFFFFFF,,FFFFFFFFFFFFFFF,FFFFFFFFFFFFFFFFF
@FS10000125:23:BPA73012-1407:1:1101:10030:1620 1:N:0:8
GGGCAATAACTTCGTCGAGTACGCTCAATGCAAAAGATCGGAAGA
+
FFF:FFFFFF,,FFFFFFFFFFFFFFF:FFFFFFFFFFFFFFFFF
@FS10000125:23:BPA73012-1407:1:1101:10610:1620 1:N:0:8
GGGGTTTAAATTCGTCGAGTACGCTCAAAAAGACAGATCGGAAGA
+
FFFFFFFFFF:FFFFFFFFFFFFFFFF:FFFFFFFFFFFFFFFFF
@FS10000125:23:BPA73012-1407:1:1101:10850:1620 1:N:0:8
GGGCACAAACTTCGTCGAGTACGCTCAATCAGTAAGATCGGAAGA
+
FFFFFFFFFF,,FFFFFFFFFFFFFFF:FFFFFFFFFFFFFFFFF
@FS10000125:23:BPA73012-1407:1:1101:11660:1620 1:N:0:8
GGGCTAAAACTTCGTCGAGTACGCTCAAGGGGTAAGATCGGAAGA
+
FFFFFFFFFF,,FFFFFFFFFFFFFFF:FFFFFFFFFFFFFFFFF
@FS10000125:23:BPA73012-1407:1:1101:12280:1620 1:N:0:8
GGGACTTCGTCGAGTACGCTCAATACCAAAGATCGGAAGAGCACT
+
FFFFFFFFFFFFFFFFFF,FFFFFF:FFFFFFFFFFFFFFF,F,,
@FS10000125:23:BPA73012-1407:1:1101:12340:1620 1:N:0:8
GGGGGTAAACTTCGTCGAGTACGCTCAAATTGAAAGATCGGAAGA
+
FFFFF:FFFF,,FFF:FFFFFF:FFFF,FFFFFFFFF,FF:F:FF
@FS10000125:23:BPA73012-1407:1:1101:12550:1620 1:N:0:8
CTTCCGGAACTTCGTCGTGTACGCTCAAACCAGAAGATCGCATCT
+
:,:::,::F:F,,,FF,:FFF,,,FF:,:FF,:,,,FF:,:,::F
@FS10000125:23:BPA73012-1407:1:1101:12840:1620 1:N:0:8
GGGGGTTAACTTCGTCGAGTACGCTCAACTGGTTAGATCGGAAGA
+
F,,FFFFFFF,:FFFFFFFFFFFFFFFFFFFFFFFFFFFFFF:FF
@FS10000125:23:BPA73012-1407:1:1101:13290:1620 1:N:0:8
GGGTGTCAACTTCGTCGAGTACGCTCAATTAAGAAGATCGGAAGA
+
FFFFFFFFFF:,FFFFFFFFFFFFFFF,FFFFFFFFFFFFFFFFF
@FS10000125:23:BPA73012-1407:1:1101:14090:1620 1:N:0:8
GGGATCCAACTTTGTCGAGTACGCTCAATACATTAGATCGGAAGA
+
FF:FFFFFFF,,FFFFFFFFFFFFFFF:FFFFFFFFFFFFFFFFF
@FS10000125:23:BPA73012-1407:1:1101:14420:1620 1:N:0:8
GGGTCGGAACTTCGTCGAGTACGCTCAACAAGTTAGATCGGAAGA
+
FFFFFFFFFFFFFFFFFFFFFFFFFFFFFFFFFFFFFFFFFFFFF
@FS10000125:23:BPA73012-1407:1:1101:14570:1620 1:N:0:8
GGGACGAAACTTCGTCGAGTACGCTCAAGACCTCAGATCGGAAGA
+
F::FFFFFFF::FFFFFFFFFFFFFFF:FFFFFFFFF:FFFFFFF
@FS10000125:23:BPA73012-1407:1:1101:14620:1620 1:N:0:8
GGGGTGAAACTTCGTCGAGTACGCTCAAGGATAAAGATCGGAAGA
+
FF:FFFFFFF:,FFFFFFFFFFFFFFFFFFFFFFFFFFFFFFFFF
@FS10000125:23:BPA73012-1407:1:1101:14970:1620 1:N:0:8
GGGAATTAACTTCGTCGAGTACGCTCAATGGTTAAGATCGGAAGA
+
FFFFFFFFFF::FFFFFFFFFFFFFFF,FFFFFFFFFFFFFF:FF
@FS10000125:23:BPA73012-1407:1:1101:15220:1620 1:N:0:8
GGGGGAAACTTCGTCGAGTACGCTCAATGACACAGATCGGAAGAG
+
FFFFFFFFF:,FF:FFFF:FFFFFFF,:FFFFFFFF::FF:FFFF
@FS10000125:23:BPA73012-1407:1:1101:15730:1620 1:N:0:8
GGGTATTAACTTCGTCGAGTACGCTCAAGCACATAGATCGGAAGA
+
FFFFFFFFFFF:FFFFFFFFFFFFFFFFFFFFFFFFFFFFFFFFF
@FS10000125:23:BPA73012-1407:1:1101:16200:1620 1:N:0:8
GGGAGCTAACTTCGTCGAGTACGCTCAAAAAATGAGATCGGAAGA
+
FFFF,FFFFF::FFFFFFFFFFFFFFFFFFFFFFFFFFFFFFFFF
@FS10000125:23:BPA73012-1407:1:1101:16320:1620 1:N:0:8
GGGCGATAACTTCGTCGAGTACGCTCAAATAAACAGATCGGAAGA
+
FFFFFFFFFF::FFFFFFFFFFFFFFF:FFFFFFFFFFFFFFFFF
@FS10000125:23:BPA73012-1407:1:1101:16400:1620 1:N:0:8
GGGTCGTAACTTCGTCGAGTACGCTCAATATAACAGATCGGAAGA
+
FFFFF::FFFF:FFFFFFFFFFFFFFF:FFFFFFFFFFFFFFFFF
@FS10000125:23:BPA73012-1407:1:1101:1070:1630 1:N:0:8
GGGTGTTAACTTCGTCGAGTACACTCAAATCCTTAGTTCGGTTCA
+
F::,,,,,,FFF,FFF,F:::F:FFF:,,F,F,,,,,,FFFF,:,
@FS10000125:23:BPA73012-1407:1:1101:1270:1630 1:N:0:8
GGGTATTAACTTCGTCGAGTACGCTCAAATGTGAAGATCGGAAGA
+
FF:FFFFFFFFFFFFFFFFFFFFFFFF:FFFFFFFFFFFFF:FFF
@FS10000125:23:BPA73012-1407:1:1101:1540:1630 1:N:0:8
GGGGATGAACTTCGTCGAGTACGCTCAAAGAAAAAGATCGGAAGA
+
FFFFFFFFFF::FFFFFFFFFFFFFFF:FFFFFFFFFFFFF:FFF
@FS10000125:23:BPA73012-1407:1:1101:2280:1630 1:N:0:8
GGGGACCAACTTCGTCGAGTACGCTCAACGGAAAAGATCGGAAGA
+
FFFFFFFFFF:,FFFFFFFFFFFFFFFFFFFFFFFFFFFFFFFFF
@FS10000125:23:BPA73012-1407:1:1101:2540:1630 1:N:0:8
GGGGGGCAACTTCGTCGAGTACGCTCAACTAATTAGATCGGAAGA
+
FFFFFFFFFF:FFFFFFFFFFFFFFFFFFFFFFFFFFFFFFFFFF
@FS10000125:23:BPA73012-1407:1:1101:3210:1630 1:N:0:8
GGGGCAAAACTTCGTCGAGTACGCTCAAAACCCTAGATCGGAAGA
+
F,:FFFFFF:F:FFFFFFFFF:FFFFFFFFF,FF:FF,F:F:FFF
@FS10000125:23:BPA73012-1407:1:1101:3320:1630 1:N:0:8
GGGATTGAACTTCGTCGAGTACGCTCAATCAATTAGATCGGAAGA
+
FFFF:F,FFFFFFFFFFFFFFFFFFFFFFFFF:FFFFFFFFFFFF
@FS10000125:23:BPA73012-1407:1:1101:4060:1630 1:N:0:8
GGGCGCTAACTTCGTCGAGTACGCTCAAATGTTGAGATCGGAAGA
+
FFFFFFFFFF:,FFFFFFFFFFFFFFF:FFFFFFFFFFFFFFFFF
@FS10000125:23:BPA73012-1407:1:1101:4440:1630 1:N:0:8
GGGTCGGAACTTCGTCGAGTACGCTCAATACGGTAGATCGGAAGA
+
FFFFF:FFFF::FFFFFFFFFF:FFFF,FFFFFFFFFFFFF::FF
@FS10000125:23:BPA73012-1407:1:1101:6340:1630 1:N:0:8
GGGGCAAAACTTCGTCGAGTACGCTCAATTACTTAGATCGGAAGA
+
FFF,:FFFFFFFFFFFFFFFFFFFFFFF:::F:FFFFFFFFFFFF
@FS10000125:23:BPA73012-1407:1:1101:6410:1630 1:N:0:8
GGGTATAAACTTCGTCGAGTACGCTCAAGGCTTAAGATCGGAAGA
+
F,,:FFFFFF::FFFFFFFFFFFFFFFFFFFFFFFFFFFFFFFFF
@FS10000125:23:BPA73012-1407:1:1101:6530:1630 1:N:0:8
GTTGTAAACTTCGTCGAGTACGCTCAATCCAAAAGATCGGTAGAG
+
FFF:FF:FFFF,:,FF::,:::,,FF,,,,FF,F,F,,,F:FFF:
@FS10000125:23:BPA73012-1407:1:1101:6770:1630 1:N:0:8
GGGACATAACTTCGTCGAGTACGCTCAAGCCTCGAGATCGGAAGA
+
F::FF:F:F:FF::F::FFFF,:FF:,F,,F::F,FF,F:FFFFF
@FS10000125:23:BPA73012-1407:1:1101:7030:1630 1:N:0:8
GCTGCAAACTTCGTCGAGTACGCTCAATTGTTAAGATCGGAAGAG
+
,,F:FFFFFFFFF:FFFF:FFFFFFFF,FFFFFFFF,FFF,FF::
@FS10000125:23:BPA73012-1407:1:1101:7760:1630 1:N:0:8
GGGCTTGAACTTCGTCGAGTACGCTCAAGGCAAAAGATCGGAAGA
+
F,,F,:,,FFFF:F:::FFFF::FF::F:,F,FFFFF,F:FFFFF
@FS10000125:23:BPA73012-1407:1:1101:8020:1630 1:N:0:8
GGGGCAAAACTTCGTCGAGTACGCTCAAGGCAATAGATCGGAAGA
+
FFFFFFFFFF,:FFFFFFFFFFFFFFFFFFFFFFFFFFFFFFFFF
@FS10000125:23:BPA73012-1407:1:1101:8230:1630 1:N:0:8
GGGTCAAAACTTCGTCGAGTACGCTCAATTACAGAGATCGGAAGA
+
F:,FFFFFFF::FFFFFFFFFFFFFFF,FFFFFFFFFFFFFFFFF
@FS10000125:23:BPA73012-1407:1:1101:8490:1630 1:N:0:8
GGGCTAGAACTTCGTCGAGTACGCTCAAGTAACGAGATCGGAAGA
+
F:,:FFFFFF::FFFFFFFFFFFFFFFFFFFFFFFFFFFFFFFFF
@FS10000125:23:BPA73012-1407:1:1101:8750:1630 1:N:0:8
GGGATTAAACTTCGTCGAGTACGCTCAAAGTTATAGATCGGAAGA
+
F,,:FFFFFF:,FFFFFFFFFFFFFFF:FFFFFFFFFFFFFFFFF
@FS10000125:23:BPA73012-1407:1:1101:8910:1630 1:N:0:8
GGGGTGCAACTTCGTCGAGTACGCTCAACATGATAGATCGGAAGA
+
F:,FFFFFFF::FFFFFFFFFFFFFFFFFFFFFFFFFFFFFFFFF
@FS10000125:23:BPA73012-1407:1:1101:9100:1630 1:N:0:8
GGGCATTAACTTCGTCGAGTACGCTCAAGGTAAAAGATCGGAAGA
+
FFFFFFFFFF:,FFFFFFFFFFFFFFFFFFFFFFFFFFFFFFFFF
@FS10000125:23:BPA73012-1407:1:1101:9400:1630 1:N:0:8
GGGGGACAACTTCGTCGAGTACGCTCAACGATAGAGATCGGAAGA
+
FFFFFFFFFFFFFFFFFFFFFFFFFFFFFFFFFFFFFFFFFFFFF
@FS10000125:23:BPA73012-1407:1:1101:9690:1630 1:N:0:8
GGGACCCAACTTCGTCGAGTACGCTCAAAAGTTAAGATCGGAAGA
+
F:,FF,:FFFFFFFFFFFFFFFFFFFFF:,,::,FFFFFFFFFFF
@FS10000125:23:BPA73012-1407:1:1101:10100:1630 1:N:0:8
GGGCGCTAACTTCGTCGAGTACGCTCAATTTAACAGATCGGAAGA
+
FFF:FFFFFF::FFFFFFFFFFFFFFF,FFFFFFFFFFFFFFFFF
@FS10000125:23:BPA73012-1407:1:1101:10530:1630 1:N:0:8
GGGGATGAACTTAGTCGAGTACGCTCAATATCATAGATCGGAAGA
+
F::FFFFFFF::FFFFFFFFFFFFFFF:FFFFFFFFFFFFFFFFF
@FS10000125:23:BPA73012-1407:1:1101:10620:1630 1:N:0:8
GGGGTTTAAATTCGTCGAGTACGCTCAAAAAGACAGATCGGAAGA
+
FFFFF,:FFF,:FFFFFFFFFF,FFFF,FFFFFFF,F,FF,FFFF
@FS10000125:23:BPA73012-1407:1:1101:10860:1630 1:N:0:8
GGGCATTAACTTCGTCGAGTACGCTCAAAAAAGGAGATCGGAAGA
+
FFFFFFFFFF,,FFFFFFFFFFFFFFF:FFFFFFFFF:FFFFFFF
@FS10000125:23:BPA73012-1407:1:1101:10920:1630 1:N:0:8
GGGGACAAACTTCGTCGAGTACGCTCAACAATAGAGATCGGAAGA
+
F:,FFFFFFF,:FFFFFFFFFFFFFFFFFFFFFFFFFFFFFFFFF
@FS10000125:23:BPA73012-1407:1:1101:11000:1630 1:N:0:8
GGGGTATAACTTCGTCGAGTACGCTCAAAACCTAAGATCGGAAGA
+
FFFFFFFFFF::FFFFFFFFFFFFFFFFFFFFFFFFFFFFFFFFF
@FS10000125:23:BPA73012-1407:1:1101:11060:1630 1:N:0:8
GGGGCATAACTTCGTCGAGTACGCTCAATTGACAAGATCGGAAGA
+
FFFFFF,F,:F,,:F::F,:,FF:FFF,FFFFFFFF:FFF,F,FF
@FS10000125:23:BPA73012-1407:1:1101:11120:1630 1:N:0:8
GAGCTGAAACTTCGTGAGTACGCTCAAGTTAAAAGATCGGAAGAG
+
:,,:F,FFFFF:FFFFFF,FFFFFFFFFFF:FFFFF,,FF,FF,F
@FS10000125:23:BPA73012-1407:1:1101:11180:1630 1:N:0:8
GGGCGCCAACTTCGTCGAGTACGCTCAAAACTGGAGATCGGAAGA
+
FFFFFFFFFF::FFFFFFFFFFFFFFFFFFFFFFFFFFFFFFFFF
@FS10000125:23:BPA73012-1407:1:1101:12190:1630 1:N:0:8
GGGGTTCAACTTCGTCGAGTACGCTCAATAGATTAGATCGGAAGA
+
:,,FFFFFFF:,FFFFFFFFFFFFFFF,FFFFFFFFFFFFFFFFF
@FS10000125:23:BPA73012-1407:1:1101:12610:1630 1:N:0:8
GGGGGCTAACTTCGTCGAGTACGCTCAAAGACTCAGATCGGAAGA
+
F:,FFFFFFF,,FFFFFFFFFFFFFFF:FFFFFFFFFFFFFFFFF
@FS10000125:23:BPA73012-1407:1:1101:12700:1630 1:N:0:8
GGGGTCCTAACTTCGTCGAGTACGCTCAAATCTAAAGATCGGAAG
+
FFFFFFFFFF:,,FF:FFFFFFFFF,FFFFFFFFFFFFFFFFFFF
@FS10000125:23:BPA73012-1407:1:1101:13260:1630 1:N:0:8
GGGGCTAAACTTCGTCGAGTACGCTCAAAAGATTAGATCGGAAGA
+
FFFFFF,FFFFFFFFFFFFFFF,FF:,FF::FFFF:F,FFFFFF:
@FS10000125:23:BPA73012-1407:1:1101:13620:1630 1:N:0:8
GGGGGATAACTTCGTCGAGTACGCTCAAATGAGAAGATCGGAAGA
+
FFFFFFFFFF::FFFFFFFFFFFFFFF:FFFFFFFFFFFFFFFFF
@FS10000125:23:BPA73012-1407:1:1101:13780:1630 1:N:0:8
GGGGTTCAACTTCGTCGAGTACGCTCAACAGAGTAGATCGGAAGA
+
FFFFFFFFFF::FFFFFFFFFFFFFFF:FFFFFFFFFFFFFF:FF
@FS10000125:23:BPA73012-1407:1:1101:13870:1630 1:N:0:8
GATTAGCAACTTCGTCGAGTACGCTCAAACATGCAGATCGGAAGA
+
:,F,F:FFFFFFFFFFFFFFFFFFFFFFFFFFFFFFFFFF::FFF
@FS10000125:23:BPA73012-1407:1:1101:14170:1630 1:N:0:8
GGGCACAAACTTCGTCGAGTACGCTCAATCATTGAGATCGGAAGA
+
FFFF,FFFFF::FFFFFFFFFFFFFFFFFFFFF:FFFFFFFFFFF
@FS10000125:23:BPA73012-1407:1:1101:15380:1630 1:N:0:8
GGGCAATAGCTTCGTCGAGTACGCTCAATCGCGTAGATCGGAAGA
+
FFFFFFFFFF:FFFFFFFFFFFFFFFFFFFFFFFFFF:FFFFFFF
@FS10000125:23:BPA73012-1407:1:1101:15580:1630 1:N:0:8
GGGAGTCAACTTCGTCGAGTACGCTCAATTGGGCAGATCGGAAGA
+
FF,F,FFFFF:FF:FFFF:FFFFFFFFFFF:,:FFFFFFFFFFFF
@FS10000125:23:BPA73012-1407:1:1101:15650:1630 1:N:0:8
GGGGCAAAACTTCGTCGAGTACGCTCAAACGTAAAGATCGGAAGA
+
FFFFFFFFFF::FFFFFFFFFFFFFFFFFFFFFFFFF,FFFFFFF
@FS10000125:23:BPA73012-1407:1:1101:1020:1640 1:N:0:8
GGGCGGTAACTTCGTCGAGTACGCTCAAAGTCAGAGATCGGAAGA
+
F,,F,FFFFFF:FFFFFFFFFFFFFFFFFFFFFFFFFFFFF:FFF
@FS10000125:23:BPA73012-1407:1:1101:1050:1640 1:N:0:8
GGGGTTTAACTTCGTCGAGTACGCTCAATCTCTCAGATCGGAAGA
+
FFFFFFFFFFF:FFFFFFFFFFFFFFFFFFFFFFFFFFFFFFFFF
@FS10000125:23:BPA73012-1407:1:1101:1310:1640 1:N:0:8
GGGATAAACTTCGTCGAGTACGCTCAAAAGAATAGATCGGAAGAG
+
FFFFFFFFFF:FF:FFFF:FFFFFFFF:FFFFFFFF,FFF:FFFF
@FS10000125:23:BPA73012-1407:1:1101:1470:1640 1:N:0:8
GGGGTGAACTTCGTCGAGTACGCTCAACCTTCCAGATCGGAAGAG
+
FFFFFFFFFF:FF:FFFF:FFFFFFFFFFFFFFFFF,FFF:FFFF
@FS10000125:23:BPA73012-1407:1:1101:3110:1640 1:N:0:8
GATTAGTAACTTCGTCGAGTACGCTCAAACACTGAGATCGGAAGA
+
,,:,FFFFFFFFFFFFFFFFFFFFFFFFFFFFFFFFFFFFF:FFF
@FS10000125:23:BPA73012-1407:1:1101:3150:1640 1:N:0:8
GGGTGTGAACTTCGTCGAGTACGCTCAAGATATTAGATCGGAAGA
+
F:,:F:,FFFF:FFFFFFFFFFFFFFFFFF:FFFFFFFFFFFFFF
@FS10000125:23:BPA73012-1407:1:1101:3280:1640 1:N:0:8
GGGCATAAACTTCGTCGAGTACGCTCAAGCGTTGAGATCGGAAGA
+
F,,,FFFFFF::FFFFFFFFFFFFFFFFFFFFFFFFFFFFFFFFF
@FS10000125:23:BPA73012-1407:1:1101:3320:1640 1:N:0:8
GGGATGCAACTTCGTCGAGTACGCTCAATAGCTCAGATCGGAAGA
+
F:,:FFFFFFF,FFFFFFFFFFFFFFF:FFFFFFFFFFFFFFFFF
@FS10000125:23:BPA73012-1407:1:1101:3500:1640 1:N:0:8
GGGCGCTAACTTCGTCGAGTACGCTCAAATGCTCAGATCGGAAGA
+
FFF,:FFFFFF:FFFFFFFFFFFFFFFFFFFFFFFFFFFFFFFFF
@FS10000125:23:BPA73012-1407:1:1101:3620:1640 1:N:0:8
GGGGTCGAACTTCGTCGAGTACGCTCAATTTTTAAGATCGGAAGA
+
FFFFFF,FFFFFFFFFFFFFFFFFFFFFF:FFFFFFFFFFFFFFF
@FS10000125:23:BPA73012-1407:1:1101:3820:1640 1:N:0:8
GGGCATCAACTTCGTCGAGTACGCTCAAAAACCTAGATCGGAAGA
+
FFF:FFFFFF::FFFFFFFFFFFFFFF:FFFFFFFFFFFFFFFFF
@FS10000125:23:BPA73012-1407:1:1101:4000:1640 1:N:0:8
GGGTCTAAACTTCGTCGAGTACGCTCAACTTATAAGATCGGAAGA
+
FFFFFFFFFFFFFFFFFFFFFFFFFFFFFFFFFFFFFFFFFFFFF
@FS10000125:23:BPA73012-1407:1:1101:5200:1640 1:N:0:8
GGGGTAGAACTTCGTCGAGTACGCTCAAGGGTCAAGATCGGAAGA
+
F:,FFFFFFF::FFFFFFFFFFFFFFFFFFFFFFFFF:FFFFFFF
@FS10000125:23:BPA73012-1407:1:1101:5430:1640 1:N:0:8
GATGCCCAACTTCGTCGAGTACGCTCAATTAATTAGATCGGAAGA
+
,,FFFFFFFFFFFFFFFFFFFFFFFFFFFFFFFFFFFFFFF,FFF
@FS10000125:23:BPA73012-1407:1:1101:5560:1640 1:N:0:8
GGGGCTTAACTTCGTCGAGTACGCTCAAACAGTTAGATCGGAAGA
+
FF:FFFFFFF:,FFFFFFFFFFFFFFF:FFFFFFFFFFFFFFFFF
@FS10000125:23:BPA73012-1407:1:1101:5800:1640 1:N:0:8
GGGGCTAACTTCGTCGAGTACGCTCAATCTTGCAGATCGGAAGAG
+
FF:FFFFFFF,FF:FFFF:FFFFFFFF:FFFFFFFF,FFF,FFFF
@FS10000125:23:BPA73012-1407:1:1101:6130:1640 1:N:0:8
GGGTTACAACTTCGTCGAGTACGCTCAAGAATATAGATCGGAAGA
+
FFFFFFFFFF:,FFFFFFFFFFFFFFFFFFFFFFFFFFFFFFFFF
@FS10000125:23:BPA73012-1407:1:1101:6190:1640 1:N:0:8
GATGCACAACTTCGTCGAGTACGCTCAACATTAGAGATCGGAAGA
+
,,:FFFFFFFFFFFFFFFFFFFFFFFFFFFFFFFFFFFFFFF:FF
@FS10000125:23:BPA73012-1407:1:1101:6290:1640 1:N:0:8
GGGACTAGAGCTTCGTCGAGTACGCTCAAGTCGAAAGATCGGAAG
+
F,,:FFFFFFF,:FF:FFFFFFFFF,FFFFFFFFFFFFFFFFFFF
@FS10000125:23:BPA73012-1407:1:1101:7550:1640 1:N:0:8
GGGTAATAACTTCGTCGAGTACGCTCAAATTGGTAGATCGGAAGA
+
FFFF:F,FFFFFFFFFFFFFFFFFFFFFFFF::FFFFFFFFFFFF
@FS10000125:23:BPA73012-1407:1:1101:7580:1640 1:N:0:8
GGGGAGGAGTTCGTCGAGTACGCTCAATCGTCCAGATCGGAAGAG
+
FFFFFFFFFFFFF:FFFF:FFFFFFF::FFFFFFFF,FFF:FFFF
@FS10000125:23:BPA73012-1407:1:1101:8240:1640 1:N:0:8
GGGGCAAAACTTCGTCGAGTACGCTCAAAGCAAAAGATCGGAAGA
+
F::FFFFFFF:,FFFFFFFFFFFFFFF:FFFFFFFFFFFFFFFFF
@FS10000125:23:BPA73012-1407:1:1101:8520:1640 1:N:0:8
GGGTCGCAACTTCGTCGAGTACGCTCAAGCTTTAAGATCGGAAGA
+
F,,:FFFFFF::FFFFFFFFFFFFFFFFFFFFFFFFFFFFFFFFF
@FS10000125:23:BPA73012-1407:1:1101:8830:1640 1:N:0:8
GGGCTTTAACTTCGTCGAGTACGCTCAATTTATGAGATCGGAAGA
+
F::,FF,FFFFFFFFFFFFFFFFFFFFFFF,:FFFFFFFFFFFFF
@FS10000125:23:BPA73012-1407:1:1101:8910:1640 1:N:0:8
GGGTATGAACTTCGTCGAGTACGCTCAATTCTTAAGATCGGAAGA
+
FF,:FFFFFF,:FFFFFFFFFFFFFFF:FFFFFFFFFFFFFFFFF
@FS10000125:23:BPA73012-1407:1:1101:9020:1640 1:N:0:8
GGGTTCAAACTTCGTCGTAGTACGCTCAACATTCTAGATCGGAAG
+
FFFFFFFFFF:,FFFFF,FFFFFFF,FFFFFFFFFFFFFFFFFFF
@FS10000125:23:BPA73012-1407:1:1101:9060:1640 1:N:0:8
GGGGCATAACTTCGTCGAGTACGCTCAATATATTAGATCGGAAGA
+
FFFFFFFFFF:,FFFFFFFFFFFFFFF:FFFFFFFFFFFFFFFFF
@FS10000125:23:BPA73012-1407:1:1101:9460:1640 1:N:0:8
GGGCATTAACTTCGTCGAGTACGCTCAATTAAAGAGATCGGAAGA
+
FFFFF:FFFF::FFFFFFFFFFFFFFF:FFFFFFFFF:FFFFFFF
@FS10000125:23:BPA73012-1407:1:1101:10780:1640 1:N:0:8
GGGCTGCAACTTCGTCGAGTACGCTCAAGGGGGAAGATCGGAAGA
+
FFF:FFFFFF,,FFFFFFFFFFFFFFFFFFFFFFFFFFFFFFFFF
@FS10000125:23:BPA73012-1407:1:1101:10850:1640 1:N:0:8
GGGGTTCAACTTCGTCGAGTACGCTCAAATACACAGATCGGAAGA
+
FFFFFFFFFF,,FFFFFFFFFFFFFFF:FFFFFFFFFFFFFFFFF
@FS10000125:23:BPA73012-1407:1:1101:10930:1640 1:N:0:8
GGGCGGCAACTTCGTCGAGTACGCTCAACGTAAAAGATCGGAACA
+
F::FFFFFFF::FFFFFFFFFFFFFFFFFFFFFFFFFFFFFFF,,
@FS10000125:23:BPA73012-1407:1:1101:11020:1640 1:N:0:8
GGGCTTAAACTTCGTCGAGTACGCTCAACAAATCAGATCGGAAGA
+
[truncated: 24,590,458 more chars]
